# Supplementary material for: Prediction of polyproline II secondary structure propensity in proteins
Source: R Soc Open Sci. 2020 Jan 15;7(1):191239. doi: 10.1098/rsos.191239 (PMC7029904; doi:10.1098/rsos.191239)
Supplement: Supplementary Code [file rsos191239supp2.zip]

Archive with 213 entries (174 files):
- BRNN/
- BRNN/.project
- BRNN/.cproject
- BRNN/PPIIH.cxx
- BRNN/src/
- BRNN/src/BRNN.cxx
- BRNN/src/BRNN.h
- BRNN/src/BRNNr.cxx
- BRNN/src/BRNNr.h
- BRNN/src/Layer.cxx
- BRNN/src/Layer.h
- BRNN/src/Model.cxx
- BRNN/src/Model.h
- BRNN/src/NN.cxx
- BRNN/src/NN.h
- BRNN/src/NNr.cxx
- BRNN/src/NNr.h
- BRNN/src/NNt.cxx
- BRNN/src/NNt.h
- BRNN/src/Sequence.h
- BRNN/src/Train.cxx
- BRNN/Debug/
- BRNN/Debug/sources.mk
- BRNN/Debug/makefile
- BRNN/Debug/objects.mk
- BRNN/Debug/P53.fasta
- BRNN/Debug/test-predictions
- BRNN/Debug/src/
- BRNN/Debug/src/subdir.mk
- BRNN/Debug/src/BRNN.d
- BRNN/Debug/src/BRNN.o
- BRNN/Debug/src/BRNNr.d
- BRNN/Debug/src/BRNNr.o
- BRNN/Debug/src/Layer.d
- BRNN/Debug/src/Layer.o
- BRNN/Debug/src/Model.d
- BRNN/Debug/src/Model.o
- BRNN/Debug/src/NN.d
- BRNN/Debug/src/NN.o
- BRNN/Debug/src/NNr.d
- BRNN/Debug/src/NNr.o
- BRNN/Debug/src/NNt.d
- BRNN/Debug/src/NNt.o
- BRNN/Debug/src/Train.d
- BRNN/Debug/src/Train.o
- BRNN/BRNN/
- BRNN/BRNN/NNt.h
- BRNN/BRNN/NNt.o
- BRNN/BRNN/makefile
- BRNN/BRNN/BRNNr.cxx
- BRNN/BRNN/NNr.h
- BRNN/BRNN/BRNNr.h
- BRNN/BRNN/Model.o
- BRNN/BRNN/Train.cxx~
- BRNN/BRNN/run.cxx
- BRNN/BRNN/Model.cxx
- BRNN/BRNN/NNr.cxx
- BRNN/BRNN/Train.o
- BRNN/BRNN/Model.h
- BRNN/BRNN/Options_MLP
- BRNN/BRNN/BRNN.cxx
- BRNN/BRNN/BRNN.h
- BRNN/BRNN/Options_BRNN
- BRNN/BRNN/Sequence.h
- BRNN/BRNN/Train.cxx
- BRNN/BRNN/BRNN.o
- BRNN/BRNN/NN.h
- BRNN/BRNN/Layer.h
- BRNN/BRNN/NNt.cxx
- BRNN/BRNN/NN.cxx
- BRNN/BRNN/NN.o
- BRNN/BRNN/Layer.cxx
- BRNN/BRNN/Layer.o
- BRNN/BRNN/Train
- BRNN/Train
- examples/
- examples/p53.fasta
- examples/P08514.fasta
- examples/P08514.aln
- models/
- models/PPIIH_None_aln=False_oneHot=True_iupred=True_espritz=True_paleale=False_charge=True_removeNegativeOnlyChains_strictPPIIDefinition/
- models/PPIIH_None_aln=False_oneHot=True_iupred=True_espritz=True_paleale=False_charge=True_removeNegativeOnlyChains_strictPPIIDefinition/fold2/
- models/PPIIH_None_aln=False_oneHot=True_iupred=True_espritz=True_paleale=False_charge=True_removeNegativeOnlyChains_strictPPIIDefinition/fold2/Custom_Options_BRNN
- models/PPIIH_None_aln=False_oneHot=True_iupred=True_espritz=True_paleale=False_charge=True_removeNegativeOnlyChains_strictPPIIDefinition/fold2/NN_log.txt
- models/PPIIH_None_aln=False_oneHot=True_iupred=True_espritz=True_paleale=False_charge=True_removeNegativeOnlyChains_strictPPIIDefinition/fold2/final_trained-2000.model
- models/PPIIH_None_aln=False_oneHot=True_iupred=True_espritz=True_paleale=False_charge=True_removeNegativeOnlyChains_strictPPIIDefinition/fold1/
- models/PPIIH_None_aln=False_oneHot=True_iupred=True_espritz=True_paleale=False_charge=True_removeNegativeOnlyChains_strictPPIIDefinition/fold1/Custom_Options_BRNN
- models/PPIIH_None_aln=False_oneHot=True_iupred=True_espritz=True_paleale=False_charge=True_removeNegativeOnlyChains_strictPPIIDefinition/fold1/NN_log.txt
- models/PPIIH_None_aln=False_oneHot=True_iupred=True_espritz=True_paleale=False_charge=True_removeNegativeOnlyChains_strictPPIIDefinition/fold1/final_trained-2000.model
- models/PPIIH_None_aln=False_oneHot=True_iupred=True_espritz=True_paleale=False_charge=True_removeNegativeOnlyChains_strictPPIIDefinition/fold3/
- models/PPIIH_None_aln=False_oneHot=True_iupred=True_espritz=True_paleale=False_charge=True_removeNegativeOnlyChains_strictPPIIDefinition/fold3/Custom_Options_BRNN
- models/PPIIH_None_aln=False_oneHot=True_iupred=True_espritz=True_paleale=False_charge=True_removeNegativeOnlyChains_strictPPIIDefinition/fold3/NN_log.txt
- models/PPIIH_None_aln=False_oneHot=True_iupred=True_espritz=True_paleale=False_charge=True_removeNegativeOnlyChains_strictPPIIDefinition/fold3/final_trained-2000.model
- models/PPIIH_None_aln=False_oneHot=True_iupred=True_espritz=True_paleale=False_charge=True_removeNegativeOnlyChains_strictPPIIDefinition/fold4/
- models/PPIIH_None_aln=False_oneHot=True_iupred=True_espritz=True_paleale=False_charge=True_removeNegativeOnlyChains_strictPPIIDefinition/fold4/Custom_Options_BRNN
- models/PPIIH_None_aln=False_oneHot=True_iupred=True_espritz=True_paleale=False_charge=True_removeNegativeOnlyChains_strictPPIIDefinition/fold4/NN_log.txt
- models/PPIIH_None_aln=False_oneHot=True_iupred=True_espritz=True_paleale=False_charge=True_removeNegativeOnlyChains_strictPPIIDefinition/fold4/final_trained-2000.model
- models/PPIIH_None_aln=False_oneHot=True_iupred=True_espritz=True_paleale=False_charge=True_removeNegativeOnlyChains_strictPPIIDefinition/fold0/
- models/PPIIH_None_aln=False_oneHot=True_iupred=True_espritz=True_paleale=False_charge=True_removeNegativeOnlyChains_strictPPIIDefinition/fold0/Custom_Options_BRNN
- models/PPIIH_None_aln=False_oneHot=True_iupred=True_espritz=True_paleale=False_charge=True_removeNegativeOnlyChains_strictPPIIDefinition/fold0/NN_log.txt
- models/PPIIH_None_aln=False_oneHot=True_iupred=True_espritz=True_paleale=False_charge=True_removeNegativeOnlyChains_strictPPIIDefinition/fold0/final_trained-2000.model
- models/PPIIH_None_aln=False_oneHot=True_iupred=True_espritz=True_paleale=False_charge=True_removeNegativeOnlyChains/
- models/PPIIH_None_aln=False_oneHot=True_iupred=True_espritz=True_paleale=False_charge=True_removeNegativeOnlyChains/fold2/
- models/PPIIH_None_aln=False_oneHot=True_iupred=True_espritz=True_paleale=False_charge=True_removeNegativeOnlyChains/fold2/Custom_Options_BRNN
- models/PPIIH_None_aln=False_oneHot=True_iupred=True_espritz=True_paleale=False_charge=True_removeNegativeOnlyChains/fold2/NN_log.txt
- models/PPIIH_None_aln=False_oneHot=True_iupred=True_espritz=True_paleale=False_charge=True_removeNegativeOnlyChains/fold2/final_trained-2000.model
- models/PPIIH_None_aln=False_oneHot=True_iupred=True_espritz=True_paleale=False_charge=True_removeNegativeOnlyChains/fold1/
- models/PPIIH_None_aln=False_oneHot=True_iupred=True_espritz=True_paleale=False_charge=True_removeNegativeOnlyChains/fold1/Custom_Options_BRNN
- models/PPIIH_None_aln=False_oneHot=True_iupred=True_espritz=True_paleale=False_charge=True_removeNegativeOnlyChains/fold1/NN_log.txt
- models/PPIIH_None_aln=False_oneHot=True_iupred=True_espritz=True_paleale=False_charge=True_removeNegativeOnlyChains/fold1/final_trained-2000.model
- models/PPIIH_None_aln=False_oneHot=True_iupred=True_espritz=True_paleale=False_charge=True_removeNegativeOnlyChains/fold3/
- models/PPIIH_None_aln=False_oneHot=True_iupred=True_espritz=True_paleale=False_charge=True_removeNegativeOnlyChains/fold3/Custom_Options_BRNN
- models/PPIIH_None_aln=False_oneHot=True_iupred=True_espritz=True_paleale=False_charge=True_removeNegativeOnlyChains/fold3/NN_log.txt
- models/PPIIH_None_aln=False_oneHot=True_iupred=True_espritz=True_paleale=False_charge=True_removeNegativeOnlyChains/fold3/final_trained-2000.model
- models/PPIIH_None_aln=False_oneHot=True_iupred=True_espritz=True_paleale=False_charge=True_removeNegativeOnlyChains/fold4/
- models/PPIIH_None_aln=False_oneHot=True_iupred=True_espritz=True_paleale=False_charge=True_removeNegativeOnlyChains/fold4/Custom_Options_BRNN
- models/PPIIH_None_aln=False_oneHot=True_iupred=True_espritz=True_paleale=False_charge=True_removeNegativeOnlyChains/fold4/NN_log.txt
- models/PPIIH_None_aln=False_oneHot=True_iupred=True_espritz=True_paleale=False_charge=True_removeNegativeOnlyChains/fold4/final_trained-2000.model
- models/PPIIH_None_aln=False_oneHot=True_iupred=True_espritz=True_paleale=False_charge=True_removeNegativeOnlyChains/fold0/
- models/PPIIH_None_aln=False_oneHot=True_iupred=True_espritz=True_paleale=False_charge=True_removeNegativeOnlyChains/fold0/Custom_Options_BRNN
- models/PPIIH_None_aln=False_oneHot=True_iupred=True_espritz=True_paleale=False_charge=True_removeNegativeOnlyChains/fold0/NN_log.txt
- models/PPIIH_None_aln=False_oneHot=True_iupred=True_espritz=True_paleale=False_charge=True_removeNegativeOnlyChains/fold0/final_trained-2000.model
- models/PPIIH_None_aln=True_oneHot=True_iupred=True_espritz=True_paleale=False_charge=True_removeNegativeOnlyChains_strictPPIIDefinition/
- models/PPIIH_None_aln=True_oneHot=True_iupred=True_espritz=True_paleale=False_charge=True_removeNegativeOnlyChains_strictPPIIDefinition/fold2/
- models/PPIIH_None_aln=True_oneHot=True_iupred=True_espritz=True_paleale=False_charge=True_removeNegativeOnlyChains_strictPPIIDefinition/fold2/Custom_Options_BRNN
- models/PPIIH_None_aln=True_oneHot=True_iupred=True_espritz=True_paleale=False_charge=True_removeNegativeOnlyChains_strictPPIIDefinition/fold2/NN_log.txt
- models/PPIIH_None_aln=True_oneHot=True_iupred=True_espritz=True_paleale=False_charge=True_removeNegativeOnlyChains_strictPPIIDefinition/fold2/final_trained-2000.model
- models/PPIIH_None_aln=True_oneHot=True_iupred=True_espritz=True_paleale=False_charge=True_removeNegativeOnlyChains_strictPPIIDefinition/fold1/
- models/PPIIH_None_aln=True_oneHot=True_iupred=True_espritz=True_paleale=False_charge=True_removeNegativeOnlyChains_strictPPIIDefinition/fold1/Custom_Options_BRNN
- models/PPIIH_None_aln=True_oneHot=True_iupred=True_espritz=True_paleale=False_charge=True_removeNegativeOnlyChains_strictPPIIDefinition/fold1/NN_log.txt
- models/PPIIH_None_aln=True_oneHot=True_iupred=True_espritz=True_paleale=False_charge=True_removeNegativeOnlyChains_strictPPIIDefinition/fold1/final_trained-2000.model
- models/PPIIH_None_aln=True_oneHot=True_iupred=True_espritz=True_paleale=False_charge=True_removeNegativeOnlyChains_strictPPIIDefinition/fold3/
- models/PPIIH_None_aln=True_oneHot=True_iupred=True_espritz=True_paleale=False_charge=True_removeNegativeOnlyChains_strictPPIIDefinition/fold3/Custom_Options_BRNN
- models/PPIIH_None_aln=True_oneHot=True_iupred=True_espritz=True_paleale=False_charge=True_removeNegativeOnlyChains_strictPPIIDefinition/fold3/NN_log.txt
- models/PPIIH_None_aln=True_oneHot=True_iupred=True_espritz=True_paleale=False_charge=True_removeNegativeOnlyChains_strictPPIIDefinition/fold3/final_trained-2000.model
- models/PPIIH_None_aln=True_oneHot=True_iupred=True_espritz=True_paleale=False_charge=True_removeNegativeOnlyChains_strictPPIIDefinition/fold4/
- models/PPIIH_None_aln=True_oneHot=True_iupred=True_espritz=True_paleale=False_charge=True_removeNegativeOnlyChains_strictPPIIDefinition/fold4/Custom_Options_BRNN
- models/PPIIH_None_aln=True_oneHot=True_iupred=True_espritz=True_paleale=False_charge=True_removeNegativeOnlyChains_strictPPIIDefinition/fold4/NN_log.txt
- models/PPIIH_None_aln=True_oneHot=True_iupred=True_espritz=True_paleale=False_charge=True_removeNegativeOnlyChains_strictPPIIDefinition/fold4/final_trained-2000.model
- models/PPIIH_None_aln=True_oneHot=True_iupred=True_espritz=True_paleale=False_charge=True_removeNegativeOnlyChains_strictPPIIDefinition/fold0/
- models/PPIIH_None_aln=True_oneHot=True_iupred=True_espritz=True_paleale=False_charge=True_removeNegativeOnlyChains_strictPPIIDefinition/fold0/Custom_Options_BRNN
- models/PPIIH_None_aln=True_oneHot=True_iupred=True_espritz=True_paleale=False_charge=True_removeNegativeOnlyChains_strictPPIIDefinition/fold0/NN_log.txt
- models/PPIIH_None_aln=True_oneHot=True_iupred=True_espritz=True_paleale=False_charge=True_removeNegativeOnlyChains_strictPPIIDefinition/fold0/final_trained-2000.model
- models/PPIIH_None_aln=True_oneHot=True_iupred=True_espritz=True_paleale=False_charge=True_removeNegativeOnlyChains/
- models/PPIIH_None_aln=True_oneHot=True_iupred=True_espritz=True_paleale=False_charge=True_removeNegativeOnlyChains/fold2/
- models/PPIIH_None_aln=True_oneHot=True_iupred=True_espritz=True_paleale=False_charge=True_removeNegativeOnlyChains/fold2/Custom_Options_BRNN
- models/PPIIH_None_aln=True_oneHot=True_iupred=True_espritz=True_paleale=False_charge=True_removeNegativeOnlyChains/fold2/NN_log.txt
- models/PPIIH_None_aln=True_oneHot=True_iupred=True_espritz=True_paleale=False_charge=True_removeNegativeOnlyChains/fold2/final_trained-2000.model
- models/PPIIH_None_aln=True_oneHot=True_iupred=True_espritz=True_paleale=False_charge=True_removeNegativeOnlyChains/fold1/
- models/PPIIH_None_aln=True_oneHot=True_iupred=True_espritz=True_paleale=False_charge=True_removeNegativeOnlyChains/fold1/Custom_Options_BRNN
- models/PPIIH_None_aln=True_oneHot=True_iupred=True_espritz=True_paleale=False_charge=True_removeNegativeOnlyChains/fold1/NN_log.txt
- models/PPIIH_None_aln=True_oneHot=True_iupred=True_espritz=True_paleale=False_charge=True_removeNegativeOnlyChains/fold1/final_trained-2000.model
- models/PPIIH_None_aln=True_oneHot=True_iupred=True_espritz=True_paleale=False_charge=True_removeNegativeOnlyChains/fold3/
- models/PPIIH_None_aln=True_oneHot=True_iupred=True_espritz=True_paleale=False_charge=True_removeNegativeOnlyChains/fold3/Custom_Options_BRNN
- models/PPIIH_None_aln=True_oneHot=True_iupred=True_espritz=True_paleale=False_charge=True_removeNegativeOnlyChains/fold3/NN_log.txt
- models/PPIIH_None_aln=True_oneHot=True_iupred=True_espritz=True_paleale=False_charge=True_removeNegativeOnlyChains/fold3/final_trained-2000.model
- models/PPIIH_None_aln=True_oneHot=True_iupred=True_espritz=True_paleale=False_charge=True_removeNegativeOnlyChains/fold4/
- models/PPIIH_None_aln=True_oneHot=True_iupred=True_espritz=True_paleale=False_charge=True_removeNegativeOnlyChains/fold4/Custom_Options_BRNN
- models/PPIIH_None_aln=True_oneHot=True_iupred=True_espritz=True_paleale=False_charge=True_removeNegativeOnlyChains/fold4/NN_log.txt
- models/PPIIH_None_aln=True_oneHot=True_iupred=True_espritz=True_paleale=False_charge=True_removeNegativeOnlyChains/fold4/final_trained-2000.model
- models/PPIIH_None_aln=True_oneHot=True_iupred=True_espritz=True_paleale=False_charge=True_removeNegativeOnlyChains/fold0/
- models/PPIIH_None_aln=True_oneHot=True_iupred=True_espritz=True_paleale=False_charge=True_removeNegativeOnlyChains/fold0/Custom_Options_BRNN
- models/PPIIH_None_aln=True_oneHot=True_iupred=True_espritz=True_paleale=False_charge=True_removeNegativeOnlyChains/fold0/NN_log.txt
- models/PPIIH_None_aln=True_oneHot=True_iupred=True_espritz=True_paleale=False_charge=True_removeNegativeOnlyChains/fold0/final_trained-2000.model
- PPIIPred/
- PPIIPred/parameters.pyc
- PPIIPred/parameters.py
- PPIIPred/ppIIpred.py
- PPIIPred/NN/
- PPIIPred/NN/sequenceBuilder.pyc
- PPIIPred/NN/BRNN.pyc
- PPIIPred/NN/__init__.py
- PPIIPred/NN/sequenceBuilder.py
- PPIIPred/NN/FeatureBuilder.py
- PPIIPred/NN/FeatureBuilder.pyc
- PPIIPred/NN/__init__.pyc
- PPIIPred/NN/BRNN.py
- PPIIPred/blast/
- PPIIPred/blast/psiBlast.pyc
- PPIIPred/blast/psiBlast.py
- PPIIPred/blast/__init__.py
- PPIIPred/blast/__init__.pyc
- PPIIPred/disorder/
- PPIIPred/disorder/__init__.pyc
- PPIIPred/disorder/espritz/
- PPIIPred/disorder/espritz/__init__.py
- PPIIPred/disorder/espritz/espritz.pyc
- PPIIPred/disorder/espritz/espritz.py
- PPIIPred/disorder/espritz/ESpritzData.pyc
- PPIIPred/disorder/espritz/ESpritzData.py
- PPIIPred/disorder/espritz/__init__.pyc
- PPIIPred/disorder/__init__.py
- PPIIPred/disorder/iupred/
- PPIIPred/disorder/iupred/Iupred.pyc
- PPIIPred/disorder/iupred/__init__.py
- PPIIPred/disorder/iupred/IUPredData.pyc
- PPIIPred/disorder/iupred/IUPredData.py
- PPIIPred/disorder/iupred/__init__.pyc
- PPIIPred/disorder/iupred/Iupred.py
- PPIIPred/distill/
- PPIIPred/distill/paleAleAndPorter.pyc
- PPIIPred/distill/__init__.py
- PPIIPred/distill/paleAleAndPorter.py
- PPIIPred/distill/__init__.pyc
- PPIIPred/shared/
- PPIIPred/shared/__init__.py
- PPIIPred/shared/FeatureDefinition.py
- PPIIPred/shared/Tools.pyc
- PPIIPred/shared/Tools.py
- PPIIPred/shared/FeatureDefinition.pyc
- PPIIPred/shared/__init__.pyc
- LICENSE
- README.md
