# Supplementary material for: Prediction of polyproline II secondary structure propensity in proteins
Source: R Soc Open Sci. 2020 Jan 15;7(1):191239. doi: 10.1098/rsos.191239 (PMC7029904; doi:10.1098/rsos.191239)
Supplement: Supplementary Code [file rsos191239supp2.zip › BRNN/PPIIH.cxx]

#include <math.h>
#include <iostream>
#include <fstream>
#include <string.h>
#include <stdlib.h>

#include "Model.h"
#include "Sequence.h"


void evaluate(Model* M, DataSet& D, char* which, char* alidir, int cycles, float thresh)
{
	int y;

	//cout << "THRESHOLD " <<  thresh <<"\n";

  //cout << "\n counting_" << which << "_errors" << flush;
  M->resetNErrors();
  int p;
  for (p=0; p<D.length; p++) {

	if (strncmp(which,"test",4)==0)
		M->predict(D.seq[p], cycles);
		//M->predict(D.seq[p], alidir, cycles,thresh);
	else
		M->predict(D.seq[p], cycles);
		//M->predict(D.seq[p], alidir, cycles,thresh);
	//if (p%20==0) cout << "." << flush;
  }

double a[128];
double all=0;

for (y=0;y<M->getClasses();y++) {
	a[y]=M->getCounted()[y];
	all += a[y];
}
/*
  //cout << "\n\n" << which << cycles<<"_NErrors= " << M->getNErrors() << "/" << all;

  cout <<  "Total   = " << M->getNErrors() << "/" << all;
  cout << "\t" << (double)M->getNErrors()/(double)(all)*100.0;
  cout << "\t" << 100-((double)M->getNErrors()/(double)(all)*100.0);

for (y=0;y<M->getClasses();y++) {
  //cout << "\nClass" << y << cycles<<"= " << M->getNErrors_(y) << "/" << a[y];

  cout << "\nClass " << y << " = " << M->getNErrors_(y) << "/" << a[y];
  cout << "\t" << (double)M->getNErrors_(y)/(double)a[y]*100.0;
  cout << "\t" << 100-((double)M->getNErrors_(y)/(double)a[y]*100.0);
}

  cout<<"\n\n";

float N = (double)a[0];
float P = (double)a[1];
cout<<"N " << N << "\n";
cout<<"P " << P << "\n";

float TP = P-(double)M->getNErrors_(1);
float TN = N-(double)M->getNErrors_(0);
cout<<"TN " << TN << "\n";
cout<<"TP " << TP << "\n";

float FP = (double)M->getNErrors_(0);
float FN = (double)M->getNErrors_(1);
cout<<"FN " << FN << "\n";
cout<<"FP " << FP << "\n";

float TPR = (TP / P)*100.0;  //TP / (TP + FN)sensitivity
float FPR = (FP / N)*100.0;  //FP / (FP + TN)
cout<<"TPR " << TPR << "\n";
cout<<"FPR " << FPR << "\n";

float ACC = ((TP + TN) / (P + N))*100.0;
float SPC = (TN / N)*100.0; //= TN / (FP + TN) = 1 − FPR
cout<<"ACC " << ACC << "\n";
cout<<"SPC " << SPC << "\n";


cout<<"\n";

*/
}


int main(int argc, char** argv)
{

// This is for predicting


  if (argc<4) {
    cerr << "Usage: " << argv[0] << " model_file protein_file threshold\n";
    exit(1);
  }

    char model[256];
    char prot[256];
	char alig[256];
	strcpy(model,argv[1]);
	strcpy(prot,argv[2]);

	double th = 0.5;
	double thresh;

	//cout << "argc " << argc << "\n" << flush;
	//cout << "argv[3] " << argv[3] << "\n" << flush;

	if (argc==4){
		thresh=atof(argv[3]);
	}
	else{
		thresh = 0.5;
	}


    Model* M;
    char tmp[1024];
    sprintf(tmp, model);
    ifstream mstream(tmp);
    M = new Model(mstream);

  //cout << "Reading " << prot << " .. ";
  ifstream tstream(prot);
  DataSet T(tstream);

//cout << "read\n" << flush;

evaluate(M, T, prot, alig,1,thresh);
strcat(prot,".ELMpred");
T.write("test-predictions");
//T.write_probs(prot,M->getClasses());
//T.write_elm(prot,M->getClasses());
//evaluate(M, T, prot, alig,2);
//strcat(prot,"F");
//T.write_probs(prot,M->getClasses());
	return 0;
}
