# Supplementary material for: Prediction of polyproline II secondary structure propensity in proteins
Source: R Soc Open Sci. 2020 Jan 15;7(1):191239. doi: 10.1098/rsos.191239 (PMC7029904; doi:10.1098/rsos.191239)
Supplement: Supplementary Code [file rsos191239supp2.zip › BRNN/Debug/sources.mk]

################################################################################
# Automatically-generated file. Do not edit!
################################################################################

C_UPPER_SRCS := 
CXX_SRCS := 
C++_SRCS := 
OBJ_SRCS := 
CC_SRCS := 
ASM_SRCS := 
CPP_SRCS := 
C_SRCS := 
O_SRCS := 
S_UPPER_SRCS := 
CC_DEPS := 
C++_DEPS := 
EXECUTABLES := 
C_UPPER_DEPS := 
CXX_DEPS := 
OBJS := 
CPP_DEPS := 
C_DEPS := 

# Every subdirectory with source files must be described here
SUBDIRS := \
src \
