# Supplementary material for: Prediction of polyproline II secondary structure propensity in proteins
Source: R Soc Open Sci. 2020 Jan 15;7(1):191239. doi: 10.1098/rsos.191239 (PMC7029904; doi:10.1098/rsos.191239)
Supplement: Supplementary Code [file rsos191239supp2.zip › BRNN/Debug/src/subdir.mk]

################################################################################
# Automatically-generated file. Do not edit!
################################################################################

# Add inputs and outputs from these tool invocations to the build variables 
CXX_SRCS += \
../src/BRNN.cxx \
../src/BRNNr.cxx \
../src/Layer.cxx \
../src/Model.cxx \
../src/NN.cxx \
../src/NNr.cxx \
../src/NNt.cxx \
../src/Train.cxx 

CXX_DEPS += \
./src/BRNN.d \
./src/BRNNr.d \
./src/Layer.d \
./src/Model.d \
./src/NN.d \
./src/NNr.d \
./src/NNt.d \
./src/Train.d 

OBJS += \
./src/BRNN.o \
./src/BRNNr.o \
./src/Layer.o \
./src/Model.o \
./src/NN.o \
./src/NNr.o \
./src/NNt.o \
./src/Train.o 


# Each subdirectory must supply rules for building sources it contributes
src/%.o: ../src/%.cxx
	@echo 'Building file: $<'
	@echo 'Invoking: GCC C++ Compiler'
	g++ -O0 -g3 -Wall -c -fmessage-length=0 -MMD -MP -MF"$(@:%.o=%.d)" -MT"$(@:%.o=%.d)" -o "$@" "$<"
	@echo 'Finished building: $<'
	@echo ' '
