# Supplementary material for: Prediction of polyproline II secondary structure propensity in proteins
Source: R Soc Open Sci. 2020 Jan 15;7(1):191239. doi: 10.1098/rsos.191239 (PMC7029904; doi:10.1098/rsos.191239)
Supplement: Supplementary Code [file rsos191239supp2.zip › BRNN/Debug/src/BRNN.d]

src/BRNN.d: ../src/BRNN.cxx ../src/BRNN.h ../src/NN.h ../src/Layer.h \
 ../src/NNt.h

../src/BRNN.h:

../src/NN.h:

../src/Layer.h:

../src/NNt.h:
