# Supplementary material for: Prediction of polyproline II secondary structure propensity in proteins
Source: R Soc Open Sci. 2020 Jan 15;7(1):191239. doi: 10.1098/rsos.191239 (PMC7029904; doi:10.1098/rsos.191239)
Supplement: Supplementary Code [file rsos191239supp2.zip › BRNN/Debug/src/NN.d]

src/NN.d: ../src/NN.cxx ../src/NN.h ../src/Layer.h

../src/NN.h:

../src/Layer.h:
