# Supplementary material for: Prediction of polyproline II secondary structure propensity in proteins
Source: R Soc Open Sci. 2020 Jan 15;7(1):191239. doi: 10.1098/rsos.191239 (PMC7029904; doi:10.1098/rsos.191239)
Supplement: Supplementary Code [file rsos191239supp2.zip › BRNN/BRNN/run.cxx]

#include <math.h>
#include <iostream>
#include <fstream>
#include <string.h>
#include <stdlib.h>

#include "Model.h"
#include "Sequence.h"

using namespace std;


void
evaluate(Model* M, DataSet& D, char* which, int cycles)
{
	int y;

  cout << "\n counting_" << which << "_errors" << flush;
  M->resetNErrors();
  int p;
  for (p=0; p<D.length; p++) {
if (strncmp(which,"test",4)==0)
    M->predict(D.seq[p], cycles);
else
    M->predict(D.seq[p], cycles);
    if (p%200==0) cout << "." << flush;
  }
