# Supplementary material for: Prediction of polyproline II secondary structure propensity in proteins
Source: R Soc Open Sci. 2020 Jan 15;7(1):191239. doi: 10.1098/rsos.191239 (PMC7029904; doi:10.1098/rsos.191239)
Supplement: Supplementary Code [file rsos191239supp2.zip › BRNN/BRNN/Options_MLP]

epsilon 0.005
NU	20
NF      0
NB      0
NHY     15
NHF     0
NHB     0

context 7
Moore   1
CoF     0
CoB     0

Cseg    10
Cwin    7
cycles  1

Classes 2
Thresholds 0.8

Step    1
shortcut 0
seed    949
shuffle 1
batch_blocks 111
readModel    0
readEpoch    0
nEpochs      2000
adaptive     1000
reload       0
belief       0
threshold    0
