# Supplementary material for: Prediction of polyproline II secondary structure propensity in proteins
Source: R Soc Open Sci. 2020 Jan 15;7(1):191239. doi: 10.1098/rsos.191239 (PMC7029904; doi:10.1098/rsos.191239)
Supplement: Supplementary Code [file rsos191239supp2.zip › BRNN/BRNN/BRNN.cxx]

// BRNN ver. 3.01 (5/11/2003)
// Copyright (C) Gianluca Pollastri 2003


#include "BRNN.h"


void
BRNN::alloc() {
int t;

FF = new double*[MAX];
FFbp = new double*[MAX];
BB = new double*[MAX];
BBbp = new double*[MAX];
P_F = new double[NF];
P_B = new double[NB];

for (t=0;t<MAX;t++) {
	FF[t] = new double[NF];
	FFbp[t] = new double[NF];
	BB[t] = new double[NB];
	BBbp[t] = new double[NB];
	}

Y=new double[MAX*NY];
BP=new double[MAX*NU];

for (int f=0;f<NF;f++)
	P_F[f]=0;
for (int b=0;b<NB;b++)
	P_B[b]=0;
}


BRNN::BRNN(int the_NU, int the_NY, int the_NH, int the_context, int the_Moore, int the_NF, int the_NB, int the_NH2, int the_CoF, int the_CoB, int the_Step, int the_shortcut, int the_doubleo) :
NU(the_NU), NY(the_NY), NH(the_NH), context(the_context), Moore(the_Moore), NF(the_NF), NB(the_NB), NH2(the_NH2), CoF(the_CoF), CoB(the_CoB), Step(the_Step), shortcut(the_shortcut), doubleo(the_doubleo)
{

int NK[8196];

for (int c=0;c<2*context+1;c++) {
	NK[c]=NU;
}
if (Moore)
	NetOut = new NN((2*context+1), (2*CoF+1)*NF+(2*CoB+1)*NB, NH, NY, NK);
else
	NetOut = new NN(0, (2*CoF+1)*NF+(2*CoB+1)*NB, NH, NY, NK);


if (shortcut>0) {
	NetF = new NNt((2*context+1), (shortcut)*NF, NH2, NF, NK, 0);
	NetB = new NNt((2*context+1), (shortcut)*NB, NH2, NB, NK, 0);
} else {
	NetF = new NNt((2*context+1), NF, NH2, NF, NK, 0);
	NetB = new NNt((2*context+1), NB, NH2, NB, NK, 0);
}

NetOut->set_input(1);
NetF->set_input(1);
NetB->set_input(1);

NetOut->set_output(1);
NetF->set_output(0);
NetB->set_output(0);

alloc();
resetGradient();
}


BRNN::BRNN(istream& is) {
is >> NU >> NY >> NH >> context >> Moore;
is >> NF >> NB >> NH2 >> CoF >> CoB >> Step >> shortcut >> doubleo;

NetOut = new NN(is);
NetF = new NNt(is);
NetB = new NNt(is);

NetOut->set_input(1);
NetF->set_input(1);
NetB->set_input(1);

NetOut->set_output(1);
NetF->set_output(0);
NetB->set_output(0);


alloc();
resetGradient();
}


void
BRNN::read(istream& is) {
is >> NU >> NY >> NH >> context >> Moore;
is >> NF >> NB >> NH2 >> CoF >> CoB >> Step >> shortcut >> doubleo;

NetOut->read(is);
NetF->read(is);
NetB->read(is);

NetOut->set_input(1);
NetF->set_input(1);
NetB->set_input(1);


Moore=NetOut->get_NI();
if (Moore) Moore=1;
}


void
BRNN::write(ostream& os) {
os << NU << " " << NY << " " << NH << " " << context << " " << Moore << "\n";
os <<NF<<" "<<NB<<" "<<NH2<<" "<<CoF<<" "<<CoB<<" "<<Step<<" "<<shortcut<< " "<<doubleo<<"\n";

NetOut->write(os);
NetF->write(os);
NetB->write(os);
}


void
BRNN::resetGradient() {
NetOut->resetGradient();
NetF->resetGradient();
NetB->resetGradient();
}

void
BRNN::initWeights(int seed) {
NetOut->initWeights(seed++);
NetF->initWeights(seed++);
NetB->initWeights(seed++);
}


void
BRNN::F1_F(double *seq, int t, int length) {

double I[8196];
int f,s,c;

  for (c=-context; c<=context; c++) {
    if (t+c <= 0 || t+c > length) {
	for (int i=0;i<NU;i++)
		I[NU*(context+c)+i] = 0.0;
      }
    else {
	for (int i=0;i<NU;i++)
		I[NU*(context+c)+i] = seq[NU*(t+c)+i];
      }
    }
double* X=new double[(1+shortcut)*NF];
for (f=0; f<NF; f++) {
	X[f] = FF[t-1][f];
}

  for (s=2;s<=shortcut;s++)
    for (f=(s-1)*NF; f<s*NF; f++) {
	if (t-s>=0)
		X[f] = FF[t-s][f-(s-1)*NF];
	else X[f]=0;
  }

NetF->forward(I,X);
for (f=0; f<NF; f++) {
	FF[t][f] = NetF->out()[f];
	}
delete[] X;
}


void
BRNN::F1_F(int *seq, int t, int length) {

int I[8196];
int f,s,c;

  for (c=-context; c<=context; c++) {
    if (t+c <= 0 || t+c > length) {
		I[context+c] = 0;
      }
    else {
		I[context+c] = seq[t+c];
      }
    }
double* X=new double[(1+shortcut)*NF];
for (f=0; f<NF; f++) {
	X[f] = FF[t-1][f];
}

  for (s=2;s<=shortcut;s++)
    for (f=(s-1)*NF; f<s*NF; f++) {
	if (t-s>=0)
		X[f] = FF[t-s][f-(s-1)*NF];
	else X[f]=0;
  }

NetF->forward(I,X);
for (f=0; f<NF; f++) {
	FF[t][f] = NetF->out()[f];
	}
delete[] X;
}


void
BRNN::B1_B(double* seq, int t, int length) {

double I[8196];
int b,s,c;

  for (c=-context; c<=context; c++) {
    if (t+c <= 0 || t+c > length) {
	for (int i=0;i<NU;i++)
		I[NU*(context+c)+i] = 0.0;
      }
    else {
	for (int i=0;i<NU;i++)
		I[NU*(context+c)+i] = seq[NU*(t+c)+i];
      }
    }
double* X=new double[(1+shortcut)*NB];
for (b=0; b<NB; b++) {
	X[b] = BB[t+1][b];
	}

  for (s=2;s<=shortcut;s++)
    for (b=(s-1)*NB; b<s*NB; b++) {
	if (t+s<=length+1)
		X[b] = BB[t+s][b-(s-1)*NB];
	else X[b]=0;
    }

NetB->forward(I,X);
for (b=0; b<NB; b++) {
	BB[t][b] = NetB->out()[b];
	}

delete[] X;
}

void
BRNN::B1_B(int* seq, int t, int length) {

int I[8196];
int b,s,c;

  for (c=-context; c<=context; c++) {
    if (t+c <= 0 || t+c > length) {
		I[context+c] = 0;
      }
    else {
		I[context+c] = seq[t+c];
      }
    }
double* X=new double[(1+shortcut)*NB];
for (b=0; b<NB; b++) {
	X[b] = BB[t+1][b];
	}

  for (s=2;s<=shortcut;s++)
    for (b=(s-1)*NB; b<s*NB; b++) {
	if (t+s<=length+1)
		X[b] = BB[t+s][b-(s-1)*NB];
	else X[b]=0;
    }

NetB->forward(I,X);
for (b=0; b<NB; b++) {
	BB[t][b] = NetB->out()[b];
	}

delete[] X;
}


void
BRNN::propagate(double* seq, int length) {
int T=length;
int t,f,b;

for (f=0; f<NF; f++)
	FF[0][f] = P_F[f];
for (b=0; b<NB; b++)
	BB[T+1][b] = P_B[b];

for (t=1; t<=T; t++)
	F1_F(seq,t,T);
for (t=T; t>0; t--)
	B1_B(seq,t,T);
}

void
BRNN::propagate(int* seq, int length) {
int T=length;
int t,f,b;

for (f=0; f<NF; f++)
	FF[0][f] = P_F[f];
for (b=0; b<NB; b++)
	BB[T+1][b] = P_B[b];

for (t=1; t<=T; t++)
	F1_F(seq,t,T);
for (t=T; t>0; t--)
	B1_B(seq,t,T);
}


void
BRNN::forward(double* seq, int t, int length) {
int f,b,v,c;
double I[8196];

// Next cycle sets the input vector
if (Moore) {
  for (c=-context; c<=context; c++) {
    if (t+c <= 0 || t+c > length) {
	for (int i=0;i<NU;i++)
		I[NU*(context+c)+i] = 0.0;
      }
    else {
	for (int i=0;i<NU;i++)
		I[NU*(context+c)+i] = seq[NU*(t+c)+i];
      }
    }
  }

  double* X=new double[(2*CoF+1)*NF+(2*CoB+1)*NB];
// We now set the hidden inputs
for (v=-CoF;v<=CoF;v++) {
  if ((t+(Step*v))<0 || (t+(Step*v))>length) {
    for (f=0;f<NF;f++)
	X[NF*(CoF+v)+f]=0;
    }
  else {
    for (f=0;f<NF;f++)
	X[NF*(CoF+v)+f]=FF[t+(Step*v)][f];
    }
  }

for (v=-CoB;v<=CoB;v++) {
  if ((t+(Step*v))<1 || (t+(Step*v))>length+1) {
    for (b=0;b<NB;b++)
	X[NF*(2*CoF+1) + NB*(CoB+v)+b]=0;
    }
  else {
    for (b=0;b<NB;b++)
	X[NF*(2*CoF+1) + NB*(CoB+v)+b]=BB[t+(Step*v)][b];
    }
  }

  NetOut->forward(I,X);

  for (int y=0;y<NY;y++)
	Y[NY*t+y] = NetOut->out()[y];


delete[] X;
}

void
BRNN::forward(int* seq, int t, int length) {
int f,b,v,c;
int I[8196];

// Next cycle sets the input vector
if (Moore) {
  for (c=-context; c<=context; c++) {
    if (t+c <= 0 || t+c > length) {
		I[context+c] = 0;
      }
    else {
		I[context+c] = seq[t+c];
      }
    }
  }

  double* X=new double[(2*CoF+1)*NF+(2*CoB+1)*NB+1024];
// We now set the hidden inputs
for (v=-CoF;v<=CoF;v++) {
  if ((t+(Step*v))<0 || (t+(Step*v))>length) {
    for (f=0;f<NF;f++)
	X[NF*(CoF+v)+f]=0;
    }
  else {
    for (f=0;f<NF;f++)
	X[NF*(CoF+v)+f]=FF[t+(Step*v)][f];
    }
  }

for (v=-CoB;v<=CoB;v++) {
  if ((t+(Step*v))<1 || (t+(Step*v))>length+1) {
    for (b=0;b<NB;b++)
	X[NF*(2*CoF+1) + NB*(CoB+v)+b]=0;
    }
  else {
    for (b=0;b<NB;b++)
	X[NF*(2*CoF+1) + NB*(CoB+v)+b]=BB[t+(Step*v)][b];
    }
  }

  NetOut->forward(I,X);

  for (int y=0;y<NY;y++)
	Y[NY*t+y] = NetOut->out()[y];

delete[] X;
}


void
BRNN::F1_Fbp(double *seq, int t, int length, int backp) {
double I[8196];
int f,s,c;

  for (c=-context; c<=context; c++) {
    if (t+c <= 0 || t+c > length) {
	for (int i=0;i<NU;i++)
		I[NU*(context+c)+i] = 0.0;
      }
    else {
	for (int i=0;i<NU;i++)
		I[NU*(context+c)+i] = seq[NU*(t+c)+i];
      }
    }
double* X=new double[(1+shortcut)*NF];
for (f=0; f<NF; f++) {
	X[f] = FF[t-1][f];
}

  for (s=2;s<=shortcut;s++)
    for (f=(s-1)*NF; f<s*NF; f++) {
	if (t-s>=0)
		X[f] = FF[t-s][f-(s-1)*NF];
	else X[f]=0;
  }

NetF->forward(I,X);

errorF+=NetF->backward(FFbp[t]);
for (f=0;f<NF;f++)
	FFbp[t-1][f] += NetF->back_out()[NU*(2*context+1)+f];

  for (s=2;s<=shortcut;s++)
    for (f=(s-1)*NF; f<s*NF; f++) {
	if (t-s>=0)
		FFbp[t-s][f-(s-1)*NF] += NetF->back_out()[NU*(2*context+1)+f];
	}

if (backp) {
  for (c=-context; c<=context; c++) {
    if (t+c > 0 && t+c <= length) {
	for (int i=0;i<NU;i++)
		BP[NU*(t+c)+i]+=NetF->back_out()[NU*(context+c)+i];
      }
    }
}
NetF->gradient(I,X,FFbp[t]);

delete[] X;
}

void
BRNN::F1_Fbp(int *seq, int t, int length, int backp) {
int I[8196];
int f,s,c;

  for (c=-context; c<=context; c++) {
    if (t+c <= 0 || t+c > length) {
		I[context+c] = 0;
      }
    else {
		I[context+c] = seq[t+c];
      }
    }
double* X=new double[(1+shortcut)*NF];
for (f=0; f<NF; f++) {
	X[f] = FF[t-1][f];
}

  for (s=2;s<=shortcut;s++)
    for (f=(s-1)*NF; f<s*NF; f++) {
	if (t-s>=0)
		X[f] = FF[t-s][f-(s-1)*NF];
	else X[f]=0;
  }

NetF->forward(I,X);

errorF+=NetF->backward(FFbp[t]);
for (f=0;f<NF;f++)
	FFbp[t-1][f] += NetF->back_out()[NU*(2*context+1)+f];

  for (s=2;s<=shortcut;s++)
    for (f=(s-1)*NF; f<s*NF; f++) {
	if (t-s>=0)
		FFbp[t-s][f-(s-1)*NF] += NetF->back_out()[NU*(2*context+1)+f];
	}

if (backp) {
  for (c=-context; c<=context; c++) {
    if (t+c > 0 && t+c <= length) {
	for (int i=0;i<NU;i++)
		BP[NU*(t+c)+i]+=NetF->back_out()[NU*(context+c)+i];
      }
    }
}
NetF->gradient(I,X,FFbp[t]);

delete[] X;
}


void
BRNN::B1_Bbp(double* seq, int t, int length, int backp) {
double I[8196];
int b,s,c;

  for (c=-context; c<=context; c++) {
    if (t+c <= 0 || t+c > length) {
	for (int i=0;i<NU;i++)
		I[NU*(context+c)+i] = 0.0;
      }
    else {
	for (int i=0;i<NU;i++)
		I[NU*(context+c)+i] = seq[NU*(t+c)+i];
      }
    }
double* X=new double[(1+shortcut)*NB];
for (b=0; b<NB; b++) {
	X[b] = BB[t+1][b];
	}

  for (s=2;s<=shortcut;s++)
    for (b=(s-1)*NB; b<s*NB; b++) {
	if (t+s<=length+1)
		X[b] = BB[t+s][b-(s-1)*NB];
	else X[b]=0;
    }

NetB->forward(I,X);

errorB+=NetB->backward(BBbp[t]);
for (b=0;b<NB;b++)
	BBbp[t+1][b] += NetB->back_out()[NU*(2*context+1)+b];

  for (s=2;s<=shortcut;s++)
    for (b=(s-1)*NB; b<s*NB; b++)
	if (t+s<=length+1)
		BBbp[t+s][b-(s-1)*NB] += NetB->back_out()[NU*(2*context+1)+b];

if (backp) {
  for (c=-context; c<=context; c++) {
    if (t+c > 0 && t+c <= length) {
	for (int i=0;i<NU;i++)
		BP[NU*(t+c)+i]+=NetB->back_out()[NU*(context+c)+i];
      }
    }
}

NetB->gradient(I,X,BBbp[t]);

delete[] X;
}

void
BRNN::B1_Bbp(int* seq, int t, int length, int backp) {
int I[8196];
int b,s,c;

  for (c=-context; c<=context; c++) {
    if (t+c <= 0 || t+c > length) {
		I[context+c] = 0;
      }
    else {
		I[context+c] = seq[t+c];
      }
    }
double* X=new double[(1+shortcut)*NB];
for (b=0; b<NB; b++) {
	X[b] = BB[t+1][b];
	}

  for (s=2;s<=shortcut;s++)
    for (b=(s-1)*NB; b<s*NB; b++) {
	if (t+s<=length+1)
		X[b] = BB[t+s][b-(s-1)*NB];
	else X[b]=0;
    }

NetB->forward(I,X);

errorB+=NetB->backward(BBbp[t]);
for (b=0;b<NB;b++)
	BBbp[t+1][b] += NetB->back_out()[NU*(2*context+1)+b];

  for (s=2;s<=shortcut;s++)
    for (b=(s-1)*NB; b<s*NB; b++)
	if (t+s<=length+1)
		BBbp[t+s][b-(s-1)*NB] += NetB->back_out()[NU*(2*context+1)+b];

if (backp) {
  for (c=-context; c<=context; c++) {
    if (t+c > 0 && t+c <= length) {
	for (int i=0;i<NU;i++)
		BP[NU*(t+c)+i]+=NetB->back_out()[NU*(context+c)+i];
      }
    }
}


NetB->gradient(I,X,BBbp[t]);

delete[] X;
}


void
BRNN::back_propagate(double* seq, int length, int backp) {
int T=length;
int t;

for (t=T; t>0; t--) {
	F1_Fbp(seq,t,T,backp);
	}
for (t=1; t<=T; t++) {
	B1_Bbp(seq,t,T,backp);
	}
}

void
BRNN::back_propagate(int* seq, int length, int backp) {
int T=length;
int t;

for (t=T; t>0; t--) {
	F1_Fbp(seq,t,T,backp);
	}
for (t=1; t<=T; t++) {
	B1_Bbp(seq,t,T,backp);
	}
}


void
BRNN::extimation(double *seq, int* y, int length, int backp) {

// If need backprop through..
if (backp) {
  NetOut->set_input(2);
  NetF->set_input(2);
  NetB->set_input(2);
  memset(BP,0,MAX*NU*sizeof(double));
}

int t,f,b,v,c;
double I[8192];
double* target=new double[1024];
double* X=new double[(2*CoF+1)*NF+(2*CoB+1)*NB+1024];

//cout << length << " "<<flush;

propagate(seq,length);

for (t=0;t<length+2;t++) {
	memset(FFbp[t],0,NF*sizeof(double));
	memset(BBbp[t],0,NB*sizeof(double));
	}

for (t=1; t<=length; t++) {

  forward(seq,t,length);

  for (c=0; c<NY; c++) {
	target[c]=0.0;
	}
  if (y[t]<0) {
	continue;
	}

  target[y[t]]=1.0;
  error += NetOut->backward(target);

//  cout << error << " " << flush;
for (v=-CoF;v<=CoF;v++) {
  if ((t+(Step*v))<0 || (t+(Step*v))>length) {}
  else {
    for (f=0;f<NF;f++)
	FFbp[t+(Step*v)][f] += NetOut->back_out()[NU*(2*context+1)+NF*(CoF+v)+f];
    }
  }
for (v=-CoB;v<=CoB;v++) {
  if ((t+(Step*v))<1 || (t+(Step*v))>length+1) {}
  else {
    for (b=0;b<NB;b++)
	BBbp[t+(Step*v)][b] += NetOut->back_out()[NU*(2*context+1)+NF*(2*CoF+1) + NB*(CoB+v)+b];
    }
  }
if (backp) {
  for (c=-context; c<=context; c++) {
    if (t+c > 0 && t+c <= length) {
	for (int i=0;i<NU;i++)
		BP[NU*(t+c)+i]+=NetOut->back_out()[NU*(context+c)+i];
      }
    }
}

// Compute inputs for gradient
if (Moore) {
  for (c=-context; c<=context; c++) {
    if (t+c <= 0 || t+c > length) {
	for (int i=0;i<NU;i++)
		I[NU*(context+c)+i] = 0.0;
      }
    else {
	for (int i=0;i<NU;i++) {
		I[NU*(context+c)+i] = seq[NU*(t+c)+i];
//		cout << seq[NU*(t+c)+i] << " " << flush;
	}
      }
    }
  }

// We now set the hidden inputs
for (v=-CoF;v<=CoF;v++) {
  if ((t+(Step*v))<0 || (t+(Step*v))>length) {
    for (f=0;f<NF;f++)
	X[NF*(CoF+v)+f]=0;
    }
  else {
    for (f=0;f<NF;f++)
	X[NF*(CoF+v)+f]=FF[t+(Step*v)][f];
    }
  }

for (v=-CoB;v<=CoB;v++) {
  if ((t+(Step*v))<1 || (t+(Step*v))>length+1) {
    for (b=0;b<NB;b++)
	X[NF*(2*CoF+1) + NB*(CoB+v)+b]=0;
    }
  else {
    for (b=0;b<NB;b++)
	X[NF*(2*CoF+1) + NB*(CoB+v)+b]=BB[t+(Step*v)][b];
    }
  }
  NetOut->gradient(I,X,target);
  }

back_propagate(seq,length,backp);

NetOut->set_input(1);
NetF->set_input(1);
NetB->set_input(1);

delete[] target;
delete[] X;
}


void
BRNN::extimation(int *seq, int* y, int length, int backp) {

// If need backprop through..
if (backp) {
  NetOut->set_input(2);
  NetF->set_input(2);
  NetB->set_input(2);
  memset(BP,0,MAX*NU*sizeof(double));
}

int t,f,b,v,c;
int I[8192];
double* target=new double[1024];
double* X=new double[(2*CoF+1)*NF+(2*CoB+1)*NB];

propagate(seq,length);

for (t=0;t<length+2;t++) {
	memset(FFbp[t],0,NF*sizeof(double));
	memset(BBbp[t],0,NB*sizeof(double));
	}

for (t=1; t<=length; t++) {

  forward(seq,t,length);

  for (c=0; c<NY; c++) {
	target[c]=0.0;
	}
  if (y[t]<0) {
	continue;
	}

  target[y[t]]=1.0;
  error += NetOut->backward(target);
for (v=-CoF;v<=CoF;v++) {
  if ((t+(Step*v))<0 || (t+(Step*v))>length) {}
  else {
    for (f=0;f<NF;f++)
	FFbp[t+(Step*v)][f] += NetOut->back_out()[NU*(2*context+1)+NF*(CoF+v)+f];
    }
  }
for (v=-CoB;v<=CoB;v++) {
  if ((t+(Step*v))<1 || (t+(Step*v))>length+1) {}
  else {
    for (b=0;b<NB;b++)
	BBbp[t+(Step*v)][b] += NetOut->back_out()[NU*(2*context+1)+NF*(2*CoF+1) + NB*(CoB+v)+b];
    }
  }
if (backp) {
  for (c=-context; c<=context; c++) {
    if (t+c > 0 && t+c <= length) {
	for (int i=0;i<NU;i++)
		BP[NU*(t+c)+i]+=NetOut->back_out()[NU*(context+c)+i];
      }
    }
}

// Compute inputs for gradient
if (Moore) {
  for (c=-context; c<=context; c++) {
    if (t+c <= 0 || t+c > length) {
		I[context+c] = 0;
      }
    else {
		I[context+c] = seq[t+c];
      }
    }
  }

// We now set the hidden inputs
for (v=-CoF;v<=CoF;v++) {
  if ((t+(Step*v))<0 || (t+(Step*v))>length) {
    for (f=0;f<NF;f++)
	X[NF*(CoF+v)+f]=0;
    }
  else {
    for (f=0;f<NF;f++)
	X[NF*(CoF+v)+f]=FF[t+(Step*v)][f];
    }
  }

for (v=-CoB;v<=CoB;v++) {
  if ((t+(Step*v))<1 || (t+(Step*v))>length+1) {
    for (b=0;b<NB;b++)
	X[NF*(2*CoF+1) + NB*(CoB+v)+b]=0;
    }
  else {
    for (b=0;b<NB;b++)
	X[NF*(2*CoF+1) + NB*(CoB+v)+b]=BB[t+(Step*v)][b];
    }
  }
  NetOut->gradient(I,X,target);
  }

back_propagate(seq,length,backp);

NetOut->set_input(1);
NetF->set_input(1);
NetB->set_input(1);

delete[] target;
delete[] X;
}


void
BRNN::extimation(double *seq, double* y, int length, int backp) {

// If need backprop through..
if (backp) {
  NetOut->set_input(2);
  NetF->set_input(2);
  NetB->set_input(2);
  memset(BP,0,MAX*NU*sizeof(double));
}

int t,f,b,v,c;
double I[8192];
double* target=new double[1024];
double* X=new double[(2*CoF+1)*NF+(2*CoB+1)*NB+1024];

//cout << length << " "<<flush;

propagate(seq,length);

for (t=0;t<length+2;t++) {
	memset(FFbp[t],0,NF*sizeof(double));
	memset(BBbp[t],0,NB*sizeof(double));
	}

for (t=1; t<=length; t++) {

  forward(seq,t,length);

  for (c=0; c<NY; c++) {
	target[c]=y[NY*t+c];
	}
  error += NetOut->backward(target);

//  cout << error << " " << flush;
for (v=-CoF;v<=CoF;v++) {
  if ((t+(Step*v))<0 || (t+(Step*v))>length) {}
  else {
    for (f=0;f<NF;f++)
	FFbp[t+(Step*v)][f] += NetOut->back_out()[NU*(2*context+1)+NF*(CoF+v)+f];
    }
  }
for (v=-CoB;v<=CoB;v++) {
  if ((t+(Step*v))<1 || (t+(Step*v))>length+1) {}
  else {
    for (b=0;b<NB;b++)
	BBbp[t+(Step*v)][b] += NetOut->back_out()[NU*(2*context+1)+NF*(2*CoF+1) + NB*(CoB+v)+b];
    }
  }
if (backp) {
  for (c=-context; c<=context; c++) {
    if (t+c > 0 && t+c <= length) {
	for (int i=0;i<NU;i++)
		BP[NU*(t+c)+i]+=NetOut->back_out()[NU*(context+c)+i];
      }
    }
}

// Compute inputs for gradient
if (Moore) {
  for (c=-context; c<=context; c++) {
    if (t+c <= 0 || t+c > length) {
	for (int i=0;i<NU;i++)
		I[NU*(context+c)+i] = 0.0;
      }
    else {
	for (int i=0;i<NU;i++)
		I[NU*(context+c)+i] = seq[NU*(t+c)+i];
      }
    }
  }

// We now set the hidden inputs
for (v=-CoF;v<=CoF;v++) {
  if ((t+(Step*v))<0 || (t+(Step*v))>length) {
    for (f=0;f<NF;f++)
	X[NF*(CoF+v)+f]=0;
    }
  else {
    for (f=0;f<NF;f++)
	X[NF*(CoF+v)+f]=FF[t+(Step*v)][f];
    }
  }

for (v=-CoB;v<=CoB;v++) {
  if ((t+(Step*v))<1 || (t+(Step*v))>length+1) {
    for (b=0;b<NB;b++)
	X[NF*(2*CoF+1) + NB*(CoB+v)+b]=0;
    }
  else {
    for (b=0;b<NB;b++)
	X[NF*(2*CoF+1) + NB*(CoB+v)+b]=BB[t+(Step*v)][b];
    }
  }
  NetOut->gradient(I,X,target);
  }

back_propagate(seq,length,backp);

NetOut->set_input(1);
NetF->set_input(1);
NetB->set_input(1);

delete[] target;
delete[] X;
}


void
BRNN::extimation(int *seq, double* y, int length, int backp) {

// If need backprop through..
if (backp) {
  NetOut->set_input(2);
  NetF->set_input(2);
  NetB->set_input(2);
  memset(BP,0,MAX*NU*sizeof(double));
}

int t,f,b,v,c;
int I[8192];
double* target=new double[1024];
double* X=new double[(2*CoF+1)*NF+(2*CoB+1)*NB];

propagate(seq,length);

for (t=0;t<length+2;t++) {
	memset(FFbp[t],0,NF*sizeof(double));
	memset(BBbp[t],0,NB*sizeof(double));
	}

for (t=1; t<=length; t++) {

  forward(seq,t,length);

  for (c=0; c<NY; c++) {
	target[c]=y[NY*t+c];
	}

  error += NetOut->backward(target);
for (v=-CoF;v<=CoF;v++) {
  if ((t+(Step*v))<0 || (t+(Step*v))>length) {}
  else {
    for (f=0;f<NF;f++)
	FFbp[t+(Step*v)][f] += NetOut->back_out()[NU*(2*context+1)+NF*(CoF+v)+f];
    }
  }
for (v=-CoB;v<=CoB;v++) {
  if ((t+(Step*v))<1 || (t+(Step*v))>length+1) {}
  else {
    for (b=0;b<NB;b++)
	BBbp[t+(Step*v)][b] += NetOut->back_out()[NU*(2*context+1)+NF*(2*CoF+1) + NB*(CoB+v)+b];
    }
  }
if (backp) {
  for (c=-context; c<=context; c++) {
    if (t+c > 0 && t+c <= length) {
	for (int i=0;i<NU;i++)
		BP[NU*(t+c)+i]+=NetOut->back_out()[NU*(context+c)+i];
      }
    }
}

// Compute inputs for gradient
if (Moore) {
  for (c=-context; c<=context; c++) {
    if (t+c <= 0 || t+c > length) {
		I[context+c] = 0;
      }
    else {
		I[context+c] = seq[t+c];
      }
    }
  }

// We now set the hidden inputs
for (v=-CoF;v<=CoF;v++) {
  if ((t+(Step*v))<0 || (t+(Step*v))>length) {
    for (f=0;f<NF;f++)
	X[NF*(CoF+v)+f]=0;
    }
  else {
    for (f=0;f<NF;f++)
	X[NF*(CoF+v)+f]=FF[t+(Step*v)][f];
    }
  }

for (v=-CoB;v<=CoB;v++) {
  if ((t+(Step*v))<1 || (t+(Step*v))>length+1) {
    for (b=0;b<NB;b++)
	X[NF*(2*CoF+1) + NB*(CoB+v)+b]=0;
    }
  else {
    for (b=0;b<NB;b++)
	X[NF*(2*CoF+1) + NB*(CoB+v)+b]=BB[t+(Step*v)][b];
    }
  }
  NetOut->gradient(I,X,target);
  }

back_propagate(seq,length,backp);

NetOut->set_input(1);
NetF->set_input(1);
NetB->set_input(1);

delete[] target;
delete[] X;
}


void
BRNN::resetBP(int length) {
for (int t=0;t<length+2;t++) {
	memset(FFbp[t],0,NF*sizeof(double));
	memset(BBbp[t],0,NB*sizeof(double));
	}
}


void
BRNN::maximization() {

NetOut->updateWeights(epsilon);
NetOut->resetGradient();

NetF->updateWeights(epsilon);
NetF->resetGradient();

NetB->updateWeights(epsilon);
NetB->resetGradient();
}


void
BRNN::maximizationL1() {

NetOut->updateWeightsL1(epsilon);
NetOut->resetGradient();

NetF->updateWeightsL1(epsilon);
NetF->resetGradient();

NetB->updateWeightsL1(epsilon);
NetB->resetGradient();
}


void
BRNN::maximizationClipped() {

NetOut->updateWeights(epsilon);
NetOut->resetGradient();

NetF->updateWeightsClipped(epsilon);
NetF->resetGradient();

NetB->updateWeightsClipped(epsilon);
NetB->resetGradient();
}

void
BRNN::Feed(double* seq, int length) {
int t;

propagate(seq,length);

for (t=1; t<=length; t++) {
	forward(seq,t,length);
	}
}

void
BRNN::Feed(int* seq, int length) {
int t;

propagate(seq,length);

for (t=1; t<=length; t++) {
	forward(seq,t,length);
	}
}


void
BRNN::predict(double* seq, int length) {

Feed(seq,length);
}

void
BRNN::predict(int* seq, int length) {

Feed(seq,length);
}
