# Supplementary material for: Prediction of polyproline II secondary structure propensity in proteins
Source: R Soc Open Sci. 2020 Jan 15;7(1):191239. doi: 10.1098/rsos.191239 (PMC7029904; doi:10.1098/rsos.191239)
Supplement: Supplementary Code [file rsos191239supp2.zip › examples/P08514.aln]

PSIBLAST 2.9.0+


Reference: Stephen F. Altschul, Thomas L. Madden, Alejandro A.
Schaffer, Jinghui Zhang, Zheng Zhang, Webb Miller, and David J.
Lipman (1997), "Gapped BLAST and PSI-BLAST: a new generation of
protein database search programs", Nucleic Acids Res. 25:3389-3402.


Reference for compositional score matrix adjustment: Stephen F.
Altschul, John C. Wootton, E. Michael Gertz, Richa Agarwala,
Aleksandr Morgulis, Alejandro A. Schaffer, and Yi-Kuo Yu (2005)
"Protein database searches using compositionally adjusted
substitution matrices", FEBS J. 272:5101-5109.


Reference for composition-based statistics starting in round 2:
Alejandro A. Schaffer, L. Aravind, Thomas L. Madden, Sergei
Shavirin, John L. Spouge, Yuri I. Wolf, Eugene V. Koonin, and
Stephen F. Altschul (2001), "Improving the accuracy of PSI-BLAST
protein database searches with composition-based statistics and
other refinements", Nucleic Acids Res. 29:2994-3005.


Database: uniref
           23,876,964 sequences; 8,108,002,110 total letters

Results from round 1


Query= x

Length=1039
                                                                      Score        E
Sequences producing significant alignments:                          (Bits)     Value

UniRef90_P08514 Integrin alpha-IIb n=24 Tax=Simiiformes RepID=ITA...  2118       0.0   
UniRef90_F7E7I1 Uncharacterized protein n=1 Tax=Macaca mulatta Re...  1976       0.0   
UniRef90_UPI0004422A44 PREDICTED: integrin alpha-IIb n=5 Tax=Ceta...  1770       0.0   
UniRef90_G7PV00 Putative uncharacterized protein n=1 Tax=Macaca f...  1752       0.0   
UniRef90_UPI0002C64AD9 PREDICTED: integrin alpha-IIb n=1 Tax=Cera...  1751       0.0   
UniRef90_M3VZM6 Uncharacterized protein n=3 Tax=Felidae RepID=M3V...  1735       0.0   
UniRef90_UPI00033301BA PREDICTED: integrin alpha-IIb n=1 Tax=Jacu...  1722       0.0   
UniRef90_UPI0003F11B3E PREDICTED: integrin alpha-IIb n=1 Tax=Chry...  1721       0.0   
UniRef90_F1PRU9 Uncharacterized protein n=6 Tax=Caniformia RepID=...  1707       0.0   
UniRef90_UPI0003C91639 PREDICTED: integrin alpha-IIb n=1 Tax=Tupa...  1706       0.0   
UniRef90_Q7YRP8 Integrin alpha 2b n=1 Tax=Equus caballus RepID=Q7...  1702       0.0   
UniRef90_UPI0003F14E49 PREDICTED: integrin alpha-IIb n=1 Tax=Pter...  1701       0.0   
UniRef90_E9NQE9 Platelet glycoprotein IIb n=4 Tax=Camelidae RepID...  1694       0.0   
UniRef90_I3M3X1 Uncharacterized protein n=1 Tax=Spermophilus trid...  1686       0.0   
UniRef90_UPI00045DFE67 PREDICTED: integrin alpha-IIb n=1 Tax=Oryc...  1678       0.0   
UniRef90_UPI00042ABB1A PREDICTED: integrin alpha-IIb n=1 Tax=Pero...  1660       0.0   
UniRef90_UPI0002C4655F PREDICTED: integrin alpha-IIb n=1 Tax=Tric...  1653       0.0   
UniRef90_Q9QUM0 Integrin alpha-IIb n=3 Tax=Mus musculus RepID=ITA...  1651       0.0   
UniRef90_A6QLB3 ITGA2B protein n=1 Tax=Bos taurus RepID=A6QLB3_BOVIN  1649       0.0   
UniRef90_UPI0003343795 PREDICTED: integrin alpha-IIb n=1 Tax=Cond...  1648       0.0   
UniRef90_UPI0003BB84F1 PREDICTED: LOW QUALITY PROTEIN: integrin a...  1646       0.0   
UniRef90_UPI00038C4553 PREDICTED: integrin alpha-IIb n=1 Tax=Micr...  1645       0.0   
UniRef90_Q9TUN4 Glycoprotein IIb n=2 Tax=Oryctolagus cuniculus Re...  1637       0.0   
UniRef90_UPI00042CB00C PREDICTED: integrin alpha-IIb isoform X1 n...  1636       0.0   
UniRef90_UPI0003290604 PREDICTED: integrin alpha-IIb isoform 1 n=...  1636       0.0   
UniRef90_UPI0004446C76 PREDICTED: integrin alpha-IIb n=1 Tax=Erin...  1627       0.0   
UniRef90_UPI000359EC63 PREDICTED: integrin alpha-IIb n=1 Tax=Meso...  1625       0.0   
UniRef90_UPI00032B1F1B PREDICTED: integrin alpha-IIb n=1 Tax=Ocho...  1622       0.0   
UniRef90_L8YA38 Integrin alpha-IIb n=1 Tax=Tupaia chinensis RepID...  1617       0.0   
UniRef90_F1RQY8 Uncharacterized protein n=3 Tax=Sus scrofa RepID=...  1612       0.0   
UniRef90_H0WJH6 Uncharacterized protein n=2 Tax=Otolemur garnetti...  1608       0.0   
UniRef90_UPI0003316A29 PREDICTED: integrin alpha-IIb n=1 Tax=Sore...  1607       0.0   
UniRef90_G3STY0 Uncharacterized protein (Fragment) n=2 Tax=Loxodo...  1607       0.0   
UniRef90_D3ZAC0 Protein Itga2b n=5 Tax=Rattus RepID=D3ZAC0_RAT        1598       0.0   
UniRef90_W5PEW9 Uncharacterized protein n=6 Tax=Bovidae RepID=W5P...  1590       0.0   
UniRef90_UPI0003F0643A PREDICTED: integrin alpha-IIb n=1 Tax=Elep...  1561       0.0   
UniRef90_UPI00033391A1 PREDICTED: integrin alpha-IIb n=1 Tax=Octo...  1513       0.0   
UniRef90_M3YD03 Uncharacterized protein n=8 Tax=Caniformia RepID=...  1504       0.0   
UniRef90_H0V8L8 Uncharacterized protein n=2 Tax=Cavia porcellus R...  1488       0.0   
UniRef90_G5BIZ9 Integrin alpha-IIb n=5 Tax=Heterocephalus glaber ...  1475       0.0   
UniRef90_UPI00046BE64A PREDICTED: integrin alpha-IIb n=1 Tax=Epte...  1468       0.0   
UniRef90_UPI0003501627 PREDICTED: integrin alpha-IIb isoform X1 n...  1448       0.0   
UniRef90_F6TCG7 Uncharacterized protein n=3 Tax=Equus caballus Re...  1392       0.0   
UniRef90_G3WU27 Uncharacterized protein n=1 Tax=Sarcophilus harri...  1353       0.0   
UniRef90_F6RI44 Uncharacterized protein n=3 Tax=Monodelphis domes...  1330       0.0   
UniRef90_Q28762 Glycoprotein IIb (Fragment) n=1 Tax=Papio cynocep...  1317       0.0   
UniRef90_UPI000328C47F PREDICTED: integrin alpha-IIb isoform 3 n=...  1281       0.0   
UniRef90_UPI00038F0595 PREDICTED: LOW QUALITY PROTEIN: integrin, ...  1276       0.0   
UniRef90_UPI000454A728 PREDICTED: integrin alpha-IIb isoform X2 n...  1262       0.0   
UniRef90_UPI000333A100 PREDICTED: LOW QUALITY PROTEIN: integrin, ...  1256       0.0   
UniRef90_P53711 Integrin alpha-IIb (Fragment) n=1 Tax=Papio cynoc...  1203       0.0   
UniRef90_F7FXG9 Uncharacterized protein (Fragment) n=1 Tax=Callit...  1188       0.0   
UniRef90_UPI0004547C70 PREDICTED: integrin alpha-IIb isoform X1 n...  1180       0.0   
UniRef90_UPI0001D36CED PREDICTED: LOW QUALITY PROTEIN: integrin a...  1148       0.0   
UniRef90_L5KSF5 Integrin alpha-IIb n=1 Tax=Pteropus alecto RepID=...  1139       0.0   
UniRef90_F7FXV6 Uncharacterized protein (Fragment) n=1 Tax=Callit...  1091       0.0   
UniRef90_B4DLU2 cDNA FLJ56496, highly similar to Integrin alpha-I...  1062       0.0   
UniRef90_F1MGZ4 Uncharacterized protein n=3 Tax=Bos RepID=F1MGZ4_...  997        0.0   
UniRef90_UPI000388B11A PREDICTED: integrin alpha-IIb n=1 Tax=Chry...  981        0.0   
UniRef90_UPI00046B2E3E PREDICTED: integrin alpha-IIb n=1 Tax=Tars...  972        0.0   
UniRef90_UPI000441EC53 PREDICTED: integrin alpha-IIb n=1 Tax=Pyth...  971        0.0   
UniRef90_UPI0003C4D4BB PREDICTED: LOW QUALITY PROTEIN: integrin a...  969        0.0   
UniRef90_UPI0003C25E90 PREDICTED: integrin alpha-IIb n=1 Tax=Alli...  957        0.0   
UniRef90_Q8C815 Putative uncharacterized protein n=1 Tax=Mus musc...  957        0.0   
UniRef90_UPI0003959BE7 PREDICTED: integrin alpha-IIb n=1 Tax=Pseu...  912        0.0   
UniRef90_D3ZXC1 Protein Itga2b n=1 Tax=Rattus norvegicus RepID=D3...  907        0.0   
UniRef90_G1PX21 Uncharacterized protein (Fragment) n=1 Tax=Myotis...  899        0.0   
UniRef90_W5N6T6 Uncharacterized protein n=2 Tax=Lepisosteus ocula...  894        0.0   
UniRef90_UPI0004626DC5 PREDICTED: integrin alpha-IIb n=1 Tax=Anol...  879        0.0   
UniRef90_U3K4J9 Uncharacterized protein (Fragment) n=2 Tax=Ficedu...  878        0.0   
UniRef90_W5N6U3 Uncharacterized protein (Fragment) n=1 Tax=Lepiso...  875        0.0   
UniRef90_B2GUF9 LOC100158580 protein (Fragment) n=2 Tax=Xenopus t...  848        0.0   
UniRef90_Q6DCU9 Uncharacterized protein n=2 Tax=Xenopus laevis Re...  823        0.0   
UniRef90_Q5XH72 LOC495051 protein n=1 Tax=Xenopus laevis RepID=Q5...  805        0.0   
UniRef90_F7DII9 Uncharacterized protein n=1 Tax=Xenopus tropicali...  800        0.0   
UniRef90_UPI00034FFF2B PREDICTED: integrin alpha-IIb isoform X3 n...  798        0.0   
UniRef90_W5UMP0 Integrin alpha-IIb n=1 Tax=Ictalurus punctatus Re...  778        0.0   
UniRef90_B3DIZ6 Integrin, alpha 2b (Platelet glycoprotein IIb of ...  766        0.0   
UniRef90_UPI0003D0EF86 PREDICTED: integrin alpha-IIb n=1 Tax=Alli...  760        0.0   
UniRef90_U3I6A9 Uncharacterized protein (Fragment) n=1 Tax=Anas p...  743        0.0   
UniRef90_UPI0003EC4896 PREDICTED: LOW QUALITY PROTEIN: integrin a...  716        0.0   
UniRef90_H3A7S4 Uncharacterized protein n=2 Tax=Latimeria chalumn...  716        0.0   
UniRef90_UPI000457488A PREDICTED: integrin alpha-8 n=1 Tax=Callor...  711        0.0   
UniRef90_UPI0003292FA6 PREDICTED: integrin alpha-8 n=1 Tax=Dasypu...  709        0.0   
UniRef90_UPI0003345053 PREDICTED: integrin alpha-8 n=2 Tax=Lauras...  708        0.0   
UniRef90_V8PGX9 Integrin alpha-IIb (Fragment) n=1 Tax=Ophiophagus...  702        0.0   
UniRef90_UPI0003C25C7C PREDICTED: integrin alpha-8 n=2 Tax=Alliga...  690        0.0   
UniRef90_W5ULX7 Integrin alpha-8 n=1 Tax=Ictalurus punctatus RepI...  689        0.0   
UniRef90_P53708 Integrin alpha-8 n=33 Tax=Boreoeutheria RepID=ITA...  687        0.0   
UniRef90_W5L9S5 Uncharacterized protein (Fragment) n=2 Tax=Astyan...  687        0.0   
UniRef90_A0A023GU64 Integrin alpha-8 n=4 Tax=Danio rerio RepID=A0...  687        0.0   
UniRef90_W5MWR7 Uncharacterized protein n=3 Tax=Lepisosteus ocula...  686        0.0   
UniRef90_F1RW86 Uncharacterized protein n=13 Tax=Laurasiatheria R...  685        0.0   
UniRef90_P26009 Integrin alpha-8 n=14 Tax=Neognathae RepID=ITA8_C...  684        0.0   
UniRef90_UPI00033161D7 PREDICTED: integrin alpha-8 n=1 Tax=Sorex ...  684        0.0   
UniRef90_UPI000443A1AB PREDICTED: integrin alpha-8 n=1 Tax=Erinac...  682        0.0   
UniRef90_A2ARA8 Integrin alpha-8 n=7 Tax=Muroidea RepID=ITA8_MOUSE    681        0.0   
UniRef90_G3TFK7 Uncharacterized protein n=9 Tax=Eutheria RepID=G3...  679        0.0   
UniRef90_UPI0002039A57 PREDICTED: integrin alpha-IIb-like n=1 Tax...  678        0.0   
UniRef90_G1KSU2 Uncharacterized protein n=2 Tax=Anolis carolinens...  675        0.0   
UniRef90_M4AIV0 Uncharacterized protein n=3 Tax=Poeciliinae RepID...  672        0.0   
UniRef90_UPI0002A495B6 PREDICTED: integrin alpha-8-like n=1 Tax=O...  671        0.0   
UniRef90_F7AQN8 Uncharacterized protein (Fragment) n=2 Tax=Xenopu...  671        0.0   
UniRef90_UPI000333DA81 PREDICTED: integrin alpha-8 n=1 Tax=Echino...  670        0.0   
UniRef90_F6TCV7 Uncharacterized protein n=2 Tax=Metatheria RepID=...  667        0.0   
UniRef90_UPI00039456E3 PREDICTED: integrin alpha-IIb-like isoform...  666        0.0   
UniRef90_I3J4T7 Uncharacterized protein n=8 Tax=Pseudocrenilabrin...  666        0.0   
UniRef90_UPI000392E1ED PREDICTED: integrin alpha-8 n=1 Tax=Falco ...  665        0.0   
UniRef90_UPI00039929B0 PREDICTED: integrin alpha-8 n=1 Tax=Columb...  665        0.0   
UniRef90_K7FVU2 Uncharacterized protein n=3 Tax=Cryptodira RepID=...  665        0.0   
UniRef90_H2LWH0 Uncharacterized protein (Fragment) n=1 Tax=Oryzia...  664        0.0   
UniRef90_G3P1U2 Uncharacterized protein (Fragment) n=1 Tax=Gaster...  663        0.0   
UniRef90_I3JRT2 Uncharacterized protein (Fragment) n=1 Tax=Oreoch...  662        0.0   
UniRef90_B4DN28 cDNA FLJ54639, highly similar to Integrin alpha-8...  662        0.0   
UniRef90_UPI00029904C1 PREDICTED: integrin alpha-8 n=3 Tax=Carniv...  662        0.0   
UniRef90_G5BAI6 Integrin alpha-8 n=5 Tax=Hystricognathi RepID=G5B...  662        0.0   
UniRef90_G3PAA4 Uncharacterized protein n=2 Tax=Gasterosteus acul...  659        0.0   
UniRef90_UPI00045475F7 PREDICTED: integrin alpha-8 isoform X2 n=2...  657        0.0   
UniRef90_S4RWU7 Uncharacterized protein (Fragment) n=1 Tax=Petrom...  657        0.0   
UniRef90_UPI00032B22FC PREDICTED: integrin alpha-8 n=1 Tax=Ochoto...  655        0.0   
UniRef90_H2UK97 Uncharacterized protein n=7 Tax=Takifugu rubripes...  655        0.0   
UniRef90_Q5I2A9 Integrin alpha5 n=3 Tax=Danio rerio RepID=Q5I2A9_...  654        0.0   
UniRef90_H3D4R0 Uncharacterized protein (Fragment) n=2 Tax=Tetrao...  654        0.0   
UniRef90_UPI0003941513 PREDICTED: integrin alpha-IIb-like isoform...  654        0.0   
UniRef90_M4ACA7 Uncharacterized protein n=3 Tax=Poeciliinae RepID...  652        0.0   
UniRef90_M3VY58 Uncharacterized protein (Fragment) n=1 Tax=Felis ...  650        0.0   
UniRef90_UPI0003333539 PREDICTED: integrin alpha-8 n=1 Tax=Jaculu...  648        0.0   
UniRef90_H2U873 Uncharacterized protein n=11 Tax=Tetraodontidae R...  648        0.0   
UniRef90_W5UJ57 Integrin alpha-5 n=1 Tax=Ictalurus punctatus RepI...  647        0.0   
UniRef90_H2UKA3 Uncharacterized protein (Fragment) n=2 Tax=Takifu...  646        0.0   
UniRef90_I3KIP9 Uncharacterized protein n=5 Tax=Pseudocrenilabrin...  646        0.0   
UniRef90_H2U874 Uncharacterized protein (Fragment) n=1 Tax=Takifu...  646        0.0   
UniRef90_UPI0003941726 PREDICTED: integrin alpha-IIb-like isoform...  641        0.0   
UniRef90_H2RJR0 Uncharacterized protein (Fragment) n=6 Tax=Takifu...  641        0.0   
UniRef90_W5MIN2 Uncharacterized protein n=2 Tax=Lepisosteus ocula...  640        0.0   
UniRef90_F7E688 Uncharacterized protein (Fragment) n=2 Tax=Ornith...  638        0.0   
UniRef90_B7ZR39 Integrin alphaV subunit n=2 Tax=Xenopus laevis Re...  635        0.0   
UniRef90_UPI00042BD61A PREDICTED: integrin alpha-8 n=1 Tax=Chelon...  632        0.0   
UniRef90_UPI00027F4390 PREDICTED: integrin alpha-8 n=1 Tax=Papio ...  632        0.0   
UniRef90_B3DJQ3 Integrin, alpha V n=5 Tax=Danio rerio RepID=B3DJQ...  630        0.0   
UniRef90_V9K955 Integrin, alpha V (Vitronectin receptor, alpha po...  629        0.0   
UniRef90_H2N9U6 Uncharacterized protein n=1 Tax=Pongo abelii RepI...  629        0.0   
UniRef90_F7IMZ1 Uncharacterized protein n=1 Tax=Callithrix jacchu...  629        0.0   
UniRef90_Q06274 Integrin alpha-5 n=4 Tax=Xenopus RepID=ITA5_XENLA     629        0.0   
UniRef90_L5MBE1 Integrin alpha-8 n=2 Tax=Myotis davidii RepID=L5M...  626        0.0   
UniRef90_K7G9S3 Uncharacterized protein (Fragment) n=5 Tax=Crypto...  624        0.0   
UniRef90_UPI0003D073ED PREDICTED: integrin alpha-5, partial n=1 T...  623        0.0   
UniRef90_UPI000441D70C PREDICTED: integrin alpha-V n=1 Tax=Python...  622        0.0   
UniRef90_UPI0003C84159 PREDICTED: integrin alpha-8-like n=1 Tax=V...  621        0.0   
UniRef90_UPI00038341BA PREDICTED: integrin alpha-IIb-like, partia...  620        0.0   
UniRef90_UPI0003AF7934 PREDICTED: integrin alpha-8 n=1 Tax=Capra ...  620        0.0   
UniRef90_UPI00045D90A3 PREDICTED: integrin alpha-8 n=1 Tax=Orycte...  619        0.0   
UniRef90_H9GHX2 Uncharacterized protein n=1 Tax=Anolis carolinens...  617        0.0   
UniRef90_UPI00042BF252 PREDICTED: integrin alpha-8 n=1 Tax=Panthe...  617        0.0   
UniRef90_P08648 Integrin alpha-5 n=71 Tax=Eutheria RepID=ITA5_HUMAN   616        0.0   
UniRef90_H9G5P5 Uncharacterized protein n=1 Tax=Anolis carolinens...  615        0.0   
UniRef90_G3WC24 Uncharacterized protein n=2 Tax=Sarcophilus harri...  614        0.0   
UniRef90_W5UTE5 Integrin alpha-V n=2 Tax=Ictalurus punctatus RepI...  614        0.0   
UniRef90_G1T5A2 Uncharacterized protein n=3 Tax=Lagomorpha RepID=...  611        0.0   
UniRef90_M4A2C2 Uncharacterized protein n=2 Tax=Poeciliinae RepID...  611        0.0   
UniRef90_P06756 Integrin alpha-V n=75 Tax=Eutheria RepID=ITAV_HUMAN   611        0.0   
UniRef90_F7D459 Uncharacterized protein n=2 Tax=Metatheria RepID=...  609        0.0   
UniRef90_P26008 Integrin alpha-V n=4 Tax=Phasianidae RepID=ITAV_C...  609        0.0   
UniRef90_D4ACU9 Protein Itga5 (Fragment) n=6 Tax=Muroidea RepID=D...  608        0.0   
UniRef90_W5Q553 Uncharacterized protein n=8 Tax=Boreoeutheria Rep...  605        0.0   
UniRef90_I3KWK7 Uncharacterized protein n=6 Tax=Pseudocrenilabrin...  605        0.0   
UniRef90_P11688 Integrin alpha-5 n=7 Tax=Boreoeutheria RepID=ITA5...  605        0.0   
UniRef90_H2U875 Uncharacterized protein (Fragment) n=1 Tax=Takifu...  605        0.0   
UniRef90_I3KGT7 Uncharacterized protein n=6 Tax=Pseudocrenilabrin...  604        0.0   
UniRef90_H2UK99 Uncharacterized protein (Fragment) n=1 Tax=Takifu...  604        0.0   
UniRef90_G1KME1 Uncharacterized protein n=1 Tax=Anolis carolinens...  603        0.0   
UniRef90_H0VAS8 Uncharacterized protein (Fragment) n=8 Tax=Hystri...  603        0.0   
UniRef90_UPI0003D09A50 PREDICTED: integrin alpha-V n=2 Tax=Alliga...  603        0.0   
UniRef90_UPI0003B38208 PREDICTED: LOW QUALITY PROTEIN: integrin a...  602        0.0   
UniRef90_M4A5B1 Uncharacterized protein (Fragment) n=2 Tax=Poecil...  601        0.0   
UniRef90_H2NHJ9 Uncharacterized protein n=1 Tax=Pongo abelii RepI...  601        0.0   
UniRef90_UPI0002233808 PREDICTED: integrin alpha-5 n=1 Tax=Loxodo...  600        0.0   
UniRef90_UPI0003EDD702 PREDICTED: integrin alpha-IIb-like, partia...  600        0.0   
UniRef90_H0ZLJ7 Uncharacterized protein (Fragment) n=14 Tax=Neogn...  599        0.0   
UniRef90_V9KCR7 Integrin alpha-5-like protein n=1 Tax=Callorhynch...  598        0.0   
UniRef90_H3CFJ4 Uncharacterized protein (Fragment) n=2 Tax=Tetrao...  598        0.0   
UniRef90_H2M919 Uncharacterized protein (Fragment) n=2 Tax=Oryzia...  597        0.0   
UniRef90_E6ZG84 'Integrin, alpha 5 ' n=1 Tax=Dicentrarchus labrax...  597        0.0   
UniRef90_UPI0002A48C8C PREDICTED: integrin alpha-5-like n=1 Tax=O...  595        0.0   
UniRef90_G1L265 Uncharacterized protein n=3 Tax=Ailuropoda melano...  595        0.0   
UniRef90_G3TR91 Uncharacterized protein (Fragment) n=1 Tax=Loxodo...  594        0.0   
UniRef90_UPI000388EB25 PREDICTED: integrin alpha-V isoform X2 n=1...  593        0.0   
UniRef90_UPI0003314B7A PREDICTED: LOW QUALITY PROTEIN: integrin a...  593        0.0   
UniRef90_UPI000328E1B2 PREDICTED: integrin alpha-5 n=1 Tax=Dasypu...  593        0.0   
UniRef90_UPI0004440E1F PREDICTED: integrin alpha-5 n=1 Tax=Erinac...  592        0.0   
UniRef90_Q5EBX3 ITGA2B-like protein (Fragment) n=1 Tax=Bos taurus...  592        0.0   
UniRef90_L8Y2N0 Integrin alpha-5 n=1 Tax=Tupaia chinensis RepID=L...  592        0.0   
UniRef90_UPI0003B5BDB5 PREDICTED: integrin alpha-5-like n=1 Tax=X...  592        0.0   
UniRef90_G3P9Z3 Uncharacterized protein (Fragment) n=1 Tax=Gaster...  592        0.0   
UniRef90_UPI00038321D9 PREDICTED: integrin alpha-V n=1 Tax=Melops...  592        0.0   
UniRef90_H2MGH3 Uncharacterized protein (Fragment) n=1 Tax=Oryzia...  590        0.0   
UniRef90_UPI0002A492FA PREDICTED: integrin alpha-V-like n=1 Tax=O...  590        0.0   
UniRef90_P06756-3 Isoform 3 of Integrin alpha-V n=7 Tax=Boreoeuth...  590        0.0   
UniRef90_H2MLN3 Uncharacterized protein n=1 Tax=Oryzias latipes R...  590        0.0   
UniRef90_UPI00035008B2 PREDICTED: integrin alpha-5 isoform X1 n=3...  585        0.0   
UniRef90_UPI00046B4DE6 PREDICTED: integrin alpha-V n=1 Tax=Tarsiu...  585        0.0   
UniRef90_UPI0003EDCF15 PREDICTED: integrin alpha-V n=1 Tax=Lepton...  582        0.0   
UniRef90_Q4S5W1 Chromosome 9 SCAF14729, whole genome shotgun sequ...  581        0.0   
UniRef90_H3DPZ3 Uncharacterized protein (Fragment) n=1 Tax=Tetrao...  580        0.0   
UniRef90_G3W4U7 Uncharacterized protein (Fragment) n=1 Tax=Sarcop...  580        0.0   
UniRef90_W5Q3T7 Uncharacterized protein n=3 Tax=Laurasiatheria Re...  579        0.0   
UniRef90_UPI000441CA1F PREDICTED: integrin alpha-5-like, partial ...  577        0.0   
UniRef90_A2AKI5 Integrin alpha-V light chain n=29 Tax=Eutheria Re...  577        0.0   
UniRef90_UPI0001D53C41 PREDICTED: integrin alpha-5 n=1 Tax=Macaca...  573        0.0   
UniRef90_G3N4W0 Uncharacterized protein n=1 Tax=Gasterosteus acul...  573        0.0   
UniRef90_UPI0003EBDB97 PREDICTED: integrin alpha-V n=1 Tax=Myotis...  572        0.0   
UniRef90_M7AZR3 Integrin alpha-5 n=2 Tax=Chelonia mydas RepID=M7A...  572        0.0   
UniRef90_L5LNV3 Integrin alpha-V n=1 Tax=Myotis davidii RepID=L5L...  572        0.0   
UniRef90_UPI0003D08CB6 PREDICTED: integrin alpha-V n=1 Tax=Rattus...  571        0.0   
UniRef90_Q91292 Integrin n=1 Tax=Pleurodeles waltl RepID=Q91292_P...  571        0.0   
UniRef90_Q4RI25 Chromosome 8 SCAF15044, whole genome shotgun sequ...  571        0.0   
UniRef90_L5K1Z4 Integrin alpha-V (Fragment) n=1 Tax=Pteropus alec...  571        0.0   
UniRef90_UPI00046B4FC8 PREDICTED: integrin alpha-5, partial n=1 T...  570        0.0   
UniRef90_B1WAV5 Itgav protein n=3 Tax=Xenopus tropicalis RepID=B1...  570        0.0   
UniRef90_UPI00029D9323 PREDICTED: integrin alpha-V n=1 Tax=Gorill...  569        0.0   
UniRef90_G1R3W3 Uncharacterized protein n=1 Tax=Nomascus leucogen...  569        0.0   
UniRef90_L5L000 Integrin alpha-8 n=1 Tax=Pteropus alecto RepID=L5...  568        0.0   
UniRef90_R0LHA9 Integrin alpha-IIb (Fragment) n=1 Tax=Anas platyr...  567        0.0   
UniRef90_H2UKA6 Uncharacterized protein (Fragment) n=1 Tax=Takifu...  562        0.0   
UniRef90_UPI0003347A57 PREDICTED: integrin alpha-5 n=1 Tax=Condyl...  561        0.0   
UniRef90_UPI0003EC07BC PREDICTED: integrin alpha-5-like n=1 Tax=M...  561        0.0   
UniRef90_G3UF01 Uncharacterized protein (Fragment) n=2 Tax=Euther...  555        6e-180
UniRef90_S9WWW1 Integrin alpha-5 (Fragment) n=1 Tax=Camelus ferus...  565        1e-179
UniRef90_UPI000273CF56 PREDICTED: LOW QUALITY PROTEIN: integrin a...  558        2e-179
UniRef90_G5BJZ9 Integrin alpha-V n=3 Tax=Heterocephalus glaber Re...  559        2e-179
UniRef90_M4AE71 Uncharacterized protein (Fragment) n=2 Tax=Poecil...  547        8e-178
UniRef90_Q4T476 Chromosome undetermined SCAF9787, whole genome sh...  551        4e-177
UniRef90_F1LZX9 Protein Itgav n=2 Tax=Rattus norvegicus RepID=F1L...  551        6e-177
UniRef90_H2RNS0 Uncharacterized protein (Fragment) n=4 Tax=Takifu...  547        9e-177
UniRef90_G1NCZ4 Uncharacterized protein (Fragment) n=1 Tax=Meleag...  548        2e-176
UniRef90_M7BDH7 Integrin alpha-V n=1 Tax=Chelonia mydas RepID=M7B...  545        1e-175
UniRef90_UPI0003870B9A PREDICTED: integrin alpha-IIb n=1 Tax=Falc...  541        1e-174
UniRef90_UPI00020AA454 PREDICTED: integrin alpha-V n=2 Tax=Euther...  542        4e-174
UniRef90_X2C5I8 Integrin alpha 5 n=3 Tax=Gallus gallus RepID=X2C5...  543        2e-173
UniRef90_G1P9X0 Uncharacterized protein (Fragment) n=1 Tax=Myotis...  538        2e-172
UniRef90_K7GT59 Uncharacterized protein (Fragment) n=6 Tax=Boreoe...  534        2e-172
UniRef90_UPI0003C441FE PREDICTED: integrin alpha-V n=1 Tax=Myotis...  536        3e-172
UniRef90_UPI00046BBE0E PREDICTED: integrin alpha-V n=1 Tax=Eptesi...  536        7e-172
UniRef90_K7FTF0 Uncharacterized protein (Fragment) n=2 Tax=Pelodi...  536        1e-171
UniRef90_UPI000392E295 PREDICTED: integrin alpha-IIb n=1 Tax=Falc...  527        4e-171
UniRef90_H0WK80 Uncharacterized protein (Fragment) n=3 Tax=Boreoe...  535        5e-171
UniRef90_UPI0003EDBFCD PREDICTED: LOW QUALITY PROTEIN: integrin a...  510        2e-169
UniRef90_UPI00033152F6 PREDICTED: LOW QUALITY PROTEIN: integrin, ...  531        1e-168
UniRef90_S4RQI6 Uncharacterized protein (Fragment) n=1 Tax=Petrom...  521        6e-168
UniRef90_W5LBD2 Uncharacterized protein (Fragment) n=1 Tax=Astyan...  523        9e-167
UniRef90_F1PVQ5 Uncharacterized protein n=8 Tax=Laurasiatheria Re...  512        2e-165
UniRef90_UPI0002035850 PREDICTED: integrin alpha-8-like n=1 Tax=M...  516        5e-165
UniRef90_H2RNS2 Uncharacterized protein (Fragment) n=1 Tax=Takifu...  514        8e-165
UniRef90_S7MTC4 Integrin alpha-V n=1 Tax=Myotis brandtii RepID=S7...  511        2e-164
UniRef90_UPI0003B41A85 PREDICTED: integrin alpha-8-like n=1 Tax=X...  508        3e-163
UniRef90_L9JA52 Integrin alpha-8 n=1 Tax=Tupaia chinensis RepID=L...  508        1e-162
UniRef90_U6DIL0 Integrin alpha-8 (Fragment) n=1 Tax=Neovison viso...  499        9e-162
UniRef90_H2P832 Uncharacterized protein (Fragment) n=1 Tax=Pongo ...  501        7e-158
UniRef90_UPI000443E5DC PREDICTED: integrin alpha-V n=1 Tax=Erinac...  499        6e-155
UniRef90_UPI0003594A82 PREDICTED: integrin alpha-8 n=1 Tax=Mesocr...  484        6e-153
UniRef90_G7N8G7 Putative uncharacterized protein n=2 Tax=Macaca R...  471        4e-148
UniRef90_UPI0003EA8DDA PREDICTED: integrin alpha-5-like n=1 Tax=L...  468        2e-147
UniRef90_V8PD09 Integrin alpha-5 (Fragment) n=1 Tax=Ophiophagus h...  460        5e-146
UniRef90_UPI0003C2648D PREDICTED: LOW QUALITY PROTEIN: integrin a...  463        2e-144
UniRef90_W5MBT4 Uncharacterized protein (Fragment) n=1 Tax=Lepiso...  465        4e-144
UniRef90_UPI00033371FD PREDICTED: integrin alpha-5-like n=1 Tax=E...  451        1e-142
UniRef90_UPI000388A79C PREDICTED: integrin alpha-5 n=1 Tax=Chryse...  452        2e-142
UniRef90_L5KT96 Integrin alpha-IIb n=1 Tax=Pteropus alecto RepID=...  433        4e-142
UniRef90_C3Y4C5 Putative uncharacterized protein n=1 Tax=Branchio...  462        6e-142
UniRef90_UPI000440F977 PREDICTED: integrin alpha-5-like n=1 Tax=A...  454        1e-140
UniRef90_UPI000440BCC3 PREDICTED: integrin alpha-V n=1 Tax=Astyan...  450        1e-140
UniRef90_W5JXR2 Uncharacterized protein n=1 Tax=Astyanax mexicanu...  449        1e-138
UniRef90_UPI00042C6444 PREDICTED: integrin alpha-5 isoform X2 n=1...  436        2e-133
UniRef90_V9KP26 Integrin alpha 5 (Fragment) n=1 Tax=Callorhynchus...  418        3e-131
UniRef90_G1N793 Uncharacterized protein (Fragment) n=1 Tax=Meleag...  416        8e-131
UniRef90_H2U876 Uncharacterized protein (Fragment) n=2 Tax=Takifu...  420        3e-130
UniRef90_G3UYN5 Integrin alpha-8 n=1 Tax=Mus musculus RepID=G3UYN...  405        8e-127
UniRef90_M7BY36 Integrin alpha-8 n=1 Tax=Chelonia mydas RepID=M7B...  409        1e-122
UniRef90_Q9U6S1 AlphaP integrin n=1 Tax=Strongylocentrotus purpur...  404        4e-121
UniRef90_E9GKS8 Putative uncharacterized protein n=1 Tax=Daphnia ...  401        3e-120
UniRef90_S9WH56 Integrin alpha-V isoform 1-like protein n=1 Tax=C...  394        2e-119
UniRef90_U6DC80 Integrin alpha-IIb (Fragment) n=1 Tax=Neovison vi...  369        4e-118
UniRef90_G3HLK5 Integrin alpha-IIb n=1 Tax=Cricetulus griseus Rep...  381        2e-117
UniRef90_V4C9U6 Uncharacterized protein n=1 Tax=Lottia gigantea R...  392        3e-117
UniRef90_O76378 Alpha integrin subunit SU2 n=2 Tax=Lytechinus var...  390        4e-116
UniRef90_F7G9T4 Uncharacterized protein n=3 Tax=Ornithorhynchus a...  364        4e-112
UniRef90_S9XND5 Uncharacterized protein (Fragment) n=1 Tax=Camelu...  383        4e-112
UniRef90_T1PPA0 Integrin alpha (Fragment) n=1 Tax=Musca domestica...  375        1e-110
UniRef90_Q0MVN7 Integrin subunit aIIb (Fragment) n=1 Tax=Homo sap...  346        2e-110
UniRef90_L5M9G2 Integrin alpha-5 (Fragment) n=2 Tax=Myotis davidi...  383        5e-110
UniRef90_UPI00035097F8 PREDICTED: integrin alpha-IIb n=1 Tax=Anas...  370        6e-109
UniRef90_UPI0003C397C2 PREDICTED: integrin alpha-PS2-like isoform...  372        3e-107
UniRef90_T1PES4 Integrin alpha n=2 Tax=Musca domestica RepID=T1PE...  372        6e-107
UniRef90_UPI0003EC0C1C PREDICTED: integrin alpha-5-like n=1 Tax=N...  360        6e-106
UniRef90_UPI0003C8A9F3 PREDICTED: integrin alpha-8-like n=1 Tax=C...  352        2e-105
UniRef90_F7J059 CD41 antigen (Fragment) n=1 Tax=Tursiops truncatu...  333        2e-105
UniRef90_UPI000333D415 PREDICTED: integrin alpha-V n=1 Tax=Octodo...  358        7e-105
UniRef90_A0A034V5Y0 Integrin alpha-PS2 (Fragment) n=1 Tax=Bactroc...  363        1e-104
UniRef90_UPI0003D772BB PREDICTED: integrin alpha-8 isoform X2 n=1...  347        3e-104
UniRef90_A0A034V4U6 Integrin alpha-PS2 (Fragment) n=1 Tax=Bactroc...  360        7e-104
UniRef90_E5SGM2 Putative integrin alpha pat-2 n=1 Tax=Trichinella...  358        1e-103
UniRef90_Q91570 Integrin alpha5tr subunit (Fragment) n=1 Tax=Xeno...  343        5e-103
UniRef90_W8BBX7 Integrin alpha-PS2 (Fragment) n=2 Tax=Ceratitis c...  362        6e-103
UniRef90_T1JAL2 Uncharacterized protein n=1 Tax=Strigamia maritim...  352        1e-102
UniRef90_F7F7D9 Uncharacterized protein n=1 Tax=Callithrix jacchu...  337        2e-102
UniRef90_T1JAL1 Uncharacterized protein n=1 Tax=Strigamia maritim...  348        9e-102
UniRef90_C3Y4C6 Putative uncharacterized protein n=1 Tax=Branchio...  352        2e-101
UniRef90_B4DYQ7 cDNA FLJ57822, highly similar to Integrin alpha-V...  332        2e-100
UniRef90_Q7QEK5 AGAP000032-PA n=1 Tax=Anopheles gambiae RepID=Q7Q...  354        2e-100
UniRef90_UPI0002654225 PREDICTED: integrin alpha-V-like, partial ...  345        8e-100
UniRef90_V9KJW4 Integrin alpha-8 (Fragment) n=3 Tax=Callorhynchus...  330        4e-99 
UniRef90_Q3U4C8 Putative uncharacterized protein (Fragment) n=1 T...  331        3e-98 
UniRef90_UPI0003C87EEB PREDICTED: integrin alpha-8-like, partial ...  322        2e-97 
UniRef90_C3YNN2 Putative uncharacterized protein n=1 Tax=Branchio...  337        4e-97 
UniRef90_V9KQ62 Integrin alpha-8 n=2 Tax=Callorhynchus milii RepI...  320        3e-96 
UniRef90_T1L2Y2 Uncharacterized protein n=1 Tax=Tetranychus urtic...  335        1e-95 
UniRef90_A0A023F1M7 Putative vitronectin receptor alpha subunit (...  340        9e-95 
UniRef90_UPI0002C33A88 PREDICTED: integrin alpha-8-like, partial ...  318        1e-94 
UniRef90_U6DJG8 Integrin, alpha V (Vitronectin receptor, alpha po...  311        4e-94 
UniRef90_K7J317 Uncharacterized protein n=1 Tax=Nasonia vitripenn...  330        7e-94 
UniRef90_H2ZSZ2 Uncharacterized protein (Fragment) n=2 Tax=Latime...  318        8e-94 
UniRef90_U1LSQ6 Integrin alpha pat-2 n=2 Tax=Ascaris suum RepID=U...  329        3e-93 
UniRef90_H2ZQ43 Uncharacterized protein (Fragment) n=1 Tax=Ciona ...  323        4e-93 
UniRef90_R7VGN8 Uncharacterized protein n=1 Tax=Capitella teleta ...  322        1e-92 
UniRef90_B7Z8B0 Integrin alpha-IIb light chain, form 2 n=1 Tax=Ho...  299        7e-92 
UniRef90_B3MWB8 GF22287 n=1 Tax=Drosophila ananassae RepID=B3MWB8...  328        8e-92 
UniRef90_B4NPP6 GK18412 n=1 Tax=Drosophila willistoni RepID=B4NPP...  327        2e-91 
UniRef90_UPI000265878C PREDICTED: integrin alpha-PS2-like n=1 Tax...  319        2e-90 
UniRef90_U5EVI2 Putative vitronectin receptor alpha subunit n=1 T...  320        5e-90 
UniRef90_H2RJR5 Uncharacterized protein (Fragment) n=1 Tax=Takifu...  303        6e-90 
UniRef90_B4JL75 GH12801 n=1 Tax=Drosophila grimshawi RepID=B4JL75...  322        6e-90 
UniRef90_B4M1H9 GJ18848 n=1 Tax=Drosophila virilis RepID=B4M1H9_D...  322        1e-89 
UniRef90_UPI00042C515C PREDICTED: integrin alpha-8 isoform X1 n=2...  304        2e-89 
UniRef90_J9KA27 Uncharacterized protein n=2 Tax=Acyrthosiphon pis...  322        5e-89 
UniRef90_Q9BPQ7 Integrin alpha Hr2 (Fragment) n=1 Tax=Halocynthia...  311        7e-89 
UniRef90_Q29IK3 GA21920 n=1 Tax=Drosophila pseudoobscura pseudoob...  320        8e-89 
UniRef90_UPI0003501F06 PREDICTED: integrin alpha-PS2-like n=1 Tax...  319        1e-88 
UniRef90_Q86G87 Integrin alpha 2 n=1 Tax=Pseudoplusia includens R...  319        2e-88 
UniRef90_P12080-2 Isoform PS2M8 of Integrin alpha-PS2 n=1 Tax=Dro...  318        2e-88 
UniRef90_UPI00046C134C PREDICTED: integrin alpha-PS2 isoform X2 n...  320        4e-88 
UniRef90_H9KGS3 Uncharacterized protein n=6 Tax=Apidae RepID=H9KG...  314        4e-88 
UniRef90_UPI00046C28E9 PREDICTED: integrin alpha-PS2 isoform X1 n...  319        7e-88 
UniRef90_P12080 Integrin alpha-PS2 n=5 Tax=melanogaster subgroup ...  316        2e-87 
UniRef90_Q1G0S6 Hemocyte-specific integrin alpha subunit 2 n=1 Ta...  316        5e-87 
UniRef90_UPI0004423A44 PREDICTED: integrin alpha-8-like, partial ...  292        1e-86 
UniRef90_A0A026VUY3 Integrin alpha-PS1 n=2 Tax=Formicidae RepID=A...  310        1e-86 
UniRef90_E0VVR4 Integrin alpha-PS2, putative n=1 Tax=Pediculus hu...  312        2e-86 
UniRef90_UPI00042C8FC2 PREDICTED: integrin alpha-8 isoform X3 n=1...  292        3e-85 
UniRef90_F6QQK4 Uncharacterized protein n=2 Tax=Ciona intestinali...  302        6e-85 
UniRef90_UPI00042C6005 PREDICTED: integrin alpha-8-like n=1 Tax=P...  293        2e-84 
UniRef90_H2RJR4 Uncharacterized protein (Fragment) n=1 Tax=Takifu...  289        4e-84 
UniRef90_J0DQG8 Integrin alpha pat-2 n=4 Tax=Onchocercidae RepID=...  303        4e-84 
UniRef90_L7MI05 Putative vitronectin receptor alpha subunit (Frag...  303        4e-84 
UniRef90_UPI00021A7C61 PREDICTED: integrin alpha-PS2-like n=2 Tax...  307        5e-84 
UniRef90_UPI000395AF07 PREDICTED: integrin alpha-5 n=1 Tax=Pseudo...  296        8e-84 
UniRef90_UPI0001DED19A PREDICTED: integrin alpha-V-like n=1 Tax=A...  285        7e-83 
UniRef90_B4L2E4 GI15956 n=1 Tax=Drosophila mojavensis RepID=B4L2E...  301        9e-83 
UniRef90_F4X5Q1 Integrin alpha-PS1 n=1 Tax=Acromyrmex echinatior ...  297        4e-82 
UniRef90_UPI0003DEBA64 PREDICTED: integrin alpha-PS2 isoform X2 n...  301        4e-82 
UniRef90_UPI00021A7A14 PREDICTED: integrin alpha-PS1-like isoform...  296        1e-81 
UniRef90_W5UD99 Integrin alpha-4 n=1 Tax=Ictalurus punctatus RepI...  295        1e-81 
UniRef90_UPI0003F0BF80 PREDICTED: integrin alpha-PS2-like n=1 Tax...  288        1e-81 
UniRef90_W5JBK2 Integrin alpha-ps n=1 Tax=Anopheles darlingi RepI...  293        1e-81 
UniRef90_K7GPQ3 Uncharacterized protein (Fragment) n=1 Tax=Sus sc...  268        4e-81 
UniRef90_D6WZ14 Putative uncharacterized protein n=4 Tax=Triboliu...  292        9e-81 
UniRef90_B4H2L9 GL26767 n=1 Tax=Drosophila persimilis RepID=B4H2L...  296        1e-80 
UniRef90_UPI00042C56D2 PREDICTED: integrin alpha-8 isoform X2 n=1...  280        2e-80 
UniRef90_V5HB24 Putative vitronectin receptor alpha subunit n=2 T...  291        3e-80 
UniRef90_UPI000258E57C PREDICTED: integrin alpha-PS2-like n=1 Tax...  293        2e-79 
UniRef90_K7IRS1 Uncharacterized protein n=3 Tax=Nasonia vitripenn...  287        1e-78 
UniRef90_E2B0Y4 Integrin alpha-PS1 n=1 Tax=Camponotus floridanus ...  285        3e-78 
UniRef90_UPI000440F494 PREDICTED: integrin alpha-IIb n=1 Tax=Asty...  274        2e-77 
UniRef90_UPI0002651A21 PREDICTED: integrin alpha-V-like n=1 Tax=S...  283        4e-77 
UniRef90_Q86G88 Integrin alpha 1 n=1 Tax=Pseudoplusia includens R...  281        2e-76 
UniRef90_W8AGA7 Integrin alpha-PS2 n=3 Tax=Ceratitis capitata Rep...  281        6e-76 
UniRef90_P26007 Integrin alpha-6 n=3 Tax=Neognathae RepID=ITA6_CHICK  279        7e-76 
UniRef90_R7UV95 Uncharacterized protein n=1 Tax=Capitella teleta ...  277        1e-75 
UniRef90_V8NK11 Integrin alpha-8 (Fragment) n=1 Tax=Ophiophagus h...  269        1e-75 
UniRef90_UPI000457221B PREDICTED: integrin alpha-6 isoform X1 n=2...  278        2e-75 
UniRef90_T1I4L0 Uncharacterized protein (Fragment) n=1 Tax=Rhodni...  280        2e-75 
UniRef90_UPI0002653EAE PREDICTED: integrin alpha-9-like n=1 Tax=S...  280        3e-75 
UniRef90_UPI000441C77B PREDICTED: integrin alpha-6 isoform X2 n=2...  277        4e-75 
UniRef90_H2M4J5 Uncharacterized protein (Fragment) n=2 Tax=Oryzia...  275        8e-75 
UniRef90_Q17KN9 AAEL001603-PA n=1 Tax=Aedes aegypti RepID=Q17KN9_...  276        9e-75 
UniRef90_B0W7R8 Integrin alpha-PS1 n=1 Tax=Culex quinquefasciatus...  276        1e-74 
UniRef90_Q16IN5 AAEL013600-PA (Fragment) n=1 Tax=Aedes aegypti Re...  269        2e-74 
UniRef90_UPI000194C9FC PREDICTED: integrin alpha-6 isoform 2 n=3 ...  275        3e-74 
UniRef90_K7GFJ0 Uncharacterized protein n=3 Tax=Pelodiscus sinens...  274        3e-74 
UniRef90_A8WG89 Zgc:172265 protein n=2 Tax=Danio rerio RepID=A8WG...  258        3e-74 
UniRef90_UPI000440FC4E PREDICTED: integrin alpha-7-like isoform X...  275        4e-74 
UniRef90_B4NPN1 GK14819 n=1 Tax=Drosophila willistoni RepID=B4NPN...  274        4e-74 
UniRef90_B4JMJ3 GH24317 n=1 Tax=Drosophila grimshawi RepID=B4JMJ3...  273        1e-73 
UniRef90_F6R3Z0 Uncharacterized protein (Fragment) n=2 Tax=Monode...  272        1e-73 
UniRef90_Q6DQX4 Alpha-v integrin (Fragment) n=1 Tax=Oryctolagus c...  255        1e-73 
UniRef90_UPI000388A4BF PREDICTED: integrin alpha-6 isoform X1 n=7...  271        3e-73 
UniRef90_UPI00033157D9 PREDICTED: integrin alpha-4 n=1 Tax=Sorex ...  271        3e-73 
UniRef90_A0A023EWP9 Putative vitronectin receptor alpha subunit n...  271        4e-73 
UniRef90_UPI000258D4F5 PREDICTED: integrin alpha-PS1-like n=1 Tax...  271        5e-73 
UniRef90_W4YJF8 Uncharacterized protein n=1 Tax=Strongylocentrotu...  270        6e-73 
UniRef90_A0A044V9A7 Uncharacterized protein n=1 Tax=Onchocerca vo...  268        3e-72 
UniRef90_G3W6Y6 Uncharacterized protein n=1 Tax=Sarcophilus harri...  269        4e-72 
UniRef90_W6NAW4 FG-GAP and Integrin alpha-2 and Integrin alpha ch...  269        4e-72 
UniRef90_E9HAH4 Putative uncharacterized protein n=1 Tax=Daphnia ...  268        4e-72 
UniRef90_UPI00046C16C8 PREDICTED: integrin alpha-4 n=2 Tax=Crypto...  267        5e-72 
UniRef90_H9H1Q0 Uncharacterized protein (Fragment) n=1 Tax=Meleag...  246        7e-72 
UniRef90_H0ZDU7 Uncharacterized protein (Fragment) n=1 Tax=Taenio...  268        8e-72 
UniRef90_UPI000395B9D1 PREDICTED: integrin alpha-3 n=1 Tax=Pseudo...  266        9e-72 
UniRef90_G6DGZ2 Integrin alpha 1 n=1 Tax=Danaus plexippus RepID=G...  267        1e-71 
UniRef90_G9K6A3 Integrin, alpha 5 (Fragment) n=1 Tax=Mustela puto...  249        1e-71 
UniRef90_T1GIC3 Uncharacterized protein n=1 Tax=Megaselia scalari...  265        2e-71 
UniRef90_A0A016TCK7 Uncharacterized protein n=2 Tax=Ancylostoma c...  267        2e-71 
UniRef90_J3S8Y5 Integrin, alpha 6 n=2 Tax=Crotalus RepID=J3S8Y5_C...  266        2e-71 
UniRef90_E2BXW6 Integrin alpha-PS1 n=1 Tax=Harpegnathos saltator ...  264        2e-71 
UniRef90_UPI00022F468C PREDICTED: integrin alpha-4 n=5 Tax=Bilate...  265        3e-71 
UniRef90_T1IG32 Uncharacterized protein (Fragment) n=1 Tax=Rhodni...  264        4e-71 
UniRef90_W5LR93 Uncharacterized protein n=2 Tax=Astyanax mexicanu...  266        4e-71 
UniRef90_V9KBC1 Integrin alpha-3 n=2 Tax=Callorhynchus milii RepI...  265        4e-71 
UniRef90_H2TAJ8 Uncharacterized protein (Fragment) n=3 Tax=Tetrao...  265        4e-71 
UniRef90_H2UFY0 Uncharacterized protein (Fragment) n=3 Tax=Takifu...  264        7e-71 
UniRef90_E9GMZ7 Putative uncharacterized protein n=1 Tax=Daphnia ...  263        1e-70 
UniRef90_UPI0003333579 PREDICTED: LOW QUALITY PROTEIN: integrin a...  263        1e-70 
UniRef90_W8B5Q2 Integrin alpha-PS1 (Fragment) n=2 Tax=Ceratitis c...  263        1e-70 
UniRef90_E2BV65 Integrin alpha-PS2 n=1 Tax=Harpegnathos saltator ...  266        1e-70 
UniRef90_B3MS54 GF20867 n=1 Tax=Drosophila ananassae RepID=B3MS54...  263        3e-70 
UniRef90_UPI00046BF9DA PREDICTED: integrin alpha-6 isoform X7 n=1...  263        3e-70 
UniRef90_UPI000394057C PREDICTED: integrin alpha-7 isoform X1 n=8...  262        8e-70 
UniRef90_UPI0003890E29 PREDICTED: integrin alpha-6 isoform X4 n=1...  260        1e-69 
UniRef90_UPI000350A1C9 PREDICTED: integrin alpha-6 isoform X2 n=1...  259        2e-69 
UniRef90_H9JAW0 Uncharacterized protein n=1 Tax=Bombyx mori RepID...  261        2e-69 
UniRef90_T1JAX2 Uncharacterized protein n=1 Tax=Strigamia maritim...  263        3e-69 
UniRef90_UPI0003D0724B PREDICTED: integrin alpha-6 n=2 Tax=Alliga...  259        3e-69 
UniRef90_H9GEU4 Uncharacterized protein n=1 Tax=Anolis carolinens...  259        3e-69 
UniRef90_F6Q5G5 Uncharacterized protein (Fragment) n=2 Tax=Xenopu...  259        3e-69 
UniRef90_H9GG84 Uncharacterized protein n=6 Tax=Anolis carolinens...  259        4e-69 
UniRef90_UPI0003D08829 PREDICTED: integrin alpha-7 n=1 Tax=Alliga...  259        5e-69 
UniRef90_W5L2A1 Uncharacterized protein n=1 Tax=Astyanax mexicanu...  258        6e-69 
UniRef90_H3B3A2 Uncharacterized protein (Fragment) n=2 Tax=Latime...  258        7e-69 
UniRef90_UPI000443EE77 PREDICTED: integrin alpha-3 isoform X1 n=2...  258        7e-69 
UniRef90_P34446 Integrin alpha pat-2 n=7 Tax=Caenorhabditis RepID...  259        7e-69 
UniRef90_T1IG31 Uncharacterized protein n=1 Tax=Rhodnius prolixus...  258        1e-68 
UniRef90_I3JIG4 Uncharacterized protein n=7 Tax=Pseudocrenilabrin...  256        2e-68 
UniRef90_H0ZGM7 Uncharacterized protein (Fragment) n=5 Tax=Passer...  256        3e-68 
UniRef90_Q61738-4 Isoform Alpha-7X2A of Integrin alpha-7 n=1 Tax=...  257        4e-68 
UniRef90_F1MMS9 Integrin alpha-3 n=20 Tax=Laurasiatheria RepID=IT...  255        6e-68 
UniRef90_A8WHQ8 Uncharacterized protein n=3 Tax=Danio rerio RepID...  256        6e-68 
UniRef90_Q00651 Integrin alpha-4 n=9 Tax=Murinae RepID=ITA4_MOUSE     255        7e-68 
UniRef90_UPI000388FA21 PREDICTED: integrin alpha-7 n=1 Tax=Chryse...  256        8e-68 
UniRef90_UPI0003345E4F PREDICTED: integrin alpha-6 isoform X3 n=1...  255        9e-68 
UniRef90_W5PP73 Uncharacterized protein (Fragment) n=2 Tax=Cetart...  256        9e-68 
UniRef90_K7F244 Uncharacterized protein n=2 Tax=Pelodiscus sinens...  254        9e-68 
UniRef90_R7VHH9 Uncharacterized protein n=1 Tax=Capitella teleta ...  254        1e-67 
UniRef90_G3NV90 Uncharacterized protein n=2 Tax=Percomorpharia Re...  255        1e-67 
UniRef90_G3W6Y5 Uncharacterized protein n=1 Tax=Sarcophilus harri...  255        1e-67 
UniRef90_UPI0003889D97 PREDICTED: integrin alpha-6 isoform X6 n=1...  254        2e-67 
UniRef90_H2TAJ5 Uncharacterized protein (Fragment) n=1 Tax=Takifu...  254        2e-67 
UniRef90_G3WM33 Uncharacterized protein n=1 Tax=Sarcophilus harri...  254        2e-67 
UniRef90_UPI0002B8DCC0 PREDICTED: integrin alpha-6 n=1 Tax=Ciona ...  254        2e-67 
UniRef90_UPI000383370C PREDICTED: integrin alpha-4 n=1 Tax=Melops...  253        2e-67 
UniRef90_W5L747 Uncharacterized protein n=1 Tax=Astyanax mexicanu...  233        4e-67 
UniRef90_S4R8T4 Uncharacterized protein (Fragment) n=1 Tax=Petrom...  253        4e-67 
UniRef90_D2I1W9 Putative uncharacterized protein n=1 Tax=Ailuropo...  244        4e-67 
UniRef90_M4ATB3 Uncharacterized protein n=3 Tax=Poeciliinae RepID...  253        4e-67 
UniRef90_B3RTB9 Putative uncharacterized protein n=1 Tax=Trichopl...  252        5e-67 
UniRef90_H2TAK2 Uncharacterized protein (Fragment) n=1 Tax=Takifu...  252        5e-67 
UniRef90_F7CBN1 Uncharacterized protein (Fragment) n=3 Tax=Ornith...  253        6e-67 
UniRef90_G3NBH0 Uncharacterized protein (Fragment) n=1 Tax=Gaster...  252        6e-67 
UniRef90_G1TY34 Uncharacterized protein n=1 Tax=Oryctolagus cunic...  252        6e-67 
UniRef90_G3UP85 Uncharacterized protein (Fragment) n=1 Tax=Meleag...  252        7e-67 
UniRef90_U4U414 Uncharacterized protein n=2 Tax=Dendroctonus pond...  252        8e-67 
UniRef90_M3ZH86 Uncharacterized protein n=3 Tax=Poeciliinae RepID...  251        1e-66 
UniRef90_F7FJM6 Uncharacterized protein n=2 Tax=Ornithorhynchus a...  250        2e-66 
UniRef90_G1PPJ7 Uncharacterized protein n=5 Tax=Vespertilionidae ...  251        2e-66 
UniRef90_D6X1K8 Putative uncharacterized protein n=2 Tax=Triboliu...  254        2e-66 
UniRef90_UPI00046260E2 PREDICTED: LOW QUALITY PROTEIN: integrin a...  252        2e-66 
UniRef90_F1NUE3 Uncharacterized protein (Fragment) n=2 Tax=Gallus...  251        2e-66 
UniRef90_E2R064 Uncharacterized protein n=10 Tax=Eutheria RepID=E...  251        3e-66 
UniRef90_W5MC74 Uncharacterized protein (Fragment) n=2 Tax=Lepiso...  251        3e-66 
UniRef90_UPI00034F7DE2 PREDICTED: integrin alpha-7 isoform X2 n=5...  251        3e-66 
UniRef90_F7EXJ9 Uncharacterized protein (Fragment) n=2 Tax=Ornith...  240        3e-66 
UniRef90_H2L458 Uncharacterized protein n=2 Tax=Oryzias latipes R...  250        4e-66 
UniRef90_UPI00039599E4 PREDICTED: integrin alpha-4 n=2 Tax=Emberi...  249        4e-66 
UniRef90_H2LJI2 Uncharacterized protein (Fragment) n=1 Tax=Oryzia...  249        5e-66 
UniRef90_A0A026WUK0 Integrin alpha-PS2 n=1 Tax=Cerapachys biroi R...  251        6e-66 
UniRef90_Q63258 Integrin alpha-7 n=17 Tax=Muroidea RepID=ITA7_RAT     250        6e-66 
UniRef90_UPI00032B0E90 PREDICTED: LOW QUALITY PROTEIN: integrin a...  249        6e-66 
UniRef90_G6DCY1 Integrin alpha 2 n=1 Tax=Danaus plexippus RepID=G...  251        6e-66 
UniRef90_UPI0003F0B45C PREDICTED: integrin alpha-3 n=1 Tax=Elepha...  249        6e-66 
UniRef90_H3FCG3 Uncharacterized protein n=1 Tax=Pristionchus paci...  249        7e-66 
UniRef90_UPI0004443CEE PREDICTED: integrin alpha-7 n=1 Tax=Erinac...  250        8e-66 
UniRef90_G3PPL9 Uncharacterized protein (Fragment) n=1 Tax=Gaster...  248        1e-65 
UniRef90_U3IW31 Uncharacterized protein (Fragment) n=5 Tax=Neogna...  247        1e-65 
UniRef90_Q7QF51 AGAP000307-PA n=1 Tax=Anopheles gambiae RepID=Q7Q...  249        2e-65 
UniRef90_Q98TT7 Integrin alpha 3A subunit cytoplasmic domain vari...  248        2e-65 
UniRef90_B4MA91 GJ15708 n=1 Tax=Drosophila virilis RepID=B4MA91_D...  249        2e-65 
UniRef90_K7GFI6 Uncharacterized protein n=1 Tax=Pelodiscus sinens...  248        2e-65 
UniRef90_P13612 Integrin alpha-4 n=29 Tax=Simiiformes RepID=ITA4_...  248        2e-65 
UniRef90_H0VEQ4 Uncharacterized protein (Fragment) n=3 Tax=Hystri...  247        3e-65 
UniRef90_UPI00042C02A5 PREDICTED: integrin alpha-IIb n=1 Tax=Chel...  234        3e-65 
UniRef90_H0V174 Uncharacterized protein n=4 Tax=Hystricognathi Re...  248        3e-65 
UniRef90_T1KCK7 Uncharacterized protein n=1 Tax=Tetranychus urtic...  247        4e-65 


>UniRef90_P08514 Integrin alpha-IIb n=24 Tax=Simiiformes RepID=ITA2B_HUMAN
Length=1039

 Score = 2118 bits (5489),  Expect = 0.0, Method: Compositional matrix adjust.
 Identities = 1039/1039 (100%), Positives = 1039/1039 (100%), Gaps = 0/1039 (0%)

Query  1     MARALCPLQALWLLEWVLLLLGPCAAPPAWALNLDPVQLTFYAGPNGSQFGFSLDFHKDS  60
             MARALCPLQALWLLEWVLLLLGPCAAPPAWALNLDPVQLTFYAGPNGSQFGFSLDFHKDS
Sbjct  1     MARALCPLQALWLLEWVLLLLGPCAAPPAWALNLDPVQLTFYAGPNGSQFGFSLDFHKDS  60

Query  61    HGRVAIVVGAPRTLGPSQEETGGVFLCPWRAEGGQCPSLLFDLRDETRNVGSQTLQTFKA  120
             HGRVAIVVGAPRTLGPSQEETGGVFLCPWRAEGGQCPSLLFDLRDETRNVGSQTLQTFKA
Sbjct  61    HGRVAIVVGAPRTLGPSQEETGGVFLCPWRAEGGQCPSLLFDLRDETRNVGSQTLQTFKA  120

Query  121   RQGLGASVVSWSDVIVACAPWQHWNVLEKTEEAEKTPVGSCFLAQPESGRRAEYSPCRGN  180
             RQGLGASVVSWSDVIVACAPWQHWNVLEKTEEAEKTPVGSCFLAQPESGRRAEYSPCRGN
Sbjct  121   RQGLGASVVSWSDVIVACAPWQHWNVLEKTEEAEKTPVGSCFLAQPESGRRAEYSPCRGN  180

Query  181   TLSRIYVENDFSWDKRYCEAGFSSVVTQAGELVLGAPGGYYFLGLLAQAPVADIFSSYRP  240
             TLSRIYVENDFSWDKRYCEAGFSSVVTQAGELVLGAPGGYYFLGLLAQAPVADIFSSYRP
Sbjct  181   TLSRIYVENDFSWDKRYCEAGFSSVVTQAGELVLGAPGGYYFLGLLAQAPVADIFSSYRP  240

Query  241   GILLWHVSSQSLSFDSSNPEYFDGYWGYSVAVGEFDGDLNTTEYVVGAPTWSWTLGAVEI  300
             GILLWHVSSQSLSFDSSNPEYFDGYWGYSVAVGEFDGDLNTTEYVVGAPTWSWTLGAVEI
Sbjct  241   GILLWHVSSQSLSFDSSNPEYFDGYWGYSVAVGEFDGDLNTTEYVVGAPTWSWTLGAVEI  300

Query  301   LDSYYQRLHRLRGEQMASYFGHSVAVTDVNGDGRHDLLVGAPLYMESRADRKLAEVGRVY  360
             LDSYYQRLHRLRGEQMASYFGHSVAVTDVNGDGRHDLLVGAPLYMESRADRKLAEVGRVY
Sbjct  301   LDSYYQRLHRLRGEQMASYFGHSVAVTDVNGDGRHDLLVGAPLYMESRADRKLAEVGRVY  360

Query  361   LFLQPRGPHALGAPSLLLTGTQLYGRFGSAIAPLGDLDRDGYNDIAVAAPYGGPSGRGQV  420
             LFLQPRGPHALGAPSLLLTGTQLYGRFGSAIAPLGDLDRDGYNDIAVAAPYGGPSGRGQV
Sbjct  361   LFLQPRGPHALGAPSLLLTGTQLYGRFGSAIAPLGDLDRDGYNDIAVAAPYGGPSGRGQV  420

Query  421   LVFLGQSEGLRSRPSQVLDSPFPTGSAFGFSLRGAVDIDDNGYPDLIVGAYGANQVAVYR  480
             LVFLGQSEGLRSRPSQVLDSPFPTGSAFGFSLRGAVDIDDNGYPDLIVGAYGANQVAVYR
Sbjct  421   LVFLGQSEGLRSRPSQVLDSPFPTGSAFGFSLRGAVDIDDNGYPDLIVGAYGANQVAVYR  480

Query  481   AQPVVKASVQLLVQDSLNPAVKSCVLPQTKTPVSCFNIQMCVGATGHNIPQKLSLNAELQ  540
             AQPVVKASVQLLVQDSLNPAVKSCVLPQTKTPVSCFNIQMCVGATGHNIPQKLSLNAELQ
Sbjct  481   AQPVVKASVQLLVQDSLNPAVKSCVLPQTKTPVSCFNIQMCVGATGHNIPQKLSLNAELQ  540

Query  541   LDRQKPRQGRRVLLLGSQQAGTTLNLDLGGKHSPICHTTMAFLRDEADFRDKLSPIVLSL  600
             LDRQKPRQGRRVLLLGSQQAGTTLNLDLGGKHSPICHTTMAFLRDEADFRDKLSPIVLSL
Sbjct  541   LDRQKPRQGRRVLLLGSQQAGTTLNLDLGGKHSPICHTTMAFLRDEADFRDKLSPIVLSL  600

Query  601   NVSLPPTEAGMAPAVVLHGDTHVQEQTRIVLDCGEDDVCVPQLQLTASVTGSPLLVGADN  660
             NVSLPPTEAGMAPAVVLHGDTHVQEQTRIVLDCGEDDVCVPQLQLTASVTGSPLLVGADN
Sbjct  601   NVSLPPTEAGMAPAVVLHGDTHVQEQTRIVLDCGEDDVCVPQLQLTASVTGSPLLVGADN  660

Query  661   VLELQMDAANEGEGAYEAELAVHLPQGAHYMRALSNVEGFERLICNQKKENETRVVLCEL  720
             VLELQMDAANEGEGAYEAELAVHLPQGAHYMRALSNVEGFERLICNQKKENETRVVLCEL
Sbjct  661   VLELQMDAANEGEGAYEAELAVHLPQGAHYMRALSNVEGFERLICNQKKENETRVVLCEL  720

Query  721   GNPMKKNAQIGIAMLVSVGNLEEAGESVSFQLQIRSKNSQNPNSKIVLLDVPVRAEAQVE  780
             GNPMKKNAQIGIAMLVSVGNLEEAGESVSFQLQIRSKNSQNPNSKIVLLDVPVRAEAQVE
Sbjct  721   GNPMKKNAQIGIAMLVSVGNLEEAGESVSFQLQIRSKNSQNPNSKIVLLDVPVRAEAQVE  780

Query  781   LRGNSFPASLVVAAEEGEREQNSLDSWGPKVEHTYELHNNGPGTVNGLHLSIHLPGQSQP  840
             LRGNSFPASLVVAAEEGEREQNSLDSWGPKVEHTYELHNNGPGTVNGLHLSIHLPGQSQP
Sbjct  781   LRGNSFPASLVVAAEEGEREQNSLDSWGPKVEHTYELHNNGPGTVNGLHLSIHLPGQSQP  840

Query  841   SDLLYILDIQPQGGLQCFPQPPVNPLKVDWGLPIPSPSPIHPAHHKRDRRQIFLPEPEQP  900
             SDLLYILDIQPQGGLQCFPQPPVNPLKVDWGLPIPSPSPIHPAHHKRDRRQIFLPEPEQP
Sbjct  841   SDLLYILDIQPQGGLQCFPQPPVNPLKVDWGLPIPSPSPIHPAHHKRDRRQIFLPEPEQP  900

Query  901   SRLQDPVLVSCDSAPCTVVQCDLQEMARGQRAMVTVLAFLWLPSLYQRPLDQFVLQSHAW  960
             SRLQDPVLVSCDSAPCTVVQCDLQEMARGQRAMVTVLAFLWLPSLYQRPLDQFVLQSHAW
Sbjct  901   SRLQDPVLVSCDSAPCTVVQCDLQEMARGQRAMVTVLAFLWLPSLYQRPLDQFVLQSHAW  960

Query  961   FNVSSLPYAVPPLSLPRGEAQVWTQLLRALEERAIPIWWVLVGVLGGLLLLTILVLAMWK  1020
             FNVSSLPYAVPPLSLPRGEAQVWTQLLRALEERAIPIWWVLVGVLGGLLLLTILVLAMWK
Sbjct  961   FNVSSLPYAVPPLSLPRGEAQVWTQLLRALEERAIPIWWVLVGVLGGLLLLTILVLAMWK  1020

Query  1021  VGFFKRNRPPLEEDDEEGE  1039
             VGFFKRNRPPLEEDDEEGE
Sbjct  1021  VGFFKRNRPPLEEDDEEGE  1039


>UniRef90_F7E7I1 Uncharacterized protein n=1 Tax=Macaca mulatta RepID=F7E7I1_MACMU
Length=1011

 Score = 1976 bits (5119),  Expect = 0.0, Method: Compositional matrix adjust.
 Identities = 980/1045 (94%), Positives = 988/1045 (95%), Gaps = 40/1045 (4%)

Query  1     MARALCPLQALWLLEWVLLLLGPCAAPPAWALNLDPVQLTFYAGPNGSQFGFSLDFHKDS  60
             MARALCPLQALWLLEWVLLLLGPCAAPPAWALNLDPV LTFYAGPNGS FGFSLDFHKDS
Sbjct  1     MARALCPLQALWLLEWVLLLLGPCAAPPAWALNLDPVHLTFYAGPNGSHFGFSLDFHKDS  60

Query  61    HGRVAIVVGAPRTLGPSQEETGGVFLCPWRAEGGQCPSLLFDLRDETRNVGSQTLQTFKA  120
             HGRVAIVVGAPRTLGPSQEETG VFLCPWRAEGGQCPSLLFDLRDETRNVGSQTLQTFKA
Sbjct  61    HGRVAIVVGAPRTLGPSQEETGSVFLCPWRAEGGQCPSLLFDLRDETRNVGSQTLQTFKA  120

Query  121   RQGLGASVVSWSDVIVACAPWQHWNVLEKTEEAEKTPVGSCFLAQPESGRRAEYSPCRGN  180
             RQGLGASVVSWSDVIVACAPWQHWNVLEKTEEAEKTPVGSCFLAQPESGRRAEYSPCRGN
Sbjct  121   RQGLGASVVSWSDVIVACAPWQHWNVLEKTEEAEKTPVGSCFLAQPESGRRAEYSPCRGN  180

Query  181   TLSRIYVENDFSWDKRYCEAGFSSVVTQAGELVLGAPGGYYFLGLLAQAPVADIFSSYRP  240
             TLSRIYVEN+FS DKRYCEAGFSSVVTQAGELVLGAPGGYYFLGLLAQAP+ADIFSSYRP
Sbjct  181   TLSRIYVENNFSSDKRYCEAGFSSVVTQAGELVLGAPGGYYFLGLLAQAPIADIFSSYRP  240

Query  241   GILLWHVSSQSLSFDSSNPEYFDGYWGYSVAVGEFDGDLNTTE------YVVGAPTWSWT  294
             GILLWHVSSQSLSFDSSNPEYFDGYWGYSVAVGEFDGDLNTT       YVVGAPTWSWT
Sbjct  241   GILLWHVSSQSLSFDSSNPEYFDGYWGYSVAVGEFDGDLNTTRNPLRAGYVVGAPTWSWT  300

Query  295   LGAVEILDSYYQRLHRLRGEQMASYFGHSVAVTDVNGDGRHDLLVGAPLYMESRADRKLA  354
             LGAVEIL SY+QRLHRL GEQMASYFGHSVAVTDVNGDGRHDLLVGAPLYMESRADRKLA
Sbjct  301   LGAVEILGSYFQRLHRLHGEQMASYFGHSVAVTDVNGDGRHDLLVGAPLYMESRADRKLA  360

Query  355   EVGRVYLFLQPRGPHALGAPSLLLTGTQLYGRFGSAIAPLGDLDRDGYNDIAVAAPYGGP  414
             EVGRVYLFLQPRGPH LGAPSLLLTGTQLYGRFGSAIAPLGDLD+DGYNDIAVAAPYGGP
Sbjct  361   EVGRVYLFLQPRGPHTLGAPSLLLTGTQLYGRFGSAIAPLGDLDQDGYNDIAVAAPYGGP  420

Query  415   SGRGQVLVFLGQSEGLRSRPSQVLDSPFPTGSAFGFSLRGAVDIDDNGYPDLIVGAYGAN  474
             SGRGQVLVFLGQSEGL SRPSQVLDSPFPTGSAFGFSLRGAVDIDDNGYPDLIVGAYGAN
Sbjct  421   SGRGQVLVFLGQSEGLSSRPSQVLDSPFPTGSAFGFSLRGAVDIDDNGYPDLIVGAYGAN  480

Query  475   QVAVYRAQPVVKASVQLLVQDSLNPAVKSCVLPQTKTPVSCFNIQMCVGATGHNIPQKLS  534
             QVAVYRAQPVVKASVQLLVQDSLNPAVKSCVLPQTKTPVSCF IQMCVGATGHNIPQKLS
Sbjct  481   QVAVYRAQPVVKASVQLLVQDSLNPAVKSCVLPQTKTPVSCFKIQMCVGATGHNIPQKLS  540

Query  535   LNAELQLDRQKPRQGRRVLLLGSQQAGTTLNLDLGGKHSPICHTTMAFLRDEADFRDKLS  594
             LNAELQLDRQKPRQGRRVLLLGSQQAGTTLNLDLGGKHSPICHTTMAFLRDEA+FRDKLS
Sbjct  541   LNAELQLDRQKPRQGRRVLLLGSQQAGTTLNLDLGGKHSPICHTTMAFLRDEAEFRDKLS  600

Query  595   PIVLSLNVSLPPTEAGMAPAVVLHGDTHVQEQTRIVLDCGEDDVCVPQLQLTASVTGSPL  654
             PIVLSLNVSLPPTEAGMAPAVVLHGDTHVQEQTRIVLDCGEDDVCVPQLQLTASVTGSPL
Sbjct  601   PIVLSLNVSLPPTEAGMAPAVVLHGDTHVQEQTRIVLDCGEDDVCVPQLQLTASVTGSPL  660

Query  655   LVGADNVLELQMDAANEGEGAYEAELAVHLPQGAHYMRALSNVEGFERLICNQKKENETR  714
             LVGADNVLELQMD ANEGEGAYEAELAVHLPQGAHYMRA SNVEGFERLICNQKKENETR
Sbjct  661   LVGADNVLELQMDTANEGEGAYEAELAVHLPQGAHYMRARSNVEGFERLICNQKKENETR  720

Query  715   VVLCELGNPMKKNAQIGIAMLVSVGNLEEAGESVSFQLQIRSKNSQNPNSKIVLLDVPVR  774
             VVLCELGNPMKKN QIGIAMLVSVGNLEEAGESVSFQLQIRSKNSQNPNSKIVLLDVPVR
Sbjct  721   VVLCELGNPMKKNTQIGIAMLVSVGNLEEAGESVSFQLQIRSKNSQNPNSKIVLLDVPVR  780

Query  775   AEAQVELRGNSFPASLVVAAEEGEREQNSLDSWGPKVEHTYELHNNGPGTVNGLHLSIHL  834
             AEAQVELRGNSFPASLVVAAEEG+REQNSLDS GPKVEHTYELHNNGPGTVNGLHLSIHL
Sbjct  781   AEAQVELRGNSFPASLVVAAEEGDREQNSLDSRGPKVEHTYELHNNGPGTVNGLHLSIHL  840

Query  835   PGQSQPSDLLYILDIQPQGGLQCFPQPPVNPLKVDWGLPIPSPSPIHPAHHKRDRRQIFL  894
             PGQSQ SDLLYILDIQPQGGLQCFPQPPVNPLKVDWGLP PSPSP+HPAHHKRDRRQIFL
Sbjct  841   PGQSQHSDLLYILDIQPQGGLQCFPQPPVNPLKVDWGLPTPSPSPVHPAHHKRDRRQIFL  900

Query  895   PEPEQPSRLQDPVLVSCDSAPCTVVQCDLQEMARGQRAMVTVLAFLWLPSLYQRPLDQFV  954
             PEPEQPSRLQDPVLVSCDSAPCTVVQCDLQEMARGQRAMVTVLAFLWLPSL+        
Sbjct  901   PEPEQPSRLQDPVLVSCDSAPCTVVQCDLQEMARGQRAMVTVLAFLWLPSLH--------  952

Query  955   LQSHAWFNVSSLPYAVPPLSLPRGEAQVWTQLLRALEERAIPIWWVLVGVLGGLLLLTIL  1014
                                       QV TQLLRALEERAIPIWWVLVGVLGGLLLLTIL
Sbjct  953   --------------------------QVRTQLLRALEERAIPIWWVLVGVLGGLLLLTIL  986

Query  1015  VLAMWKVGFFKRNRPPLEEDDEEGE  1039
             VLAMWKVGFFKRNRPPLEEDDEEGE
Sbjct  987   VLAMWKVGFFKRNRPPLEEDDEEGE  1011


>UniRef90_UPI0004422A44 PREDICTED: integrin alpha-IIb n=5 Tax=Cetacea RepID=UPI0004422A44
Length=1035

 Score = 1770 bits (4584),  Expect = 0.0, Method: Compositional matrix adjust.
 Identities = 882/1039 (85%), Positives = 943/1039 (91%), Gaps = 5/1039 (0%)

Query  1     MARALCPLQALWLLEWVLLLLGPCAAPPAWALNLDPVQLTFYAGPNGSQFGFSLDFHKDS  60
             MARALCPL ALWLLEWV LLLGP AAPP WALNLDPV+LTFY GPNGS FGFSL+F+KDS
Sbjct  1     MARALCPLHALWLLEWVQLLLGPGAAPPTWALNLDPVRLTFYTGPNGSYFGFSLEFYKDS  60

Query  61    HGRVAIVVGAPRTLGPSQEETGGVFLCPWRAEGGQCPSLLFDLRDETRNVGSQTLQTFKA  120
              G V+IVVGAPRTLG SQEETGGVFLCPW+AEG QC SL FDL DETR+ G+QT QTFKA
Sbjct  61    RGSVSIVVGAPRTLGRSQEETGGVFLCPWKAEGDQCTSLPFDLNDETRSAGTQTFQTFKA  120

Query  121   RQGLGASVVSWSDVIVACAPWQHWNVLEKTEEAEKTPVGSCFLAQPESGRRAEYSPCRGN  180
             RQGLGASVVSWSD++VACAPWQHWNVLEK EEAEKTPVG CF+AQ ++G RAEYSPCR N
Sbjct  121   RQGLGASVVSWSDIVVACAPWQHWNVLEKAEEAEKTPVGGCFVAQLQNGGRAEYSPCRAN  180

Query  181   TLSRIYVENDFSWDKRYCEAGFSSVVTQAGELVLGAPGGYYFLGLLAQAPVADIFSSYRP  240
              +SR+Y +  FS DKRYCEAGFSSVVTQAGELVLGAPGGYYF+GLLA+AP+ADI SSYRP
Sbjct  181   IMSRVYQKKYFSADKRYCEAGFSSVVTQAGELVLGAPGGYYFIGLLARAPIADIISSYRP  240

Query  241   GILLWHVSSQSLSFDSSNPEYFDGYWGYSVAVGEFDGDLNTTEYVVGAPTWSWTLGAVEI  300
             G LLWHV +Q L+FD S PEYFDGY GYSVAVG+FDG+ NTTE+V GAPTWSWTLGAVEI
Sbjct  241   GTLLWHVPTQQLTFDYSRPEYFDGYRGYSVAVGDFDGNPNTTEFVFGAPTWSWTLGAVEI  300

Query  301   LDSYYQRLHRLRGEQMASYFGHSVAVTDVNGDGRHDLLVGAPLYMESRADRKLAEVGRVY  360
             L SY+Q LHRL GEQMASYFGHSVAVTDVN DGRHDLLVGAPLYMESRADRKLAEVGRVY
Sbjct  301   LGSYHQTLHRLHGEQMASYFGHSVAVTDVNRDGRHDLLVGAPLYMESRADRKLAEVGRVY  360

Query  361   LFLQPRGPHALGAPSLLLTGTQLYGRFGSAIAPLGDLDRDGYNDIAVAAPYGGPSGRGQV  420
             LFLQ RGPHALGAPSLLLTGTQLYGRFGSAIAPLGDL+RDGYND+AVAAPYGGPSGRGQV
Sbjct  361   LFLQTRGPHALGAPSLLLTGTQLYGRFGSAIAPLGDLNRDGYNDVAVAAPYGGPSGRGQV  420

Query  421   LVFLGQSEGLRSRPSQVLDSPFPTGSAFGFSLRGAVDIDDNGYPDLIVGAYGANQVAVYR  480
             LVFLGQSEGL S PSQVLDSPFPTGS FGFSLRGA DIDDNGYPDL+VGAYGAN+V VYR
Sbjct  421   LVFLGQSEGLNSHPSQVLDSPFPTGSGFGFSLRGATDIDDNGYPDLLVGAYGANKVVVYR  480

Query  481   AQPVVKASVQLLVQDSLNPAVKSCVLPQTKTPVSCFNIQMCVGATGHNIPQKLSLNAELQ  540
             AQPVV A+VQLLVQDSLNPAVK+CVLP T+TPVSCFNIQMCVGATGHN+P+KL LNAELQ
Sbjct  481   AQPVVMATVQLLVQDSLNPAVKNCVLPLTETPVSCFNIQMCVGATGHNVPKKLRLNAELQ  540

Query  541   LDRQKPRQGRRVLLLGSQQAGTTLNLDLGGKHSPICHTTMAFLRDEADFRDKLSPIVLSL  600
             LDRQKPRQGRRVLLL SQQA T L LDL G+H P CHTT AFLRDEADFRDKLSPIVLS 
Sbjct  541   LDRQKPRQGRRVLLLASQQASTILGLDLSGRHGPTCHTTKAFLRDEADFRDKLSPIVLSF  600

Query  601   NVSLPPTEAGMAPAVVLHGDTHVQEQTRIVLDCGEDDVCVPQLQLTASVTGSPLLVGADN  660
             NVSL P + G+ PA++LHGDTH+QEQTRI+LDCGEDD+CVPQLQLTASVTGSPLL+GADN
Sbjct  601   NVSLQPEKDGLDPALMLHGDTHIQEQTRIILDCGEDDLCVPQLQLTASVTGSPLLIGADN  660

Query  661   VLELQMDAANEGEGAYEAELAVHLPQGAHYMRALSNVEGFERLICNQKKENETRVVLCEL  720
             VLELQM+AANEGEGAYEAELAVHLP GAHYMRALSN+EGFER+ICNQK+ENET+VVLCEL
Sbjct  661   VLELQMEAANEGEGAYEAELAVHLPPGAHYMRALSNIEGFERIICNQKRENETKVVLCEL  720

Query  721   GNPMKKNAQIGIAMLVSVGNLEEAGESVSFQLQIRSKNSQNPNSKIVLLDVPVRAEAQVE  780
             GNPMK+NAQIGI MLVSVGNLEEAGE VSF+LQIRSKNSQNPNS++V+LDVPVRAEA VE
Sbjct  721   GNPMKRNAQIGITMLVSVGNLEEAGEHVSFRLQIRSKNSQNPNSEMVMLDVPVRAEAHVE  780

Query  781   LRGNSFPASLVVAAEEGEREQNSLDSWGPKVEHTYELHNNGPGTVNGLHLSIHLPGQSQP  840
             LRGNSFPASLVVAAEE +RE NS DSWGPKVEHTYELHNNGPG VNGL L++ LPGQSQP
Sbjct  781   LRGNSFPASLVVAAEESKRE-NSSDSWGPKVEHTYELHNNGPGAVNGLRLNLRLPGQSQP  839

Query  841   SDLLYILDIQPQGGLQCFPQPPVNPLKVDWGLPIPSPSPIHPAHHKRDRRQIFLPEPEQP  900
             SDLLYILDIQP+GGLQC PQP  NPLK+DWGLP  SPS    A+HKRDRRQ  LPE EQP
Sbjct  840   SDLLYILDIQPRGGLQCSPQPSPNPLKLDWGLPTSSPS---QAYHKRDRRQALLPEQEQP  896

Query  901   SRLQDPVLVSCDSAPCTVVQCDLQEMARGQRAMVTVLAFLWLPSLYQRPLDQFVLQSHAW  960
              RLQ PV VSCDSAPCTVVQC+LQEMARGQR MVTVLAFL LPSL QRPLDQFVLQSHAW
Sbjct  897   LRLQGPVFVSCDSAPCTVVQCELQEMARGQRVMVTVLAFLSLPSLRQRPLDQFVLQSHAW  956

Query  961   FNVSSLPYAVPPLSLPRGEAQVWTQLLRALEERAIPIWWVLVGVLGGLLLLTILVLAMWK  1020
             FNVSSLPYAVP LSLP GEA V TQLLR LEER IPIWWVL+GVLGGLLLLT LVLAMWK
Sbjct  957   FNVSSLPYAVPALSLPSGEALVQTQLLRVLEERDIPIWWVLLGVLGGLLLLTFLVLAMWK  1016

Query  1021  VGFFKRNRPP-LEEDDEEG  1038
             VGFFKRNRPP L+EDDEEG
Sbjct  1017  VGFFKRNRPPFLQEDDEEG  1035


>UniRef90_G7PV00 Putative uncharacterized protein n=1 Tax=Macaca fascicularis 
RepID=G7PV00_MACFA
Length=951

 Score = 1752 bits (4538),  Expect = 0.0, Method: Compositional matrix adjust.
 Identities = 868/908 (96%), Positives = 878/908 (97%), Gaps = 16/908 (2%)

Query  1    MARALCPLQALWLLEWVLLLLGPCAAPPAWALNLDPVQLTFYAGPNGSQFGFSLDFHKDS  60
            MARALCPLQALWLLEWVLLLLGP AAPPAWALNLDPV LTFYAGPNGS FGFSLDFHKDS
Sbjct  1    MARALCPLQALWLLEWVLLLLGPSAAPPAWALNLDPVHLTFYAGPNGSHFGFSLDFHKDS  60

Query  61   HGRVAIVVGAPRTLGPSQEETGGVFLCPWRAEGGQCPSLLFDLRDETRNVGSQTLQTFKA  120
            HGRVAIVVGAPRTLGPSQEETG VFLCPWRAEGGQCPSLLFDLRDETRNVGSQTLQTFKA
Sbjct  61   HGRVAIVVGAPRTLGPSQEETGSVFLCPWRAEGGQCPSLLFDLRDETRNVGSQTLQTFKA  120

Query  121  RQGLGASVVSWSDVIVACAPWQHWNVLEKTEEAEKTPVGSCFLAQPESGRRAEYSPCRGN  180
            RQGLGASVVSWSDVIVACAPWQHWNVLEKTEEAEKTPVGSCFLAQPESGRRAEYSPCRGN
Sbjct  121  RQGLGASVVSWSDVIVACAPWQHWNVLEKTEEAEKTPVGSCFLAQPESGRRAEYSPCRGN  180

Query  181  TLSRIYVENDFSWDKRYCEAGFSSVVTQAGELVLGAPGGYYFLGLLAQAPVADIFSSYRP  240
            TLSRIYV+N+F  DKRYCEAGFSSVVTQAGELVLGAPGGYYFLGLLAQAP+ADIFSSYRP
Sbjct  181  TLSRIYVKNNF--DKRYCEAGFSSVVTQAGELVLGAPGGYYFLGLLAQAPIADIFSSYRP  238

Query  241  GILLWHVSSQSLSFDSSNPEYFDGYWGYSVAVGEFDGDLNTTEYVVGAPTWSWTLGAVEI  300
            GILLWHVSSQSLSFDSSNPEYFDGYWGYSVAVGEFDGDLNTTEYVVGAPTWSWTLGAVEI
Sbjct  239  GILLWHVSSQSLSFDSSNPEYFDGYWGYSVAVGEFDGDLNTTEYVVGAPTWSWTLGAVEI  298

Query  301  LDSYYQRLHRLRGEQMASYFGHSVAVTDVNGDGRHDLLVGAPLYMESRADRKLAEVGRVY  360
            L SY+QRLHRL   QMASYFGHSVA        RHDLLVGAPLYMESRADRKLAEVGRVY
Sbjct  299  LGSYFQRLHRL---QMASYFGHSVA--------RHDLLVGAPLYMESRADRKLAEVGRVY  347

Query  361  LFLQPRGPHALGAPSLLLTGTQLYGRFGSAIAPLGDLDRDGYNDIAVAAPYGGPSGRGQV  420
            LFLQPRGPH LGAPSLLLTGTQLYGRFGSAIAPLGDLD+DGYNDIAVAAPYGGPSGRGQV
Sbjct  348  LFLQPRGPHTLGAPSLLLTGTQLYGRFGSAIAPLGDLDQDGYNDIAVAAPYGGPSGRGQV  407

Query  421  LVFLGQSEGLRSRPSQVLDSPFPTGSAFGFSLRGAVDIDDNGYPDLIVGAYGANQVAVYR  480
            LVFLGQSEGL SRPSQVLDSPFPTGSAFGFSLRGAVDIDDNGYPDLIVGAYGANQVAVYR
Sbjct  408  LVFLGQSEGLSSRPSQVLDSPFPTGSAFGFSLRGAVDIDDNGYPDLIVGAYGANQVAVYR  467

Query  481  AQPVVKASVQLLVQDSLNPAVKSCVLPQTKTPVSCFNIQMCVGATGHNIPQKLSLNAELQ  540
            AQPVVKASVQLLVQDSLNPAVKSCVLPQTKTPVSCF IQMCVGATGHNIPQKL+LNAELQ
Sbjct  468  AQPVVKASVQLLVQDSLNPAVKSCVLPQTKTPVSCFKIQMCVGATGHNIPQKLALNAELQ  527

Query  541  LDRQKPRQGRRVLLLGSQQAGTTLNLDLGGKHSPICHTTMAFLRDEADFRDKLSPIVLSL  600
            LDRQKPRQGRRVLLLGSQQAGTTLNLDLGGKHSPICHTTMAFLRDEA+FRDKLSPIVLSL
Sbjct  528  LDRQKPRQGRRVLLLGSQQAGTTLNLDLGGKHSPICHTTMAFLRDEAEFRDKLSPIVLSL  587

Query  601  NVSLPPTEAGMAPAVVLHGDTHVQEQTRIVLDCGEDDVCVPQLQLTASVTGSPLLVGADN  660
            NVSLPPTEAGMAPAVVLHGDTHVQEQTRIVLDCGEDDVCVPQLQLTASVTGSPLLVGADN
Sbjct  588  NVSLPPTEAGMAPAVVLHGDTHVQEQTRIVLDCGEDDVCVPQLQLTASVTGSPLLVGADN  647

Query  661  VLELQMDAANEGEGAYEAELAVHLPQGAHYMRALSNVEGFERLICNQKKENETRVVLCEL  720
            VLELQMD ANEGEGAYEAEL+VHLPQGAHYMRA S   GFERLICNQKKENETRVVLCEL
Sbjct  648  VLELQMDTANEGEGAYEAELSVHLPQGAHYMRARS---GFERLICNQKKENETRVVLCEL  704

Query  721  GNPMKKNAQIGIAMLVSVGNLEEAGESVSFQLQIRSKNSQNPNSKIVLLDVPVRAEAQVE  780
            GNPMKKN QIGIAMLVSVGNLEEAGESVSFQLQIRSKNSQNPNSKIVLLDVPVRAEAQVE
Sbjct  705  GNPMKKNTQIGIAMLVSVGNLEEAGESVSFQLQIRSKNSQNPNSKIVLLDVPVRAEAQVE  764

Query  781  LRGNSFPASLVVAAEEGEREQNSLDSWGPKVEHTYELHNNGPGTVNGLHLSIHLPGQSQP  840
            LRGNSFPASLVVAAEEG+REQNSLDS GPKVEHTYELHNNGPGTVNGLHLSIHLPGQSQ 
Sbjct  765  LRGNSFPASLVVAAEEGDREQNSLDSRGPKVEHTYELHNNGPGTVNGLHLSIHLPGQSQH  824

Query  841  SDLLYILDIQPQGGLQCFPQPPVNPLKVDWGLPIPSPSPIHPAHHKRDRRQIFLPEPEQP  900
            SDLLYILDIQPQGGLQCFPQPPVNPLKVDWGLP PSPSP+HPAHHKRDRRQIFLPEPEQP
Sbjct  825  SDLLYILDIQPQGGLQCFPQPPVNPLKVDWGLPTPSPSPVHPAHHKRDRRQIFLPEPEQP  884

Query  901  SRLQDPVL  908
            SRLQDPVL
Sbjct  885  SRLQDPVL  892


 Score = 85.1 bits (209),  Expect = 9e-14, Method: Compositional matrix adjust.
 Identities = 58/59 (98%), Positives = 58/59 (98%), Gaps = 0/59 (0%)

Query  981   QVWTQLLRALEERAIPIWWVLVGVLGGLLLLTILVLAMWKVGFFKRNRPPLEEDDEEGE  1039
             QV TQLLRALEERAIPIWWVLVGVLGGLLLLTILVLAMWKVGFFKRNRPPLEEDDEEGE
Sbjct  893   QVRTQLLRALEERAIPIWWVLVGVLGGLLLLTILVLAMWKVGFFKRNRPPLEEDDEEGE  951


>UniRef90_UPI0002C64AD9 PREDICTED: integrin alpha-IIb n=1 Tax=Ceratotherium simum simum 
RepID=UPI0002C64AD9
Length=1036

 Score = 1751 bits (4534),  Expect = 0.0, Method: Compositional matrix adjust.
 Identities = 864/1031 (84%), Positives = 925/1031 (90%), Gaps = 2/1031 (0%)

Query  1     MARALCPLQALWLLEWVLLLLGPCAAPPAWALNLDPVQLTFYAGPNGSQFGFSLDFHKDS  60
             MARALCPL  LWLLEW+ LLLGP  APPAWALNLDP+Q+TFY GPNGS FGFSLDF+KDS
Sbjct  1     MARALCPLHVLWLLEWMQLLLGPGTAPPAWALNLDPLQVTFYTGPNGSHFGFSLDFYKDS  60

Query  61    HGRVAIVVGAPRTLGPSQEETGGVFLCPWRAEGGQCPSLLFDLRDETRNVGSQTLQTFKA  120
              G V+IVVGAPRTLG SQEETGGVFLCPW+A+GGQC SL FDL DETR V  QT QTFKA
Sbjct  61    RGSVSIVVGAPRTLGRSQEETGGVFLCPWKAKGGQCTSLPFDLNDETRKVSFQTFQTFKA  120

Query  121   RQGLGASVVSWSDVIVACAPWQHWNVLEKTEEAEKTPVGSCFLAQPESGRRAEYSPCRGN  180
             RQGLGASVVSWSD +VACAPWQHWN LEKTEEAEKTPVG CF+AQ E+GRRAEYSPCR N
Sbjct  121   RQGLGASVVSWSDYVVACAPWQHWNALEKTEEAEKTPVGGCFVAQLENGRRAEYSPCRAN  180

Query  181   TLSRIYVENDFSWDKRYCEAGFSSVVTQAGELVLGAPGGYYFLGLLAQAPVADIFSSYRP  240
             T+S  Y        +RYCEAGFSSVVTQAGELVLGAPGGY+FLGLLA+ P+ADI SSYRP
Sbjct  181   TMSSHYSRGYMGEHRRYCEAGFSSVVTQAGELVLGAPGGYFFLGLLARVPIADIVSSYRP  240

Query  241   GILLWHVSSQSLSFDSSNPEYFDGYWGYSVAVGEFDGDLNTTEYVVGAPTWSWTLGAVEI  300
             G LLWHV +QS + D    EYFDGY GYSVAVGEFDG+L+TTEYV GAPTWSWTLGAVEI
Sbjct  241   GTLLWHVPNQSFTLDFGGQEYFDGYRGYSVAVGEFDGNLSTTEYVFGAPTWSWTLGAVEI  300

Query  301   LDSYYQRLHRLRGEQMASYFGHSVAVTDVNGDGRHDLLVGAPLYMESRADRKLAEVGRVY  360
             LDS ++ LHRL GEQMASYFGHSVAVTDVNGDGRHDLLVGAPLYME RADRKLAEVGRVY
Sbjct  301   LDSSFRMLHRLHGEQMASYFGHSVAVTDVNGDGRHDLLVGAPLYMERRADRKLAEVGRVY  360

Query  361   LFLQPRGPHALGAPSLLLTGTQLYGRFGSAIAPLGDLDRDGYNDIAVAAPYGGPSGRGQV  420
             LFLQPRGP  LGAPSLLLTGTQ+YGRFG AIAPLGDL+RDGYND+AVAAP+GGPSGRGQV
Sbjct  361   LFLQPRGPQVLGAPSLLLTGTQIYGRFGFAIAPLGDLNRDGYNDVAVAAPFGGPSGRGQV  420

Query  421   LVFLGQSEGLRSRPSQVLDSPFPTGSAFGFSLRGAVDIDDNGYPDLIVGAYGANQVAVYR  480
             LVFLGQSEGL S PSQVLDSPF TGS FGFSLRGA DIDDNGYPDL+VGAYGAN+VAVYR
Sbjct  421   LVFLGQSEGLSSHPSQVLDSPFSTGSGFGFSLRGATDIDDNGYPDLLVGAYGANKVAVYR  480

Query  481   AQPVVKASVQLLVQDSLNPAVKSCVLPQTKTPVSCFNIQMCVGATGHNIPQKLSLNAELQ  540
             AQPVV  +VQLLVQDSLNPAVK CVLPQTKT VSCFNIQMCVG TGHNIPQKL LNAELQ
Sbjct  481   AQPVVMVTVQLLVQDSLNPAVKDCVLPQTKTSVSCFNIQMCVGVTGHNIPQKLRLNAELQ  540

Query  541   LDRQKPRQGRRVLLLGSQQAGTTLNLDLGGKHSPICHTTMAFLRDEADFRDKLSPIVLSL  600
             LDRQKPRQGRRVLLL SQQAGTTL+LDLGG+ SP C+TT AFLR+EADFRDKLSPIVLSL
Sbjct  541   LDRQKPRQGRRVLLLSSQQAGTTLHLDLGGRTSPFCNTTKAFLRNEADFRDKLSPIVLSL  600

Query  601   NVSLPPTEAGMAPAVVLHGDTHVQEQTRIVLDCGEDDVCVPQLQLTASVTGSPLLVGADN  660
             NVSL P   G+AP +VLHGDTHVQEQTRI+LDCG+DD+CVPQL LTASV GSPLL+G DN
Sbjct  601   NVSLQPETDGLAPGLVLHGDTHVQEQTRIILDCGDDDLCVPQLHLTASVKGSPLLIGVDN  660

Query  661   VLELQMDAANEGEGAYEAELAVHLPQGAHYMRALSNVEGFERLICNQKKENETRVVLCEL  720
             VLELQMDAAN+GEGAYEAELAVHLP GAHYM+ALSN++GFERLICNQKKENET+VVLCEL
Sbjct  661   VLELQMDAANKGEGAYEAELAVHLPPGAHYMQALSNIKGFERLICNQKKENETKVVLCEL  720

Query  721   GNPMKKNAQIGIAMLVSVGNLEEAGESVSFQLQIRSKNSQNPNSKIVLLDVPVRAEAQVE  780
             GNPMK+NAQIGI M VSV  LEEAGE VSFQLQIRSKNSQNPNS+ VLLDVPVRAEA VE
Sbjct  721   GNPMKRNAQIGITMWVSVEKLEEAGEHVSFQLQIRSKNSQNPNSETVLLDVPVRAEAHVE  780

Query  781   LRGNSFPASLVVAAEEGEREQNSLDSWGPKVEHTYELHNNGPGTVNGLHLSIHLPGQSQP  840
             LRGNSFPASLVVAAE+ E+   S DSWGPKVEHTYELHNNGPGTV GL LS+HLPGQSQP
Sbjct  781   LRGNSFPASLVVAAEDDEK--TSSDSWGPKVEHTYELHNNGPGTVRGLRLSLHLPGQSQP  838

Query  841   SDLLYILDIQPQGGLQCFPQPPVNPLKVDWGLPIPSPSPIHPAHHKRDRRQIFLPEPEQP  900
             SDLLYIL IQPQGGLQC PQP  NPLK+DWGLP PSPSP++PAHHKR+RR+ FLPEP+QP
Sbjct  839   SDLLYILYIQPQGGLQCSPQPSPNPLKLDWGLPTPSPSPVYPAHHKRERREAFLPEPKQP  898

Query  901   SRLQDPVLVSCDSAPCTVVQCDLQEMARGQRAMVTVLAFLWLPSLYQRPLDQFVLQSHAW  960
             S LQDPVLVSCDSAPCTVVQC+LQEMAR QRA VT+LAFLWLPSL Q+PLDQFVLQSHAW
Sbjct  899   SGLQDPVLVSCDSAPCTVVQCELQEMARRQRATVTMLAFLWLPSLRQKPLDQFVLQSHAW  958

Query  961   FNVSSLPYAVPPLSLPRGEAQVWTQLLRALEERAIPIWWVLVGVLGGLLLLTILVLAMWK  1020
             FNVSSLPYAVP LSLP GEAQV TQ+LR LE+R IPIWWVL GV GGLLLLT+LV+AMWK
Sbjct  959   FNVSSLPYAVPALSLPSGEAQVQTQVLRVLEDRVIPIWWVLAGVQGGLLLLTVLVMAMWK  1018

Query  1021  VGFFKRNRPPL  1031
             VGFFKRNRPPL
Sbjct  1019  VGFFKRNRPPL  1029


>UniRef90_M3VZM6 Uncharacterized protein n=3 Tax=Felidae RepID=M3VZM6_FELCA
Length=1037

 Score = 1735 bits (4494),  Expect = 0.0, Method: Compositional matrix adjust.
 Identities = 863/1031 (84%), Positives = 932/1031 (90%), Gaps = 1/1031 (0%)

Query  1     MARALCPLQALWLLEWVLLLLGPCAAPPAWALNLDPVQLTFYAGPNGSQFGFSLDFHKDS  60
             MARA+CPL ALWLLEWV LLLGP A PPAWALNLDPVQLTFY GPNGS FGFSLDF+KDS
Sbjct  1     MARAVCPLHALWLLEWVQLLLGPDAVPPAWALNLDPVQLTFYTGPNGSHFGFSLDFYKDS  60

Query  61    HGRVAIVVGAPRTLGPSQEETGGVFLCPWRAEGGQCPSLLFDLRDETRNVGSQTLQTFKA  120
              G VAIVVGAPRT G SQEETGGVFLCPWR EGGQC SL FDL DETR+VG QT QTFKA
Sbjct  61    RGSVAIVVGAPRTRGRSQEETGGVFLCPWRTEGGQCTSLPFDLNDETRHVGFQTFQTFKA  120

Query  121   RQGLGASVVSWSDVIVACAPWQHWNVLEKTEEAEKTPVGSCFLAQPESGRRAEYSPCRGN  180
              QGLGASVVSW++ IVACAPWQHWN LEKTEEAEKTPVG CF+AQ ++G RAEYSPCR N
Sbjct  121   GQGLGASVVSWNNNIVACAPWQHWNALEKTEEAEKTPVGGCFVAQLQTGYRAEYSPCRAN  180

Query  181   TLSRIYVENDFSWDKRYCEAGFSSVVTQAGELVLGAPGGYYFLGLLAQAPVADIFSSYRP  240
              +S+ YV N F+ DKRYCEAGFSS VTQAGELVLGAPGGY+FLGLLA+AP+ADI S+YRP
Sbjct  181   IMSQGYVTNPFTEDKRYCEAGFSSAVTQAGELVLGAPGGYFFLGLLARAPIADIVSNYRP  240

Query  241   GILLWHVSSQSLSFDSSNPEYFDGYWGYSVAVGEFDGDLNTTEYVVGAPTWSWTLGAVEI  300
             G LLW+V +Q  S D +NP YFDGY GYSVAVGEFDGD+NTTEYV+GAPTWSWTLGAVEI
Sbjct  241   GTLLWNVPAQRFSADYNNPVYFDGYRGYSVAVGEFDGDINTTEYVLGAPTWSWTLGAVEI  300

Query  301   LDSYYQRLHRLRGEQMASYFGHSVAVTDVNGDGRHDLLVGAPLYMESRADRKLAEVGRVY  360
             L+SY+Q LHRL GEQMASYFGHSVAVTDVNGDGRHDLLVGAPLYMESRADRKLAEVGRVY
Sbjct  301   LNSYHQTLHRLHGEQMASYFGHSVAVTDVNGDGRHDLLVGAPLYMESRADRKLAEVGRVY  360

Query  361   LFLQPRGPHALGAPSLLLTGTQLYGRFGSAIAPLGDLDRDGYNDIAVAAPYGGPSGRGQV  420
             LFLQPRG H LGAPS+LLTGTQLYGRFGSAIAPLGDLDRDGYND+AVAAPYGGPSGRGQV
Sbjct  361   LFLQPRGHHPLGAPSVLLTGTQLYGRFGSAIAPLGDLDRDGYNDVAVAAPYGGPSGRGQV  420

Query  421   LVFLGQSEGLRSRPSQVLDSPFPTGSAFGFSLRGAVDIDDNGYPDLIVGAYGANQVAVYR  480
             LVFLGQSEGL SRPSQ+LDSPFPTGS FGFSLRG  DIDDNGYPDL+VGAYGANQVAVYR
Sbjct  421   LVFLGQSEGLSSRPSQILDSPFPTGSGFGFSLRGGTDIDDNGYPDLLVGAYGANQVAVYR  480

Query  481   AQPVVKASVQLLVQDSLNPAVKSCVLPQTKTPVSCFNIQMCVGATGHNIPQKLSLNAELQ  540
             A+PVV A+VQLLVQDSLNPAVK+CVLPQT+TPVSCFNIQMCVG TGH+IP+KL L+AELQ
Sbjct  481   ARPVVMANVQLLVQDSLNPAVKNCVLPQTQTPVSCFNIQMCVGVTGHSIPRKLPLHAELQ  540

Query  541   LDRQKPRQGRRVLLLGSQQAGTTLNLDLGGKHSPICHTTMAFLRDEADFRDKLSPIVLSL  600
             LDRQKPRQGRRVLLL SQQAGTTL+LDLGG+HSPICH+TMAFLRDEADFRDKLSPIVLS 
Sbjct  541   LDRQKPRQGRRVLLLNSQQAGTTLHLDLGGRHSPICHSTMAFLRDEADFRDKLSPIVLSF  600

Query  601   NVSLPPTEAGMAPAVVLHGDTHVQEQTRIVLDCGEDDVCVPQLQLTASVTGSPLLVGADN  660
             NVSL P + G+ P +VLHGDTHVQ+QTRI+LDCGEDD+CVPQLQLTA+V G+PLL+GADN
Sbjct  601   NVSLQPEKDGIPPELVLHGDTHVQQQTRIILDCGEDDLCVPQLQLTANVMGAPLLIGADN  660

Query  661   VLELQMDAANEGEGAYEAELAVHLPQGAHYMRALSNVEGFERLICNQKKENETRVVLCEL  720
             VL+LQMDA NEGEGAYEAEL V LP GAHYMRA+ N+EGFERLICNQKKENET+VVLCEL
Sbjct  661   VLKLQMDAVNEGEGAYEAELVVRLPPGAHYMRAIGNIEGFERLICNQKKENETKVVLCEL  720

Query  721   GNPMKKNAQIGIAMLVSVGNLEEAGESVSFQLQIRSKNSQNPNSKIVLLDVPVRAEAQVE  780
             GNPMK+NA+IGI MLVSVG+LEEAGE VSF LQIRSKNSQNPNS+ V+LDVPVRAEA +E
Sbjct  721   GNPMKRNARIGITMLVSVGDLEEAGERVSFWLQIRSKNSQNPNSEAVVLDVPVRAEAHME  780

Query  781   LRGNSFPASLVVAAEEGEREQNSLDSWGPKVEHTYELHNNGPGTVNGLHLSIHLPGQSQP  840
             LRGNSFPASL++ A EG  E NS DSWGPKVEHTYELHNNGP TV+GLHLS+  P QSQP
Sbjct  781   LRGNSFPASLLMVAGEGNGE-NSSDSWGPKVEHTYELHNNGPSTVSGLHLSLSFPSQSQP  839

Query  841   SDLLYILDIQPQGGLQCFPQPPVNPLKVDWGLPIPSPSPIHPAHHKRDRRQIFLPEPEQP  900
             SDLLYILDIQPQGGLQC PQP  NPLK++WGLP PSPSPI+  HHKRDRRQ  LP   QP
Sbjct  840   SDLLYILDIQPQGGLQCSPQPAPNPLKLNWGLPTPSPSPIYTGHHKRDRRQALLPGSNQP  899

Query  901   SRLQDPVLVSCDSAPCTVVQCDLQEMARGQRAMVTVLAFLWLPSLYQRPLDQFVLQSHAW  960
             S+LQDPV +SCDS PCTVVQC+LQEMARGQRAMVTVLAFLWLPSL QRPLDQFVL+S AW
Sbjct  900   SKLQDPVHLSCDSVPCTVVQCELQEMARGQRAMVTVLAFLWLPSLQQRPLDQFVLKSKAW  959

Query  961   FNVSSLPYAVPPLSLPRGEAQVWTQLLRALEERAIPIWWVLVGVLGGLLLLTILVLAMWK  1020
             FNVSSLPY+VP LSLP GEA V TQLLR LEER IPIWWVL+GVLGGLLLLT+LVLAMWK
Sbjct  960   FNVSSLPYSVPALSLPSGEAVVETQLLRVLEERDIPIWWVLLGVLGGLLLLTVLVLAMWK  1019

Query  1021  VGFFKRNRPPL  1031
             VGFFKR RPPL
Sbjct  1020  VGFFKRVRPPL  1030


>UniRef90_UPI00033301BA PREDICTED: integrin alpha-IIb n=1 Tax=Jaculus jaculus RepID=UPI00033301BA
Length=1035

 Score = 1722 bits (4461),  Expect = 0.0, Method: Compositional matrix adjust.
 Identities = 861/1038 (83%), Positives = 924/1038 (89%), Gaps = 5/1038 (0%)

Query  1     MARALCPLQALWLLEWVLLLLGPCAAPPAWALNLDPVQLTFYAGPNGSQFGFSLDFHKDS  60
             MARALC L ALWLLEW  L LGP AAP AWALNLD V+ TFY GPNGS FGFS+DFHKDS
Sbjct  1     MARALCTLHALWLLEWAPLFLGPGAAPAAWALNLDTVRHTFYTGPNGSHFGFSVDFHKDS  60

Query  61    HGRVAIVVGAPRTLGPSQEETGGVFLCPWRAEGGQCPSLLFDLRDETRNVGSQTLQTFKA  120
             HG V+IVVGAPR L P+QEETGGV+LCPW+A GGQC SLLFDL DETR+ GSQ  QTFKA
Sbjct  61    HGSVSIVVGAPRALSPNQEETGGVYLCPWKASGGQCTSLLFDLSDETRDTGSQIFQTFKA  120

Query  121   RQGLGASVVSWSDVIVACAPWQHWNVLEKTEEAEKTPVGSCFLAQPESGRRAEYSPCRGN  180
              QGLGASV SW+DV+VACAPWQHWNVLEKT EAEKTPVG CFLAQ +SG RAEYSPCR N
Sbjct  121   GQGLGASVTSWNDVVVACAPWQHWNVLEKTAEAEKTPVGGCFLAQLQSGGRAEYSPCRSN  180

Query  181   TLSRIYVENDFSWDKRYCEAGFSSVVTQAGELVLGAPGGYYFLGLLAQAPVADIFSSYRP  240
             T+S +YVE  FS D+RYCEAGFSSVVTQAGELVLGAPGGY+FLGLL +AP+A+I S+YRP
Sbjct  181   TMSAVYVERYFSKDRRYCEAGFSSVVTQAGELVLGAPGGYFFLGLLVRAPIANIISNYRP  240

Query  241   GILLWHVSSQSLSFDSSNPEYFDGYWGYSVAVGEFDGDLNTTEYVVGAPTWSWTLGAVEI  300
               LLWHVS Q  ++DSSN E+FDGY GYSVAVGEFDGDL+TTEYV GAPTW WTLGAVEI
Sbjct  241   STLLWHVSDQRFTYDSSNQEFFDGYRGYSVAVGEFDGDLSTTEYVFGAPTWRWTLGAVEI  300

Query  301   LDSYYQRLHRLRGEQMASYFGHSVAVTDVNGDGRHDLLVGAPLYMESRADRKLAEVGRVY  360
             LD+YYQ LHRL GEQMASYFGHSVAVTDVNGDGRHDLLVGAPLYMESRADRKLAEVGRVY
Sbjct  301   LDAYYQTLHRLHGEQMASYFGHSVAVTDVNGDGRHDLLVGAPLYMESRADRKLAEVGRVY  360

Query  361   LFLQPRGPHALGAPSLLLTGTQLYGRFGSAIAPLGDLDRDGYNDIAVAAPYGGPSGRGQV  420
             LFLQPRGPHALGAPSLLLTGTQ+YGRFGS IAPLGDL+RDGYND+AVAAPYGGPSGRGQV
Sbjct  361   LFLQPRGPHALGAPSLLLTGTQMYGRFGSTIAPLGDLNRDGYNDVAVAAPYGGPSGRGQV  420

Query  421   LVFLGQSEGLRSRPSQVLDSPFPTGSAFGFSLRGAVDIDDNGYPDLIVGAYGANQVAVYR  480
             LVFLGQSEGL  RPSQVLDSPF TGSAFGFSLRGAVDIDDNGYPDL+VGAYGA++VAVYR
Sbjct  421   LVFLGQSEGLNPRPSQVLDSPFSTGSAFGFSLRGAVDIDDNGYPDLLVGAYGASKVAVYR  480

Query  481   AQPVVKASVQLLVQDSLNPAVKSCVLPQTKTPVSCFNIQMCVGATGHNIPQKLSLNAELQ  540
             AQPVV A+VQL VQD LNPAVK CVL QT+T VSCF+IQMCVGATGHNIPQKL LNAELQ
Sbjct  481   AQPVVMATVQLQVQDFLNPAVKECVLQQTQTRVSCFHIQMCVGATGHNIPQKLHLNAELQ  540

Query  541   LDRQKPRQGRRVLLLGSQQAGTTLNLDLGGKHSPICHTTMAFLRDEADFRDKLSPIVLSL  600
             LDRQK RQGRRVLLL SQQA  T+NLDL G+HSPICH T AFLRDEADFRDKLSPIVLSL
Sbjct  541   LDRQKSRQGRRVLLLASQQASLTMNLDLSGRHSPICHNTSAFLRDEADFRDKLSPIVLSL  600

Query  601   NVSLPPTEAGMAPAVVLHGDTHVQEQTRIVLDCGEDDVCVPQLQLTASVTGSPLLVGADN  660
             NVSLPP E G APAVVLHG+THVQEQTRI+LDCGEDD CVPQL +TA+V GSPLL+GADN
Sbjct  601   NVSLPPEETGAAPAVVLHGETHVQEQTRIILDCGEDDACVPQLHVTAAVKGSPLLIGADN  660

Query  661   VLELQMDAANEGEGAYEAELAVHLPQGAHYMRALSNVEGFERLICNQKKENETRVVLCEL  720
             VLELQM+A NEGEGAYEAELAV LP GAHYMRALSN+EGFERLICNQKKENETRV LCEL
Sbjct  661   VLELQMNAVNEGEGAYEAELAVQLPPGAHYMRALSNIEGFERLICNQKKENETRVALCEL  720

Query  721   GNPMKKNAQIGIAMLVSVGNLEEAGESVSFQLQIRSKNSQNPNSKIVLLDVPVRAEAQVE  780
             GNPMKKNA+IGI MLVSV  LEEA E+VSFQLQ+RSKNSQN NS++VLL VPVRAEA+VE
Sbjct  721   GNPMKKNARIGITMLVSVEKLEEARENVSFQLQVRSKNSQNANSEVVLLHVPVRAEARVE  780

Query  781   LRGNSFPASLVVAAEEGEREQNSLDSWGPKVEHTYELHNNGPGTVNGLHLSIHLPGQSQP  840
             LRGNSFPASLVV+AEEG+REQ  LDSW P+VEHTYELHN+GP TV+GLHLSIHLPGQSQP
Sbjct  781   LRGNSFPASLVVSAEEGDREQTGLDSWVPRVEHTYELHNDGPSTVSGLHLSIHLPGQSQP  840

Query  841   SDLLYILDIQPQGGLQCFPQPPVNPLKVDWGLPIPSPSPIHPAHHKRDRRQIFLPEPEQP  900
             SD+LYILD+QPQGGLQC PQP  NPLK+DW LP PSPSP   AHHKR+RRQ FLP  E+ 
Sbjct  841   SDMLYILDVQPQGGLQCSPQPSPNPLKLDWRLPTPSPSPSRIAHHKRERRQAFLPGSER-  899

Query  901   SRLQDPVLVSCD-SAPCTVVQCDLQEMARGQRAMVTVLAFLWLPSLYQRPLDQFVLQSHA  959
                QDPVLVSCD SAPCTVV+C+L+EM RGQRAMVTVLA L L S  QRP +Q VLQSHA
Sbjct  900   ---QDPVLVSCDSSAPCTVVECELREMVRGQRAMVTVLALLQLSSFLQRPEEQSVLQSHA  956

Query  960   WFNVSSLPYAVPPLSLPRGEAQVWTQLLRALEERAIPIWWVLVGVLGGLLLLTILVLAMW  1019
             WFNVSS PYAVP LSLPRG AQV TQLLRALEER IP W VLVGVLGGLLLLT +VLAMW
Sbjct  957   WFNVSSFPYAVPALSLPRGHAQVQTQLLRALEERTIPFWLVLVGVLGGLLLLTFVVLAMW  1016

Query  1020  KVGFFKRNRPPLEEDDEE  1037
             KVGFFKRNRPPLEEDD+E
Sbjct  1017  KVGFFKRNRPPLEEDDDE  1034


>UniRef90_UPI0003F11B3E PREDICTED: integrin alpha-IIb n=1 Tax=Chrysochloris asiatica 
RepID=UPI0003F11B3E
Length=1041

 Score = 1721 bits (4456),  Expect = 0.0, Method: Compositional matrix adjust.
 Identities = 852/1032 (83%), Positives = 922/1032 (89%), Gaps = 1/1032 (0%)

Query  1     MARALCPLQALWLLEWVLLLLGPCAAPPAWALNLDPVQLTFYAGPNGSQFGFSLDFHKDS  60
             MARALC   ++W L W  LLLG C  PP WALNLDPV+ T Y GPNGS FGFSLDF+KDS
Sbjct  1     MARALCLQHSVWFLGWTQLLLGLCGIPPTWALNLDPVRHTIYTGPNGSHFGFSLDFYKDS  60

Query  61    HG-RVAIVVGAPRTLGPSQEETGGVFLCPWRAEGGQCPSLLFDLRDETRNVGSQTLQTFK  119
              G  VAIVVGAPRTLG ++EETGGVFLCPWRAEGGQC SL FDLRDETR VGSQT  TFK
Sbjct  61    RGSNVAIVVGAPRTLGDNEEETGGVFLCPWRAEGGQCTSLPFDLRDETRRVGSQTFYTFK  120

Query  120   ARQGLGASVVSWSDVIVACAPWQHWNVLEKTEEAEKTPVGSCFLAQPESGRRAEYSPCRG  179
             A QGLGASVVSW+D IVACAPWQHWNVLEKTEEAEKTPVG CF+AQ +SG RAEYSPCR 
Sbjct  121   AGQGLGASVVSWNDNIVACAPWQHWNVLEKTEEAEKTPVGGCFVAQLQSGSRAEYSPCRA  180

Query  180   NTLSRIYVENDFSWDKRYCEAGFSSVVTQAGELVLGAPGGYYFLGLLAQAPVADIFSSYR  239
             NT+SR+Y +N FS DKRYCEAGFS+VVTQAGELVLGAPGGYYFLGLL +AP+ADI S+YR
Sbjct  181   NTMSRVYSKNYFSGDKRYCEAGFSAVVTQAGELVLGAPGGYYFLGLLTRAPIADIVSNYR  240

Query  240   PGILLWHVSSQSLSFDSSNPEYFDGYWGYSVAVGEFDGDLNTTEYVVGAPTWSWTLGAVE  299
             PG LLWHVS+Q  +FDSSN E+FDGY GYSVAVGEFDGD  TTEYV GAPTWSWTLGAVE
Sbjct  241   PGTLLWHVSTQRFTFDSSNQEFFDGYRGYSVAVGEFDGDPKTTEYVFGAPTWSWTLGAVE  300

Query  300   ILDSYYQRLHRLRGEQMASYFGHSVAVTDVNGDGRHDLLVGAPLYMESRADRKLAEVGRV  359
             ILDSYYQ+L+RL GEQMASYFGHSVA+ DVNGDGRHDLLVGAPLYM+SRADRKLAEVGRV
Sbjct  301   ILDSYYQKLYRLHGEQMASYFGHSVAIADVNGDGRHDLLVGAPLYMDSRADRKLAEVGRV  360

Query  360   YLFLQPRGPHALGAPSLLLTGTQLYGRFGSAIAPLGDLDRDGYNDIAVAAPYGGPSGRGQ  419
             YLFLQ R PH LG PSLLLTGTQLYGRFGSAI PLGDLD DGYND+AVAAPYGGPSG+GQ
Sbjct  361   YLFLQSRSPHVLGTPSLLLTGTQLYGRFGSAITPLGDLDLDGYNDVAVAAPYGGPSGQGQ  420

Query  420   VLVFLGQSEGLRSRPSQVLDSPFPTGSAFGFSLRGAVDIDDNGYPDLIVGAYGANQVAVY  479
             VLVF GQSEGL SRPSQVLDSPFP GS FGFSLRGA DIDDNGYPDL+VGAYGA++VAVY
Sbjct  421   VLVFRGQSEGLTSRPSQVLDSPFPKGSGFGFSLRGATDIDDNGYPDLLVGAYGASKVAVY  480

Query  480   RAQPVVKASVQLLVQDSLNPAVKSCVLPQTKTPVSCFNIQMCVGATGHNIPQKLSLNAEL  539
             RAQPV+KASVQLLVQDSLNPA+K+C+LPQT T VSCF+IQMCVGATGHNIPQKL LNA+L
Sbjct  481   RAQPVMKASVQLLVQDSLNPAIKNCILPQTNTAVSCFDIQMCVGATGHNIPQKLRLNADL  540

Query  540   QLDRQKPRQGRRVLLLGSQQAGTTLNLDLGGKHSPICHTTMAFLRDEADFRDKLSPIVLS  599
             QLDRQKPRQGRRVLLLGSQQA  TL LDLGGKHSP+CHT  AFLRDEADFRDKLSPIVLS
Sbjct  541   QLDRQKPRQGRRVLLLGSQQASATLQLDLGGKHSPVCHTIKAFLRDEADFRDKLSPIVLS  600

Query  600   LNVSLPPTEAGMAPAVVLHGDTHVQEQTRIVLDCGEDDVCVPQLQLTASVTGSPLLVGAD  659
             LNVSL P EAG+APA+VLHGDT++QEQTRI+LDCGEDD+CVP+LQLTA+V  SPLL+G +
Sbjct  601   LNVSLQPEEAGLAPALVLHGDTYIQEQTRIILDCGEDDLCVPKLQLTANVRSSPLLIGTE  660

Query  660   NVLELQMDAANEGEGAYEAELAVHLPQGAHYMRALSNVEGFERLICNQKKENETRVVLCE  719
             NVLEL + AANEGEGAYEAELAVHLP GAHYMRALSN+EGFERLICNQKKENE++VVLCE
Sbjct  661   NVLELGVGAANEGEGAYEAELAVHLPPGAHYMRALSNIEGFERLICNQKKENESKVVLCE  720

Query  720   LGNPMKKNAQIGIAMLVSVGNLEEAGESVSFQLQIRSKNSQNPNSKIVLLDVPVRAEAQV  779
             LGNPMKK+AQIGI MLVSVGNLEEAG  VS +LQIRSKNSQNPNS++VLL+VPV AEA V
Sbjct  721   LGNPMKKDAQIGITMLVSVGNLEEAGAFVSIRLQIRSKNSQNPNSEMVLLNVPVLAEAYV  780

Query  780   ELRGNSFPASLVVAAEEGEREQNSLDSWGPKVEHTYELHNNGPGTVNGLHLSIHLPGQSQ  839
             ELRGNSFPASLVVAAEEG++E+ S DSWGPKVEHTYELHN GPG V GL+LS+ LPGQSQ
Sbjct  781   ELRGNSFPASLVVAAEEGDKEEKSFDSWGPKVEHTYELHNKGPGAVRGLYLSLRLPGQSQ  840

Query  840   PSDLLYILDIQPQGGLQCFPQPPVNPLKVDWGLPIPSPSPIHPAHHKRDRRQIFLPEPEQ  899
             PSDLLYILD+QPQGGLQC  QP  NP K+DW LP PSPS ++PAHHKR+RRQ      + 
Sbjct  841   PSDLLYILDVQPQGGLQCSTQPSPNPRKLDWRLPTPSPSSVYPAHHKRERRQEPWSGAQH  900

Query  900   PSRLQDPVLVSCDSAPCTVVQCDLQEMARGQRAMVTVLAFLWLPSLYQRPLDQFVLQSHA  959
             PS  QDPVLVSC+SAPCTVVQC LQEMARGQRAMVTVLA LWLPSL+QRPLDQF+LQSHA
Sbjct  901   PSGFQDPVLVSCNSAPCTVVQCKLQEMARGQRAMVTVLALLWLPSLHQRPLDQFILQSHA  960

Query  960   WFNVSSLPYAVPPLSLPRGEAQVWTQLLRALEERAIPIWWVLVGVLGGLLLLTILVLAMW  1019
             WFNVS+LPYAV PLSLP GEA V TQLLR LEER IPIWW+LVGVLGGLLLLT LVLAMW
Sbjct  961   WFNVSALPYAVAPLSLPSGEALVETQLLRVLEERDIPIWWILVGVLGGLLLLTALVLAMW  1020

Query  1020  KVGFFKRNRPPL  1031
             KVGFFKRNRPPL
Sbjct  1021  KVGFFKRNRPPL  1032


>UniRef90_F1PRU9 Uncharacterized protein n=6 Tax=Caniformia RepID=F1PRU9_CANFA
Length=1085

 Score = 1707 bits (4422),  Expect = 0.0, Method: Compositional matrix adjust.
 Identities = 857/1031 (83%), Positives = 925/1031 (90%), Gaps = 1/1031 (0%)

Query  1     MARALCPLQALWLLEWVLLLLGPCAAPPAWALNLDPVQLTFYAGPNGSQFGFSLDFHKDS  60
             MARA+CPL ALWLLEWV L LGP A P  WALNLDPVQLTFY GPNGS FGFSLDF+KD+
Sbjct  50    MARAVCPLNALWLLEWVQLFLGPGAIPLGWALNLDPVQLTFYTGPNGSHFGFSLDFYKDN  109

Query  61    HGRVAIVVGAPRTLGPSQEETGGVFLCPWRAEGGQCPSLLFDLRDETRNVGSQTLQTFKA  120
             HGRVA VVGAPRTLG SQEETGGVFLCPWRAEGGQC SL FDL DETR++GS T QTFK+
Sbjct  110   HGRVAFVVGAPRTLGRSQEETGGVFLCPWRAEGGQCTSLPFDLNDETRHIGSHTFQTFKS  169

Query  121   RQGLGASVVSWSDVIVACAPWQHWNVLEKTEEAEKTPVGSCFLAQPESGRRAEYSPCRGN  180
             RQGLGASVVSW+D IVACAPWQHWNVLEKTEEAEKTPVG CF+AQ  +G RAEYSPCR N
Sbjct  170   RQGLGASVVSWNDNIVACAPWQHWNVLEKTEEAEKTPVGGCFVAQLRNGHRAEYSPCRAN  229

Query  181   TLSRIYVENDFSWDKRYCEAGFSSVVTQAGELVLGAPGGYYFLGLLAQAPVADIFSSYRP  240
             T+S +YV+N F+ DKRYCEAGFS+ VTQAG LVLGAPGGY+FLGLL + P+ +I SSYRP
Sbjct  230   TMSSVYVKNRFNQDKRYCEAGFSAAVTQAGVLVLGAPGGYFFLGLLVRTPIDNIISSYRP  289

Query  241   GILLWHVSSQSLSFDSSNPEYFDGYWGYSVAVGEFDGDLNTTEYVVGAPTWSWTLGAVEI  300
             G LLWHVSSQS ++D S PEY+DGY GYSVAVGEFDG+LNTTEYV+GAPTWS TLGAVEI
Sbjct  290   GTLLWHVSSQSFTYDYSKPEYYDGYRGYSVAVGEFDGNLNTTEYVLGAPTWSCTLGAVEI  349

Query  301   LDSYYQRLHRLRGEQMASYFGHSVAVTDVNGDGRHDLLVGAPLYMESRADRKLAEVGRVY  360
             L+ Y+Q LHRL GEQMASYFGHS+AVTDVNGDGRHDLLVGAPL+MESRADRKLAEVGRVY
Sbjct  350   LNEYHQTLHRLHGEQMASYFGHSIAVTDVNGDGRHDLLVGAPLFMESRADRKLAEVGRVY  409

Query  361   LFLQPRGPHALGAPSLLLTGTQLYGRFGSAIAPLGDLDRDGYNDIAVAAPYGGPSGRGQV  420
             LFLQPRG  ALGAPSLLLTGTQLYGRFGSAIA LGDLDRDGYND+AVAAPYGGPS  GQV
Sbjct  410   LFLQPRGHQALGAPSLLLTGTQLYGRFGSAIASLGDLDRDGYNDVAVAAPYGGPSSLGQV  469

Query  421   LVFLGQSEGLRSRPSQVLDSPFPTGSAFGFSLRGAVDIDDNGYPDLIVGAYGANQVAVYR  480
             LV+LGQSEGL SRPSQ+LDSPFP GS FGFSLRGA DIDDNGYPDL+VGAYGA++VAVYR
Sbjct  470   LVYLGQSEGLSSRPSQILDSPFPAGSGFGFSLRGATDIDDNGYPDLLVGAYGASKVAVYR  529

Query  481   AQPVVKASVQLLVQDSLNPAVKSCVLPQTKTPVSCFNIQMCVGATGHNIPQKLSLNAELQ  540
             AQPVV A+VQLLVQDSLNPAVK+C+LPQTKTPVSCFNIQMC+GATGHNIPQ+L LNAELQ
Sbjct  530   AQPVVVANVQLLVQDSLNPAVKNCILPQTKTPVSCFNIQMCMGATGHNIPQQLPLNAELQ  589

Query  541   LDRQKPRQGRRVLLLGSQQAGTTLNLDLGGKHSPICHTTMAFLRDEADFRDKLSPIVLSL  600
             LDRQKPRQGRRVLLL SQ A +TL+LDLGG+HSPICHTT AFLRDEADFRDKLSPIVLSL
Sbjct  590   LDRQKPRQGRRVLLLNSQLASSTLHLDLGGRHSPICHTTTAFLRDEADFRDKLSPIVLSL  649

Query  601   NVSLPPTEAGMAPAVVLHGDTHVQEQTRIVLDCGEDDVCVPQLQLTASVTGSPLLVGADN  660
             NVSL P + G+APA+VLHGDTHVQEQTRI+LDCGEDD+CVPQLQLTA V GSPLL+GADN
Sbjct  650   NVSLQPGKDGVAPAIVLHGDTHVQEQTRIILDCGEDDLCVPQLQLTAIVMGSPLLIGADN  709

Query  661   VLELQMDAANEGEGAYEAELAVHLPQGAHYMRALSNVEGFERLICNQKKENETRVVLCEL  720
             VLELQMDAANEGEGAYEAELAVHLP GAHYMRA+SN+EGFERLICNQKKENET++VLCEL
Sbjct  710   VLELQMDAANEGEGAYEAELAVHLPPGAHYMRAISNIEGFERLICNQKKENETKIVLCEL  769

Query  721   GNPMKKNAQIGIAMLVSVGNLEEAGESVSFQLQIRSKNSQNPNSKIVLLDVPVRAEAQVE  780
             GNPMK+NA+IGI MLVSV NLEEAGE VSF LQIRSKNSQNPNS+ VLLDVPVRAEA V+
Sbjct  770   GNPMKRNARIGITMLVSVENLEEAGEHVSFWLQIRSKNSQNPNSEAVLLDVPVRAEAHVK  829

Query  781   LRGNSFPASLVVAAEEGEREQNSLDSWGPKVEHTYELHNNGPGTVNGLHLSIHLPGQSQP  840
             LRGNSFPASLVV AEE  RE NS +SWGPKVEHTYELHNNGPGTV+GLHL +  PG+SQP
Sbjct  830   LRGNSFPASLVVVAEEDNRE-NSSESWGPKVEHTYELHNNGPGTVSGLHLHLCFPGESQP  888

Query  841   SDLLYILDIQPQGGLQCFPQPPVNPLKVDWGLPIPSPSPIHPAHHKRDRRQIFLPEPEQP  900
             SDLLYILDIQP+GGLQC PQP +NP K+DW  P PSPSP  P +HKR+RRQ  LP   QP
Sbjct  889   SDLLYILDIQPEGGLQCSPQPSINPFKLDWRQPTPSPSPTSPGYHKRERRQASLPGSSQP  948

Query  901   SRLQDPVLVSCDSAPCTVVQCDLQEMARGQRAMVTVLAFLWLPSLYQRPLDQFVLQSHAW  960
             S LQDPVL+SC S P TVVQC+LQEMARGQRAMV VLAFL LPSL QRPLDQFVL+S AW
Sbjct  949   SGLQDPVLLSCKSGPHTVVQCELQEMARGQRAMVKVLAFLQLPSLQQRPLDQFVLESQAW  1008

Query  961   FNVSSLPYAVPPLSLPRGEAQVWTQLLRALEERAIPIWWVLVGVLGGLLLLTILVLAMWK  1020
             FNVSSLPYAVP LSLP GE  V T LLRALEER IPIWWVLVGVLGGLLLL +LVLAMWK
Sbjct  1009  FNVSSLPYAVPSLSLPSGETLVQTHLLRALEERDIPIWWVLVGVLGGLLLLMLLVLAMWK  1068

Query  1021  VGFFKRNRPPL  1031
              GFFKRNRPPL
Sbjct  1069  GGFFKRNRPPL  1079


>UniRef90_UPI0003C91639 PREDICTED: integrin alpha-IIb n=1 Tax=Tupaia chinensis RepID=UPI0003C91639
Length=1054

 Score = 1706 bits (4417),  Expect = 0.0, Method: Compositional matrix adjust.
 Identities = 862/1037 (83%), Positives = 932/1037 (90%), Gaps = 2/1037 (0%)

Query  1     MARALCPLQALWLLEWVLLLLGPCAAPPAWALNLDPVQLTFYAGPNGSQFGFSLDFHKDS  60
             MAR + PL  LWLLE VLLLLGP   PP WALNLDPV+LTFYAGPN S FGF+LDFHKDS
Sbjct  19    MARVVHPLHTLWLLELVLLLLGPSVTPPGWALNLDPVRLTFYAGPNSSHFGFALDFHKDS  78

Query  61    HGRVAIVVGAPRTLGPSQEETGGVFLCPWRAEGGQCPSLLFDLRDETRNVGSQTLQTFKA  120
             HG VAIVVGAPRTLGPSQEETGGV+LCPW+AEGG C  L FDL DET+NVGSQT +TFK 
Sbjct  79    HGSVAIVVGAPRTLGPSQEETGGVYLCPWKAEGGPCTLLPFDLSDETQNVGSQTFKTFKT  138

Query  121   RQGLGASVVSWSDVIVACAPWQHWNVLEKTEEAEKTPVGSCFLAQPESGRRAEYSPCRGN  180
             RQGLGASVVSW+D+IVACAPWQHWNVLE+TEEAEKTPVG CF+AQ +SGRRAEYSPCR N
Sbjct  139   RQGLGASVVSWNDIIVACAPWQHWNVLEETEEAEKTPVGGCFIAQSQSGRRAEYSPCRAN  198

Query  181   TLSRIYVENDFSWDKRYCEAGFSSVVTQAGELVLGAPGGYYFLGLLAQAPVADIFSSYRP  240
             T+S +Y E +F  D+RYCEAGFSS VTQAGELVLGAPGGY+FLGLL++AP+ADI SSYRP
Sbjct  199   TMSHVYAETNFG-DRRYCEAGFSSAVTQAGELVLGAPGGYFFLGLLSRAPIADIISSYRP  257

Query  241   GILLWHVSSQSLSFDSSNPEYFDGYWGYSVAVGEFDGDLNTTEYVVGAPTWSWTLGAVEI  300
             G LL HVS+QS SFDSS  EYFD Y GYSVAVGEFDGDL+TTEYV GAPTWS TLGAVE+
Sbjct  258   GTLLGHVSTQSFSFDSSKREYFDSYKGYSVAVGEFDGDLSTTEYVFGAPTWSSTLGAVEV  317

Query  301   LDSYYQRLHRLRGEQMASYFGHSVAVTDVNGDGRHDLLVGAPLYMESRADRKLAEVGRVY  360
             L SYYQ LHRL GEQMASYFGHSVAVTDVNGDGRHDLLVGAPLYME RADRKLAEVGRVY
Sbjct  318   LSSYYQTLHRLHGEQMASYFGHSVAVTDVNGDGRHDLLVGAPLYMERRADRKLAEVGRVY  377

Query  361   LFLQPRGPHALGAPSLLLTGTQLYGRFGSAIAPLGDLDRDGYNDIAVAAPYGGPSGRGQV  420
             L+LQP G H LG PSLLLTGTQLYGRFGSAIAPLGDL+RDGYND+AVAAPYGGP GRGQV
Sbjct  378   LYLQPGGLHPLGNPSLLLTGTQLYGRFGSAIAPLGDLNRDGYNDVAVAAPYGGPGGRGQV  437

Query  421   LVFLGQSEGLRSRPSQVLDSPFPTGSAFGFSLRGAVDIDDNGYPDLIVGAYGANQVAVYR  480
             LVFLGQSEGL SRPSQ LDSPF  GS FGFSLRGAVDIDDNGYPDL+VGAYGA++VAVYR
Sbjct  438   LVFLGQSEGLSSRPSQTLDSPFLKGSGFGFSLRGAVDIDDNGYPDLLVGAYGADKVAVYR  497

Query  481   AQPVVKASVQLLVQDSLNPAVKSCVLPQTKTPVSCFNIQMCVGATGHNIPQKLSLNAELQ  540
             AQPVV A+VQLLVQDSLNPAVK+C+LP+TK PV+CFNIQMCVGATG+NIPQKL LNAELQ
Sbjct  498   AQPVVMATVQLLVQDSLNPAVKNCILPKTKIPVTCFNIQMCVGATGYNIPQKLYLNAELQ  557

Query  541   LDRQKPRQGRRVLLLGSQQAGTTLNLDLGGKHSPICHTTMAFLRDEADFRDKLSPIVLSL  600
             LDRQKPRQGRRVLLL SQQA  TL LDLGG+HSPICHTT AFLRDEADFRDKLSPIVLSL
Sbjct  558   LDRQKPRQGRRVLLLVSQQASLTLTLDLGGRHSPICHTTTAFLRDEADFRDKLSPIVLSL  617

Query  601   NVSLPPTEAGMAPAVVLHGDTHVQEQTRIVLDCGEDDVCVPQLQLTASVTGSPLLVGADN  660
             NVSL   EA +APA+VL+GDTHVQEQTRI+LDCGEDD+CVPQLQLTASV G+PLL+GADN
Sbjct  618   NVSLKLEEAAVAPALVLYGDTHVQEQTRIILDCGEDDLCVPQLQLTASVKGAPLLIGADN  677

Query  661   VLELQMDAANEGEGAYEAELAVHLPQGAHYMRALSNVEGFERLICNQKKENETRVVLCEL  720
             VLELQ+DAANEGEGAYEAELA+HLP GAHYMRA+SN+EGFERLICNQKKENE++VVLCEL
Sbjct  678   VLELQIDAANEGEGAYEAELAMHLPPGAHYMRAVSNLEGFERLICNQKKENESKVVLCEL  737

Query  721   GNPMKKNAQIGIAMLVSVGNLEEAGESVSFQLQIRSKNSQNPNSKIVLLDVPVRAEAQVE  780
             GNPMK+N +IGI MLVSVGNLEEAGE VSF+LQ+RSKNSQNPNS+ VLL VPVRA+AQVE
Sbjct  738   GNPMKRNTRIGIMMLVSVGNLEEAGEHVSFRLQLRSKNSQNPNSETVLLAVPVRADAQVE  797

Query  781   LRGNSFPASLVVAAEEGEREQNSLDSWGPKVEHTYELHNNGPGTVNGLHLSIHLPGQSQP  840
             LRGNSFPA LVVA+E+G RE+NS D  GPKVEHTYELHNNGPGTV+GLHLSI LPGQSQP
Sbjct  798   LRGNSFPAFLVVASEDGHRERNSSDR-GPKVEHTYELHNNGPGTVSGLHLSICLPGQSQP  856

Query  841   SDLLYILDIQPQGGLQCFPQPPVNPLKVDWGLPIPSPSPIHPAHHKRDRRQIFLPEPEQP  900
             SDLLYILDIQ QGGLQC PQP  NPLK+ W LP PSPSP HPAH  R+RR    P P+Q 
Sbjct  857   SDLLYILDIQTQGGLQCSPQPSPNPLKLVWRLPTPSPSPQHPAHRNRERRNTLQPRPKQS  916

Query  901   SRLQDPVLVSCDSAPCTVVQCDLQEMARGQRAMVTVLAFLWLPSLYQRPLDQFVLQSHAW  960
             S L+DP+LVSCDSAP TVVQC+LQEM RGQRAMVTVLAFL LPSL QRPLDQFVLQS AW
Sbjct  917   SVLRDPILVSCDSAPYTVVQCELQEMVRGQRAMVTVLAFLGLPSLDQRPLDQFVLQSQAW  976

Query  961   FNVSSLPYAVPPLSLPRGEAQVWTQLLRALEERAIPIWWVLVGVLGGLLLLTILVLAMWK  1020
             FNVSSLPYAVP L LP GEA V TQLL+ALE+RA+PIWW+LVGVLGGLLLLT+LVLAMWK
Sbjct  977   FNVSSLPYAVPALRLPSGEALVRTQLLQALEDRAVPIWWMLVGVLGGLLLLTLLVLAMWK  1036

Query  1021  VGFFKRNRPPLEEDDEE  1037
             VGFFKRNRPPLEED EE
Sbjct  1037  VGFFKRNRPPLEEDVEE  1053


>UniRef90_Q7YRP8 Integrin alpha 2b n=1 Tax=Equus caballus RepID=Q7YRP8_HORSE
Length=1036

 Score = 1702 bits (4409),  Expect = 0.0, Method: Compositional matrix adjust.
 Identities = 851/1031 (83%), Positives = 918/1031 (89%), Gaps = 2/1031 (0%)

Query  1     MARALCPLQALWLLEWVLLLLGPCAAPPAWALNLDPVQLTFYAGPNGSQFGFSLDFHKDS  60
             MARAL PL ALWLLEW+ LLLGP  AP AWALNLDPV+LTFY GPNGS FGFSLDF+KDS
Sbjct  1     MARALRPLHALWLLEWMQLLLGPGTAPQAWALNLDPVRLTFYTGPNGSHFGFSLDFYKDS  60

Query  61    HGRVAIVVGAPRTLGPSQEETGGVFLCPWRAEGGQCPSLLFDLRDETRNVGSQTLQTFKA  120
              G V+IVVGAPRTLG SQEE GG FLCPW+AEGGQC SL FDL DETRN  SQ  QTFKA
Sbjct  61    RGSVSIVVGAPRTLGRSQEEMGGAFLCPWKAEGGQCTSLSFDLNDETRNTSSQIFQTFKA  120

Query  121   RQGLGASVVSWSDVIVACAPWQHWNVLEKTEEAEKTPVGSCFLAQPESGRRAEYSPCRGN  180
             +QGLGASVVSWSD +VACAPWQHWN LEKT+EAEKTPVG CF+AQ E+GRRAEYSPCR N
Sbjct  121   QQGLGASVVSWSDYVVACAPWQHWNALEKTDEAEKTPVGGCFVAQLENGRRAEYSPCRDN  180

Query  181   TLSRIYVENDFSWDKRYCEAGFSSVVTQAGELVLGAPGGYYFLGLLAQAPVADIFSSYRP  240
              +S +Y +  +  DKRYCEAGFSS VTQAGELVLGAPGGYYFLGLLA+AP+A+I SSYRP
Sbjct  181   IMSHVYSKT-YLGDKRYCEAGFSSAVTQAGELVLGAPGGYYFLGLLARAPIANIVSSYRP  239

Query  241   GILLWHVSSQSLSFDSSNPEYFDGYWGYSVAVGEFDGDLNTTEYVVGAPTWSWTLGAVEI  300
             G LLW V +Q  +FDS  PEYFDGY GYSVAVGEFD DL+TTEYV GAPTWSWTLGAVEI
Sbjct  240   GTLLWSVPTQRFTFDSMKPEYFDGYRGYSVAVGEFDEDLSTTEYVFGAPTWSWTLGAVEI  299

Query  301   LDSYYQRLHRLRGEQMASYFGHSVAVTDVNGDGRHDLLVGAPLYMESRADRKLAEVGRVY  360
             LDS +Q LHRL GEQMASYFGHSVAVTDVNGD RHDLLVGAPLYME RADRKLAEVGRVY
Sbjct  300   LDSNFQMLHRLHGEQMASYFGHSVAVTDVNGDRRHDLLVGAPLYMERRADRKLAEVGRVY  359

Query  361   LFLQPRGPHALGAPSLLLTGTQLYGRFGSAIAPLGDLDRDGYNDIAVAAPYGGPSGRGQV  420
             LFLQPR P  LG  SLLLTGT++YGRFGSAIAPLGDL+RDGYND+AVAAPYGGP GRGQV
Sbjct  360   LFLQPRSPQPLGPASLLLTGTRIYGRFGSAIAPLGDLNRDGYNDVAVAAPYGGPDGRGQV  419

Query  421   LVFLGQSEGLRSRPSQVLDSPFPTGSAFGFSLRGAVDIDDNGYPDLIVGAYGANQVAVYR  480
             LVFLGQSEGL S PSQVLDSPF TGSAFGFSLRGA DIDDNGYPDL+VGAYGAN+VAVYR
Sbjct  420   LVFLGQSEGLSSHPSQVLDSPFSTGSAFGFSLRGATDIDDNGYPDLLVGAYGANKVAVYR  479

Query  481   AQPVVKASVQLLVQDSLNPAVKSCVLPQTKTPVSCFNIQMCVGATGHNIPQKLSLNAELQ  540
             AQPVV  SVQLLV DSLNPAVK+CVLPQ KT VSCF+IQMCVG TGHNIP+KL LNAELQ
Sbjct  480   AQPVVMVSVQLLVNDSLNPAVKNCVLPQKKTSVSCFDIQMCVGVTGHNIPEKLRLNAELQ  539

Query  541   LDRQKPRQGRRVLLLGSQQAGTTLNLDLGGKHSPICHTTMAFLRDEADFRDKLSPIVLSL  600
             LDRQKPRQGRRVLLL SQQAGTTL+LDLGG+ SP C T  AFLRDEADFRDKLSPIVLSL
Sbjct  540   LDRQKPRQGRRVLLLSSQQAGTTLHLDLGGRTSPNCRTIEAFLRDEADFRDKLSPIVLSL  599

Query  601   NVSLPPTEAGMAPAVVLHGDTHVQEQTRIVLDCGEDDVCVPQLQLTASVTGSPLLVGADN  660
             NVSL P + G+APA+VLHGDTHVQEQTRI+LDCGEDD+CVPQL LTA+VTGSPLL+GADN
Sbjct  600   NVSLQPEKDGIAPALVLHGDTHVQEQTRIILDCGEDDLCVPQLHLTANVTGSPLLIGADN  659

Query  661   VLELQMDAANEGEGAYEAELAVHLPQGAHYMRALSNVEGFERLICNQKKENETRVVLCEL  720
             VL+LQMDA NEGEGAYEAELAV LP GAHYM+ALSN+EGFERLIC+QKKENET+VVLCEL
Sbjct  660   VLKLQMDATNEGEGAYEAELAVQLPPGAHYMQALSNIEGFERLICDQKKENETKVVLCEL  719

Query  721   GNPMKKNAQIGIAMLVSVGNLEEAGESVSFQLQIRSKNSQNPNSKIVLLDVPVRAEAQVE  780
             GNPMK+NAQI I MLVSV NLEEAGE+VS QLQIRSKNS+NPNS+ + L VPVRAEA+VE
Sbjct  720   GNPMKRNAQIEITMLVSVENLEEAGETVSLQLQIRSKNSKNPNSETLRLHVPVRAEARVE  779

Query  781   LRGNSFPASLVVAAEEGEREQNSLDSWGPKVEHTYELHNNGPGTVNGLHLSIHLPGQSQP  840
             LRGNS PASLVVAAEE +R +NS DSWGPKVEHTYELHNNGPG V GL LS+HLP QSQP
Sbjct  780   LRGNSLPASLVVAAEEDDR-KNSSDSWGPKVEHTYELHNNGPGAVRGLRLSLHLPSQSQP  838

Query  841   SDLLYILDIQPQGGLQCFPQPPVNPLKVDWGLPIPSPSPIHPAHHKRDRRQIFLPEPEQP  900
             SDLLYILDIQPQGGLQC PQP  NPLK+DWGLP PSPSP++   H+R+RR+ FLP P QP
Sbjct  839   SDLLYILDIQPQGGLQCSPQPSPNPLKLDWGLPTPSPSPVYHPRHQRERREAFLPGPMQP  898

Query  901   SRLQDPVLVSCDSAPCTVVQCDLQEMARGQRAMVTVLAFLWLPSLYQRPLDQFVLQSHAW  960
             SRLQDPVLV+CDSAPCTVVQC+L+EMARGQRAMVTV AF+WLPSL Q+ LDQFVLQS AW
Sbjct  899   SRLQDPVLVNCDSAPCTVVQCELEEMARGQRAMVTVRAFVWLPSLRQKLLDQFVLQSRAW  958

Query  961   FNVSSLPYAVPPLSLPRGEAQVWTQLLRALEERAIPIWWVLVGVLGGLLLLTILVLAMWK  1020
             FNVSSLPYAVP LSLP GEA V TQLLR LE+RAIPIWWVLVGVLGGLLLLT+LV+AMWK
Sbjct  959   FNVSSLPYAVPTLSLPSGEALVQTQLLRVLEDRAIPIWWVLVGVLGGLLLLTLLVVAMWK  1018

Query  1021  VGFFKRNRPPL  1031
             VGFFKRNRPPL
Sbjct  1019  VGFFKRNRPPL  1029


>UniRef90_UPI0003F14E49 PREDICTED: integrin alpha-IIb n=1 Tax=Pteropus alecto RepID=UPI0003F14E49
Length=1024

 Score = 1701 bits (4404),  Expect = 0.0, Method: Compositional matrix adjust.
 Identities = 855/1031 (83%), Positives = 917/1031 (89%), Gaps = 15/1031 (1%)

Query  1     MARALCPLQALWLLEWVLLLLGPCAAPPAWALNLDPVQLTFYAGPNGSQFGFSLDFHKDS  60
             MARALCPL ALWLLEW+ LLLGP AAPPAWALNLDPV+L+ Y GPNGS FGFSLDF+KDS
Sbjct  1     MARALCPLHALWLLEWMQLLLGPGAAPPAWALNLDPVRLSSYTGPNGSYFGFSLDFYKDS  60

Query  61    HGRVAIVVGAPRTLGPSQEETGGVFLCPWRAEGGQCPSLLFDLRDETRNVGSQTLQTFKA  120
             H  +AIVVGAPRTLG SQEETGGVFLCPWRAEGGQC SL FDL DETR VGSQT QTFKA
Sbjct  61    HSSMAIVVGAPRTLGRSQEETGGVFLCPWRAEGGQCTSLPFDLNDETREVGSQTFQTFKA  120

Query  121   RQGLGASVVSWSDVIVACAPWQHWNVLEKTEEAEKTPVGSCFLAQPESGRRAEYSPCRGN  180
             +QGLGASVVSW D IVACAPWQHWN LE   EAEKT VG CF+AQ + G RAEYSPCR N
Sbjct  121   QQGLGASVVSWRDNIVACAPWQHWNALENNAEAEKTSVGGCFVAQLQDGGRAEYSPCRAN  180

Query  181   TLSRIYVENDFSWDKRYCEAGFSSVVTQAGELVLGAPGGYYFLGLLAQAPVADIFSSYRP  240
             T+SR+Y EN F  DKRYCEAGFSS +TQ GELVLGAPGGY+FLGLL +AP+ADI SSYRP
Sbjct  181   TMSRVYAENKFWEDKRYCEAGFSSAITQNGELVLGAPGGYFFLGLLVRAPIADIVSSYRP  240

Query  241   GILLWHVSSQSLSFDSSNPEYFDGYWGYSVAVGEFDGDLNTTEYVVGAPTWSWTLGAVEI  300
             G LLWHV +Q  + D+SNPEYFDGY GYSVAVGEFDGDL TTEYV GAPTW WTLGAVEI
Sbjct  241   GTLLWHVRTQRFTSDTSNPEYFDGYRGYSVAVGEFDGDLGTTEYVFGAPTWRWTLGAVEI  300

Query  301   LDSYYQRLHRLRGEQMASYFGHSVAVTDVNGDGRHDLLVGAPLYMESRADRKLAEVGRVY  360
             L S ++ L+RL GEQ+ASYFGHSVAVTDVNGDGRHDLLVGAPLYME RADRKLAEVGRVY
Sbjct  301   LRSNFRTLYRLHGEQVASYFGHSVAVTDVNGDGRHDLLVGAPLYMERRADRKLAEVGRVY  360

Query  361   LFLQPRGPHALGAPSLLLTGTQLYGRFGSAIAPLGDLDRDGYNDIAVAAPYGGPSGRGQV  420
             LFLQPR PH LG PSLLLTGTQLYGRFGSAIAPLGDL+RDGYND+AVAAPYGGPSGRGQV
Sbjct  361   LFLQPRSPHGLGTPSLLLTGTQLYGRFGSAIAPLGDLNRDGYNDVAVAAPYGGPSGRGQV  420

Query  421   LVFLGQSEGLRSRPSQVLDSPFPTGSAFGFSLRGAVDIDDNGYPDLIVGAYGANQVAVYR  480
             LVFLGQSEGL S PSQVLDSPFP GS FGFSLRGA DIDDNGYPDL+VGAYGA++VAVYR
Sbjct  421   LVFLGQSEGLSSYPSQVLDSPFPEGSGFGFSLRGAADIDDNGYPDLLVGAYGADKVAVYR  480

Query  481   AQPVVKASVQLLVQDSLNPAVKSCVLPQTKTPVSCFNIQMCVGATGHNIPQKLSLNAELQ  540
             AQPVV A+VQLLVQDSLNPAVK+C++  TKTPVSCFNIQMC+G TGHNIPQKL LN ELQ
Sbjct  481   AQPVVMATVQLLVQDSLNPAVKNCIM--TKTPVSCFNIQMCIGVTGHNIPQKLRLNVELQ  538

Query  541   LDRQKPRQGRRVLLLGSQQAGTTLNLDLGGKHSPICHTTMAFLRDEADFRDKLSPIVLSL  600
             LDRQKPRQGRRVLLL SQQA  TLNLDLGG+HSPICH T AFLRDEADFRDKLSPIVLS+
Sbjct  539   LDRQKPRQGRRVLLLSSQQASATLNLDLGGRHSPICHNTTAFLRDEADFRDKLSPIVLSV  598

Query  601   NVSLPPTEAGMAPAVVLHGDTHVQEQTRIVLDCGEDDVCVPQLQLTASVTGSPLLVGADN  660
             NVSL P E G+APA+VLHGDTHVQEQTRI+LDCGEDD+CVPQL LTASV GSPLL+GADN
Sbjct  599   NVSLQP-EDGLAPALVLHGDTHVQEQTRIILDCGEDDLCVPQLHLTASVKGSPLLIGADN  657

Query  661   VLELQMDAANEGEGAYEAELAVHLPQGAHYMRALSNVEGFERLICNQKKENETRVVLCEL  720
             VLELQM+AAN GEGAYEAELAV+LP GAHYMRALSN+EGFERLICNQKKENET+VVLCEL
Sbjct  658   VLELQMEAANNGEGAYEAELAVYLPPGAHYMRALSNLEGFERLICNQKKENETKVVLCEL  717

Query  721   GNPMKKNAQIGIAMLVSVGNLEEAGESVSFQLQIRSKNSQNPNSKIVLLDVPVRAEAQVE  780
             GNPMK+N +IGI MLVSV +LEEAGE+VSF LQIRSKNSQNPNS+ VLL+VPVRAEA VE
Sbjct  718   GNPMKRNVRIGITMLVSVESLEEAGENVSFWLQIRSKNSQNPNSETVLLNVPVRAEAHVE  777

Query  781   LRGNSFPASLVVAAEEGEREQNSLDSWGPKVEHTYELHNNGPGTVNGLHLSIHLPGQSQP  840
             LRGNSFPA LVVAAEEG+RE N+LD WGPK+EHTYELHNNGPGTV+GL LS+HLPGQSQ 
Sbjct  778   LRGNSFPAFLVVAAEEGDRE-NNLDDWGPKMEHTYELHNNGPGTVSGLRLSLHLPGQSQS  836

Query  841   SDLLYILDIQPQGGLQCFPQPPVNPLKVDWGLPIPSPSPIHPAHHKRDRRQIFLPEPEQP  900
             SDLLYILDIQ QGGLQC PQP  NP K+DWGLP P+PSPI+PAH            P++ 
Sbjct  837   SDLLYILDIQTQGGLQCSPQPSPNPHKLDWGLPTPTPSPIYPAHR-----------PKES  885

Query  901   SRLQDPVLVSCDSAPCTVVQCDLQEMARGQRAMVTVLAFLWLPSLYQRPLDQFVLQSHAW  960
             SRLQ+PVLVSCDSAPCTVVQC+LQEM RGQRAMVT+LAFL LPSL QRPLDQFVLQS AW
Sbjct  886   SRLQNPVLVSCDSAPCTVVQCELQEMVRGQRAMVTMLAFLQLPSLRQRPLDQFVLQSQAW  945

Query  961   FNVSSLPYAVPPLSLPRGEAQVWTQLLRALEERAIPIWWVLVGVLGGLLLLTILVLAMWK  1020
             FNVSSLPYAVP LSLP GEA V TQLLRALEER IPIWWVLVGVLGGLLLLT+LVLAMWK
Sbjct  946   FNVSSLPYAVPALSLPTGEALVQTQLLRALEERDIPIWWVLVGVLGGLLLLTLLVLAMWK  1005

Query  1021  VGFFKRNRPPL  1031
              GFFKRNRPPL
Sbjct  1006  GGFFKRNRPPL  1016


>UniRef90_E9NQE9 Platelet glycoprotein IIb n=4 Tax=Camelidae RepID=E9NQE9_CAMDR
Length=1035

 Score = 1694 bits (4386),  Expect = 0.0, Method: Compositional matrix adjust.
 Identities = 858/1037 (83%), Positives = 927/1037 (89%), Gaps = 2/1037 (0%)

Query  1     MARALCPLQALWLLEWVLLLLGPCAAPPAWALNLDPVQLTFYAGPNGSQFGFSLDFHKDS  60
             MARALCPL+ALWLLEWV LLLGP AAPP WALNLDPVQLT Y G N S FGFSLDF KDS
Sbjct  1     MARALCPLRALWLLEWVQLLLGPGAAPPTWALNLDPVQLTVYTGSNDSDFGFSLDFFKDS  60

Query  61    HGRVAIVVGAPRTLGPSQEETGGVFLCPWRAEGGQCPSLLFDLRDETRNVGSQTLQTFKA  120
             HG V+IVVGAPR  G SQE+TGGVFLCPW+AEGGQC  L+FDL DETR +G+QTLQTFKA
Sbjct  61    HGSVSIVVGAPRAEGRSQEKTGGVFLCPWKAEGGQCNPLVFDLNDETRTIGTQTLQTFKA  120

Query  121   RQGLGASVVSWSDVIVACAPWQHWNVLEKTEEAEKTPVGSCFLAQPESGRRAEYSPCRGN  180
              QGLGASVVSW D IVACAPWQHWNVLE TEEAEKTPVG CF+AQ ++  RAEYSPCR N
Sbjct  121   GQGLGASVVSWRDNIVACAPWQHWNVLENTEEAEKTPVGGCFVAQLQNSGRAEYSPCRDN  180

Query  181   TLSRIYVENDFSWDKRYCEAGFSSVVTQAGELVLGAPGGYYFLGLLAQAPVADIFSSYRP  240
             T+S+ Y ++ F  DKRYCEAGFSS VTQAGELVLGAPGGY+FLGLLA+ P+ADI S+YR 
Sbjct  181   TMSQAYSKSQFG-DKRYCEAGFSSAVTQAGELVLGAPGGYFFLGLLARVPIADIISNYRQ  239

Query  241   GILLWHVSSQSLSFDSSNPEYFDGYWGYSVAVGEFDGDLNTTEYVVGAPTWSWTLGAVEI  300
             G LLWHV +Q L+FD S PEY+DGY GYSVAVGEFDG+LNTTEYV GAPTW WTLGAVEI
Sbjct  240   GTLLWHVPTQQLTFDDSRPEYYDGYRGYSVAVGEFDGNLNTTEYVFGAPTWRWTLGAVEI  299

Query  301   LDSYYQRLHRLRGEQMASYFGHSVAVTDVNGDGRHDLLVGAPLYMESRADRKLAEVGRVY  360
             L SYYQRLH+L GEQMASYFGHSVAVTDVNGDG+HDLLVGAPLYME+RADRKLAEVGRVY
Sbjct  300   LGSYYQRLHQLHGEQMASYFGHSVAVTDVNGDGKHDLLVGAPLYMENRADRKLAEVGRVY  359

Query  361   LFLQPRGPHALGAPSLLLTGTQLYGRFGSAIAPLGDLDRDGYNDIAVAAPYGGPSGRGQV  420
             LFLQ RG   LG PSLLLTGTQLYGRFGSAIAPLGDL+RDGYND+AVAAPYGGP+GRGQV
Sbjct  360   LFLQSRGSRVLGGPSLLLTGTQLYGRFGSAIAPLGDLNRDGYNDVAVAAPYGGPNGRGQV  419

Query  421   LVFLGQSEGLRSRPSQVLDSPFPTGSAFGFSLRGAVDIDDNGYPDLIVGAYGANQVAVYR  480
             LVFLGQSEGL S PSQVLDSPFPT S FGFSLRGA DIDDNGYPDL+VGAYGAN+V VYR
Sbjct  420   LVFLGQSEGLNSHPSQVLDSPFPTVSGFGFSLRGATDIDDNGYPDLLVGAYGANKVVVYR  479

Query  481   AQPVVKASVQLLVQDSLNPAVKSCVLPQTKTPVSCFNIQMCVGATGHNIPQKLSLNAELQ  540
             AQPVV+  VQLLVQDSLNPAVK+C LPQTKT VSCFNI +CVGATGHNIP+KL LNAELQ
Sbjct  480   AQPVVRVVVQLLVQDSLNPAVKNCDLPQTKTRVSCFNIDVCVGATGHNIPKKLRLNAELQ  539

Query  541   LDRQKPRQGRRVLLLGSQQAGTTLNLDLGGKHSPICHTTMAFLRDEADFRDKLSPIVLSL  600
             LDRQKPRQGRRVLLL SQQA T L+LDLG + S IC    AFLRDEADFRDKLSPI+LS 
Sbjct  540   LDRQKPRQGRRVLLLASQQASTILHLDLGERSSTICQNITAFLRDEADFRDKLSPIMLSF  599

Query  601   NVSLPPTEAGMAPAVVLHGDTHVQEQTRIVLDCGEDDVCVPQLQLTASVTGSPLLVGADN  660
             N+SL P + G+ P  VLHGDTHVQ+QTRI+LDCGEDD+CVPQLQLTA+VTGSPLL+GADN
Sbjct  600   NMSLQPEKDGIVPVSVLHGDTHVQKQTRIILDCGEDDLCVPQLQLTANVTGSPLLIGADN  659

Query  661   VLELQMDAANEGEGAYEAELAVHLPQGAHYMRALSNVEGFERLICNQKKENETRVVLCEL  720
             VLELQMDAAN+GEGAYEAELAVHLP GAHYM+ALSN + FERLICNQKKENET+VVLCEL
Sbjct  660   VLELQMDAANKGEGAYEAELAVHLPPGAHYMQALSNNKDFERLICNQKKENETKVVLCEL  719

Query  721   GNPMKKNAQIGIAMLVSVGNLEEAGESVSFQLQIRSKNSQNPNSKIVLLDVPVRAEAQVE  780
             GNPMK+NAQIGI MLVSVGNLEEAGE VSF+LQI+SKNSQNPNS+ V+LDVPVRA+A VE
Sbjct  720   GNPMKRNAQIGITMLVSVGNLEEAGEQVSFRLQIKSKNSQNPNSETVVLDVPVRAKAHVE  779

Query  781   LRGNSFPASLVVAAEEGEREQNSLDSWGPKVEHTYELHNNGPGTVNGLHLSIHLPGQSQP  840
             LRGNSFPASLVV AEE  +E NS DSWGPKVEHTYELHNNGPGTV+GL L + LPGQSQP
Sbjct  780   LRGNSFPASLVVVAEESNKE-NSSDSWGPKVEHTYELHNNGPGTVSGLRLLLGLPGQSQP  838

Query  841   SDLLYILDIQPQGGLQCFPQPPVNPLKVDWGLPIPSPSPIHPAHHKRDRRQIFLPEPEQP  900
             SDLLYILDIQPQGGLQC P+P  NPLK+DWGLP PSPSP++PAHHKRDRRQ FL E +QP
Sbjct  839   SDLLYILDIQPQGGLQCSPEPSPNPLKLDWGLPTPSPSPLYPAHHKRDRRQAFLSEKKQP  898

Query  901   SRLQDPVLVSCDSAPCTVVQCDLQEMARGQRAMVTVLAFLWLPSLYQRPLDQFVLQSHAW  960
             SRLQD +LVSCDSAPCTVVQC+LQEM RGQRAMVTVLAFLWLPSL QRPLDQFVLQSHAW
Sbjct  899   SRLQDSILVSCDSAPCTVVQCELQEMTRGQRAMVTVLAFLWLPSLRQRPLDQFVLQSHAW  958

Query  961   FNVSSLPYAVPPLSLPRGEAQVWTQLLRALEERAIPIWWVLVGVLGGLLLLTILVLAMWK  1020
             FNVSSLPYAVP LSLP GEA V TQLL+ LEER IPIWWVLVGVLGGLLLLT+LVLAMWK
Sbjct  959   FNVSSLPYAVPALSLPSGEALVQTQLLQVLEERDIPIWWVLVGVLGGLLLLTLLVLAMWK  1018

Query  1021  VGFFKRNRPPLEEDDEE  1037
             +GFFKRNRPPLEE+DEE
Sbjct  1019  LGFFKRNRPPLEEEDEE  1035


>UniRef90_I3M3X1 Uncharacterized protein n=1 Tax=Spermophilus tridecemlineatus 
RepID=I3M3X1_SPETR
Length=1036

 Score = 1686 bits (4365),  Expect = 0.0, Method: Compositional matrix adjust.
 Identities = 856/1037 (83%), Positives = 918/1037 (89%), Gaps = 1/1037 (0%)

Query  1     MARALCPLQALWLLEWVLLLLGPCAAPPAWALNLDPVQLTFYAGPNGSQFGFSLDFHKDS  60
             MARALC L A WLLEW LLLLGP A P A ALNLDPV LTFY GPN S FGFSLDF KD+
Sbjct  1     MARALCSLHAFWLLEWALLLLGPSAVPAALALNLDPVGLTFYTGPNNSHFGFSLDFLKDN  60

Query  61    HGRVAIVVGAPRTLGPSQEETGGVFLCPWRAEGGQCPSLLFDLRDETRNVGSQTLQTFKA  120
             HGRVAIVVGAPR LGP+QEETGGVFLCPW A GGQC  L F+  DET+N+GSQTLQTFKA
Sbjct  61    HGRVAIVVGAPRNLGPNQEETGGVFLCPWNAAGGQCSPLSFNFNDETQNIGSQTLQTFKA  120

Query  121   RQGLGASVVSWSDVIVACAPWQHWNVLEKTEEAEKTPVGSCFLAQPESGRRAEYSPCRGN  180
             RQGLGASVVSW DVIVACAPWQHWNVLEKT++AEKTPVG C + Q +SG RAEYSPCR N
Sbjct  121   RQGLGASVVSWKDVIVACAPWQHWNVLEKTQQAEKTPVGGCVVVQLQSGGRAEYSPCRSN  180

Query  181   TLSRIYVENDFSWDKRYCEAGFSSVVTQAGELVLGAPGGYYFLGLLAQAPVADIFSSYRP  240
             T+SR+Y EN F  DKRYCE GFSSVVTQAGELVLGAPGGY+FLGLLA+AP+ADI +SYRP
Sbjct  181   TMSRVYAENFFYGDKRYCEVGFSSVVTQAGELVLGAPGGYFFLGLLARAPIADIIASYRP  240

Query  241   GILLWHVSSQSLSFDSSNPEYFDGYWGYSVAVGEFDGDLNTTEYVVGAPTWSWTLGAVEI  300
             G LLW+V +QS ++DSS PEYFDGY GYSVAVGEFDGDLNTTEYV GAPTWS TLGAVEI
Sbjct  241   GTLLWNVPTQSFTYDSSKPEYFDGYRGYSVAVGEFDGDLNTTEYVFGAPTWSSTLGAVEI  300

Query  301   LDSYYQRLHRLRGEQMASYFGHSVAVTDVNGDGRHDLLVGAPLYMESRADRKLAEVGRVY  360
             LDSYYQ LHRL GEQ+ASYFGHSV VTDVN DGRHDLLVGAPLYMESRADRKLAEVGRVY
Sbjct  301   LDSYYQMLHRLHGEQVASYFGHSVVVTDVNADGRHDLLVGAPLYMESRADRKLAEVGRVY  360

Query  361   LFLQPRGPHALGAPSLLLTGTQLYGRFGSAIAPLGDLDRDGYNDIAVAAPYGGPSGRGQV  420
             L+LQPRGPHALGAPSLLLTGTQLYGRFGSAIAPLGDL+RDGYND+AVAAPYGGPSGRGQV
Sbjct  361   LYLQPRGPHALGAPSLLLTGTQLYGRFGSAIAPLGDLNRDGYNDVAVAAPYGGPSGRGQV  420

Query  421   LVFLGQSEGLRSRPSQVLDSPFPTGSAFGFSLRGAVDIDDNGYPDLIVGAYGANQVAVYR  480
             L+FLGQSEGL S P+QVLDSPFPTGS FGFSLRGAVDIDDNGYPDL+VGA  A++V VYR
Sbjct  421   LIFLGQSEGLSSHPAQVLDSPFPTGSGFGFSLRGAVDIDDNGYPDLLVGACEASKVVVYR  480

Query  481   AQPVVKASVQLLVQDSLNPAVKSCVLPQTKTPVSCFNIQMCVGATGHNIPQKLSLNAELQ  540
             AQPVV+ +VQLLVQDSLNPAVK+CVL QTKTPVSCFNIQMCVGATGHNIPQKL +NAELQ
Sbjct  481   AQPVVRTTVQLLVQDSLNPAVKNCVLEQTKTPVSCFNIQMCVGATGHNIPQKLHINAELQ  540

Query  541   LDRQKPRQGRRVLLLGSQQAGTTLNLDLGGKHSPICHTTMAFLRDEADFRDKLSPIVLSL  600
             LDRQKPR GRRVLLL SQQA  TL+LDL G+HSPICHT  AFLRDE DFRDKLSPIVLSL
Sbjct  541   LDRQKPRHGRRVLLLDSQQAAITLSLDLSGRHSPICHTIRAFLRDETDFRDKLSPIVLSL  600

Query  601   NVSLPPTEAGMAPAVVLHGDTHVQEQTRIVLDCGEDDVCVPQLQLTASVTGSPLLVGADN  660
             NVSLP  ++G+APA+VLHGDTHVQEQTRI+LDCGEDD+CVPQL LTA V GSPLL GADN
Sbjct  601   NVSLPLEKSGVAPALVLHGDTHVQEQTRIILDCGEDDLCVPQLWLTAMVMGSPLLFGADN  660

Query  661   VLELQMDAANEGEGAYEAELAVHLPQGAHYMRALSNVEGFERLICNQKKENETRVVLCEL  720
             VLELQ+ AANEGEGAYEAELAV+LP GAHYM+ALSN EGF RLICNQKKEN+T++VLCEL
Sbjct  661   VLELQVKAANEGEGAYEAELAVNLPPGAHYMQALSNTEGFRRLICNQKKENDTKMVLCEL  720

Query  721   GNPMKKNAQIGIAMLVSVGNLEEAGESVSFQLQIRSKNSQNPNSKIVLLDVPVRAEAQVE  780
             GNPMK N +I I MLVSV NLEEAGE VSFQLQIRSKNSQNPNSK+VLLDVPVRAEA+VE
Sbjct  721   GNPMKNNTRIKITMLVSVENLEEAGEYVSFQLQIRSKNSQNPNSKVVLLDVPVRAEARVE  780

Query  781   LRGNSFPASLVVAAEEGEREQNSLDSWGPKVEHTYELHNNGPGTVNGLHLSIHLPGQSQP  840
             LRGNS PASLVVAAEE +RE N LDSW PKVE+TYELHN GPGT NG+HLSIHLPGQSQP
Sbjct  781   LRGNSIPASLVVAAEESDRELNGLDSWIPKVEYTYELHNKGPGTANGVHLSIHLPGQSQP  840

Query  841   SDLLYILDIQPQGGLQCFPQPPVNPLKVDWGLPIPSPSPIHPAHHKRDRRQIFLPEPEQP  900
              DLLYIL+IQPQGGLQC  QP  NPLK+DW L  PSPSP  P H KRDRRQ FLP  +QP
Sbjct  841   WDLLYILNIQPQGGLQCSTQPSPNPLKLDWRLTTPSPSPTQPVHRKRDRRQAFLPGLKQP  900

Query  901   SRLQDPVLVSCDSAPCTVVQCDLQEMARGQRAMVTVLAFLWLPSLYQRPLDQFVLQSHAW  960
                QDPVLVSC+SA CTVVQC++QEM RGQRA VTVLA L LPS  Q PLDQFVLQSHAW
Sbjct  901   GE-QDPVLVSCESASCTVVQCEIQEMVRGQRATVTVLALLSLPSPGQGPLDQFVLQSHAW  959

Query  961   FNVSSLPYAVPPLSLPRGEAQVWTQLLRALEERAIPIWWVLVGVLGGLLLLTILVLAMWK  1020
             FNVSSLPYAVP LSLP GEA V TQL  ALEE+ IPIWWVLVGVLGGLLLLT+LVLAMWK
Sbjct  960   FNVSSLPYAVPALSLPSGEALVQTQLFPALEEQPIPIWWVLVGVLGGLLLLTLLVLAMWK  1019

Query  1021  VGFFKRNRPPLEEDDEE  1037
              GFF+RNRPPLEED+EE
Sbjct  1020  AGFFQRNRPPLEEDEEE  1036


>UniRef90_UPI00045DFE67 PREDICTED: integrin alpha-IIb n=1 Tax=Orycteropus afer afer RepID=UPI00045DFE67
Length=1043

 Score = 1678 bits (4345),  Expect = 0.0, Method: Compositional matrix adjust.
 Identities = 833/1032 (81%), Positives = 911/1032 (88%), Gaps = 3/1032 (0%)

Query  1     MARALCPLQALWLLEWVLLLLGPCAAPPAWALNLDPVQLTFYAGPNGSQFGFSLDFHKDS  60
             MARALCP  +LWLL W  LLLGPC  PPA ALNLDPV LT Y GPNGS FGFSLDF+K+S
Sbjct  1     MARALCPPHSLWLLGWAQLLLGPCGTPPAQALNLDPVHLTTYTGPNGSHFGFSLDFYKNS  60

Query  61    HGRVAIVVGAPRTLGPSQEETGGVFLCPWRAEGGQCPSLLFDLRDETRNVGSQTLQTFKA  120
             HGRVAIVVGAPRTLG   EETGGVFLCPWR EGGQC SL FDLRDET+ VGSQT QTFKA
Sbjct  61    HGRVAIVVGAPRTLGRGWEETGGVFLCPWRVEGGQCTSLPFDLRDETQKVGSQTFQTFKA  120

Query  121   RQGLGASVVSWSDVIVACAPWQHWNVLEKTEEAEKTPVGSCFLAQPESGRRAEYSPCRGN  180
              QGLGASVVSW+D IVACAPWQHWNVLEKTEEAEKTPVG C++AQ +SG RA YSPCR N
Sbjct  121   GQGLGASVVSWNDNIVACAPWQHWNVLEKTEEAEKTPVGGCWVAQLQSGGRAVYSPCRAN  180

Query  181   TLSRIYVENDFSWDKRYCEAGFSSVVTQAGELVLGAPGGYYFLGLLAQAPVADIFSSYRP  240
             T++  Y  +  S DKRYCEAGFSSVVTQAGELVLGAPGGYYFLGLL +AP+ADI SSYRP
Sbjct  181   TMTETYKNSTIS-DKRYCEAGFSSVVTQAGELVLGAPGGYYFLGLLVRAPIADIVSSYRP  239

Query  241   GILLWHVSSQSLSFDSSNPEYFDGYWGYSVAVGEFDGDLNTTEYVVGAPTWSWTLGAVEI  300
             G LLWH+SSQ  +FDS N  +FDGY GYSVAVGEFDGD +TTEY+ GAPTWSWT G+VEI
Sbjct  240   GTLLWHLSSQHFTFDSGNTRFFDGYRGYSVAVGEFDGDPSTTEYIFGAPTWSWTQGSVEI  299

Query  301   LDSYYQRLHRLRGEQMASYFGHSVAVTDVNGDGRHDLLVGAPLYMESRADRKLAEVGRVY  360
             LDSY+  LHRL G+QMASYFGH+VAVTD+NGDGRHDLLVGAPLYM+ R DRKLAEVGRVY
Sbjct  300   LDSYFHTLHRLHGDQMASYFGHAVAVTDINGDGRHDLLVGAPLYMDRRTDRKLAEVGRVY  359

Query  361   LFLQPRGPHALGAPSLLLTGTQLYGRFGSAIAPLGDLDRDGYNDIAVAAPYGGPSGRGQV  420
             L+LQP GPH LGAPSL LTGT LYGRFGSAIAPLGDLDRDGYND+AVAAPYGGPSGRGQV
Sbjct  360   LYLQPSGPHLLGAPSLQLTGTHLYGRFGSAIAPLGDLDRDGYNDVAVAAPYGGPSGRGQV  419

Query  421   LVFLGQSEGLRSRPSQVLDSPFPTGSAFGFSLRGAVDIDDNGYPDLIVGAYGANQVAVYR  480
             LVF GQSEGL SRPSQVL+SPFP GS FGFSLRGA DIDDNGYPDL+VGAYGA++VAVYR
Sbjct  420   LVFQGQSEGLSSRPSQVLESPFPKGSGFGFSLRGATDIDDNGYPDLLVGAYGASKVAVYR  479

Query  481   AQPVVKASVQLLVQDSLNPAVKSCVLPQTKTPVSCFNIQMCVGATGHNIPQKLSLNAELQ  540
             AQPVV ASVQLLVQDSLNPAVK+C LP T T VSCFNI MCVGATG+NIPQKL LNAELQ
Sbjct  480   AQPVVMASVQLLVQDSLNPAVKNCTLPHTNTTVSCFNIYMCVGATGYNIPQKLRLNAELQ  539

Query  541   LDRQKPRQGRRVLLLGSQQAGTTLNLDLGGKHSPICHTTMAFLRDEADFRDKLSPIVLSL  600
             LDRQKPRQGRRVLLLGSQQA TTL+LDLGG+HSP+CHT  AFLRDEADFRDKLSPIVLSL
Sbjct  540   LDRQKPRQGRRVLLLGSQQASTTLHLDLGGRHSPVCHTAQAFLRDEADFRDKLSPIVLSL  599

Query  601   NVSLPPTEAGMAPAVVLHGDTHVQEQTRIVLDCGEDDVCVPQLQLTASVTGSPLLVGADN  660
             N+SL P +AG+ PA+VLHGDTHVQ+QTRI+LDCGEDD+CVPQLQLTA V GSPLL+GADN
Sbjct  600   NLSLQPDKAGLTPALVLHGDTHVQKQTRIILDCGEDDLCVPQLQLTAEVRGSPLLIGADN  659

Query  661   VLELQMDAANEGEGAYEAELAVHLPQGAHYMRALSNVEGFERLICNQKKENETRVVLCEL  720
             VLEL +DAANEGEGAYEAEL  HLP GAHYMRALSN++GFERLICNQKKENE++VVLCEL
Sbjct  660   VLELWVDAANEGEGAYEAELTTHLPPGAHYMRALSNIQGFERLICNQKKENESKVVLCEL  719

Query  721   GNPMKKNAQIGIAMLVSVGNLEEAGESVSFQLQIRSKNSQNPNSKIVLLDVPVRAEAQVE  780
             GNP+K +A+IGI MLVSVGNLEEAGE V+FQLQI+SKNSQNPNS++VLL VPV+AEAQVE
Sbjct  720   GNPLKNDARIGITMLVSVGNLEEAGEYVTFQLQIKSKNSQNPNSQVVLLHVPVQAEAQVE  779

Query  781   LRGNSFPASLVVAAEEGEREQNSLDSWGPKVEHTYELHNNGPGTVNGLHLSIHLPGQSQP  840
             LRGNSFPASLVVAA EG+RE+ S DSWGPKVEHTYELHN GPG V+GLHLS+HLPGQSQ 
Sbjct  780   LRGNSFPASLVVAA-EGDREEKSSDSWGPKVEHTYELHNKGPGAVSGLHLSLHLPGQSQS  838

Query  841   SDLLYILDIQPQGGLQCFPQPPVNPLKVDWGLPIPSPSPIHPAHHKRDRRQIFLPEPEQP  900
              DLLYILD+Q QGGLQC P+P  NP K+DW LP PSPSP++PAH KR+RRQ   P  +QP
Sbjct  839   WDLLYILDVQAQGGLQCSPEPSPNPFKLDWKLPTPSPSPVYPAHRKRERRQALWPGSQQP  898

Query  901   SRLQDPVLVSCD-SAPCTVVQCDLQEMARGQRAMVTVLAFLWLPSLYQRPLDQFVLQSHA  959
             S LQDPVLV C+ SAPCT V+C+LQEMARGQRA VTVLA LWLPSL QRPLDQF+LQS A
Sbjct  899   SGLQDPVLVDCNSSAPCTEVRCELQEMARGQRATVTVLALLWLPSLRQRPLDQFILQSRA  958

Query  960   WFNVSSLPYAVPPLSLPRGEAQVWTQLLRALEERAIPIWWVLVGVLGGLLLLTILVLAMW  1019
              FNVS+LPY VP LSLP G+  V TQ+LR LEER IP+WW+LVGV+GGLLLLT+LVLAMW
Sbjct  959   SFNVSALPYTVPALSLPSGKELVQTQVLRVLEERDIPLWWILVGVMGGLLLLTLLVLAMW  1018

Query  1020  KVGFFKRNRPPL  1031
             K GFFKRNRPPL
Sbjct  1019  KAGFFKRNRPPL  1030


>UniRef90_UPI00042ABB1A PREDICTED: integrin alpha-IIb n=1 Tax=Peromyscus maniculatus 
bairdii RepID=UPI00042ABB1A
Length=1039

 Score = 1660 bits (4298),  Expect = 0.0, Method: Compositional matrix adjust.
 Identities = 835/1041 (80%), Positives = 911/1041 (88%), Gaps = 6/1041 (1%)

Query  1     MARALCPLQALWLLEWVLLLLGPCAAPPAWALNLDPVQLTFYAGPNGSQFGFSLDFHKDS  60
             MARA C   ALWLL+W  L LGP  APPAWALNLDPV LT YAGPNGS FGFS+DFHKD+
Sbjct  1     MARASCTWHALWLLQWTPLFLGPSPAPPAWALNLDPVTLTIYAGPNGSHFGFSVDFHKDN  60

Query  61    HGRVAIVVGAPRTLGPSQEETGGVFLCPWRAEGGQCPSLLFDLRDETRNVGSQTLQTFKA  120
             HG V+IVVGAPR L  SQEETGGVFLCPW+A GG+C SL F+LRDETR+VG Q+LQTF+ 
Sbjct  61    HGSVSIVVGAPRALSASQEETGGVFLCPWKASGGECTSLAFELRDETRHVGLQSLQTFRT  120

Query  121   RQGLGASVVSWSDVIVACAPWQHWNVLEKTEEAEKTPVGSCFLAQPESGRRAEYSPCRGN  180
              QGLGASVVSW+DVIVACAPWQHWNVLEK +EAEKTPVG CF+AQ ++G RAEYSPCR N
Sbjct  121   GQGLGASVVSWNDVIVACAPWQHWNVLEKNDEAEKTPVGGCFVAQLQNGGRAEYSPCRTN  180

Query  181   TLSRIYVENDFSWDKRYCEAGFSSVVTQAGELVLGAPGGYYFLGLLAQAPVADIFSSYRP  240
              +S  Y E  +  DKRYCEAGFSS VTQ GELVLGAPGGYYFLGLL + P+A+I SSY+P
Sbjct  181   IMSSAYAE-IYGPDKRYCEAGFSSAVTQDGELVLGAPGGYYFLGLLVRVPIANIISSYQP  239

Query  241   GILLWHVSSQSLSFDSSNPEYFDGYWGYSVAVGEFDGDLNTTEYVVGAPTWSWTLGAVEI  300
             G LLWHV +Q  +FDS +  YFDGY GYSVAVGEFDGDL+TTEYV GAPTWSWTLGAVEI
Sbjct  240   GTLLWHVPNQRFTFDSGSSVYFDGYRGYSVAVGEFDGDLSTTEYVFGAPTWSWTLGAVEI  299

Query  301   LDSYYQRLHRLRGEQMASYFGHSVAVTDVNGDGRHDLLVGAPLYMESRADRKLAEVGRVY  360
             LDSYYQ+LHRL GEQ+ASYFGHSVAVTDVNGDGRHDLLVGAPLYM+ RADRKLAEVGRVY
Sbjct  300   LDSYYQKLHRLLGEQVASYFGHSVAVTDVNGDGRHDLLVGAPLYMDHRADRKLAEVGRVY  359

Query  361   LFLQPRGPHALGAPSLLLTGTQLYGRFGSAIAPLGDLDRDGYNDIAVAAPYGGPSGRGQV  420
             LFLQP+GP+ LG P+LLLTGTQLYGRFGSAIAPLGDL+RDGYND+AVAAPYGGPSG+GQV
Sbjct  360   LFLQPQGPYVLGTPTLLLTGTQLYGRFGSAIAPLGDLNRDGYNDVAVAAPYGGPSGQGQV  419

Query  421   LVFLGQSEGLRSRPSQVLDSPFPTGSAFGFSLRGAVDIDDNGYPDLIVGAYGANQVAVYR  480
             LVFLGQSEGL  RPSQVLDSPFPTGS FGFSLRG VD+DDNGYPDLIVGAYGA++VAVYR
Sbjct  420   LVFLGQSEGLSPRPSQVLDSPFPTGSGFGFSLRGTVDVDDNGYPDLIVGAYGASKVAVYR  479

Query  481   AQPVVKASVQLLVQDSLNPAVKSCVLPQTKTPVSCFNIQMCVGATGHNIPQKLSLNAELQ  540
             AQ VV A+VQLLVQDSLNP VK+CVL QT+TPVSCFNIQMCVGATGHNIPQKL L AELQ
Sbjct  480   AQAVVMATVQLLVQDSLNPTVKNCVLEQTQTPVSCFNIQMCVGATGHNIPQKLQLKAELQ  539

Query  541   LDRQKPRQGRRVLLLGSQQAGTTLNLDLGGKHSPICHTTMAFLRDEADFRDKLSPIVLSL  600
             LD  KPRQ RRVLLL SQQA  TL+LDLGGK+  ICHTT AFLRDEADFRDKLSPIVLSL
Sbjct  540   LDLNKPRQARRVLLLASQQASLTLSLDLGGKNRTICHTTTAFLRDEADFRDKLSPIVLSL  599

Query  601   NVSLPPTEAGMAPAVVLHGDTHVQEQTRIVLDCGEDDVCVPQLQLTASVTGSPLLVGADN  660
             NVSLPP E G+APA+VLHG+T+VQEQTRI+LDCGEDD+CVPQLQLTA+V  SPLL+GA+N
Sbjct  600   NVSLPPGETGVAPALVLHGETYVQEQTRIILDCGEDDLCVPQLQLTATVGDSPLLIGAEN  659

Query  661   VLELQMDAANEGEGAYEAELAVHLPQGAHYMRALSNVEGFERLICNQKKENETRVVLCEL  720
             VLEL++DAANEGEGAYEAELAVHLP GAHYM+ALSN+EGFERL C QKKENETRV LCEL
Sbjct  660   VLELKIDAANEGEGAYEAELAVHLPPGAHYMQALSNIEGFERLTCTQKKENETRVTLCEL  719

Query  721   GNPMKKNAQIGIAMLVSVGNLEEAGESVSFQLQIRSKNSQNPNSKIVLLDVPVRAEAQVE  780
             GNPMKK+ +IGI MLVSV NLEEAG+ VSFQLQIRSKNSQNPNS+ +LL V V+AEA VE
Sbjct  720   GNPMKKDTRIGITMLVSVENLEEAGQYVSFQLQIRSKNSQNPNSQALLLPVAVQAEATVE  779

Query  781   LRGNSFPASLVVAAEEGEREQNSLDSWGPKVEHTYELHNNGPGTVNGLHLSIHLPGQSQP  840
             LRGNS PASLVVAAEE +REQ+ LDSW P+VEHTYELHNNGPG VNGL L IH P QSQP
Sbjct  780   LRGNSIPASLVVAAEEDDREQSGLDSWIPRVEHTYELHNNGPGAVNGLRLVIHFPSQSQP  839

Query  841   SDLLYILDIQPQGGLQCFPQPPVNPLKVDWGLPIPSPSPIHPA---HHKRDRRQIFLPEP  897
             SDLLYILD+QPQGGL C  QP   PL++DW L  PSPSPI P    HHKR+RRQ FL  P
Sbjct  840   SDLLYILDVQPQGGLLCSSQPTPKPLELDWTLRTPSPSPIRPVHHNHHKRERRQAFLQGP  899

Query  898   EQPSRLQDPVLVSC-DSAPCTVVQCDLQEMARGQRAMVTVLAFLWLPSLYQRPLDQFVLQ  956
              +P   QDPVLVSC DSAPCTVV+C+LQEM RGQRAMVTV A L LPSL QRPLDQFVLQ
Sbjct  900   -KPLGQQDPVLVSCNDSAPCTVVECELQEMVRGQRAMVTVRAMLALPSLRQRPLDQFVLQ  958

Query  957   SHAWFNVSSLPYAVPPLSLPRGEAQVWTQLLRALEERAIPIWWVLVGVLGGLLLLTILVL  1016
             SHAWFNVSSLPY+VP LSLP G+A V T LLRALE+RAIPIWWVLVGVLGGLLLLT+LVL
Sbjct  959   SHAWFNVSSLPYSVPVLSLPSGQALVQTLLLRALEDRAIPIWWVLVGVLGGLLLLTLLVL  1018

Query  1017  AMWKVGFFKRNRPPLEEDDEE  1037
             AMWK GFFKRNRPPLEEDD+E
Sbjct  1019  AMWKAGFFKRNRPPLEEDDQE  1039


>UniRef90_UPI0002C4655F PREDICTED: integrin alpha-IIb n=1 Tax=Trichechus manatus latirostris 
RepID=UPI0002C4655F
Length=1036

 Score = 1653 bits (4280),  Expect = 0.0, Method: Compositional matrix adjust.
 Identities = 828/1033 (80%), Positives = 907/1033 (88%), Gaps = 6/1033 (1%)

Query  1     MARALCPLQALWLLEWVLLLLGPCAAPPAWALNLDPVQLTFYAGPNGSQFGFSLDFHKDS  60
             MARALCPL  LW L W  LLLGP   PP WALNLDPV+LT Y GPNGS FGFSLDF+KDS
Sbjct  1     MARALCPLHGLWFLGWAQLLLGPGGTPPTWALNLDPVRLTVYTGPNGSHFGFSLDFYKDS  60

Query  61    HGRVAIVVGAPRTLGPSQEETGGVFLCPWRAEGGQCPSLLFDLRDETRNVGSQTLQTFKA  120
              G V IVVGAPR L  S EETGGVFLC WRAEGGQC SL F+L+D+T+N+GSQT QTFKA
Sbjct  61    SGSVGIVVGAPRALDRSSEETGGVFLCRWRAEGGQCTSLPFNLKDDTQNMGSQTFQTFKA  120

Query  121   RQGLGASVVSWSDVIVACAPWQHWNVLEKTEEAEKTPVGSCFLAQPESGRRAEYSPCRGN  180
              QGLGASVVSW D IVACAPWQHWNVLE TEEAEKTPVG C++A  +SG RAEYSPCR N
Sbjct  121   GQGLGASVVSWRDYIVACAPWQHWNVLENTEEAEKTPVGGCWVAHLQSGGRAEYSPCRAN  180

Query  181   TLSRIYVENDFSWDKRYCEAGFSSVVTQAGELVLGAPGGYYFLGLLAQAPVADIFSSY--  238
             T+SR+YV+NDFS DKRYCE GFSSVVTQAGELVLGAPGGY+FLGLLA+A VADI S Y  
Sbjct  181   TMSRVYVQNDFSHDKRYCEVGFSSVVTQAGELVLGAPGGYFFLGLLARASVADIVSGYSR  240

Query  239   RPGILLWHVSSQSLSFDSSNPEYFDGYWGYSVAVGEFDGDLNTTEYVVGAPTWSWTLGAV  298
             R   LLWHV + S + D SN E+FDGY GYSVAVGEFD + NTTEYV GAPTWSWTLGAV
Sbjct  241   RRDSLLWHVPT-SFTSDYSNSEFFDGYRGYSVAVGEFDRNPNTTEYVFGAPTWSWTLGAV  299

Query  299   EILDSYYQRLHRLRGEQMASYFGHSVAVTDVNGDGRHDLLVGAPLYMESRADRKLAEVGR  358
             EIL+S  + LHRL GEQMASYFGHSVAVTDVNGDGRHDLLVGAPLYM+S AD KLAEVGR
Sbjct  300   EILNSDLKMLHRLLGEQMASYFGHSVAVTDVNGDGRHDLLVGAPLYMDSWADHKLAEVGR  359

Query  359   VYLFLQPRGPHALGAPSLLLTGTQLYGRFGSAIAPLGDLDRDGYNDIAVAAPYGGPSGRG  418
             VYL+LQPRGPH LG PSLLLTGTQLYGRFGSAIAPLGDLD DGYND+AVAAPYGGPSGRG
Sbjct  360   VYLYLQPRGPHMLGTPSLLLTGTQLYGRFGSAIAPLGDLDHDGYNDLAVAAPYGGPSGRG  419

Query  419   QVLVFLGQSEGLRSRPSQVLDSPFPTGSAFGFSLRGAVDIDDNGYPDLIVGAYGANQVAV  478
             QVLVF GQSEGL SRPSQVLDSPFP GS FGFSLRGA DIDDNGYPDL+VGAYGA++VAV
Sbjct  420   QVLVFRGQSEGLISRPSQVLDSPFPKGSGFGFSLRGATDIDDNGYPDLLVGAYGASKVAV  479

Query  479   YRAQPVVKASVQLLVQDSLNPAVKSCVLPQTKTPVSCFNIQMCVGATGHNIPQKLSLNAE  538
             YRAQPVV ASV+LLVQDSLNPAVK C+LPQT T VSCF+IQ+CVGATGHNI +KL LNAE
Sbjct  480   YRAQPVVMASVKLLVQDSLNPAVKDCILPQTSTAVSCFDIQICVGATGHNISEKLHLNAE  539

Query  539   LQLDRQKPRQGRRVLLLGSQQAGTTLNLDLGGKHSPICHTTMAFLRDEADFRDKLSPIVL  598
             LQLDRQKPRQGRRVLLL SQQA TTL+LDLG KHSPICHTT AFLRDEADFRDKLSPIVL
Sbjct  540   LQLDRQKPRQGRRVLLLASQQASTTLSLDLGRKHSPICHTTKAFLRDEADFRDKLSPIVL  599

Query  599   SLNVSLPPTEAGMAPAVVLHGDTHVQEQTRIVLDCGEDDVCVPQLQLTASVTGSPLLVGA  658
             SLNVSL P E G+APA+VLHG+THVQEQTRI+LDCGEDD+CVPQLQLTA+++G  LL+GA
Sbjct  600   SLNVSLQPEETGLAPALVLHGETHVQEQTRIILDCGEDDLCVPQLQLTANMSGFLLLIGA  659

Query  659   DNVLELQMDAANEGEGAYEAELAVHLPQGAHYMRALSNVEGFERLICNQKKENETRVVLC  718
             DNVLEL+MDA N+GEGAYEAELAVHLP GAHYM+ALS++EGFERLICNQKKENET+VVLC
Sbjct  660   DNVLELRMDATNKGEGAYEAELAVHLPPGAHYMQALSDLEGFERLICNQKKENETKVVLC  719

Query  719   ELGNPMKKNAQIGIAMLVSVGNLEEAGESVSFQLQIRSKNSQNPNSKIVLLDVPVRAEAQ  778
             ELGNPM+ +A+I I MLVSVGNLEEAGE VSF+LQIRSKNSQNPNS++VLL+VPVRA+A 
Sbjct  720   ELGNPMENDARIQITMLVSVGNLEEAGEYVSFRLQIRSKNSQNPNSEMVLLNVPVRADAH  779

Query  779   VELRGNSFPASLVVAAEEGEREQNSLDSWGPKVEHTYELHNNGPGTVNGLHLSIHLPGQS  838
             VELRGNS PASLVVA++EG RE+    SWGPKVEHTYELHN GPG V+GL L++ LPGQS
Sbjct  780   VELRGNSVPASLVVASDEGNREEK---SWGPKVEHTYELHNKGPGAVSGLRLNLRLPGQS  836

Query  839   QPSDLLYILDIQPQGGLQCFPQPPVNPLKVDWGLPIPSPSPIHPAHHKRDRRQIFLPEPE  898
             Q SDLLYILD++PQGGL C  QP  NP ++DW LP PS SP++P HHKR+RRQ   P  +
Sbjct  837   QSSDLLYILDVRPQGGLNCSSQPSSNPRQLDWRLPAPSRSPVYPKHHKRERRQALQPGSQ  896

Query  899   QPSRLQDPVLVSCDSAPCTVVQCDLQEMARGQRAMVTVLAFLWLPSLYQRPLDQFVLQSH  958
             QPS+LQ+P+LV+CD  PCTVVQC+LQEMARGQRAMVTVLA  WLPSL QRPLDQF+LQSH
Sbjct  897   QPSKLQEPILVNCDLVPCTVVQCELQEMARGQRAMVTVLALAWLPSLRQRPLDQFILQSH  956

Query  959   AWFNVSSLPYAVPPLSLPRGEAQVWTQLLRALEERAIPIWWVLVGVLGGLLLLTILVLAM  1018
             A FNVS+LPYAVP LSLPRGEA V TQLLR LEER IPIWW+LVGVLGGLLLLT+LVLAM
Sbjct  957   ASFNVSALPYAVPALSLPRGEALVQTQLLRVLEERDIPIWWILVGVLGGLLLLTLLVLAM  1016

Query  1019  WKVGFFKRNRPPL  1031
             WKVGFFKRNRPPL
Sbjct  1017  WKVGFFKRNRPPL  1029


>UniRef90_Q9QUM0 Integrin alpha-IIb n=3 Tax=Mus musculus RepID=ITA2B_MOUSE
Length=1033

 Score = 1651 bits (4276),  Expect = 0.0, Method: Compositional matrix adjust.
 Identities = 829/1034 (80%), Positives = 906/1034 (88%), Gaps = 11/1034 (1%)

Query  1     MARALCPLQALWLLEWVLLLLGPCAAPPAWALNLDPVQLTFYAGPNGSQFGFSLDFHKDS  60
             MARA C   +LWLL+W  L LGP A PP WALNLD  + + YAGPNGS FGFS+DFHKD 
Sbjct  1     MARASCAWHSLWLLQWTPLFLGPSAVPPVWALNLDSEKFSVYAGPNGSHFGFSVDFHKDK  60

Query  61    HGRVAIVVGAPRTLGPSQEETGGVFLCPWRAEGGQCPSLLFDLRDETRNVGSQTLQTFKA  120
             HG V+IVVGAPR L  SQEETG VFLCPW+A GG+C  LLFDLRDETRN+G Q  QTFK 
Sbjct  61    HGSVSIVVGAPRALNASQEETGAVFLCPWKANGGKCNPLLFDLRDETRNLGFQIFQTFKT  120

Query  121   RQGLGASVVSWSDVIVACAPWQHWNVLEKTEEAEKTPVGSCFLAQPESGRRAEYSPCRGN  180
              QGLGASVVSW+DVIVACAPWQHWNVLEK +EAEKTPVG CFLAQ +SG RAEYSPCR N
Sbjct  121   GQGLGASVVSWNDVIVACAPWQHWNVLEKRDEAEKTPVGGCFLAQLQSGGRAEYSPCRAN  180

Query  181   TLSRIYVENDFSWDKRYCEAGFSSVVTQAGELVLGAPGGYYFLGLLAQAPVADIFSSYRP  240
             T+S +Y E+ F  DKRYCEAGFS  VTQAGELVLGAPGGY+FLGLLA+ P+ +I SSYRP
Sbjct  181   TMSSVYAES-FRGDKRYCEAGFSLAVTQAGELVLGAPGGYFFLGLLARVPIENIISSYRP  239

Query  241   GILLWHVSSQSLSFDSSNPEYFDGYWGYSVAVGEFDGDLNTTEYVVGAPTWSWTLGAVEI  300
             G LLWHVS+Q  ++D+SNP +FDGY GYSVAVGEFDGD +TTEYV GAPTWSWTLGAVEI
Sbjct  240   GTLLWHVSNQRFTYDNSNPVFFDGYRGYSVAVGEFDGDPSTTEYVSGAPTWSWTLGAVEI  299

Query  301   LDSYYQRLHRLRGEQMASYFGHSVAVTDVNGDGRHDLLVGAPLYMESRADRKLAEVGRVY  360
             LDSYYQ LHRL GEQMASYFGHSVAVTDVNGDGRHDLLVGAPLYMESRADRKLAEVGRVY
Sbjct  300   LDSYYQPLHRLHGEQMASYFGHSVAVTDVNGDGRHDLLVGAPLYMESRADRKLAEVGRVY  359

Query  361   LFLQPRGPHALGAPSLLLTGTQLYGRFGSAIAPLGDLDRDGYNDIAVAAPYGGPSGRGQV  420
             LFLQP+GP AL  P+LLLTGTQLYGRFGSAIAPLGDL+RDGYNDIAVAAPYGGPSG+GQV
Sbjct  360   LFLQPKGPQALSTPTLLLTGTQLYGRFGSAIAPLGDLNRDGYNDIAVAAPYGGPSGQGQV  419

Query  421   LVFLGQSEGLRSRPSQVLDSPFPTGSAFGFSLRGAVDIDDNGYPDLIVGAYGANQVAVYR  480
             L+FLGQSEGL  RPSQVLDSPFPTGS FGFSLRGAVDIDDNGYPDLIVGAYGA++VAVYR
Sbjct  420   LIFLGQSEGLSPRPSQVLDSPFPTGSGFGFSLRGAVDIDDNGYPDLIVGAYGASKVAVYR  479

Query  481   AQPVVKASVQLLVQDSLNPAVKSCVLPQTKTPVSCFNIQMCVGATGHNIPQKLSLNAELQ  540
             AQPVV A+VQL+VQDSLNP +K+CVL QTKTPVSCFNIQMCVGATGHNIPQKL L AELQ
Sbjct  480   AQPVVMATVQLMVQDSLNPTLKNCVLDQTKTPVSCFNIQMCVGATGHNIPQKLHLKAELQ  539

Query  541   LDRQKPRQGRRVLLLGSQQAGTTLNLDLGGKHSPICHTTMAFLRDEADFRDKLSPIVLSL  600
             LD QKPRQGRRVLLL SQQA  TL+LDLGG+  PICHTT AFLRDEADFRDKLSPIVLSL
Sbjct  540   LDLQKPRQGRRVLLLASQQASLTLSLDLGGRDKPICHTTGAFLRDEADFRDKLSPIVLSL  599

Query  601   NVSLPPTEAGMAPAVVLHGDTHVQEQTRIVLDCGEDDVCVPQLQLTASVTGSPLLVGADN  660
             NVSLPP E G APAVVLHG+THVQEQTRI+LDCGEDD+CVPQL+LTA+   SPLL+GADN
Sbjct  600   NVSLPPEETGGAPAVVLHGETHVQEQTRIILDCGEDDLCVPQLRLTATAGDSPLLIGADN  659

Query  661   VLELQMDAANEGEGAYEAELAVHLPQGAHYMRALSNVEGFERLICNQKKENETRVVLCEL  720
             VLEL+++AAN+GEGAYEAELAVHLP GAHYMRALSN+EGFERL+C QKKENE+RV LCEL
Sbjct  660   VLELKIEAANDGEGAYEAELAVHLPPGAHYMRALSNIEGFERLVCTQKKENESRVALCEL  719

Query  721   GNPMKKNAQIGIAMLVSVGNLEEAGESVSFQLQIRSKNSQNPNSKIVLLDVPVRAEAQVE  780
             GNPMKK+ +IGI MLVSV NLEEAGESVSFQLQ+RSKNSQNPNSK+V+L V ++AEA VE
Sbjct  720   GNPMKKDTRIGITMLVSVENLEEAGESVSFQLQVRSKNSQNPNSKVVMLPVAIQAEATVE  779

Query  781   LRGNSFPASLVVAAEEGEREQNSLDSWGPKVEHTYELHNNGPGTVNGLHLSIHLPGQSQP  840
             LRGNSFPASLVVAAEEG+REQ  LD W  ++EHTYELHN GPGTVNGL L IH+PGQSQP
Sbjct  780   LRGNSFPASLVVAAEEGDREQEDLDRWVSRLEHTYELHNIGPGTVNGLRLLIHIPGQSQP  839

Query  841   SDLLYILDIQPQGGLQCFPQPPVNPLKVDWGLPIPSPSPIHPAHHKRDRRQIFL--PEPE  898
             SDLLYILD+QPQGGL C  QP  +P KVDW L  PSPS I P HH+R+RRQ FL  P+P 
Sbjct  840   SDLLYILDVQPQGGLLCSTQP--SP-KVDWKLSTPSPSSIRPVHHQRERRQAFLQGPKPG  896

Query  899   QPSRLQDPVLVSCD-SAPCTVVQCDLQEMARGQRAMVTVLAFLWLPSLYQRPLDQFVLQS  957
             Q    QDPVLVSCD SA CTVV+C+L+EM RGQRAMVTV   L L SL QRP +QFVLQS
Sbjct  897   Q----QDPVLVSCDGSASCTVVECELREMVRGQRAMVTVQVMLGLSSLRQRPQEQFVLQS  952

Query  958   HAWFNVSSLPYAVPPLSLPRGEAQVWTQLLRALEERAIPIWWVLVGVLGGLLLLTILVLA  1017
             HAWFNVSSLPY+VP +SLP G+A+V TQLLRALEERAIP+WWVLVGVLGGLLLLT+LVLA
Sbjct  953   HAWFNVSSLPYSVPVVSLPSGQARVQTQLLRALEERAIPVWWVLVGVLGGLLLLTLLVLA  1012

Query  1018  MWKVGFFKRNRPPL  1031
             MWK GFFKRNRPPL
Sbjct  1013  MWKAGFFKRNRPPL  1026


>UniRef90_A6QLB3 ITGA2B protein n=1 Tax=Bos taurus RepID=A6QLB3_BOVIN
Length=1034

 Score = 1649 bits (4270),  Expect = 0.0, Method: Compositional matrix adjust.
 Identities = 834/1032 (81%), Positives = 908/1032 (88%), Gaps = 6/1032 (1%)

Query  1     MARALCPLQALWLLEWVLLLLGPCAAPPAWALNLDPVQLTFYAGPNGSQFGFSLDFHKDS  60
             MARALC L+ALWLLEWV LLLGP A PP WALNLD VQ T Y GPNGS FGFSLDF+K+S
Sbjct  1     MARALCLLRALWLLEWVQLLLGPGAMPPTWALNLDSVQFTVYTGPNGSHFGFSLDFYKNS  60

Query  61    HGRVAIVVGAPRTLGPSQEETGGVFLCPWRAEGGQCPSLLFDLRDETRNVGSQTLQTFKA  120
             +G V +VVGAPRTLG S+EETGGVFLCPW+AEGGQC SL FDL DETR++G+QT QTFKA
Sbjct  61    NGSVYVVVGAPRTLGHSEEETGGVFLCPWKAEGGQCISLPFDLYDETRSIGTQTFQTFKA  120

Query  121   RQGLGASVVSWSDVIVACAPWQHWNVLEKTEE-AEKTPVGSCFLAQPESGRRAEYSPCRG  179
              QGLGASVVSW D IVACAPWQHWNVL++ EE A+KTPVG CF+AQ ++G R EYSPCR 
Sbjct  121   GQGLGASVVSWRDSIVACAPWQHWNVLDRNEEEAQKTPVGGCFVAQLQNGDRTEYSPCRD  180

Query  180   NTLSRIYVENDFSWDKRYCEAGFSSVVTQAGELVLGAPGGYYFLGLLAQAPVADIFSSYR  239
             N +S+ Y  N F  D+RYCEAGFSSVVTQAGELVLGAPGGYYF+GLLA+AP+ADI SSYR
Sbjct  181   NKMSQFYERNHFRDDRRYCEAGFSSVVTQAGELVLGAPGGYYFVGLLARAPIADIISSYR  240

Query  240   PGILLWHVSSQSLSFDSSNPEYFDGYWGYSVAVGEFDGDLNTTEYVVGAPTWSWTLGAVE  299
             P  LLWHV +Q  ++D S+ +Y+DGY GYSVAVG FDG+ NTTEYV GAPTWSWTLGAVE
Sbjct  241   PSTLLWHVPTQ-FTYDQSHLQYYDGYRGYSVAVGNFDGNPNTTEYVFGAPTWSWTLGAVE  299

Query  300   ILDSYYQRLHRLRGEQMASYFGHSVAVTDVNGDGRHDLLVGAPLYMESRADRKLAEVGRV  359
             ILDSY+Q LHRL GEQMASYFGHSVAVTDVNGDGRHDLLVGAPLYMESRADRKLAEVGRV
Sbjct  300   ILDSYHQMLHRLHGEQMASYFGHSVAVTDVNGDGRHDLLVGAPLYMESRADRKLAEVGRV  359

Query  360   YLFLQPRGPHALGAPSLLLTGTQLYGRFGSAIAPLGDLDRDGYNDIAVAAPYGGPSGRGQ  419
             YLFLQ RG   LGAP+LLLTGTQLYGRFGSAIAPLGDL+RDGYND+AVAAP GGP+G+GQ
Sbjct  360   YLFLQTRGARMLGAPNLLLTGTQLYGRFGSAIAPLGDLNRDGYNDVAVAAPCGGPNGQGQ  419

Query  420   VLVFLGQSEGLRSRPSQVLDSPFPTGSAFGFSLRGAVDIDDNGYPDLIVGAYGANQVAVY  479
             VLV+LGQSEGL   PSQVLDSPFPTGS FGFSLRGA DIDDNGYPDL+VGAYGA++V VY
Sbjct  420   VLVYLGQSEGLNPSPSQVLDSPFPTGSGFGFSLRGATDIDDNGYPDLLVGAYGASKVVVY  479

Query  480   RAQPVVKASVQLLVQDSLNPAVKSCVLPQTKTPVSCFNIQMCVGATGHNIPQKLSLNAEL  539
             RAQPVV  +VQL+VQDSLNPAVK+CVL QTKTPVSCFNIQMCVGATGHNIP+KL LNAEL
Sbjct  480   RAQPVVMVTVQLMVQDSLNPAVKTCVLSQTKTPVSCFNIQMCVGATGHNIPEKLHLNAEL  539

Query  540   QLDRQKPRQGRRVLLLGSQQAGTTLNLDLGGKHSPICHTTMAFLRDEADFRDKLSPIVLS  599
             QLDRQKPRQGRRVLLL SQQAGT LNLDL G+H+P C T  AFLRDEADFRDKLSPIVLS
Sbjct  540   QLDRQKPRQGRRVLLLDSQQAGTILNLDLRGRHNPNCSTATAFLRDEADFRDKLSPIVLS  599

Query  600   LNVSLPPTEAGMAPAVVLHGDTHVQEQTRIVLDCGEDDVCVPQLQLTASVTGSPLLVGAD  659
              +VSLPP + G APA+VLHG+THVQEQTRI+LDCG+DD+CVPQLQLTASV GSPLL+GAD
Sbjct  600   FSVSLPPEKDGGAPALVLHGNTHVQEQTRIILDCGDDDLCVPQLQLTASVKGSPLLIGAD  659

Query  660   NVLELQMDAANEGEGAYEAELAVHLPQGAHYMRALSNVEGFERLICNQKKENETRVVLCE  719
             NVLELQMDAANEGEGAYEAEL V+LP GAHYMRA+SN+EGFERLICNQKKENET+VVLCE
Sbjct  660   NVLELQMDAANEGEGAYEAELTVYLPPGAHYMRAVSNMEGFERLICNQKKENETKVVLCE  719

Query  720   LGNPMKKNAQIGIAMLVSVGNLEEAGESVSFQLQIRSKNSQNPNSKIVLLDVPVRAEAQV  779
             LGNPMK NAQI + M VSV  LEEAGE VSF LQIRSKNSQNPNS++V LDVPVRA A V
Sbjct  720   LGNPMKSNAQIEVMMWVSVEKLEEAGEQVSFLLQIRSKNSQNPNSEMVELDVPVRAVAHV  779

Query  780   ELRGNSFPASLVVAAEEGEREQNSLDSWGPKVEHTYELHNNGPGTVNGLHLSIHLPGQSQ  839
             ELRGNSFPASLVVAAEEG   QNS DSWGPKVEHTYELHNNGPG V+GL L+++LP QSQ
Sbjct  780   ELRGNSFPASLVVAAEEGN-GQNSSDSWGPKVEHTYELHNNGPGAVSGLRLNLYLPSQSQ  838

Query  840   PSDLLYILDIQPQGGLQCFPQPPVNPLKVDWGLPIPSPSPIHPAHHKRDRRQIFLPEPEQ  899
             PSDLLYILDI PQGGLQC  QP  NPL+++W LP PSPS   PAHHKRDRRQ  LPE +Q
Sbjct  839   PSDLLYILDIHPQGGLQCASQPSPNPLQLEWRLPTPSPS---PAHHKRDRRQAVLPEEKQ  895

Query  900   PSRLQDPVLVSCDSAPCTVVQCDLQEMARGQRAMVTVLAFLWLPSLYQRPLDQFVLQSHA  959
             PSRLQDP+LVSCDSAPCTVVQC+LQEMARGQR MVTVLA L    L +RPLDQFVLQSHA
Sbjct  896   PSRLQDPILVSCDSAPCTVVQCELQEMARGQRVMVTVLALLSRSILQERPLDQFVLQSHA  955

Query  960   WFNVSSLPYAVPPLSLPRGEAQVWTQLLRALEERAIPIWWVLVGVLGGLLLLTILVLAMW  1019
             WFNVSS PY+VP LSLP GEA V TQLLR  EER IP+WWVLVGVLGGLLLLT L+LAMW
Sbjct  956   WFNVSSFPYSVPALSLPSGEALVQTQLLRVSEEREIPMWWVLVGVLGGLLLLTFLILAMW  1015

Query  1020  KVGFFKRNRPPL  1031
             KVGFFKRNRPPL
Sbjct  1016  KVGFFKRNRPPL  1027


>UniRef90_UPI0003343795 PREDICTED: integrin alpha-IIb n=1 Tax=Condylura cristata RepID=UPI0003343795
Length=1040

 Score = 1648 bits (4267),  Expect = 0.0, Method: Compositional matrix adjust.
 Identities = 842/1036 (81%), Positives = 915/1036 (88%), Gaps = 8/1036 (1%)

Query  1     MARALCPLQALWLLEWVLLLLGPCAAPPAWALNLDPVQLTFYAGPNGSQFGFSLDFHKDS  60
             M R L PL ALWLLEW+ LLLGP A P AWALNLDP +LT Y GPNGS FGF+LDF+KDS
Sbjct  1     MPRTLSPLHALWLLEWLQLLLGPSAVPAAWALNLDPARLTIYTGPNGSHFGFALDFYKDS  60

Query  61    HGRVAIVVGAPRTLGPSQEETGGVFLCPWRAEGGQCPSLLFDLRDETRNVGSQTLQTFKA  120
              G +AI+VGAP+ LG +QE+ GGVFLCPWRAEG QC  LLFDL DETR VG QT QTFKA
Sbjct  61    RGSLAIIVGAPQNLGRNQEKMGGVFLCPWRAEGDQCNLLLFDLNDETRKVGFQTFQTFKA  120

Query  121   RQGLGASVVSWSDVIVACAPWQHWNVLEKTEEAEKTPVGSCFLAQPESGRRAEYSPCRGN  180
             +QGLGASVVSW D IVACAPWQHWNVLEK +EA KTPVG CF+AQ ++G RAE+SPCR N
Sbjct  121   QQGLGASVVSWKDSIVACAPWQHWNVLEKNDEAGKTPVGGCFVAQLQNGSRAEFSPCRDN  180

Query  181   TLSRIYVENDFS-----WDKRYCEAGFSSVVTQAGELVLGAPGGYYFLGLLAQAPVADIF  235
             T+SR Y +N+F      +  R   A  S +  QAGELVLGAPGGY+FLGLLA+AP+ADI 
Sbjct  181   TMSRTYEKNEFGELSFRFGLRLLAATASGLPFQAGELVLGAPGGYFFLGLLARAPIADIV  240

Query  236   SSYRPGILLWHVSSQSLSFDSSNPEYFDGYWGYSVAVGEFDGDLNTTEYVVGAPTWSWTL  295
             SSY PG LLWHVSSQ L+FDSSNPEYFDGY GYSVAVGEFDGDLNTTEYV GAPTW WTL
Sbjct  241   SSYPPGTLLWHVSSQHLTFDSSNPEYFDGYRGYSVAVGEFDGDLNTTEYVFGAPTWRWTL  300

Query  296   GAVEILDSYYQRLHRLRGEQMASYFGHSVAVTDVNGDGRHDLLVGAPLYMESRADRKLAE  355
             GAVEI DS  QRLH + GEQMASYFGH+VAV+DVNGDGRHDLLVGAPLYMESRADRKLAE
Sbjct  301   GAVEIFDSSDQRLHLVHGEQMASYFGHTVAVSDVNGDGRHDLLVGAPLYMESRADRKLAE  360

Query  356   VGRVYLFLQPRGPHALGAPSLLLTGTQLYGRFGSAIAPLGDLDRDGYNDIAVAAPYGGPS  415
             VGRVYL+LQPRGPH LGAPSLLLTGTQLYGRFGSAIAPLGDL+RDGYND+AVAAPYGGPS
Sbjct  361   VGRVYLYLQPRGPHVLGAPSLLLTGTQLYGRFGSAIAPLGDLNRDGYNDVAVAAPYGGPS  420

Query  416   GRGQVLVFLGQSEGLRSRPSQVLDSPFPTGSAFGFSLRGAVDIDDNGYPDLIVGAYGANQ  475
             GRGQVLVFLGQSEGL SRPSQVLDSPFP+GS FGFSLRGA DIDDNGYPDL+VGAYGA++
Sbjct  421   GRGQVLVFLGQSEGLNSRPSQVLDSPFPSGSGFGFSLRGATDIDDNGYPDLLVGAYGASK  480

Query  476   VAVYRAQPVVKASVQLLVQDSLNPAVKSCVLPQTKTPVSCFNIQMCVGATGHNIPQKLSL  535
             VAVYRAQPVV A+VQLLVQDSLNPAVK+CVL QTKTPVSCFNIQMCVGATGHNIP+KL +
Sbjct  481   VAVYRAQPVVMATVQLLVQDSLNPAVKNCVLSQTKTPVSCFNIQMCVGATGHNIPRKLRV  540

Query  536   NAELQLDRQKPRQGRRVLLLGSQQAGTTLNLDLGGKHSPICHTTMAFLRDEADFRDKLSP  595
             +AELQLDRQKPRQGRRVLLL SQQA TTL LDLGG+HSPICH T AFLRDEADFRDKLSP
Sbjct  541   SAELQLDRQKPRQGRRVLLLSSQQAATTLRLDLGGRHSPICHNTTAFLRDEADFRDKLSP  600

Query  596   IVLSLNVSLPPTEAGMAPAVVLHGDTHVQEQTRIVLDCGEDDVCVPQLQLTASVTGSPLL  655
             IVLSLNVSL P E G AP +VLHGDTHVQEQTRI+LDCGEDD+CVPQL+LTA V GSPLL
Sbjct  601   IVLSLNVSLQPEEEGTAPGLVLHGDTHVQEQTRIILDCGEDDLCVPQLELTARVAGSPLL  660

Query  656   VGADNVLELQMDAANEGEGAYEAELAVHLPQGAHYMRALSNVEGFERLICNQKKENETRV  715
             +GADNVLELQ++AAN+GEGAYEAELAV+LP GAHYMRALS++EG ERLICNQKKENET+V
Sbjct  661   IGADNVLELQVEAANDGEGAYEAELAVNLPPGAHYMRALSDMEGLERLICNQKKENETKV  720

Query  716   VLCELGNPMKKNAQIGIAMLVSVGNLEEAGESVSFQLQIRSKNSQNPNSKIVLLDVPVRA  775
             VLCELGNPM+KNAQIGI MLVSVGNLEEAGE VSF+LQIRSKNSQNPNS  +LLDVPVRA
Sbjct  721   VLCELGNPMEKNAQIGITMLVSVGNLEEAGEHVSFRLQIRSKNSQNPNSDTLLLDVPVRA  780

Query  776   EAQVELRGNSFPASLVVAAEEGEREQNSLDSWGPKVEHTYELHNNGPGTVNGLHLSIHLP  835
             +A VELRGNSFPASLVVAA EG +E  S DSWGPKVEHTYELHNNGPGT +GL L + LP
Sbjct  781   KAHVELRGNSFPASLVVAA-EGNKENGS-DSWGPKVEHTYELHNNGPGTASGLRLILQLP  838

Query  836   GQSQPSDLLYILDIQPQGGLQCFPQPPVNPLKVDWGLPIPSPSPIHPAHHKRDRRQIFLP  895
             GQS+PSDLLY+LDIQPQGGLQC  QP  +PLK+DW LP PSPSP HP HH+R+RR +  P
Sbjct  839   GQSRPSDLLYLLDIQPQGGLQCSSQPSPDPLKLDWRLPTPSPSPAHP-HHERERRHVAPP  897

Query  896   EPEQPSRLQDPVLVSCDSAPCTVVQCDLQEMARGQRAMVTVLAFLWLPSLYQRPLDQFVL  955
               +QPSR QDPVLVSCDSAPCT+VQC+LQEMARGQRA+VTVLA LWLP L+QRPLDQFVL
Sbjct  898   WQKQPSRFQDPVLVSCDSAPCTLVQCELQEMARGQRAIVTVLALLWLPPLHQRPLDQFVL  957

Query  956   QSHAWFNVSSLPYAVPPLSLPRGEAQVWTQLLRALEERAIPIWWVLVGVLGGLLLLTILV  1015
             QS AWFNVSSLPY VP LSLPRG+A V TQLLRALEER IPIWWVLVGVLGGLLLLT+LV
Sbjct  958   QSRAWFNVSSLPYPVPALSLPRGDALVQTQLLRALEERDIPIWWVLVGVLGGLLLLTLLV  1017

Query  1016  LAMWKVGFFKRNRPPL  1031
             LAM K GFFKRNRPPL
Sbjct  1018  LAMRKAGFFKRNRPPL  1033


>UniRef90_UPI0003BB84F1 PREDICTED: LOW QUALITY PROTEIN: integrin alpha-IIb n=1 Tax=Myotis 
brandtii RepID=UPI0003BB84F1
Length=1029

 Score = 1646 bits (4263),  Expect = 0.0, Method: Compositional matrix adjust.
 Identities = 835/1032 (81%), Positives = 905/1032 (88%), Gaps = 12/1032 (1%)

Query  1     MARALCPLQALWLLEWVLLLLGPCAAPPAWALNLDPVQLTFYAGPNGSQFGFSLDFHKDS  60
             MARALCPL ALWLLEWV +LLGP AAPPAWALNLDP++LTFY GPNGS FGFSLDF+KDS
Sbjct  1     MARALCPLHALWLLEWVQMLLGPGAAPPAWALNLDPMRLTFYTGPNGSHFGFSLDFYKDS  60

Query  61    HGRVAIVVGAPRTLGPSQEETGGVFLCPWRAEGGQCPSLLFDLRDETRNVGSQTLQTFKA  120
             HG VAIVVGAPR  G SQEETGGVFLCPWRAEGGQC SL FDL DETR VGSQT QTFKA
Sbjct  61    HGSVAIVVGAPRIRGRSQEETGGVFLCPWRAEGGQCSSLPFDLNDETRTVGSQTFQTFKA  120

Query  121   RQGLGASVVSWSDVIVACAPWQHWNVLEKTEEAEKTPVGSCFLAQPESGRRAEYSPCRGN  180
              QGLGASVVSWSD IVACAPWQHWNV+EKTEEAEKTPVG CFLAQ ++  RAE+SPCRGN
Sbjct  121   GQGLGASVVSWSDNIVACAPWQHWNVIEKTEEAEKTPVGGCFLAQLQNAGRAEFSPCRGN  180

Query  181   TLSRIYVENDFSWDKRYCEAGFSSVVTQAGELVLGAPGGYYFLGLLAQAPVADIFSSYRP  240
             T+SR++ + D   DKRYCE GFS+ VTQAGELVLGAPGG++FLGLLA+ P+ADIF +YRP
Sbjct  181   TMSRVHKQQDHWEDKRYCEVGFSAAVTQAGELVLGAPGGFFFLGLLARVPIADIFRNYRP  240

Query  241   GILLWHVSSQSLSFDSSNPEYFDGYWGYSVAVGEFDGDLNTTEYVVGAPTWSWTLGAVEI  300
             G LLWHV++Q L+FDS+ PEYFDGY GYSVAVGEFDG+ NTTEYV GAPTWSWTLGAVEI
Sbjct  241   GTLLWHVATQRLTFDSNKPEYFDGYRGYSVAVGEFDGNPNTTEYVFGAPTWSWTLGAVEI  300

Query  301   LDSYYQRLHRLRGEQMASYFGHSVAVTDVNGDGRHDLLVGAPLYMESRADRKLAEVGRVY  360
             L S Y+ LHR+ GEQ+ASYFGHSVAVTDVNGDG        P    S   R+L  +    
Sbjct  301   LLSNYRTLHRVHGEQVASYFGHSVAVTDVNGDGXGGGRPALPSXAPSCQSRELPSL----  356

Query  361   LFLQPRGPHALGAPSLLLTGTQLYGRFGSAIAPLGDLDRDGYNDIAVAAPYGGPSGRGQV  420
                 P  P   GAPSLLLTGTQLYGRFGSAIAPLGDL+RD YND+AVAAPYGGPSGRGQV
Sbjct  357   ----PATPR--GAPSLLLTGTQLYGRFGSAIAPLGDLNRDNYNDVAVAAPYGGPSGRGQV  410

Query  421   LVFLGQSEGLRSRPSQVLDSPFPTGSAFGFSLRGAVDIDDNGYPDLIVGAYGANQVAVYR  480
              VFLGQSEGL SRPSQVLDSPF TGS FGFSLRGA DIDDNGYPDL+VGAYGA++VAVYR
Sbjct  411   QVFLGQSEGLSSRPSQVLDSPFSTGSGFGFSLRGATDIDDNGYPDLLVGAYGADKVAVYR  470

Query  481   AQPVVKASVQLLVQDSLNPAVKSCVLPQTKTPVSCFNIQMCVGATGHNIPQKLSLNAELQ  540
             AQPVV A+VQLLVQ SLNPAVK CVLP+TKTPVSCFNIQ+CVGATGH++PQKL LNAELQ
Sbjct  471   AQPVVTATVQLLVQGSLNPAVKDCVLPKTKTPVSCFNIQVCVGATGHSVPQKLGLNAELQ  530

Query  541   LDRQKPRQGRRVLLLGSQQAGTTLNLDLGGKHSPICHTTMAFLRDEADFRDKLSPIVLSL  600
             LDRQKPRQGRRVLLL SQQAGTTL+LDLGG+HSPICHTT AFLRDEADFRDKLSPIVLS+
Sbjct  531   LDRQKPRQGRRVLLLNSQQAGTTLHLDLGGRHSPICHTTTAFLRDEADFRDKLSPIVLSV  590

Query  601   NVSLPPTEAGMAPAVVLHGDTHVQEQTRIVLDCGEDDVCVPQLQLTASV-TGSPLLVGAD  659
             NVSL P + G+APA+VL GDTHVQEQTRI+LDCGEDD+CVPQLQL ASV TG+PLL+GAD
Sbjct  591   NVSLQPEKDGLAPALVLQGDTHVQEQTRIILDCGEDDLCVPQLQLAASVTTGAPLLIGAD  650

Query  660   NVLELQMDAANEGEGAYEAELAVHLPQGAHYMRALSNVEGFERLICNQKKENETRVVLCE  719
             NVLEL+MDAANEGEGAYEAELAVHLPQGAHYMRA+SNV+GFERL+CNQKKENET+VVLCE
Sbjct  651   NVLELKMDAANEGEGAYEAELAVHLPQGAHYMRAVSNVQGFERLVCNQKKENETKVVLCE  710

Query  720   LGNPMKKNAQIGIAMLVSVGNLEEAGESVSFQLQIRSKNSQNPNSKIVLLDVPVRAEAQV  779
             LGNPMK+N + GI MLVSV NLEEAGE VSF+LQ+RSKNSQNPNS+ V+LDVPVRAEA V
Sbjct  711   LGNPMKRNVRAGITMLVSVENLEEAGEQVSFRLQVRSKNSQNPNSEEVVLDVPVRAEAHV  770

Query  780   ELRGNSFPASLVVAAEEGEREQNSLDSWGPKVEHTYELHNNGPGTVNGLHLSIHLPGQSQ  839
             ELRG+SFPA LVVAAEEG RE N+ D+WGPKVEHTYELHNNGP TV+GLHLSIHLPGQSQ
Sbjct  771   ELRGSSFPAFLVVAAEEGNRE-NASDTWGPKVEHTYELHNNGPSTVSGLHLSIHLPGQSQ  829

Query  840   PSDLLYILDIQPQGGLQCFPQPPVNPLKVDWGLPIPSPSPIHPAHHKRDRRQIFLPEPEQ  899
              SDLLYILDIQ QGGLQC PQP  NPLK+D G+P P PSP    HHKR+RRQ FL   +Q
Sbjct  830   SSDLLYILDIQLQGGLQCSPQPSPNPLKLDLGVPTPIPSPASRGHHKRERRQAFLSGSKQ  889

Query  900   PSRLQDPVLVSCDSAPCTVVQCDLQEMARGQRAMVTVLAFLWLPSLYQRPLDQFVLQSHA  959
             PSRLQDPVLVSCDSAPCTVVQC+LQEM RGQRAMVTV A LWLPSL QRPLDQFVLQS A
Sbjct  890   PSRLQDPVLVSCDSAPCTVVQCELQEMERGQRAMVTVHALLWLPSLRQRPLDQFVLQSQA  949

Query  960   WFNVSSLPYAVPPLSLPRGEAQVWTQLLRALEERAIPIWWVLVGVLGGLLLLTILVLAMW  1019
             WFNVSSLPY VP LSLP GEA V T+LLRALEER IPIWWVLVGVL GLLLLT+LVLAMW
Sbjct  950   WFNVSSLPYTVPALSLPSGEALVQTELLRALEERDIPIWWVLVGVLSGLLLLTLLVLAMW  1009

Query  1020  KVGFFKRNRPPL  1031
             KVGFFKRNRPPL
Sbjct  1010  KVGFFKRNRPPL  1021


>UniRef90_UPI00038C4553 PREDICTED: integrin alpha-IIb n=1 Tax=Microtus ochrogaster RepID=UPI00038C4553
Length=1035

 Score = 1645 bits (4260),  Expect = 0.0, Method: Compositional matrix adjust.
 Identities = 832/1038 (80%), Positives = 905/1038 (87%), Gaps = 4/1038 (0%)

Query  1     MARALCPLQALWLLEWVLLLLGPCAAPPAWALNLDPVQLTFYAGPNGSQFGFSLDFHKDS  60
             MA A C   ALWLL+W L L GP +APPAWALNLDPV+LT YAGPNGS FGFSLDFHKDS
Sbjct  1     MAGASCMWHALWLLQWALFL-GPSSAPPAWALNLDPVKLTVYAGPNGSHFGFSLDFHKDS  59

Query  61    HGRVAIVVGAPRTLGPSQEETGGVFLCPWRAEGGQCPSLLFDLRDETRNVGSQTLQTFKA  120
             HG V+IVVGAPR L  SQEETGGVFLCPW+A GG C SL FD RDETR++G Q+ QTFK 
Sbjct  60    HGSVSIVVGAPRALSASQEETGGVFLCPWKATGGNCTSLSFDFRDETRHLGYQSFQTFKT  119

Query  121   RQGLGASVVSWSDVIVACAPWQHWNVLEKTEEAEKTPVGSCFLAQPESGRRAEYSPCRGN  180
              QGLGASVVSW+DVIVACAPWQHWNVLEK +EAEKTPVG CF+AQ +SG RAE+SPCR N
Sbjct  120   GQGLGASVVSWNDVIVACAPWQHWNVLEKNDEAEKTPVGGCFVAQLQSGGRAEFSPCRSN  179

Query  181   TLSRIYVENDFSWDKRYCEAGFSSVVTQAGELVLGAPGGYYFLGLLAQAPVADIFSSYRP  240
              +S  Y E  ++ DKRYCEAGFSS VTQAGELVLGAPGGY+FLGLL + P+A+I SSYRP
Sbjct  180   IMSSSYSEF-YNADKRYCEAGFSSAVTQAGELVLGAPGGYFFLGLLVRVPIANIISSYRP  238

Query  241   GILLWHVSSQSLSFDSSNPEYFDGYWGYSVAVGEFDGDLNTTEYVVGAPTWSWTLGAVEI  300
             G LLWHV +Q  +FDSSNP YFDGY GYSVAVGEFDGDL+TTEYV GAPTW WTLGAVEI
Sbjct  239   GTLLWHVPNQRFTFDSSNPVYFDGYRGYSVAVGEFDGDLSTTEYVFGAPTWRWTLGAVEI  298

Query  301   LDSYYQRLHRLRGEQMASYFGHSVAVTDVNGDGRHDLLVGAPLYMESRADRKLAEVGRVY  360
             L+SYYQ LHRL GEQMASYFGHSVAVTDVN DGR DLLVGAPLYME RADRKLAEVGRVY
Sbjct  299   LNSYYQPLHRLHGEQMASYFGHSVAVTDVNADGRDDLLVGAPLYMEHRADRKLAEVGRVY  358

Query  361   LFLQPRGPHALGAPSLLLTGTQLYGRFGSAIAPLGDLDRDGYNDIAVAAPYGGPSGRGQV  420
             LFLQPRGPHALG P+LLLTGTQLYGRFGSAIAPLGDL+RDGYND+AVAAPYGGPSG+GQV
Sbjct  359   LFLQPRGPHALGTPTLLLTGTQLYGRFGSAIAPLGDLNRDGYNDVAVAAPYGGPSGQGQV  418

Query  421   LVFLGQSEGLRSRPSQVLDSPFPTGSAFGFSLRGAVDIDDNGYPDLIVGAYGANQVAVYR  480
             LVFLGQSEGL  RPSQVLDSPF  GS FGFSLRGAVDIDDNGYPDLIVGAYGA++VAVYR
Sbjct  419   LVFLGQSEGLSPRPSQVLDSPFSAGSGFGFSLRGAVDIDDNGYPDLIVGAYGASKVAVYR  478

Query  481   AQPVVKASVQLLVQDSLNPAVKSCVLPQTKTPVSCFNIQMCVGATGHNIPQKLSLNAELQ  540
             AQPVV A+VQLLVQDSLNP +K+CVL QT+TPVSCFNIQMCVGATGHNIPQKL L AELQ
Sbjct  479   AQPVVMATVQLLVQDSLNPTLKNCVLEQTQTPVSCFNIQMCVGATGHNIPQKLHLKAELQ  538

Query  541   LDRQKPRQGRRVLLLGSQQAGTTLNLDLGGKHSPICHTTMAFLRDEADFRDKLSPIVLSL  600
             LD QKPRQGRRVLLL SQQA  TL+LDLGG++  ICHTT AFLRDEADFRDKLSPIVLSL
Sbjct  539   LDLQKPRQGRRVLLLASQQASLTLSLDLGGRNRTICHTTEAFLRDEADFRDKLSPIVLSL  598

Query  601   NVSLPPTEAGMAPAVVLHGDTHVQEQTRIVLDCGEDDVCVPQLQLTASVTGSPLLVGADN  660
             NVSLP  E G+AP VVLHG+THV EQTRI+LDCGEDD+CVPQLQL A+V  SPLL+GADN
Sbjct  599   NVSLPREETGVAPNVVLHGETHVLEQTRIILDCGEDDLCVPQLQLAATVGDSPLLIGADN  658

Query  661   VLELQMDAANEGEGAYEAELAVHLPQGAHYMRALSNVEGFERLICNQKKENETRVVLCEL  720
             VLEL++DAANEGEGAYEAELAVHLP GAHYMRALS++EGFERLIC QKKENETRV LCEL
Sbjct  659   VLELKIDAANEGEGAYEAELAVHLPPGAHYMRALSDIEGFERLICTQKKENETRVTLCEL  718

Query  721   GNPMKKNAQIGIAMLVSVGNLEEAGESVSFQLQIRSKNSQNPNSKIVLLDVPVRAEAQVE  780
             GNPMKK+ +I I MLVSV NLEEAGE VSFQLQIRSKNSQNPNS ++LL V V+AEA VE
Sbjct  719   GNPMKKDTRIKITMLVSVENLEEAGEYVSFQLQIRSKNSQNPNSDVLLLPVAVQAEAAVE  778

Query  781   LRGNSFPASLVVAAEEGEREQNSLDSWGPKVEHTYELHNNGPGTVNGLHLSIHLPGQSQP  840
             LRGNSFPASLVVA EEG+REQ+ LDSW P+VEHTYELHNNGPG VNGL L IH P QSQP
Sbjct  779   LRGNSFPASLVVAPEEGDREQDGLDSWVPRVEHTYELHNNGPGAVNGLRLVIHFPSQSQP  838

Query  841   SDLLYILDIQPQGGLQCFPQPPVNPLKVDWGLPIPSPSPIHPAHHKRDRRQIFLPEPEQP  900
             SDLL ILD+QPQGGL C  QP   PLK+DW  P PS S +   HH+R+RRQ FL  P+QP
Sbjct  839   SDLLNILDVQPQGGLLCLSQPTSKPLKLDWRRPTPSSSLLRQGHHQRERRQAFLQGPKQP  898

Query  901   SRLQDPVLVSC-DSAPCTVVQCDLQEMARGQRAMVTVLAFLWLPSLYQRPLDQFVLQSHA  959
                Q+ VL+SC DSAPCTVV+C+LQEM RGQRAMVTV A L LPSL +RP +QFVLQSHA
Sbjct  899   EH-QESVLMSCNDSAPCTVVECELQEMLRGQRAMVTVRAMLGLPSLRKRPQEQFVLQSHA  957

Query  960   WFNVSSLPYAVPPLSLPRGEAQVWTQLLRALEERAIPIWWVLVGVLGGLLLLTILVLAMW  1019
             WFNVSSLPY+VP +SLP G+A V TQLLRALEERAIP+WWVLVGVLGGLLLLT+LVLAMW
Sbjct  958   WFNVSSLPYSVPAISLPSGQALVQTQLLRALEERAIPLWWVLVGVLGGLLLLTLLVLAMW  1017

Query  1020  KVGFFKRNRPPLEEDDEE  1037
             K GFFKRNRPPLEED+EE
Sbjct  1018  KAGFFKRNRPPLEEDEEE  1035


>UniRef90_Q9TUN4 Glycoprotein IIb n=2 Tax=Oryctolagus cuniculus RepID=Q9TUN4_RABIT
Length=1034

 Score = 1637 bits (4239),  Expect = 0.0, Method: Compositional matrix adjust.
 Identities = 831/1034 (80%), Positives = 904/1034 (87%), Gaps = 11/1034 (1%)

Query  1     MARALCPLQALWLLEWVLLLLGPCAAPPAWALNLDPVQLTFYAGPNGSQFGFSLDFHKDS  60
             MARAL PL A W LEW LLLLGP A PPAWALNLDPVQLT Y G NGS FGFSLDF+KDS
Sbjct  1     MARALGPLPAFWFLEWALLLLGPGAGPPAWALNLDPVQLTIYTGLNGSHFGFSLDFYKDS  60

Query  61    HGRVAIVVGAPRTLGPSQEETGGVFLCPWRAEGGQCPSLLFDLRDETRNVGSQTLQTFKA  120
             HG VAIVVGAPRTLG  Q+ETGGVFLCPW+AEG  C  L F+L DE R   SQ  QTF+A
Sbjct  61    HGSVAIVVGAPRTLGLGQKETGGVFLCPWKAEGSPCSLLSFNLSDEYRKTSSQLFQTFRA  120

Query  121   RQGLGASVVSWSDVIVACAPWQHWNVLEKTEEAEKTPVGSCFLAQPESGRRAEYSPCRGN  180
             RQGLGASVVSW+D+IVACAPWQ WNVLEK  EAEKTPVG CF+A   SGRRAEYSPCRGN
Sbjct  121   RQGLGASVVSWNDIIVACAPWQQWNVLEKAAEAEKTPVGGCFVAHLPSGRRAEYSPCRGN  180

Query  181   TLSRIYVENDFSWDKRYCEAGFSSVVTQAGELVLGAPGGYYFLGLLAQAPVADIFSSYRP  240
             T+S +Y E  +  D R CEAGFSSV+TQ GELVLGAPGGYY+LG L +AP+A+I SSY P
Sbjct  181   TMSHVY-EKMYLRDLRSCEAGFSSVITQEGELVLGAPGGYYYLGFLVRAPIANIISSYSP  239

Query  241   GILLWHVSSQSLSFDSSNPEYFDGYWGYSVAVGEFDGDLNTTEYVVGAPTWSWTLGAVEI  300
             G+LLW V +Q+ +FD SN +YFDGY GYSVAVGEFDGDL+TTEYV+GAPTWSWT+GAVEI
Sbjct  240   GVLLWTVPNQNFTFDYSNRKYFDGYRGYSVAVGEFDGDLSTTEYVLGAPTWSWTMGAVEI  299

Query  301   LDSYYQRLHRLRGEQMASYFGHSVAVTDVNGDGRHDLLVGAPLYMESRADRKLAEVGRVY  360
             LDSY+ RLHRL+GEQMASYFGHSVAVTDVNGDGRHDLLVGAPL+M S+AD KLAEVGRVY
Sbjct  300   LDSYFYRLHRLQGEQMASYFGHSVAVTDVNGDGRHDLLVGAPLFMASQADHKLAEVGRVY  359

Query  361   LFLQPRGPHALGAPSLLLTGTQLYGRFGSAIAPLGDLDRDGYNDIAVAAPYGGPSGRGQV  420
             LFLQ +GPH LGAPSLLLTGTQLYGRFGSAIAPLGDL+RDGYND+AVAAPYGGPSGRGQV
Sbjct  360   LFLQLQGPHLLGAPSLLLTGTQLYGRFGSAIAPLGDLNRDGYNDVAVAAPYGGPSGRGQV  419

Query  421   LVFLGQSEGLRSRPSQVLDSPFPTGSAFGFSLRGAVDIDDNGYPDLIVGAYGANQVAVYR  480
             LV+LGQSEGL   PSQVLDSPFP GSAFGF LRGA DIDDNGYPDL+VGAYGA++V VYR
Sbjct  420   LVYLGQSEGLNPHPSQVLDSPFPAGSAFGFCLRGATDIDDNGYPDLLVGAYGADKVVVYR  479

Query  481   AQPVVKASVQLLVQDSLNPAVKSCVLPQTKTPVSCFNIQMCVGATGHNIPQKLSLNAELQ  540
             AQPVV A VQLLVQDSLNPAVK+CVL QT TPVSCFNIQMCVG TGHNIPQ L L AELQ
Sbjct  480   AQPVVMADVQLLVQDSLNPAVKNCVLHQTNTPVSCFNIQMCVGVTGHNIPQGLYLQAELQ  539

Query  541   LDRQKPRQGRRVLLLGSQQAGTTLNLDLGGKHSPICHTTMAFLRDEADFRDKLSPIVLSL  600
             LDRQKPRQGRRVLLLGSQQA TTL++DLGG+ S +CH T AFLRDEADFRDKLSPIVLS 
Sbjct  540   LDRQKPRQGRRVLLLGSQQASTTLSMDLGGRQSRLCHNTTAFLRDEADFRDKLSPIVLSF  599

Query  601   NVSLPPTEAGMAPAVVLHGDTHVQEQTRIVLDCGEDDVCVPQLQLTASVTGSPLLVGADN  660
             NVSL P EAG+APAVVLHG+THVQEQTRI+L+CGEDDVCVPQL LTAS+ GSPLL+GADN
Sbjct  600   NVSLQPKEAGVAPAVVLHGNTHVQEQTRIILECGEDDVCVPQLHLTASLKGSPLLIGADN  659

Query  661   VLELQMDAANEGEGAYEAELAVHLPQGAHYMRALSNVEGFERLICNQKKENETRVVLCEL  720
             VLELQM AAN+GEGAYEAEL VHLP GAHYMRA+S +EG ERLICNQ+KEN+T+ VLCEL
Sbjct  660   VLELQMVAANDGEGAYEAELVVHLPLGAHYMRAVSTMEGLERLICNQRKENQTKAVLCEL  719

Query  721   GNPMKKNAQIGIAMLVSVGNLEEAGESVSFQLQIRSKNSQNPNSKIVLLDVPVRAEAQVE  780
             GNPMK+ A+IGI MLVSVGNLE+AGESVSFQLQIRSKNSQNPNS+ VLL VPVRA AQVE
Sbjct  720   GNPMKQ-ARIGITMLVSVGNLEDAGESVSFQLQIRSKNSQNPNSEAVLLAVPVRAAAQVE  778

Query  781   LRGNSFPASLVVAAEEGEREQNSLDSWGPKVEHTYELHNNGPGTVNGLHLSIHLPGQSQP  840
             LRGNSFPASLV+ AEEG++EQNSLD    KVEHTYELHNNGPGTV GLHL+IHLPGQSQP
Sbjct  779   LRGNSFPASLVL-AEEGDQEQNSLDL---KVEHTYELHNNGPGTVRGLHLTIHLPGQSQP  834

Query  841   SDLLYILDIQPQGGLQCFPQPPVNPLKVDWGLPIPSPSPIHPAHHKRDRRQIFLPEPEQP  900
             SDLLYIL I+PQGGLQC PQP  NPLK++W LP PSPSP+HP  ++R+RR   L EP QP
Sbjct  835   SDLLYILGIEPQGGLQCSPQPSPNPLKINWRLPTPSPSPMHPG-YRRERRHADLLEP-QP  892

Query  901   SRL---QDPVLVSCDSAPCTVVQCDLQEMARGQRAMVTVLAFLWLPSLYQRPLDQFVLQS  957
             S     +DPVLVSCDSAPCTVVQC+LQEMARGQRAMVTVLA L L SL +RPLDQFVLQS
Sbjct  893   SSAAGPRDPVLVSCDSAPCTVVQCELQEMARGQRAMVTVLALLGLSSLRERPLDQFVLQS  952

Query  958   HAWFNVSSLPYAVPPLSLPRGEAQVWTQLLRALEERAIPIWWVLVGVLGGLLLLTILVLA  1017
              AWFNVSSLPYAVP LSLP GEA V TQLLR LEE+A+PIWWVLVG LGGLLLL +LVLA
Sbjct  953   QAWFNVSSLPYAVPALSLPSGEALVQTQLLRVLEEKAVPIWWVLVGALGGLLLLILLVLA  1012

Query  1018  MWKVGFFKRNRPPL  1031
             MWKVGFFKRNR PL
Sbjct  1013  MWKVGFFKRNRLPL  1026


>UniRef90_UPI00042CB00C PREDICTED: integrin alpha-IIb isoform X1 n=1 Tax=Bubalus bubalis 
RepID=UPI00042CB00C
Length=1063

 Score = 1636 bits (4237),  Expect = 0.0, Method: Compositional matrix adjust.
 Identities = 835/1061 (79%), Positives = 912/1061 (86%), Gaps = 35/1061 (3%)

Query  1     MARALCPLQALWLLEWVLLLLGPCAAPPAWALNLDPVQLTFYAGPNGSQFGFSLDFHKDS  60
             MARALC L+ALWLLEWV LLLGP A PP WALNLD VQ T Y GPNGS FGFSLDF+K+S
Sbjct  1     MARALCLLRALWLLEWVQLLLGPGAVPPTWALNLDSVQFTVYTGPNGSHFGFSLDFYKNS  60

Query  61    HGRVAIVVGAPRTLGPSQEETGGVFLCPWRAEGGQCPSLLFDL-----------------  103
             +G V++VVGAPRTLG  +EETGGVFLCPW+AEGGQC SL FDL                 
Sbjct  61    NGSVSVVVGAPRTLGRREEETGGVFLCPWKAEGGQCISLPFDLCESRTREREGLQGARTA  120

Query  104   ------------RDETRNVGSQTLQTFKARQGLGASVVSWSDVIVACAPWQHWNVLEKTE  151
                          DETR++G+QT QTFKA QGLGASVVSW D IVACAPWQHWNVL++ E
Sbjct  121   GLQHPTPFLCPPDDETRSIGTQTFQTFKAGQGLGASVVSWRDSIVACAPWQHWNVLDRNE  180

Query  152   E-AEKTPVGSCFLAQPESGRRAEYSPCRGNTLSRIYVENDFSWDKRYCEAGFSSVVTQAG  210
             E A+KTPVG CF+AQ ++G R EYSPCR N +S+ Y  N F  D+RYCEAGFSSVVTQAG
Sbjct  181   EEAQKTPVGGCFVAQLQNGDRTEYSPCRANKMSQFYERNYFRDDRRYCEAGFSSVVTQAG  240

Query  211   ELVLGAPGGYYFLGLLAQAPVADIFSSYRPGILLWHVSSQSLSFDSSNPEYFDGYWGYSV  270
             ELVLGAPGGYYF+GLLA+AP+ADI SSYRPG LLWHV +Q  ++D S+ +Y+DGY GYSV
Sbjct  241   ELVLGAPGGYYFVGLLARAPIADIISSYRPGTLLWHVRTQ-FTYDQSHLQYYDGYRGYSV  299

Query  271   AVGEFDGDLNTTEYVVGAPTWSWTLGAVEILDSYYQRLHRLRGEQMASYFGHSVAVTDVN  330
             AVG FDG+ NTTEYV GAPTWSWTLGAVEILDSY+Q LH+L GEQMASYFGHSVAVTDVN
Sbjct  300   AVGNFDGNPNTTEYVFGAPTWSWTLGAVEILDSYHQMLHQLHGEQMASYFGHSVAVTDVN  359

Query  331   GDGRHDLLVGAPLYMESRADRKLAEVGRVYLFLQPRGPHALGAPSLLLTGTQLYGRFGSA  390
             GDGRHDLLVGAPLYMESRADRKLAEVGRVYLFLQ RG   LGAP+LLLTGTQLYGRFGSA
Sbjct  360   GDGRHDLLVGAPLYMESRADRKLAEVGRVYLFLQARGARMLGAPNLLLTGTQLYGRFGSA  419

Query  391   IAPLGDLDRDGYNDIAVAAPYGGPSGRGQVLVFLGQSEGLRSRPSQVLDSPFPTGSAFGF  450
             IAPLGDL+RDGYND+AVAAPYGGPSG+GQVLV+LGQSEGL   PSQVLDSPF TGS FGF
Sbjct  420   IAPLGDLNRDGYNDVAVAAPYGGPSGQGQVLVYLGQSEGLNPSPSQVLDSPFSTGSGFGF  479

Query  451   SLRGAVDIDDNGYPDLIVGAYGANQVAVYRAQPVVKASVQLLVQDSLNPAVKSCVLPQTK  510
             SLRGA DIDDNGYPDL+VGAYGA++VAVYRAQPVV  +VQL+VQDSLNPAVK+CVL QTK
Sbjct  480   SLRGATDIDDNGYPDLLVGAYGASKVAVYRAQPVVMVTVQLMVQDSLNPAVKTCVLSQTK  539

Query  511   TPVSCFNIQMCVGATGHNIPQKLSLNAELQLDRQKPRQGRRVLLLGSQQAGTTLNLDLGG  570
             TPVSCFNIQMCVGATGHNIP+KL LNAELQLDRQKPRQGRRVLLL SQQAGT L+LDL G
Sbjct  540   TPVSCFNIQMCVGATGHNIPEKLHLNAELQLDRQKPRQGRRVLLLDSQQAGTILDLDLRG  599

Query  571   KHSPICHTTMAFLRDEADFRDKLSPIVLSLNVSLPPTEAGMAPAVVLHGDTHVQEQTRIV  630
             +H+P C T  AFLRDEADFRDKLSPIVLS +VSLPP + G APA+VLHGDTHVQEQTRI+
Sbjct  600   RHNPNCSTATAFLRDEADFRDKLSPIVLSFSVSLPPEKDGGAPALVLHGDTHVQEQTRII  659

Query  631   LDCGEDDVCVPQLQLTASVTGSPLLVGADNVLELQMDAANEGEGAYEAELAVHLPQGAHY  690
             LDCG+DD+CVPQLQLTASV GSPLL+GADNVLEL+MDAANEGEGAYEAELAV+LP GAHY
Sbjct  660   LDCGDDDLCVPQLQLTASVKGSPLLIGADNVLELRMDAANEGEGAYEAELAVYLPPGAHY  719

Query  691   MRALSNVEGFERLICNQKKENETRVVLCELGNPMKKNAQIGIAMLVSVGNLEEAGESVSF  750
             MRA+SN+EGFERLICNQKKENET+VVLCELGNPMK NAQI + M VSV  LEEAGE VSF
Sbjct  720   MRAVSNMEGFERLICNQKKENETKVVLCELGNPMKSNAQIEVIMWVSVEKLEEAGEQVSF  779

Query  751   QLQIRSKNSQNPNSKIVLLDVPVRAEAQVELRGNSFPASLVVAAEEGEREQNSLDSWGPK  810
              LQIRSKNSQNPNS++V LDVPVRA A VELRGNSFPASLVVAAEEG   QNS DSWGPK
Sbjct  780   LLQIRSKNSQNPNSEMVELDVPVRAVAHVELRGNSFPASLVVAAEEGN-GQNSSDSWGPK  838

Query  811   VEHTYELHNNGPGTVNGLHLSIHLPGQSQPSDLLYILDIQPQGGLQCFPQPPVNPLKVDW  870
             VEHTYELHNNGPG V+GL L+++LP QSQPSDLLYILDI PQGGLQC  +P  NPL+++W
Sbjct  839   VEHTYELHNNGPGAVSGLRLNLYLPSQSQPSDLLYILDIHPQGGLQCASEPSPNPLQLEW  898

Query  871   GLPIPSPSPIHPAHHKRDRRQIFLPEPEQPSRLQDPVLVSCDSAPCTVVQCDLQEMARGQ  930
              LP PSPS   PAHHKRDRRQ  L E +QPSRLQDP+LVSCDSAPCTVVQC+LQEMARGQ
Sbjct  899   RLPTPSPS---PAHHKRDRRQAVLLEEKQPSRLQDPILVSCDSAPCTVVQCELQEMARGQ  955

Query  931   RAMVTVLAFLWLPSLYQRPLDQFVLQSHAWFNVSSLPYAVPPLSLPRGEAQVWTQLLRAL  990
             R MVTVLA L +P L +RPLDQFVLQSHAWFNVSS PY+VP LSLP GEA V TQLLR  
Sbjct  956   RVMVTVLALLSMPILQERPLDQFVLQSHAWFNVSSFPYSVPALSLPSGEALVQTQLLRVS  1015

Query  991   EERAIPIWWVLVGVLGGLLLLTILVLAMWKVGFFKRNRPPL  1031
             EER IPIWWVLVGVLGGLLLLT L+LAMWKVGFFKRNRPPL
Sbjct  1016  EEREIPIWWVLVGVLGGLLLLTFLILAMWKVGFFKRNRPPL  1056


>UniRef90_UPI0003290604 PREDICTED: integrin alpha-IIb isoform 1 n=3 Tax=Dasypus novemcinctus 
RepID=UPI0003290604
Length=1110

 Score = 1636 bits (4237),  Expect = 0.0, Method: Compositional matrix adjust.
 Identities = 835/1023 (82%), Positives = 900/1023 (88%), Gaps = 2/1023 (0%)

Query  1     MARALCPLQALWLLEWVLLLLGPCAAPPAWALNLDPVQLTFYAGPNGSQFGFSLDFHKDS  60
             MARALC L ALWLLEWV LLLGP AAPPAWALNLDP++LTFY GPNGS FGFSLDF+KDS
Sbjct  1     MARALCLLHALWLLEWVQLLLGPSAAPPAWALNLDPLRLTFYTGPNGSHFGFSLDFYKDS  60

Query  61    HGRVAIVVGAPRTLGPSQEETGGVFLCPWRAEGGQCPSLLFDLRDETRNVGSQTLQTFKA  120
             HG VAIVVGAPRT GP  EETGGVFLCPW+ EG  C SL FDL D TR  G QT QTFKA
Sbjct  61    HGSVAIVVGAPRTPGPGLEETGGVFLCPWKTEGDLCTSLPFDLEDGTRKTGYQTFQTFKA  120

Query  121   RQGLGASVVSWSDVIVACAPWQHWNVLEKTEEAEKTPVGSCFLAQPESGRRAEYSPCRGN  180
             RQGLGASVVSWSD IVACAPWQHWNVLE T+EAEKTPVG CF+AQ +SGRRAEY+PCR N
Sbjct  121   RQGLGASVVSWSDSIVACAPWQHWNVLEGTDEAEKTPVGGCFVAQLQSGRRAEYAPCRAN  180

Query  181   TLSRIYVENDFSWDKRYCEAGFSSVVTQAGELVLGAPGGYYFLGLLAQAPVADIFSSYRP  240
             ++SR YV   FS D RYCEAGFSS VTQ GELVLGAPGGY+F+GLLA+AP+ADI SSYRP
Sbjct  181   SVSRAYVRRGFSRDMRYCEAGFSSAVTQDGELVLGAPGGYFFVGLLARAPIADIVSSYRP  240

Query  241   GILLWHVSSQSLSFDSSNPEYFDGYWGYSVAVGEFDGDLNTTEYVVGAPTWSWTLGAVEI  300
             G +LWHV +   +FDSSN EY+DGY GYSVAVGEFDG+ NTTEYV GAPTW WTLGAVEI
Sbjct  241   GSILWHVPNLRFTFDSSNLEYYDGYRGYSVAVGEFDGNPNTTEYVFGAPTWRWTLGAVEI  300

Query  301   LDSYYQRLHRLRGEQMASYFGHSVAVTDVNGDGRHDLLVGAPLYMESRADRKLAEVGRVY  360
             LDS Y+ L+RL GEQMASYFGHSVAVTDVNGDGRHDLLVGAPLYM SRAD KLAEVGRVY
Sbjct  301   LDSNYRELYRLLGEQMASYFGHSVAVTDVNGDGRHDLLVGAPLYMASRADHKLAEVGRVY  360

Query  361   LFLQPRGPHALGAPSLLLTGTQLYGRFGSAIAPLGDLDRDGYNDIAVAAPYGGPSGRGQV  420
             LFLQP GPH   APSLLLTGTQLYGRFGSAIAPLGDLD DGYND+AVAAPYGGPSGRGQV
Sbjct  361   LFLQPHGPHMQAAPSLLLTGTQLYGRFGSAIAPLGDLDLDGYNDVAVAAPYGGPSGRGQV  420

Query  421   LVFLGQSEGLRSRPSQVLDSPFPTGSAFGFSLRGAVDIDDNGYPDLIVGAYGANQVAVYR  480
             LVF GQSEGL S PSQVLDSPFP GS FGFSLRG  DIDDNGYPDL+VGAYGA++VAVYR
Sbjct  421   LVFRGQSEGLSSHPSQVLDSPFPPGSGFGFSLRGGTDIDDNGYPDLLVGAYGASKVAVYR  480

Query  481   AQPVVKASVQLLVQDSLNPAVKSCVLPQTKTPVSCFNIQMCVGATGHNIPQKLSLNAELQ  540
             AQPVV ASVQLLVQDSLNPAVK+CVLPQ+ T VSCF+IQMCVGATGHNIPQKL LNAELQ
Sbjct  481   AQPVVMASVQLLVQDSLNPAVKNCVLPQSNTQVSCFDIQMCVGATGHNIPQKLRLNAELQ  540

Query  541   LDRQKPRQGRRVLLLGSQQAGTTLNLDLGGKHSPICHTTMAFLRDEADFRDKLSPIVLSL  600
             LDRQK RQGRRVLLL SQQA TTL+LDLGG+HSPICHTT AFLRDEADFRDKLSPIVLSL
Sbjct  541   LDRQKSRQGRRVLLLASQQASTTLHLDLGGRHSPICHTTKAFLRDEADFRDKLSPIVLSL  600

Query  601   NVSLPPTEAGMAPAVVLHGDTHVQEQTRIVLDCGEDDVCVPQLQLTASVTGSPLLVGADN  660
             NVSL P ++G APA+VL GDTH+QEQTRI+LDCGED++CVPQLQLTA+V GSPLL+GADN
Sbjct  601   NVSLQPEDSGRAPALVLQGDTHIQEQTRIILDCGEDNLCVPQLQLTANVMGSPLLIGADN  660

Query  661   VLELQMDAANEGEGAYEAELAVHLPQGAHYMRALSNVEGFERLICNQKKENETRVVLCEL  720
              L+L M AAN GEGAYEAELAVHLP GAHYM+ALS+V+GFERLICNQKKENET+VVLCEL
Sbjct  661   GLQLHMAAANAGEGAYEAELAVHLPPGAHYMQALSDVQGFERLICNQKKENETKVVLCEL  720

Query  721   GNPMKKNAQIGIAMLVSVGNLEEAGESVSFQLQIRSKNSQNPNSKIVLLDVPVRAEAQVE  780
             GNPMK++AQIGI MLVSVGNLEEAGE VSFQLQIRSKNSQNPNS+I++LDVPVRA+A +E
Sbjct  721   GNPMKRDAQIGITMLVSVGNLEEAGEYVSFQLQIRSKNSQNPNSEILVLDVPVRAKALME  780

Query  781   LRGNSFPASLVVAAEEGERE--QNSLDSWGPKVEHTYELHNNGPGTVNGLHLSIHLPGQS  838
             LRGNSFPASLVV AEEG +E    S D WGPKVEHTYELHNNGPG V+GLHL + LPGQS
Sbjct  781   LRGNSFPASLVVVAEEGRKEDGSESSDRWGPKVEHTYELHNNGPGIVSGLHLRLQLPGQS  840

Query  839   QPSDLLYILDIQPQGGLQCFPQPPVNPLKVDWGLPIPSPSPIHPAHHKRDRRQIFLPEPE  898
             QPSDLLYILD+QPQGGL+C  QPP+NP ++DW LP PSPSPI PAHH+R+RRQ  LP  +
Sbjct  841   QPSDLLYILDVQPQGGLRCSSQPPLNPRQLDWKLPTPSPSPIAPAHHERERRQALLPGSQ  900

Query  899   QPSRLQDPVLVSCDSAPCTVVQCDLQEMARGQRAMVTVLAFLWLPSLYQRPLDQFVLQSH  958
             QPS  +D VL SCDSAPCTVVQC LQEMARGQRAMVTV AFL L SL QRPLDQFVLQS 
Sbjct  901   QPSERRDAVLPSCDSAPCTVVQCVLQEMARGQRAMVTVRAFLQLSSLGQRPLDQFVLQSR  960

Query  959   AWFNVSSLPYAVPPLSLPRGEAQVWTQLLRALEERAIPIWWVLVGVLGGLLLLTILVLAM  1018
             AWFNVS+LPYAVP L LP GE  V TQLL  LEER IPIWWVLVGVLGGLLLLT+LVLAM
Sbjct  961   AWFNVSALPYAVPALGLPSGETLVQTQLLGVLEERDIPIWWVLVGVLGGLLLLTLLVLAM  1020

Query  1019  WKV  1021
             WKV
Sbjct  1021  WKV  1023


>UniRef90_UPI0004446C76 PREDICTED: integrin alpha-IIb n=1 Tax=Erinaceus europaeus RepID=UPI0004446C76
Length=1035

 Score = 1627 bits (4213),  Expect = 0.0, Method: Compositional matrix adjust.
 Identities = 807/1031 (78%), Positives = 894/1031 (87%), Gaps = 3/1031 (0%)

Query  1     MARALCPLQALWLLEWVLLLLGPCAAPPAWALNLDPVQLTFYAGPNGSQFGFSLDFHKDS  60
             MAR L PL  LW LEW+ LLLG   AP  WALNLDPVQLT Y GPNGS FGFSLDF+KD 
Sbjct  1     MARTLYPLHVLWPLEWLQLLLGSGIAPLTWALNLDPVQLTTYTGPNGSHFGFSLDFYKDK  60

Query  61    HGRVAIVVGAPRTLGPSQEETGGVFLCPWRAEGGQCPSLLFDLRDETRNVGSQTLQTFKA  120
              G VAIVVGAPRTLGP   ETGGVFLCPWRA+G +C  L F+L DETR  GSQT QTFK 
Sbjct  61    PGSVAIVVGAPRTLGPKGVETGGVFLCPWRAKGDKCNLLPFNLNDETREAGSQTFQTFKT  120

Query  121   RQGLGASVVSWSDVIVACAPWQHWNVLEKTEEAEKTPVGSCFLAQPESGRRAEYSPCRGN  180
             +QGLGASVVSW D IVACAPWQHWNV+EK EEAEKTPVG C++AQ ++G RAEYSPCR N
Sbjct  121   QQGLGASVVSWKDKIVACAPWQHWNVIEKMEEAEKTPVGGCYVAQLQNGSRAEYSPCRAN  180

Query  181   TLSRIYVENDFSWDKRYCEAGFSSVVTQAGELVLGAPGGYYFLGLLAQAPVADIFSSYRP  240
             T+S  Y +N +S D RYCE GFSS VTQ GELVLGAPGGYYF GLLA+AP+ADI S+YRP
Sbjct  181   TMSWFYEDNPYSKDLRYCEVGFSSAVTQNGELVLGAPGGYYFRGLLARAPIADIVSTYRP  240

Query  241   GILLWHVSSQSLSFDSSNPEYFDGYWGYSVAVGEFDGDLNTTEYVVGAPTWSWTLGAVEI  300
             G LLW +S+Q ++ D+   EYFDGY GYSVAVG+FDGD++TTEYV  APTWSWTLGAVE+
Sbjct  241   GTLLWFLSTQRITNDNRYSEYFDGYLGYSVAVGDFDGDVSTTEYVFSAPTWSWTLGAVEV  300

Query  301   LDSYYQRLHRLRGEQMASYFGHSVAVTDVNGDGRHDLLVGAPLYMESRADRKLAEVGRVY  360
             L+S Y+ L+RL GEQ+ASYFGHSVAVTDVNGDGRHDLLVGAPL+ME RA+RKLAEVGRVY
Sbjct  301   LNSNYKMLYRLHGEQVASYFGHSVAVTDVNGDGRHDLLVGAPLFMEHRANRKLAEVGRVY  360

Query  361   LFLQPRGPHALGAPSLLLTGTQLYGRFGSAIAPLGDLDRDGYNDIAVAAPYGGPSGRGQV  420
             LFLQ RGPH LGAPSLLLTGTQLYGRFGSAIAPLGDL+RDGYND+AVAAPYGGPSG+GQV
Sbjct  361   LFLQSRGPHVLGAPSLLLTGTQLYGRFGSAIAPLGDLNRDGYNDVAVAAPYGGPSGQGQV  420

Query  421   LVFLGQSEGLRSRPSQVLDSPFPTGSAFGFSLRGAVDIDDNGYPDLIVGAYGANQVAVYR  480
             LVFLGQSEGL SRPSQVLDSPFP GS FGFSLRGA DIDDNGYPDL+VGAYG ++VAVYR
Sbjct  421   LVFLGQSEGLSSRPSQVLDSPFPAGSGFGFSLRGATDIDDNGYPDLLVGAYGVSKVAVYR  480

Query  481   AQPVVKASVQLLVQDSLNPAVKSCVLPQTKTPVSCFNIQMCVGATGHNIPQKLSLNAELQ  540
             AQPVV A+V+LLVQDSLNPAVK+C L QT TPVSCFNIQMCVG TGHNIPQ L L+AELQ
Sbjct  481   AQPVVMATVKLLVQDSLNPAVKNCKLSQTNTPVSCFNIQMCVGVTGHNIPQCLLLDAELQ  540

Query  541   LDRQKPRQGRRVLLLGSQQAGTTLNLDLGGKHSPICHTTMAFLRDEADFRDKLSPIVLSL  600
             LD+ K RQGRR LLL SQQ+ TTL+LDLGG+   ICH T AFLRDEADFRDKLSPIVLS+
Sbjct  541   LDQLKTRQGRRALLLISQQSSTTLHLDLGGRSKSICHNTTAFLRDEADFRDKLSPIVLSV  600

Query  601   NVSLPPTEAGMAPAVVLHGDTHVQEQTRIVLDCGEDDVCVPQLQLTASVTGSPLLVGADN  660
             +VSL P + G+  A+VLHGDTHVQEQTRI+LDCG+DD+C+PQL+LTA+VTGSPL++GADN
Sbjct  601   DVSLQPEKNGLTSALVLHGDTHVQEQTRIILDCGDDDLCIPQLELTANVTGSPLMIGADN  660

Query  661   VLELQMDAANEGEGAYEAELAVHLPQGAHYMRALSNVEGFERLICNQKKENETRVVLCEL  720
             VL+LQ++AANEGEGAYEAEL VHLP GAHYM+A  N+EGFERLICNQKKENET+VV+CEL
Sbjct  661   VLQLQVNAANEGEGAYEAELVVHLPPGAHYMQAFGNMEGFERLICNQKKENETKVVMCEL  720

Query  721   GNPMKKNAQIGIAMLVSVGNLEEAGESVSFQLQIRSKNSQNPNSKIVLLDVPVRAEAQVE  780
             GNPMKKNAQIGI MLVSVGNLEE G+ VSF++QIRSKNSQNPNSK +LL VPVRA AQVE
Sbjct  721   GNPMKKNAQIGITMLVSVGNLEEVGDQVSFRMQIRSKNSQNPNSKKLLLAVPVRAGAQVE  780

Query  781   LRGNSFPASLVVAAEEGEREQNSLDSWGPKVEHTYELHNNGPGTVNGLHLSIHLPGQSQP  840
             LRGNSFPASLVVAAEEG  E NS ++WGPKVEHTYEL+N GPG+V+GLHL + LPGQS  
Sbjct  781   LRGNSFPASLVVAAEEGNGE-NSTENWGPKVEHTYELYNKGPGSVSGLHLHLQLPGQSGS  839

Query  841   SDLLYILDIQPQGGLQCFPQPPVNPLKVDWGLPIPSPSPIHPAHHKRDRRQIFLPEPEQP  900
             SDLLYILDIQPQGGLQC PQP  NPLK+DW  P PSP+   PAHHKR+RR  F  + +QP
Sbjct  840   SDLLYILDIQPQGGLQCSPQPSPNPLKLDWRPPTPSPTSALPAHHKRERRHAF--QQKQP  897

Query  901   SRLQDPVLVSCDSAPCTVVQCDLQEMARGQRAMVTVLAFLWLPSLYQRPLDQFVLQSHAW  960
             S LQDPVLVSCDSA CTVVQC+LQEMARGQRAMVTVLA LWLP+L QRPLDQFVLQS AW
Sbjct  898   SGLQDPVLVSCDSAQCTVVQCELQEMARGQRAMVTVLALLWLPTLRQRPLDQFVLQSQAW  957

Query  961   FNVSSLPYAVPPLSLPRGEAQVWTQLLRALEERAIPIWWVLVGVLGGLLLLTILVLAMWK  1020
             FNVSS PY VP LSLP GEA V T LLR LEER +PIWWVLVGVLGGLLLLT+++LAMWK
Sbjct  958   FNVSSFPYTVPALSLPSGEAVVRTLLLRVLEERDVPIWWVLVGVLGGLLLLTLMILAMWK  1017

Query  1021  VGFFKRNRPPL  1031
             VGFFKRNRPPL
Sbjct  1018  VGFFKRNRPPL  1028


>UniRef90_UPI000359EC63 PREDICTED: integrin alpha-IIb n=1 Tax=Mesocricetus auratus RepID=UPI000359EC63
Length=1032

 Score = 1625 bits (4209),  Expect = 0.0, Method: Compositional matrix adjust.
 Identities = 820/1040 (79%), Positives = 910/1040 (88%), Gaps = 9/1040 (1%)

Query  1     MARALCPLQALWLLEWVLLLLGPCAAPPAWALNLDPVQLTFYAGPNGSQFGFSLDFHKDS  60
             M +A CP  ALW+L+W  L LGP A PPAWALNLDPV+ T YAGPNGS FGFS+DFHKD+
Sbjct  1     MVKAPCPWHALWILQWTPLFLGPSAVPPAWALNLDPVKFTIYAGPNGSYFGFSVDFHKDN  60

Query  61    HGRVAIVVGAPRTLGPSQEETGGVFLCPWRAEGGQCPSLLFDLRDETRNVGSQTLQTFKA  120
             HG V+IVVGAPR L  SQEETGGVFLCPW+A GG+C SL FDLRDETR+VG QT QTFK 
Sbjct  61    HGSVSIVVGAPRALSASQEETGGVFLCPWKANGGKCTSLTFDLRDETRHVGFQTFQTFKT  120

Query  121   RQGLGASVVSWSDVIVACAPWQHWNVLEKTEEAEKTPVGSCFLAQPESGRRAEYSPCRGN  180
              QGLGASVV+W+DVIVACAPWQHWNVLEK +EAEKT VG CF+AQ +SG RAEYSPCR N
Sbjct  121   GQGLGASVVTWNDVIVACAPWQHWNVLEKNDEAEKTAVGGCFVAQLQSGGRAEYSPCRTN  180

Query  181   TLSRIYVENDFSWDKRYCEAGFSSVVTQAGELVLGAPGGYYFLGLLAQAPVADIFSSYRP  240
              +S +Y  ++F  DKR+CEAGFSS VTQAGELVLGAPGGY+FLGLLA+ P++ I SSYRP
Sbjct  181   LMSSVY--SNFHGDKRHCEAGFSSAVTQAGELVLGAPGGYFFLGLLARVPISSIISSYRP  238

Query  241   GILLWHVSSQSLSFDSSNPEYFDGYWGYSVAVGEFDGDLNTTEYVVGAPTWSWTLGAVEI  300
             G LLWHV +Q L+FDSSNP YFD Y GYSVAVGEFDGDL+TTEYV GAP+WSWTLG VEI
Sbjct  239   GTLLWHVPNQRLTFDSSNPLYFDSYQGYSVAVGEFDGDLSTTEYVFGAPSWSWTLGTVEI  298

Query  301   LDSYYQRLHRLRGEQMASYFGHSVAVTDVNGDGRHDLLVGAPLYMESRADRKLAEVGRVY  360
             LDSYYQRLH+L GEQMASYFGHSVAVTDVNGDGR DLLVGAPLYME RADRKLAEVGRVY
Sbjct  299   LDSYYQRLHQLHGEQMASYFGHSVAVTDVNGDGRDDLLVGAPLYMEHRADRKLAEVGRVY  358

Query  361   LFLQPRGPHALGAPSLLLTGTQLYGRFGSAIAPLGDLDRDGYNDIAVAAPYGGPSGRGQV  420
             LFLQP+GPH LG P+LLLTGTQLYGRFGSAIAPLGDL+RDGYND+AVAAPYGGPSG+GQV
Sbjct  359   LFLQPQGPHILGVPTLLLTGTQLYGRFGSAIAPLGDLNRDGYNDVAVAAPYGGPSGQGQV  418

Query  421   LVFLGQSEGLRSRPSQVLDSPFPTGSAFGFSLRGAVDIDDNGYPDLIVGAYGANQVAVYR  480
             LVFLG+SEGL  RPSQVLDSPFP GS FGFSLRG VDIDDNGYPDLIVGAYG ++VAVYR
Sbjct  419   LVFLGRSEGLTPRPSQVLDSPFPRGSGFGFSLRGVVDIDDNGYPDLIVGAYGVSKVAVYR  478

Query  481   AQPVVKASVQLLVQDSLNPAVKSCVLPQTKTPVSCFNIQMCVGATGHNIPQKLSLNAELQ  540
             AQPVV A+VQLLVQDSLNP +K+CVL QT+TPVSCFNIQMCV ATGHNIPQKL L AELQ
Sbjct  479   AQPVVMATVQLLVQDSLNPTLKNCVLKQTRTPVSCFNIQMCVEATGHNIPQKLPLRAELQ  538

Query  541   LDRQKPRQGRRVLLLGSQQAGTTLNLDLGGKHSPICHTTMAFLRDEADFRDKLSPIVLSL  600
             LD QKPRQGRRVLLL SQQ+  TL+LDLGG++   C+T +AFLRDEADFRDKLSPIVLSL
Sbjct  539   LDLQKPRQGRRVLLLESQQSSLTLSLDLGGENRTTCYTILAFLRDEADFRDKLSPIVLSL  598

Query  601   NVSLPPTEAGMAPAVVLHGDTHVQEQTRIVLDCGEDDVCVPQLQLTASVTGSPLLVGADN  660
             NVSLPP E G APAVVLHG+THVQ+QTRI+LDCGEDDVCVPQLQL A+V  SPLL+GADN
Sbjct  599   NVSLPPEETGAAPAVVLHGETHVQKQTRIILDCGEDDVCVPQLQLAATVGDSPLLIGADN  658

Query  661   VLELQMDAANEGEGAYEAELAVHLPQGAHYMRALSNVEGFERLICNQKKENETRVVLCEL  720
             +LEL+++AANEGEGAYEAELAVHLP GAHYM+A+SNVEGFERLIC QKKENETRV LCEL
Sbjct  659   MLELKIEAANEGEGAYEAELAVHLPPGAHYMQAVSNVEGFERLICTQKKENETRVTLCEL  718

Query  721   GNPMKKNAQIGIAMLVSVGNLEEAGESVSFQLQIRSKNSQNPNSKIVLLDVPVRAEAQVE  780
             GNPMK+  +IGI MLVSV NLEE G+ VSFQLQIRSKNSQNPNS+ +LL V V+AEA VE
Sbjct  719   GNPMKQGTRIGIRMLVSVENLEEVGQYVSFQLQIRSKNSQNPNSEALLLPVAVQAEATVE  778

Query  781   LRGNSFPASLVVAAEEGEREQNSLDSWGPKVEHTYELHNNGPGTVNGLHLSIHLPGQSQP  840
             LRGNSFPAS+VVAAEEG+REQ+ LDSW P+VEHTYELHNNGPG V+GL L IH P QSQP
Sbjct  779   LRGNSFPASVVVAAEEGDREQDGLDSWVPRVEHTYELHNNGPGAVSGLRLVIHFPSQSQP  838

Query  841   SDLLYILDIQPQGGLQCFPQPPVNPLKVDWGLPIPSPSPIHPAHHKRDRRQIFLPEPEQP  900
             SDLL+ILD++PQGGL C  QP   PL++DW LP PSPS     +H+R+RRQ FL EP+QP
Sbjct  839   SDLLHILDVKPQGGLLCTSQPTPEPLELDWRLPTPSPS----FYHQRERRQAFLQEPKQP  894

Query  901   SRLQDPVLVSC-DSAPCTVVQCDLQEMARGQRAMVTVLAFLWLPSLYQRPLDQFVLQSHA  959
                +D VLVSC DSAPCTVV+C+L+EMARGQRAMVTV A L L SL QRP +QFVLQSHA
Sbjct  895   GH-RDLVLVSCNDSAPCTVVECELREMARGQRAMVTVQATLGLSSLRQRPQEQFVLQSHA  953

Query  960   WFNVSSLPYAVPPLSLPRGEAQVWTQLLRALEERAIPIWWVLVGVLGGLLLLTILVLAMW  1019
             WFNVSSLPY+VP LSLP G+ QV TQLLRALE+RA+P+WWVLVGVLGGLLLLT+LVLAMW
Sbjct  954   WFNVSSLPYSVPVLSLPSGQTQVQTQLLRALEDRAVPLWWVLVGVLGGLLLLTLLVLAMW  1013

Query  1020  KVGFFKRNRPPLEEDDEEGE  1039
             K GFFKRNRPPL+E DEEGE
Sbjct  1014  KAGFFKRNRPPLDE-DEEGE  1032


>UniRef90_UPI00032B1F1B PREDICTED: integrin alpha-IIb n=1 Tax=Ochotona princeps RepID=UPI00032B1F1B
Length=1030

 Score = 1622 bits (4201),  Expect = 0.0, Method: Compositional matrix adjust.
 Identities = 831/1037 (80%), Positives = 898/1037 (87%), Gaps = 7/1037 (1%)

Query  1     MARALCPLQALWLLEWVLLLLGPCAAPPAWALNLDPVQLTFYAGPNGSQFGFSLDFHKDS  60
             MA   CP  AL  L+  LLLLGP A PPAWALNLDP+QLTFYAGPNGS FGF+LDF+KDS
Sbjct  1     MAGTWCPPPALCFLQLALLLLGPGAGPPAWALNLDPMQLTFYAGPNGSYFGFALDFYKDS  60

Query  61    HGRVAIVVGAPRTLGPSQEETGGVFLCPWRAEGGQCPSLLFDLRDETRNVGSQTLQTFKA  120
             HG VAIVVGAPRTLG  QEETGGVFLCPWRAEG QC  L FDLRDET N  SQT Q FKA
Sbjct  61    HGSVAIVVGAPRTLGRGQEETGGVFLCPWRAEGSQCSPLTFDLRDETSNTSSQTFQIFKA  120

Query  121   RQGLGASVVSWSDVIVACAPWQHWNVLEKTEEAEKTPVGSCFLAQPESGRRAEYSPCRGN  180
             RQGLGASVVSW D+IVACAPWQHWNVLEK+ EAEKTPVG CFLA  +SG RAEYSPCR  
Sbjct  121   RQGLGASVVSWKDMIVACAPWQHWNVLEKSNEAEKTPVGGCFLAHLQSGSRAEYSPCRDK  180

Query  181   TLSRIYVENDFSWDKRYCEAGFSSVVTQAGELVLGAPGGYYFLGLLAQAPVADIFSSYRP  240
              +S  Y  NDF  DKRYCEAGFSS VTQAGELVLGAPGGY+FLG L +  + DI SSYRP
Sbjct  181   IMSGTYKANDFQNDKRYCEAGFSSAVTQAGELVLGAPGGYFFLGFLIRVSIDDILSSYRP  240

Query  241   GILLWHVSSQSLSFDSSNPEYFDGYWGYSVAVGEFDGDLNTTEYVVGAPTWSWTLGAVEI  300
             G LLW+V +QS + D SNP+YFDGY GYSVAVGEF+GD +TTEYVV APTWSWT GAV+I
Sbjct  241   GKLLWNVLTQSFTSDYSNPKYFDGYRGYSVAVGEFNGDFSTTEYVVSAPTWSWTRGAVDI  300

Query  301   LDSYYQRLHRLRGEQMASYFGHSVAVTDVNGDGRHDLLVGAPLYMESRADRKLAEVGRVY  360
             LDSY Q L+RL GEQMASYFGHSVAVTDVNGDGRHDLLVGAPL+M SRADRKLAEVGRVY
Sbjct  301   LDSYGQTLYRLLGEQMASYFGHSVAVTDVNGDGRHDLLVGAPLFMVSRADRKLAEVGRVY  360

Query  361   LFLQPRGPHALGAPSLLLTGTQLYGRFGSAIAPLGDLDRDGYNDIAVAAPYGGPSGRGQV  420
             LFLQPRGPH LG PSLLLTGT+LYGRFGSAIAPLGDL+RDGYND+AVAAPYGGPSGRGQV
Sbjct  361   LFLQPRGPHLLGDPSLLLTGTELYGRFGSAIAPLGDLNRDGYNDVAVAAPYGGPSGRGQV  420

Query  421   LVFLGQSEGLRSRPSQVLDSPFPTGSAFGFSLRGAVDIDDNGYPDLIVGAYGANQVAVYR  480
             LVFLGQSEGL SRPSQVLDSPF  GS FGFSLRGA DIDDNGYPDL+VGAYG N+V VYR
Sbjct  421   LVFLGQSEGLSSRPSQVLDSPFHMGSGFGFSLRGATDIDDNGYPDLLVGAYGVNKVVVYR  480

Query  481   AQPVVKASVQLLVQDSLNPAVKSCVLPQTKTPVSCFNIQMCVGATGHNIPQKLSLNAELQ  540
             A+PVV AS++L VQDSLNPAVK+C+L QT TPVSCFNIQMCVG TGHNIPQ+LSL+AELQ
Sbjct  481   ARPVVMASIRLQVQDSLNPAVKNCILHQTNTPVSCFNIQMCVGVTGHNIPQQLSLSAELQ  540

Query  541   LDRQKPRQGRRVLLLGSQQAGTTLNLDLGGKHSPICHTTMAFLRDEADFRDKLSPIVLSL  600
             LDRQKPRQGRRVLLL SQQA T  ++DL  K SP+C+ T AFLRDEADFRDKLSPI+LS 
Sbjct  541   LDRQKPRQGRRVLLLDSQQASTIFSIDLSRKQSPMCYNTTAFLRDEADFRDKLSPIMLSF  600

Query  601   NVSLPPTEAGMAPAVVLHGDTHVQEQTRIVLDCGEDDVCVPQLQLTASVTGSPLLVGADN  660
             NVSL P  AG+AP VVLHGDTHVQEQTRI+LDCGEDD+CVPQLQLTA+VTGSPLLVGADN
Sbjct  601   NVSLQPKGAGVAPDVVLHGDTHVQEQTRIILDCGEDDLCVPQLQLTANVTGSPLLVGADN  660

Query  661   VLELQMDAANEGEGAYEAELAVHLPQGAHYMRALSNVEGFERLICNQKKENETRVVLCEL  720
             VLELQ+ AANEGEGAYEAELA+HLP GAHYMRALSN+EG ERLICNQ+KE E++VVLCEL
Sbjct  661   VLELQLVAANEGEGAYEAELAMHLPPGAHYMRALSNLEGLERLICNQRKEKESKVVLCEL  720

Query  721   GNPMKKNAQIGIAMLVSVGNLEEAGESVSFQLQIRSKNSQNPNSKIVLLDVPVRAEAQVE  780
             GNPMKK A+IGI +LVSVG LEEAG SVSF LQIRSKNSQNPNS+++ LDVPVRAEAQVE
Sbjct  721   GNPMKKAARIGITVLVSVGQLEEAGNSVSFLLQIRSKNSQNPNSEVLPLDVPVRAEAQVE  780

Query  781   LRGNSFPASLVVAAEEGEREQNSLDSWGPKVEHTYELHNNGPGTVNGLHLSIHLPGQSQP  840
             LRGNSFPASLVV AEEG++EQN+LD    KVEHTYELHNNGPGTV GLHLSIHLPG SQP
Sbjct  781   LRGNSFPASLVV-AEEGDQEQNNLDL---KVEHTYELHNNGPGTVQGLHLSIHLPGHSQP  836

Query  841   SDLLYILDIQPQGGLQCFPQPPVNPLKVDWGLPIPSPSPIHPAHHKRDRRQIFLPEPEQP  900
             SDLLYIL I+PQGGLQC  QP  NPL + W LP  SPSP  P  HKR+RR   LPEP QP
Sbjct  837   SDLLYILGIEPQGGLQCSSQPSPNPLMLSWKLPTASPSPPLPIQHKRERRHALLPEPLQP  896

Query  901   SRLQDPVLVSCDSAPCTVVQCDLQEMARGQRAMVTVLAFLWLPSLYQRPLDQFVLQSHAW  960
                QDPVLVSCDS PCTVVQC+LQEM RGQRAMVTVLA L LP L +RPLDQFVLQSHAW
Sbjct  897   ---QDPVLVSCDSGPCTVVQCELQEMERGQRAMVTVLALLGLPRLRERPLDQFVLQSHAW  953

Query  961   FNVSSLPYAVPPLSLPRGEAQVWTQLLRALEERAIPIWWVLVGVLGGLLLLTILVLAMWK  1020
             FNVSSLPYAVP L+LP GEA V TQL R LEERA+PIWWVL+GVLGGLLL T+LVLAMWK
Sbjct  954   FNVSSLPYAVPALNLPSGEALVQTQLQRILEERAVPIWWVLLGVLGGLLLFTLLVLAMWK  1013

Query  1021  VGFFKRNRPPLEEDDEE  1037
              GFFKRNRPPL+++DEE
Sbjct  1014  AGFFKRNRPPLDDEDEE  1030


>UniRef90_L8YA38 Integrin alpha-IIb n=1 Tax=Tupaia chinensis RepID=L8YA38_TUPCH
Length=1104

 Score = 1617 bits (4188),  Expect = 0.0, Method: Compositional matrix adjust.
 Identities = 848/1121 (76%), Positives = 917/1121 (82%), Gaps = 102/1121 (9%)

Query  1     MARALCPLQALWLLEWVLLLLGPCAAPPAWALNLDPVQLTFYAGPNGSQFGFSLDFHKDS  60
             MAR + PL  LWLLE VLLLLGP   PP WALNLDPV+LTFYAGPN S FGF+LDFHKDS
Sbjct  1     MARVVHPLHTLWLLELVLLLLGPSVTPPGWALNLDPVRLTFYAGPNSSHFGFALDFHKDS  60

Query  61    HGR------------------------VAIVVGAPRTLGPSQEETGGVFLCPWRAEGGQC  96
             HGR                        VAIVVGAPRTLGPSQEETGGV+LCPW+AEGG C
Sbjct  61    HGRARGAVPGYGLRWNVARIQPAFLCSVAIVVGAPRTLGPSQEETGGVYLCPWKAEGGPC  120

Query  97    PSLLFDLRDETRNVGSQTLQTFKARQGLGASVVSWSDVIVACAPWQHWNVLEKTEEAEKT  156
               L FDL DET+NVGSQT +TFK RQGLGASVVSW+D+IVACAPWQHWNVLE+TEEAEKT
Sbjct  121   TLLPFDLSDETQNVGSQTFKTFKTRQGLGASVVSWNDIIVACAPWQHWNVLEETEEAEKT  180

Query  157   PVGSCFLAQPESGRRAEYSPCRGNTLSRIYVENDFSWDKRYCEAGFSSVVTQA-------  209
             PVG CF+AQ +SGRRAEYSPCR NT+S +Y E +F  D+RYCEAGFSS VTQA       
Sbjct  181   PVGGCFIAQSQSGRRAEYSPCRANTMSHVYAETNFG-DRRYCEAGFSSAVTQASTEHERR  239

Query  210   ------------------GELVLGAPGGYYFLGLLAQAPVADIFSSYRPGILLWHVSSQS  251
                               GELVLGAPGGY+FLGLL++AP+ADI SSYRPG LL HVS+QS
Sbjct  240   RAARQHGPLSPLGLLFQAGELVLGAPGGYFFLGLLSRAPIADIISSYRPGTLLGHVSTQS  299

Query  252   LSFDSSNPEYFDGYWGYSVAVGEFDGDLNTTEYVVGAPTWSWTLGAVEILDSYYQRLHRL  311
              SFDSS  EYFD Y                 EYV GAPTWS TLGAVE+L SYYQ LHRL
Sbjct  300   FSFDSSKREYFDSY----------------KEYVFGAPTWSSTLGAVEVLSSYYQTLHRL  343

Query  312   RGEQMASYFGHSVAVTDVNGDGRHDLLVGAPLYMESRADRKLAEVGRVYLFLQPRGPHAL  371
              GEQMASYFGHSVAVTDVNGDGRHDLLVGAPLYME RADRKLAEVGRVYL+LQP G H L
Sbjct  344   HGEQMASYFGHSVAVTDVNGDGRHDLLVGAPLYMERRADRKLAEVGRVYLYLQPGGLHPL  403

Query  372   GAPSLLLTGTQLYGRFGSAIAPLGDLDRDGYNDIAVAAPYGGPSGRGQVLVFLGQSEGLR  431
             G PSLLLTGTQLYGRFGSAIAPLGDL+RDGYND+AVAAPYGGP GRGQVLVFLGQSEGL 
Sbjct  404   GNPSLLLTGTQLYGRFGSAIAPLGDLNRDGYNDVAVAAPYGGPGGRGQVLVFLGQSEGLS  463

Query  432   SRPSQVLDSPFPTGSAFGFSLRGAVDIDDNGYPDLIVGAYGANQVAVYRAQPVVKASVQL  491
             SRPSQ LDSPF  GS FGFSLRGAVDIDDNGYPDL+VGAYGA++VAVYRAQPVV A+VQL
Sbjct  464   SRPSQTLDSPFLKGSGFGFSLRGAVDIDDNGYPDLLVGAYGADKVAVYRAQPVVMATVQL  523

Query  492   LVQDSLNPAVKSCVLPQTKTPVSCFNIQMCVGATGHNIPQKLSLNAELQLDRQKPRQGRR  551
             LVQDSLNPAVK+C+LP+TK PV+CFNIQMCVGATG+NIPQKL LNAELQLDRQKPRQGRR
Sbjct  524   LVQDSLNPAVKNCILPKTKIPVTCFNIQMCVGATGYNIPQKLYLNAELQLDRQKPRQGRR  583

Query  552   VLLLGSQQAGTTLNLDLGGKHSPICHTTMAFLRDEADFRDKLSPIVLSLNVSLPPTEAGM  611
             VLLL SQQA  TL LDLGG+HSPICHTT AFLRDEADFRDKLSPIVLSLNVSL   EA +
Sbjct  584   VLLLVSQQASLTLTLDLGGRHSPICHTTTAFLRDEADFRDKLSPIVLSLNVSLKLEEAAV  643

Query  612   APAVVLHGDTHVQEQTRIVLDCGEDDVCVPQLQLTASVTGSPLLVGADNVLELQMDAANE  671
             APA+VL+GDTHVQEQTRI+LDCGEDD+CVPQLQLTASV G+PLL+GADNVLELQ+DAANE
Sbjct  644   APALVLYGDTHVQEQTRIILDCGEDDLCVPQLQLTASVKGAPLLIGADNVLELQIDAANE  703

Query  672   GEGAYEAELAVHLPQGAHYMRALSNVEGFERLICNQKKENETRVVLCELGNPMKKNAQIG  731
             GEGAYEAELA+HLP GAHYMRA+SN+EGFERLICNQKKENE++VVLCELGNPMK+N +IG
Sbjct  704   GEGAYEAELAMHLPPGAHYMRAVSNLEGFERLICNQKKENESKVVLCELGNPMKRNTRIG  763

Query  732   IAMLVSVGNLEEAGESVSFQLQIRSKNSQNPNSKIVLLDVPVRAEAQVELRGNSFPASLV  791
             I MLVSVGNLEEAGE VSF+LQ+RSKNSQNPNS+ VLL VPVRA+AQVELRGNSFPA LV
Sbjct  764   IMMLVSVGNLEEAGEHVSFRLQLRSKNSQNPNSETVLLAVPVRADAQVELRGNSFPAFLV  823

Query  792   VAAEEGEREQNSLDSWGPKVEHTYELHNNGPGTVNGLHLSIHLPGQSQPSDLLYILDIQP  851
             VA+E+G RE+NS D  GPKVEHTYELHNNGPGTV+GLHLSI LPGQSQPSDLLYILDIQ 
Sbjct  824   VASEDGHRERNSSDR-GPKVEHTYELHNNGPGTVSGLHLSICLPGQSQPSDLLYILDIQT  882

Query  852   QGGLQCFPQPPVNPLKVDWGLPIPSPSPIHPAHHKRDRRQIFLPEPEQPSRLQDPVLV--  909
             QGGLQC PQP  NPLK+ W LP PSPSP HPAH  R+RR    P P+Q S L+DP+LV  
Sbjct  883   QGGLQCSPQPSPNPLKLVWRLPTPSPSPQHPAHRNRERRNTLQPRPKQSSVLRDPILVEM  942

Query  910   ---------------------------------SCDSAPCTVVQCDLQEMARGQRAMVTV  936
                                              SCDSAP TVVQC+LQEM RGQRAMVTV
Sbjct  943   PELPNISAPLCAGAWGEGMMDQEELGTNDMCPQSCDSAPYTVVQCELQEMVRGQRAMVTV  1002

Query  937   LAFLWLPSLYQRPLDQFVLQSHAWFNVSSLPYAVPPLSLPRGEAQVWTQLLRALEERAIP  996
             LAFL LPSL QRPLDQFVLQS AWFNVSSLPYAVP L LP GEA V TQLL+ALE+RA+P
Sbjct  1003  LAFLGLPSLDQRPLDQFVLQSQAWFNVSSLPYAVPALRLPSGEALVRTQLLQALEDRAVP  1062

Query  997   IWWVLVGVLGGLLLLTILVLAMWKVGFFKRNRPPLEEDDEE  1037
             IWW+LVGVLGGLLLLT+LVLAMWKVGFFKRNRPPLEED EE
Sbjct  1063  IWWMLVGVLGGLLLLTLLVLAMWKVGFFKRNRPPLEEDVEE  1103


>UniRef90_F1RQY8 Uncharacterized protein n=3 Tax=Sus scrofa RepID=F1RQY8_PIG
Length=1036

 Score = 1612 bits (4175),  Expect = 0.0, Method: Compositional matrix adjust.
 Identities = 812/1031 (79%), Positives = 900/1031 (87%), Gaps = 3/1031 (0%)

Query  1     MARALCPLQALWLLEWVLLLLGPCAAPPAWALNLDPVQLTFYAGPNGSQFGFSLDFHKDS  60
             MARALC L ALWLLEWV LLLGP AAPP WALNLDPV LT Y GPNGS FGFSLDF+K S
Sbjct  1     MARALCLLHALWLLEWVQLLLGPGAAPPTWALNLDPVHLTIYTGPNGSHFGFSLDFYKKS  60

Query  61    HGRVAIVVGAPRTLGPSQEETGGVFLCPWRAEGGQCPSLLFDLRDETRNVGSQTLQTFKA  120
             HG V+IVVGAPRTLG + EETGGVFLCPW+A+  QC +L F+L DETRNVG+QT QTFKA
Sbjct  61    HGSVSIVVGAPRTLGRNLEETGGVFLCPWKAKSVQCVALSFNLDDETRNVGAQTFQTFKA  120

Query  121   RQGLGASVVSWSDVIVACAPWQHWNVLEKTEEAEKTPVGSCFLAQPESGRRAEYSPCRGN  180
             RQGLGASV++W D +VACAPWQHWNVLEK EEAEKTPVG CF+AQ ++  RAE+SPCR N
Sbjct  121   RQGLGASVLTWRDNVVACAPWQHWNVLEKNEEAEKTPVGGCFVAQLQNSGRAEFSPCRAN  180

Query  181   TLSRIYVENDFSWDKRYCEAGFSSVVTQAGELVLGAPGGYYFLGLLAQAPVADIFSSYRP  240
              LS +YVE+ F+ D+RYCE GFSS VTQAGELVLGAPGGYYFLGL+A+AP+ADI SSYRP
Sbjct  181   LLSLVYVESKFN-DRRYCEVGFSSAVTQAGELVLGAPGGYYFLGLMARAPIADIISSYRP  239

Query  241   GILLWHVSSQSLSFDSSNPEYFDGYWGYSVAVGEFDGDLNTTEYVVGAPTWSWTLGAVEI  300
             G LLWHV +Q L+FDS  PEY++ Y GYSVAVGEFD + NTTEY++G PTWS TLGAVEI
Sbjct  240   GTLLWHVPTQKLTFDSDLPEYYESYLGYSVAVGEFDRNPNTTEYILGGPTWSMTLGAVEI  299

Query  301   LDSYYQRLHRLRGEQMASYFGHSVAVTDVNGDGRHDLLVGAPLYMESRADRKLAEVGRVY  360
               S +QRLH L+GEQ+ASYFGHSVAVTDVNGDGRHDLLVGAPLYMESRAD KLAEVGRVY
Sbjct  300   FTSKHQRLHLLQGEQVASYFGHSVAVTDVNGDGRHDLLVGAPLYMESRADHKLAEVGRVY  359

Query  361   LFLQPRGPHALGAPSLLLTGTQLYGRFGSAIAPLGDLDRDGYNDIAVAAPYGGPSGRGQV  420
             LFLQ RG H+LG PSLLLTGTQLYGRFGSAIAPLGDL+RDGYND+AVAAPYGGP+G+GQV
Sbjct  360   LFLQSRGHHSLGTPSLLLTGTQLYGRFGSAIAPLGDLNRDGYNDVAVAAPYGGPTGQGQV  419

Query  421   LVFLGQSEGLRSRPSQVLDSPFPTGSAFGFSLRGAVDIDDNGYPDLIVGAYGANQVAVYR  480
              VFLGQSEGL S+PSQVL SPF  GSAFGFSLRGA DIDDNGYPDL+VGAYGA++V VYR
Sbjct  420   SVFLGQSEGLNSQPSQVLHSPFAAGSAFGFSLRGATDIDDNGYPDLLVGAYGADKVVVYR  479

Query  481   AQPVVKASVQLLVQDSLNPAVKSCVLPQTKTPVSCFNIQMCVGATGHNIPQKLSLNAELQ  540
             AQPVV A+VQL+VQ+SLNPAVK+CV PQTKTPVSCF IQMCVGATGHNIP+KL LNAELQ
Sbjct  480   AQPVVTATVQLMVQESLNPAVKNCVQPQTKTPVSCFTIQMCVGATGHNIPEKLRLNAELQ  539

Query  541   LDRQKPRQGRRVLLLGSQQAGTTLNLDLGGKHSPICHTTMAFLRDEADFRDKLSPIVLSL  600
             LDRQKP Q RRVLLL SQQA T L++DL  + SP CH T AFLRDEADFRDKLSPIVLS 
Sbjct  540   LDRQKPHQSRRVLLLASQQASTVLDVDLTWRQSPTCHNTTAFLRDEADFRDKLSPIVLSF  599

Query  601   NVSLPPTEAGMAPAVVLHGDTHVQEQTRIVLDCGEDDVCVPQLQLTASVTGSPLLVGADN  660
             NVSL P + G A   +LHGDTHVQEQTRI+LDCGED VCVP+LQL+A+ TGSPLLVGADN
Sbjct  600   NVSLQPEKNGDALTFMLHGDTHVQEQTRIILDCGEDQVCVPKLQLSANTTGSPLLVGADN  659

Query  661   VLELQMDAANEGEGAYEAELAVHLPQGAHYMRALSNVEGFERLICNQKKENETRVVLCEL  720
             VLEL + AANEGEGA+EAEL VHLP GAHYM+ALSN + FERLIC QKKENET+VVLCEL
Sbjct  660   VLELHVVAANEGEGAHEAELVVHLPPGAHYMQALSNTKSFERLICTQKKENETKVVLCEL  719

Query  721   GNPMKKNAQIGIAMLVSVGNLEEAGESVSFQLQIRSKNSQNPNSKIVLLDVPVRAEAQVE  780
             GNPMK + QI I MLVSVGNLEEAGE VSF+LQIRSKNSQNPNS+ V+LDV VRAEA +E
Sbjct  720   GNPMKGDTQIEITMLVSVGNLEEAGEHVSFRLQIRSKNSQNPNSETVVLDVQVRAEAHLE  779

Query  781   LRGNSFPASLVVAAEEGEREQNSLDSWGPKVEHTYELHNNGPGTVNGLHLSIHLPGQSQP  840
             LRGNSFPASL++AA EG+ E NS D+ GPKVEHTYELHNNGP TV+GLHL +HLPGQSQ 
Sbjct  780   LRGNSFPASLLMAA-EGDWE-NSSDNLGPKVEHTYELHNNGPSTVSGLHLRLHLPGQSQT  837

Query  841   SDLLYILDIQPQGGLQCFPQPPVNPLKVDWGLPIPSPSPIHPAHHKRDRRQIFLPEPEQP  900
             SDLLYI+DIQ QGGLQC PQP  NP ++DWGL  P+PSP++PAHHKR+RRQ  LP  +QP
Sbjct  838   SDLLYIVDIQTQGGLQCSPQPSPNPRQLDWGLHSPTPSPVYPAHHKRNRRQAVLPGQKQP  897

Query  901   SRLQDPVLVSCDSAPCTVVQCDLQEMARGQRAMVTVLAFLWLPSLYQRPLDQFVLQSHAW  960
             S LQDP+L+SCDSAPCTVV CDL EMARGQRAMVT  AFLWLPSL QRPLDQFVL+SHAW
Sbjct  898   SSLQDPILLSCDSAPCTVVHCDLPEMARGQRAMVTAQAFLWLPSLRQRPLDQFVLRSHAW  957

Query  961   FNVSSLPYAVPPLSLPRGEAQVWTQLLRALEERAIPIWWVLVGVLGGLLLLTILVLAMWK  1020
             FNVSSLPYAVP LSLP GEAQV TQ+LR LE+R +P+WW+LVGVLGGLLLLT+LVLAMWK
Sbjct  958   FNVSSLPYAVPALSLPSGEAQVQTQVLRVLEDREVPLWWMLVGVLGGLLLLTLLVLAMWK  1017

Query  1021  VGFFKRNRPPL  1031
              GFFKRNRPPL
Sbjct  1018  CGFFKRNRPPL  1028


>UniRef90_H0WJH6 Uncharacterized protein n=2 Tax=Otolemur garnettii RepID=H0WJH6_OTOGA
Length=1041

 Score = 1608 bits (4163),  Expect = 0.0, Method: Compositional matrix adjust.
 Identities = 844/1034 (82%), Positives = 901/1034 (87%), Gaps = 4/1034 (0%)

Query  1     MARALCPLQALWLLEWVLLLLGPCAAPPAWALNLDPVQLTFYAGPNGSQFGFSLDFHKDS  60
             MARALC    LWLLEWVLLL+GP A+PP WALNLDPVQLTFY GPN S FGFSLDF+KDS
Sbjct  1     MARALCLPHVLWLLEWVLLLVGPGASPPTWALNLDPVQLTFYTGPNASHFGFSLDFYKDS  60

Query  61    HGRVAIVVGAPRTLGPSQEETGGVFLCPWRAEGGQCPSLLFDLRDETRNVGSQTLQTFKA  120
              G VAIVVGAPRTLGP Q+ETGGVFLCPWRAEGGQC SL F+L DETR VGSQ  QTFKA
Sbjct  61    QGSVAIVVGAPRTLGPDQKETGGVFLCPWRAEGGQCSSLHFNLNDETRKVGSQIFQTFKA  120

Query  121   RQGLGASVVSWSDVIVACAPWQHWNVLEKTEEAEKTPVGSCFLAQPESGRRAEYSPCRGN  180
              QGLGASVVSW+++IVACAPWQHWN LEKT+EAEKTPVG CF+AQ +SG RAEYSPCR N
Sbjct  121   GQGLGASVVSWNNIIVACAPWQHWNALEKTDEAEKTPVGGCFVAQLQSGGRAEYSPCRAN  180

Query  181   TLSRIYVENDFSWDKRYCEAGFSSVVTQAGELVLGAPGGYYFLGLLAQAPVADIFSSYRP  240
             T+S +Y E  +  D RYCEAGFSS VTQ GELVLGAPGGY+FLGLLA+AP+ADI SSYRP
Sbjct  181   TMSSVYPERRYRDDHRYCEAGFSSAVTQTGELVLGAPGGYFFLGLLARAPIADIISSYRP  240

Query  241   GILLWHVSSQSLSFDSSNPEYFDGYWGYSVAVGEFDGDLNTTEYVVGAPTWSWTLGAVEI  300
             G LLWHV +Q L+  S N EYF GY GYSVAVGEFDGDL+TTEYV GAPT SWTLGAVEI
Sbjct  241   GALLWHVPTQRLTSGSGNKEYFHGYQGYSVAVGEFDGDLSTTEYVFGAPTRSWTLGAVEI  300

Query  301   LDSYYQRLHRLRGEQMASYFGHSVAVTDVNGDGRHDLLVGAPLYMESRADRKLAEVGRVY  360
             LD +++ LHRL+GEQMASYFGHSVAVTDVNGDG+HDLLVGAPLYMESRADRKLAEVGRVY
Sbjct  301   LDLHFRTLHRLQGEQMASYFGHSVAVTDVNGDGKHDLLVGAPLYMESRADRKLAEVGRVY  360

Query  361   LFLQPRGPHALGAPSLLLTGTQLYGRFGSAIAPLGDLDRDGYNDIAVAAPYGGPSGRGQV  420
             LFLQPRGPH LG  SLLLTGTQLYGRFGSAIAPLGDL+RDGYND+AVAAPYGGPSGRGQV
Sbjct  361   LFLQPRGPHTLGTLSLLLTGTQLYGRFGSAIAPLGDLNRDGYNDVAVAAPYGGPSGRGQV  420

Query  421   LVFLGQSEGLRSRPSQVLDSPFPTGSAFGFSLRGAVDIDDNGYPDLIVGAYGANQVAVYR  480
             LVFLGQSEGL SRPSQVLDSPFP GS FGFSLRGAVDIDDNGYPDL+VGAYGAN+V VYR
Sbjct  421   LVFLGQSEGLSSRPSQVLDSPFPKGSGFGFSLRGAVDIDDNGYPDLLVGAYGANKVTVYR  480

Query  481   AQPVVKASVQLLVQDSLNPAVKSCVLPQTKTPVSCFNIQMCVGATGHNIPQKLSLNAELQ  540
             AQPVV A+V LLVQDSLNP VK+C+LPQTKT VSCF+IQMCVGATGHNIPQKL LNAELQ
Sbjct  481   AQPVVMATVHLLVQDSLNPTVKNCLLPQTKTSVSCFDIQMCVGATGHNIPQKLYLNAELQ  540

Query  541   LDRQKPRQGRRVLLLGSQQAGTTLNLDLGGKHSPICHTTMAFLRDEADFRDKLSPIVLSL  600
             LDRQKPRQGRRVLLL SQQA TT NLDLGG+H PIC TT AFLRDEADFRDKLSPIVLSL
Sbjct  541   LDRQKPRQGRRVLLLDSQQASTTFNLDLGGRHKPICRTTKAFLRDEADFRDKLSPIVLSL  600

Query  601   NVS-LPPTEAGMAPAVVLHGDTHVQEQTRIVLDCGEDDVCVPQLQLTASVTGSPLLVGAD  659
             NVS L   EAG APAVVLHGDTHVQEQTRI+LDCGEDDVCVPQLQLTA+VTGSPLLVGAD
Sbjct  601   NVSLLTKEEAGAAPAVVLHGDTHVQEQTRIILDCGEDDVCVPQLQLTANVTGSPLLVGAD  660

Query  660   NVLELQMDAANEGEGAYEAELAVHLPQGAHYMRALSNVEGFERLICNQKKENETRVVLCE  719
             NVLELQMDAANEGEGAYEAELAVHLP GA+YMRALSNVEGFERL CNQKKENET+VVLCE
Sbjct  661   NVLELQMDAANEGEGAYEAELAVHLPSGAYYMRALSNVEGFERLTCNQKKENETKVVLCE  720

Query  720   LGNPMKKNAQIGIAMLVSVGNLEEAGESVSFQLQIRSKNSQNPNSKIVLLDVPVRAEAQV  779
             LGNPMKKNAQIGI MLVSVGNLEE GE VSFQLQIRSKNSQNPNS+ VLLDVPV AEAQ+
Sbjct  721   LGNPMKKNAQIGITMLVSVGNLEEVGEHVSFQLQIRSKNSQNPNSEPVLLDVPVWAEAQL  780

Query  780   ELRGNSFPASLVVAAEEGEREQNSLDSWGPKVEHTYELHNNGPGTVNGLHLSIHLPGQSQ  839
             EL GNSFPASLVVAAEEG+R+QN  DSWGPKVEHTYELHN+GPGTV+GL LSIHLP QSQ
Sbjct  781   ELHGNSFPASLVVAAEEGDRKQNISDSWGPKVEHTYELHNDGPGTVSGLRLSIHLPSQSQ  840

Query  840   PSDLLYILDIQPQGGLQCFPQPPVNPLKVDWGLPIPSPSPIHPAHHKRDRRQIFLPEPEQ  899
              SDLLYILD+QPQGGLQC PQP  NPLK+DW LP PSPSPIHP  H+R+RR    P  +Q
Sbjct  841   SSDLLYILDVQPQGGLQCSPQPSPNPLKLDWKLPTPSPSPIHPEDHRRERRHAS-PGSKQ  899

Query  900   PSRLQDPVLVSCDSAPCTVVQCDLQEMARGQRAMVTVL--AFLWLPSLYQRPLDQFVLQS  957
             PS LQDPVLV+  S P    +  L    R        L    L L  L  RPLDQF+LQS
Sbjct  900   PSSLQDPVLVATPSTPEARARLTLGVKGRIGGGAGGCLPAGCLGLGLLQPRPLDQFILQS  959

Query  958   HAWFNVSSLPYAVPPLSLPRGEAQVWTQLLRALEERAIPIWWVLVGVLGGLLLLTILVLA  1017
             HAWFNVSSLPYAVP LSLP GEA V T+LLR LEE+ +PIWWVLVGVLGGLLLLT+LVLA
Sbjct  960   HAWFNVSSLPYAVPALSLPSGEAWVETKLLRVLEEKPVPIWWVLVGVLGGLLLLTLLVLA  1019

Query  1018  MWKVGFFKRNRPPL  1031
             MWKVGFFKRN+PPL
Sbjct  1020  MWKVGFFKRNQPPL  1033


>UniRef90_UPI0003316A29 PREDICTED: integrin alpha-IIb n=1 Tax=Sorex araneus RepID=UPI0003316A29
Length=1038

 Score = 1607 bits (4161),  Expect = 0.0, Method: Compositional matrix adjust.
 Identities = 814/1033 (79%), Positives = 906/1033 (88%), Gaps = 5/1033 (0%)

Query  1     MARALCPLQALWLLEWVLLLLGPCAAPPAWALNLDPVQLTFYAGPNGSQFGFSLDFHKDS  60
             MAR L PLQ  WLL  + LLLG    PPAWALNLD  +LT Y GPNGS FGF+LDF+KDS
Sbjct  1     MARTLSPLQTPWLLACLQLLLGLRVTPPAWALNLDAGRLTIYTGPNGSHFGFALDFNKDS  60

Query  61    HGRVAIVVGAPRTLGPSQEETGGVFLCPWRAEGGQCPSLLFDLRDETRNVGSQTLQTFKA  120
             HGRV IVVGAPRTLG +QEE GGVFLCPWRAEG QC SL FDL DETR VGSQT QTFKA
Sbjct  61    HGRVTIVVGAPRTLGRNQEEMGGVFLCPWRAEGDQCTSLHFDLNDETRKVGSQTFQTFKA  120

Query  121   RQGLGASVVSWSDVIVACAPWQHWNVLEKTEEAEKTPVGSCFLAQPESGRRAEYSPCRGN  180
             +QGLGA++ SW D +VACAPWQHWNVL+  +EAEKTPVG CF+AQ  +  RAEYSPCR N
Sbjct  121   QQGLGATIASWRDNVVACAPWQHWNVLDGADEAEKTPVGGCFVAQLWNSSRAEYSPCRAN  180

Query  181   TLSRIYVENDFSWDKRYCEAGFSSVVTQAGELVLGAPGGYYFLGLLAQAPVADIFSSYRP  240
             T+SR+YV+N+F+ DKRYCEAGFS+VVTQAGELVLGAPGGY+FLGLL + P+A + SSYRP
Sbjct  181   TMSRVYVKNEFNGDKRYCEAGFSAVVTQAGELVLGAPGGYFFLGLLTRVPIAKVVSSYRP  240

Query  241   GILLWHVSSQSLSFDSSNPEYFDGYWGYSVAVGEFDGDLNTTEYVVGAPTWSWTLGAVEI  300
             G LLWHV +Q  ++DSSNPE+FD Y GYSVAVGEFDGD +TTEYV GAPTWSWT GAVEI
Sbjct  241   GTLLWHVPNQRFTYDSSNPEHFDSYRGYSVAVGEFDGDPSTTEYVFGAPTWSWTRGAVEI  300

Query  301   LDSYYQRLHRLRGEQMASYFGHSVAVTDVNGDGRHDLLVGAPLYMESRADRKLAEVGRVY  360
                +YQ L++LRGEQMASYFGHSVAVTDVNGDGR DLLVGAPLYMESRA RKLAEVGRVY
Sbjct  301   FSMHYQSLYQLRGEQMASYFGHSVAVTDVNGDGRDDLLVGAPLYMESRAGRKLAEVGRVY  360

Query  361   LFLQPRGPHALGAPSLLLTGTQLYGRFGSAIAPLGDLDRDGYNDIAVAAPYGGPSGRGQV  420
             LFLQ RG  ALGAPSLLLTGTQLYGRFGSAIAPLGDL+RDGYND+AV APYGG SGRGQV
Sbjct  361   LFLQSRGTQALGAPSLLLTGTQLYGRFGSAIAPLGDLNRDGYNDVAVGAPYGGLSGRGQV  420

Query  421   LVFLGQSEGLRSRPSQVLDSPFPTGSAFGFSLRGAVDIDDNGYPDLIVGAYGANQVAVYR  480
             LV+LG SEGL SRPSQVLDSPFPTGSAFGFSLRGAVDIDDNGYPDL+VGAYG ++VAVYR
Sbjct  421   LVYLGGSEGLSSRPSQVLDSPFPTGSAFGFSLRGAVDIDDNGYPDLLVGAYGDSKVAVYR  480

Query  481   AQPVVKASVQLLVQDSLNPAVKSCVLPQTKTPVSCFNIQMCVGATGHNIPQKLSLNAELQ  540
             AQPVV A++QLLVQDSLNPAVK+CVL QT TPVSCFN+Q+CV  +GHN+P KL L+AELQ
Sbjct  481   AQPVVTAALQLLVQDSLNPAVKNCVLSQTNTPVSCFNVQLCVSISGHNMPPKLRLDAELQ  540

Query  541   LDRQKPRQGRRVLLLGSQQAGTTLNLDLGGKHSPICHTTMAFLRDEADFRDKLSPIVLSL  600
             LDRQKPRQGRR LLL SQQAGTTL L+LG   S +CH+  AFLRDEADFRDKLSPIVLS 
Sbjct  541   LDRQKPRQGRRALLLDSQQAGTTLGLNLGRADSHVCHSVTAFLRDEADFRDKLSPIVLSF  600

Query  601   NVSLPPTEAGMAPAVVLHGDTHVQEQTRIVLDCGEDDVCVPQLQLTASV-TGSPLLVGAD  659
             NVSL P + G APA+VLHGDTHVQEQT+I+LDCG+DDVCVPQL++TA+V TGSPLL+GAD
Sbjct  601   NVSLHPEKDGRAPALVLHGDTHVQEQTQIILDCGDDDVCVPQLEVTANVTTGSPLLIGAD  660

Query  660   NVLELQMDAANEGEGAYEAELAVHLPQGAHYMRALSNVEGFERLICNQKKENETRVVLCE  719
             NVLELQ+ AAN+GEGAYEAELAVHLP GAHYMRALSN++GFERLICNQKKENET+VVLCE
Sbjct  661   NVLELQLQAANKGEGAYEAELAVHLPPGAHYMRALSNMKGFERLICNQKKENETKVVLCE  720

Query  720   LGNPMKKNAQIGIAMLVSVGNLEEAGESVSFQLQIRSKNSQNPNSKIVLLDVPVRAEAQV  779
             LGNPM+KNAQ+GI MLVSVG+LEEAGE VSF+LQIRSKNSQNP S + LL+VPVRA A++
Sbjct  721   LGNPMRKNAQVGIMMLVSVGHLEEAGEHVSFRLQIRSKNSQNPKSAVELLEVPVRAGARL  780

Query  780   ELRGNSFPASLVVAAEEGEREQNSLDSWGPKVEHTYELHNNGPGTVNGLHLSIHLPGQSQ  839
             ELRGNSFPASLVVAAEEG R+ NS DSWGPKVEHTYEL+NNGPG+V+GL L + LPGQS 
Sbjct  781   ELRGNSFPASLVVAAEEGSRD-NSSDSWGPKVEHTYELYNNGPGSVSGLQLELQLPGQSG  839

Query  840   PSDLLYILDIQPQGGLQCFPQPPVNPLKVDWGLPIPSPSPIHPAHHKRDRRQIFLPEPEQ  899
             PSDLLYIL++QP GGLQC PQP  NPLK+DW LP PSPSP+  AHHKR+RR +   + +Q
Sbjct  840   PSDLLYILNVQPHGGLQCSPQPSPNPLKLDWRLPTPSPSPVPSAHHKRERRSLL--QAKQ  897

Query  900   PSRLQDPVLVSCDS-APCTVVQCDLQEMARGQRAMVTVLAFLWLPSLYQRPLDQFVLQSH  958
             PS+LQDP LVSCDS APCTVVQC+LQEMARGQR MVTVLA LWLPS  Q+PL+QFVLQS 
Sbjct  898   PSKLQDPALVSCDSVAPCTVVQCELQEMARGQRVMVTVLALLWLPSFRQKPLEQFVLQSR  957

Query  959   AWFNVSSLPYAVPPLSLPRGEAQVWTQLLRALEERAIPIWWVLVGVLGGLLLLTILVLAM  1018
             AWFNVSSLPYAVP LSLP GEA+V TQLLR LEER +PIWWVLVG LGGLLLLT+L+LAM
Sbjct  958   AWFNVSSLPYAVPALSLPSGEARVETQLLRVLEERDVPIWWVLVGGLGGLLLLTLLILAM  1017

Query  1019  WKVGFFKRNRPPL  1031
             WK+GFFKRNRPPL
Sbjct  1018  WKLGFFKRNRPPL  1030


>UniRef90_G3STY0 Uncharacterized protein (Fragment) n=2 Tax=Loxodonta africana 
RepID=G3STY0_LOXAF
Length=1036

 Score = 1607 bits (4161),  Expect = 0.0, Method: Compositional matrix adjust.
 Identities = 817/1021 (80%), Positives = 898/1021 (88%), Gaps = 1/1021 (0%)

Query  11    LWLLEWVLLLLGPCAAPPAWALNLDPVQLTFYAGPNGSQFGFSLDFHKDSHGRVAIVVGA  70
             LWLL W  LLLGP   PP WALNLD ++LT Y GPNGS FGFSLDF+KDS G VAIVVGA
Sbjct  10    LWLLGWAQLLLGP-GTPPTWALNLDLMRLTVYTGPNGSHFGFSLDFYKDSKGSVAIVVGA  68

Query  71    PRTLGPSQEETGGVFLCPWRAEGGQCPSLLFDLRDETRNVGSQTLQTFKARQGLGASVVS  130
             PR LGP +EETGGVFLCPW+AEGGQC SL F L D+ +NVG QTLQTFKA QGLGASVVS
Sbjct  69    PRALGPRREETGGVFLCPWKAEGGQCTSLSFHLTDDNQNVGYQTLQTFKAGQGLGASVVS  128

Query  131   WSDVIVACAPWQHWNVLEKTEEAEKTPVGSCFLAQPESGRRAEYSPCRGNTLSRIYVEND  190
             W D +VACAPWQHWNVLEKTEEAEKTPVGSC++A  +SG RAEYSPCR   +S+IY +N 
Sbjct  129   WRDNVVACAPWQHWNVLEKTEEAEKTPVGSCWVAHLQSGSRAEYSPCRARIMSKIYEQNR  188

Query  191   FSWDKRYCEAGFSSVVTQAGELVLGAPGGYYFLGLLAQAPVADIFSSYRPGILLWHVSSQ  250
             F  D+RYCE GFSSVVTQAGELVLGAPGGYYFLGLL +APVA+I SSY PG LL  V SQ
Sbjct  189   FMLDRRYCEVGFSSVVTQAGELVLGAPGGYYFLGLLVRAPVANIVSSYSPGTLLRSVPSQ  248

Query  251   SLSFDSSNPEYFDGYWGYSVAVGEFDGDLNTTEYVVGAPTWSWTLGAVEILDSYYQRLHR  310
             S + DSS+ E+FDGY GYSVAVGEFDG  NTTEYV GAPTWSWTLGAVEIL+S ++ L R
Sbjct  249   SFTSDSSSQEFFDGYRGYSVAVGEFDGSPNTTEYVFGAPTWSWTLGAVEILNSDHRTLQR  308

Query  311   LRGEQMASYFGHSVAVTDVNGDGRHDLLVGAPLYMESRADRKLAEVGRVYLFLQPRGPHA  370
             L GEQMASYFGHSVAVTDVNGDGRHDLLVGAPLYM+SR+DRKLAEVGRVYL+LQPRG + 
Sbjct  309   LHGEQMASYFGHSVAVTDVNGDGRHDLLVGAPLYMDSRSDRKLAEVGRVYLYLQPRGTYV  368

Query  371   LGAPSLLLTGTQLYGRFGSAIAPLGDLDRDGYNDIAVAAPYGGPSGRGQVLVFLGQSEGL  430
             LGAP+LLLTGTQLYGRFGSAIAPLGDLDRDGYND+AVAAPYGGPSGRGQVLVF GQSEGL
Sbjct  369   LGAPNLLLTGTQLYGRFGSAIAPLGDLDRDGYNDLAVAAPYGGPSGRGQVLVFRGQSEGL  428

Query  431   RSRPSQVLDSPFPTGSAFGFSLRGAVDIDDNGYPDLIVGAYGANQVAVYRAQPVVKASVQ  490
              SRPSQVLDSPFP GS FGFSLRGA DIDDNGYPDL+VGAYGA++VAVYRAQPVV ASVQ
Sbjct  429   SSRPSQVLDSPFPKGSGFGFSLRGATDIDDNGYPDLLVGAYGASKVAVYRAQPVVMASVQ  488

Query  491   LLVQDSLNPAVKSCVLPQTKTPVSCFNIQMCVGATGHNIPQKLSLNAELQLDRQKPRQGR  550
             LLVQDSLNPAVK C+L QT   VSCFNIQMCVGATGHNI +KL LNAELQLDRQKPRQGR
Sbjct  489   LLVQDSLNPAVKDCILTQTNKAVSCFNIQMCVGATGHNITEKLHLNAELQLDRQKPRQGR  548

Query  551   RVLLLGSQQAGTTLNLDLGGKHSPICHTTMAFLRDEADFRDKLSPIVLSLNVSLPPTEAG  610
             RVLLLGSQQA TTL+LDL  +HSPICHTT AFLRDEADFRDKLSPIV SLNVSL P EAG
Sbjct  549   RVLLLGSQQASTTLSLDLSRRHSPICHTTKAFLRDEADFRDKLSPIVFSLNVSLQPEEAG  608

Query  611   MAPAVVLHGDTHVQEQTRIVLDCGEDDVCVPQLQLTASVTGSPLLVGADNVLELQMDAAN  670
             +APA++L GDTHVQEQTRI+LDCGED +CVPQLQLT  + GSPLL+GAD+VL+LQMDA N
Sbjct  609   LAPALLLLGDTHVQEQTRIILDCGEDHLCVPQLQLTGEMRGSPLLIGADSVLKLQMDAVN  668

Query  671   EGEGAYEAELAVHLPQGAHYMRALSNVEGFERLICNQKKENETRVVLCELGNPMKKNAQI  730
             EGEGAYEAEL VHLP GA+YM+ALS+++G+ERLICNQKKENET++VLCELGNPMKK+A+I
Sbjct  669   EGEGAYEAELVVHLPPGAYYMQALSDIQGYERLICNQKKENETKMVLCELGNPMKKDARI  728

Query  731   GIAMLVSVGNLEEAGESVSFQLQIRSKNSQNPNSKIVLLDVPVRAEAQVELRGNSFPASL  790
              I ML+SV NLEE GE +SFQLQIRSKNSQNPNS++VLL+VPV AEA VELRGNSFPASL
Sbjct  729   QITMLLSVENLEEVGEYMSFQLQIRSKNSQNPNSEMVLLNVPVWAEAHVELRGNSFPASL  788

Query  791   VVAAEEGEREQNSLDSWGPKVEHTYELHNNGPGTVNGLHLSIHLPGQSQPSDLLYILDIQ  850
             VV AEEG+R+  S DSWGP+VEHTYELHN GPG V+GL L++  P QSQPSDLLYILD+Q
Sbjct  789   VVPAEEGDRKTESSDSWGPRVEHTYELHNKGPGAVSGLRLNLQFPSQSQPSDLLYILDVQ  848

Query  851   PQGGLQCFPQPPVNPLKVDWGLPIPSPSPIHPAHHKRDRRQIFLPEPEQPSRLQDPVLVS  910
             PQGGLQC PQP   PL++D  LP PS  P++P HHKR+RRQ   P  +QPS LQDP+LV+
Sbjct  849   PQGGLQCSPQPSPKPLQLDQRLPTPSQPPVYPEHHKRERRQALQPGSQQPSELQDPILVN  908

Query  911   CDSAPCTVVQCDLQEMARGQRAMVTVLAFLWLPSLYQRPLDQFVLQSHAWFNVSSLPYAV  970
             CDSAPCTVVQC+LQEMA GQRAMVTVLAFLWLPSL QRPLDQFVLQSHAWFNVS+LPYAV
Sbjct  909   CDSAPCTVVQCELQEMAPGQRAMVTVLAFLWLPSLRQRPLDQFVLQSHAWFNVSALPYAV  968

Query  971   PPLSLPRGEAQVWTQLLRALEERAIPIWWVLVGVLGGLLLLTILVLAMWKVGFFKRNRPP  1030
             P LSLPRGEA V TQLLR LEER +PIWW+LVG+LGGLLLLT+LVLAMWKVGFFKRNRPP
Sbjct  969   PALSLPRGEALVQTQLLRVLEERDVPIWWILVGMLGGLLLLTLLVLAMWKVGFFKRNRPP  1028

Query  1031  L  1031
             L
Sbjct  1029  L  1029


>UniRef90_D3ZAC0 Protein Itga2b n=5 Tax=Rattus RepID=D3ZAC0_RAT
Length=1034

 Score = 1598 bits (4138),  Expect = 0.0, Method: Compositional matrix adjust.
 Identities = 809/1032 (78%), Positives = 894/1032 (87%), Gaps = 6/1032 (1%)

Query  1     MARALCPLQALWLLEWVLLLLGPCAAPPAWALNLDPVQLTFYAGPNGSQFGFSLDFHKDS  60
             MARA C    LWLL+W  L LGP AAPPAWALNLD V+ + Y GPNGS FGFS+DFHKDS
Sbjct  1     MARASCAWNTLWLLQWTPLFLGPSAAPPAWALNLDSVKFSVYTGPNGSHFGFSVDFHKDS  60

Query  61    HGRVAIVVGAPRTLGPSQEETGGVFLCPWRAEGGQCPSLLFDLRDETRNVGSQTLQTFKA  120
             HG V+IVVGAPR L  +QEETGGVFLCPW+A  G C SLLFDLRDETR +  QT QTFK 
Sbjct  61    HGSVSIVVGAPRALNANQEETGGVFLCPWKANNGTCTSLLFDLRDETRKLSLQTFQTFKT  120

Query  121   RQGLGASVVSWSDVIVACAPWQHWNVLEKTEEAEKTPVGSCFLAQPESGRRAEYSPCRGN  180
              QGLGASV+SW+DVIVACAPWQHWNVLEK +EAEKTPVG CF+A+ +SG RAEYSPCR N
Sbjct  121   GQGLGASVLSWNDVIVACAPWQHWNVLEKYDEAEKTPVGGCFVAELQSGGRAEYSPCRSN  180

Query  181   TLSRIYVENDFSWDKRYCEAGFSSVVTQAGELVLGAPGGYYFLGLLAQAPVADIFSSYRP  240
             T+S +Y +  FS DKRYCEAGFS  VTQAGELVLGAPGGY+FLGLL + P+ +I SSYRP
Sbjct  181   TMSSVYSQG-FSGDKRYCEAGFSLAVTQAGELVLGAPGGYFFLGLLVRVPIENIISSYRP  239

Query  241   GILLWHVSSQSLSFDSSNPEYFDGYWGYSVAVGEFDGDLNTTEYVVGAPTWSWTLGAVEI  300
             G LLWHVS+Q  S+DSSNP YF GY GYSVAVGEFDGDL+TTEY+ GAPTWSWTLGAVEI
Sbjct  240   GTLLWHVSNQRFSYDSSNPVYFHGYRGYSVAVGEFDGDLSTTEYIFGAPTWSWTLGAVEI  299

Query  301   LDSYYQRLHRLRGEQMASYFGHSVAVTDVNGDGRHDLLVGAPLYMESRADRKLAEVGRVY  360
             LDSYYQ LHRL GEQMASYFGHSVAVTDVNGDGRHDLLVGAPLYMESR DRKLAEVGRVY
Sbjct  300   LDSYYQTLHRLHGEQMASYFGHSVAVTDVNGDGRHDLLVGAPLYMESRVDRKLAEVGRVY  359

Query  361   LFLQPRGPHALGAPSLLLTGTQLYGRFGSAIAPLGDLDRDGYNDIAVAAPYGGPSGRGQV  420
             LFLQP+G  AL +P+L+LTGTQ+YGRFGSAIAPLGDL+RDGYND+AVAAPYGGPSG+GQV
Sbjct  360   LFLQPKGLQALSSPTLVLTGTQVYGRFGSAIAPLGDLNRDGYNDVAVAAPYGGPSGQGQV  419

Query  421   LVFLGQSEGLRSRPSQVLDSPFPTGSAFGFSLRGAVDIDDNGYPDLIVGAYGANQVAVYR  480
             L+FLGQSEGL  RPSQVLDSPFPTGS FGFSLRG+VDIDDNGYPDLIVGAYGA++VAVYR
Sbjct  420   LIFLGQSEGLSPRPSQVLDSPFPTGSGFGFSLRGSVDIDDNGYPDLIVGAYGASKVAVYR  479

Query  481   AQPVVKASVQLLVQDSLNPAVKSCVLPQTKTPVSCFNIQMCVGATGHNIPQKLSLNAELQ  540
             AQPVV A+VQL+VQDSLNP +K+CVL QTKTPVSCFN+QMCVGATGHNIPQKL L AELQ
Sbjct  480   AQPVVMATVQLMVQDSLNPTLKNCVLEQTKTPVSCFNVQMCVGATGHNIPQKLHLKAELQ  539

Query  541   LDRQKPRQGRRVLLLGSQQAGTTLNLDLGGKHSPICHTTMAFLRDEADFRDKLSPIVLSL  600
             LD QKPRQ RRVLLL S+QA  TL+LDLGG++ PICHT  AFLRDEADFRDKLSPIVLSL
Sbjct  540   LDLQKPRQARRVLLLASRQASLTLSLDLGGRNKPICHTIKAFLRDEADFRDKLSPIVLSL  599

Query  601   NVSLPPTEAGMAPAVVLHGDTHVQEQTRIVLDCGEDDVCVPQLQLTASVTGSPLLVGADN  660
             NVSLPP E G+APAVVLHG THVQEQTRI+LDCGED++CVPQLQLTA+   SPLL+GADN
Sbjct  600   NVSLPPEETGVAPAVVLHGVTHVQEQTRIILDCGEDNLCVPQLQLTATAGDSPLLIGADN  659

Query  661   VLELQMDAANEGEGAYEAELAVHLPQGAHYMRALSNVEGFERLICNQKKENETRVVLCEL  720
             VLEL+++A+N+GEGAYEAELAVHLP GAHY+RA SNV+GFERL+C QKKENE+R+ LCEL
Sbjct  660   VLELKVNASNDGEGAYEAELAVHLPPGAHYIRAFSNVKGFERLVCTQKKENESRLALCEL  719

Query  721   GNPMKKNAQIGIAMLVSVGNLEEAGESVSFQLQIRSKNSQNPNSKIVLLDVPVRAEAQVE  780
             GNPMKK+ +IGI MLVSV  LEEAG+SVSFQLQIRSKNSQNPNS+ VLL V VRAEA VE
Sbjct  720   GNPMKKDTRIGITMLVSVEILEEAGDSVSFQLQIRSKNSQNPNSEAVLLPVAVRAEAAVE  779

Query  781   LRGNSFPASLVVAAEEGEREQNSLDSWGPKVEHTYELHNNGPGTVNGLHLSIHLPGQSQP  840
             LRGNSFPASLVVAAEE ++EQ+ LDSW  +VEHTYELHNNGPGTVNGL L IHLPGQSQP
Sbjct  780   LRGNSFPASLVVAAEEVDKEQDGLDSWVSRVEHTYELHNNGPGTVNGLSLIIHLPGQSQP  839

Query  841   SDLLYILDIQPQGGLQCFPQPPVNPLKVDWGLPIPSPSPIHPAHHKRDRRQIFLPEPEQP  900
             SDLLYILD+QP+GGL C  QPP    KVD  L  PSPS I   HH RDRR+   P+  + 
Sbjct  840   SDLLYILDVQPKGGLLCSTQPPP---KVDRRLTTPSPSSIRRIHHDRDRREAS-PQGSKQ  895

Query  901   SRLQDPVLVSCD-SAPCTVVQCDLQEMARGQRAMVTVLAFLWLPSLYQRPLDQFVLQSHA  959
             +  QDPVLVSC+ SAPCTVV+C+LQEM RGQRAMVTV A L L  L QRP +QFVLQSHA
Sbjct  896   TEQQDPVLVSCNGSAPCTVVECELQEMVRGQRAMVTVQATLGLSILRQRPQEQFVLQSHA  955

Query  960   WFNVSSLPYAVPPLSLPRGEAQVWTQLLRALEERAIPIWWVLVGVLGGLLLLTILVLAMW  1019
             WFNVSSLPY+VP +SLP G+  V T LLRALEER IP+WWVLVGVLGGLLLLT+LVLAMW
Sbjct  956   WFNVSSLPYSVPVVSLPSGQGLVQTHLLRALEERDIPVWWVLVGVLGGLLLLTLLVLAMW  1015

Query  1020  KVGFFKRNRPPL  1031
             K GFFKRNRPPL
Sbjct  1016  KAGFFKRNRPPL  1027


>UniRef90_W5PEW9 Uncharacterized protein n=6 Tax=Bovidae RepID=W5PEW9_SHEEP
Length=1179

 Score = 1590 bits (4117),  Expect = 0.0, Method: Compositional matrix adjust.
 Identities = 787/969 (81%), Positives = 862/969 (89%), Gaps = 6/969 (1%)

Query  64    VAIVVGAPRTLGPSQEETGGVFLCPWRAEGGQCPSLLFDLRDETRNVGSQTLQTFKARQG  123
             V+IVVGAPRTLG S+EETGGVFLCPW+AEGGQC SL F+L DET+++G+QT QTFKA QG
Sbjct  209   VSIVVGAPRTLGRSEEETGGVFLCPWKAEGGQCISLPFNLYDETQSIGTQTFQTFKAGQG  268

Query  124   LGASVVSWSDVIVACAPWQHWNVLEKTEE-AEKTPVGSCFLAQPESGRRAEYSPCRGNTL  182
             LGASVVSW D IVACAPWQHWNVL++ EE A+KTPVG CF+AQ ++G R EYSPCR N +
Sbjct  269   LGASVVSWRDSIVACAPWQHWNVLDRNEEEAQKTPVGGCFVAQLQNGDRTEYSPCRANKM  328

Query  183   SRIYVENDFSWDKRYCEAGFSSVVTQAGELVLGAPGGYYFLGLLAQAPVADIFSSYRPGI  242
             S+ Y  N F  D+RYCEAGFSSVVTQAGELVLGAPGGYYF+GLLA+AP+ADI SSYRPG 
Sbjct  329   SQFYERNHFREDRRYCEAGFSSVVTQAGELVLGAPGGYYFVGLLARAPIADIISSYRPGN  388

Query  243   LLWHVSSQSLSFDSSNPEYFDGYWGYSVAVGEFDGDLNTTEYVVGAPTWSWTLGAVEILD  302
             LLWHV +Q  ++D S+ +Y+DGY GYSVAVG+FDG+ NTTEYV GAPTWSWTLGAVEILD
Sbjct  389   LLWHVRTQ-FTYDHSHLQYYDGYRGYSVAVGDFDGNPNTTEYVFGAPTWSWTLGAVEILD  447

Query  303   SYYQRLHRLRGEQMASYFGHSVAVTDVNGDGRHDLLVGAPLYMESRADRKLAEVGRVYLF  362
             SY+Q LHRL GEQMASYFGHSVAVTDVNGDGRHDLLVGAPLYMESRADRKLAEVGRVYLF
Sbjct  448   SYHQMLHRLHGEQMASYFGHSVAVTDVNGDGRHDLLVGAPLYMESRADRKLAEVGRVYLF  507

Query  363   LQPRGPHALGAPSLLLTGTQLYGRFGSAIAPLGDLDRDGYNDIAVAAPYGGPSGRGQVLV  422
             LQ RG   LGAP+LLLTG QLYGRFGSAIAPLGDL+RDGYND+AVAAPYGGPSG+GQVLV
Sbjct  508   LQTRGARMLGAPNLLLTGAQLYGRFGSAIAPLGDLNRDGYNDVAVAAPYGGPSGQGQVLV  567

Query  423   FLGQSEGLRSRPSQVLDSPFPTGSAFGFSLRGAVDIDDNGYPDLIVGAYGANQVAVYRAQ  482
             +LGQSEGL   PSQVLDSPFPTGS FGFSLRGA DIDDNGYPDL+VGAYGA++V VYRAQ
Sbjct  568   YLGQSEGLNPSPSQVLDSPFPTGSGFGFSLRGATDIDDNGYPDLLVGAYGASKVVVYRAQ  627

Query  483   PVVKASVQLLVQDSLNPAVKSCVLPQTKTPVSCFNIQMCVGATGHNIPQKLSLNAELQLD  542
             PVV  +VQL+VQDSLNPAVK+CVL QTKTPVSCFNIQMCVGATGHNIP+KL L AELQLD
Sbjct  628   PVVMVTVQLMVQDSLNPAVKTCVLSQTKTPVSCFNIQMCVGATGHNIPEKLHLKAELQLD  687

Query  543   RQKPRQGRRVLLLGSQQAGTTLNLDLGGKHSPICHTTMAFLRDEADFRDKLSPIVLSLNV  602
             RQKPRQGRRVLLL SQQAGT L+L+L G+H+PIC T  AFLRDE DFRDKLSPIVLS +V
Sbjct  688   RQKPRQGRRVLLLDSQQAGTILDLELRGRHNPICSTATAFLRDETDFRDKLSPIVLSFSV  747

Query  603   SLPPTEAGMAPAVVLHGDTHVQEQTRIVLDCGEDDVCVPQLQLTASVTGSPLLVGADNVL  662
             SLPP + G APA+VLHGDTH+QEQTRI+LDCG+DD+CVPQLQLTAS+ GSPLL+GADNVL
Sbjct  748   SLPPEKDGGAPALVLHGDTHIQEQTRIILDCGDDDLCVPQLQLTASMKGSPLLIGADNVL  807

Query  663   ELQMDAANEGEGAYEAELAVHLPQGAHYMRALSNVEGFERLICNQKKENETRVVLCELGN  722
             EL+MDAANEGEGAYEAELAV LP GAHYMRA+SN+EGFERLICNQKKENET+VVLCELGN
Sbjct  808   ELRMDAANEGEGAYEAELAVFLPPGAHYMRAVSNMEGFERLICNQKKENETKVVLCELGN  867

Query  723   PMKKNAQIGIAMLVSVGNLEEAGESVSFQLQIRSKNSQNPNSKIVLLDVPVRAEAQVELR  782
             PMK NAQI + M VSVG LEEAGE VSF LQIRSKNSQNPNS++V LDVPVRA A VELR
Sbjct  868   PMKSNAQIEVTMWVSVGKLEEAGEQVSFLLQIRSKNSQNPNSEMVELDVPVRAVAHVELR  927

Query  783   GNSFPASLVVAAEEGEREQNSLDSWGPKVEHTYELHNNGPGTVNGLHLSIHLPGQSQPSD  842
             GNSFPASLVVA EEG   QNS DSW PKVEHTYELHNNGPGTVNGL L+++LP QSQPSD
Sbjct  928   GNSFPASLVVAGEEGN-GQNSSDSWSPKVEHTYELHNNGPGTVNGLRLNLYLPSQSQPSD  986

Query  843   LLYILDIQPQGGLQCFPQPPVNPLKVDWGLPIPSPSPIHPAHHKRDRRQIFLPEPEQPSR  902
             LLYILDI PQGGLQC  +P  NPL+++W LP PSPS   PAHHKRDRRQ  + E EQPSR
Sbjct  987   LLYILDIHPQGGLQCASEPSPNPLQLEWRLPTPSPS---PAHHKRDRRQAVVLEEEQPSR  1043

Query  903   LQDPVLVSCDSAPCTVVQCDLQEMARGQRAMVTVLAFLWLPSLYQRPLDQFVLQSHAWFN  962
             LQDP+LVSCDSAPCTVVQC+LQEMARGQR MVTVLAFL LP L +RPLDQFVLQSHAWFN
Sbjct  1044  LQDPILVSCDSAPCTVVQCELQEMARGQRVMVTVLAFLSLPILQERPLDQFVLQSHAWFN  1103

Query  963   VSSLPYAVPPLSLPRGEAQVWTQLLRALEERAIPIWWVLVGVLGGLLLLTILVLAMWKVG  1022
             VSS PY+VP LSLP GEAQV TQLLR LEER IP+WWVLVGVLGGLLLLT L+LAMWKVG
Sbjct  1104  VSSFPYSVPALSLPSGEAQVQTQLLRVLEEREIPMWWVLVGVLGGLLLLTFLILAMWKVG  1163

Query  1023  FFKRNRPPL  1031
             FFKRNRPPL
Sbjct  1164  FFKRNRPPL  1172


>UniRef90_UPI0003F0643A PREDICTED: integrin alpha-IIb n=1 Tax=Elephantulus edwardii RepID=UPI0003F0643A
Length=1035

 Score = 1561 bits (4043),  Expect = 0.0, Method: Compositional matrix adjust.
 Identities = 785/1033 (76%), Positives = 881/1033 (85%), Gaps = 9/1033 (1%)

Query  1     MARALCPLQALWLLEWVLLLLGPCAAPPAWALNLDPVQLTFYAGPNGSQFGFSLDFHKDS  60
             MAR LCPL+ LWLL W LL LGP    P WALNLD V +T Y GPNGS FGFSLDF+KDS
Sbjct  1     MARTLCPLRVLWLLGWTLLCLGPFGILPTWALNLDSVHITTYTGPNGSHFGFSLDFYKDS  60

Query  61    HGRVAIVVGAPRTLGPSQEETGGVFLCPWRAEGGQCPSLLFDLRDETRNVGSQTLQTFKA  120
              G VAIVVGAPRT+G SQEETGGVFLCPWR EG +C SL FDLRDET+ V  QT QTFKA
Sbjct  61    RGSVAIVVGAPRTMGRSQEETGGVFLCPWRTEGAECSSLSFDLRDETQRVDYQTFQTFKA  120

Query  121   RQGLGASVVSWSDVIVACAPWQHWNVLEKTEEAEKTPVGSCFLAQPESGRRAEYSPCRGN  180
             RQGLGA+VVSWSD IVACAPWQHWNV+EKT+EAEK+PVG CFLAQ +S  R E+SPCR N
Sbjct  121   RQGLGATVVSWSDNIVACAPWQHWNVVEKTDEAEKSPVGGCFLAQLQSSGRVEFSPCRAN  180

Query  181   TLSRIYVENDFSWDKRYCEAGFSSVVTQAGELVLGAPGGYYFLGLLAQAPVADIFSSYRP  240
             T+S++YV    S D+R CEAGFS+VV+Q GELVLGAPGGYYFLG L +AP+A+I SSY P
Sbjct  181   TMSQVYVLIGNSRDRRGCEAGFSAVVSQDGELVLGAPGGYYFLGFLVRAPIANIISSYHP  240

Query  241   GILLWHVSSQSLSFDSSNPEYFDGYWGYSVAVGEFDGDLNTTEYVVGAPTWSWTLGAVEI  300
             G LLWHV  Q  + D +  E+ D Y GYS+A+GEFDG+ NTTEYV GAPTWSWTLGAVEI
Sbjct  241   GTLLWHVPHQHFTHDFTQEEFLDSYRGYSLALGEFDGNPNTTEYVFGAPTWSWTLGAVEI  300

Query  301   LDSYY--QRLHRLRGEQMASYFGHSVAVTDVNGDGRHDLLVGAPLYMESRADRKLAEVGR  358
             LDS +  + LHRL GEQ+ASYFGHSVAVTDVNGDGRHDLL+GAPLYM    D KLAEVGR
Sbjct  301   LDSRFHPRPLHRLLGEQVASYFGHSVAVTDVNGDGRHDLLIGAPLYM----DHKLAEVGR  356

Query  359   VYLFLQPRGPHALGAPSLLLTGTQLYGRFGSAIAPLGDLDRDGYNDIAVAAPYGGPSGRG  418
             VYLFLQPR  H LG+ SLLLTGTQLYG+FGSAIAPLGDLD DGYND+AVAAPYGGPSGRG
Sbjct  357   VYLFLQPRHLHMLGSHSLLLTGTQLYGQFGSAIAPLGDLDLDGYNDVAVAAPYGGPSGRG  416

Query  419   QVLVFLGQSEGLRSRPSQVLDSPFPTGSAFGFSLRGAVDIDDNGYPDLIVGAYGANQVAV  478
             QVLV+ GQSEGL SRPSQVLDSPFP GS FGF+LRGA DIDDNGYPDL+VGAYGA++VAV
Sbjct  417   QVLVYQGQSEGLSSRPSQVLDSPFPEGSGFGFALRGATDIDDNGYPDLLVGAYGASKVAV  476

Query  479   YRAQPVVKASVQLLVQDSLNPAVKSCVLPQTKTPVSCFNIQMCVGATGHNIPQKLSLNAE  538
             YRA PVVKA+VQLL+QD LNPAVK+C LP+T T VSCF+I++CVGATGHNIPQKL +NAE
Sbjct  477   YRALPVVKANVQLLMQDFLNPAVKNCTLPRTSTAVSCFDIKLCVGATGHNIPQKLRVNAE  536

Query  539   LQLDRQKPRQGRRVLLLGSQQAGTTLNLDLGGKHSPICHTTMAFLRDEADFRDKLSPIVL  598
             LQLDRQKPRQGRR+L LGS+QA TTL LDLGG+ SPICHTT AFLRDEADFRDKLSPIVL
Sbjct  537   LQLDRQKPRQGRRMLFLGSEQASTTLTLDLGGQRSPICHTTKAFLRDEADFRDKLSPIVL  596

Query  599   SLNVSLPPTEAGMAPAVVLHGDTHVQEQTRIVLDCGEDDVCVPQLQLTASVTGSPLLVGA  658
             S ++SL P EAG++P VVLHGDTHVQ+QTRI+LDCGEDD+CVPQL+L AS+ GSPLL+G 
Sbjct  597   SFDLSLQPEEAGLSPTVVLHGDTHVQKQTRIILDCGEDDLCVPQLELAASMRGSPLLIGP  656

Query  659   DNVLELQMDAANEGEGAYEAELAVHLPQGAHYMRALSNVEGFERLICNQKKENETRVVLC  718
             DNVLELQM+A N+GEGAYEAEL VHLP GAHYMRALSN+EGFERLICNQKKEN+T+VVLC
Sbjct  657   DNVLELQMNATNKGEGAYEAELVVHLPPGAHYMRALSNIEGFERLICNQKKENKTKVVLC  716

Query  719   ELGNPMKKNAQIGIAMLVSVGNLEEAGESVSFQLQIRSKNSQNPNSKIVLLDVPVRAEAQ  778
             ELGNPMK +AQI I MLVSVGNLEEAGE VSFQLQIRSKNSQNPNS++VLL VP+ AEA 
Sbjct  717   ELGNPMKMDAQIEITMLVSVGNLEEAGEFVSFQLQIRSKNSQNPNSEMVLLSVPIMAEAH  776

Query  779   VELRGNSFPASLVVAAEEGEREQNSLDSWGPKVEHTYELHNNGPGTVNGLHLSIHLPGQS  838
             VELRGNS PA+LVV AEE + E+ + D+ GPKV+HTYEL+N GPG V GL LS+++P QS
Sbjct  777   VELRGNSIPATLVVVAEEDDEEEKNSDTLGPKVQHTYELYNRGPGAVRGLRLSLYIPSQS  836

Query  839   QPSDLLYILDIQPQGGLQCFPQPPVNPLKVDWGLPIPSPSPIHPAHHKRDRRQIFLPEPE  898
             QPSDLLYILD+QPQGGLQC PQP  NPLK+DW LP PSPS   PA HKR+RRQ   P  +
Sbjct  837   QPSDLLYILDVQPQGGLQCSPQPSPNPLKLDWRLPTPSPS---PARHKRERRQAPAPGRQ  893

Query  899   QPSRLQDPVLVSCDSAPCTVVQCDLQEMARGQRAMVTVLAFLWLPSLYQRPLDQFVLQSH  958
             QP   +DPVLV C+SAPCTVV+C+L+EM RGQRAMVT+LA   LPSL Q   +QFVL+SH
Sbjct  894   QPLEQEDPVLVDCESAPCTVVECELEEMERGQRAMVTMLAVSRLPSLRQNLSNQFVLESH  953

Query  959   AWFNVSSLPYAVPPLSLPRGEAQVWTQLLRALEERAIPIWWVLVGVLGGLLLLTILVLAM  1018
             AWFNVSSLPYAVP LSLP GEA V T L+R LE+ AIPIWW+LV VLGGLLLLT++VLAM
Sbjct  954   AWFNVSSLPYAVPVLSLPSGEAHVNTYLVRVLEDEAIPIWWILVAVLGGLLLLTLVVLAM  1013

Query  1019  WKVGFFKRNRPPL  1031
             WKVGFFKRNRPPL
Sbjct  1014  WKVGFFKRNRPPL  1026


>UniRef90_UPI00033391A1 PREDICTED: integrin alpha-IIb n=1 Tax=Octodon degus RepID=UPI00033391A1
Length=1005

 Score = 1513 bits (3917),  Expect = 0.0, Method: Compositional matrix adjust.
 Identities = 772/1016 (76%), Positives = 854/1016 (84%), Gaps = 26/1016 (3%)

Query  22    GPCAAPPAWALNLDPVQLTFYAGPNGSQFGFSLDFHKDSHGRVAIVVGAPRTLGPSQEET  81
             GP A P AWALNLD  +LTFY+GPNGS FGFS+D HKDS G VA+VVGAPRT    QEET
Sbjct  15    GP-AVPAAWALNLDAARLTFYSGPNGSHFGFSVDIHKDSLGSVAVVVGAPRTRARGQEET  73

Query  82    GGVFLCPWRAEGGQCPSLLFDLRDETRNVGSQTLQTFKARQGLGASVVSWSDVIVACAPW  141
             G VFLCPW A GG C  L+FDL+DETRN  SQT Q FK +QGLGASV SW+D IVACAPW
Sbjct  74    GAVFLCPWSAAGGSCSPLVFDLQDETRNASSQTFQVFKEKQGLGASVASWNDTIVACAPW  133

Query  142   QHWNVLEKTEEAEKTPVGSCFLAQPESGRRAEYSPCRGNTLSRIYVENDFSWDKRYCEAG  201
             QHWNVLEKT+EAEKTPVG CFLAQ  S  R EYSPCR NT+SR+Y +  FS DKRYCEAG
Sbjct  134   QHWNVLEKTQEAEKTPVGGCFLAQLRSSGRKEYSPCRANTMSRVYKDRHFSEDKRYCEAG  193

Query  202   FSSVVTQAGELVLGAPGGYYFLGLLAQAPVADIFSSYRPGILLWHVSSQSLSFDSSNPEY  261
             FSSVVTQ GELVLGAPGGY+FLGLLA+A +ADI SSYRP  LLW+V  Q  +FDSS+PE 
Sbjct  194   FSSVVTQDGELVLGAPGGYFFLGLLARARIADIVSSYRPATLLWNVPRQRFTFDSSDPEL  253

Query  262   FDGYWGYSVAVGEFDGDLNTTEYVVGAPTWSWTLGAVEILDSYYQRLHRLRGEQMASYFG  321
             +D Y GY+VA GEF+GD  T EYVVGAPTWSWTLGAVEILDS++Q L RL GEQMASYFG
Sbjct  254   YDSYRGYAVAAGEFNGDPRTPEYVVGAPTWSWTLGAVEILDSHHQMLCRLHGEQMASYFG  313

Query  322   HSVAVTDVNGDGRHDLLVGAPLYMESRADRKLAEVGRVYLFLQPRGPHALGAPSLLLTGT  381
             HSVAVTDVNGDGRHDLLVGAPL+M+S ADRKLAEVGRVYLFLQP  PH LG PSLLLTGT
Sbjct  314   HSVAVTDVNGDGRHDLLVGAPLFMDSWADRKLAEVGRVYLFLQPPTPHMLGTPSLLLTGT  373

Query  382   QLYGRFGSAIAPLGDLDRDGYNDIAVAAPYGGPSGRGQVLVFLGQSEGLRSRPSQVLDSP  441
             QLYGRFGSAIAPLGDL+ DGYND+AVAAPYGG  GRGQVL+FLGQSEGL +RPSQVLDSP
Sbjct  374   QLYGRFGSAIAPLGDLNLDGYNDVAVAAPYGGSRGRGQVLLFLGQSEGLGARPSQVLDSP  433

Query  442   FPTGSAFGFSLRGAVDIDDNGYPDLIVGAYGANQVAVYRAQPVVKASVQLLVQDSLNPAV  501
                GS FGFSLRGA DIDDNGYPDL+VGAYGA +V VYRAQPVV A+VQLLV+D+LNPA 
Sbjct  434   LHAGSGFGFSLRGAKDIDDNGYPDLVVGAYGAGKVVVYRAQPVVMATVQLLVKDALNPAE  493

Query  502   KSCVLPQTKTPVSCFNIQMCVGATGHNIPQKLSLNAELQLDRQKPRQGRRVLLLGSQQAG  561
             K C LPQ+ TPVSCF+IQMCVGATGHNIPQKL LNAELQLDRQKPRQGRR LLL SQQAG
Sbjct  494   KRCTLPQSSTPVSCFSIQMCVGATGHNIPQKLRLNAELQLDRQKPRQGRRALLLDSQQAG  553

Query  562   TTLNLDLGGKHSPICHTTMAFLRDEADFRDKLSPIVLSLNVSLPPTEAGMAPAVVLHGDT  621
             TTL+LDLGG+HSP+CH   AFLRDEA+FRDKLSPIVLSLNVSLPP E   AP +VLHGDT
Sbjct  554   TTLSLDLGGRHSPVCHRATAFLRDEAEFRDKLSPIVLSLNVSLPPME---APDLVLHGDT  610

Query  622   HVQEQTRIVLDCGEDDVCVPQLQLTASVTGSPLLVGADNVLELQMDAANEGEGAYEAELA  681
             HVQEQTRI+LDCGEDD+CVP L+L AS  G+PLL+GA+N+LE+++ AANEGEGAYEAELA
Sbjct  611   HVQEQTRIILDCGEDDLCVPLLRLNASAAGAPLLIGAENLLEVRVAAANEGEGAYEAELA  670

Query  682   VHLPQGAHYMRALSNVEGFERLICNQKKENETRVVLCELGNPMKKNAQIGIAMLVSVGNL  741
             V LP GAHY+RALS+V G ERLICNQKKENE+RVVLCELGNPM K+ +IGI M VSVG+L
Sbjct  671   VQLPPGAHYVRALSDVPGLERLICNQKKENESRVVLCELGNPMGKDTRIGITMWVSVGDL  730

Query  742   EEAGESVSFQLQIRSKNSQNPNSKIVLLDVPVRAEAQVELRGNSFPASLVVAAEEGEREQ  801
             E+AG+ +SFQLQ+RSKNSQNPNS+ VLL VPVRAEA+VELRG+SFPASLVV+A EG++EQ
Sbjct  731   EQAGQVMSFQLQVRSKNSQNPNSQAVLLQVPVRAEARVELRGSSFPASLVVSA-EGDKEQ  789

Query  802   NSLDSWGPKVEHTYELHNNGPGTVNGLHLSIHLPGQSQPSDLLYILDIQPQGGLQCFPQP  861
             + LDS  P+VEHTYELHN GPGTV+GL L +HLPGQSQ SDLLYILD+QPQ GLQCFP+P
Sbjct  790   SGLDSSAPRVEHTYELHNKGPGTVHGLRLDVHLPGQSQASDLLYILDVQPQRGLQCFPEP  849

Query  862   PVNPLKVDWGLPIPSPSPIHPAHHKRDRRQIFLPEPEQPSRLQDPVLVSCDSAPCTVVQC  921
               NPLKV              +HH+R+RRQ     P Q       VLVSCDSAPCTVVQC
Sbjct  850   SPNPLKVS------------ASHHQRERRQA---GPGQ------SVLVSCDSAPCTVVQC  888

Query  922   DLQEMARGQRAMVTVLAFLWLPSLYQRPLDQFVLQSHAWFNVSSLPYAVPPLSLPRGEAQ  981
             +LQEM RGQRAMVTVL  L L  L Q PL+Q VLQS AWFNVSSLPYAVP LSL  GEA 
Sbjct  889   ELQEMVRGQRAMVTVLVMLRLQGLRQGPLEQTVLQSRAWFNVSSLPYAVPALSLASGEAV  948

Query  982   VWTQLLRALEERAIPIWWVLVGVLGGLLLLTILVLAMWKVGFFKRNRPPLEEDDEE  1037
             V TQLLRALEERA+P WWVLVG LGGLLLLT+LVLAMWKVGFFKR RP L+E +EE
Sbjct  949   VQTQLLRALEERAVPFWWVLVGALGGLLLLTLLVLAMWKVGFFKRTRPRLDEGEEE  1004


>UniRef90_M3YD03 Uncharacterized protein n=8 Tax=Caniformia RepID=M3YD03_MUSPF
Length=939

 Score = 1504 bits (3894),  Expect = 0.0, Method: Compositional matrix adjust.
 Identities = 767/933 (82%), Positives = 828/933 (89%), Gaps = 2/933 (0%)

Query  99    LLFDLRDETRNVGSQTLQTFKARQGLGASVVSWSDVIVACAPWQHWNVLEKTEEAEKTPV  158
             L FDL DETR VGS T QTFK+RQGLGASVVSW D IVACAPWQHWN LEKTEEAEKTPV
Sbjct  2     LPFDLNDETRQVGSYTFQTFKSRQGLGASVVSWKDNIVACAPWQHWNALEKTEEAEKTPV  61

Query  159   GSCFLAQPESGRRAEYSPCRGNTLSRIYVENDFSWDKRYCEAGFSSVVTQAGELVLGAPG  218
             G CFLAQ ++G RAEYSPCR NT+S++Y EN F+ D+R CEAGFSS VT+AGELVLGAPG
Sbjct  62    GGCFLAQLQNGARAEYSPCRDNTMSQVYQENGFN-DRRCCEAGFSSAVTEAGELVLGAPG  120

Query  219   GYYFLGLLAQAPVADIFSSYRPGILLWHVSSQSLSFDSSNPEYFDGYWGYSVAVGEFDGD  278
             GY+FLGLLA+AP+A I SSYRPG LLWHV+SQS S DS  PEY DGY GYSVAVGEFDGD
Sbjct  121   GYFFLGLLARAPIATIVSSYRPGTLLWHVASQSFSLDSYEPEYEDGYRGYSVAVGEFDGD  180

Query  279   LNTTEYVVGAPTWSWTLGAVEILDSYYQRLHRLRGEQMASYFGHSVAVTDVNGDGRHDLL  338
             LNTTEYV+GAPTWSWTLGAVEIL+S ++ LH+L GEQMASYFGHSV VTDVNGDGRHDLL
Sbjct  181   LNTTEYVLGAPTWSWTLGAVEILNSNHRTLHKLHGEQMASYFGHSVTVTDVNGDGRHDLL  240

Query  339   VGAPLYMESRADRKLAEVGRVYLFLQPRGPHALGAPSLLLTGTQLYGRFGSAIAPLGDLD  398
             VGAPLYMESR D KLAEVGRVYLFLQPRG H LG PSLLLTGTQLYGRFGSAIAPLGDLD
Sbjct  241   VGAPLYMESRTDHKLAEVGRVYLFLQPRGHHVLGTPSLLLTGTQLYGRFGSAIAPLGDLD  300

Query  399   RDGYNDIAVAAPYGGPSGRGQVLVFLGQSEGLRSRPSQVLDSPFPTGSAFGFSLRGAVDI  458
             RDGYND+AVAAPYGGPSGRGQVLVFLG SEGL SRPSQ+LDSPFP GS FGFSLRGA DI
Sbjct  301   RDGYNDVAVAAPYGGPSGRGQVLVFLGGSEGLSSRPSQILDSPFPAGSGFGFSLRGATDI  360

Query  459   DDNGYPDLIVGAYGANQVAVYRAQPVVKASVQLLVQDSLNPAVKSCVLPQTKTPVSCFNI  518
             DDNG+PDL+VGAYGAN+VAVYRAQPVV ASVQLLVQDSLNPAVK+CVLPQT+  V+CFNI
Sbjct  361   DDNGFPDLLVGAYGANKVAVYRAQPVVMASVQLLVQDSLNPAVKNCVLPQTQKRVTCFNI  420

Query  519   QMCVGATGHNIPQKLSLNAELQLDRQKPRQGRRVLLLGSQQAGTTLNLDLGGKHSPICHT  578
             QMCVGATGHNIPQ+L +NAELQLDRQKPRQGRRVLLL S    T L LDLGG+ SPICHT
Sbjct  421   QMCVGATGHNIPQQLPINAELQLDRQKPRQGRRVLLLNSLLVDTMLRLDLGGRQSPICHT  480

Query  579   TMAFLRDEADFRDKLSPIVLSLNVSLPPTEAGMAPAVVLHGDTHVQEQTRIVLDCGEDDV  638
             TMAFLRDEADFRDKLSPI+LS NVSL P + G+APAVVLHGDTHVQEQTRI+LDCGEDDV
Sbjct  481   TMAFLRDEADFRDKLSPIMLSFNVSLQPRKDGVAPAVVLHGDTHVQEQTRIILDCGEDDV  540

Query  639   CVPQLQLTASVTGSPLLVGADNVLELQMDAANEGEGAYEAELAVHLPQGAHYMRALSNVE  698
             CVPQLQL+ASV GSPLL+GA+NVLEL+M AANEGEGAYEA+LAVHLP GAHYMRA+S+++
Sbjct  541   CVPQLQLSASVMGSPLLIGANNVLELRMIAANEGEGAYEAQLAVHLPTGAHYMRAISDIK  600

Query  699   GFERLICNQKKENETRVVLCELGNPMKKNAQIGIAMLVSVGNLEEAGESVSFQLQIRSKN  758
             GFERLICNQKKENET++VLCELGNPMK+NA+IGI MLVSV NLEEAGE VSF LQIRSKN
Sbjct  601   GFERLICNQKKENETKMVLCELGNPMKRNARIGITMLVSVENLEEAGEHVSFWLQIRSKN  660

Query  759   SQNPNSKIVLLDVPVRAEAQVELRGNSFPASLVVAAEEGEREQNSLDSWGPKVEHTYELH  818
             SQNPNS+ VLLDVPVRAEA VELRGNSFPASLVV AEE +  +NS + WGPKVEHTYELH
Sbjct  661   SQNPNSEAVLLDVPVRAEAHVELRGNSFPASLVVIAEEEDSRENSSNIWGPKVEHTYELH  720

Query  819   NNGPGTVNGLHLSIHLPGQSQPSDLLYILDIQPQGGLQCFPQPPVNPLKVDWGLPIPSPS  878
             NNGPG  +GL LS+ LPGQSQPSDLLYILDIQPQGGLQC PQP  NP K++W  P PSPS
Sbjct  721   NNGPGAASGLRLSLCLPGQSQPSDLLYILDIQPQGGLQCSPQPTPNPYKLNWRQPTPSPS  780

Query  879   PIHPAHHKRDRRQIFLPEPEQPSRLQDPVLVSCDSAPCTVVQCDLQEMARGQRAMVTVLA  938
             P  P  HKR+RRQ  LP  +QP+R QDPVL+SCDS P TVVQC+LQEMARGQRAMV VLA
Sbjct  781   PTSPGRHKRERRQASLPGSDQPARPQDPVLLSCDSGPHTVVQCELQEMARGQRAMVRVLA  840

Query  939   FLWLPSLYQRPLDQFVLQSHAWFNVSSLPYAVPPLSLPRGEAQVWTQLLRALEERAIPIW  998
             FL L SL QRPLDQFVLQS AWFNVSSLPYAVP LSLP GEA V TQLLR L ER IPIW
Sbjct  841   FLQLSSLQQRPLDQFVLQSQAWFNVSSLPYAVPALSLPSGEALVQTQLLRTL-ERDIPIW  899

Query  999   WVLVGVLGGLLLLTILVLAMWKVGFFKRNRPPL  1031
             WVLVGVLGGL+LLT+LVLAMWKVGFFKRNRPPL
Sbjct  900   WVLVGVLGGLVLLTLLVLAMWKVGFFKRNRPPL  932


>UniRef90_H0V8L8 Uncharacterized protein n=2 Tax=Cavia porcellus RepID=H0V8L8_CAVPO
Length=1018

 Score = 1488 bits (3853),  Expect = 0.0, Method: Compositional matrix adjust.
 Identities = 758/1038 (73%), Positives = 853/1038 (82%), Gaps = 22/1038 (2%)

Query  1     MARALCPLQALWLLEWVLLLLGPCAAPPAWALNLDPVQLTFYAGPNGSQFGFSLDFHKDS  60
             MAR  C L ALWLL       GP A P AWALNL+  Q+TFY+GPN S FGFS+DFHKDS
Sbjct  1     MARVSCLLHALWLL-------GPAATPVAWALNLNAAQITFYSGPNNSHFGFSVDFHKDS  53

Query  61    HGRVAIVVGAPRTLGPSQEETGGVFLCPWRAEGGQCPSLLFDLRDETRNVGSQTLQTFKA  120
              G VA+VVGAPR    SQEETG VFLCPW A GG C  L FDL+DETRN  SQT Q FKA
Sbjct  54    LGSVAVVVGAPRARARSQEETGAVFLCPWSAAGGPCSQLFFDLQDETRNASSQTFQVFKA  113

Query  121   RQGLGASVVSWSDVIVACAPWQHWNVLEKTEEAEKTPVGSCFLAQPESGRRAEYSPCRGN  180
             RQGLGASV SW+D +VACAPWQHWNVLE+ EEAEKTPVGSC+LAQ  SG R EYSPCR N
Sbjct  114   RQGLGASVTSWNDTVVACAPWQHWNVLERAEEAEKTPVGSCYLAQLRSGSRKEYSPCRAN  173

Query  181   TLSRIYVENDFSWDKRYCEAGFSSVVTQAGELVLGAPGGYYFLGLLAQAPVADIFSSYRP  240
             T+SR+Y +  FS D+RYCEAGFSSV+TQAGELVLGAPGGY+F+GLLA+A +A I SSY+P
Sbjct  174   TMSRVYEDRLFSRDRRYCEAGFSSVITQAGELVLGAPGGYFFIGLLARARIAHIVSSYQP  233

Query  241   GILLWHVSSQSLSFDSSNPEYFDGYWGYSVAVGEFDGDLNTTEYVVGAPTWSWTLGAVEI  300
               LLW V +Q  +FDSS+ +++D Y GY+VAVGEF+GDL T EYVVGAPTWSWTLGAVEI
Sbjct  234   ATLLWTVPNQHFTFDSSDSKFYDSYRGYAVAVGEFNGDLRTPEYVVGAPTWSWTLGAVEI  293

Query  301   LDSYYQRLHRLRGEQMASYFGHSVAVTDVNGDGRHDLLVGAPLYMESRADRKLAEVGRVY  360
             LDS+ Q L RL GEQMASYFGH+VAVTDVNGDGRHDLLVGAPL+M+S ADRKLAEVGRVY
Sbjct  294   LDSHDQTLLRLHGEQMASYFGHTVAVTDVNGDGRHDLLVGAPLFMDSWADRKLAEVGRVY  353

Query  361   LFLQPRGPHALGAPSLLLTGTQLYGRFGSAIAPLGDLDRDGYNDIAVAAPYGGPSGRGQV  420
             LFLQP  PH L  PSLLLTGTQLYGRFGSAIAPLGDL+RDG+NDIAVAAPYGGP GRGQV
Sbjct  354   LFLQPPDPHLLATPSLLLTGTQLYGRFGSAIAPLGDLNRDGFNDIAVAAPYGGPGGRGQV  413

Query  421   LVFLGQSEGLRSRPSQVLDSPFPTGSAFGFSLRGAVDIDDNGYPDLIVGAYGANQVAVYR  480
             LV+LGQSEGL + PSQVLDSPF TGS FGFSLRGA DIDDNGYPDL+VGAYGA++V VYR
Sbjct  414   LVYLGQSEGLNAHPSQVLDSPFHTGSGFGFSLRGATDIDDNGYPDLVVGAYGASKVVVYR  473

Query  481   AQPVVKASVQLLVQDSLNPAVKSCVLPQTKTPVSCFNIQMCVGATGHNIPQKLSLNAELQ  540
             AQPVV A++QLLV+D+LNP  K CVLP T+T VSCFNI+MCV ATGHNIPQKL L+AELQ
Sbjct  474   AQPVVMATIQLLVKDALNPMEKRCVLPGTRTLVSCFNIKMCVEATGHNIPQKLRLSAELQ  533

Query  541   LDRQKPRQGRRVLLLGSQQAGTTLNLDLGGKHSPICHTTMAFLRDEADFRDKLSPIVLSL  600
             LDRQKPRQGRR LLL SQQA TTL+LDLG +H P+CHT  AFLRDEADFRDKLSPIVLSL
Sbjct  534   LDRQKPRQGRRTLLLESQQADTTLSLDLGSRHGPVCHTATAFLRDEADFRDKLSPIVLSL  593

Query  601   NVSLPPTEAGMAPAVVLHGDTHVQEQTRIVLDCGEDDVCVPQLQLTASVTGSPLLVGADN  660
             +VSLPP+E+  AP +VLHG+TH+QEQTRI+LDCGEDD+CVPQL L A+V G   L+GAD+
Sbjct  594   DVSLPPSESTSAPGLVLHGNTHIQEQTRIILDCGEDDLCVPQLLLNATVVGEKNLIGADS  653

Query  661   VLELQMDAANEGEGAYEAELAVHLPQGAHYMRALSNVEGFERLICNQKKENETRVVLCEL  720
                          G YEAEL V LP GAHYMRALS+V GFERLICNQKKEN++RVVLCEL
Sbjct  654   CWSCMWPRPTRARGPYEAELGVLLPSGAHYMRALSDVRGFERLICNQKKENDSRVVLCEL  713

Query  721   GNPMKKNAQIGIAMLVSVGNLEEAGESVSFQLQIRSKNSQNPNSKIVLLDVPVRAEAQVE  780
             GNPM K+AQIGI M VSV +LE+A ++VSF+LQ+RSKNSQNPNS+ VLL VPV+AEA+VE
Sbjct  714   GNPMGKDAQIGITMWVSVEDLEQASQAVSFRLQVRSKNSQNPNSQAVLLQVPVQAEARVE  773

Query  781   LRGNSFPASLVVAAEEGEREQNSLDSWGPKVEHTYELHNNGPGTVNGLHLSIHLPGQSQP  840
             LRGNSFPASLVV+A EG++EQ  LD+ GP+VEHTYELHN GPGT   L L +HLPGQSQ 
Sbjct  774   LRGNSFPASLVVSA-EGDKEQGILDTSGPRVEHTYELHNRGPGTARDLRLGVHLPGQSQA  832

Query  841   SDLLYILDIQPQGGLQCFPQPPVNPLKVDWGLPIPSPSPIHPAHHKRDRRQIFLPEPEQP  900
             SDLLYILD+Q  GGLQC  +P  NP ++DW    P+ + +   H +R+RRQ    E    
Sbjct  833   SDLLYILDVQAHGGLQCSLEPSPNPSELDWR---PTSASV-ALHRQRERRQAGPAE----  884

Query  901   SRLQDPVLVSCDSAPCTVVQCDLQEMARGQRAMVTVLAFLWLPSLYQR-PLDQFVLQSHA  959
                  PVLVSCDSAPCTVVQC+LQEM RGQRAMVT+LA L LPSL Q+ PL Q VLQS A
Sbjct  885   -----PVLVSCDSAPCTVVQCELQEMVRGQRAMVTMLALLRLPSLRQQGPLVQTVLQSRA  939

Query  960   WFNVSSLPYAVPPLSLPRGEAQVWTQLLRALEERAIPIWWVLVGVLGGLLLLTILVLAMW  1019
             WFNVSSLPYAVP LSLP GEA V T LLRALEERA+P WWVLVG LGGLLLLT+LVLAMW
Sbjct  940   WFNVSSLPYAVPALSLPSGEAVVQTLLLRALEERAVPTWWVLVGALGGLLLLTLLVLAMW  999

Query  1020  KVGFFKRNRPPLEEDDEE  1037
             KVGFFKR RP L+ED+EE
Sbjct  1000  KVGFFKRTRPRLDEDEEE  1017


>UniRef90_G5BIZ9 Integrin alpha-IIb n=5 Tax=Heterocephalus glaber RepID=G5BIZ9_HETGA
Length=1190

 Score = 1475 bits (3819),  Expect = 0.0, Method: Compositional matrix adjust.
 Identities = 744/1013 (73%), Positives = 842/1013 (83%), Gaps = 32/1013 (3%)

Query  22    GPCAAPPAWALNLDPVQLTFYAGPNGSQFGFSLDFHKDSHGRVAIVVGAPRTLGPSQEET  81
             GP  AP AWA NLD VQ T Y GPN S FGFS+DFH+DSHG VA+VVGAPR  GP QEET
Sbjct  15    GPVPAPAAWASNLDAVQPTIYTGPNASHFGFSVDFHRDSHGGVAVVVGAPRARGPDQEET  74

Query  82    GGVFLCPWRAEGGQCPSLLFDLRDETRNVGSQTLQTFKARQGLGASVVSWSDVIVACAPW  141
             G VFLC WRA GG C SLLFDLRDETRN  SQT Q FKARQGLGASV SW  VIVACAPW
Sbjct  75    GAVFLCRWRAAGGSCSSLLFDLRDETRNASSQTFQVFKARQGLGASVASWDHVIVACAPW  134

Query  142   QHWNVLEKTEEAEKTPVGSCFLAQPESGRRAEYSPCRGNTLSRIYVENDFSWDKRYCEAG  201
             QHWN LEKT+EAEKTPVG CFLAQ ++G RAEYSPCR NT+SR+Y +    W        
Sbjct  135   QHWNALEKTQEAEKTPVGGCFLAQLQTGGRAEYSPCRANTMSRVYKD----W--------  182

Query  202   FSSVVTQAGELVLGAPGGYYFLGLLAQAPVADIFSSYRPGILLWHVSSQSLSFDSSNPEY  261
                    AGELVLGAPGGY+FLGLLA+AP+A I SS++P  LLWHV +Q+ +FDSS  E+
Sbjct  183   ------LAGELVLGAPGGYFFLGLLARAPIASILSSFQPATLLWHVPNQTFTFDSSGAEF  236

Query  262   FDGYWGYSVAVGEFDGDLNT-----TEYVVGAPTWSWTLGAVEILDSYYQRLHRLRGEQM  316
             +DGY GYSVAVGEF+GDL T      EYVVGAPTWSWTLGAVEILDS++  LHRL GEQM
Sbjct  237   YDGYRGYSVAVGEFNGDLRTPGKRPLEYVVGAPTWSWTLGAVEILDSHHLTLHRLHGEQM  296

Query  317   ASYFGHSVAVTDVNGDGRHDLLVGAPLYMESRADRKLAEVGRVYLFLQPRGPHALGAPSL  376
             ASYFGHSVAVTDVNGD RHDLLVGAPL+M+SRAD KLAEVGRVYLFLQ   P  LG PSL
Sbjct  297   ASYFGHSVAVTDVNGDSRHDLLVGAPLFMDSRADLKLAEVGRVYLFLQSPAPRVLGTPSL  356

Query  377   LLTGTQLYGRFGSAIAPLGDLDRDGYNDIAVAAPYGGPSGRGQVLVFLGQSEGLRSRPSQ  436
             LLTGT LYGRFGSAIAPLGDL+RDGYND+AVAAPYGGPSG+GQVLVFLG S+GL ++PSQ
Sbjct  357   LLTGTWLYGRFGSAIAPLGDLNRDGYNDVAVAAPYGGPSGQGQVLVFLGHSKGLSAQPSQ  416

Query  437   VLDSPFPTGSAFGFSLRGAVDIDDNGYPDLIVGAYGANQVAVYRAQPVVKASVQLLVQDS  496
             VLDSPFPTGS FGFSLRGA D+DDNGYPDL+VGAYGA +VAVYRA+PVV A+VQLLV+D+
Sbjct  417   VLDSPFPTGSGFGFSLRGATDVDDNGYPDLVVGAYGAGKVAVYRARPVVTATVQLLVKDT  476

Query  497   LNPAVKSCVLPQTKTPVSCFNIQMCVGATGHNIPQKLSLNAELQLDRQKPRQGRRVLLLG  556
             LNP  K C+LPQT+TPVSCF+IQMCVGA GH+IPQKL L+AELQLDRQKPRQGRRVLLL 
Sbjct  477   LNPTEKRCILPQTRTPVSCFSIQMCVGAAGHSIPQKLRLSAELQLDRQKPRQGRRVLLLE  536

Query  557   SQQAGTTLNLDLGGKHSPICHTTMAFLRDEADFRDKLSPIVLSLNVSLPPTEAGMAPAVV  616
             SQQAGTTL+LDLGG+HSP+CHTT AFLRD+ADFRDKLSPI+LSLNVSLPPTEAG  P +V
Sbjct  537   SQQAGTTLSLDLGGRHSPVCHTTTAFLRDKADFRDKLSPILLSLNVSLPPTEAGRGPDLV  596

Query  617   LHGDTHVQEQTRIVLDCGEDDVCVPQLQLTASVTGSPLLVGADNVLELQMDAANEGEGAY  676
             L GDTH+QEQTRI+LDCGEDDVCVPQLQL A+V G+PLL+GA+N+LEL    ANEGEGAY
Sbjct  597   LAGDTHIQEQTRIILDCGEDDVCVPQLQLNATVAGAPLLIGAENLLELHATVANEGEGAY  656

Query  677   EAELAVHLPQGAHYMRALSNVEGFERLICNQKKENETRVVLCELGNPMKKNAQIGIAMLV  736
             EAELA+ LP GAHYMRALS++ GFERL+C+QK+EN +R+VLCELGNPM K+ ++G+ + V
Sbjct  657   EAELALQLPPGAHYMRALSDMPGFERLVCSQKEENGSRLVLCELGNPMGKDVRVGVTVWV  716

Query  737   SVGNLEEAGESVSFQLQIRSKNSQNPNSKIVLLDVPVRAEAQVELRGNSFPASLVVAAEE  796
             SVG+LE AG+  +F+LQ+RS+NS+NPNS+++LL VPVRAEA+VEL GNSFPASLVV+AEE
Sbjct  717   SVGDLERAGQHATFRLQVRSRNSRNPNSQMLLLQVPVRAEARVELLGNSFPASLVVSAEE  776

Query  797   GEREQNSLDSWGPKVEHTYELHNNGPGTVNGLHLSIHLPGQSQPSDLLYILDIQPQGGLQ  856
             G +E+ SL S  P+VEHTYELHN GPG+V GL L +HLPGQSQP+D LYILD+QPQGGLQ
Sbjct  777   GAKERGSLASSAPRVEHTYELHNRGPGSVRGLRLHVHLPGQSQPTDPLYILDVQPQGGLQ  836

Query  857   CFPQPPVNPLKVDWGLPIPSPSPIHPAHHKRDRRQIFLPEPEQPSRLQDPVLVSCDSAPC  916
             C PQP  NPL++DW       +P   AHH R+RRQ     P Q      P+LVSCDSAPC
Sbjct  837   CSPQPSPNPLELDWRPHTARAAPTRQAHHPRERRQA---GPGQ------PMLVSCDSAPC  887

Query  917   TVVQCDLQEMARGQRAMVTVLAFLWLPSLYQRPLDQFVLQSHAWFNVSSLPYAVPPLSLP  976
             TVVQC+LQEMA GQRAMVTVLA LW P L Q P +   LQS AWF+VSSLPYAVP LSLP
Sbjct  888   TVVQCELQEMAPGQRAMVTVLALLWRPGLGQGPPELTELQSRAWFDVSSLPYAVPALSLP  947

Query  977   RGEAQVWTQLLRALEERAIPIWWVLVGVLGGLLLLTILVLAMWKVGFFKRNRP  1029
              GEA V TQLLRA EERA+P WWVLVG LGGLLLL +LVLAMWK+GFFKR RP
Sbjct  948   SGEAVVRTQLLRAPEERAVPPWWVLVGALGGLLLLALLVLAMWKMGFFKRTRP  1000


>UniRef90_UPI00046BE64A PREDICTED: integrin alpha-IIb n=1 Tax=Eptesicus fuscus RepID=UPI00046BE64A
Length=981

 Score = 1468 bits (3801),  Expect = 0.0, Method: Compositional matrix adjust.
 Identities = 770/1043 (74%), Positives = 843/1043 (81%), Gaps = 82/1043 (8%)

Query  1     MARALCPLQALWLLEWVLLLLGPCAAPPAWALNLDPVQLTFYAGPNGSQFGFSLDFHKDS  60
             MARALCPL+ALWLLEWV +LLGP AAPPAWALNLDPV+LTFY GPNGS FGFSLDF+KD+
Sbjct  1     MARALCPLRALWLLEWVQMLLGPGAAPPAWALNLDPVRLTFYTGPNGSHFGFSLDFYKDN  60

Query  61    HGRVAIVVGAPRTLGPSQEETGGVFLCPWRAEGGQCPSLLFDLRDETRNVGSQTLQTFKA  120
             HG VAIVVGAPR  G SQEETGGVFLCPWRAEGGQC  L FDL DETR VGSQT QTFKA
Sbjct  61    HGSVAIVVGAPRIQGRSQEETGGVFLCPWRAEGGQCSPLPFDLNDETRKVGSQTFQTFKA  120

Query  121   RQGLGASVVSWSDVIVACAPWQHWNVLEKTEEAEKTPVGSCFLAQPESGRRAEYSPCRGN  180
             RQGLGASVVSWSD IVACAPWQHWNVLEKTEEAEKTPVG CF+AQ ++  RAE+SPCR N
Sbjct  121   RQGLGASVVSWSDNIVACAPWQHWNVLEKTEEAEKTPVGGCFVAQLQNAGRAEFSPCRDN  180

Query  181   TLSRIYVENDFSWDKRYCEAGFSSVVTQAGELVLGAPGGYYFLGLLAQAPVADIFSSYRP  240
             T+SR++ + +F  DKRYCEAGFS+ VTQAGELVLGAPGG+YFLGLLA+ P+ADIF SYRP
Sbjct  181   TMSRVHTQQNFWEDKRYCEAGFSAAVTQAGELVLGAPGGFYFLGLLARVPIADIFRSYRP  240

Query  241   GILLWHVSSQSLSFDSSNPEYFDGYWGYSVAVGEFDGDLNTTEYVVGAPTWSWTLGAVEI  300
             G LLWHVS+Q L+FDSSNPEY             FDG                       
Sbjct  241   GTLLWHVSTQRLTFDSSNPEY-------------FDG-----------------------  264

Query  301   LDSYYQRLHRLRGEQMASYFGHSVAVTDVNGD-GRHDLLVGAPLYMESRADRKLAEVGRV  359
                               Y G+SVAV + +GD    + + GAP +  +        +G V
Sbjct  265   ------------------YRGYSVAVGEFDGDLNTTEYVFGAPTWSST--------LGAV  298

Query  360   YLFLQPRGPHALGAPSLLLTGTQLYGRFGSAIAPLGDLDRDGY-----------NDIAVA  408
              +    RG +        + G Q+   FG ++A + D++ DG             ++AVA
Sbjct  299   EIL---RGNYRT---LHRVHGEQVASYFGHSVA-VTDVNGDGSLYLPPGPLGSAQNVAVA  351

Query  409   APYGGPSGRGQVLVFLGQSEGLRSRPSQVLDSPFPTGSAFGFSLRGAVDIDDNGYPDLIV  468
             APYGGPSGRGQV VFLGQSEGL SRPSQVLDSPF TGS FGFSLRGA DIDDNGYPDL+V
Sbjct  352   APYGGPSGRGQVQVFLGQSEGLSSRPSQVLDSPFSTGSGFGFSLRGATDIDDNGYPDLLV  411

Query  469   GAYGANQVAVYRAQPVVKASVQLLVQDSLNPAVKSCVLPQTKTPVSCFNIQMCVGATGHN  528
             GAYGA++VAVYRAQPVV A+VQLLVQ SLNPAVK CVLP+T TPVSCFNIQ+CVGATGHN
Sbjct  412   GAYGADKVAVYRAQPVVMATVQLLVQGSLNPAVKDCVLPKTTTPVSCFNIQVCVGATGHN  471

Query  529   IPQKLSLNAELQLDRQKPRQGRRVLLLGSQQAGTTLNLDLGGKHSPICHTTMAFLRDEAD  588
             +P KL L AELQLDRQKPRQGRRVLLL SQQAGTTL+LDLGG+HSPICHTT AFLRDEAD
Sbjct  472   VPPKLRLTAELQLDRQKPRQGRRVLLLDSQQAGTTLHLDLGGRHSPICHTTTAFLRDEAD  531

Query  589   FRDKLSPIVLSLNVSLPPTEAGMAPAVVLHGDTHVQEQTRIVLDCGEDDVCVPQLQLTAS  648
             FRDKLSPIVLS+NVSL P + G+APA+VLHGDTHVQEQTRI+LDCGEDD+CVPQLQL AS
Sbjct  532   FRDKLSPIVLSVNVSLQPEKDGLAPALVLHGDTHVQEQTRIILDCGEDDLCVPQLQLAAS  591

Query  649   VTGSPLLVGADNVLELQMDAANEGEGAYEAELAVHLPQGAHYMRALSNVEGFERLICNQK  708
             V G+PLL+GADNVLEL+MDAANEGEGAYEAELAVHLPQGAHYMRA+SNV+GFERL+CNQK
Sbjct  592   VKGAPLLIGADNVLELKMDAANEGEGAYEAELAVHLPQGAHYMRAVSNVQGFERLVCNQK  651

Query  709   KENETRVVLCELGNPMKKNAQIGIAMLVSVGNLEEAGESVSFQLQIRSKNSQNPNSKIVL  768
             KENET+VVLCELGNPMK N +IGI MLVSV NLEEAGE VSF LQIRSKNSQNPNS+IV 
Sbjct  652   KENETKVVLCELGNPMKGNVRIGITMLVSVENLEEAGEHVSFWLQIRSKNSQNPNSEIVP  711

Query  769   LDVPVRAEAQVELRGNSFPASLVVAAEEGEREQNSLDSWGPKVEHTYELHNNGPGTVNGL  828
             LDVPVRAEA VELRG+SFPA LVVAAEEG RE N  DS GPKVEHTYELHNNGP TV+GL
Sbjct  712   LDVPVRAEAHVELRGSSFPAFLVVAAEEGNRE-NISDSLGPKVEHTYELHNNGPSTVSGL  770

Query  829   HLSIHLPGQSQPSDLLYILDIQPQGGLQCFPQPPVNPLKVDWGLPIPSPSPIHPAHHKRD  888
             HLSIHLPGQSQ SDLLYILDIQ QGGLQC PQP  NPLK+D G+P P PSPI+  HHKR+
Sbjct  771   HLSIHLPGQSQSSDLLYILDIQLQGGLQCSPQPSPNPLKLDSGMPTPVPSPIYRGHHKRE  830

Query  889   RRQIFLPEPEQPSRLQDPVLVSCDSAPCTVVQCDLQEMARGQRAMVTVLAFLWLPSLYQR  948
             RRQ FL   +QPSRLQDPVLVSCDSAPCTVVQC+LQEM RGQRAMVTV AFLWLPSL QR
Sbjct  831   RRQAFLSGSKQPSRLQDPVLVSCDSAPCTVVQCELQEMERGQRAMVTVHAFLWLPSLRQR  890

Query  949   PLDQFVLQSHAWFNVSSLPYAVPPLSLPRGEAQVWTQLLRALEERAIPIWWVLVGVLGGL  1008
             PLDQFVLQS AWFNVSSLPY VP L LP GEA V TQLLRALEER IP+WWVLVGVL GL
Sbjct  891   PLDQFVLQSQAWFNVSSLPYTVPALGLPSGEALVQTQLLRALEERDIPLWWVLVGVLSGL  950

Query  1009  LLLTILVLAMWKVGFFKRNRPPL  1031
             LLLT+LVLAMWKVGFFKRNRPPL
Sbjct  951   LLLTLLVLAMWKVGFFKRNRPPL  973


>UniRef90_UPI0003501627 PREDICTED: integrin alpha-IIb isoform X1 n=2 Tax=Heterocephalus 
glaber RepID=UPI0003501627
Length=1112

 Score = 1448 bits (3749),  Expect = 0.0, Method: Compositional matrix adjust.
 Identities = 723/959 (75%), Positives = 820/959 (86%), Gaps = 9/959 (1%)

Query  63    RVAIVVGAPRTLGPSQEETGGVFLCPWRAEGGQCPSLLFDLRDETRNVGSQTLQTFKARQ  122
             RVA+VVGAPR  GP QEETG VFLC WRA GG C SLLFDLRDETRN  SQT Q FKARQ
Sbjct  117   RVAVVVGAPRARGPDQEETGAVFLCRWRAAGGSCSSLLFDLRDETRNASSQTFQVFKARQ  176

Query  123   GLGASVVSWSDVIVACAPWQHWNVLEKTEEAEKTPVGSCFLAQPESGRRAEYSPCRGNTL  182
             GLGASV SW  VIVACAPWQHWN LEKT+EAEKTPVG CFLAQ ++G RAEYSPCR NT+
Sbjct  177   GLGASVASWDHVIVACAPWQHWNALEKTQEAEKTPVGGCFLAQLQTGGRAEYSPCRANTM  236

Query  183   SRIYVENDFSWDKRYCEAGFSSVVTQAGELVLGAPGGYYFLGLLAQAPVADIFSSYRPGI  242
             SR+Y +  FS D+RYCEAGFSS +TQAGELVLGAPGGY+FLGLLA+AP+A I SS++P  
Sbjct  237   SRVYKDWLFSGDRRYCEAGFSSAITQAGELVLGAPGGYFFLGLLARAPIASILSSFQPAT  296

Query  243   LLWHVSSQSLSFDSSNPEYFDGYWGYSVAVGEFDGDLNTTEYVVGAPTWSWTLGAVEILD  302
             LLWHV +Q+ +FDSS  E++DGY GYSVAVGEF+GDL T EYVVGAPTWSWTLGAVEILD
Sbjct  297   LLWHVPNQTFTFDSSGAEFYDGYRGYSVAVGEFNGDLRTPEYVVGAPTWSWTLGAVEILD  356

Query  303   SYYQRLHRLRGEQMASYFGHSVAVTDVNGDGRHDLLVGAPLYMESRADRKLAEVGRVYLF  362
             S++  LHRL GEQMASYFGHSVAVTDVNGD RHDLLVGAPL+M+SRAD KLAEVGRVYLF
Sbjct  357   SHHLTLHRLHGEQMASYFGHSVAVTDVNGDSRHDLLVGAPLFMDSRADLKLAEVGRVYLF  416

Query  363   LQPRGPHALGAPSLLLTGTQLYGRFGSAIAPLGDLDRDGYNDIAVAAPYGGPSGRGQVLV  422
             LQ   P  LG PSLLLTGT LYGRFGSAIAPLGDL+RDGYND+AVAAPYGGPSG+GQVLV
Sbjct  417   LQSPAPRVLGTPSLLLTGTWLYGRFGSAIAPLGDLNRDGYNDVAVAAPYGGPSGQGQVLV  476

Query  423   FLGQSEGLRSRPSQVLDSPFPTGSAFGFSLRGAVDIDDNGYPDLIVGAYGANQVAVYRAQ  482
             FLG S+GL ++PSQVLDSPFPTGS FGFSLRGA D+DDNGYPDL+VGAYGA +VAVYRA+
Sbjct  477   FLGHSKGLSAQPSQVLDSPFPTGSGFGFSLRGATDVDDNGYPDLVVGAYGAGKVAVYRAR  536

Query  483   PVVKASVQLLVQDSLNPAVKSCVLPQTKTPVSCFNIQMCVGATGHNIPQKLSLNAELQLD  542
             PVV A+VQLLV+D+LNP  K C+LPQT+TPVSCF+IQMCVGA GH+IPQKL L+AELQLD
Sbjct  537   PVVTATVQLLVKDTLNPTEKRCILPQTRTPVSCFSIQMCVGAAGHSIPQKLRLSAELQLD  596

Query  543   RQKPRQGRRVLLLGSQQAGTTLNLDLGGKHSPICHTTMAFLRDEADFRDKLSPIVLSLNV  602
             RQKPRQGRRVLLL SQQAGTTL+LDLGG+HSP+CHTT AFLRD+ADFRDKLSPI+LSLNV
Sbjct  597   RQKPRQGRRVLLLESQQAGTTLSLDLGGRHSPVCHTTTAFLRDKADFRDKLSPILLSLNV  656

Query  603   SLPPTEAGMAPAVVLHGDTHVQEQTRIVLDCGEDDVCVPQLQLTASVTGSPLLVGADNVL  662
             SLPPTEAG  P +VL GDTH+QEQTRI+LDCGEDDVCVPQLQL A+V G+PLL+GA+N+L
Sbjct  657   SLPPTEAGRGPDLVLAGDTHIQEQTRIILDCGEDDVCVPQLQLNATVAGAPLLIGAENLL  716

Query  663   ELQMDAANEGEGAYEAELAVHLPQGAHYMRALSNVEGFERLICNQKKENETRVVLCELGN  722
             EL    ANEGEGAYEAELA+ LP GAHYMRALS++ GFERL+C+QK+EN +R+VLCELGN
Sbjct  717   ELHATVANEGEGAYEAELALQLPPGAHYMRALSDMPGFERLVCSQKEENGSRLVLCELGN  776

Query  723   PMKKNAQIGIAMLVSVGNLEEAGESVSFQLQIRSKNSQNPNSKIVLLDVPVRAEAQVELR  782
             PM K+ ++G+ + VSVG+LE AG+  +F+LQ+RS+NS+NPNS+++LL VPVRAEA+VEL 
Sbjct  777   PMGKDVRVGVTVWVSVGDLERAGQHATFRLQVRSRNSRNPNSQMLLLQVPVRAEARVELL  836

Query  783   GNSFPASLVVAAEEGEREQNSLDSWGPKVEHTYELHNNGPGTVNGLHLSIHLPGQSQPSD  842
             GNSFPASLVV+AEEG +E+ SL S  P+VEHTYELHN GPG+V GL L +HLPGQSQP+D
Sbjct  837   GNSFPASLVVSAEEGAKERGSLASSAPRVEHTYELHNRGPGSVRGLRLHVHLPGQSQPTD  896

Query  843   LLYILDIQPQGGLQCFPQPPVNPLKVDWGLPIPSPSPIHPAHHKRDRRQIFLPEPEQPSR  902
              LYILD+QPQGGLQC PQP  NPL++DW       +P   AHH R+RRQ     P Q   
Sbjct  897   PLYILDVQPQGGLQCSPQPSPNPLELDWRPHTARAAPTRQAHHPRERRQA---GPGQ---  950

Query  903   LQDPVLVSCDSAPCTVVQCDLQEMARGQRAMVTVLAFLWLPSLYQRPLDQFVLQSHAWFN  962
                P+LVSCDSAPCTVVQC+LQEMA GQRAMVTVLA LW P L Q P +   LQS AWF+
Sbjct  951   ---PMLVSCDSAPCTVVQCELQEMAPGQRAMVTVLALLWRPGLGQGPPELTELQSRAWFD  1007

Query  963   VSSLPYAVPPLSLPRGEAQVWTQLLRALEERAIPIWWVLVGVLGGLLLLTILVLAMWKV  1021
             VSSLPYAVP LSLP GEA V TQLLRA EERA+P WWVLVG LGGLLLL +LVLAMWKV
Sbjct  1008  VSSLPYAVPALSLPSGEAVVRTQLLRAPEERAVPTWWVLVGALGGLLLLALLVLAMWKV  1066


>UniRef90_F6TCG7 Uncharacterized protein n=3 Tax=Equus caballus RepID=F6TCG7_HORSE
Length=1032

 Score = 1392 bits (3604),  Expect = 0.0, Method: Compositional matrix adjust.
 Identities = 745/1034 (72%), Positives = 822/1034 (79%), Gaps = 12/1034 (1%)

Query  1     MARALCPLQALWLLEWVLLLLGPCAAPPAWALNLDPVQLTFYAGPNGSQFGFSLDFHKDS  60
             MARAL PL ALWLLEW+ LLLGP  AP AWALNLDPV+LTFY GPNGS FGFSLDF+KDS
Sbjct  1     MARALRPLHALWLLEWMQLLLGPGTAPQAWALNLDPVRLTFYTGPNGSHFGFSLDFYKDS  60

Query  61    HGRVAIVVGAPRTLGPSQEETGGVFLCPWRAEGGQCPSLLFDLRDETRNVGSQTLQTFKA  120
              G V+IVVGAPRTLG SQEE GG FLCPW+AEGGQC SL FDL DETRN  SQ  QTFKA
Sbjct  61    RGSVSIVVGAPRTLGRSQEEMGGAFLCPWKAEGGQCTSLSFDLNDETRNTSSQIFQTFKA  120

Query  121   RQGLGASVVSWSDVIVACAPWQHWNVLEKTEEAEKTPVGSCFLAQPESGRRAEYSPCRGN  180
             +QGLGASVVSWSD +VACAPWQHWN LEKT+EAEKTPVG CF+AQ E+GRRAEYSPCR N
Sbjct  121   QQGLGASVVSWSDYVVACAPWQHWNALEKTDEAEKTPVGGCFVAQLENGRRAEYSPCRDN  180

Query  181   TLSRIYVENDFSWDKRYC-EAGFSSVVTQAGELVLGAPGGYYFLGLLAQAPVADIFSSYR  239
              +S +Y +      +R C  +  S  ++ +  L++ AP G  F   L   P         
Sbjct  181   IMSHVYSKTYLG--ERSCFGSAHSRPLSPSLNLIVLAPQGPAFRPALPSGPAPGPAPPRP  238

Query  240   PGILLWHVSSQSLSFDSSNPEYFDGYWGYSVAVGEF-DGDLNTTEYVVGAPTWSWTLGAV  298
                      ++ L+  SS P    G    +  +G F D     T    G   W       
Sbjct  239   RAAPAKAFLTRPLTEASSLPP--PGESATARPLGTFQDAAPGPTWASKGGGCWGAMSKKR  296

Query  299   EILDSYYQRLHRLRGEQMASYFGHSVAVTDVNGDGRHDLLVGAPLYMESRADRKLAEVGR  358
               +    +   RL   QMASYFGHSVAVTDVNGD RHDLLVGAPLYME RADRKLAEVGR
Sbjct  297   VPMSKDREIKMRLLFLQMASYFGHSVAVTDVNGDRRHDLLVGAPLYMERRADRKLAEVGR  356

Query  359   VYLFLQPRGPHALGAPSLLLTGTQLYGRFGSAIAPLGDLDRDGYNDIAVAAPYGGPSGRG  418
             VYLFLQPR P  LG  SLLLTGT++YGRFGSAIAPLGDL+RDGYND+AVAAPYGGP GRG
Sbjct  357   VYLFLQPRSPQPLGPASLLLTGTRIYGRFGSAIAPLGDLNRDGYNDVAVAAPYGGPDGRG  416

Query  419   QVLVFLGQSEGLRSRPSQVLDSPFPTGSAFGFSLRGAVDIDDNGYPDLI-VGAYGANQVA  477
             QVLVFLGQSEGL S PSQVLDSPF TGSAFGFSLRGA DIDDNGYPD   + +  AN   
Sbjct  417   QVLVFLGQSEGLSSHPSQVLDSPFSTGSAFGFSLRGATDIDDNGYPDEDPMPSLIANSDP  476

Query  478   VYRAQPVVKASVQLLVQDSLNPAVKSCVLPQTKTPVSCFNIQMCVGATGHNIPQKLSLNA  537
                  P+ + +V  LV  SL P+  S  L  T    + F+IQMCVG TGHNIP+KL LNA
Sbjct  477   P--PPPLKEKNVNSLVSLSL-PSHASGPLSPTHV-FARFDIQMCVGVTGHNIPEKLRLNA  532

Query  538   ELQLDRQKPRQGRRVLLLGSQQAGTTLNLDLGGKHSPICHTTMAFLRDEADFRDKLSPIV  597
             ELQLDRQKPRQGRRVLLL SQQAGTTL+LDLGG+ SP C T  AFLRDEADFRDKLSPIV
Sbjct  533   ELQLDRQKPRQGRRVLLLSSQQAGTTLHLDLGGRTSPNCRTIEAFLRDEADFRDKLSPIV  592

Query  598   LSLNVSLPPTEAGMAPAVVLHGDTHVQEQTRIVLDCGEDDVCVPQLQLTASVTGSPLLVG  657
             LSLNVSL P + G+APA+VLHGDTHVQEQTRI+LDCGEDD+CVPQL LTA+VTGSPLL+G
Sbjct  593   LSLNVSLQPEKDGIAPALVLHGDTHVQEQTRIILDCGEDDLCVPQLHLTANVTGSPLLIG  652

Query  658   ADNVLELQMDAANEGEGAYEAELAVHLPQGAHYMRALSNVEGFERLICNQKKENETRVVL  717
             ADNVL+LQMDA NEGEGAYEAELAV LP GAHYM+ALSN+EGFERLIC+QKKENET+VVL
Sbjct  653   ADNVLKLQMDATNEGEGAYEAELAVQLPPGAHYMQALSNIEGFERLICDQKKENETKVVL  712

Query  718   CELGNPMKKNAQIGIAMLVSVGNLEEAGESVSFQLQIRSKNSQNPNSKIVLLDVPVRAEA  777
             CELGNPMK+NAQI I MLVSV NLEEAGE+VS QLQIRSKNS+NPNS+ + L VPVRAEA
Sbjct  713   CELGNPMKRNAQIEITMLVSVENLEEAGETVSLQLQIRSKNSKNPNSETLRLHVPVRAEA  772

Query  778   QVELRGNSFPASLVVAAEEGEREQNSLDSWGPKVEHTYELHNNGPGTVNGLHLSIHLPGQ  837
             +VELRGNS PASLVVAAEE +R +NS DSWGPKVEHTYELHNNGPG V GL LS+HLP Q
Sbjct  773   RVELRGNSLPASLVVAAEEDDR-KNSSDSWGPKVEHTYELHNNGPGAVRGLRLSLHLPSQ  831

Query  838   SQPSDLLYILDIQPQGGLQCFPQPPVNPLKVDWGLPIPSPSPIHPAHHKRDRRQIFLPEP  897
             SQPSDLLYILDIQPQGGLQC PQP  NPLK+DWGLP PSPSP++   H+R+RR+ FLP P
Sbjct  832   SQPSDLLYILDIQPQGGLQCSPQPSPNPLKLDWGLPTPSPSPVYHPRHQRERREAFLPGP  891

Query  898   EQPSRLQDPVLVSCDSAPCTVVQCDLQEMARGQRAMVTVLAFLWLPSLYQRPLDQFVLQS  957
              QPSRLQDPVLV+CDSAPCTVVQC+L+EMARGQRAMVTV AF+WLPSL Q+ LDQFVLQS
Sbjct  892   MQPSRLQDPVLVNCDSAPCTVVQCELEEMARGQRAMVTVRAFVWLPSLRQKLLDQFVLQS  951

Query  958   HAWFNVSSLPYAVPPLSLPRGEAQVWTQLLRALEERAIPIWWVLVGVLGGLLLLTILVLA  1017
              AWFNVSSLPYAVP LSLP GEA V TQLLR LE+RAIPIWWVLVGVLGGLLLLT+LV+A
Sbjct  952   RAWFNVSSLPYAVPTLSLPSGEALVQTQLLRVLEDRAIPIWWVLVGVLGGLLLLTLLVVA  1011

Query  1018  MWKVGFFKRNRPPL  1031
             MWKVGFFKRNRPPL
Sbjct  1012  MWKVGFFKRNRPPL  1025


>UniRef90_G3WU27 Uncharacterized protein n=1 Tax=Sarcophilus harrisii RepID=G3WU27_SARHA
Length=1057

 Score = 1353 bits (3501),  Expect = 0.0, Method: Compositional matrix adjust.
 Identities = 682/1051 (65%), Positives = 818/1051 (78%), Gaps = 21/1051 (2%)

Query  1     MARALCPLQALWLLEWVLLLLGPCAAPPAWALNLDPVQLTFYAGPNGSQFGFSLDFHKDS  60
             M R  C L  LWLL W+ LLL     PPAWALNLD  Q  FY GP+GS FGF+LDF++D 
Sbjct  1     MVRTHCLLPTLWLLRWIYLLLVLGGVPPAWALNLDAAQPAFYMGPDGSHFGFALDFYQDD  60

Query  61    HGRVAIVVGAPRTLGPSQEETGGVFLCPWRAEGGQCPSLLFDLRDETRNVGSQTLQTFKA  120
             +G + IVVGAPR +G   E TGGVFLCPW A+G  C +L FDL D+  +VG+ T +TFKA
Sbjct  61    YGGIGIVVGAPRAVGRPGEATGGVFLCPWAAKGSNCSTLKFDLDDKNNSVGAITFKTFKA  120

Query  121   RQGLGASVVSWSDVIVACAPWQHWNVLEKTEEAEKTPVGSCFLAQPESGRRAEYSPCRGN  180
              QGLGASVVSW D+IVACAPWQHWNVLE TEEA KTPVGSCF+AQP+SGRRAE++PCR N
Sbjct  121   NQGLGASVVSWKDIIVACAPWQHWNVLELTEEAGKTPVGSCFVAQPKSGRRAEFAPCREN  180

Query  181   TLSRIYVEN-----DFSWDKRYCEAGFSSVVTQAGELVLGAPGGYYFLGLLAQAPVADIF  235
              ++++Y+ N     ++  D RYCE GFSS VTQ+GELVLGAPGGYYF+GLLA+A ++DI 
Sbjct  181   AMNQLYLGNYVYLGNYRRDLRYCEVGFSSTVTQSGELVLGAPGGYYFIGLLARAQLSDIM  240

Query  236   SSYRPGILLWHVSSQSLSFDSSNPEYFDGYWGYSVAVGEFDGDLNTTEYVVGAPTWSWTL  295
             SSY    LLW V SQ LS D    EY D Y GYSVAVGEF+G+   TEYV+G P WS TL
Sbjct  241   SSYTTSSLLWTVPSQRLSKDVFKSEYRDAYRGYSVAVGEFNGNPKDTEYVLGVPNWSTTL  300

Query  296   GAVEILDSYYQRLHRLRGEQMASYFGHSVAVTDVNGDGRHDLLVGAPLYMESRADRKLAE  355
             GAVEI    +  LH L+GEQ+ASYFGH+VAVTD+N DG+ DLLVGAPL+ME RA+RKLAE
Sbjct  301   GAVEIFYQNHSILHLLQGEQVASYFGHTVAVTDINRDGKDDLLVGAPLFMEQRANRKLAE  360

Query  356   VGRVYLFLQPRGPHALGAPSLLLTGTQLYGRFGSAIAPLGDLDRDGYNDIAVAAPYGGPS  415
             VGRVY++LQ R PH+LG P  L TGT+LYGRFGSAIAPLGDLD+DGYNDIA+ AP+GGP+
Sbjct  361   VGRVYVYLQLRTPHSLGNPKHL-TGTELYGRFGSAIAPLGDLDQDGYNDIAIGAPFGGPN  419

Query  416   GRGQVLVFLGQSEGLRSRPSQVLDSPFPTGSAFGFSLRGAVDIDDNGYPDLIVGAYGANQ  475
             GRG+V +F GQ EGL  RPSQVLDSPF  G  FGF+L+GA DID NGYPDL+VGA+GANQ
Sbjct  420   GRGRVFIFQGQDEGLSPRPSQVLDSPFHQGPGFGFALKGATDIDANGYPDLLVGAFGANQ  479

Query  476   VAVYRAQPVVKASVQLLVQDSLNPAVKSCVL--PQTKTPVSCFNIQMCVGATGHNIPQKL  533
             VA+YRAQPVV A+V+LLV + LNP VK+C L  P+T   VSCF IQMC+  TGH+IP+KL
Sbjct  480   VAIYRAQPVVWATVRLLVPEVLNPTVKNCTLSNPKTTVAVSCFKIQMCMSITGHSIPEKL  539

Query  534   SLNAELQLDRQKPRQGRRVLLLGSQQAGTTLNLDLGGKHSPICHTTMAFLRDEADFRDKL  593
              +NAELQLDR KPRQGRRVLLLGSQQ+GTTL+L+L   H P CH T AFLRDEA+FRDKL
Sbjct  540   RINAELQLDRMKPRQGRRVLLLGSQQSGTTLDLELSSGHVPFCHDTEAFLRDEAEFRDKL  599

Query  594   SPIVLSLNVSLPPTEAGMAPAVVLHGDTHVQEQTRIVLDCGEDDVCVPQLQLTASVTGSP  653
             SPIV+SLNVSL          ++L+GDTHVQEQTRI+LDCGEDD+CVPQLQL A+V GSP
Sbjct  600   SPIVISLNVSLKSKGTEGPLPLILNGDTHVQEQTRIILDCGEDDLCVPQLQLKANVEGSP  659

Query  654   LLVGADNVLELQMDAANEGEGAYEAELAVHLPQGAHYMRALSNVEGFERLICNQKKENET  713
             L++GADNVL+LQ+D +NEGEGAYEAELA+HLPQG+H+M+ALS+++ FE+L+C QKKENE+
Sbjct  660   LVIGADNVLKLQVDTSNEGEGAYEAELAIHLPQGSHFMQALSDIKNFEKLLCIQKKENES  719

Query  714   RVVLCELGNPMKKNAQIGIAMLVSVGNLEEAGESVSFQLQIRSKNSQNPNSKIVLLDVPV  773
             ++VLCELGNPMKK+A+I + MLVSVGNLEE G+SVSF LQI+SKN QNPNS++ LL+VPV
Sbjct  720   QLVLCELGNPMKKDAKIRVLMLVSVGNLEEVGDSVSFMLQIKSKNRQNPNSEVFLLEVPV  779

Query  774   RAEAQVELRGNSFPASLVVAAEEGEREQNSLDSW----------GPKVEHTYELHNNGPG  823
             RA+A VEL GNSFPA+LV +    E  +N   +             KVEH +ELHN GPG
Sbjct  780   RAKALVELFGNSFPATLVFSPPPEETLRNKDPTTVNRNTHKMEDASKVEHAFELHNQGPG  839

Query  824   TVNGLHLSIHLPGQSQPSDLLYILDIQPQGGLQCFPQPPVNPLKVDWGLPIPSPSPI--H  881
              V+GL L +  P +S+  DLLY+LDIQ  GGLQC  QPP NP  +  G P P+PS    H
Sbjct  840   AVSGLQLWVGFPSRSESDDLLYVLDIQDHGGLQCSVQPPPNPFNLKVGQPTPAPSSTHAH  899

Query  882   PAHHKRDRRQIFLPEPEQPSRLQDPVLVSCDSAPCTVVQCDLQEMARGQRAMVTVLAFLW  941
             P  H+R+RR  F+PE   PS  Q+P+LV+CD+ PCT V+C L++M RGQRAM+T+   LW
Sbjct  900   PFQHERERRSAFIPEHLGPSGQQEPILVNCDAWPCTWVECKLKQMERGQRAMLTISTMLW  959

Query  942   LPSLYQRPLDQFVLQSHAWFNVSSLPYAVPPLSLPRGEAQVWTQLLRA-LEERAIPIWWV  1000
             +P L +RPL+QFVLQS AWFNVS LPY VP  SLP G   V T+LL+  LEE  IP WWV
Sbjct  960   MPGLLKRPLEQFVLQSKAWFNVSGLPYDVPAESLPHGHVVVETKLLQVRLEETEIPTWWV  1019

Query  1001  LVGVLGGLLLLTILVLAMWKVGFFKRNRPPL  1031
             +VGV+GGLLLL +L+L MWKVGFFKRNRPPL
Sbjct  1020  VVGVIGGLLLLVLLILVMWKVGFFKRNRPPL  1050


>UniRef90_F6RI44 Uncharacterized protein n=3 Tax=Monodelphis domestica RepID=F6RI44_MONDO
Length=1044

 Score = 1330 bits (3443),  Expect = 0.0, Method: Compositional matrix adjust.
 Identities = 682/1048 (65%), Positives = 810/1048 (77%), Gaps = 15/1048 (1%)

Query  1     MARALCPLQALWLLEWVLLLLGPCAAPPAWALNLDPVQLTFYAGPNGSQFGFSLDFHKDS  60
             M R  CPL ALWLL W  LL GP    PAWALNLDP   T Y GPNGS FGF+LDF++D 
Sbjct  1     MTRTKCPLPALWLLGWTHLLWGPGGVLPAWALNLDPKWPTLYVGPNGSHFGFALDFYQDG  60

Query  61    HGRVAIVVGAPRTLGPSQEETGGVFLCPWRAEGGQCPSLLFDLRDETRNVGSQTLQTFKA  120
             +G + IVVGAP+ +GP  EETGGVFLCPW  +G  C  L FDL+D+T  VG  T +TFK 
Sbjct  61    YGGIGIVVGAPQAVGPQGEETGGVFLCPWATQGSSCSPLTFDLKDQTSRVGRITFKTFKT  120

Query  121   RQGLGASVVSWSDVIVACAPWQHWNVLEKTEEAEKTPVGSCFLAQPESGRRAEYSPCRGN  180
             +QGLGASVVSW D IVACAPWQHWN LE TEEA +TPVGSC++AQP+SGRR EY+PCR N
Sbjct  121   KQGLGASVVSWKDNIVACAPWQHWNALELTEEAGQTPVGSCYVAQPKSGRRIEYAPCREN  180

Query  181   TLSRIYVENDFSWDKRYCEAGFSSVVTQAGELVLGAPGGYYFLGLLAQAPVADIFSSYRP  240
              ++++Y++N +  D RYCE GFSS +TQ+GELVLGAPGGYYF+GL+A A ++DI SSY P
Sbjct  181   AMNQLYLKN-YRRDLRYCEVGFSSTITQSGELVLGAPGGYYFIGLIAGAQLSDIVSSYTP  239

Query  241   GILLWHVSSQSLSFDSSNPEYFDGYWGYSVAVGEFDGDLNTTEYVVGAPTWSWTLGAVEI  300
               LLW VSSQ LS D    EY D Y GYSVAVGEF+ +   TEYV+G P WS TLGAVEI
Sbjct  240   SALLWTVSSQRLSRDIFRAEYRDAYRGYSVAVGEFNENPKDTEYVLGVPNWSTTLGAVEI  299

Query  301   LDSYYQRLHRLRGEQMASYFGHSVAVTDVNGDGRHDLLVGAPLYMESRADRKLAEVGRVY  360
                 +  L  L+GEQ+ASYFGH+VAVTD+N DGR DLLVGAPL+ME RA+RKLAEVGRVY
Sbjct  300   FYQNHSLLQLLQGEQVASYFGHTVAVTDINRDGRDDLLVGAPLFMEHRANRKLAEVGRVY  359

Query  361   LFLQPRGPHALGAPSLLLTGTQLYGRFGSAIAPLGDLDRDGYNDIAVAAPYGGPSGRGQV  420
             ++LQ R PH L  P  L TGT+LYGRFGSAIAPLGDLD+DGYND+AV AP+GG  G+G+V
Sbjct  360   IYLQSRTPHTLSNPKHL-TGTELYGRFGSAIAPLGDLDQDGYNDVAVGAPFGGSDGQGRV  418

Query  421   LVFLGQSEGLRSRPSQVLDSPFPTGSAFGFSLRGAVDIDDNGYPDLIVGAYGANQVAVYR  480
              +F GQ EGL  RPSQ+L+SPF  GS FGF+L+GA DID NGYPDL+VGA+GANQVAVYR
Sbjct  419   FIFQGQDEGLGPRPSQILESPFHRGSGFGFALKGATDIDANGYPDLLVGAFGANQVAVYR  478

Query  481   AQPVVKASVQLLVQDSLNPAVKSCVLPQTKTPVSCFNIQMCVGATGHNIPQKLSLNAELQ  540
             AQPVV A+V+LLV + LNPAVK+CVLP+T+  VSCFNIQ+C+  TGH IP+KL +NA LQ
Sbjct  479   AQPVVWATVRLLVPEVLNPAVKNCVLPKTRASVSCFNIQLCISITGHRIPEKLRINAALQ  538

Query  541   LDRQKPRQGRRVLLLGSQQAGTTLNLDLGGKHSPICHTTMAFLRDEADFRDKLSPIVLSL  600
             LDR KPRQGRRVLLLGS Q+ TT  L+L   H+PICH+  AFLRDEA+FRDKLSPI+LSL
Sbjct  539   LDRLKPRQGRRVLLLGSLQSSTTTELELSSGHTPICHSIEAFLRDEAEFRDKLSPIMLSL  598

Query  601   NVSLPPTEAGMAPAVVLHGDTHVQEQTRIVLDCGEDDVCVPQLQLTASVTGSPLLVGADN  660
             NVSL    AG    +VL+GDTHVQEQTRIVLDCGEDDVCVPQLQL+A+V GSPLL+ ADN
Sbjct  599   NVSLKNEGAGGPLPLVLNGDTHVQEQTRIVLDCGEDDVCVPQLQLSANVKGSPLLIRADN  658

Query  661   VLELQMDAANEGEGAYEAELAVHLPQGAHYMRALSNVEGFERLICNQKKENETRVVLCEL  720
             VLEL+++A+NEGEGAYEAELAVHLP GAH+M+ALS+V+ FE+L+C QKKENE+++VLCEL
Sbjct  659   VLELRVNASNEGEGAYEAELAVHLPPGAHFMQALSDVKNFEKLLCIQKKENESQIVLCEL  718

Query  721   GNPMKKNAQIGIAMLVSVGNLEEAGESVSFQLQIRSKNSQNPNSKIVLLDVPVRAEAQVE  780
             GNPMKKN ++ I MLVSVGNLE AG SVSF LQI+SKNSQN NS+ + L+VP+RA+A VE
Sbjct  719   GNPMKKNTRMRILMLVSVGNLEGAGHSVSFVLQIKSKNSQNSNSEALRLEVPIRAKAHVE  778

Query  781   LRGNSFPASLVVA-----AEEGEREQNSLD-----SWGPKVEHTYELHNNGPGTVNGLHL  830
             L GNSFPASLV+A        GE  +N  D         KVEH +ELHN GPGTV GL L
Sbjct  779   LFGNSFPASLVLAPLHEGTLAGEYSRNVEDVNFKIEDAAKVEHAFELHNQGPGTVTGLQL  838

Query  831   SIHLPGQSQPSDLLYILDIQPQGGLQCFPQPPVNPLKVDWGLPIPSPSPIHPAHHKRDRR  890
              I  P QS   D+LY+L++Q QGGLQC  QPP NP  +  G P P+PS      H+R++R
Sbjct  839   WIDFPSQSLFDDVLYVLEVQAQGGLQCSAQPPPNPFNLKVGPPSPAPSSTPQFQHEREKR  898

Query  891   QIFLPEPEQPSRLQDPVLVSCDSAPCTVVQCDLQEMARGQRAMVTVLAFLWLPSLYQRPL  950
             +     PE    LQ+P L++C +  CT V C+L++M RGQR MVT+   LW+P L +R L
Sbjct  899   EAL--APEHLGGLQEPKLLNCSTWHCTSVSCELKQMERGQRVMVTISTILWMPGLLERSL  956

Query  951   DQFVLQSHAWFNVSSLPYAVPPLSLPRGEAQVWTQLLR-ALEERAIPIWWVLVGVLGGLL  1009
             DQFVLQS AWFNVS LPY VP  SLP G   V T+LL+ +LEER IP WWV VGV+ GLL
Sbjct  957   DQFVLQSKAWFNVSGLPYDVPAESLPHGNVVVETKLLQVSLEEREIPTWWVAVGVICGLL  1016

Query  1010  LLTILVLAMWKVGFFKRNRPPLEEDDEE  1037
             LL +L+L MWKVGFFKRNRPPLEED++E
Sbjct  1017  LLALLILVMWKVGFFKRNRPPLEEDEDE  1044


>UniRef90_Q28762 Glycoprotein IIb (Fragment) n=1 Tax=Papio cynocephalus RepID=Q28762_PAPCY
Length=764

 Score = 1317 bits (3408),  Expect = 0.0, Method: Compositional matrix adjust.
 Identities = 647/663 (98%), Positives = 652/663 (98%), Gaps = 0/663 (0%)

Query  285  VVGAPTWSWTLGAVEILDSYYQRLHRLRGEQMASYFGHSVAVTDVNGDGRHDLLVGAPLY  344
            VVGAPTWSWTLGAVEIL SY+QRLHRL GEQMASYFGHSVAVTDVNGDGRHDLLVGAPLY
Sbjct  1    VVGAPTWSWTLGAVEILGSYFQRLHRLHGEQMASYFGHSVAVTDVNGDGRHDLLVGAPLY  60

Query  345  MESRADRKLAEVGRVYLFLQPRGPHALGAPSLLLTGTQLYGRFGSAIAPLGDLDRDGYND  404
            MESRADRKLAEVGRVYLFLQPRGPH LGAPSLLLTGTQLYGRFGSAIAPLGDLD+DGYND
Sbjct  61   MESRADRKLAEVGRVYLFLQPRGPHTLGAPSLLLTGTQLYGRFGSAIAPLGDLDQDGYND  120

Query  405  IAVAAPYGGPSGRGQVLVFLGQSEGLRSRPSQVLDSPFPTGSAFGFSLRGAVDIDDNGYP  464
            IAVAAPYGGPSGRGQVLVFLGQSEGL SRPSQVLDSPFPTGSAFGFSLRGAVDIDDNGYP
Sbjct  121  IAVAAPYGGPSGRGQVLVFLGQSEGLSSRPSQVLDSPFPTGSAFGFSLRGAVDIDDNGYP  180

Query  465  DLIVGAYGANQVAVYRAQPVVKASVQLLVQDSLNPAVKSCVLPQTKTPVSCFNIQMCVGA  524
            DLIVGAYGANQVAVYRAQPVVKASVQLLVQDSLNPAVKSCVLPQTKTPVSCF IQMCVGA
Sbjct  181  DLIVGAYGANQVAVYRAQPVVKASVQLLVQDSLNPAVKSCVLPQTKTPVSCFKIQMCVGA  240

Query  525  TGHNIPQKLSLNAELQLDRQKPRQGRRVLLLGSQQAGTTLNLDLGGKHSPICHTTMAFLR  584
            TGHNIPQKLSLNAELQLDRQKPRQGRRVLLLGSQQAGTTLNLDLGGKHSPICHTTMAFLR
Sbjct  241  TGHNIPQKLSLNAELQLDRQKPRQGRRVLLLGSQQAGTTLNLDLGGKHSPICHTTMAFLR  300

Query  585  DEADFRDKLSPIVLSLNVSLPPTEAGMAPAVVLHGDTHVQEQTRIVLDCGEDDVCVPQLQ  644
            DEAD RDKLSPIVLSLNVSLPPTEAGMAPAVVLHGDTHVQEQTRIVLDCGEDDVCVPQLQ
Sbjct  301  DEADIRDKLSPIVLSLNVSLPPTEAGMAPAVVLHGDTHVQEQTRIVLDCGEDDVCVPQLQ  360

Query  645  LTASVTGSPLLVGADNVLELQMDAANEGEGAYEAELAVHLPQGAHYMRALSNVEGFERLI  704
            LTASVTGSPLLVGADNVLELQMD ANEGEGAYEAELAVHLPQGAHYMRA SNVEGFERLI
Sbjct  361  LTASVTGSPLLVGADNVLELQMDTANEGEGAYEAELAVHLPQGAHYMRARSNVEGFERLI  420

Query  705  CNQKKENETRVVLCELGNPMKKNAQIGIAMLVSVGNLEEAGESVSFQLQIRSKNSQNPNS  764
            CNQKKENETRVVLCELGNPMKKN QIGIAMLVSVGNLEEAGESVSFQLQIRSKNSQNPNS
Sbjct  421  CNQKKENETRVVLCELGNPMKKNTQIGIAMLVSVGNLEEAGESVSFQLQIRSKNSQNPNS  480

Query  765  KIVLLDVPVRAEAQVELRGNSFPASLVVAAEEGEREQNSLDSWGPKVEHTYELHNNGPGT  824
            KIVLLDVPVRAEAQVELRGNSFPASLVVAAEEG+REQNSLDSWGPKVEHTYELHNNGPGT
Sbjct  481  KIVLLDVPVRAEAQVELRGNSFPASLVVAAEEGDREQNSLDSWGPKVEHTYELHNNGPGT  540

Query  825  VNGLHLSIHLPGQSQPSDLLYILDIQPQGGLQCFPQPPVNPLKVDWGLPIPSPSPIHPAH  884
            VNGLHLSIHLPGQSQ SDLLYILDIQPQGGLQCFPQPPVNPLKVDWGLP PSPSP+HPAH
Sbjct  541  VNGLHLSIHLPGQSQHSDLLYILDIQPQGGLQCFPQPPVNPLKVDWGLPTPSPSPVHPAH  600

Query  885  HKRDRRQIFLPEPEQPSRLQDPVLVSCDSAPCTVVQCDLQEMARGQRAMVTVLAFLWLPS  944
            HKRDRRQIFLPEPEQPSRLQDPVLVSCDSAPCTVVQCDLQEMARGQRAMVTVLAFLWLPS
Sbjct  601  HKRDRRQIFLPEPEQPSRLQDPVLVSCDSAPCTVVQCDLQEMARGQRAMVTVLAFLWLPS  660

Query  945  LYQ  947
            L+Q
Sbjct  661  LHQ  663


>UniRef90_UPI000328C47F PREDICTED: integrin alpha-IIb isoform 3 n=1 Tax=Dasypus novemcinctus 
RepID=UPI000328C47F
Length=1049

 Score = 1281 bits (3315),  Expect = 0.0, Method: Compositional matrix adjust.
 Identities = 701/1033 (68%), Positives = 792/1033 (77%), Gaps = 83/1033 (8%)

Query  1     MARALCPLQALWLLEWVLLLLGPCAAPPAWALNLDPVQLTFYAGPNGSQFGFSLDFHKDS  60
             MARALC L ALWLLEWV LLLGP AAPPAWALNLDP++LTFY GPNGS FGFSLDF+KDS
Sbjct  1     MARALCLLHALWLLEWVQLLLGPSAAPPAWALNLDPLRLTFYTGPNGSHFGFSLDFYKDS  60

Query  61    HGRVAIVVGAPRTLGPSQEETGGVFLCPWRAEGGQCPSLLFDLRDETRNVGSQTLQTFKA  120
             HG VAIVVGAPRT GP  EETGGVFLCPW+ EG  C SL FDL D TR  G QT QTFKA
Sbjct  61    HGSVAIVVGAPRTPGPGLEETGGVFLCPWKTEGDLCTSLPFDLEDGTRKTGYQTFQTFKA  120

Query  121   RQGLGASVVSWSDVIVACAPWQHWNVLEKTEEAEKTPVGSCFLAQPESGRRAEYSPCRGN  180
             RQGLGASVVSWSD IVACAPWQHWNVLE T+EAEKTPVG CF+AQ +SGRRAEY+PCR N
Sbjct  121   RQGLGASVVSWSDSIVACAPWQHWNVLEGTDEAEKTPVGGCFVAQLQSGRRAEYAPCRAN  180

Query  181   TLSRIYVENDFSWDKRYCEAGFSSVVTQAGELVLGAPGGYYFLGLLAQAPVADIFSSYRP  240
             ++SR YV   FS D RYCEAGFSS VTQ GELVLGAPGGY+F+GLLA+AP+ADI SSYRP
Sbjct  181   SVSRAYVRRGFSRDMRYCEAGFSSAVTQDGELVLGAPGGYFFVGLLARAPIADIVSSYRP  240

Query  241   GILLWHVSSQSLSFDSSNPEYFDGYWGYSVAVGEFDGDLNTTEYVVGAPTWSWTLGAVEI  300
             G +LWHV +   +FDSSN EY             +DG                       
Sbjct  241   GSILWHVPNLRFTFDSSNLEY-------------YDG-----------------------  264

Query  301   LDSYYQRLHRLRGEQMASYFGHSVAVTDVNGD-GRHDLLVGAPLYMESRADRKLAEVGRV  359
                               Y G+SVAV + +G+    + + GAP +  +    ++ +    
Sbjct  265   ------------------YRGYSVAVGEFDGNPNTTEYVFGAPTWRWTLGAVEILDSNYR  306

Query  360   YLFLQPRGPHALGAPSLLLTGTQLYGRFGSAIAPLGDLDRDGYNDIAVAAPYGGPSGR--  417
              L+               L G Q+   FG ++A + D++ DG +D+ V AP    S    
Sbjct  307   ELYR--------------LLGEQMASYFGHSVA-VTDVNGDGRHDLLVGAPLYMASRADH  351

Query  418   -----GQVLVFLGQSEG--LRSRPSQVLDSPFPTGSAFGFSLRGAVDIDDNGYPDLIVGA  470
                  G+V +FL Q  G  +++ PS +L      G  FG ++    D+D +GY DL+VGA
Sbjct  352   KLAEVGRVYLFL-QPHGPHMQAAPSLLLTGTQLYGR-FGSAIAPLGDLDLDGYNDLLVGA  409

Query  471   YGANQVAVYRAQPVVKASVQLLVQDSLNPAVKSCVLPQTKTPVSCFNIQMCVGATGHNIP  530
             YGA++VAVYRAQPVV ASVQLLVQDSLNPAVK+CVLPQ+ T VSCF+IQMCVGATGHNIP
Sbjct  410   YGASKVAVYRAQPVVMASVQLLVQDSLNPAVKNCVLPQSNTQVSCFDIQMCVGATGHNIP  469

Query  531   QKLSLNAELQLDRQKPRQGRRVLLLGSQQAGTTLNLDLGGKHSPICHTTMAFLRDEADFR  590
             QKL LNAELQLDRQK RQGRRVLLL SQQA TTL+LDLGG+HSPICHTT AFLRDEADFR
Sbjct  470   QKLRLNAELQLDRQKSRQGRRVLLLASQQASTTLHLDLGGRHSPICHTTKAFLRDEADFR  529

Query  591   DKLSPIVLSLNVSLPPTEAGMAPAVVLHGDTHVQEQTRIVLDCGEDDVCVPQLQLTASVT  650
             DKLSPIVLSLNVSL P ++G APA+VL GDTH+QEQTRI+LDCGED++CVPQLQLTA+V 
Sbjct  530   DKLSPIVLSLNVSLQPEDSGRAPALVLQGDTHIQEQTRIILDCGEDNLCVPQLQLTANVM  589

Query  651   GSPLLVGADNVLELQMDAANEGEGAYEAELAVHLPQGAHYMRALSNVEGFERLICNQKKE  710
             GSPLL+GADN L+L M AAN GEGAYEAELAVHLP GAHYM+ALS+V+GFERLICNQKKE
Sbjct  590   GSPLLIGADNGLQLHMAAANAGEGAYEAELAVHLPPGAHYMQALSDVQGFERLICNQKKE  649

Query  711   NETRVVLCELGNPMKKNAQIGIAMLVSVGNLEEAGESVSFQLQIRSKNSQNPNSKIVLLD  770
             NET+VVLCELGNPMK++AQIGI MLVSVGNLEEAGE VSFQLQIRSKNSQNPNS+I++LD
Sbjct  650   NETKVVLCELGNPMKRDAQIGITMLVSVGNLEEAGEYVSFQLQIRSKNSQNPNSEILVLD  709

Query  771   VPVRAEAQVELRGNSFPASLVVAAEEGERE--QNSLDSWGPKVEHTYELHNNGPGTVNGL  828
             VPVRA+A +ELRGNSFPASLVV AEEG +E    S D WGPKVEHTYELHNNGPG V+GL
Sbjct  710   VPVRAKALMELRGNSFPASLVVVAEEGRKEDGSESSDRWGPKVEHTYELHNNGPGIVSGL  769

Query  829   HLSIHLPGQSQPSDLLYILDIQPQGGLQCFPQPPVNPLKVDWGLPIPSPSPIHPAHHKRD  888
             HL + LPGQSQPSDLLYILD+QPQGGL+C  QPP+NP ++DW LP PSPSPI PAHH+R+
Sbjct  770   HLRLQLPGQSQPSDLLYILDVQPQGGLRCSSQPPLNPRQLDWKLPTPSPSPIAPAHHERE  829

Query  889   RRQIFLPEPEQPSRLQDPVLVSCDSAPCTVVQCDLQEMARGQRAMVTVLAFLWLPSLYQR  948
             RRQ  LP  +QPS  +D VL SCDSAPCTVVQC LQEMARGQRAMVTV AFL L SL QR
Sbjct  830   RRQALLPGSQQPSERRDAVLPSCDSAPCTVVQCVLQEMARGQRAMVTVRAFLQLSSLGQR  889

Query  949   PLDQFVLQSHAWFNVSSLPYAVPPLSLPRGEAQVWTQLLRALEERAIPIWWVLVGVLGGL  1008
             PLDQFVLQS AWFNVS+LPYAVP L LP GE  V TQLL  LEER IPIWWVLVGVLGGL
Sbjct  890   PLDQFVLQSRAWFNVSALPYAVPALGLPSGETLVQTQLLGVLEERDIPIWWVLVGVLGGL  949

Query  1009  LLLTILVLAMWKV  1021
             LLLT+LVLAMWKV
Sbjct  950   LLLTLLVLAMWKV  962


>UniRef90_UPI00038F0595 PREDICTED: LOW QUALITY PROTEIN: integrin, alpha 2b (platelet 
glycoprotein IIb of IIb/IIIa complex, antigen CD41) n=1 Tax=Chinchilla 
lanigera RepID=UPI00038F0595
Length=1266

 Score = 1276 bits (3301),  Expect = 0.0, Method: Compositional matrix adjust.
 Identities = 643/876 (73%), Positives = 719/876 (82%), Gaps = 42/876 (5%)

Query  1    MARALCPLQALWLLEWVLLLLGPCAAPPAWALNLDPVQLTFYAGPNGSQFGFSLDFHKDS  60
            MARA C L ALWLL       GP A P AWALNLD  +LT Y+GP+GS FGFS+DFHK++
Sbjct  1    MARASCLLHALWLL-------GPAATPAAWALNLDAARLTTYSGPSGSHFGFSVDFHKET  53

Query  61   HGRVAIVVGAPRTLGPSQEETGGVFLCPWRAEGGQCPSLLFDLRDETRNVGSQTLQTFKA  120
             G VA+ VGAPR     QEETG VFLCPW A GG C  LLFDLRDETRN  SQT Q FKA
Sbjct  54   LGSVAVAVGAPRARARGQEETGAVFLCPWSAAGGSCSPLLFDLRDETRNASSQTFQVFKA  113

Query  121  RQGLGASVVSWSDVIVACAPWQHWNVLEKTEEAEKTPVGSCFLAQPESGRRAEYSPCRGN  180
            RQGLGASV SW+D IVACAPWQHWN LEKT+EA KTPVG CFLAQ  SG R EYSPCR N
Sbjct  114  RQGLGASVASWNDTIVACAPWQHWNALEKTQEAGKTPVGGCFLAQLRSGGRKEYSPCRAN  173

Query  181  TLSRIYVENDFSWDKRYCEAGFSSVVTQAGELVLGAPGGYYFLGLLAQAPVADIFSSYRP  240
            T+SR+Y  +D                  AGELVLGAPGGY+FLGLLA+AP+ADI SSYRP
Sbjct  174  TMSRVY--DDL----------------LAGELVLGAPGGYFFLGLLARAPIADIVSSYRP  215

Query  241  GILLWHVSSQSLSFDSSNPEYFDGYWGYSVAVGEFDGDLNT--------TEYVVGAPTWS  292
              LLW+V +Q  +FDSSNPE+FD Y GYSVAVGEF+GDL +         EYVVGAPTWS
Sbjct  216  ATLLWNVPNQRFTFDSSNPEFFDSYRGYSVAVGEFNGDLRSPGKSPLVPQEYVVGAPTWS  275

Query  293  WTLGAVEILDSYYQRLHRLRGEQMASYFGHSVAVTDVNGDGRHDLLVGAPLYMESRADRK  352
            WTLGAVEILDS++Q L RL GEQMASYFGHSVAVTDVNGDGRHDLLVGAPL+M+S ADRK
Sbjct  276  WTLGAVEILDSHHQMLCRLHGEQMASYFGHSVAVTDVNGDGRHDLLVGAPLFMDSWADRK  335

Query  353  LAEVGRVYLFLQPRGPHALGAPSLLLTGTQLYGRFGSAIAPLGDLDRDGYNDIAVAAPYG  412
            LAEVGRVYLFLQ   PH LGAPSLLLTG QLYGRFGSAIAPLGDL+RDGYND+AVAAPYG
Sbjct  336  LAEVGRVYLFLQAPAPHTLGAPSLLLTGAQLYGRFGSAIAPLGDLNRDGYNDVAVAAPYG  395

Query  413  GPSGRGQVLVFLGQSEGLRSRPSQVLDSPFPTGSAFGFSLRGAVDIDDNGYPDLIVGAYG  472
            GPSGRGQVLVFLGQSEGL +RPSQVLDSPF TGS FGFSLRGA D+DDNGYPDL VGAYG
Sbjct  396  GPSGRGQVLVFLGQSEGLSARPSQVLDSPFHTGSGFGFSLRGATDVDDNGYPDLAVGAYG  455

Query  473  ANQVAVYRAQPVVKASVQLLVQDSLNPAVKSCVLPQTKTPVSCFNIQMCVGATGHNIPQK  532
            A +VAVYRA+PVV A+VQLLV D+LNP  KSCVLP+T  PVSCF+++MCVGA GH+IPQ+
Sbjct  456  AGKVAVYRARPVVTATVQLLVNDTLNPTEKSCVLPRTSAPVSCFDVRMCVGAAGHSIPQQ  515

Query  533  LSLNAELQLDRQKPRQGRRVLLLGSQQAGTTLNLDLGGKHSPICHTTMAFLRDEADFRDK  592
            L L+AELQLDRQKPRQGRR LLL SQQ+ TTL+LD+GGKHSP C T  AFLRDEADFRDK
Sbjct  516  LRLSAELQLDRQKPRQGRRALLLDSQQSSTTLSLDVGGKHSPACRTAKAFLRDEADFRDK  575

Query  593  LSPIVLSLNVSLPPTEAGMAPAVVLHGDTHVQEQTRIVLDCGEDDVCVPQLQLTASVTGS  652
            LSPIVLSL+VSLPP+E   AP +VLHGDTHVQEQTRI+LD        P     +S  G 
Sbjct  576  LSPIVLSLSVSLPPSE---APDLVLHGDTHVQEQTRIILDSYRSCQHAP-----SSRAGG  627

Query  653  PLLVGADNVLELQMDAANEGEGAYEAELAVHLPQGAHYMRALSNVEGFERLICNQKKENE  712
            PLL+GA+N+LEL+M  AN+GEGAYEAELAV LP GAHY+RALS+V G ERL+CNQKKENE
Sbjct  628  PLLIGAENLLELRMATANQGEGAYEAELAVQLPPGAHYVRALSDVPGLERLVCNQKKENE  687

Query  713  TRVVLCELGNPMKKNAQIGIAMLVSVGNLEEAGESVSFQLQIRSKNSQNPNSKIVLLDVP  772
            +RVVLCELGNPM K+AQIGI M VSVG+LE+AG++VSF+LQIRSKNSQNPNS+ VLL VP
Sbjct  688  SRVVLCELGNPMGKDAQIGITMWVSVGDLEQAGQAVSFRLQIRSKNSQNPNSQAVLLQVP  747

Query  773  VRAEAQVELRGNSFPASLVVAAEEGEREQNSLDSWGPKVEHTYELHNNGPGTVNGLHLSI  832
            VRAEA+VELRGNSFPASLVV+A EG++ Q  LDS GP+VEHTYELHN GPG V+GL L +
Sbjct  748  VRAEARVELRGNSFPASLVVSA-EGDKGQGGLDSSGPRVEHTYELHNRGPGAVHGLRLRV  806

Query  833  HLPGQSQPSDLLYILDIQPQGGLQCFPQPPVNPLKV  868
            HLPGQS+ SD+LY+LD+QPQGGLQC P+P  NPLKV
Sbjct  807  HLPGQSRASDVLYVLDVQPQGGLQCSPEPSPNPLKV  842


>UniRef90_UPI000454A728 PREDICTED: integrin alpha-IIb isoform X2 n=1 Tax=Cricetulus griseus 
RepID=UPI000454A728
Length=1146

 Score = 1262 bits (3265),  Expect = 0.0, Method: Compositional matrix adjust.
 Identities = 674/1029 (66%), Positives = 741/1029 (72%), Gaps = 151/1029 (15%)

Query  1    MARALCPLQALWLLEWVLLLLGPCAAPPAWALNLDPVQLTFYAGPNGSQFGFSL------  54
            MA+A CP  ALWLL+W  L LGP A P AWALNLDPV+ T YAGPNGS FGFS+      
Sbjct  1    MAKAPCPWHALWLLQWTPLFLGPSAVPSAWALNLDPVKFTVYAGPNGSHFGFSVDFHKDN  60

Query  55   ---------------------------------DFHKDSHGR------------------  63
                                             DFHKD+HGR                  
Sbjct  61   HGSAVPSAWALNLDPVKFTVYAGPNGSHFGFSVDFHKDNHGRSVLEEVGLHGVFVRKDAP  120

Query  64   ----------------------------------VAIVVGAPRTLGPSQEETGGVFLCPW  89
                                              V+IVVGAPR L PSQEETGGVFLCPW
Sbjct  121  VSPVPHLLPGSAGVAGTGQDGRTPSCAHSAFLRSVSIVVGAPRALSPSQEETGGVFLCPW  180

Query  90   RAEGGQCPSLLFDLR-----------------------------DETRNVGSQTLQTFKA  120
            +A GG C  L FDL                              DETR  G QT QTFK 
Sbjct  181  KATGGNCTPLTFDLSESPARRGRRSQVEVLGGAPELLPFLCPPGDETRQAGFQTFQTFKT  240

Query  121  RQGLGASVVSWSDVIVACAPWQHWNVLEKTEEAEKTPVGSCFLAQPESGRRAEYSPCRGN  180
             QGLGASVV+W+DVI+      H  +L K       P     L   +             
Sbjct  241  GQGLGASVVTWNDVILLA----HAGLLAKAGARGAAPWADPHLPLVDK------------  284

Query  181  TLSRIYVENDFSWDKRYCEAGFSSVVTQAGELVLGAPGGYYFLGLLAQAPVADIFSSYRP  240
                         D R+CEAGFSSVVTQ GELVLGAPGGY++LGLLA+ P++ I SSYRP
Sbjct  285  -------------DMRHCEAGFSSVVTQDGELVLGAPGGYFYLGLLARVPISSIISSYRP  331

Query  241  GILLWHVSSQSLSFDSSNPEYFDGYWGYSVAVGEFDGDLNTTEYVVGAPTWSWTLGAVEI  300
            G LLW + SQ  +FDS NP YF  Y GYSVAVGEFDGD +TTEY++GAPTWS TLGAVEI
Sbjct  332  GTLLWPLPSQHYTFDSGNPAYFYSYQGYSVAVGEFDGDPSTTEYIMGAPTWSSTLGAVEI  391

Query  301  LDSYYQRLHRLRGEQMASYFGHSVAVTDVNGDGRHDLLVGAPLYMESRADRKLAEVGRVY  360
            LDSYYQRL++LRGEQMASYFGHSVAVTDVNGDGR DLLVGAPLYME RAD KLAEVGRVY
Sbjct  392  LDSYYQRLYQLRGEQMASYFGHSVAVTDVNGDGRDDLLVGAPLYMEHRADGKLAEVGRVY  451

Query  361  LFLQPRGPHALGAPSLLLTGTQLYGRFGSAIAPLGDLDRDGYNDIAVAAPYGGPSGRGQV  420
            LF+QP+GPH L  P+ LLTGTQLYGRFGSAIAPLGDL+RDGYN  AV+APYGGPSG+GQV
Sbjct  452  LFMQPQGPHILDKPTHLLTGTQLYGRFGSAIAPLGDLNRDGYNGEAVSAPYGGPSGQGQV  511

Query  421  LVFLGQSEGLRSRPSQVLDSPFPTGSAFGFSLRGAVDIDDNGYPDLIVGAYGANQVAVYR  480
            LVFLGQSEGL  RPSQVLDSPFP GSAFGFSLRGAVDIDDNGYPDLIVGAYG ++VAVYR
Sbjct  512  LVFLGQSEGLTPRPSQVLDSPFPRGSAFGFSLRGAVDIDDNGYPDLIVGAYGVSKVAVYR  571

Query  481  AQPVVKASVQLLVQDSLNPAVKSCVLPQTKTPVSCFNIQMCVGATGHNIPQKLSLNAELQ  540
             QPVV A+VQLLVQDSLNP +K+CVL QT+TPVSCFNIQMCVGATGH IPQKL L AELQ
Sbjct  572  TQPVVLATVQLLVQDSLNPTLKNCVLQQTQTPVSCFNIQMCVGATGHYIPQKLDLKAELQ  631

Query  541  LDRQKPRQGRRVLLLGSQQAGTTLNLDLGGKHSPICHTTMAFLRDEADFRDKLSPIVLSL  600
            LD QKP QGRRVLLL SQQ+  TL+L LGGK+   CHT  AFLRDEADFRDKLSPIVLSL
Sbjct  632  LDLQKPSQGRRVLLLDSQQSSLTLSLSLGGKNGTTCHTIRAFLRDEADFRDKLSPIVLSL  691

Query  601  NVSLPPTEAGMAPAVVLHGDTHVQEQTRIVLDCGEDDVCVPQLQLTASVTGSPLLVGADN  660
            NVSLPP E G+ PAVVLHG+THVQEQTRI+LDCGEDD+CVPQLQLTA+V  SPLL+GADN
Sbjct  692  NVSLPPEETGVDPAVVLHGETHVQEQTRIILDCGEDDLCVPQLQLTATVGDSPLLIGADN  751

Query  661  VLELQMDAANEGEGAYEAELAVHLPQGAHYMRALSNVEGFERLICNQKKENETRVVLCEL  720
            +LEL++DAANEGEGAYEAELAVHLP GAHYMRA+SNVEGFERLIC QKKENET+V LCEL
Sbjct  752  ILELKIDAANEGEGAYEAELAVHLPPGAHYMRAVSNVEGFERLICTQKKENETKVTLCEL  811

Query  721  GNPMKKNAQIGIAMLVSVGNLEEAGESVSFQLQIRSKNSQNPNSKIVLLDVPVRAEAQVE  780
            GNPMKK+ +IGI MLVSV NLEEAG  VSFQLQIRSKNSQNPNSK++LL V V+AEA VE
Sbjct  812  GNPMKKDTRIGIRMLVSVENLEEAGHYVSFQLQIRSKNSQNPNSKVLLLPVAVQAEATVE  871

Query  781  LRGNSFPASLVVAAEEGEREQNSLDSWGPKVEHTYELHNNGPGTVNGLHLSIHLPGQSQP  840
            LRGNSFP SLVVAAEEG+REQ+  DSW P+VEHTYE+HNNGPG VN L L IH P QSQ 
Sbjct  872  LRGNSFPLSLVVAAEEGDREQDDSDSWVPRVEHTYEVHNNGPGAVNDLLLVIHFPSQSQA  931

Query  841  SDLLYILDIQPQGGLQCFPQPPVNPLKVDWGLPIPSPSPIHPAHHKRDRRQIFLPEPEQP  900
            SDLLYILD++PQGGL C  QP + PLK+DW LP PSPS + P HH R+RRQ FL EP  P
Sbjct  932  SDLLYILDVKPQGGLLCSSQPTLKPLKLDWRLPTPSPS-LLPVHHHRERRQAFLQEPRLP  990

Query  901  SRLQDPVLV  909
             + QDPVLV
Sbjct  991  GQ-QDPVLV  998


>UniRef90_UPI000333A100 PREDICTED: LOW QUALITY PROTEIN: integrin, alpha 2b (platelet 
glycoprotein IIb of IIb/IIIa complex, antigen CD41) n=1 Tax=Echinops 
telfairi RepID=UPI000333A100
Length=912

 Score = 1256 bits (3249),  Expect = 0.0, Method: Compositional matrix adjust.
 Identities = 637/815 (78%), Positives = 704/815 (86%), Gaps = 3/815 (0%)

Query  217   PGGYYFLGLLAQAPVADIFSSYRPGILLWHVSSQSLSFDSSNPEYFDGYWGYSVAVGEFD  276
             P     LGLLA+AP+A I S+YRPG LLWHV +Q  +FDSS+ E +DGY GYSVAVGEFD
Sbjct  93    PEKAIMLGLLARAPIAQIVSNYRPGTLLWHVPAQRFTFDSSSKELYDGYQGYSVAVGEFD  152

Query  277   GDLNTTEYVVGAPTWSWTLGAVEILDSYYQRLHRLRGEQMASYFGHSVAVTDVNGDGRHD  336
             GD  TTEYV GAPTWSWTLGAVEILDSYYQRLH L GEQMASYFGHSVAVTDVNGDGRHD
Sbjct  153   GDSGTTEYVFGAPTWSWTLGAVEILDSYYQRLHHLHGEQMASYFGHSVAVTDVNGDGRHD  212

Query  337   LLVGAPLYMESRADRKLAEVGRVYLFLQPRGPHALGAPSLLLTGTQLYGRFGSAIAPLGD  396
             LLVGAPLYM+SRADRKLAEVGRVYL+LQPR PHALG PSLLLTGTQLYGRFGSAIAPLGD
Sbjct  213   LLVGAPLYMDSRADRKLAEVGRVYLYLQPRDPHALGTPSLLLTGTQLYGRFGSAIAPLGD  272

Query  397   LDRDGYNDIAVAAPYGGPSGRGQVLVFLGQSEGLRSRPSQVLDSPFPTGSAFGFSLRGAV  456
             LD+DGYND+AVAAPYGGPSG+GQVLVFLGQSEGL SRPSQVLDSPFP GS FGFSLRGA 
Sbjct  273   LDQDGYNDVAVAAPYGGPSGQGQVLVFLGQSEGLSSRPSQVLDSPFPEGSGFGFSLRGAT  332

Query  457   DIDDNGYPDLIVGAYGANQVAVYRAQPVVKASVQLLVQDSLNPAVKSCVLPQTKTPVSCF  516
             DIDDNGYPDL+VGAYGA++VAVYRAQPVV A+VQLLVQDSLNPAVK+C LP T   VSCF
Sbjct  333   DIDDNGYPDLLVGAYGASKVAVYRAQPVVMANVQLLVQDSLNPAVKNCTLPHTNAAVSCF  392

Query  517   NIQMCVGATGHNIPQKLSLNAELQLDRQKPRQGRRVLLLGSQQAGTTLNLDLGGKHSPIC  576
             NIQ+CVGATGHNIP KL LN ELQLDRQKPRQGRRVLLLGSQQ  T+L LDLGG+ SPIC
Sbjct  393   NIQICVGATGHNIPSKLRLNVELQLDRQKPRQGRRVLLLGSQQPSTSLELDLGGRRSPIC  452

Query  577   HTTMAFLRDEADFRDKLSPIVLSLNVSLPPTEAGMAPAVVLHGDTHVQEQTRIVLDCGED  636
             HTT AFLRDEADFRDKLSPIVLS+NVSL P EAG+APAVVLHG+THVQEQTRI+LDCG+D
Sbjct  453   HTTKAFLRDEADFRDKLSPIVLSVNVSLQP-EAGVAPAVVLHGETHVQEQTRIILDCGDD  511

Query  637   DVCVPQLQLTASVTGSPLLVGADNVLELQMDAANEGEGAYEAELAVHLPQGAHYMRALSN  696
             D+CVPQLQL A V GSPLL+GADNVLEL++DAAN GEGAYEAELAVHLP GAHYM+ALS+
Sbjct  512   DLCVPQLQLAAEVKGSPLLIGADNVLELRIDAANGGEGAYEAELAVHLPPGAHYMQALSD  571

Query  697   VEGFERLICNQKKENETRVVLCELGNPMKKNAQIGIAMLVSVGNLEEAGESVSFQLQIRS  756
             +EG ERL CN +KENE++ V+CELGNPM+K+A++ I MLVSVGNLEEAGESVSF+LQIRS
Sbjct  572   MEGLERLSCNPRKENESKAVVCELGNPMRKDARLEIRMLVSVGNLEEAGESVSFRLQIRS  631

Query  757   KNSQNPNSKIVLLDVPVRAEAQVELRGNSFPASLVVAAEEGEREQNSLDSWGPKVEHTYE  816
             KNSQNPNS++VLL  PV A A VELRGNSFPASLVV A++  RE+ S D WGPKVEHTYE
Sbjct  632   KNSQNPNSELVLLKAPVLAAAWVELRGNSFPASLVVVAKDDGREKGS-DHWGPKVEHTYE  690

Query  817   LHNNGPGTVNGLHLSIHLPGQSQPSDLLYILDIQPQGGLQCFPQPPVNPLKVDWGLPIPS  876
             L+N GPG V  L + +HLPGQS+  DLLYIL +QPQG LQC PQP  NPLK+ W    PS
Sbjct  691   LYNRGPGAVRDLRIVLHLPGQSRAEDLLYILAVQPQGALQCSPQPSPNPLKLVWRETTPS  750

Query  877   PSPIHPAHHKRDRRQIFLPEPEQPSRLQDPVLVSCDSAPCTVVQCDLQEMARGQRAMVTV  936
             PSP H  HH+++RR +  P   +PS+  +    +CDSAPCTVVQC+L EMARGQRAMV V
Sbjct  751   PSPGHLPHHRQERRAL-QPASGRPSKTDNMSPXNCDSAPCTVVQCELAEMARGQRAMVMV  809

Query  937   LAFLWLPSLYQRPLDQFVLQSHAWFNVSSLPYAVPPLSLPRGEAQVWTQLLRALEERAIP  996
              AFL L S+ QRPLDQF LQSHAWFNVS+LPYAVP LSLP GE  V TQLL+ALEER IP
Sbjct  810   QAFLQLSSIRQRPLDQFTLQSHAWFNVSALPYAVPALSLPSGEVTVETQLLQALEERDIP  869

Query  997   IWWVLVGVLGGLLLLTILVLAMWKVGFFKRNRPPL  1031
             +WW+LVGVLGGLLLLT+LVL MWK GFFKRNRPPL
Sbjct  870   VWWILVGVLGGLLLLTLLVLGMWKAGFFKRNRPPL  904


>UniRef90_P53711 Integrin alpha-IIb (Fragment) n=1 Tax=Papio cynocephalus RepID=ITA2B_PAPCY
Length=604

 Score = 1203 bits (3113),  Expect = 0.0, Method: Compositional matrix adjust.
 Identities = 592/604 (98%), Positives = 595/604 (99%), Gaps = 0/604 (0%)

Query  436   QVLDSPFPTGSAFGFSLRGAVDIDDNGYPDLIVGAYGANQVAVYRAQPVVKASVQLLVQD  495
             QVLDSPFPTGSAFGFSLRGAVDIDDNGYPDLIVGAYGANQVAVYRAQPVVKASVQLLVQD
Sbjct  1     QVLDSPFPTGSAFGFSLRGAVDIDDNGYPDLIVGAYGANQVAVYRAQPVVKASVQLLVQD  60

Query  496   SLNPAVKSCVLPQTKTPVSCFNIQMCVGATGHNIPQKLSLNAELQLDRQKPRQGRRVLLL  555
             SLNPAVKSCVLPQTKTPVSCF IQMCVGATGHNIPQKLSLNAELQLDRQKPRQGRRVLLL
Sbjct  61    SLNPAVKSCVLPQTKTPVSCFKIQMCVGATGHNIPQKLSLNAELQLDRQKPRQGRRVLLL  120

Query  556   GSQQAGTTLNLDLGGKHSPICHTTMAFLRDEADFRDKLSPIVLSLNVSLPPTEAGMAPAV  615
             GSQQAGTTLNLDLGGKHSPICHTTMAFLRDEAD RDKLSPIVLSLNVSLPPTEAGMAPAV
Sbjct  121   GSQQAGTTLNLDLGGKHSPICHTTMAFLRDEADIRDKLSPIVLSLNVSLPPTEAGMAPAV  180

Query  616   VLHGDTHVQEQTRIVLDCGEDDVCVPQLQLTASVTGSPLLVGADNVLELQMDAANEGEGA  675
             VLHGDTHVQEQTRIVLDCGEDDVCVPQLQLTASVTGSPLLVGADNVLELQMD ANEGEGA
Sbjct  181   VLHGDTHVQEQTRIVLDCGEDDVCVPQLQLTASVTGSPLLVGADNVLELQMDTANEGEGA  240

Query  676   YEAELAVHLPQGAHYMRALSNVEGFERLICNQKKENETRVVLCELGNPMKKNAQIGIAML  735
             YEAELAVHLPQGAHYMRA SNVEGFERLICNQKKENETRVVLCELGNPMKKN QIGIAML
Sbjct  241   YEAELAVHLPQGAHYMRARSNVEGFERLICNQKKENETRVVLCELGNPMKKNTQIGIAML  300

Query  736   VSVGNLEEAGESVSFQLQIRSKNSQNPNSKIVLLDVPVRAEAQVELRGNSFPASLVVAAE  795
             VSVGNLEEAGESVSFQLQIRSKNSQNPNSKIVLLDVPVRAEAQVELRGNSFPASLVVAAE
Sbjct  301   VSVGNLEEAGESVSFQLQIRSKNSQNPNSKIVLLDVPVRAEAQVELRGNSFPASLVVAAE  360

Query  796   EGEREQNSLDSWGPKVEHTYELHNNGPGTVNGLHLSIHLPGQSQPSDLLYILDIQPQGGL  855
             EG+REQNSLDSWGPKVEHTYELHNNGPGTVNGLHLSIHLPGQSQ SDLLYILDIQPQGGL
Sbjct  361   EGDREQNSLDSWGPKVEHTYELHNNGPGTVNGLHLSIHLPGQSQHSDLLYILDIQPQGGL  420

Query  856   QCFPQPPVNPLKVDWGLPIPSPSPIHPAHHKRDRRQIFLPEPEQPSRLQDPVLVSCDSAP  915
             QCFPQPPVNPLKVDWGLP PSPSP+HPAHHKRDRRQIFLPEPEQPSRLQDPVLVSCDSAP
Sbjct  421   QCFPQPPVNPLKVDWGLPTPSPSPVHPAHHKRDRRQIFLPEPEQPSRLQDPVLVSCDSAP  480

Query  916   CTVVQCDLQEMARGQRAMVTVLAFLWLPSLYQRPLDQFVLQSHAWFNVSSLPYAVPPLSL  975
             CTVVQCDLQEMARGQRAMVTVLAFLWLPSL+QRPLDQFVLQS AWFNVSSLPYAVPPLSL
Sbjct  481   CTVVQCDLQEMARGQRAMVTVLAFLWLPSLHQRPLDQFVLQSQAWFNVSSLPYAVPPLSL  540

Query  976   PRGEAQVWTQLLRALEERAIPIWWVLVGVLGGLLLLTILVLAMWKVGFFKRNRPPLEEDD  1035
             PRGEAQV TQLLRALEERAIPIWWVLVGVLGGLLLLTILVLAMWKVGFFKRNRPPLEEDD
Sbjct  541   PRGEAQVRTQLLRALEERAIPIWWVLVGVLGGLLLLTILVLAMWKVGFFKRNRPPLEEDD  600

Query  1036  EEGE  1039
             EEGE
Sbjct  601   EEGE  604


>UniRef90_F7FXG9 Uncharacterized protein (Fragment) n=1 Tax=Callithrix jacchus 
RepID=F7FXG9_CALJA
Length=961

 Score = 1188 bits (3073),  Expect = 0.0, Method: Compositional matrix adjust.
 Identities = 609/737 (83%), Positives = 640/737 (87%), Gaps = 12/737 (2%)

Query  298   VEILDSYYQRLHRLRGEQMASYFGHSVAVTDVNGDGRHDLLVGAPLYMESRADRKLAEVG  357
             VEILDSYYQRLHRL GEQMASYFGHSVAVTDVNGDGRHDLLVGAPLYMESRADRKLAEVG
Sbjct  226   VEILDSYYQRLHRLHGEQMASYFGHSVAVTDVNGDGRHDLLVGAPLYMESRADRKLAEVG  285

Query  358   RVYLFLQPRGPHALGAPSLLLTGTQLYGRFGSAIAPLGDLDRDGYNDIAVAAPYGGPSGR  417
             RVYLFLQPRG   LGAPSLLLTGTQLYGRFGSAIAPLGDLDRDGYND+AVAAPYGGPSGR
Sbjct  286   RVYLFLQPRGSQLLGAPSLLLTGTQLYGRFGSAIAPLGDLDRDGYNDVAVAAPYGGPSGR  345

Query  418   GQVLVFLGQSEGLRSRPSQVLDSPFPTGSAFGFSLRGAVDIDDNGYPDLIVGAYGANQVA  477
             GQVLVFLGQSEGL SRPSQVLDSPFPTGSAFGFSLRGAVDIDDNGYPDLIVGAYGA+QVA
Sbjct  346   GQVLVFLGQSEGLSSRPSQVLDSPFPTGSAFGFSLRGAVDIDDNGYPDLIVGAYGASQVA  405

Query  478   VYRAQPVVKASVQLLVQDSLNPAVKSCVLPQTKTPVSCFNIQMCVGATGHNIPQKLSLNA  537
             VYRAQPVVKASVQLLVQDSLNPAVKSCVLPQTKTPVSCFNIQMCVGATGHNIPQKL LNA
Sbjct  406   VYRAQPVVKASVQLLVQDSLNPAVKSCVLPQTKTPVSCFNIQMCVGATGHNIPQKLYLNA  465

Query  538   ELQLDRQKPRQGRRVLLLGSQQAGTTLNLDLGGKHSPICHTTMAFLRDEADFRDKLSPIV  597
             ELQLDRQKPRQGRRVLLL SQQAGTTLNLDL G+HSPIC TTMAFLRDEADFRDKLSPIV
Sbjct  466   ELQLDRQKPRQGRRVLLLDSQQAGTTLNLDLSGRHSPICQTTMAFLRDEADFRDKLSPIV  525

Query  598   LSLNVSLPPTEAGMAPAVVLHGDTHVQEQTRIVLDCGEDDVCVPQLQLTASVTGSPLLVG  657
             LSLNVSLP  EAG+APAV+LHGDTHVQEQTRI+LDCGEDDVCVPQLQLTA++TGSPLLVG
Sbjct  526   LSLNVSLPSKEAGIAPAVMLHGDTHVQEQTRIILDCGEDDVCVPQLQLTANMTGSPLLVG  585

Query  658   ADNVLELQMDAANEGEGAYEAELAVHLPQGAHYMRALSNVEGFERLICNQKKENETRVVL  717
             ADNVLELQMDAAN+GEGAYEAEL VHLPQGAHYMRALSNVEGFERLICNQKKENET VVL
Sbjct  586   ADNVLELQMDAANKGEGAYEAELTVHLPQGAHYMRALSNVEGFERLICNQKKENETSVVL  645

Query  718   CELGNPMKKNAQIGIAMLVSVGNLEEAGESVSFQLQIRSKNSQNPNSKIVLLDVPVRAEA  777
             CELGNPMKKNAQIGIAML+SVGNLEEA ESVSFQLQIRSKNSQNPNSK+VLL+VPV AEA
Sbjct  646   CELGNPMKKNAQIGIAMLLSVGNLEEAVESVSFQLQIRSKNSQNPNSKMVLLEVPVWAEA  705

Query  778   QVELRGNSFPASLVVAAEEGEREQNSLDSWGPKVEHTYELHNNGPGTVNGLHLSIHLPGQ  837
             QVELRGNSFPASLV+AAEEG++EQNSL SWGPKVEHTYELHNNGPGTV GL L IHLPGQ
Sbjct  706   QVELRGNSFPASLVLAAEEGDKEQNSLVSWGPKVEHTYELHNNGPGTVKGLRLRIHLPGQ  765

Query  838   SQPSDLLYILDIQPQGGLQCFPQPPVNPLKVDWGLPIPSPSPIHPAHHKRDRRQIFLPEP  897
             SQPSDLLYILD+QPQGGLQC PQPP+NPL+VDWGLP  SPS IHPAHHKRDRRQI LPEP
Sbjct  766   SQPSDLLYILDLQPQGGLQCSPQPPINPLQVDWGLPTTSPSSIHPAHHKRDRRQIVLPEP  825

Query  898   EQPSRLQDPVLVSCDSAPC-TVVQCDLQEMARGQRAMVTVLAFLWLPSLYQRPLDQFVLQ  956
              QPSRLQDP+LVS  + P   V+Q D+ E AR   ++V + +F  LP  YQ         
Sbjct  826   GQPSRLQDPILVSRGAIPSRDVMQRDVHEKARVHLSIVAIFSFWCLPRFYQ--------V  877

Query  957   SHAWFNVSSLPYAVPPLSLPRGEAQVWTQLLRALE--ERAIPIWWVLVGVLGGLLLLTIL  1014
              H W    +       L L RG   VW    R  E   R +     LVGV G   + T  
Sbjct  878   GHVWGVGRAFLSGGQSL-LGRGGGLVWEDRRRTKEYGARNLATNRPLVGVNGFTEMKTPR  936

Query  1015  VLAMWKVGFFKRNRPPL  1031
               ++  VGFFKR RPPL
Sbjct  937   PASLLLVGFFKRKRPPL  953


>UniRef90_UPI0004547C70 PREDICTED: integrin alpha-IIb isoform X1 n=1 Tax=Cricetulus griseus 
RepID=UPI0004547C70
Length=812

 Score = 1180 bits (3053),  Expect = 0.0, Method: Compositional matrix adjust.
 Identities = 593/748 (79%), Positives = 652/748 (87%), Gaps = 3/748 (0%)

Query  196  RYCEAGFSSVVTQAGELVLGAPGGYYFLGLLAQAPVADIFSSYRPGILLWHVSSQSLSFD  255
            R+CEAGFSSVVTQ GELVLGAPGGY++LGLLA+ P++ I SSYRPG LLW + SQ  +FD
Sbjct  2    RHCEAGFSSVVTQDGELVLGAPGGYFYLGLLARVPISSIISSYRPGTLLWPLPSQHYTFD  61

Query  256  SSNPEYFDGYWGYSVAVGEFDGDLNTTEYVVGAPTWSWTLGAVEILDSYYQRLHRLRGEQ  315
            S NP YF  Y GYSVAVGEFDGD +TTEY++GAPTWS TLGAVEILDSYYQRL++LRGEQ
Sbjct  62   SGNPAYFYSYQGYSVAVGEFDGDPSTTEYILGAPTWSSTLGAVEILDSYYQRLYQLRGEQ  121

Query  316  MASYFGHSVAVTDVNGDGRHDLLVGAPLYMESRADRKLAEVGRVYLFLQPRGPHALGAPS  375
            MASYFGHSVAVTDVNGDGR DLLVGAPLYME RAD KLAEVGRVYLF+QP+GPH L  P+
Sbjct  122  MASYFGHSVAVTDVNGDGRDDLLVGAPLYMEHRADGKLAEVGRVYLFMQPQGPHILDKPT  181

Query  376  LLLTGTQLYGRFGSAIAPLGDLDRDGYNDIAVAAPYGGPSGRGQVLVFLGQSEGLRSRPS  435
             LLTGTQLYGRFGSAIAPLGDL+RDGYND+AVAAPYGGPSG+GQVLVFLGQSEGL  RPS
Sbjct  182  HLLTGTQLYGRFGSAIAPLGDLNRDGYNDVAVAAPYGGPSGQGQVLVFLGQSEGLTPRPS  241

Query  436  QVLDSPFPTGSAFGFSLRGAVDIDDNGYPDLIVGAYGANQVAVYRAQPVVKASVQLLVQD  495
            QVLDSPFP GSAFGFSLRGAVDIDDNGYPDLIVGAYG ++VAVYR QPVV A+VQLLVQD
Sbjct  242  QVLDSPFPRGSAFGFSLRGAVDIDDNGYPDLIVGAYGVSKVAVYRTQPVVLATVQLLVQD  301

Query  496  SLNPAVKSCVLPQTKTPVSCFNIQMCVGATGHNIPQKLSLNAELQLDRQKPRQGRRVLLL  555
            SLNP +K+CVL QT+TPVSCFNIQMCVGATGH IPQKL L AELQLD QKP QGRRVLLL
Sbjct  302  SLNPTLKNCVLQQTQTPVSCFNIQMCVGATGHYIPQKLDLKAELQLDLQKPSQGRRVLLL  361

Query  556  GSQQAGTTLNLDLGGKHSPICHTTMAFLRDEADFRDKLSPIVLSLNVSLPPTEAGMAPAV  615
             SQQ+  TL+L LGGK+   CHT  AFLRDEADFRDKLSPIVLSLNVSLPP E G+ PAV
Sbjct  362  DSQQSSLTLSLSLGGKNGTTCHTIRAFLRDEADFRDKLSPIVLSLNVSLPPEETGVDPAV  421

Query  616  VLHGDTHVQEQTRIVLDCGEDDVCVPQLQLTASVTGSPLLVGADNVLELQMDAANEGEGA  675
            VLHG+THVQEQTRI+LDCGEDD+CVPQLQLTA+V  SPLL+GADN+LEL++DAANEGEGA
Sbjct  422  VLHGETHVQEQTRIILDCGEDDLCVPQLQLTATVGDSPLLIGADNILELKIDAANEGEGA  481

Query  676  YEAELAVHLPQGAHYMRALSNVEGFERLICNQKKENETRVVLCELGNPMKKNAQIGIAML  735
            YEAELAVHLP GAHYMRA+SNVEGFERLIC QKKENET+V LCELGNPMKK+ +IGI ML
Sbjct  482  YEAELAVHLPPGAHYMRAVSNVEGFERLICTQKKENETKVTLCELGNPMKKDTRIGIRML  541

Query  736  VSVGNLEEAGESVSFQLQIRSKNSQNPNSKIVLLDVPVRAEAQVELRGNSFPASLVVAAE  795
            VSV NLEEAG  VSFQLQIRSKNSQNPNSK++LL V V+AEA VELRGNSFP SLVVAAE
Sbjct  542  VSVENLEEAGHYVSFQLQIRSKNSQNPNSKVLLLPVAVQAEATVELRGNSFPLSLVVAAE  601

Query  796  EGEREQNSLDSWGPKVEHTYELHNNGPGTVNGLHLSIHLPGQSQPSDLLYILDIQPQGGL  855
            EG+REQ+  DSW P+VEHTYE+HNNGPG VN L L IH P QSQ SDLLYILD++ QGGL
Sbjct  602  EGDREQDDSDSWVPRVEHTYEVHNNGPGAVNDLLLVIHFPSQSQASDLLYILDVKHQGGL  661

Query  856  QCFPQPPVNPLKVDWGLPIPSPSPIHPAHHKRDRRQIFLPEPEQPSRLQDPVLVSC-DSA  914
             C  QP + PLK+DW LP PSPS + P HH+R+RRQ FL EP  P + QDPVLVSC DSA
Sbjct  662  LCSSQPTLKPLKLDWRLPTPSPS-LLPVHHQRERRQAFLQEPRLPGQ-QDPVLVSCNDSA  719

Query  915  PCTVVQCDLQEMARGQRAMVTVLAFLWL  942
            PCTVV+C+L+EMA  QRAMVTV   L L
Sbjct  720  PCTVVECELREMALRQRAMVTVQTQLLL  747


>UniRef90_UPI0001D36CED PREDICTED: LOW QUALITY PROTEIN: integrin alpha-IIb n=1 Tax=Callithrix 
jacchus RepID=UPI0001D36CED
Length=888

 Score = 1148 bits (2969),  Expect = 0.0, Method: Compositional matrix adjust.
 Identities = 568/612 (93%), Positives = 587/612 (96%), Gaps = 0/612 (0%)

Query  298  VEILDSYYQRLHRLRGEQMASYFGHSVAVTDVNGDGRHDLLVGAPLYMESRADRKLAEVG  357
            VEILDSYYQRLHRL GEQMASYFGHSVAVTDVNGDGRHDLLVGAPLYMESRADRKLAEVG
Sbjct  201  VEILDSYYQRLHRLHGEQMASYFGHSVAVTDVNGDGRHDLLVGAPLYMESRADRKLAEVG  260

Query  358  RVYLFLQPRGPHALGAPSLLLTGTQLYGRFGSAIAPLGDLDRDGYNDIAVAAPYGGPSGR  417
            RVYLFLQPRG   LGAPSLLLTGTQLYGRFGSAIAPLGDLDRDGYND+AVAAPYGGPSGR
Sbjct  261  RVYLFLQPRGSQLLGAPSLLLTGTQLYGRFGSAIAPLGDLDRDGYNDVAVAAPYGGPSGR  320

Query  418  GQVLVFLGQSEGLRSRPSQVLDSPFPTGSAFGFSLRGAVDIDDNGYPDLIVGAYGANQVA  477
            GQVLVFLGQSEGL SRPSQVLDSPFPTGSAFGFSLRGAVDIDDNGYPDLIVGAYGA+QVA
Sbjct  321  GQVLVFLGQSEGLSSRPSQVLDSPFPTGSAFGFSLRGAVDIDDNGYPDLIVGAYGASQVA  380

Query  478  VYRAQPVVKASVQLLVQDSLNPAVKSCVLPQTKTPVSCFNIQMCVGATGHNIPQKLSLNA  537
            VYRAQPVVKASVQLLVQDSLNPAVKSCVLPQTKTPVSCFNIQMCVGATGHNIPQKL LNA
Sbjct  381  VYRAQPVVKASVQLLVQDSLNPAVKSCVLPQTKTPVSCFNIQMCVGATGHNIPQKLYLNA  440

Query  538  ELQLDRQKPRQGRRVLLLGSQQAGTTLNLDLGGKHSPICHTTMAFLRDEADFRDKLSPIV  597
            ELQLDRQKPRQGRRVLLL SQQAGTTLNLDL G+HSPIC TTMAFLRDEADFRDKLSPIV
Sbjct  441  ELQLDRQKPRQGRRVLLLDSQQAGTTLNLDLSGRHSPICQTTMAFLRDEADFRDKLSPIV  500

Query  598  LSLNVSLPPTEAGMAPAVVLHGDTHVQEQTRIVLDCGEDDVCVPQLQLTASVTGSPLLVG  657
            LSLNVSLP  EAG+APAV+LHGDTHVQEQTRI+LDCGEDDVCVPQLQLTA++TGSPLLVG
Sbjct  501  LSLNVSLPSKEAGIAPAVMLHGDTHVQEQTRIILDCGEDDVCVPQLQLTANMTGSPLLVG  560

Query  658  ADNVLELQMDAANEGEGAYEAELAVHLPQGAHYMRALSNVEGFERLICNQKKENETRVVL  717
            ADNVLELQMDAAN+GEGAYEAEL VHLPQGAHYMRALSNVEGFERLICNQKKENET VVL
Sbjct  561  ADNVLELQMDAANKGEGAYEAELTVHLPQGAHYMRALSNVEGFERLICNQKKENETSVVL  620

Query  718  CELGNPMKKNAQIGIAMLVSVGNLEEAGESVSFQLQIRSKNSQNPNSKIVLLDVPVRAEA  777
            CELGNPMKKNAQIGIAML+SVGNLEEA ESVSFQLQIRSKNSQNPNSK+VLL+VPV AEA
Sbjct  621  CELGNPMKKNAQIGIAMLLSVGNLEEAVESVSFQLQIRSKNSQNPNSKMVLLEVPVWAEA  680

Query  778  QVELRGNSFPASLVVAAEEGEREQNSLDSWGPKVEHTYELHNNGPGTVNGLHLSIHLPGQ  837
            QVELRGNSFPASLV+AAEEG++EQNSL SWGPKVEHTYELHNNGPGTV GL L IHLPGQ
Sbjct  681  QVELRGNSFPASLVLAAEEGDKEQNSLVSWGPKVEHTYELHNNGPGTVKGLRLRIHLPGQ  740

Query  838  SQPSDLLYILDIQPQGGLQCFPQPPVNPLKVDWGLPIPSPSPIHPAHHKRDRRQIFLPEP  897
            SQPSDLLYILD+QPQGGLQC PQPP+NPL+VDWGLP  SPS IHPAHHKRDRRQI LPEP
Sbjct  741  SQPSDLLYILDLQPQGGLQCSPQPPINPLQVDWGLPTTSPSSIHPAHHKRDRRQIVLPEP  800

Query  898  EQPSRLQDPVLV  909
             QPSRLQDP+LV
Sbjct  801  GQPSRLQDPILV  812


>UniRef90_L5KSF5 Integrin alpha-IIb n=1 Tax=Pteropus alecto RepID=L5KSF5_PTEAL
Length=717

 Score = 1139 bits (2946),  Expect = 0.0, Method: Compositional matrix adjust.
 Identities = 600/754 (80%), Positives = 639/754 (85%), Gaps = 58/754 (8%)

Query  290   TWSWTLGA-VEILDSYYQRLHRLRGEQMASYFGHSVAVTDVNGDGRHDLLVGAPLYMESR  348
             T S  L A VEIL S ++ L+RL GEQ+ASYFGHSVAVTDVNGDGRHDLLVGAPLYME R
Sbjct  2     TRSCVLSAQVEILRSNFRTLYRLHGEQVASYFGHSVAVTDVNGDGRHDLLVGAPLYMERR  61

Query  349   ADRKLAEVGRVYLFLQPRGPHALGAPSLLLTGTQLYGRFGSAIAPLGDLDRDGYNDIAVA  408
             ADRKLAEVGRVYLFLQPR PH LG PSLLLTGTQLYGRFGSAIAPLGDL+RDGYND+AVA
Sbjct  62    ADRKLAEVGRVYLFLQPRSPHGLGTPSLLLTGTQLYGRFGSAIAPLGDLNRDGYNDVAVA  121

Query  409   APYGGPSGRGQVLVFLGQSEGLRSRPSQVLDSPFPTGSAFGFSLRGAVDIDDNGYPDLIV  468
             APYGGPSGRGQVLVFLGQSEGL S PSQVLDSPFP GS FGFSLRGA DIDDNGYPDL+V
Sbjct  122   APYGGPSGRGQVLVFLGQSEGLSSYPSQVLDSPFPEGSGFGFSLRGAADIDDNGYPDLLV  181

Query  469   GAYGANQVAVYRAQPVVKASVQLLVQDSLNPAVKSCVLPQTKTPVSCFNIQMCVGATGHN  528
             GAYGA++VAVYRAQPVV A+VQLLVQDSLNPAVK+C++  TKTPVSCFNIQMC+G TGHN
Sbjct  182   GAYGADKVAVYRAQPVVMATVQLLVQDSLNPAVKNCIM--TKTPVSCFNIQMCIGVTGHN  239

Query  529   IPQKLSLNAELQLDRQKPRQGRRVLLLGSQQAGTTLNLDLGGKHSPICHTTMAFLRDEAD  588
             IPQKL LN ELQLDRQKPRQGRRVLLL SQQA  TLNLDLGG+HSPICH T AFLRDEAD
Sbjct  240   IPQKLRLNVELQLDRQKPRQGRRVLLLSSQQASATLNLDLGGRHSPICHNTTAFLRDEAD  299

Query  589   FRDKLSPIVLSLNVSLPPTEAGMAPAVVLHGDTHVQEQTRIVLDCGEDDVCVPQLQLTAS  648
             FRDKLSPIVLS+NVSL P E G+APA+VLHGDTHVQEQTRI+LDCGEDD+CVPQL LTAS
Sbjct  300   FRDKLSPIVLSVNVSLQP-EDGLAPALVLHGDTHVQEQTRIILDCGEDDLCVPQLHLTAS  358

Query  649   VTGSPLLVGADNVLELQMDAANEGEGAYEAELAVHLPQGAHYMRALSNVEGFERLICNQK  708
             V GSPLL+GADNVLELQM+AAN GEGAYEAELAV+LP GAHYMRALSN+EGFERLICNQK
Sbjct  359   VKGSPLLIGADNVLELQMEAANNGEGAYEAELAVYLPPGAHYMRALSNLEGFERLICNQK  418

Query  709   KENETRVVLCELGNPMKKNAQIGIAMLVSVGNLEEAGESVSFQLQIRSKNSQNPNSKIVL  768
             KENET+VVLCELGNPMK+N +IGI MLVSV +LEEAGE+VSF LQIRSKNSQNPNS+ VL
Sbjct  419   KENETKVVLCELGNPMKRNVRIGITMLVSVESLEEAGENVSFWLQIRSKNSQNPNSETVL  478

Query  769   LDVPVRAEAQVELRGNSFPASLVVAAEEGEREQNSLDSWGPKVEHTYELHNNGPGTVNGL  828
             L+VPVRAEA VELRGNSFPA LVVAAEEG+RE N+LD WGPK+EHTYELHNNGPGTV+GL
Sbjct  479   LNVPVRAEAHVELRGNSFPAFLVVAAEEGDRE-NNLDDWGPKMEHTYELHNNGPGTVSGL  537

Query  829   HLSIHLPGQSQPSDLLYILDIQPQGGLQCFPQPPVNPLKVDWGLPIPSPSPIHPAHHKRD  888
              LS+HLPGQSQ SDLLYILDIQ QGGLQC PQP  NP K                     
Sbjct  538   RLSLHLPGQSQSSDLLYILDIQTQGGLQCSPQPSPNPHK---------------------  576

Query  889   RRQIFLPEPEQPSRLQDPVLVSCDSAPCTVVQCDLQEMARGQRAMVTVLAFLWLPSLYQ-  947
                                  SCDSAPCTVVQC+LQEM RGQRAMVT+LAFL LPSL Q 
Sbjct  577   ---------------------SCDSAPCTVVQCELQEMVRGQRAMVTMLAFLQLPSLRQV  615

Query  948   ----------RPLDQFVLQSHAWFNVSSLPYAVPPLSLPRGEAQVWTQLLRALEERAIPI  997
                       RPLDQFVLQS AWFNVSSLPYAVP LSLP GEA V TQLLRALEER IPI
Sbjct  616   GRDVDGRDPQRPLDQFVLQSQAWFNVSSLPYAVPALSLPTGEALVQTQLLRALEERDIPI  675

Query  998   WWVLVGVLGGLLLLTILVLAMWKVGFFKRNRPPL  1031
             WWVLVGVLGGLLLLT+LVLAMWK GFFKRNRPPL
Sbjct  676   WWVLVGVLGGLLLLTLLVLAMWKGGFFKRNRPPL  709


>UniRef90_F7FXV6 Uncharacterized protein (Fragment) n=1 Tax=Callithrix jacchus 
RepID=F7FXV6_CALJA
Length=905

 Score = 1091 bits (2822),  Expect = 0.0, Method: Compositional matrix adjust.
 Identities = 552/649 (85%), Positives = 572/649 (88%), Gaps = 52/649 (8%)

Query  313  GEQMASYFGHSVAVTDVNGDG---------------------------------------  333
            G +MASYFGHSVAVTDVNGDG                                       
Sbjct  257  GPEMASYFGHSVAVTDVNGDGEEGHAPLQPSWVVSSQSCPFLAPTLRRPPGEQESKGRGD  316

Query  334  -------------RHDLLVGAPLYMESRADRKLAEVGRVYLFLQPRGPHALGAPSLLLTG  380
                         RHDLLVGAPLYMESRADRKLAEVGRVYLFLQPRG   LGAPSLLLTG
Sbjct  317  LALAPTWPWSSPMRHDLLVGAPLYMESRADRKLAEVGRVYLFLQPRGSQLLGAPSLLLTG  376

Query  381  TQLYGRFGSAIAPLGDLDRDGYNDIAVAAPYGGPSGRGQVLVFLGQSEGLRSRPSQVLDS  440
            TQLYGRFGSAIAPLGDLDRDGYND+AVAAPYGGPSGRGQVLVFLGQSEGL SRPSQVLDS
Sbjct  377  TQLYGRFGSAIAPLGDLDRDGYNDVAVAAPYGGPSGRGQVLVFLGQSEGLSSRPSQVLDS  436

Query  441  PFPTGSAFGFSLRGAVDIDDNGYPDLIVGAYGANQVAVYRAQPVVKASVQLLVQDSLNPA  500
            PFPTGSAFGFSLRGAVDIDDNGYPDLIVGAYGA+QVAVYRAQPVVKASVQLLVQDSLNPA
Sbjct  437  PFPTGSAFGFSLRGAVDIDDNGYPDLIVGAYGASQVAVYRAQPVVKASVQLLVQDSLNPA  496

Query  501  VKSCVLPQTKTPVSCFNIQMCVGATGHNIPQKLSLNAELQLDRQKPRQGRRVLLLGSQQA  560
            VKSCVLPQTKTPVSCFNIQMCVGATGHNIPQKL LNAELQLDRQKPRQGRRVLLL SQQA
Sbjct  497  VKSCVLPQTKTPVSCFNIQMCVGATGHNIPQKLYLNAELQLDRQKPRQGRRVLLLDSQQA  556

Query  561  GTTLNLDLGGKHSPICHTTMAFLRDEADFRDKLSPIVLSLNVSLPPTEAGMAPAVVLHGD  620
            GTTLNLDL G+HSPIC TTMAFLRDEADFRDKLSPIVLSLNVSLP  EAG+APAV+LHGD
Sbjct  557  GTTLNLDLSGRHSPICQTTMAFLRDEADFRDKLSPIVLSLNVSLPSKEAGIAPAVMLHGD  616

Query  621  THVQEQTRIVLDCGEDDVCVPQLQLTASVTGSPLLVGADNVLELQMDAANEGEGAYEAEL  680
            THVQEQTRI+LDCGEDDVCVPQLQLTA++TGSPLLVGADNVLELQMDAAN+GEGAYEAEL
Sbjct  617  THVQEQTRIILDCGEDDVCVPQLQLTANMTGSPLLVGADNVLELQMDAANKGEGAYEAEL  676

Query  681  AVHLPQGAHYMRALSNVEGFERLICNQKKENETRVVLCELGNPMKKNAQIGIAMLVSVGN  740
             VHLPQGAHYMRALSNVEGFERLICNQKKENET VVLCELGNPMKKNAQIGIAML+SVGN
Sbjct  677  TVHLPQGAHYMRALSNVEGFERLICNQKKENETSVVLCELGNPMKKNAQIGIAMLLSVGN  736

Query  741  LEEAGESVSFQLQIRSKNSQNPNSKIVLLDVPVRAEAQVELRGNSFPASLVVAAEEGERE  800
            LEEA ESVSFQLQIRSKNSQNPNSK+VLL+VPV AEAQVELRGNSFPASLV+AAEEG++E
Sbjct  737  LEEAVESVSFQLQIRSKNSQNPNSKMVLLEVPVWAEAQVELRGNSFPASLVLAAEEGDKE  796

Query  801  QNSLDSWGPKVEHTYELHNNGPGTVNGLHLSIHLPGQSQPSDLLYILDIQPQGGLQCFPQ  860
            QNSL SWGPKVEHTYELHNNGPGTV GL L IHLPGQSQPSDLLYILD+QPQGGLQC PQ
Sbjct  797  QNSLVSWGPKVEHTYELHNNGPGTVKGLRLRIHLPGQSQPSDLLYILDLQPQGGLQCSPQ  856

Query  861  PPVNPLKVDWGLPIPSPSPIHPAHHKRDRRQIFLPEPEQPSRLQDPVLV  909
            PP+NPL+VDWGLP  SPS IHPAHHKRDRRQI LPEP QPSRLQDP+LV
Sbjct  857  PPINPLQVDWGLPTTSPSSIHPAHHKRDRRQIVLPEPGQPSRLQDPILV  905


>UniRef90_B4DLU2 cDNA FLJ56496, highly similar to Integrin alpha-IIb n=1 Tax=Homo 
sapiens RepID=B4DLU2_HUMAN
Length=521

 Score = 1062 bits (2746),  Expect = 0.0, Method: Compositional matrix adjust.
 Identities = 519/520 (99%), Positives = 519/520 (99%), Gaps = 0/520 (0%)

Query  1    MARALCPLQALWLLEWVLLLLGPCAAPPAWALNLDPVQLTFYAGPNGSQFGFSLDFHKDS  60
            MARALCPLQALWLLEWVLLLLGPCAAPPAWALNLDPVQLTFYAGPNGSQFGFSLDFHKDS
Sbjct  1    MARALCPLQALWLLEWVLLLLGPCAAPPAWALNLDPVQLTFYAGPNGSQFGFSLDFHKDS  60

Query  61   HGRVAIVVGAPRTLGPSQEETGGVFLCPWRAEGGQCPSLLFDLRDETRNVGSQTLQTFKA  120
            HGRVAIVVGAPRTLGPSQEETGGVFLCPWRAEGGQCPSLLFDLRDETRNVGSQTLQTFKA
Sbjct  61   HGRVAIVVGAPRTLGPSQEETGGVFLCPWRAEGGQCPSLLFDLRDETRNVGSQTLQTFKA  120

Query  121  RQGLGASVVSWSDVIVACAPWQHWNVLEKTEEAEKTPVGSCFLAQPESGRRAEYSPCRGN  180
            RQGLGASVVSWSDVIVACAPWQHWNVLEKTEEAEKTPVGSCFLAQPESGRRAEYSPCRGN
Sbjct  121  RQGLGASVVSWSDVIVACAPWQHWNVLEKTEEAEKTPVGSCFLAQPESGRRAEYSPCRGN  180

Query  181  TLSRIYVENDFSWDKRYCEAGFSSVVTQAGELVLGAPGGYYFLGLLAQAPVADIFSSYRP  240
            TLSRIYVENDFSWDKRYCEAGFSSVVTQAGELVLGAPGGYYFLGLLAQAPVADIFSSYRP
Sbjct  181  TLSRIYVENDFSWDKRYCEAGFSSVVTQAGELVLGAPGGYYFLGLLAQAPVADIFSSYRP  240

Query  241  GILLWHVSSQSLSFDSSNPEYFDGYWGYSVAVGEFDGDLNTTEYVVGAPTWSWTLGAVEI  300
            GILLWHVSSQSLSFDSSNPEYFDGYWGYSVAVGEFDGDLNTTEYVVGAPTWSWTLGAVEI
Sbjct  241  GILLWHVSSQSLSFDSSNPEYFDGYWGYSVAVGEFDGDLNTTEYVVGAPTWSWTLGAVEI  300

Query  301  LDSYYQRLHRLRGEQMASYFGHSVAVTDVNGDGRHDLLVGAPLYMESRADRKLAEVGRVY  360
            LDSYYQRLHRLRGEQMASYFGHSVAVTDVNGDGRHDLLVGAPLYMESRADRKLAEVGRVY
Sbjct  301  LDSYYQRLHRLRGEQMASYFGHSVAVTDVNGDGRHDLLVGAPLYMESRADRKLAEVGRVY  360

Query  361  LFLQPRGPHALGAPSLLLTGTQLYGRFGSAIAPLGDLDRDGYNDIAVAAPYGGPSGRGQV  420
            LFLQPRGPHALGAPSLLLTGTQLYGRFGSAIAPLGDLDRDGYNDIAVAAPYGGPSGRGQV
Sbjct  361  LFLQPRGPHALGAPSLLLTGTQLYGRFGSAIAPLGDLDRDGYNDIAVAAPYGGPSGRGQV  420

Query  421  LVFLGQSEGLRSRPSQVLDSPFPTGSAFGFSLRGAVDIDDNGYPDLIVGAYGANQVAVYR  480
            LVFLGQSEGLRSRPSQVLDSPFPTGSAFGFSLRGAVDIDDNGYPDLIVGAYGANQVAVYR
Sbjct  421  LVFLGQSEGLRSRPSQVLDSPFPTGSAFGFSLRGAVDIDDNGYPDLIVGAYGANQVAVYR  480

Query  481  AQPVVKASVQLLVQDSLNPAVKSCVLPQTKTPVSCFNIQM  520
            AQPVVKASVQLLVQDSLNPAVKSCVLPQTKTPVSCFNIQ 
Sbjct  481  AQPVVKASVQLLVQDSLNPAVKSCVLPQTKTPVSCFNIQF  520


>UniRef90_F1MGZ4 Uncharacterized protein n=3 Tax=Bos RepID=F1MGZ4_BOVIN
Length=937

 Score = 997 bits (2578),  Expect = 0.0, Method: Compositional matrix adjust.
 Identities = 485/610 (80%), Positives = 534/610 (88%), Gaps = 2/610 (0%)

Query  27   PPAWALNLDPVQLTFYAGPNGSQFGFSLDFHKDSHGRVAIVVGAPRTLGPSQEETGGVFL  86
            PP WALNLD VQ T Y GPNGS FGFSLDF+K+S+G V +VVGAPRTLG S+EETGGVFL
Sbjct  2    PPTWALNLDSVQFTVYTGPNGSHFGFSLDFYKNSNGSVYVVVGAPRTLGHSEEETGGVFL  61

Query  87   CPWRAEGGQCPSLLFDLRDETRNVGSQTLQTFKARQGLGASVVSWSDVIVACAPWQHWNV  146
            CPW+AEGGQC SL FDL DETR++G+QT QTFKA QGLGASVVSW D IVACAPWQHWNV
Sbjct  62   CPWKAEGGQCISLPFDLYDETRSIGTQTFQTFKAGQGLGASVVSWRDSIVACAPWQHWNV  121

Query  147  LEKTEE-AEKTPVGSCFLAQPESGRRAEYSPCRGNTLSRIYVENDFSWDKRYCEAGFSSV  205
            L++ EE A+KTPVG CF+AQ ++G R EYSPCR N +S+ Y  N F  D+RYCEAGFSSV
Sbjct  122  LDRNEEEAQKTPVGGCFVAQLQNGDRTEYSPCRDNKMSQFYERNHFRDDRRYCEAGFSSV  181

Query  206  VTQAGELVLGAPGGYYFLGLLAQAPVADIFSSYRPGILLWHVSSQSLSFDSSNPEYFDGY  265
            VTQAGELVLGAPGGYYF+GLLA+AP+ADI SSYRP  LLWHV +Q  ++D S+ +Y+DGY
Sbjct  182  VTQAGELVLGAPGGYYFVGLLARAPIADIISSYRPSTLLWHVPTQ-FTYDQSHLQYYDGY  240

Query  266  WGYSVAVGEFDGDLNTTEYVVGAPTWSWTLGAVEILDSYYQRLHRLRGEQMASYFGHSVA  325
             GYSVAVG FDG+ NTTEYV GAPTWSWTLGAVEILDSY+Q LHRL GEQMASYFGHSVA
Sbjct  241  RGYSVAVGNFDGNPNTTEYVFGAPTWSWTLGAVEILDSYHQMLHRLHGEQMASYFGHSVA  300

Query  326  VTDVNGDGRHDLLVGAPLYMESRADRKLAEVGRVYLFLQPRGPHALGAPSLLLTGTQLYG  385
            VTDVNGDGRHDLLVGAPLYMESRADRKLAEVGRVYLFLQ RG   LGAP+LLLTGTQLYG
Sbjct  301  VTDVNGDGRHDLLVGAPLYMESRADRKLAEVGRVYLFLQTRGARMLGAPNLLLTGTQLYG  360

Query  386  RFGSAIAPLGDLDRDGYNDIAVAAPYGGPSGRGQVLVFLGQSEGLRSRPSQVLDSPFPTG  445
            RFGSAIAPLGDL+RDGYND+AVAAP GGP+G+GQVLV+LGQSEGL   PSQVLDSPFPTG
Sbjct  361  RFGSAIAPLGDLNRDGYNDVAVAAPCGGPNGQGQVLVYLGQSEGLNPSPSQVLDSPFPTG  420

Query  446  SAFGFSLRGAVDIDDNGYPDLIVGAYGANQVAVYRAQPVVKASVQLLVQDSLNPAVKSCV  505
            S FGFSLRGA DIDDNGYPDL+VGAYGA++V VYRAQPVV  +VQL+VQDSLNPAVK+CV
Sbjct  421  SGFGFSLRGATDIDDNGYPDLLVGAYGASKVVVYRAQPVVMVTVQLMVQDSLNPAVKTCV  480

Query  506  LPQTKTPVSCFNIQMCVGATGHNIPQKLSLNAELQLDRQKPRQGRRVLLLGSQQAGTTLN  565
            L QTKTPVSCFNIQMCVGATGHNIP+KL LNAELQLDRQKPRQGRRVLLL SQQAGT LN
Sbjct  481  LSQTKTPVSCFNIQMCVGATGHNIPEKLHLNAELQLDRQKPRQGRRVLLLDSQQAGTILN  540

Query  566  LDLGGKHSPICHTTMAFLRDEADFRDKLSPIVLSLNVSLPPTEAGMAPAVVLHGDTHVQE  625
            LDL G+H+P C T  AFLRDEADFRDKLSPIVLS +VSLPP + G APA+VLHG+THVQE
Sbjct  541  LDLRGRHNPNCSTATAFLRDEADFRDKLSPIVLSFSVSLPPEKDGGAPALVLHGNTHVQE  600

Query  626  QTRIVLDCGE  635
            Q    L C +
Sbjct  601  QGFERLICNQ  610


 Score = 510 bits (1313),  Expect = 2e-162, Method: Compositional matrix adjust.
 Identities = 268/334 (80%), Positives = 287/334 (86%), Gaps = 4/334 (1%)

Query  698   EGFERLICNQKKENETRVVLCELGNPMKKNAQIGIAMLVSVGNLEEAGESVSFQLQIRSK  757
             +GFERLICNQKKENET+VVLCELGNPMK NAQI + M VSV  LEEAGE VSF LQIRSK
Sbjct  601   QGFERLICNQKKENETKVVLCELGNPMKSNAQIEVMMWVSVEKLEEAGEQVSFLLQIRSK  660

Query  758   NSQNPNSKIVLLDVPVRAEAQVELRGNSFPASLVVAAEEGEREQNSLDSWGPKVEHTYEL  817
             NSQNPNS++V LDVPVRA A VELRGNSFPASLVVAAEEG   QNS DSWGPKVEHTYEL
Sbjct  661   NSQNPNSEMVELDVPVRAVAHVELRGNSFPASLVVAAEEGN-GQNSSDSWGPKVEHTYEL  719

Query  818   HNNGPGTVNGLHLSIHLPGQSQPSDLLYILDIQPQGGLQCFPQPPVNPLKVDWGLPIPSP  877
             HNNGPG V+GL L+++LP QSQPSDLLYILDI PQGGLQC  QP  NPL+++W LP PSP
Sbjct  720   HNNGPGAVSGLRLNLYLPSQSQPSDLLYILDIHPQGGLQCASQPSPNPLQLEWRLPTPSP  779

Query  878   SPIHPAHHKRDRRQIFLPEPEQPSRLQDPVLVSCDSAPCTVVQCDLQEMARGQRAMVTVL  937
             SP   AHHKRDRRQ  LPE +QPSRLQDP+LVSCDSAPCTVVQC+LQEMARGQR MVTVL
Sbjct  780   SP---AHHKRDRRQAVLPEEKQPSRLQDPILVSCDSAPCTVVQCELQEMARGQRVMVTVL  836

Query  938   AFLWLPSLYQRPLDQFVLQSHAWFNVSSLPYAVPPLSLPRGEAQVWTQLLRALEERAIPI  997
             A L    L +RPLDQFVLQSHAWFNVSS PY+VP LSLP GEA V TQLLR  EER IP+
Sbjct  837   ALLSRSILQERPLDQFVLQSHAWFNVSSFPYSVPALSLPSGEALVQTQLLRVSEEREIPM  896

Query  998   WWVLVGVLGGLLLLTILVLAMWKVGFFKRNRPPL  1031
             WWVLVGVLGGLLLLT L+LAMWKVGFFKRNRPPL
Sbjct  897   WWVLVGVLGGLLLLTFLILAMWKVGFFKRNRPPL  930


>UniRef90_UPI000388B11A PREDICTED: integrin alpha-IIb n=1 Tax=Chrysemys picta bellii 
RepID=UPI000388B11A
Length=1093

 Score = 981 bits (2535),  Expect = 0.0, Method: Compositional matrix adjust.
 Identities = 528/1070 (49%), Positives = 697/1070 (65%), Gaps = 59/1070 (6%)

Query  16    WVLLLLGPCAAPPAWALNLDPVQLTFYAGPNGSQFGFSLDFHKDSHGRVAIVVGAPR--T  73
             WV +LL P    P  A NL   + T YAGPN S FGF++DF + S G +++VVGAPR  T
Sbjct  19    WVQVLLAPPGPWPVRAFNLHSDRPTIYAGPNDSYFGFAMDFFQGSKGSMSVVVGAPRANT  78

Query  74    LGPSQEETGGVFLCPWRAEGGQCPSLLFDLR-DETRNVGSQTLQTFKARQGLGASVVSWS  132
               P   E G V+LCPW   G  C  + FD + D+ +++G   L+T+K+ Q  GASV SW 
Sbjct  79    SQPGVVEAGAVYLCPWAPGGTPCSIIEFDTKGDQAQSMGFLQLKTYKSHQWFGASVSSWD  138

Query  133   DVIVACAPWQHWNVLEKTEEAEKTPVGSCFLAQPESGRRAEYSPCRGNTLSRIYVENDFS  192
               +VACAP QHWN  E   +A +TPVG+CF+A     R AEY+PCR + +  IY E+  +
Sbjct  139   GNVVACAPLQHWNAFEGEAQATQTPVGTCFVATDGLSRFAEYAPCRCHHMDAIY-EHSLN  197

Query  193   WDKRYCEAGFSSVVTQAGELVLGAPGGYYFLGLLAQAPVADIFSSYRPGILLWHVSSQSL  252
              DKRYCE GFS+ +T AG LVLGAPGGYYF GL+    ++ + S      LLW V  + +
Sbjct  198   -DKRYCEVGFSATITHAGRLVLGAPGGYYFAGLIYSVNLSAVVSQVPSSALLWSVFPEQV  256

Query  253   SFDSSNPEYFDGYWGYSVAVGEFDGDLNT-------------------------------  281
             + ++   +Y   Y GYSVAVGEFDGD  T                               
Sbjct  257   T-ENMYGDYEGAYRGYSVAVGEFDGDPATPGPSLGSGGGGGFGTGTLCQRFSTLCPRGRG  315

Query  282   ------TEYVVGAPTWSWTLGAVEILDSYYQR--LHRLRGEQMASYFGHSVAVTDVNGDG  333
                    EYVVG P    TLG VEI  +      +  ++ EQ+ASYFGH+VAV DVNGDG
Sbjct  316   DSCVSFAEYVVGVPNKRVTLGVVEIFSARKSLALVQSIQSEQVASYFGHTVAVADVNGDG  375

Query  334   RHDLLVGAPLYMESRADRKLAEVGRVYLFLQPRGPHALGAPSLLLTGTQLYGRFGSAIAP  393
             + D+LVGAPLYME  +DRKL EVG +YL+LQ RGPH    P   +TGT++YGRFG+AIAP
Sbjct  376   KDDILVGAPLYMEQHSDRKLYEVGCIYLYLQRRGPHPYRHPWQTMTGTEVYGRFGTAIAP  435

Query  394   LGDLDRDGYNDIAVAAPYGGPSGRGQVLVFLGQSEGLRSRPSQVLDSPFPTGSAFGFSLR  453
              GDLD+DGY D+AV AP+    G G+VL+F G SEGLR+  SQVL+SPFP  +AFGFS+R
Sbjct  436   AGDLDQDGYVDVAVGAPF---VGSGRVLIFRGYSEGLRTPASQVLESPFPGRAAFGFSVR  492

Query  454   GAVDIDDNGYPDLIVGAYGANQVAVYRAQPVVKASVQLLVQDSLNPAVKSCVLPQTKTPV  513
             GA DID NGYPD++VGA+GA++VAVYRAQPVV AS QLLV D LNP  K+C     +T V
Sbjct  493   GATDIDSNGYPDVLVGAFGASKVAVYRAQPVVVASSQLLVPDVLNPEEKTCT--AHRTLV  550

Query  514   SCFNIQMCVGATGHNIPQKLSLNAELQLDRQKPRQGRRVLLLGSQQAGTTLNLDLGGKHS  573
             SCF IQ+CVG  G ++P+++ L A+LQLDR KP  GRRV  L + QAG  L L L  +  
Sbjct  551   SCFPIQLCVGIKGKSLPERIRLAADLQLDRLKPTSGRRVWELQTHQAGLRLELQLSREAP  610

Query  574   PICHTTMAFLRDEADFRDKLSPIVLSLNVSLPPTEAGMAPAVVLHGDTHVQEQTRIVLDC  633
               C    A+LRDEADF+DKLSPIV+SL ++L          +VL+G T VQEQTRIVLDC
Sbjct  611   LTCQNLTAYLRDEADFKDKLSPIVVSLALTLAAGPGTEELGLVLYGQTVVQEQTRIVLDC  670

Query  634   GEDDVCVPQLQLTASVTGSPLLVGADNVLELQMDAANEGEGAYEAELAVHLPQGAHYMRA  693
             GED+VC+P+LQL A    + L +GA+NV+ +  DA N GEGA+EAEL + LP+ AHY +A
Sbjct  671   GEDNVCIPKLQLAAHTPVAQLFIGAENVVHILADATNAGEGAFEAELRLQLPRDAHYQKA  730

Query  694   LSNVEGFERLICNQKKENETRVVLCELGNPMKKNAQIGIAMLVSVGNLEEAGESVSFQLQ  753
              SNV+G E+LICN KKENETRVV+CELGNPMK   +I + + +S+ NLE+AG+++ FQLQ
Sbjct  731   TSNVQGLEKLICNLKKENETRVVICELGNPMKSGTKIAVDVALSISNLEDAGDTIEFQLQ  790

Query  754   IRSKNSQNPNSKIVLLDVPVRAEAQVELRGNSFPASLV--VAAEEGEREQNSLDSWGPKV  811
             + SKNS++P+S +  + +P++  A ++LRGNS PA++V  VA  E       L+  GPKV
Sbjct  791   LWSKNSRSPHSNVERVQIPIKVAALLDLRGNSLPATMVLPVAGWELAEGSRRLEDHGPKV  850

Query  812   EHTYELHNNGPGTVNGLHLSIHLPGQSQPSDLLYILDIQPQGGLQCFPQPPVNPLKVDWG  871
             EH Y+LHN GPGTV+   L +  P Q Q   LLY++ +  +G + C     +NPL ++  
Sbjct  851   EHVYQLHNQGPGTVSQAELRVEFPNQFQGDFLLYMMKLNTEGRINCSSPTGLNPLGLEGQ  910

Query  872   LPIPSPS---PIHPAHHKRDRRQIFLPEPEQPSRLQDPVLVSCDSAPCTVVQCDLQEMAR  928
                 SP       PA H+R+RR+    E   P+ L++P LV+C S PC  V C ++ + R
Sbjct  911   KSTASPDHNMSYQPA-HRRERREADKAE-AGPATLREPTLVNCSSQPCVAVLCKVEMLER  968

Query  929   GQRAMVTVLAFLWLPSLYQRPLDQFVLQSHAWFNVSSLPYAVPPLSLPRGEAQVWTQLLR  988
              QRAMVTV + LW+ S+ +RP DQF++QS AWFNVS++PY + P  LP G A   T+++R
Sbjct  969   DQRAMVTVHSVLWMQSVGKRPHDQFIIQSQAWFNVSAMPYRIQPELLPSGHATAHTEVVR  1028

Query  989   AL--EERAIPIWWVLVGVLGGLLLLTILVLAMWKVGFFKRNRPPLEEDDE  1036
                  E+ IP WWV++ VL GLLLL + + A+WK+GFFKR RPP+++ +E
Sbjct  1029  VSPDAEKEIPTWWVVLAVLAGLLLLALFICALWKMGFFKRTRPPMDDQEE  1078


>UniRef90_UPI00046B2E3E PREDICTED: integrin alpha-IIb n=1 Tax=Tarsius syrichta RepID=UPI00046B2E3E
Length=842

 Score = 972 bits (2512),  Expect = 0.0, Method: Compositional matrix adjust.
 Identities = 476/537 (89%), Positives = 505/537 (94%), Gaps = 0/537 (0%)

Query  194  DKRYCEAGFSSVVTQAGELVLGAPGGYYFLGLLAQAPVADIFSSYRPGILLWHVSSQSLS  253
            DKRYCEAGFS+ VTQAGELVLGAPGGY+FLGLLA+A +ADIFS+YRPG LLWHVSSQ  +
Sbjct  129  DKRYCEAGFSAAVTQAGELVLGAPGGYFFLGLLARARIADIFSAYRPGTLLWHVSSQRFT  188

Query  254  FDSSNPEYFDGYWGYSVAVGEFDGDLNTTEYVVGAPTWSWTLGAVEILDSYYQRLHRLRG  313
            FDSSNPEYFD Y GYSVAVGEFDGDL+TTEYV+GAPTWSWTLGAVEILDSYYQ LHRL G
Sbjct  189  FDSSNPEYFDSYRGYSVAVGEFDGDLSTTEYVLGAPTWSWTLGAVEILDSYYQTLHRLHG  248

Query  314  EQMASYFGHSVAVTDVNGDGRHDLLVGAPLYMESRADRKLAEVGRVYLFLQPRGPHALGA  373
            EQMASYFGHSVAVTDVNGDGRHDLLVGAPLYMESRADRKLAEVGRVYLFLQPRGPHALGA
Sbjct  249  EQMASYFGHSVAVTDVNGDGRHDLLVGAPLYMESRADRKLAEVGRVYLFLQPRGPHALGA  308

Query  374  PSLLLTGTQLYGRFGSAIAPLGDLDRDGYNDIAVAAPYGGPSGRGQVLVFLGQSEGLRSR  433
            P LLLTGTQLYGRFGSAIAPLGDL++DGYND+AVAAPYGGP GRGQVLVFLGQSEGL SR
Sbjct  309  PRLLLTGTQLYGRFGSAIAPLGDLNQDGYNDVAVAAPYGGPQGRGQVLVFLGQSEGLSSR  368

Query  434  PSQVLDSPFPTGSAFGFSLRGAVDIDDNGYPDLIVGAYGANQVAVYRAQPVVKASVQLLV  493
            PSQVLDSP P  S FGFSLRGAVD+DDNGYPDL+VGAYGAN VAVYRAQPVV+ASVQLLV
Sbjct  369  PSQVLDSPLPGISGFGFSLRGAVDVDDNGYPDLLVGAYGANTVAVYRAQPVVRASVQLLV  428

Query  494  QDSLNPAVKSCVLPQTKTPVSCFNIQMCVGATGHNIPQKLSLNAELQLDRQKPRQGRRVL  553
            QDSLNPAVK+CVLPQTK PVSCFNIQMCVGATGHNIPQKL LNA+LQLD QKPRQGRRVL
Sbjct  429  QDSLNPAVKNCVLPQTKAPVSCFNIQMCVGATGHNIPQKLHLNAKLQLDWQKPRQGRRVL  488

Query  554  LLGSQQAGTTLNLDLGGKHSPICHTTMAFLRDEADFRDKLSPIVLSLNVSLPPTEAGMAP  613
            LL SQQA TTL LDLGG+HSP+CHT+ AFLRDEADFRDKLSPI+LSLNVSLPP EA  AP
Sbjct  489  LLDSQQAATTLTLDLGGRHSPLCHTSTAFLRDEADFRDKLSPIILSLNVSLPPQEAEAAP  548

Query  614  AVVLHGDTHVQEQTRIVLDCGEDDVCVPQLQLTASVTGSPLLVGADNVLELQMDAANEGE  673
            AVVLHGDTHVQEQTRIVLDCGEDDVCVPQLQL ASVTG+PLLVGADNVLELQ+ AANEGE
Sbjct  549  AVVLHGDTHVQEQTRIVLDCGEDDVCVPQLQLAASVTGAPLLVGADNVLELQVLAANEGE  608

Query  674  GAYEAELAVHLPQGAHYMRALSNVEGFERLICNQKKENETRVVLCELGNPMKKNAQI  730
            GAYEAELA  LP GAHYMRALS+++GFERLICNQKKENET+VVLCELGNPMKK+A++
Sbjct  609  GAYEAELATRLPPGAHYMRALSDIQGFERLICNQKKENETKVVLCELGNPMKKHARL  665


 Score = 137 bits (344),  Expect = 5e-30, Method: Compositional matrix adjust.
 Identities = 112/182 (62%), Positives = 123/182 (68%), Gaps = 19/182 (10%)

Query  864   NPLK----VDWGLPIPSPSPIHPAHHKRDRRQIFLPEPEQPSRLQDPVLVSCD------S  913
             NP+K    +D  LP PSPSP HPAHHKR+RR    P P+QPSRL+DPVLV          
Sbjct  657   NPMKKHARLDRRLPSPSPSPSHPAHHKRERRHAIPPGPKQPSRLRDPVLVVSRLWGLQPG  716

Query  914   APCTVVQCDLQEMARGQR----AMVTVLAFLWLPSLYQRPLDQFVLQSHAWFNVSSLPYA  969
                   +  L   +R Q     A    L  LW     +RPLDQFVLQS+AWFNVSSLPYA
Sbjct  717   RGGATGEAGLCRPSRSQEPPRWAWKRCLGALW-----ERPLDQFVLQSNAWFNVSSLPYA  771

Query  970   VPPLSLPRGEAQVWTQLLRALEERAIPIWWVLVGVLGGLLLLTILVLAMWKVGFFKRNRP  1029
             VP LSLP GEA V TQLLR LEER +PIWWVLVG L GLLLLT+LVLAMWKVGFFKRNRP
Sbjct  772   VPVLSLPSGEALVQTQLLRVLEERPVPIWWVLVGALSGLLLLTLLVLAMWKVGFFKRNRP  831

Query  1030  PL  1031
             PL
Sbjct  832   PL  833


>UniRef90_UPI000441EC53 PREDICTED: integrin alpha-IIb n=1 Tax=Python bivittatus RepID=UPI000441EC53
Length=1050

 Score = 971 bits (2511),  Expect = 0.0, Method: Compositional matrix adjust.
 Identities = 494/1039 (48%), Positives = 672/1039 (65%), Gaps = 27/1039 (3%)

Query  11    LWLLEWVLLLLGPCAAPPAWALNLDPVQLTFYAGPNGSQFGFSLDFHKDSHGRVAIVVGA  70
             L ++ W+ L+         W+LNL     T Y+GP GS FGF+LDF++DS G V +VVGA
Sbjct  12    LLVMVWLFLVGFLLLCQRGWSLNLHADAPTVYSGPPGSYFGFALDFYQDSKGSVNVVVGA  71

Query  71    PR--TLGPSQEETGGVFLCPWRAEGGQCPSLLFDLR-DETRNVGSQTLQTFKARQGLGAS  127
             PR  T  P   E G V+LCPW+  G  C  + FD + D+ + +G  T++TFK++Q  GAS
Sbjct  72    PRANTSQPGVIEAGSVYLCPWKPNGSNCIPIEFDTKGDQVKKLGLITVKTFKSKQWFGAS  131

Query  128   VVSWSDVIVACAPWQHWNVLEKTEEAEKTPVGSCFLAQPESGRRAEYSPCRGNTLSRIYV  187
             V +W   I+ACAP QHWN +E  EEA KTPVGSCFLA  +     EYSPCR   +  ++ 
Sbjct  132   VNTWKQNIMACAPLQHWNAMEDEEEATKTPVGSCFLATGDHQNFFEYSPCRQIKMHSLHK  191

Query  188   ENDFSWDKRYCEAGFSSVVTQAGELVLGAPGGYYFLGLLAQAPVADIFSSY--RPGILLW  245
              N  + DKRYCE GFS  ++Q+G L+LGAPGGYYF GL+    ++++ + Y      LLW
Sbjct  192   SNSTN-DKRYCETGFSFTISQSGTLMLGAPGGYYFTGLIYSVALSEVEAKYPHSSSTLLW  250

Query  246   HVSSQSLSFDSSNPEYFDGYWGYSVAVGEFDGDLNTTEYVVGAPTWSWTLGAVEILDS--  303
             HV+S+ ++++    EY DGY GYSVA GEF+ D ++ E VVG P  S T G VEIL S  
Sbjct  251   HVNSELVTWNYLELEYDDGYRGYSVASGEFNEDSSSPECVVGIPNKSLTQGGVEILTSSP  310

Query  304   YYQRLHRLRGEQMASYFGHSVAVTDVNGDGRHDLLVGAPLYMESRADRKLAEVGRVYLFL  363
              +Q L  L  EQ+ASYFGH+VAV D+NGDG+ D+LVGAPL+ME R+  KL EVGRVYL+L
Sbjct  311   RFQILWSLSSEQVASYFGHTVAVADINGDGKDDILVGAPLFMERRSAGKLYEVGRVYLYL  370

Query  364   QPRGPHALGAPSLLLTGTQLYGRFGSAIAPLGDLDRDGYNDIAVAAPYGGPSGRGQVLVF  423
             Q R PH    P   LTGT +YGRFG AIAPLGD+D+DGY DIA+ AP+ G  G G V ++
Sbjct  371   QQRRPHPYSTPWQTLTGTDVYGRFGMAIAPLGDIDQDGYIDIAIGAPFAGQDGGGHVYIY  430

Query  424   LGQSEGLRSRPSQVLDSPFPTGSAFGFSLRGAVDIDDNGYPDLIVGAYGANQVAVYRAQP  483
              G SEGL   PSQ+L+SPF   + FGF++RGA DID NGYPD++VGAY A++VA+YR QP
Sbjct  431   HGHSEGLSPSPSQILESPFSEPAGFGFAIRGASDIDANGYPDVLVGAYRASKVAIYRTQP  490

Query  484   VVKASVQLLVQDSLNPAVKSCVLPQTKTPVSCFNIQMCVGATGHNIPQKLSLNAELQLDR  543
             ++     + + D LN   K+C   Q     SCF IQMCVG +G NIP ++ LNAELQLD 
Sbjct  491   MIVLKAHIFIPDVLNSETKTCPGAQ----ASCFTIQMCVGISGKNIPSEIELNAELQLDY  546

Query  544   QKPRQGRRVLLLGSQQAGTTLNLDLGGKHSPICHTTMAFLRDEADFRDKLSPIVLSLNVS  603
              K + GRRV L  +  +     L L GK    C    A+LRD+AD +DKLSPIV+SLN S
Sbjct  547   MKQKFGRRVFLQQTNHSSQIFQLKLSGKIPQTCENVTAYLRDQADIKDKLSPIVVSLNFS  606

Query  604   LPPTEAGMAPAVVLHGDTHVQEQTRIVLDCGEDDVCVPQLQLTASVTGSPLLVGADNVLE  663
             L  + A      VL G   VQEQTRI++DCGED++C+P L+L+A    + LL+GA+NV+ 
Sbjct  607   LASSSAVGMLRPVLSGQLMVQEQTRILIDCGEDNICIPDLKLSAHTNEASLLIGAENVVL  666

Query  664   LQMDAANEGEGAYEAELAVHLPQGAHYMRALSNVEGFERLICNQKKENETRVVLCELGNP  723
             +Q  A N GEGAYE EL V LP GA++ RA S   G +++ICN +KENETR+V CE+GNP
Sbjct  667   IQATATNAGEGAYETELVVELPFGAYFQRANS---GAQKMICNFRKENETRLVACEVGNP  723

Query  724   MKKNAQIGIAMLVSVGNLEEAGESVSFQLQIRSKNSQNPNSKIVLLDVPVRAEAQVELRG  783
             MK + +I + + +S+  LE+A  S++F LQ++SKNS NPNS I  L VP++ +AQVEL G
Sbjct  724   MKSHTEIKLDVELSISQLEDANSSIAFVLQLKSKNSLNPNSNIERLQVPLKVDAQVELFG  783

Query  784   NSFPASLVV--AAEEGEREQNSLDSWGPKVEHTYELHNNGPGTVNGLHLSIHLPGQSQPS  841
              S PA++V+  A E+ + + N  D +GPKVEH Y L N GP T++G +L ++ P      
Sbjct  784   ISVPAAIVLSWALEDFKNKSNEADDYGPKVEHIYRLQNAGPSTISGANLVVYFPNHFWKG  843

Query  842   DLLYILDIQPQGGLQCFPQPPVNPLKVDWGLPIPSPSP--IHPAHHKRDRRQIFLPEPEQ  899
              LLYI  +  +G + C P    NPLK+    P  +PS     P+  +R+RR + L     
Sbjct  844   FLLYITRVSTEGNINCSPINETNPLKLKVQEPTVAPSYNLTIPSWRRRERRDVSL-----  898

Query  900   PSRLQDPVLVSCDSAPCTVVQCDLQEMARGQRAMVTVLAFLWLPSLYQRPLDQFVLQSHA  959
              S  ++P++V+C +  C ++ C    + RG  AMVT+ + LWLPS  ++  +Q ++QS A
Sbjct  899   -STFKEPIVVNCGNQSCAIIHCQGGTLERGHGAMVTIHSVLWLPSFQEQLPEQLLIQSQA  957

Query  960   WFNVSSLPYAVPPLSLPRGE--AQVWTQLLRALEERAIPIWWVLVGVLGGLLLLTILVLA  1017
             WF  +S+PY + P  +P G   A+   + +    ER IPIWW++  VL GL LL + ++ 
Sbjct  958   WFTTTSMPYNIQPEVVPAGTALAKTLVEWVNPDAERDIPIWWIITAVLVGLFLLAVFIIV  1017

Query  1018  MWKVGFFKRNRPPLEEDDE  1036
             +WK GFFKR RPP E++++
Sbjct  1018  LWKTGFFKRKRPPTEDEEQ  1036


>UniRef90_UPI0003C4D4BB PREDICTED: LOW QUALITY PROTEIN: integrin alpha-IIb n=1 Tax=Myotis 
lucifugus RepID=UPI0003C4D4BB
Length=826

 Score = 969 bits (2504),  Expect = 0.0, Method: Compositional matrix adjust.
 Identities = 503/628 (80%), Positives = 548/628 (87%), Gaps = 3/628 (0%)

Query  405   IAVAAPYGGPSGRGQVLVFLGQSEGLRSRPSQVLDSPFPTGSAFGFSLRGAVDIDDNGYP  464
             +AVAAPYGGPSGRGQV VFLGQSEGL SRPSQVLDSPF  GS FGFSLRGA DIDDNGYP
Sbjct  193   VAVAAPYGGPSGRGQVQVFLGQSEGLSSRPSQVLDSPFSAGSGFGFSLRGATDIDDNGYP  252

Query  465   DLIVGAYGANQVAVYRAQPVVKASVQLLVQDSLNPAVKSCVLPQTKTPVSCFNIQMCVGA  524
             DL+VGAYGA+ VAVYRAQPVV ASVQLLVQ SLNPAVK CVLP+T+T VSCFNIQ+CVGA
Sbjct  253   DLLVGAYGADTVAVYRAQPVVTASVQLLVQGSLNPAVKDCVLPKTETRVSCFNIQVCVGA  312

Query  525   TGHNIPQKLSLNAELQLDRQKPRQGRRVLLLGSQQAGTTLNLDLGGKHSPICHTTMAFLR  584
             TGH++PQKL LNAELQLDRQKPRQGRRVLLL SQQAGTTL+LDLGG+HSPICHTT AFLR
Sbjct  313   TGHSVPQKLGLNAELQLDRQKPRQGRRVLLLNSQQAGTTLHLDLGGRHSPICHTTTAFLR  372

Query  585   DEADFRDKLSPIVLSLNVSLPPTEAGMAPAVVLHGDTHVQEQTRIVLDCGEDDVCVPQLQ  644
             DEADFRDKLSPIVLS+NVSL P + G+APA+VL GDTHVQEQTRI+LDCGEDD+CVPQLQ
Sbjct  373   DEADFRDKLSPIVLSVNVSLQPEKDGLAPALVLQGDTHVQEQTRIILDCGEDDLCVPQLQ  432

Query  645   LTASV-TGSPLLVGADNVLELQMDAANEGEGAYEAELAVHLPQGAHYMRALSNVEGFERL  703
             L ASV TG+PLL+GADNVLEL+MDAANEGEGAYEAELAVHLPQGAHYMRA+SNV+GFERL
Sbjct  433   LAASVTTGAPLLIGADNVLELKMDAANEGEGAYEAELAVHLPQGAHYMRAVSNVQGFERL  492

Query  704   ICNQKKENETRVVLCELGNPMKKNAQIGIAMLVSVGNLEEAGESVSFQLQIRSKNSQNPN  763
             +CNQKKENET+VVLCELGNPMK+N + GI MLVSV NLEEAGE VSF+LQIRSKNSQNPN
Sbjct  493   VCNQKKENETKVVLCELGNPMKRNVRAGITMLVSVENLEEAGEQVSFRLQIRSKNSQNPN  552

Query  764   SKIVLLDVPVRAEAQVELRGNSFPASLVVAAEEGEREQNSLDSWGPKVEHTYELHNNGPG  823
             S+ V+LDVPVRAEA VELRG+SFPA LVVAA+EG RE N+ D+WGPKVEHTYE+    PG
Sbjct  553   SEEVVLDVPVRAEAHVELRGSSFPAFLVVAADEGNRE-NASDTWGPKVEHTYEV-GGSPG  610

Query  824   TVNGLHLSIHLPGQSQPSDLLYILDIQPQGGLQCFPQPPVNPLKVDWGLPIPSPSPIHPA  883
                G+  S  L  + + +       IQ QGGLQC P+PP  PLK+D G+P P PSP    
Sbjct  611   PRAGVGGSQELQSRRRATXXXXXXXIQLQGGLQCSPEPPPTPLKLDLGVPTPIPSPASRG  670

Query  884   HHKRDRRQIFLPEPEQPSRLQDPVLVSCDSAPCTVVQCDLQEMARGQRAMVTVLAFLWLP  943
             HHKR+RRQ FL   +QPSRLQDPVLVSCDSAPCTVVQC+LQEM RGQRAMVTV A LWLP
Sbjct  671   HHKRERRQAFLSGSKQPSRLQDPVLVSCDSAPCTVVQCELQEMERGQRAMVTVHALLWLP  730

Query  944   SLYQRPLDQFVLQSHAWFNVSSLPYAVPPLSLPRGEAQVWTQLLRALEERAIPIWWVLVG  1003
             SL QRPLDQFVLQS AWFNVSSLPY VP LSLP GEA V TQLLRALEER +PIWWVLVG
Sbjct  731   SLRQRPLDQFVLQSQAWFNVSSLPYTVPALSLPSGEALVQTQLLRALEEREVPIWWVLVG  790

Query  1004  VLGGLLLLTILVLAMWKVGFFKRNRPPL  1031
             VL GLLLLT+LVLAMWKVGFFKRNRPPL
Sbjct  791   VLSGLLLLTLLVLAMWKVGFFKRNRPPL  818


 Score = 333 bits (854),  Expect = 5e-97, Method: Compositional matrix adjust.
 Identities = 157/190 (83%), Positives = 167/190 (88%), Gaps = 0/190 (0%)

Query  1    MARALCPLQALWLLEWVLLLLGPCAAPPAWALNLDPVQLTFYAGPNGSQFGFSLDFHKDS  60
            MARALCPL ALWLLEWV +LLGP AAPPAWALNLDPV+LTFY GPNGS FGFSLDF+KDS
Sbjct  1    MARALCPLHALWLLEWVQMLLGPGAAPPAWALNLDPVRLTFYTGPNGSHFGFSLDFYKDS  60

Query  61   HGRVAIVVGAPRTLGPSQEETGGVFLCPWRAEGGQCPSLLFDLRDETRNVGSQTLQTFKA  120
            HG VAIVVGAPR  G SQEETGGVFLCPWRAEGGQC SL FDL DETR VGSQT QTFKA
Sbjct  61   HGSVAIVVGAPRIRGRSQEETGGVFLCPWRAEGGQCSSLPFDLNDETRTVGSQTFQTFKA  120

Query  121  RQGLGASVVSWSDVIVACAPWQHWNVLEKTEEAEKTPVGSCFLAQPESGRRAEYSPCRGN  180
             QGLGASVVSWSD IVACAPWQHWNV+EKTEEAEKTPVG CFLAQ +   RAE+SPCRGN
Sbjct  121  GQGLGASVVSWSDNIVACAPWQHWNVVEKTEEAEKTPVGGCFLAQLQKAGRAEFSPCRGN  180

Query  181  TLSRIYVEND  190
            T+SR++ + D
Sbjct  181  TMSRVHKQQD  190


>UniRef90_UPI0003C25E90 PREDICTED: integrin alpha-IIb n=1 Tax=Alligator sinensis RepID=UPI0003C25E90
Length=948

 Score = 957 bits (2474),  Expect = 0.0, Method: Compositional matrix adjust.
 Identities = 488/935 (52%), Positives = 640/935 (68%), Gaps = 26/935 (3%)

Query  115   LQTFKARQGLGASVVSWSDVIVACAPWQHWNVLEKTEEAE--KTPVGSCFLAQPESGRRA  172
             L+ +K+ Q  GASV +W   +VACAP QHWNV +   +A+  KTPVG+CF+A       A
Sbjct  14    LKNYKSHQWFGASVSTWKSNMVACAPLQHWNVFDHLAQAQATKTPVGTCFMASNNLSHFA  73

Query  173   EYSPCRGNTLSRIYVENDFSWDKRYCEAGFSSVVTQAGELVLGAPGGYYFLGLLAQAPVA  232
             EYSPCR + +  +Y  + +  DKRYCE GFSS VT  G LVLGAPGGYYF G++    ++
Sbjct  74    EYSPCRSHQMDSVYATDGYYNDKRYCEVGFSSTVTSTGTLVLGAPGGYYFDGMIFTVSLS  133

Query  233   DIFSSYRPGILLWHVSSQSLSFDSSNPEYFDGYWGYSVAVGEFDGDLNTTEYVVGAPTWS  292
              I SSYR   ++W V  + +S +     Y D Y GYSVAVGEFD D  T EYVVG P   
Sbjct  134   AIESSYRGTAMIWSVKEEQVS-EEVRHGYEDSYRGYSVAVGEFDEDPRTAEYVVGVPNKY  192

Query  293   WTLGAVEILDSY--YQRLHRLRGEQMASYFGHSVAVTDVNGDGRHDLLVGAPLYMESRAD  350
              T G VEIL +Y   Q L  ++ EQ+ASYFGH+VAV DVNGDG+ D+LVGAPLYME R+D
Sbjct  193   NTKGGVEILSTYEKLQLLQNIQSEQIASYFGHTVAVADVNGDGKDDILVGAPLYMEHRSD  252

Query  351   RKLAEVGRVYLFLQPRGPHALGAPSLLLTGTQLYGRFGSAIAPLGDLDRDGYNDIAVAAP  410
             RKL EVGRVYL+LQ   P++   P   LTGT +YGRFG+AIAPLGDLD+DGY D+AV AP
Sbjct  253   RKLYEVGRVYLYLQLGRPYS--NPWQKLTGTDVYGRFGTAIAPLGDLDQDGYMDVAVGAP  310

Query  411   YGGPSGRGQVLVFLGQSEGLRSRPSQVLDSPFPTGSAFGFSLRGAVDIDDNGYPDLIVGA  470
             + G  G G+V ++ G SEGLR+  SQ LDSPFP  ++FGFS+RGA DID NGYPD++VGA
Sbjct  311   FAGQGGSGRVFIYNGHSEGLRTPASQALDSPFPGRASFGFSVRGATDIDANGYPDMLVGA  370

Query  471   YGANQVAVYRAQPVVKASVQLLVQDSLNPAVKSCVLPQTKTPVSCFNIQMCVGATGHNIP  530
             +GA +VAVYRAQPVV A  QL + D LNP  K+C +P +KTP SCF+I++CV   G +IP
Sbjct  371   FGAGKVAVYRAQPVVMAKTQLSMPDVLNPEEKTCTMPNSKTPASCFSIEICVSMLGKSIP  430

Query  531   QKLSLNAELQLDRQKPRQGRRVLLLGSQQAGTTLNLDLGGKHSPICHTTMAFLRDEADFR  590
             +++ LNA LQLDR K + G+R+ L   Q   +TL L L  +  P CH   A+L+DEADF+
Sbjct  431   EEIKLNASLQLDRMKQKSGKRIFLF--QPHESTLTLKLSKEGPPFCHRFSAYLQDEADFK  488

Query  591   DKLSPIVLSLNVSLPPTEAGMAPAVVLHGDTHVQEQTRIVLDCGEDDVCVPQLQLTASVT  650
             DKLSPIV+S+N++L          +VL+GDT VQ+QTRIVLDCGED+VC+P L+L+A   
Sbjct  489   DKLSPIVVSINLTLATPLDTEDLGLVLYGDTLVQKQTRIVLDCGEDNVCIPDLRLSACKD  548

Query  651   GSPLLVGADNVLELQMDAANEGEGAYEAELAVHLPQGAHYMRALSNVEGFERLICNQKKE  710
                LL+GA+ ++ ++ DAANEGEGA+EAEL V LP  AHY RA+SN++G E+LICN KK 
Sbjct  549   LDYLLIGAETMVHIKADAANEGEGAFEAELQVQLPPSAHYQRAVSNIQGMEKLICNPKKN  608

Query  711   NETRVVLCELGNPMKKNAQIGIAMLVSVGNLEEAGESVSFQLQIRSKNSQNPNSKIVLLD  770
             N+T +V+CELGNPMK   ++ + + VSV NLE+AG++++F LQ+RSKNSQNPNS + ++ 
Sbjct  609   NDTHMVICELGNPMKTGTKVTVDIAVSVANLEDAGDTITFLLQLRSKNSQNPNSNVTVVQ  668

Query  771   VPVRAEAQVELRGNSFPASLVVAAE-----EGEREQNSLDSWGPKVEHTYELHNNGPGTV  825
             VP++  AQ+ELRGNS PA++VV  E     EG R    L+ +GPKVEH Y+LHN GPGTV
Sbjct  669   VPIKVAAQMELRGNSLPATMVVPLEGWTQPEGSRR---LEDYGPKVEHVYQLHNKGPGTV  725

Query  826   NGLHLSIHLPGQSQPSDLLYILDIQPQGGLQCFPQPPVNPLKVDWGLPIPSPS---PIHP  882
             +G+ L +    Q Q    LY+     +G + C     +NPL +D   P  SPS      P
Sbjct  726   SGVALQVDFLSQFQSDFFLYLASHSTEGKINCSDPANINPLGLDIQKPTVSPSNNESRQP  785

Query  883   AHHKRDRRQIFLPEPEQPSRLQDPVLVSCDSAPCTVVQCDLQEMARGQRAMVTVLAFLWL  942
             AH +  R      + E P  LQ+P+L++C S PC  + C ++ + + QRAMVTV A LW+
Sbjct  786   AHRRERREA----DEEGPPTLQEPLLLNCSSQPCVTITCYVESLEKDQRAMVTVHAILWM  841

Query  943   PSLYQRPLDQFVLQSHAWFNVSSLPYAVPPLSLPRGEAQVWTQLLRALE--ERAIPIWWV  1000
              S  +RP DQF++QS AW+NVS++PY + P  LP G A   T+LLR     ++ IP WW+
Sbjct  842   KSFMKRPHDQFIIQSQAWYNVSAMPYRIQPEVLPSGSATADTKLLRVSPNGKKEIPTWWI  901

Query  1001  LVGVLGGLLLLTILVLAMWKVGFFKRNRPPLEEDD  1035
             ++ VL GLLLL I +  MWK+GFFKR RP   E+D
Sbjct  902   VLAVLAGLLLLAIFIFVMWKMGFFKRKRPLSNEED  936


>UniRef90_Q8C815 Putative uncharacterized protein n=1 Tax=Mus musculus RepID=Q8C815_MOUSE
Length=640

 Score = 957 bits (2474),  Expect = 0.0, Method: Compositional matrix adjust.
 Identities = 475/578 (82%), Positives = 517/578 (89%), Gaps = 9/578 (2%)

Query  334  RHDLLVGAPLYMESRADRKLAEVGRVYLFLQPRGPHALGAPSLLLTGTQLYGRFGSAIAP  393
            RHDLLVGAPLYMESRADRKLAEVGRVYLFLQP+GP AL  P+LLLTGTQLYGRFGSAIAP
Sbjct  48   RHDLLVGAPLYMESRADRKLAEVGRVYLFLQPKGPQALSTPTLLLTGTQLYGRFGSAIAP  107

Query  394  LGDLDRDGYNDIAVAAPYGGPSGRGQVLVFLGQSEGLRSRPSQVLDSPFPTGSAFGFSLR  453
            LGDL+RDGYNDIAVAAPYGGPSG+GQVL+FLGQSEGL  RPSQVLDSPFPTGS FGFSLR
Sbjct  108  LGDLNRDGYNDIAVAAPYGGPSGQGQVLIFLGQSEGLSPRPSQVLDSPFPTGSGFGFSLR  167

Query  454  GAVDIDDNGYPDLIVGAYGANQVAVYRAQPVVKASVQLLVQDSLNPAVKSCVLPQTKTPV  513
            GAVDIDDNGYPDLIVGAYGA++VAVYRAQPVV A+VQL+VQDSLNP +K+CVL QTKTPV
Sbjct  168  GAVDIDDNGYPDLIVGAYGASKVAVYRAQPVVMATVQLMVQDSLNPTLKNCVLDQTKTPV  227

Query  514  SCFNIQMCVGATGHNIPQKLSLNAELQLDRQKPRQGRRVLLLGSQQAGTTLNLDLGGKHS  573
            SCFNIQMCVGATGHNIPQKL L AELQLD QKPRQGRRVLLL SQQA  TL+LDLGG+  
Sbjct  228  SCFNIQMCVGATGHNIPQKLHLKAELQLDLQKPRQGRRVLLLASQQASLTLSLDLGGRDK  287

Query  574  PICHTTMAFLRDEADFRDKLSPIVLSLNVSLPPTEAGMAPAVVLHGDTHVQEQTRIVLDC  633
            PICHTT AFLRDEADFRDKLSPIVLSLNVSLPP E G APAVVLHG+THVQEQTRI+LDC
Sbjct  288  PICHTTGAFLRDEADFRDKLSPIVLSLNVSLPPEETGGAPAVVLHGETHVQEQTRIILDC  347

Query  634  GEDDVCVPQLQLTASVTGSPLLVGADNVLELQMDAANEGEGAYEAELAVHLPQGAHYMRA  693
            GEDD+CVPQL+LTA+   SPLL+GADNVLEL+++AAN+GEGAYEAELAVHLP GAHYMRA
Sbjct  348  GEDDLCVPQLRLTATAGDSPLLIGADNVLELKIEAANDGEGAYEAELAVHLPPGAHYMRA  407

Query  694  LSNVEGFERLICNQKKENETRVVLCELGNPMKKNAQIGIAMLVSVGNLEEAGESVSFQLQ  753
            LSN+EGFERL+C QKKENE+RV LCELGNPMKK+ +IGI MLVSV NLEEAGESVSFQLQ
Sbjct  408  LSNIEGFERLVCTQKKENESRVALCELGNPMKKDTRIGITMLVSVENLEEAGESVSFQLQ  467

Query  754  IRSKNSQNPNSKIVLLDVPVRAEAQVELRGNSFPASLVVAAEEGEREQNSLDSWGPKVEH  813
            +RSKNSQNPNSK+V+L V ++AEA VELRGNSFPASLVVAAEEG+REQ  LD W  ++EH
Sbjct  468  VRSKNSQNPNSKVVMLPVAIQAEATVELRGNSFPASLVVAAEEGDREQEDLDRWVSRLEH  527

Query  814  TYELHNNGPGTVNGLHLSIHLPGQSQPSDLLYILDIQPQGGLQCFPQPPVNPLKVDWGLP  873
            TYELHN GPGTVNGL L IH+PGQSQPSDLLYILD+QPQGGL C  QP  +P KVDW L 
Sbjct  528  TYELHNIGPGTVNGLRLLIHIPGQSQPSDLLYILDVQPQGGLLCSTQP--SP-KVDWKLS  584

Query  874  IPSPSPIHPAHHKRDRRQIFL--PEPEQPSRLQDPVLV  909
             PSPS I P HH+R+RRQ FL  P+P Q    QDPVLV
Sbjct  585  TPSPSSIRPVHHQRERRQAFLQGPKPGQ----QDPVLV  618


>UniRef90_UPI0003959BE7 PREDICTED: integrin alpha-IIb n=1 Tax=Pseudopodoces humilis RepID=UPI0003959BE7
Length=1064

 Score = 912 bits (2358),  Expect = 0.0, Method: Compositional matrix adjust.
 Identities = 519/1028 (50%), Positives = 665/1028 (65%), Gaps = 32/1028 (3%)

Query  27    PPAWALNLDPVQLTFYAGPNGSQFGFSLDFHKDSHGRVAIVVGAPR--TLGPSQEETGGV  84
             PP   L  DP   T Y GP GS FGF+LDFH  S G   + VGAPR  T  P     G V
Sbjct  16    PPMLGLLQDPP--TIYEGPPGSYFGFALDFHM-SEGTPGVAVGAPRANTSQPGVTRPGAV  72

Query  85    FLCP----WRAEGGQCPSLLFDLRDETRNVGSQTLQTFKARQGLGASVVSWSDVIVACAP  140
             FLC            CP  +    DE+++ G+  L+T+K+ Q LGASV SW   +VACAP
Sbjct  73    FLCSEALNKTCNNTCCPLPIDTAGDESQSQGALELRTYKSHQWLGASVTSWDGNLVACAP  132

Query  141   WQHWNVLEKTEEAEKTPVGSCFLAQPESGRRAE--YSPCRGNTLSRIYVENDFSWDKRYC  198
              QHWN +E  +EA +TP G+CF+    SG+R+   YSPCR  T++  Y + ++  DKRYC
Sbjct  133   LQHWNAMEGQQEAFRTPTGACFVW--SSGQRSAVWYSPCRDQTMASTYRQRNYVHDKRYC  190

Query  199   EAGFSSVVTQAGELVLGAPGGYYFLGLLAQAPVADIFSSYRPGILLWHVSSQSLSFDSSN  258
             E GFS+ VT  G LVLGAPGGYYF GL+    +  I   +    LLW + +        +
Sbjct  191   EIGFSAAVTPDGTLVLGAPGGYYFSGLVYSVELDKILRRFTGSSLLW-LGTPGRPTGPVS  249

Query  259   PEYFDGYWGYSVAVGEFDGDLNTTEYVVGAPTWSWTLGAVEILDSYYQRLHRLRG---EQ  315
              +Y DGY GYSVAVGEFDG+  T EYVVG P  S T G VEIL S    L RLRG   EQ
Sbjct  250   WDYEDGYRGYSVAVGEFDGNPKTKEYVVGVPNKSNTRGEVEIL-SAGDTLSRLRGIASEQ  308

Query  316   MASYFGHSVAVTDVNGDGRHDLLVGAPLYMESRADRKLAEVGRVYLFLQPRGPHALGAPS  375
             +ASYFGH+VAV DV+GDGR DLLVGAPLYM  R+D + +E+GR+YL+L  RG   L  P 
Sbjct  309   VASYFGHTVAVADVDGDGRDDLLVGAPLYMARRSDGQRSELGRLYLYLG-RGQQPLAGPP  367

Query  376   LLLTGTQLYGRFGSAIAPLGDLDRDGYNDIAVAAPYGGPSGRGQVLVFLGQSEGLRSRPS  435
               LTGT  YGRF +AIA LGDLD DG+ D+AV AP GG SG GQV +FLGQSEGL   P+
Sbjct  368   QTLTGTHPYGRFAAAIASLGDLDNDGFGDVAVGAPQGGDSGSGQVFIFLGQSEGLAPVPT  427

Query  436   QVLDSPFPTGSAFGFSLRGAVDIDDNGYPDLIVGAYGANQVAVYRAQPVVKASVQLLVQD  495
             Q LDSPFP  +AFGF+LRGA D+D NGY DL+VGAYGA++VAVYR  PVV A  QL V D
Sbjct  428   QRLDSPFPGPAAFGFALRGATDLDGNGYADLLVGAYGADKVAVYRGLPVVVAQTQLSVPD  487

Query  496   SLNPAVKSCVLPQTKTPVSCFNIQMCVGATGHNIPQKLSLNAELQLDRQKPRQGRRVLLL  555
              LNP   +C LP +   VSCF++  CV  TG +IP  + L+AELQLDR KPRQ RRVLLL
Sbjct  488   GLNPENLNCDLPSSGLQVSCFHVVFCVSVTGQHIPDSIYLDAELQLDRLKPRQSRRVLLL  547

Query  556   GSQQAGTTLNLDLGGKHSPICHTTMAFLRDEADFRDKLSPIVLSLNVSLPPTEAGMAPAV  615
                Q      L +     P+C    A+LRD+A+F+DKLSP+ LS+ +S+  T  G    +
Sbjct  548   QGHQPSWQEKLMVAAGTPPVCRNLTAYLRDKAEFKDKLSPVALSVALSVALTPEGQVQEL  607

Query  616   VLHGDTHVQEQTRIVL-DCGEDDVCVPQLQLTASVTGSPLLVGADNVLELQMDAANEGEG  674
             VL+GDT VQ QT I+L DCG+D++CVP L L A      LL+GA++ L L+ +A N GEG
Sbjct  608   VLYGDTLVQAQTHIILEDCGDDNLCVPDLHLAADTPSQRLLIGAESTLSLRANATNAGEG  667

Query  675   AYEAELAVHLPQGAHYMRALSNVEGFERLICNQKKENETRVVLCELGNPMKKNAQIGIAM  734
             A+EAEL V LP G HY  A S++ G E+L CN KKEN T VVLCELGNPMK  A+I + M
Sbjct  668   AFEAELRVQLPPGTHYQAARSSIPGQEKLSCNPKKENGTHVVLCELGNPMKAGARITVDM  727

Query  735   LVSVGNLEEAGESVSFQLQIRSKNSQNPNSKIVLLDVPVRAEAQVELRGNSFPASLVVAA  794
              +SV  LE+ G++++F LQ+RSKNS +P++  V + VPV AEA++ELRGNS PA +V+  
Sbjct  728   ELSVSGLEDMGDAITFHLQLRSKNSPSPSNASVTVTVPVEAEAEMELRGNSLPAVMVLPT  787

Query  795   EEGERE-QNSLDSWGPKVEHTYELHNNGPGTVNGLHLSIHLPGQSQPSDLLYILDIQPQG  853
                  E    L   G KVEH YELHN GPGTV+G+ LS+ +P       +LY+L++  +G
Sbjct  788   SWHRLEGSQRLQDHGIKVEHVYELHNKGPGTVSGVTLSLAVPHLLGDHVVLYLLELGTEG  847

Query  854   GLQCFPQPPVNPLKVDWGLPIPSPSPIHPAH--HKRDRRQIFLPEPEQPSRLQDPVLVSC  911
             G+ C   P +NP +++    I +P+   P +   +R+RR     EP   + L   V V C
Sbjct  848   GMNCSHHPALNPAQLE----ISAPTAAAPGNGSQQRERRDA---EPPPGAGLGQLVRVDC  900

Query  912   DSAPCTVVQCDLQEMARGQRAMVTVLAFLWLPSLYQRPLDQFVLQSHAWFNVSSLPYAVP  971
             D+A C  + C +  + + QRA+V+V A LW+ +L Q  L QFV+QS AWFN S++PY V 
Sbjct  901   DNATCVDITCHVPSLGKDQRALVSVHALLWMDTLQQHLLTQFVIQSQAWFNTSAMPYRVQ  960

Query  972   PLSLPRGEAQVWTQLLRALE--ERAIPIWWVLVGVLGGLLLLTILVLAMWKVGFFKRNRP  1029
             P  LP G+A++ T+L+RA    E A+P+WWV++GVL GLLLLT+L+L +W  GFFKR RP
Sbjct  961   PRVLPTGKAEIDTRLVRASPGGEGAVPVWWVVLGVLAGLLLLTLLILLLWNTGFFKRTRP  1020

Query  1030  PLEEDDEE  1037
             P E D +E
Sbjct  1021  PAEGDTQE  1028


>UniRef90_D3ZXC1 Protein Itga2b n=1 Tax=Rattus norvegicus RepID=D3ZXC1_RAT
Length=638

 Score = 907 bits (2344),  Expect = 0.0, Method: Compositional matrix adjust.
 Identities = 457/576 (79%), Positives = 508/576 (88%), Gaps = 4/576 (1%)

Query  334  RHDLLVGAPLYMESRADRKLAEVGRVYLFLQPRGPHALGAPSLLLTGTQLYGRFGSAIAP  393
            RHDLLVGAPLYMESR DRKLAEVGRVYLFLQP+G  AL +P+L+LTGTQ+YGRFGSAIAP
Sbjct  48   RHDLLVGAPLYMESRVDRKLAEVGRVYLFLQPKGLQALSSPTLVLTGTQVYGRFGSAIAP  107

Query  394  LGDLDRDGYNDIAVAAPYGGPSGRGQVLVFLGQSEGLRSRPSQVLDSPFPTGSAFGFSLR  453
            LGDL+RDGYND+AVAAPYGGPSG+GQVL+FLGQSEGL  RPSQVLDSPFPTGS FGFSLR
Sbjct  108  LGDLNRDGYNDVAVAAPYGGPSGQGQVLIFLGQSEGLSPRPSQVLDSPFPTGSGFGFSLR  167

Query  454  GAVDIDDNGYPDLIVGAYGANQVAVYRAQPVVKASVQLLVQDSLNPAVKSCVLPQTKTPV  513
            G+VDIDDNGYPDLIVGAYGA++VAVYRAQPVV A+VQL+VQDSLNP +K+CVL QTKTPV
Sbjct  168  GSVDIDDNGYPDLIVGAYGASKVAVYRAQPVVMATVQLMVQDSLNPTLKNCVLEQTKTPV  227

Query  514  SCFNIQMCVGATGHNIPQKLSLNAELQLDRQKPRQGRRVLLLGSQQAGTTLNLDLGGKHS  573
            SCFN+QMCVGATGHNIPQKL L AELQLD QKPRQ RRVLLL S+QA  TL+LDLGG++ 
Sbjct  228  SCFNVQMCVGATGHNIPQKLHLKAELQLDLQKPRQARRVLLLASRQASLTLSLDLGGRNK  287

Query  574  PICHTTMAFLRDEADFRDKLSPIVLSLNVSLPPTEAGMAPAVVLHGDTHVQEQTRIVLDC  633
            PICHT  AFLRDEADFRDKLSPIVLSLNVSLPP E G+APAVVLHG THVQEQTRI+LDC
Sbjct  288  PICHTIKAFLRDEADFRDKLSPIVLSLNVSLPPEETGVAPAVVLHGVTHVQEQTRIILDC  347

Query  634  GEDDVCVPQLQLTASVTGSPLLVGADNVLELQMDAANEGEGAYEAELAVHLPQGAHYMRA  693
            GED++CVPQLQLTA+   SPLL+GADNVLEL+++A+N+GEGAYEAELAVHLP GAHY+RA
Sbjct  348  GEDNLCVPQLQLTATAGDSPLLIGADNVLELKVNASNDGEGAYEAELAVHLPPGAHYIRA  407

Query  694  LSNVEGFERLICNQKKENETRVVLCELGNPMKKNAQIGIAMLVSVGNLEEAGESVSFQLQ  753
             SNV+GFERL+C QKKENE+R+ LCELGNPMKK+ +IGI MLVSV  LEEAG+SVSFQLQ
Sbjct  408  FSNVKGFERLVCTQKKENESRLALCELGNPMKKDTRIGITMLVSVEILEEAGDSVSFQLQ  467

Query  754  IRSKNSQNPNSKIVLLDVPVRAEAQVELRGNSFPASLVVAAEEGEREQNSLDSWGPKVEH  813
            IRSKNSQNPNS+ VLL V VRAEA VELRGNSFPASLVVAAEE ++EQ+ LDSW  +VEH
Sbjct  468  IRSKNSQNPNSEAVLLPVAVRAEAAVELRGNSFPASLVVAAEEVDKEQDGLDSWVSRVEH  527

Query  814  TYELHNNGPGTVNGLHLSIHLPGQSQPSDLLYILDIQPQGGLQCFPQPPVNPLKVDWGLP  873
            TYELHNNGPGTVNGL L IHLPGQSQPSDLLYILD+QP+GGL C  QPP    KVD  L 
Sbjct  528  TYELHNNGPGTVNGLSLIIHLPGQSQPSDLLYILDVQPKGGLLCSTQPPP---KVDRRLT  584

Query  874  IPSPSPIHPAHHKRDRRQIFLPEPEQPSRLQDPVLV  909
             PSPS I   HH RDRR+   P+  + +  QDPVLV
Sbjct  585  TPSPSSIRRIHHDRDRREAS-PQGSKQTEQQDPVLV  619


>UniRef90_G1PX21 Uncharacterized protein (Fragment) n=1 Tax=Myotis lucifugus RepID=G1PX21_MYOLU
Length=621

 Score = 899 bits (2322),  Expect = 0.0, Method: Compositional matrix adjust.
 Identities = 482/630 (77%), Positives = 527/630 (84%), Gaps = 19/630 (3%)

Query  404   DIAVAAPYGGPSGRGQVLVFLGQSEGLRSRPSQVLDSPFPTGSAFGFSLRGAVDIDDNGY  463
             D+AVAAPYGGPSGRGQV VFLGQSEGL SRPSQVLDSPF  GS FGFSLRGA DIDDNGY
Sbjct  1     DVAVAAPYGGPSGRGQVQVFLGQSEGLSSRPSQVLDSPFSAGSGFGFSLRGATDIDDNGY  60

Query  464   PDLIVGAYGANQVAVYRAQPVVKASVQLLVQDSLNPAVKSCVLPQTKTPVSCFNIQMCVG  523
             PDL+VGAYGA+ VAVYRAQPVV ASVQLLVQ SLNPAVK CVLP+T+T VSCFNIQ+CVG
Sbjct  61    PDLLVGAYGADTVAVYRAQPVVTASVQLLVQGSLNPAVKDCVLPKTETRVSCFNIQVCVG  120

Query  524   ATGHNIPQKLSLNAELQLDRQKPRQGRRVLLLGSQQAGTTLNLDLGGKHSPICHTTMAFL  583
             ATGH++PQKL LNAELQLDRQKPRQGRRVLLL SQQAGTTL+LDLGG+HSPICHTT AFL
Sbjct  121   ATGHSVPQKLGLNAELQLDRQKPRQGRRVLLLNSQQAGTTLHLDLGGRHSPICHTTTAFL  180

Query  584   RDEADFRDKLSPIVLSLNVSLPPTEAGMAPAVVLHGDTHVQEQTRIVLDCGEDDVCVPQL  643
             RDEADFRDKLSPIVLS+NVSL P + G+APA+VL GDTHVQEQTRI+LDCGEDD+CVPQL
Sbjct  181   RDEADFRDKLSPIVLSVNVSLQPEKDGLAPALVLQGDTHVQEQTRIILDCGEDDLCVPQL  240

Query  644   QLTASV-TGSPLLVGADNVLELQMDAANEGEGAYEAELAVHLPQGAHYMRALSNVEGFER  702
             QL ASV TG+PLL+GADNVLEL+MDAANEGEGAYEAELAVHLPQGAHYMRA+SNV+GFER
Sbjct  241   QLAASVTTGAPLLIGADNVLELKMDAANEGEGAYEAELAVHLPQGAHYMRAVSNVQGFER  300

Query  703   LICNQKKENETRVVLCELGNPMKKNAQIGIAMLVSVGNLEEAGESVSFQLQIRSKNSQNP  762
             L+CNQKKENET+VVLCELGNPMK+N + GI MLVSV NLEEAGE VSF+LQIRSKNSQNP
Sbjct  301   LVCNQKKENETKVVLCELGNPMKRNVRAGITMLVSVENLEEAGEQVSFRLQIRSKNSQNP  360

Query  763   NSKIVLLDVPVRAEAQVELRGNSFPASLVVAAEEGEREQNSLDSWGPKVEHTYELHNNGP  822
             NS+ V+LDVPVRAEA VELRG+SFPA LVVAA+EG RE N+ D+WGPKVEHTYE+    P
Sbjct  361   NSEEVVLDVPVRAEAHVELRGSSFPAFLVVAADEGNRE-NASDTWGPKVEHTYEV-GGSP  418

Query  823   GTVNGLHLSIHLPGQSQPSDLLYILDIQPQGGLQCFPQP-PVNPLKVDWGLPIPSPSPIH  881
             G           P    PS L++   IQ QGGLQC P+P P  P +V   + +       
Sbjct  419   G-----------PRAGAPSHLIFX--IQLQGGLQCSPEPFPQPPSRVAASVLVLVCLGRG  465

Query  882   PAHHKRDRRQIFLPEPEQPSRLQDPVLVSCDSAPCTVVQCDLQEMARGQRAMVTVLAFLW  941
               H    R Q       +P   Q   ++SCDSAPCTVVQC+LQEM RGQRAMVTV A LW
Sbjct  466   GGHLHFLRFQCIKTNEYRPE--QGTNILSCDSAPCTVVQCELQEMERGQRAMVTVHALLW  523

Query  942   LPSLYQRPLDQFVLQSHAWFNVSSLPYAVPPLSLPRGEAQVWTQLLRALEERAIPIWWVL  1001
             LPSL QRPLDQFVLQS AWFNVSSLPY VP LSLP GEA V TQLLRALEER +PIWWVL
Sbjct  524   LPSLRQRPLDQFVLQSQAWFNVSSLPYTVPALSLPSGEALVQTQLLRALEEREVPIWWVL  583

Query  1002  VGVLGGLLLLTILVLAMWKVGFFKRNRPPL  1031
             VGVL GLLLLT+LVLAMWKVGFFKRNRPPL
Sbjct  584   VGVLSGLLLLTLLVLAMWKVGFFKRNRPPL  613


>UniRef90_W5N6T6 Uncharacterized protein n=2 Tax=Lepisosteus oculatus RepID=W5N6T6_LEPOC
Length=1056

 Score = 894 bits (2309),  Expect = 0.0, Method: Compositional matrix adjust.
 Identities = 481/1022 (47%), Positives = 645/1022 (63%), Gaps = 30/1022 (3%)

Query  31    ALNLDPVQLTFYAGPNGSQFGFSLDFHKDSHGRVAIVVGAPR--TLGPSQEETGGVFLCP  88
              +N+D    + Y GP GS FGFS+DF++ S+  V +VVGAP+  T  P   E G VFLC 
Sbjct  33    GINIDLKTPSIYTGPEGSYFGFSVDFYQTSNNLVHVVVGAPKANTSQPGVTEGGSVFLCS  92

Query  89    WRAEGGQCPSLLFDLR-DETRNVGSQTLQTFKARQGLGASVVSWSDVIVACAPWQHWNVL  147
             W  +GG C  L FD++ D T   G  TL   K+ Q  GASV S  D+I ACAP   WNV 
Sbjct  93    WPPQGGTCDVLPFDMKGDGTYKFGHLTLTEHKSHQWFGASVRSKQDLIAACAPLYEWNVE  152

Query  148   EKTEEAEKTPVGSCFLAQPESGRRAEYSPCRGNTLSRIYVENDFSWDKRYCEAGFSSVVT  207
             +  + + KTPVG C +   +S   A+YSPCR       Y  N +  D+RYCEAGFSS +T
Sbjct  153   DLGDTSGKTPVGICQILDMKSNTWADYSPCRKTNTETFYDHNRYRGDRRYCEAGFSSDIT  212

Query  208   QAGELVLGAPGGYYFLGLLAQAPVADIFSSYRPGILLWHVSSQSLSFDSSNPEYFDGYWG  267
             Q G+++LGAPGGY+F G +  A +++IF  + P   +  +S+++LS +    EY D Y+G
Sbjct  213   QDGKILLGAPGGYFFQGQIIAANMSEIFRVFSPQNPIRTMSTETLSLEYQESEY-DEYYG  271

Query  268   YSVAVGEFDGDLNTTEYVVGAPTWSWTLGAVEI---LDSYYQRL-HRLRGEQMASYFGHS  323
             YS AVGEF GD +T +YVVG P    T G+V+I   + SY   + H   G Q+AS+FGHS
Sbjct  272   YSTAVGEFTGD-STPDYVVGVPNDRHTAGSVKIYNGMSSYILYIIHTFHGTQVASFFGHS  330

Query  324   VAVTDVNGDGRHDLLVGAPLYMESRADRKLAEVGRVYLFLQPRGPHALGAPSLLLTGTQL  383
             VAVTD+N DGR D+L+GAPL+ME ++D+KL EVG+V LFLQ +       P+  LTG  +
Sbjct  331   VAVTDINNDGRDDVLIGAPLFMEHQSDKKLHEVGQVSLFLQRQLGAFSEKPTQRLTGGAV  390

Query  384   YGRFGSAIAPLGDLDRDGYNDIAVAAPYGGPSGRGQVLVFLGQSEGLRSRPSQVLDSPFP  443
             YGRFG++IAPLGD+D+DG+NDIAV AP+   +G G+V +F+GQS+GLR++ +Q+L+SPFP
Sbjct  391   YGRFGTSIAPLGDIDQDGFNDIAVGAPFS--AGEGRVFIFMGQSDGLRAQYAQLLESPFP  448

Query  444   TGS---AFGFSLRGAVDIDDNGYPDLIVGAYGANQVAVYRAQPVVKASVQLLVQDS-LNP  499
             + +   AFGF+LRG  DIDDNGYPDL+VG +GA +VAVYR+  V++A   L +  S LNP
Sbjct  449   SHALPAAFGFALRGGTDIDDNGYPDLVVGGWGAGRVAVYRSLAVIRAKATLSLSPSVLNP  508

Query  500   AVKSCVLPQTKTPVSCFNIQMCVGATGHNIPQKLSLNAELQLDRQKPRQGRRVLLLGSQQ  559
               K C LP+T   VSCFNI MCV  +G NIP+++ L+ E+ LDR K R  RR L L S Q
Sbjct  509   EEKKCHLPKTSISVSCFNITMCVSVSGKNIPEQIDLDTEVNLDRMKQRLHRRTLFLDSNQ  568

Query  560   AGTTLNLDLGGKHSPICHTTMAFLRDEADFRDKLSPIVLSLNVSLPPTEAGMAPAVVLHG  619
                  N+ +      +C T  A+LRDE++ RDKLSPI +SLN S   + +   P  VLHG
Sbjct  569   PQDRFNMSIKRNTGLMCKTFTAYLRDESELRDKLSPIFISLNYSFVDSRS---PVAVLHG  625

Query  620   DTHVQEQTRIVLDCGEDDVCVPQLQLTASVTGSPLLVGADNVLELQMDAANEGEGAYEAE  679
                   QTRIVLDCG D++C+P L+L+A++    LL+G DN + L + A N GEGAYE E
Sbjct  626   QKAAVVQTRIVLDCGPDNICIPDLRLSAAMQMERLLIGDDNPVLLTIGAENRGEGAYETE  685

Query  680   LAVHLPQGAHYMRALSNVEGFERLICNQKKENETRVVLCELGNPMKKNAQIGIAMLVSVG  739
             L +  P   HY   L   EGF  L+CNQKKEN T VV+C LGNPMK   ++   +  SVG
Sbjct  686   LYIWPPPHTHYQGVLRQREGFSGLMCNQKKENRTVVVMCNLGNPMKTGEKLNAGLYFSVG  745

Query  740   NLEEAGESVSFQLQIRSKNSQNPNSKIVLLDVPVRAEAQVELRGNSFPASLV--VAAEEG  797
             NLEEAG SV FQLQI+SKNSQ+PNS +V L V V A A +ELRG S PA  V  +A  E 
Sbjct  746   NLEEAGSSVLFQLQIKSKNSQSPNSNMVSLRVNVSAVAHLELRGGSSPAEQVLPIAKWEP  805

Query  798   EREQNSLDSWGPKVEHTYELHNNGPGTVNGLHLSIHLPGQSQPSDLLYILDIQPQGGLQC  857
             +     +D  GP VEH YEL N GP TVN   + +  P   Q   LLY+     +  L C
Sbjct  806   KEPPQVIDDIGPLVEHVYELQNLGPSTVNA-RVEVEFPTHYQGELLLYVFANASEEHLTC  864

Query  858   FP-QPPVNPLKVDWGLPIPSPSPIHPAHHKRDRRQIFLPEPEQPSRLQDPVLVSCDSAPC  916
             F   P ++ LK+    P+      HP  H+ ++RQ  +P P++    +DPV V+C +A C
Sbjct  865   FSASPEIDTLKLVKPSPLNKTLADHP--HRINKRQAEVPGPQR----KDPVHVNCSTAVC  918

Query  917   TVVQCDLQEMARGQRAMVTVLAFLWLPSLYQRPLDQFVLQSHAWFNVSSLPYAVPPLSLP  976
                 C+   + RG+ A+V +++ LW+ S  +RP + F LQS A + V S+PY V P  LP
Sbjct  919   LTFSCEAVGLERGRSAVVKIMSRLWVQSFLKRPYEDFFLQSVATYTVYSMPYKVKPEVLP  978

Query  977   RGEAQVWTQL-LRALE-ERAIPIWWVLVGVLGGLLLLTILVLAMWKVGFFKRNRPPLEED  1034
              G A+  T +  RALE E+ +P+WW++V ++ GL LL +     WK+GFFKRNRPP E+ 
Sbjct  979   SGSAETQTAVEWRALEGEKEVPVWWIVVAIVAGLFLLALFSFIFWKLGFFKRNRPPKEDT  1038

Query  1035  DE  1036
              E
Sbjct  1039  QE  1040


>UniRef90_UPI0004626DC5 PREDICTED: integrin alpha-IIb n=1 Tax=Anolis carolinensis RepID=UPI0004626DC5
Length=1031

 Score = 879 bits (2270),  Expect = 0.0, Method: Compositional matrix adjust.
 Identities = 489/1019 (48%), Positives = 645/1019 (63%), Gaps = 38/1019 (4%)

Query  28    PAWALNLDPVQLTFYAGPNGSQFGFSLDFHKDSHGRVAIVVGAP--RTLGPSQEETGGVF  85
             P W LNL     T YAGPNGS FGF+LDF++D  GR+ +VVGAP   T  P   E G V+
Sbjct  27    PVWTLNLHASAPTVYAGPNGSYFGFALDFYRDGKGRMNVVVGAPLANTSQPGVMEAGSVY  86

Query  86    LCPWRAEGGQCPSLLFDLR-DETRNVGSQTLQTFKARQGLGASVVSWSDVIVACAPWQHW  144
             LCPW   GG C  + FD + D+    G   ++ FK++Q  GASV +W D IVACAP QHW
Sbjct  87    LCPWGPSGGDCNPIEFDTKGDQVAQQGYIRMEVFKSKQWFGASVNTWKDNIVACAPLQHW  146

Query  145   NVLEKTEEAEKTPVGSCFLAQPESGRRAEYSPCRGNTLSRIYVENDFSWDKRYCEAGFSS  204
             N     ++A KTPVGSCFLA     R +EYSPCR   +   Y    +  DKRYCE GFSS
Sbjct  147   NAFVGQDQATKTPVGSCFLASEGLRRFSEYSPCRDIRMQSFYSSISYGNDKRYCELGFSS  206

Query  205   VVTQAGELVLGAPGGYYFLGLLAQAPVADIFSSYRPGILLWHVSSQSLSFDSSNPEYFDG  264
              ++ +G  V G PGGYYF GL+     + I SS     LLW V SQ ++ D S+  Y DG
Sbjct  207   AISNSGNAVFGGPGGYYFGGLIYSINASVIQSSLPR--LLWSVPSQYVTSDFSDWTYNDG  264

Query  265   YWGYSVAVGEFDGDLNTTEYVVGAPTWSWTLGAVEIL--DSYYQRLHRLRGEQMASYFGH  322
             Y GYSVA+GEF+ D  + EYVVG P  S T G VEIL     ++ L  +  EQ+ASYFGH
Sbjct  265   YRGYSVALGEFNEDATSDEYVVGVPNKSQTKGVVEILTLKKIFRVLWTIPSEQIASYFGH  324

Query  323   SVAVTDVNGDGRHDLLVGAPLYMESRADRKLAEVGRVYLFLQPRGPHALGAPSLLLTGTQ  382
             +VAV DVNGDG+ D+LVGAPL+ME R DRKL EVGRVYL+LQ + P+A   P   LTGT 
Sbjct  325   TVAVADVNGDGKDDILVGAPLFMERRLDRKLYEVGRVYLYLQHKTPNAYSNPWQRLTGTD  384

Query  383   LYGRFGSAIAPLGDLDRDGYNDIAVAAPYGGPSGRGQVLVFLGQSEGLRSRPSQVLDSPF  442
             +YGRFG AIAPLGD+D+DGY DIAV AP+ G    G+V ++ G ++GL + P Q L++PF
Sbjct  385   VYGRFGMAIAPLGDIDQDGYIDIAVGAPFAGRDEGGRVYIYHGGNDGLSASPKQFLENPF  444

Query  443   PTGSAFGFSLRGAVDIDDNGYPDLIVGAYGANQVAVYRAQPVVKASVQLLVQDSLNPAVK  502
                + FGF++RGA D+D NGYP                AQPVV    QL++ D LNP  K
Sbjct  445   TGPAGFGFAIRGASDVDANGYP----------------AQPVVVVKAQLVLPDVLNPENK  488

Query  503   SCVLPQTKTPVSCFNIQMCVGATGHNIPQKLSLNAELQLDRQKPRQGRRVLLLGSQQAGT  562
              C    +   VSCF IQMCVG +G ++PQK++LNAELQLDR K R GRRV LL + Q+  
Sbjct  489   MC--EASGAQVSCFTIQMCVGVSGKSMPQKIALNAELQLDRMKQRFGRRVFLLQNSQSSR  546

Query  563   TLNLDLGGKHSPICHTTMAFLRDEADFRDKLSPIVLSLNVSLPPTEAGMAPAVVLHGDTH  622
                L+L GK    C    A+LRDE DF+DKLSPI +SLN SL           VL+G   
Sbjct  547   MFPLELSGKIPHTCQNVTAYLRDETDFKDKLSPIAVSLNFSLASISRVEELQPVLYGQLM  606

Query  623   VQEQTRIVLDCGEDDVCVPQLQLTASVTGSPLLVGADNVLELQMDAANEGEGAYEAELAV  682
             +QEQTRI+L+CG+D++C+P L+L+A      LL+GADNVL +Q+ A N+GEGAYEAEL V
Sbjct  607   IQEQTRIILNCGDDNICIPNLKLSAHTNEGSLLIGADNVLLIQVTAVNDGEGAYEAELIV  666

Query  683   HLPQGAHYMRALSNVEGFERLICNQKKENETRVVLCELGNPMKKNAQIGIAMLVSVGNLE  742
              LP GA++ +A S+    ++LICN +KENETR+V CE+GNPMK   +I + + +SV  LE
Sbjct  667   ELPAGAYFQKASSST---QKLICNSRKENETRLVACEMGNPMKAGTEIKVDVELSVSQLE  723

Query  743   EAGESVSFQLQIRSKNSQNPNSKIVLLDVPVRAEAQVELRGNSFPASLVV-AAEEGEREQ  801
              A +++SF LQ++SKNS N +S ++ L VPV+  A++EL G S P ++V+  A + +   
Sbjct  724   NAEDTISFMLQLKSKNSLNSSSNVLRLPVPVKVAAKMELLGISAPTAIVLPVATDYKNNS  783

Query  802   NSLDSWGPKVEHTYELHNNGPGTVNGLHLSIHLPGQSQPSDLLYILDIQPQGGLQCFPQP  861
                D +GPKVEH Y L N GP TV+G  L +  P       LLYI  +  +G + C P  
Sbjct  784   MKADDYGPKVEHIYRLQNAGPSTVSGAELLVDFPNNFWDGFLLYITRVNTEGNIACSPMN  843

Query  862   PVNPLKVDWGLPIPSPSPIHPAHHK--RDRRQIFLPEPEQPSRLQDPVLVSCDSAPCTVV  919
               NPLK++   P+ +PS          R +R +    PE+P+     V+V+C S  C V+
Sbjct  844   ETNPLKLELQEPMTTPSSNRSIQEGRWRQKRDLSPVTPEEPA-----VMVNCSSQICAVL  898

Query  920   QCDLQEMARGQRAMVTVLAFLWLPSLYQRPLDQFVLQSHAWFNVSSLPYAVPPLSLPRGE  979
              C +  + +GQ AMVT+ A LWLPS  +RP++QF++QS A F+VS +PY + P  LP G 
Sbjct  899   HCQVGLLEKGQGAMVTIHAVLWLPSFRERPVEQFLIQSQAQFSVSGMPYHIQPEVLPSGS  958

Query  980   AQVWTQL--LRALEERAIPIWWVLVGVLGGLLLLTILVLAMWKVGFFKRNRPPLEEDDE  1036
             A   T++  +    ER IP+WW++V VL GLLLL   ++ +WK GFFKR RPP E++++
Sbjct  959   AVAKTRIEWVNPDAERKIPVWWIIVAVLVGLLLLAAFIIILWKTGFFKRKRPPTEDEEQ  1017


>UniRef90_U3K4J9 Uncharacterized protein (Fragment) n=2 Tax=Ficedula albicollis 
RepID=U3K4J9_FICAL
Length=1020

 Score = 878 bits (2269),  Expect = 0.0, Method: Compositional matrix adjust.
 Identities = 505/1009 (50%), Positives = 646/1009 (64%), Gaps = 27/1009 (3%)

Query  40    TFYAGPNGSQFGFSLDFHKDSHGRVAIVVGAPR--TLGPSQEETGGVFLCPWRAEGGQCP  97
             T Y GP GS FGF+LDFH  S GR ++ VGAPR  T  P   + G VFLC W  E   C 
Sbjct  18    TIYEGPPGSYFGFALDFHM-SEGRPSVAVGAPRANTSQPGVAQPGAVFLCSWPPEETPCH  76

Query  98    SLLFDLR-DETRNVGSQTLQTFKARQGLGASVVSWSDVIVACAPWQHWNVLEKTEEAEKT  156
              L  D   DE+++ G+  L+T+K++Q LGASV SW   +V CAP QHWN +E  +EA +T
Sbjct  77    PLPIDTAGDESQSHGALELRTYKSQQWLGASVTSWDGKLVVCAPLQHWNAMEGQQEAFRT  136

Query  157   PVGSCFLAQPESGRRAEYSPCRGNTLSRIYVENDFSWDKRYCEAGFSSVVTQAGELVLGA  216
             P G+CF+  P   R   YSPCR  T++  Y + ++  DKRYCE GFS+ VT  G LVLGA
Sbjct  137   PTGTCFVWSPGQRRSVWYSPCRDQTMASTYRQRNYVHDKRYCEIGFSAAVTPDGTLVLGA  196

Query  217   PGGYYFLGLLAQAPVADIFSSYRPGILLWHVSSQSLSFDSSNPEYFDGYWGYSVAVGEFD  276
             PGGYYF+GL+    +  I   +    LLW         + ++  Y DGY GYSVAVGEFD
Sbjct  197   PGGYYFMGLVYSVELDKILGRFLGTSLLWLPPPPGRPTEPASVAYEDGYRGYSVAVGEFD  256

Query  277   GDLNTTEYVVGAPTWSWTLGAVEILDSYYQRLHRLRG---EQMASYFGHSVAVTDVNGDG  333
             G+  T EYVVG P  S T G VEI  +    L R+RG   EQ+ASYFGH+VAV DV+GDG
Sbjct  257   GNPKTKEYVVGVPNKSNTRGEVEIFTAG-NTLRRVRGITSEQVASYFGHTVAVADVDGDG  315

Query  334   RHDLLVGAPLYMESRADRKLAEVGRVYLFLQPRGPHALGAPSLLLTGTQLYGRFGSAIAP  393
             R DLLVGAPLYM   +D + +E+GR+Y++L  RG   L  P   LTGT  YGRF +AIA 
Sbjct  316   RDDLLVGAPLYMARGSDGQRSELGRLYVYLG-RGQQPLSGPPQTLTGTHPYGRFAAAIAS  374

Query  394   LGDLDRDGYNDIAVAAPYGGPSGRGQVLVFLGQSEGLRSRPSQVLDSPFPTGSAFGFSLR  453
             LGDLD+DG+ D+AV AP GG SG GQV +F GQSEGL   P+Q LDSPF   +AFGF+LR
Sbjct  375   LGDLDKDGFGDVAVGAPQGGDSGSGQVFIFRGQSEGLAPVPTQRLDSPFAGPAAFGFALR  434

Query  454   GAVDIDDNGYPDLIVGAYGANQVAVYRAQPVVKASVQLLVQDSLNPAVKSCVLPQTKTPV  513
             GA D+D NG  DL+VGAYGA +VAVY+  PVV A  QL V D LNP V  C LP +   V
Sbjct  435   GATDLDGNGCADLLVGAYGAAKVAVYQGLPVVVAQTQLSVPDGLNPEVLDCDLPDSGVRV  494

Query  514   SCFNIQMCVGATGHNIPQKLSLNAELQLDRQKPRQGRRVLLLGSQQAGTTLNLDLGGKHS  573
             SCF++  CV  TG ++PQ + L AELQLDR KPR  RRVLLL   Q+     L +     
Sbjct  495   SCFHVVFCVSVTGQHLPQSIHLEAELQLDRLKPRPSRRVLLLQGHQSSWQEELLVTPGTP  554

Query  574   PICHTTMAFLRDEADFRDKLSPIVLSLNVSLPPTEAGMAPAVVLHGDTHVQEQTRIVL-D  632
             P+C    A+LRD+A+F+DKLSP+ LS+ ++LP      AP +VL+G T VQ QT I+L D
Sbjct  555   PVCSNLTAYLRDQAEFKDKLSPVALSVALTLPRE----APGLVLYGHTLVQAQTHIILED  610

Query  633   CGEDDVCVPQLQLTASVTGSPLLVGADNVLELQMDAANEGEGAYEAELAVHLPQGAHYMR  692
             CG+D++CVP L L A      LL+GA+  L L+ +A N GEGA+EAEL V LP G HY  
Sbjct  611   CGDDNLCVPDLHLAADTPSQRLLIGAEAALSLRANATNAGEGAFEAELRVQLPPGTHYQA  670

Query  693   ALSNVEGFERLICNQKKENETRVVLCELGNPMKKNAQIGIAMLVSVGNLEEAGESVSFQL  752
             A S + G E+L CN +KEN T VVLCELGNPMK  A+I + M +SV  LE+ G++++F L
Sbjct  671   ARSTIPGQEKLSCNPRKENGTHVVLCELGNPMKAGARITVDMELSVSGLEDMGDAITFHL  730

Query  753   QIRSKNSQNPNSKIVLLDVPVRAEAQVELRGNSFPASLVVAA-----EEGEREQNSLDSW  807
             Q+RSKNS +P++  V + VPV AEA+++LRGNS PA  V+       E  +R ++     
Sbjct  731   QLRSKNSPSPSNASVTVTVPVEAEAEMQLRGNSLPAVTVLPTSWHWVEGSQRPEDH----  786

Query  808   GPKVEHTYELHNNGPGTVNGLHLSIHLPGQSQPSDLLYILDIQPQGGLQCFPQPPVNPLK  867
             G KVEH YELHN GPGTV+G+ LS+ +P       LLY+L +  +GG+ C   P +NP +
Sbjct  787   GIKVEHVYELHNKGPGTVSGVTLSLAVPHLLGDRVLLYLLALGTEGGMNCSHHPDLNPAQ  846

Query  868   VDWGLPIPSPSPIHPAHHKRDRRQIFLPEPEQPSRLQDPVLVSCDSAPCTVVQCDLQEMA  927
                  P P P P  P            PEP   +   D V V CD+A C  + C +  + 
Sbjct  847   PPPPPPPPPPPPPPPPPPPPPPPPPPPPEPPPGAGPGDFVRVDCDNATCVDITCHVPSLG  906

Query  928   RGQRAMVTVLAFLWLPSLYQRP--LDQFVLQSHAWFNVSSLPYAVPPLSLPRGEAQVWTQ  985
             + QRA+V+V A LW+ +L +R   L QF++QS AWFN S++PY V P  LP GEAQ  T+
Sbjct  907   KDQRALVSVHALLWMDTLQKREHLLTQFLIQSQAWFNTSAMPYRVQPRLLPTGEAQTDTR  966

Query  986   LLRAL--EERAIPIWWVLVGVLGGLLLLTILVLAMWKVGFFKRNRPPLE  1032
             ++RA    E  +P+WWV++GVL GLLLLT+L+L MWK GFFKR RPP E
Sbjct  967   VVRASLGGEGPVPVWWVVLGVLAGLLLLTLLILLMWKTGFFKRTRPPAE  1015


>UniRef90_W5N6U3 Uncharacterized protein (Fragment) n=1 Tax=Lepisosteus oculatus 
RepID=W5N6U3_LEPOC
Length=1062

 Score = 875 bits (2261),  Expect = 0.0, Method: Compositional matrix adjust.
 Identities = 482/1047 (46%), Positives = 646/1047 (62%), Gaps = 54/1047 (5%)

Query  31    ALNLDPVQLTFYAGPNGSQFGFSLDFHKDSHGRVAIVVGAPR--TLGPSQEETGGVFLCP  88
              +N+D    + Y GP GS FGFS+DF++    +V +VVGAP+  T  P   E G VFLC 
Sbjct  13    GINIDLKTPSIYTGPEGSYFGFSVDFYQTIRPKVHVVVGAPKANTSQPGVTEGGSVFLCS  72

Query  89    WRAEGGQCPSLLFDLR-DETRNVGSQTLQTFKARQGLGASVVSWSDVIVACAPWQHWNVL  147
             W  +GG C  L FD++ D T   G  TL   K+ Q  GASV S  D+I ACAP   WNV 
Sbjct  73    WPPQGGTCDVLPFDMKGDGTYKFGHLTLTEHKSHQWFGASVRSKQDLIAACAPLYEWNVE  132

Query  148   EKTEEAEKTPVGSCFLAQPESGRRAEYSPCRGNTLSRIYVENDFSWDKRYCEAGFSSVVT  207
             +  + + KTPVG C +   +S   A+YSPCR       Y  N +  D+RYCEAGFSS +T
Sbjct  133   DLGDTSGKTPVGICQILDMKSNTWADYSPCRKTNTETFYDHNRYRGDRRYCEAGFSSDIT  192

Query  208   QAGELVLGAPGGYYFLGLLAQAPVADIFSSYRPGILLWHVSSQSLSFDSSNPEYFDGYWG  267
             Q G+++LGAPGGY+F G +  A +++IF  + P   +  +S+++LS +    EY D Y+G
Sbjct  193   QDGKILLGAPGGYFFQGQIIAANMSEIFRVFSPQNPIRTMSTETLSLEYQESEY-DEYYG  251

Query  268   YSVAVGEFDGDLNTTEYVVGAPTWSWTLGAVEI---LDSYYQRL-HRLRGEQMASYFGHS  323
             YS AVGEF GD +T +YVVG P    T G+V+I   + SY   + H   G Q+AS+FGHS
Sbjct  252   YSTAVGEFTGD-STPDYVVGVPNDRHTAGSVKIYNGMSSYILYIIHTFHGTQVASFFGHS  310

Query  324   VAVTDVNGDGRHDLLVGAPLYMESRADRKLAEVGRVYLFLQPRGPHALGAPSLLLTGTQL  383
             VAVTD+N DGR D+L+GAPL+ME ++D+KL EVG+V LFLQ +       P+  LTG  +
Sbjct  311   VAVTDINNDGRDDVLIGAPLFMEHQSDKKLHEVGQVSLFLQRQLGAFSEKPTQRLTGGAV  370

Query  384   YGRFGSAIAPLGDLDRDGYNDIAVAAPYGGPSGRGQVLVFLGQSEGLRSRPSQVLDSPFP  443
             YGRFG++IAPLGD+D+DG+NDIAV AP+   +G G+V +F+GQS+GLR++ +Q+L+SPFP
Sbjct  371   YGRFGTSIAPLGDIDQDGFNDIAVGAPFS--AGEGRVFIFMGQSDGLRAQYAQLLESPFP  428

Query  444   TGS---AFGFSLRGAVDIDDNGYPDLIVGAYGANQVAVYRAQPVVKASVQLLVQDS-LNP  499
             + +   AFGF+LRG  DIDDNGYPDL+VG +GA +VAVYR+  V++A   L +  S LNP
Sbjct  429   SHALPAAFGFALRGGTDIDDNGYPDLVVGGWGAGRVAVYRSLAVIRAKATLSLSPSVLNP  488

Query  500   AVKSCVLPQTKTPVSCFNIQMCVGATGHNIPQKLSLNAELQLDRQKPRQGRRVLLLGSQQ  559
               K C LP+T   VSCFNI MCV  +G NIP+++ L+ E+ LDR K R  RR L L S Q
Sbjct  489   EEKKCHLPKTSISVSCFNITMCVSVSGKNIPEQIDLDTEVNLDRMKQRLHRRTLFLDSNQ  548

Query  560   AGTTLNLDLGGKHSPICHTTMAFLRDEADFRDKLSPIVLSLNVSLPPTEAGMAPAVVLHG  619
                  N+ +      +C T  A+LRDE++ RDKLSPI +SLN S   + +   P  VLHG
Sbjct  549   PQDRFNMSIKRNTGLMCKTFTAYLRDESELRDKLSPIFISLNYSFVDSRS---PVAVLHG  605

Query  620   DTH--VQEQTRIVLDCGEDDVCVPQLQLTASVTGSPLLVGADNVLELQMDAANEGEGAYE  677
                  VQ QTRIVLDCG D++C+P L+L+A++    LL+G DN + L + A N GEGAYE
Sbjct  606   QKAAVVQLQTRIVLDCGPDNICIPDLRLSAAMQMERLLIGDDNPVLLTIGAENRGEGAYE  665

Query  678   AELAVHLPQGAHYMRALSNVEGFERLICNQKKENETRVVLCELGNPMKKNAQIGIAMLVS  737
              EL +  P   HY   L   EGF  L+CNQKKEN T VV+C LGNPMK   ++   +  S
Sbjct  666   TELYIWPPPHTHYQGVLRQREGFSGLMCNQKKENRTVVVMCNLGNPMKTGEKLNAGLYFS  725

Query  738   VGNLEEAGESVSFQLQIRSKNSQNPNSKIVLLDVPVRAEAQVELRGNSFPASLV--VAAE  795
             VGNLEEAG SV FQLQI+SKNSQ+PNS +V L V V A A +ELRG S PA  V  +A  
Sbjct  726   VGNLEEAGSSVLFQLQIKSKNSQSPNSNMVSLRVNVSAVAHLELRGGSSPAEQVLPIAKW  785

Query  796   EGEREQNSLDSWGPKVEHTYELHNNGPGTVNGLHLSIHLPGQSQPSDLLYILDIQPQGGL  855
             E +     +D  GP VEH YEL N GP TVN   + +  P   Q   LLY+     +  L
Sbjct  786   EPKEPPQVIDDIGPLVEHVYELQNLGPSTVNA-RVEVEFPTHYQGELLLYVFANASEEHL  844

Query  856   QCFP-QPPVNPLKVDWGLPIPSPSPI-------HPAHHKRDRRQIFLPEPEQPSRLQDPV  907
              CF   P ++ LK  W  P+     +        P  H+ ++RQ  +P P++    +DPV
Sbjct  845   TCFSASPEIDTLK-RWSCPLLRFVGLMQMVWAAMPNSHRINKRQAEVPGPQR----KDPV  899

Query  908   LV----------------SCDSAPCTVVQCDLQEMARGQRAMVTVLAFLWLPSLYQRPLD  951
              V                +C +A C    C+   + RG+ A+V +++ LW+ S  +RP +
Sbjct  900   HVVLHRPVQELCWSWTSLNCSTAVCLTFSCEAVGLERGRSAVVKIMSRLWVQSFLKRPYE  959

Query  952   QFVLQSHAWFNVSSLPYAVPPLSLPRGEAQVWTQL-LRALE-ERAIPIWWVLVGVLGGLL  1009
              F LQS A + V S+PY V P  LP G A+  T +  RALE E+ +P+WW++V ++ GL 
Sbjct  960   DFFLQSVATYTVYSMPYKVKPEVLPSGSAETQTAVEWRALEGEKEVPVWWIVVAIVAGLF  1019

Query  1010  LLTILVLAMWKVGFFKRNRPPLEEDDE  1036
             LL +     WK+GFFKRNRPP E+  E
Sbjct  1020  LLALFSFIFWKLGFFKRNRPPKEDTQE  1046


>UniRef90_B2GUF9 LOC100158580 protein (Fragment) n=2 Tax=Xenopus tropicalis RepID=B2GUF9_XENTR
Length=1046

 Score = 848 bits (2192),  Expect = 0.0, Method: Compositional matrix adjust.
 Identities = 473/1051 (45%), Positives = 663/1051 (63%), Gaps = 45/1051 (4%)

Query  11    LWLLEWVLLLLGPCAAPPAWALNLDPVQLTFYAGPNGSQFGFSLDFHKDSHGRVAIVVGA  70
             L ++ W+L L+ P        LNLD    T  +GP GS FGFSLDF+K +    +IVVGA
Sbjct  12    LMMVPWLLFLVLPTYVQ---NLNLDKTPQTL-SGPPGSYFGFSLDFYKGT----SIVVGA  63

Query  71    PR--TLGPSQEETGGVFLCPWRAEGGQCPSLLFDLR-DETRNVGSQTLQTFKARQGLGAS  127
             PR   L  +  + GGVFLCPW  +G  C ++ FD   D    +GS T++ +K+ Q LGA 
Sbjct  64    PRMQALESNITKGGGVFLCPWDPKGSSCTNINFDKTGDGADPLGSYTMKVYKSNQWLGAM  123

Query  128   VVSWSDVIVACAPWQHWNVLEKTEEAEKTPVGSCFLAQPESGRRAEYSPCRGNTLSRIYV  187
             V +W+  IVACAP QHWN ++  +E+  TP G+C++         E++PCR N     Y 
Sbjct  124   VRTWNTAIVACAPLQHWNFIQSDKESGITPTGACYITGNLHDIH-EFAPCRDNKTDSYYA  182

Query  188   ENDFSWDKRYCEAGFSSVVTQAGELVLGAPGGYYFLGLLAQAPVADIFSSYRPGILLWHV  247
                   D RYCE GFS+ +++ G L+ GAPGGY+F GL A   V  I        LL   
Sbjct  183   P-----DNRYCELGFSAEISKDGTLLAGAPGGYFFKGLCATEDVPGILKKPPVAALLKAY  237

Query  248   SSQSLSFDSSNPEY---FDGYWGYSVAVGEFDGDLNTTEYVVGAPTWSWTLGAVEILDSY  304
              S+ +S +   P      D Y G+SVA GEF  D  T E VVG+P +   +G VEI  + 
Sbjct  238   PSRQISPNFRFPPTTFSHDAYKGFSVAYGEFTDD-TTPEIVVGSPIYP-HMGIVEIYTND  295

Query  305   YQ-RLHRLRGEQMASYFGHSVAVTDVNGDGRHDLLVGAPLYMESRADRKLAEVGRVYLFL  363
             YQ R++  + EQ+ASYFGHSVAVTDVN DG+ D+LVGAPL+ME R   KL EVGRVY++L
Sbjct  296   YQWRINTFKEEQIASYFGHSVAVTDVNNDGKDDVLVGAPLFMERRTGGKLQEVGRVYVYL  355

Query  364   QPRGPHALGAPSLLLTGTQLYGRFGSAIAPLGDLDRDGYNDIAVAAPYGGPSGRGQVLVF  423
             Q R          +L GT++YG+FGS+IAPLGD+D+DG+ND+AV AP+GG SG G V ++
Sbjct  356   Q-RTYSRFSNDHPVLRGTRVYGQFGSSIAPLGDIDQDGFNDVAVGAPFGGESGGGCVYIY  414

Query  424   LGQSEGLRSRPSQVLDSPFPTGSAFGFSLRGAVDIDDNGYPDLIVGAYGANQVAVYRAQP  483
              G + GL  +PSQ+L+SP P  + FGF+LRG  DID NGYPDL+VGA+ A++V ++RAQP
Sbjct  415   RGSTAGLSPQPSQILESPLPPPTQFGFALRGGTDIDGNGYPDLLVGAFEADKVFIFRAQP  474

Query  484   VVKASVQLLVQ-DSLNPAVKSCVLPQTKTPVSCFNIQMCVGATGHNIPQKLSLNAELQLD  542
             VV     L    ++LNP VK C LPQ+   VSCF + +C  A+G N+P+K+SL+A+LQLD
Sbjct  475   VVVLQASLSFHPEALNPDVKLCKLPQSGAAVSCFTLHVCAQASGRNLPKKISLSADLQLD  534

Query  543   RQKPRQGRRVLLLGSQQAGTTLNLDLGGKHSPICHTTMAFLRDEADFRDKLSPIVLSLNV  602
             R K R  RR   L S Q   T++++L    + +CH   A+LR E++F+DKLSPI +S+N 
Sbjct  535   RLKSRFARRTFFLDSSQPSKTIDMELHSNSAQLCHNLTAYLRAESEFKDKLSPIAVSVNF  594

Query  603   SLPPTEAGMAPAVVLHGDTHVQEQTRIVLDCGEDDVCVPQLQLTASVTGSPLLVGADNVL  662
             SL   ++       LHG T +QEQT I+LDCG+D+VC+P L L A+ +  PLL+G DN++
Sbjct  595   SLVKEQSPDTVQPTLHGTTFLQEQTNILLDCGDDNVCIPDLHLNANWSADPLLIGIDNLV  654

Query  663   ELQMDAANEGEGAYEAELAVHLPQGAHYMRALSNVEGFERLICNQKKENETRVVLCELGN  722
              +Q +A N GEGAYEAEL V LPQGAHYM+ L   E  E+++C+ KK NE+ +V+CELGN
Sbjct  655   HVQFNATNFGEGAYEAELHVWLPQGAHYMQVLGEAE--EKILCSPKKGNESEIVVCELGN  712

Query  723   PMKKNAQIGIAMLVSVGNLEEAGESVSFQLQIRSKNSQNPNSKIVLLDVPVRAEAQVELR  782
             PMK  A+I   + +S  NLE++G +V+FQ+QI+S+NS N NS + L+ + V   A +ELR
Sbjct  713   PMKNGAKIHADLQLSFSNLEDSGSTVTFQMQIKSRNSINSNSPVFLVKMAVNVAATLELR  772

Query  783   GNSFPASLVVAAE--EGEREQNSLDSWGPKVEHTYELHNNGPGTVNGLHLSIHLPGQSQP  840
             G+S PA +V+     E   E   +  +G +V H YELHN GP +V+ + L +  P   Q 
Sbjct  773   GSSHPAEVVLPLPNWEPREESRKVQDYGEEVTHVYELHNAGPSSVH-VQLVLQSPETYQG  831

Query  841   SDLLYILDIQPQGGLQCFPQPPVNPLKVDWGLPIPSP-SPIHPAHHKRDRRQI-------  892
               LLY L ++    + C  Q  +NPL++D  +   +P S    ++H+ D+R +       
Sbjct  832   DYLLYPLSLEVDDKMNCKNQSKLNPLQLDMFIATEAPVSYSTGSNHRLDKRDVRKETTDD  891

Query  893   FLPEPEQPSRLQD-----PVLVSCDSAPCTVVQCDLQEMARGQRAMVTVLAFLWLPSLYQ  947
             F+ E +  ++ ++     PVL++C SAPC  V C ++ + RG+RA V + + LW+PSL +
Sbjct  892   FIDERKNHTKKEETHQKHPVLLNCSSAPCWEVICSMENLDRGERATVKLHSILWIPSLLK  951

Query  948   RPLDQFVLQSHAWFNVSSLPYAVPPLSLPRGEAQVWTQLL--RALEERAIPIWWVLVGVL  1005
             RP  QF+L S   F V+ +PY + P +L  GEA   T +L    + ++ IP+WW++VG L
Sbjct  952   RPQQQFILLSQGSFQVTGVPYKIQPETLLTGEAAANTTVLWVSPVGQKEIPLWWIIVGAL  1011

Query  1006  GGLLLLTILVLAMWKVGFFKRNRPPLEEDDE  1036
             GGLLLL + V  MWK+GFFKR RPP E++DE
Sbjct  1012  GGLLLLALFVFVMWKLGFFKRTRPPTEDEDE  1042


>UniRef90_Q6DCU9 Uncharacterized protein n=2 Tax=Xenopus laevis RepID=Q6DCU9_XENLA
Length=1034

 Score = 823 bits (2127),  Expect = 0.0, Method: Compositional matrix adjust.
 Identities = 460/1031 (45%), Positives = 646/1031 (63%), Gaps = 43/1031 (4%)

Query  32    LNLDPVQLTFYAGPNGSQFGFSLDFHKDSHGRVAIVVGAPR--TLGPSQEETGGVFLCPW  89
             LNLD    T  +GP GS FGFS+DF+K     ++IVVGAPR      +    GGVFLCPW
Sbjct  17    LNLDKTPQTL-SGPPGSYFGFSMDFYKG----MSIVVGAPRMQIFQSNVTNGGGVFLCPW  71

Query  90    RAEGGQCPSLLFDLR-DETRNVGSQTLQTFKARQGLGASVVSWSDVIVACAPWQHWNVLE  148
               +G  C ++ FD   D + +VGS T++ +K+ Q LGA+V +W+  IVACAP QHWN + 
Sbjct  72    DPKGSSCTNINFDKTGDRSDSVGSGTMKVYKSNQWLGATVRTWNTAIVACAPLQHWNFIR  131

Query  149   KTEEAEKTPVGSCFLAQPESGRRAEYSPCRGNTLSRIYVENDFSWDKRYCEAGFSSVVTQ  208
               +EA   P G+C++         E++PCR N  + IY    ++ D RYCE GFS+ +++
Sbjct  132   SDQEAGVAPTGACYITDNLRDIH-EFAPCRDNK-TDIY----YAPDNRYCEVGFSAEISK  185

Query  209   AGELVLGAPGGYYFLGLLAQAPVADIFSSYRPGILLWHVSSQSLSFDSSNPEYF---DGY  265
              G L+ GAPGGYYF GL A   +  I        LL    S+ +S +   P      D Y
Sbjct  186   NGTLLAGAPGGYYFKGLCATEDLPSILKKPPTSALLRSYPSRQISPNFRFPSTMLSHDAY  245

Query  266   WGYSVAVGEFDGDLNTTEYVVGAPTWSWTLGAVEILDSYYQ-RLHRLRGEQMASYFGHSV  324
              G+SVA GEF  D N  E V+G+P +   +G VEI  + YQ R++  + EQ+ASYFGHSV
Sbjct  246   KGFSVAYGEFTDD-NVPEIVLGSPVYP-HMGIVEIYTNDYQWRIYTFKEEQIASYFGHSV  303

Query  325   AVTDVNGDGRHDLLVGAPLYMESRADRKLAEVGRVYLFLQPRGPHALGAPSLLLTGTQLY  384
             AVTDVN DG+ D+LVGAPL+ME R   KL EVGRVY++LQ R          +L G+++Y
Sbjct  304   AVTDVNNDGKDDVLVGAPLFMERRTGGKLQEVGRVYVYLQ-RTYSRFSNDHPILRGSRVY  362

Query  385   GRFGSAIAPLGDLDRDGYNDIAVAAPYGGPSGRGQVLVFLGQSEGLRSRPSQVLDSPFPT  444
             G+FGS+IAP+GD+D+DG+ND+AV AP+GG SG G V ++ G + GL  +PSQ+LDSP P 
Sbjct  363   GQFGSSIAPIGDIDQDGFNDVAVGAPFGGESGGGCVHIYRGSTAGLSPQPSQILDSPLPP  422

Query  445   GSAFGFSLRGAVDIDDNGYPDLIVGAYGANQVAVYRAQPVVKASVQLLVQ-DSLNPAVKS  503
              S FGF+LRG  DID+NGYPDL+VGA+ A++V ++RAQPVV     L    ++LNP VK 
Sbjct  423   PSQFGFALRGGTDIDNNGYPDLLVGAFEADKVFIFRAQPVVVLQASLFFHPEALNPEVKL  482

Query  504   CVLPQTKTPVSCFNIQMCVGATGHNIPQKLSLNAELQLDRQKPRQGRRVLLLGSQQAGTT  563
             C LPQ    VSCF +++C  A+G ++P+K+SL+AELQLDR K R  RR   L S Q   T
Sbjct  483   CKLPQGGAAVSCFTLRVCAQASGRSLPKKISLSAELQLDRLKSRFARRTFFLDSSQPSKT  542

Query  564   LNLDLGGKHSPICHTTMAFLRDEADFRDKLSPIVLSLNVSLPPTEAGMAPAVVLHGDTHV  623
             ++++L    + IC    A+LR E++F+DKLSPI +S+N SL   ++       LHG T +
Sbjct  543   IDMELHSNSAQICQNLTAYLRGESEFKDKLSPIAVSVNFSLVKEQSPDTVQPTLHGTTLL  602

Query  624   QEQTRIVLDCGEDDVCVPQLQLTASVTGSPLLVGADNVLELQMDAANEGEGAYEAELAVH  683
             QEQT I+LDCGED+VC+P L L A+ +  PLL+G DN++ +  +A N GEGAYEAEL V 
Sbjct  603   QEQTNILLDCGEDNVCIPDLHLRANWSADPLLIGIDNLVHVLFNATNSGEGAYEAELHVW  662

Query  684   LPQGAHYMRALSNVEGFERLICNQKKENETRVVLCELGNPMKKNAQIGIAMLVSVGNLEE  743
             LP GAHYM+ L   E  E+++C+ KK NE+ +V+CELGNPMK  A+I   + +S  NLE+
Sbjct  663   LPVGAHYMQVLGKAE--EKILCSPKKGNESEIVVCELGNPMKNRAEIHADLQLSFSNLED  720

Query  744   AGESVSFQLQIRSKNSQNPNSKIVLLDVPVRAEAQVELRGNSFPASLVVAAE--EGEREQ  801
             +G +V+FQ+QI+S+NS N +S +  + +PV     +ELRG+S PA +V+     E + E 
Sbjct  721   SGSTVAFQMQIKSRNSMNSSSPVFWVKMPVTVATTLELRGSSHPAEVVLPLPNWEPKVES  780

Query  802   NSLDSWGPKVEHTYELHNNGPGTVNGLHLSIHLPGQSQPSDLLYILDIQPQGGLQCFPQP  861
                  +G +V H YELHN GP +VN + L +  P   Q   +LY L ++    + C  Q 
Sbjct  781   RKAQDYGEEVTHLYELHNAGPSSVN-VQLVVQSPTIYQDDYILYPLRLEFDDKMTCENQS  839

Query  862   PVNPLKVDWGLPIPSP-SPIHPAHHKRDRRQI-------FLPEPEQPSRLQD-----PVL  908
              +NPLK+D      +P S     +H+ D+R +        + E +  ++  +     P+ 
Sbjct  840   TLNPLKLDIFFTTEAPLSYSTGNNHRLDKRDVRKETTDELIDEGKNHTKKDETLQKHPIQ  899

Query  909   VSCDSA-PCTVVQCDLQEMARGQRAMVTVLAFLWLPSLYQRPLDQFVLQSHAWFNVSSLP  967
             ++C S  PC  V C +Q + RG+RA V + + LW+PSL +RP  QF L S   F V+ +P
Sbjct  900   LNCSSGVPCWAVTCSMQNLDRGERATVKLHSILWIPSLIKRPQQQFTLLSLGSFQVTGVP  959

Query  968   YAVPPLSLPRGEAQVWTQLLRALEE--RAIPIWWVLVGVLGGLLLLTILVLAMWKVGFFK  1025
             Y + P +L  G+A   T +L A  +  + IP+WW++VG LGGLLLL + V  MWK+GFF+
Sbjct  960   YKIQPSTLLAGKAAANTTVLWASPDGQKEIPLWWIIVGALGGLLLLALFVFVMWKLGFFE  1019

Query  1026  RNRPPLEEDDE  1036
             R RPP ++ DE
Sbjct  1020  RTRPPTDDQDE  1030


>UniRef90_Q5XH72 LOC495051 protein n=1 Tax=Xenopus laevis RepID=Q5XH72_XENLA
Length=1034

 Score = 805 bits (2080),  Expect = 0.0, Method: Compositional matrix adjust.
 Identities = 462/1056 (44%), Positives = 648/1056 (61%), Gaps = 58/1056 (5%)

Query  13    LLEWVLLLLGPCAAPPAWA--LNLDPVQLTFYAGPNGSQFGFSLDFHKDSHGRVAIVVGA  70
             ++ W+LLLL      PA+   LNLD    T  +GP GS FGFS+DF+  +   ++IVVGA
Sbjct  1     MVPWLLLLL------PAFIQNLNLDKKPQTL-SGPPGSHFGFSMDFYNTADQGMSIVVGA  53

Query  71    PRTLGPSQEET--GGVFLCPWRAEGGQCPSLLFDLR-DETRNVGSQTLQTFKARQGLGAS  127
             PR     +  T  GGVFLCPW+ +G  C ++ FD   D +      T++ FK+ Q  GA+
Sbjct  54    PRMQTSQRNVTMGGGVFLCPWKPKGSSCVNIKFDSTGDRSIPFAGYTMKIFKSNQWFGAT  113

Query  128   VVSWSDVIVACAPWQHWNVLEKTEEAEKTPVGSCFLAQPESGRRAEYSPCRGNTLSRIYV  187
             V +W+  IVACAP+Q WNV++   E+  TP G+C++         E++PCR + + R Y 
Sbjct  114   VRTWNTAIVACAPFQQWNVMKLGSESGTTPTGTCYITN-NLEDIYEFAPCRESKMERHYE  172

Query  188   ENDFSWDKRYCEAGFSSVVTQAGELVLGAPGGYYFLGLLAQAPVADIFSSYRPGILLWHV  247
                   D+R+CE GFS+ + + G L+ GAP GY F GL   A + +I +      LL   
Sbjct  173   A-----DRRFCELGFSTDINKDGTLLAGAPWGY-FQGLYVTAGLPNILARPASSSLLQSY  226

Query  248   SSQSLS--FDSSNPEYFDGYWGYSVAVGEFDGDLNTTEYVVGAPTWSWTLGAVEI--LDS  303
               Q +S    SS    FD Y G+SVA GEF GD NT E VVG+P +    G V+I  + +
Sbjct  227   PGQQISPYIGSS----FDSYKGFSVAYGEFTGD-NTPEIVVGSPKYQ-DRGLVDIYTVSN  280

Query  304   YYQRLHRLRGEQMASYFGHSVAVTDVNGDGRHDLLVGAPLYMESRADRKLAEVGRVYLFL  363
              ++      G+Q+ASYFGHSVAVTDVN DGR D+LVGAPL+ME R   KL E G+VY++L
Sbjct  281   PWKTFISFLGKQVASYFGHSVAVTDVNNDGRDDVLVGAPLFMERRTRGKLQEFGQVYVYL  340

Query  364   QPRGPHALGAPSLLLTGTQLYGRFGSAIAPLGDLDRDGYNDIAVAAPYGGPSGRGQVLVF  423
             Q R          +LTG+Q+YGRFGS+IAPLGD+D+DG+ND+AV AP+GG SG G V ++
Sbjct  341   Q-RENRKFSFNHPVLTGSQVYGRFGSSIAPLGDIDQDGFNDVAVGAPFGGESGGGCVFIY  399

Query  424   LGQSEGLRSRPSQVLDSPFPTGSAFGFSLRGAVDIDDNGYPDLIVGAYGANQVAVYRAQP  483
              G   GL  +PSQ+L+SP P  + FGF+LRG +DID+NGYPDL+VGA+ A++V ++R QP
Sbjct  400   RGSPAGLSPQPSQILESPLPPPAQFGFALRGGMDIDNNGYPDLLVGAFHADKVFIFRTQP  459

Query  484   VVKASVQLLVQ-DSLNPAVKSCVLPQTKTPVSCFNIQMCVGATGHNIPQKLSLNAELQLD  542
             VV     L    ++LNP  K C  PQ+   VSCF I++C  A+G ++P+K+SL+AELQLD
Sbjct  460   VVVLQASLFFNPEALNPDEKLCNFPQSGPAVSCFTIRVCAQASGRSLPKKISLSAELQLD  519

Query  543   RQKPRQGRRVLLLGSQQAGTTLNLDLGGKHSPICHTTMAFLRDEADFRDKLSPIVLSLNV  602
             R K R  RR   L S Q   T++++L    + +C     +LR E++F+DKLSPI +S+N 
Sbjct  520   RLKSRFARRTFFLDSSQPSKTIDMELQSNSAQLCQNLTPYLRGESEFKDKLSPIAMSVNF  579

Query  603   SLPPTEAGMAPAVVLHGDTHVQEQTRIVLDCGEDDVCVPQLQLTASVTGSPLLVGADNVL  662
             SL   ++       LHG T +QEQT I+LDCG+D+VC+P L LTA+ +  PLL+G DN++
Sbjct  580   SLVRAQSMDTVQPTLHGTTFLQEQTNILLDCGDDNVCIPNLHLTANWSADPLLIGIDNLV  639

Query  663   ELQMDAANEGEGAYEAELAVHLPQGAHYMRALSNVEGFERLICNQKKENETRVVLCELGN  722
              +Q +AAN GEGAYEAEL V LP GAHYM+ L   E  E+++C+ KK NE+ +V+CELGN
Sbjct  640   HVQFNAANLGEGAYEAELYVWLPNGAHYMQVLGEAE--EKILCSPKKGNESEIVVCELGN  697

Query  723   PMKKNAQIGIAMLVSVGNLEEAGESVSFQLQIRSKNSQNPNSKIVLLDVPVRAEAQVELR  782
             PMK  A+I   + +S  NLE++G +V+FQ+QI+S+N+ N  S + L+ + V+  A +ELR
Sbjct  698   PMKNGAEIHADLQLSFSNLEDSGSTVTFQMQIKSRNTVNSASSLFLVTMAVKVTASLELR  757

Query  783   GNSFPASLVVAAEEGE--REQNSLDSWGPKVEHTYELHNNGPGTVNGLHLSIHLPGQSQP  840
             G+S PA +++     E   E      +G +V H YELHN+GPG+V+ + L +  P     
Sbjct  758   GSSHPAEVILPLPNWEPREEWRKAQDYGEEVTHVYELHNSGPGSVH-VQLLLQSPEMYHG  816

Query  841   SDLLYILDIQPQGGLQCFPQPPVNPLKVDWGLPIPSPSPI--HPAHHKRDRRQI------  892
                LY L ++   G+ C  Q  +NPLK+D       P+        H+ +RR +      
Sbjct  817   DYFLYPLRLEVDDGMTCDNQSALNPLKLDILTSTEEPANYSSRSGDHRLERRDLRRWGAD  876

Query  893   ---------FLPEPEQPSRLQDPVLVSCDSAPCTVVQCDLQEMARGQRAMVTVLAFLWLP  943
                         + E+P R    VL++C S PC  VQC +Q + RG RA V + + LW+P
Sbjct  877   EGMQEDGVNITKKDEKPPR-NHTVLLNCSSFPCWEVQCSVQNLERGGRATVKLHSILWVP  935

Query  944   SLYQRPLDQFVLQSHAWFNVSSLPYAVPPLSLPRGEAQVWTQLLRALEE--RAIPIWWVL  1001
             S  +R   QFVL S   F V+S+PY + P  L  G A   T +L    +  + IP+WW++
Sbjct  936   SFLKRQQQQFVLLSQGSFWVTSVPYKIQPAVLLYGNATANTTVLWVSPDGQKEIPLWWII  995

Query  1002  VGVLGGLLLLTILVLAMWKVGFFKRNRPPLEEDDEE  1037
             VG LGGLLLL + V  MWK+GFF+R RPP   DD+E
Sbjct  996   VGALGGLLLLALFVFVMWKLGFFRRTRPP--SDDQE  1029


>UniRef90_F7DII9 Uncharacterized protein n=1 Tax=Xenopus tropicalis RepID=F7DII9_XENTR
Length=1034

 Score = 800 bits (2067),  Expect = 0.0, Method: Compositional matrix adjust.
 Identities = 448/1034 (43%), Positives = 637/1034 (62%), Gaps = 49/1034 (5%)

Query  32    LNLDPVQLTFYAGPNGSQFGFSLDFHKDSHGRVAIVVGAPRTLGPSQEET--GGVFLCPW  89
             LNLD       +GP GS FGFS+DF+  +   ++IVVGAPR        T  GGVFLCPW
Sbjct  17    LNLDK-NPQILSGPPGSYFGFSMDFYTTADHGMSIVVGAPRMQTSQINVTVGGGVFLCPW  75

Query  90    RAEGGQCPSLLFD-LRDETRNVGSQTLQTFKARQGLGASVVSWSDVIVACAPWQHWNVLE  148
             + +G  C ++ FD   D +      T++ FK+ Q  GA+V +W   IVACAP+Q WNV+ 
Sbjct  76    KPKGSSCTNIEFDGTGDRSVLFAGYTMKVFKSNQWFGATVRTWDKAIVACAPFQQWNVIR  135

Query  149   KTEEAEKTPVGSCFLAQPESGRRAEYSPCRGNTLSRIYVENDFSWDKRYCEAGFSSVVTQ  208
             +  E+  TP G+C++         E++PCR +     YV      DKR+CE GFS+ + +
Sbjct  136   EGNESGTTPTGACYITN-NLQDIYEFAPCRESKTVHNYVA-----DKRFCELGFSAEINK  189

Query  209   AGELVLGAPGGYYFLGLLAQAPVADIFSSYRPGILLWHVSSQSLS--FDSSNPEYFDGYW  266
              G L+ GAP GYY LGL   A + +I + +     +    SQ +S    SS    +D Y 
Sbjct  190   DGTLLAGAPWGYY-LGLYVTAGLPNILARHPSSAPMQSYHSQQISPVIGSS----YDSYK  244

Query  267   GYSVAVGEFDGDLNTTEYVVGAPTWSWTLGAVEI--LDSYYQRLHRLRGEQMASYFGHSV  324
             G+SVA GEF GD NT E ++G+P +    G VEI  + + ++ L    G+Q+ASYFGHSV
Sbjct  245   GFSVAYGEFTGD-NTPEIILGSPKYQ-DKGIVEIYTVSNPWKNLISFIGKQIASYFGHSV  302

Query  325   AVTDVNGDGRHDLLVGAPLYMESRADRKLAEVGRVYLFLQPRGPHALGAPSLLLTGTQLY  384
             A TDVN DG+ D+LVGAPL+M  R   KL E G+VY++LQ R          +LTG+++Y
Sbjct  303   AATDVNNDGKDDVLVGAPLFMVRRTGGKLQEFGQVYVYLQ-RNNRRFSFNHPVLTGSRVY  361

Query  385   GRFGSAIAPLGDLDRDGYNDIAVAAPYGGPSGRGQVLVFLGQSEGLRSRPSQVLDSPFPT  444
             GRFGS+IAPLGD+D+DG+ND+AV AP+GG SG G V ++ G + GL  +PSQ+L+SP P 
Sbjct  362   GRFGSSIAPLGDIDQDGFNDVAVGAPFGGESGGGCVYIYRGSTAGLFPQPSQILESPLPP  421

Query  445   GSAFGFSLRGAVDIDDNGYPDLIVGAYGANQVAVYRAQPVVKASVQLLVQ-DSLNPAVKS  503
              + FGF+LRG  DID+NGYPDL+VGA+ A++V ++RAQPVV     L    ++LNP VK 
Sbjct  422   PTQFGFALRGGTDIDNNGYPDLLVGAFEADKVFIFRAQPVVVLQASLFFHPEALNPDVKL  481

Query  504   CVLPQTKTPVSCFNIQMCVGATGHNIPQKLSLNAELQLDRQKPRQGRRVLLLGSQQAGTT  563
             C LPQ    VSCF +++C  A+G ++P+K+SL+A+LQLDR K R  RR   L S Q   T
Sbjct  482   CNLPQNGAAVSCFTVRVCARASGRSLPKKISLSADLQLDRLKTRFARRTFFLDSSQPSKT  541

Query  564   LNLDLGGKHSPICHTTMAFLRDEADFRDKLSPIVLSLNVSLPPTEAGMAPAVVLHGDTHV  623
             ++++L    + +CH   A+LR E++F+DKLSPI +S+N SL   ++       LHG T +
Sbjct  542   IDMELHSNSAQLCHNLTAYLRGESEFKDKLSPIAMSVNFSLTRAQSMDTVQPTLHGTTFL  601

Query  624   QEQTRIVLDCGEDDVCVPQLQLTASVTGSPLLVGADNVLELQMDAANEGEGAYEAELAVH  683
             QEQT I+LDCG+D+VC+P L LTA+ +  PL++G DN++ +Q  A N GEGAYEAEL V 
Sbjct  602   QEQTNILLDCGDDNVCIPNLHLTANWSADPLVIGVDNLVHVQFIATNSGEGAYEAELYVW  661

Query  684   LPQGAHYMRALSNVEGFERLICNQKKENETRVVLCELGNPMKKNAQIGIAMLVSVGNLEE  743
             LP GAHYM+ L   E  E+++C+ KK NE+ VV+CELGNPMK  A+I   + +S  NLE+
Sbjct  662   LPPGAHYMQVLGEAE--EKILCSPKKGNESEVVVCELGNPMKNKAEIHADLQLSFSNLED  719

Query  744   AGESVSFQLQIRSKNSQNPNSKIVLLDVPVRAEAQVELRGNSFPASLVVAAEEGE--REQ  801
             +G +V+FQ+QI+S+N+ N  S + L+++ V+  A +ELRG+S PA +V+     E   E 
Sbjct  720   SGSTVTFQMQIKSRNTVNSTSSVFLVEMAVKVTAFLELRGSSHPAEVVLPLPNWEPREEL  779

Query  802   NSLDSWGPKVEHTYELHNNGPGTVNGLHLSIHLPGQSQPSDLLYILDIQPQGGLQCFPQP  861
                  +G +V H YELHN GPG+V+ + L +  P   Q    LY L ++    + C  Q 
Sbjct  780   TKAQDYGEEVTHVYELHNAGPGSVH-VQLVLQSPETYQGDYFLYPLRLEADDRMTCGNQS  838

Query  862   PVNPLKVDWGLPIPSPSPI--HPAHHKRDRRQI--------------FLPEPEQPSRLQD  905
              +NPL++D   P   P+        H+ ++R++                 + E+  R   
Sbjct  839   MLNPLQLDILTPTEEPANYSSRSGDHRLEKRELRRWDTDEGMEGGMNSTKKGEKTPR-NH  897

Query  906   PVLVSCDSAPCTVVQCDLQEMARGQRAMVTVLAFLWLPSLYQRPLDQFVLQSHAWFNVSS  965
              VL++C S  C  V+C +Q + RG+RA V + + LW+PS  +R   QF+L S   F V+S
Sbjct  898   TVLLNCSSFLCWKVECSIQNLERGERATVKLHSILWVPSFLKRQQQQFILLSQGSFLVTS  957

Query  966   LPYAVPPLSLPRGEAQVWTQLLRALEE--RAIPIWWVLVGVLGGLLLLTILVLAMWKVGF  1023
             +PY + P  L  G+A   T +L A  +  + IP+WW++VG LGGL LL + V  MWK+GF
Sbjct  958   VPYKIQPAILLAGKATANTTVLWASPDGQKEIPLWWIIVGALGGLFLLALFVFVMWKLGF  1017

Query  1024  FKRNRPPLEEDDEE  1037
             F R RPP   DD+E
Sbjct  1018  FHRTRPP--SDDQE  1029


>UniRef90_UPI00034FFF2B PREDICTED: integrin alpha-IIb isoform X3 n=1 Tax=Xenopus tropicalis 
RepID=UPI00034FFF2B
Length=1005

 Score = 798 bits (2060),  Expect = 0.0, Method: Compositional matrix adjust.
 Identities = 456/1049 (43%), Positives = 639/1049 (61%), Gaps = 74/1049 (7%)

Query  13    LLEWVLLLLGPCAAPPAWALNLDPVQLTFYAGPNGSQFGFSLDFHKDSHGRVAIVVGAPR  72
             ++ W+L L+ P        LNLD    T  +GP GS FGFSLDF+K +    +IVVGAPR
Sbjct  2     MVPWLLFLVLPTYVQ---NLNLDKTPQTL-SGPPGSYFGFSLDFYKGT----SIVVGAPR  53

Query  73    --TLGPSQEETGGVFLCPWRAEGGQCPSLLFDLR-DETRNVGSQTLQTFKARQGLGASVV  129
                L  +  + GGVFLCPW  +G  C ++ FD   D    +GS T++ +K+ Q LGA V 
Sbjct  54    MQALESNITKGGGVFLCPWDPKGSSCTNINFDKTGDGADPLGSYTMKVYKSNQWLGAMVR  113

Query  130   SWSDVIVACAPWQHWNVLEKTEEAEKTPVGSCFLAQPESGRRAEYSPCRGNTLSRIYVEN  189
             +W+  IVACAP QHWN ++  +E+  TP G+C++         E++PCR N     Y   
Sbjct  114   TWNTAIVACAPLQHWNFIQSDKESGITPTGACYITGNLHDIH-EFAPCRDNKTDSYYAP-  171

Query  190   DFSWDKRYCEAGFSSVVTQAGELVLGAPGGYYFLGLLAQAPVADIFSSYRPGILLWHVSS  249
                 D RYCE GFS+ +++ G L+ GAPGGY+F GL A   V  I        LL    S
Sbjct  172   ----DNRYCELGFSAEISKDGTLLAGAPGGYFFKGLCATEDVPGILKKPPVAALLKAYPS  227

Query  250   QSLSFDSSNPEY---FDGYWGYSVAVGEFDGDLNTTEYVVGAPTWSWTLGAVEILDSYYQ  306
             + +S +   P      D Y G+SVA GEF  D  T E VVG+P +   +G VEI  + YQ
Sbjct  228   RQISPNFRFPPTTFSHDAYKGFSVAYGEFTDD-TTPEIVVGSPIYP-HMGIVEIYTNDYQ  285

Query  307   -RLHRLRGEQMASYFGHSVAVTDVNGDGRHDLLVGAPLYMESRADRKLAEVGRVYLFLQP  365
              R++  + EQ+ASYFGHSVAVTDVN DG+ D+LVGAPL+ME R   KL EVGRVY++LQ 
Sbjct  286   WRINTFKEEQIASYFGHSVAVTDVNNDGKDDVLVGAPLFMERRTGGKLQEVGRVYVYLQ-  344

Query  366   RGPHALGAPSLLLTGTQLYGRFGSAIAPLGDLDRDGYNDIAVAAPYGGPSGRGQVLVFLG  425
             R          +L GT++YG+FGS+IAPLGD+D+DG+ND+AV AP+GG SG G V ++ G
Sbjct  345   RTYSRFSNDHPVLRGTRVYGQFGSSIAPLGDIDQDGFNDVAVGAPFGGESGGGCVYIYRG  404

Query  426   QSEGLRSRPSQVLDSPFPTGSAFGFSLRGAVDIDDNGYPDLIVGAYGANQVAVYRAQPVV  485
              + GL  +PSQ+L+SP P  + FGF+LRG  DID NGYPDL+VGA+ A++V ++RAQPVV
Sbjct  405   STAGLSPQPSQILESPLPPPTQFGFALRGGTDIDGNGYPDLLVGAFEADKVFIFRAQPVV  464

Query  486   KASVQLLVQ-DSLNPAVKSCVLPQTKTPVSCFNIQMCVGATGHNIPQKLSLNAELQLDRQ  544
                  L    ++LNP VK C LPQ+   VSCF + +C  A+G N+P+K+SL+A+LQLDR 
Sbjct  465   VLQASLSFHPEALNPDVKLCKLPQSGAAVSCFTLHVCAQASGRNLPKKISLSADLQLDRL  524

Query  545   KPRQGRRVLLLGSQQAGTTLNLDLGGKHSPICHTTMAFLRDEADFRDKLSPIVLSLNVSL  604
             K R  RR   L S Q   T++++L    + +CH   A+LR E++F+DKLSPI +S+N SL
Sbjct  525   KSRFARRTFFLDSSQPSKTIDMELHSNSAQLCHNLTAYLRAESEFKDKLSPIAVSVNFSL  584

Query  605   PPTEAGMAPAVVLHGDTHVQEQTRIVLDCGEDDVCVPQLQLTASVTGSPLLVGADNVLEL  664
                ++       LHG T +QEQT I+LDCG+D+VC+P L L A+ +  PLL+G DN++ +
Sbjct  585   VKEQSPDTVQPTLHGTTFLQEQTNILLDCGDDNVCIPDLHLNANWSADPLLIGIDNLVHV  644

Query  665   QMDAANEGEGAYEAELAVHLPQGAHYMRALSNVEGFERLICNQKKENETRVVLCELGNPM  724
             Q +A N GEGAYEAEL V LPQGAHYM+ L                              
Sbjct  645   QFNATNFGEGAYEAELHVWLPQGAHYMQVLG-----------------------------  675

Query  725   KKNAQIGIAMLVSVGNLEEAGESVSFQLQIRSKNSQNPNSKIVLLDVPVRAEAQVELRGN  784
                A+I   + +S  NLE++G +V+FQ+QI+S+NS N NS + L+ + V   A +ELRG+
Sbjct  676   --EAEIHADLQLSFSNLEDSGSTVTFQMQIKSRNSINSNSPVFLVKMAVNVAATLELRGS  733

Query  785   SFPASLVVAAE--EGEREQNSLDSWGPKVEHTYELHNNGPGTVNGLHLSIHLPGQSQPSD  842
             S PA +V+     E   E   +  +G +V H YELHN GP +V+ + L +  P   Q   
Sbjct  734   SHPAEVVLPLPNWEPREESRKVQDYGEEVTHVYELHNAGPSSVH-VQLVLQSPETYQGDY  792

Query  843   LLYILDIQPQGGLQCFPQPPVNPLKVDWGLPIPSP-SPIHPAHHKRDRRQI-------FL  894
             LLY L ++    + C  Q  +NPL++D  +   +P S    ++H+ D+R +       F+
Sbjct  793   LLYPLSLEVDDKMNCKNQSKLNPLQLDMFIATEAPVSYSTGSNHRLDKRDVRKETTDDFI  852

Query  895   PEPEQPSRLQD-----PVLVSCDSAPCTVVQCDLQEMARGQRAMVTVLAFLWLPSLYQRP  949
              E +  ++ ++     PVL++C SAPC  V C ++ + RG+RA V + + LW+PSL +RP
Sbjct  853   DERKNHTKKEETHQKHPVLLNCSSAPCWEVICSMENLDRGERATVKLHSILWIPSLLKRP  912

Query  950   LDQFVLQSHAWFNVSSLPYAVPPLSLPRGEAQVWTQLL--RALEERAIPIWWVLVGVLGG  1007
               QF+L S   F V+ +PY + P +L  GEA   T +L    + ++ IP+WW++VG LGG
Sbjct  913   QQQFILLSQGSFQVTGVPYKIQPETLLTGEAAANTTVLWVSPVGQKEIPLWWIIVGALGG  972

Query  1008  LLLLTILVLAMWKVGFFKRNRPPLEEDDE  1036
             LLLL + V  MWK+GFFKR RPP E++DE
Sbjct  973   LLLLALFVFVMWKLGFFKRTRPPTEDEDE  1001


>UniRef90_W5UMP0 Integrin alpha-IIb n=1 Tax=Ictalurus punctatus RepID=W5UMP0_ICTPU
Length=1050

 Score = 778 bits (2008),  Expect = 0.0, Method: Compositional matrix adjust.
 Identities = 449/1045 (43%), Positives = 617/1045 (59%), Gaps = 48/1045 (5%)

Query  18    LLLLGPCAAPPAW-----ALNLDPVQLTFYAGPNGSQFGFSLDFHKDSHGRVAIVVGAPR  72
             L LL  C     +     + NLD    T ++GPNGS FGFS+DF +     V+I+VGAPR
Sbjct  8     LFLLTICFTASVFPRQCSSFNLDLTNYTEFSGPNGSYFGFSVDFFRTRSQEVSIIVGAPR  67

Query  73    -TLGPSQEETGGVFLCPWRAEGGQCPSLLFDLRDETRNVGSQTLQ----TFKARQGLGAS  127
               +GPS+   G VF+CPW +    C  L FD   ET +V    +Q    + K+ Q LGA+
Sbjct  68    DNVGPSR--GGSVFICPWNSTEQACQKLNFD---ETGDVNFTFIQRLLVSHKSNQWLGAT  122

Query  128   VVSWSDVIVACAPWQHWNVLEKTEEAEKTPVGSCFLAQPESGRRAEYSPCRGNTLSRIYV  187
             V ++   ++ACAP  HWNV +  +EA  TPVG+C L    +G  A Y+PCRG  +   Y 
Sbjct  123   VRTYDSFVLACAPLFHWNVFQYKDEAMNTPVGNCQLLNVLTGELANYAPCRGYEVENTYA  182

Query  188   ENDFSWDKRYCEAGFSSVVTQAGELVLGAPGGYYFLGLLAQAPVADIFSSYRPGILLWHV  247
             +     D+RYCEAGFSS +++ G +VLGAPGG++F G +  AP+ +I  S R    +  V
Sbjct  183   QRKHYRDRRYCEAGFSSDISEDGRVVLGAPGGFFFQGQIITAPLQNIMYSGRTFTPVHSV  242

Query  248   SSQSLSFDSSNPEYFDGYWGYSVAVGEFDGDLNTTEYVVGAPTWSWTLGAVEILDSYYQR  307
               +  S ++S+   +D Y G+SVA+G F+ D N ++YV   P    + G+V+I D   Q 
Sbjct  243   PQEKTSLETSDN--YDIYLGFSVAIGHFNAD-NISDYVASLPLDLNSAGSVKIFDGASQM  299

Query  308   LHR----LRGEQMASYFGHSVAVTDVNGDGRHDLLVGAPLYMESRADRKLAEVGRVYLFL  363
               R    L+G Q+ASYFGH +AVTD+NGD R D+LVGAPL+ME  +  KL EVG+VY++L
Sbjct  300   YPRIMTSLKGSQVASYFGHCIAVTDINGDRRDDILVGAPLFMEHLSTHKLREVGQVYVYL  359

Query  364   QPRGPHALGAPSLLLTGTQLYGRFGSAIAPLGDLDRDGYNDIAVAAPYGGPSGRGQVLVF  423
             Q  G      P   L+GT  YGRFG  IAPLGD++ DGYND+AV AP  G    G V ++
Sbjct  360   QKEGYRFSPKPEQTLSGTHPYGRFGITIAPLGDINHDGYNDVAVGAP--GTGEGGVVFIY  417

Query  424   LGQSEGLRSRPSQVLDSPFPT-GSAFGFSLRGAVDIDDNGYPDLIVGAYGANQVAVYRAQ  482
             +GQS+GL+ +  QV+ SPF +  SAFGFS+RG  DID+NGYPD+IVGA+GA++VAVYR++
Sbjct  418   MGQSDGLKPQYVQVIKSPFQSLASAFGFSIRGGTDIDNNGYPDVIVGAWGADKVAVYRSK  477

Query  483   PVVKASVQL-LVQDSLNPAVKSCVLPQTKTPVSCFNIQMCVGATGHNIPQKLSLNAELQL  541
              VV    QL  + D L P  K C L     P+SCF I++C+  +G+ IP+++ LNAELQL
Sbjct  478   AVVGTKAQLSFLPDFLQPDEKLCQL--HGNPISCFTIRLCISVSGYKIPEEIVLNAELQL  535

Query  542   DRQKPRQGRRVLLLGSQQAGTTLNLDLGGKHSPICHTTMAFLRDEADFRDKLSPIVLSLN  601
             D+ K    RR  LL SQQ  +   L +       C    A+L  E  F+DKLSPI +SL 
Sbjct  536   DKLKSNVARRTFLLESQQPYSHFQLTVSRDKGTFCKNLTAYLLSE--FKDKLSPIFISLI  593

Query  602   VSLPPTEAGMAPAVVLHGDTHVQEQTRIVLDCGEDDVCVPQLQLTASVTGSPLLVGADNV  661
              SL  T   M     LHG      QT+IVLDCG+D++C+P L+L+A     PLL+G +N 
Sbjct  594   YSLANTHEAM-----LHGQNVAVGQTQIVLDCGDDNICIPDLKLSAKARTDPLLIGDENP  648

Query  662   LELQMDAANEGEGAYEAELAVHLPQGAHYMRALSNVEGFERLICNQKKENETRVVLCELG  721
               L + A N GEGAYE EL VHLP   HY   L N EG+  L+C  KK+N + +V+C+LG
Sbjct  649   ALLIITAENHGEGAYETELYVHLPPQTHYQGVLINEEGYSHLLCGPKKDNVSVIVVCDLG  708

Query  722   NPMKKNAQIGIAMLVSVGNLEEAGESVSFQLQIRSKNSQNPNSKIVLLDVPVRAEAQVEL  781
             NPMK   +I   +  S+  LEE    VSF LQI+SKNS NP+S  V + + V+A A +E+
Sbjct  709   NPMKSKQKIMAGLYFSMTGLEEVETHVSFHLQIKSKNSHNPDSNAVEVKIQVQAVALLEM  768

Query  782   RGNSFPASLVVAAEEGEREQ--NSLDSWGPKVEHTYELHNNGPGTVNGLHLSIHLPGQSQ  839
             RG S P   V+   E E +    +L+  GP VEH YEL N GP  VN   L +H P Q  
Sbjct  769   RGVSSPYEFVMPIAEWESKDFIKNLEDVGPVVEHVYELRNKGPSAVNA-KLVLHFPVQQN  827

Query  840   PSDLLYILDIQPQGGLQCFPQPP-VNPLKVDWGLPIPSPSPIHPAHHKRDRRQIFLPEPE  898
              S +LY+     +  L C   P  ++P ++     I +     P HH  ++R++ L E E
Sbjct  828   GSYVLYVFSNASEELLTCNTDPSQIDPFQLVRPEFINTTEA--PVHH-FNKREVELQELE  884

Query  899   ---QP-SRLQDPVLVSCDSAPCTVVQCDLQEMARGQRAMVTVLAFLWLPSLYQRPLDQFV  954
                QP    +  V V+C   PC V  C+   + R  RA+V V+A LW+ S  QRP   +V
Sbjct  885   VQQQPVHHHRRTVHVNCSIDPCVVFTCEAPALQRDARAIVRVMARLWVDSFLQRPYVNYV  944

Query  955   LQSHAWFNVSSLPYAVPPLSLPRGEAQVWTQLL--RALEERAIPIWWVLVGVLGGLLLLT  1012
             L S A + V S+   V P  LP G+A+  T ++      +  +P+ W+++ V+ GLLLL 
Sbjct  945   LLSTAHYEVVSMLSKVQPNVLPSGQAETNTSVVWRHPDGQVDVPLSWIVMAVIAGLLLLA  1004

Query  1013  ILVLAMWKVGFFKRNRPPLEEDDEE  1037
             +L +  WKVGFFKRNRPP ++D +E
Sbjct  1005  LLSIIFWKVGFFKRNRPPTDDDGDE  1029


>UniRef90_B3DIZ6 Integrin, alpha 2b (Platelet glycoprotein IIb of IIb/IIIa complex, 
antigen CD41B) n=2 Tax=Danio rerio RepID=B3DIZ6_DANRE
Length=1037

 Score = 766 bits (1977),  Expect = 0.0, Method: Compositional matrix adjust.
 Identities = 445/1044 (43%), Positives = 615/1044 (59%), Gaps = 56/1044 (5%)

Query  14    LEWVLLLLGPCA-APPAWALNLDPVQLTFYAGPNGSQFGFSLDFHKDSHGRVAIVVGAPR  72
             LE+ LL L            NLD  Q T ++GP  S FGFS+DF++ S   V++VVGAPR
Sbjct  5     LEFSLLFLSILIFTNHIRGFNLDLNQYTVFSGPEDSYFGFSVDFYQSSSKSVSVVVGAPR  64

Query  73    --TLGPSQEETGGVFLCPWRAEGGQCPSLLFDLR-DETRNVGSQTLQTFKARQGLGASVV  129
               T        G VF+CPW   G  C +L FD + DE    G+  L   K+ Q LGASV 
Sbjct  65    ANTNQSGVSHGGSVFMCPWATRGQSCQTLNFDQKGDENITFGNMLLMAHKSNQWLGASVR  124

Query  130   SWSDVIVACAPWQHWNVLEKTEEAEKTPVGSCFLAQPESGRRAEYSPCRGNTLSRIYVEN  189
             ++++ I+ACAP  HWNVL   EEA  TPVG+C L   ++G  A Y+PCR   +  IY   
Sbjct  125   TYNNYILACAPLFHWNVLVDQEEAMNTPVGNCQLLNMKTGELANYAPCREEYVDAIYTRG  184

Query  190   DFSWDKRYCEAGFSSVVTQAGELVLGAPGGYYFLGLLAQAPVADIFSS---YRPGILLWH  246
                 D+RYCEAGF++ +T+ G +VLGAPGGYYF G +  A + +I SS   + P      
Sbjct  185   --YPDRRYCEAGFTTDITKNGRVVLGAPGGYYFQGQIITASLVNIMSSGSSFTP------  236

Query  247   VSSQSLSFDSSNP---EYFDGYWGYSVAVGEFDGDLNTTEYVVGAPTWSWTLGAVEILDS  303
                 S++ ++  P   +Y+D Y GYSVA G+F+ D N  +YVVG P    T G+V+I++ 
Sbjct  237   --KHSMNGETKTPQRRDYYDLYLGYSVAAGKFNND-NIPDYVVGVPNDLHTAGSVKIING  293

Query  304   Y---YQRLHRLRGEQMASYFGHSVAVTDVNGDGRHDLLVGAPLYMESRADRKLAEVGRVY  360
                  Q +  + G Q+ASYFGHSVAVTD+N DG  D+L+GAPL+ME  + +K  EVG+VY
Sbjct  294   ATVPLQIMKAISGTQIASYFGHSVAVTDINRDGWDDILIGAPLFMEQLSTQKFREVGQVY  353

Query  361   LFLQPRGPHALGAPSLLLTGTQLYGRFGSAIAPLGDLDRDGYNDIAVAAPYGGPSGRGQV  420
             ++LQ         P+ +L GT  YGRFGSAIAPLGDLD DG+ND+AV AP  G    G+V
Sbjct  354   VYLQRNDFSFASRPNQILAGTYAYGRFGSAIAPLGDLDHDGFNDVAVGAP--GSVDGGKV  411

Query  421   LVFLGQSEGLRSRPSQVLDSPFPT---GSAFGFSLRGAVDIDDNGYPDLIVGAYGANQVA  477
              ++LG+S GL ++  QV++SPF +      FGFS+RG  DIDDNGYPDLI+GA+GA++V 
Sbjct  412   FIYLGKSGGLSTQYVQVIESPFRSLIDPPMFGFSIRGGTDIDDNGYPDLIIGAWGASKVV  471

Query  478   VYRAQPVVKASVQL-LVQDSLNPAVKSCVLPQTKTPVSCFNIQMCVGATGHNIPQKLSLN  536
              YRAQ VV+   +L    D LNP  K C L Q+ T ++CF I  C+  +GH IPQ++  N
Sbjct  472   TYRAQAVVRTQARLSFFPDLLNPEDKFCQLQQSGTYITCFTIMACIRVSGHRIPQQIVFN  531

Query  537   AELQLDRQKPRQGRRVLLLGSQQAGTTLNLDLGGKHSPICHTTMAFLRDEADFRDKLSPI  596
              ELQLDR K    RR LLL S Q  T   + +      +C    A+L  E  F+DKLSPI
Sbjct  532   TELQLDRMKQSMARRTLLLDSNQPYTNFQISVDRNSRDVCRNFTAYLLPE--FKDKLSPI  589

Query  597   VLSLNVSLPPTEAGMAPAVVLHGDTHVQEQTRIVLDCGEDDVCVPQLQLTASVTGSPLLV  656
              +S+N SL  ++       VLHG +    QTRI+L+CG D+VC+P LQL A  +  P+L+
Sbjct  590   FISVNYSLADSQNA-----VLHGQSVAVGQTRIILNCGPDNVCIPDLQLKAVASTEPILI  644

Query  657   GADNVLELQMDAANEGEGAYEAELAVHLPQGAHYMRALSNVEGFERLICNQKKENETRVV  716
             G +N   L ++A N+GEGAYE EL +  P   HY   LSN E F  L+C QKKEN + +V
Sbjct  645   GDENPALLIIEAENQGEGAYETELYISPPANTHYQGVLSNHEDFSALVCGQKKENGSVIV  704

Query  717   LCELGNPMKKNAQIGIAMLVSVGNLEEAGESVSFQLQIRSKNSQNPNSKIVLLDVPVRAE  776
             +C+LGNPM+   Q+   +  S+G+LE+    ++FQ+QIRSKNSQN +S +V L V V A 
Sbjct  705   VCDLGNPMEAGQQLKAGLYFSMGDLEQVENHITFQMQIRSKNSQNSDSNLVQLQVNVTAV  764

Query  777   AQVELRGNSFPASLVVAAEEGEREQ--NSLDSWGPKVEHTYELHNNGPGTVNGLHLSIHL  834
             A +E+RG S P   V+   + E +     LD  GP +EH YEL N GP  VN + L +  
Sbjct  765   ASLEMRGVSSPVDCVLPISKWESKDYPEDLDEVGPLIEHVYELRNRGPSPVN-VKLILEF  823

Query  835   PGQSQPSDLLYILDIQPQGGLQCFPQPPVNPLKVDWGLPIPSPS---PIHPAHH--KRDR  889
             P     S LLY+     +  + C      +   +D    +   S    +   HH  KRD 
Sbjct  824   PVSQNESYLLYVFANASEELISC----QTDYANIDPRRLVKQESTNITVAEVHHFNKRDL  879

Query  890   RQIFLPEPEQPSRLQDPVLVSCDSAP-CTVVQCDLQEMARGQRAMVTVLAFLWLPSLYQR  948
              Q    + E   + Q  V V+C S+  C V  C    + R +RA+V V++ LW+ +  +R
Sbjct  880   SQ----KTENEQQWQHTVHVNCSSSEQCVVFDCVAAGLQRDERAIVRVMSRLWVQTFLKR  935

Query  949   PLDQFVLQSHAWFNVSSLPYAVPPLSLPRGEAQVWTQLL-RALE-ERAIPIWWVLVGVLG  1006
             P   +VL S A + V ++P  + P  LP G+A+  T+++ R+ + +  +P+WW++V ++ 
Sbjct  936   PYVNYVLHSTAHYEVMNVPSKIQPDVLPTGKAETHTKIIWRSPDGQEEVPLWWIVVSIVA  995

Query  1007  GLLLLTILVLAMWKVGFFKRNRPP  1030
             GLLLL  L    WK+GFFKRNRPP
Sbjct  996   GLLLLAALSTIFWKMGFFKRNRPP  1019


>UniRef90_UPI0003D0EF86 PREDICTED: integrin alpha-IIb n=1 Tax=Alligator mississippiensis 
RepID=UPI0003D0EF86
Length=960

 Score = 760 bits (1963),  Expect = 0.0, Method: Compositional matrix adjust.
 Identities = 383/729 (53%), Positives = 515/729 (71%), Gaps = 15/729 (2%)

Query  314   EQMASYFGHSVAVTDVNGDGRHDLLVGAPLYMESRADRKLAEVGRVYLFLQPRGPHALGA  373
             E++ASYFGH+VAV DVNGDG+ D+LVGAPLYME R+D+KL EVGRVYL+LQ   P++   
Sbjct  228   EEIASYFGHTVAVVDVNGDGKDDILVGAPLYMERRSDQKLYEVGRVYLYLQLGHPYS--N  285

Query  374   PSLLLTGTQLYGRFGSAIAPLGDLDRDGYNDIAVAAPYGGPSGRGQVLVFLGQSEGLRSR  433
             P   LTGT +YGRFG+AIAPLGDLD+DGY D+AV AP+ G  G G+V ++ G SEGL++ 
Sbjct  286   PWQKLTGTDVYGRFGTAIAPLGDLDQDGYMDVAVGAPFAGQGGSGRVFIYNGHSEGLQTP  345

Query  434   PSQVLDSPFPTGSAFGFSLRGAVDIDDNGYPDLIVGAYGANQVAVYRAQPVVKASVQLLV  493
              SQVLDSPFP  ++FGFS+RGA DID NGYPD++VGA+GA +VAVYRA PVV A  QL +
Sbjct  346   ASQVLDSPFPGRASFGFSVRGATDIDANGYPDMLVGAFGAGKVAVYRAHPVVMAKTQLSM  405

Query  494   QDSLNPAVKSCVLPQTKTPVSCFNIQMCVGATGHNIPQKLSLNAELQLDRQKPRQGRRVL  553
              D LNP  K+C +P +KTP SCF+I++CV   G +IP+++ LNA LQLDR K + G+R+ 
Sbjct  406   PDVLNPEEKTCTMPNSKTPASCFSIEICVSMLGKSIPEEIKLNASLQLDRMKQKSGKRIF  465

Query  554   LLGSQQAGTTLNLDLGGKHSPICHTTMAFLRDEADFRDKLSPIVLSLNVSLPPTEAGMAP  613
             L   Q   +TL L L  +  P CH  + +LRDEADF+DKLSPIV+S+N++L         
Sbjct  466   LF--QPHESTLTLKLSKEGPPFCHHFLDYLRDEADFKDKLSPIVVSINLTLATPLDTEDL  523

Query  614   AVVLHGDTHVQEQTRIVLDCGEDDVCVPQLQLTASVTGSPLLVGADNVLELQMDAANEGE  673
              +VL+GDT VQ+ TRIVLDCGED+VC+P L+L+A      LL+GA+N++ ++ DAANEGE
Sbjct  524   GLVLYGDTLVQKHTRIVLDCGEDNVCIPDLRLSACKDLDYLLIGAENMVHIKADAANEGE  583

Query  674   GAYEAELAVHLPQGAHYMRALSNVEGFERLICNQKKENETRVVLCELGNPMKKNAQIGIA  733
             GA+EAEL V LP  AHY RA+SN++G E+LICN +K NET +V+CELGNPMK   ++ + 
Sbjct  584   GAFEAELQVQLPPSAHYQRAVSNMQGMEKLICNPQKNNETHMVICELGNPMKTGTKVTVD  643

Query  734   MLVSVGNLEEAGESVSFQLQIRSKNSQNPNSKIVLLDVPVRAEAQVELRGNSFPASLVVA  793
             + VSV NLE+AG++++F LQ+RSKNSQNPNS + ++ VP++  AQ+ELRGNS PA++VV 
Sbjct  644   IAVSVANLEDAGDTITFLLQLRSKNSQNPNSNVTVVQVPIKVAAQMELRGNSLPATMVVP  703

Query  794   AEEGEREQNS--LDSWGPKVEHTYELHNNGPGTVNGLHLSIHLPGQSQPSDLLYILDIQP  851
              E   + ++S  L+ +GPKVEH Y+LHN GPG V+G+ L +    Q Q    LY+     
Sbjct  704   LEGWTQPEDSRWLEDYGPKVEHVYQLHNKGPGXVSGVALQVDFLSQFQSDFFLYLASHST  763

Query  852   QGGLQCFPQPPVNPLKVDWGLPIPSPS---PIHPAHHKRDRRQIFLPEPEQPSRLQDPVL  908
             +G + C     VNPL +D   P+ SPS      PAH    RR+ +  + E    LQ+P+L
Sbjct  764   EGKINCSDPANVNPLGLDIQKPMVSPSNNESRQPAH----RRERWEADEEGLPTLQEPLL  819

Query  909   VSCDSAPCTVVQCDLQEMARGQRAMVTVLAFLWLPSLYQRPLDQFVLQSHAWFNVSSLPY  968
             ++C S PC  + C ++ + + QRAMVTV A LW+ S  +RP DQF++QS AW+NVS++PY
Sbjct  820   LNCSSQPCVTITCYVESLEKDQRAMVTVHAILWMKSFMKRPHDQFIIQSQAWYNVSAMPY  879

Query  969   AVPPLSLPRGEAQVWTQLLRALEE--RAIPIWWVLVGVLGGLLLLTILVLAMWKVGFFKR  1026
              + P  LP G A   T+LL    +  + IP WW+++ VL GLLLL I +  MWK+GFFKR
Sbjct  880   RIQPEVLPSGSATADTKLLWVSPDGKKEIPTWWIVLAVLAGLLLLAIFIFVMWKMGFFKR  939

Query  1027  NRPPLEEDD  1035
              R    E+D
Sbjct  940   KRLLSNEED  948


>UniRef90_U3I6A9 Uncharacterized protein (Fragment) n=1 Tax=Anas platyrhynchos 
RepID=U3I6A9_ANAPL
Length=996

 Score = 743 bits (1917),  Expect = 0.0, Method: Compositional matrix adjust.
 Identities = 455/996 (46%), Positives = 602/996 (60%), Gaps = 48/996 (5%)

Query  42    YAGPNGSQFGFSLDFH-KDSHGRVAIVVGAPRTLGPSQEETGGVFLCPWRAEGGQCPSLL  100
             Y GP GS FGFSLDF+   +  RVA   G   T  P   E G VFLC W  +   C  + 
Sbjct  33    YEGPPGSYFGFSLDFYVTKNRTRVAGGGGXANTSQPGVVEPGAVFLCSWPGKS-SCDPVP  91

Query  101   FDLR---DETRNVGSQTLQTFKARQGLGASVVSWSDVIVACAPWQHWNVLEKTEEAEKTP  157
             FD     DE     S  L  +K+RQ LGASV SW   +V CAP QHWN ++   EA +TP
Sbjct  92    FDTVGAWDEMETSSSMKLHVYKSRQWLGASVTSWHGTLVPCAPLQHWNAIQDNLEAFRTP  151

Query  158   VGSCFLAQPESGRRAEYSPCRGNTLSRIYVENDFSWDKRYCEAGFSSVVTQAGELVLGAP  217
             VG+CF+      R   YSPCR   ++ IY +N++  D+RYCE GFS+ VT  G L LGAP
Sbjct  152   VGACFMGAEGLHRFIWYSPCRSTQMAPIYRKNEYILDQRYCELGFSAAVTSEGTLALGAP  211

Query  218   GGYYFLGLLAQAPVADIFSSYRPGILLWHVSSQSLSFDSSNPEYFDGYWGYSVAVGEFDG  277
             GGYYF GLL    +  I + +    L+W       + + ++ +Y DGY GYSVAVGEFD 
Sbjct  212   GGYYFKGLLYLGKLNTILARFHGKSLVWIEGPGRPTVEQTSTDYEDGYRGYSVAVGEFDD  271

Query  278   DLNTTEYVVGAPTWSWTLGAVEILD--SYYQRLHRLRGEQ--MASYFGHSVAVTDVNGDG  333
             +  T EYVVG P  S T G VEI    +  +R+  +  EQ    SYFGH+VAV D+NGDG
Sbjct  272   NSKTKEYVVGVPNKSNTAGEVEIFSEGTSLRRMQGIASEQGGFXSYFGHTVAVADINGDG  331

Query  334   RHDLLVGAPLYMESRADRKLAEVGRVYLFLQPRGPHALGAPSLLLTGTQLYGRFGSAIAP  393
             R D+LVGAPLYME R +         YL+LQ RG  +   P   LTGT  YGRF S   P
Sbjct  332   RDDILVGAPLYMERRPEG--------YLYLQ-RGQWSFAKPPQTLTGTHPYGRFASPTTP  382

Query  394   LGDLDRDGYNDIAVAAPYGGPSGRGQVLVFLGQSEGLRSRPSQVLDSPFPTGSAFGFSLR  453
                     +  +   AP GG S   + L+F GQ EGL   P+Q LDSPFP  +AFGF+LR
Sbjct  383   --------HLSLHPMAP-GGRSRPLRXLIFRGQREGLEPVPTQRLDSPFPGPAAFGFALR  433

Query  454   GAVDIDDNGYPDLIVGAYGANQVAVYRAQPVVKASVQLLVQDSLNPAVKSCVLPQTKTPV  513
             GA D+D NGY DL+VGA+G ++VAVY  QPVV A  QL V   LNP    CVLP + T +
Sbjct  434   GATDLDGNGYMDLLVGAFGDDKVAVYWGQPVVVARAQLSVPSGLNPETMECVLPDSDTRI  493

Query  514   SCFNIQMCVGATGHNIPQKLSLNAELQLDRQKPRQGRRVLLLGSQQAGTTLNLDLGGKHS  573
             SCF + +CV  TG NI Q +    ELQLDR KP+  RRVLLL   Q      L L    S
Sbjct  494   SCFPVVLCVSVTGQNISQSI---PELQLDRLKPKLSRRVLLLQGHQTSWHQTLVLAIGTS  550

Query  574   PICHTTMAFLRDEADFRDKLSPIVLSLNVSLPPTEAGMAPAVVLHGDTHVQEQ--TRIVL  631
             P+CH   A+LRD+ADF+DKLSPIV SL+++L  +       +VL+GDT VQ Q   R+  
Sbjct  551   PLCHNLTAYLRDKADFKDKLSPIVTSLSLALASSSDAQGLGLVLYGDTLVQAQPLPRLCS  610

Query  632   DCGEDDVCVPQLQ-LTASVTGSPLLVGADNVLELQMDAANEGEGAYEAELAVHLPQGAHY  690
                   +  PQ +       G+ LL+GA+NV+ L+  A N GEGA+EAEL V LP+  +Y
Sbjct  611   LSLPLSLLHPQAEPCRVPRPGTHLLIGAENVVSLRAQATNAGEGAFEAELRVQLPEDTYY  670

Query  691   MRALSNVEGFERLICNQKKENETRVVLCELGNPMKKNAQIGIAMLVSVGNLEEAGESVSF  750
              +ALSN++G E+L C  +KEN +RVVLCELGNPMK  AQI + M +S+  LE+ G++++F
Sbjct  671   QKALSNIQGQEKLSCIPRKENGSRVVLCELGNPMKAGAQITVDMELSMTGLEDVGDAITF  730

Query  751   QLQIRSKNSQNPNSKIVLLDVPVRAEAQVELRGNSFPASLVVAAE-EGEREQNSLDSWGP  809
             QLQ+RSKNS  P S +V + VPV A+A +ELRG S P ++V+     G      L+  G 
Sbjct  731   QLQLRSKNS--PTSAVVTVVVPVEAQAAMELRGKSLPTTMVLPTSWHGAEGSRRLEDHGI  788

Query  810   KVEHTYELHNNGPGTVNGLHLSIHLPGQSQPSDLLYILDIQPQGGLQCFPQPPVNPLKVD  869
             +VEH Y+LHN GP TV  + L + +P +     L Y+L++  +GG+ C   P +NP +V 
Sbjct  789   RVEHVYQLHNKGPATVTNVTLRLDVPTEIDGRILFYLLELGTEGGISCTQPPGLNPKQVG  848

Query  870   WGLPIPSPSPIHPAH--HKRDRRQIFLPEPEQPSRLQDPVLVSCDSAPCTVVQCDLQEMA  927
               L +P P+ + P +  H+R+RR+    EP  P+ L+ PV V C +A C  V C +  +A
Sbjct  849   HELEMPQPTGVGPHNKTHRRERREA--DEPVAPA-LEKPVPVDCGNATCVEVTCWVPSLA  905

Query  928   RGQRAMVTVLAFLWLPSLYQRP--LDQFVLQSHAWFNVSSLPYAVPPLSLPRGEAQVWTQ  985
             + QR +V+V A LW+ +L QR   L QF++QS  +FN S++PY      LP GEA+V  Q
Sbjct  906   KDQRVLVSVRALLWMDTLQQREHLLKQFLVQSRGFFNTSAMPYR---HVLPSGEAEV--Q  960

Query  986   LLRALEERAIPIWWVLVGVLGGLLLLTILVLAMWKV  1021
             L R+  +R +P+WWV++G+L G+LLLT+L+L MWKV
Sbjct  961   LSRSDGKRDVPVWWVVLGILAGILLLTLLILLMWKV  996


>UniRef90_UPI0003EC4896 PREDICTED: LOW QUALITY PROTEIN: integrin alpha-IIb n=1 Tax=Myotis 
davidii RepID=UPI0003EC4896
Length=893

 Score = 716 bits (1849),  Expect = 0.0, Method: Compositional matrix adjust.
 Identities = 383/556 (69%), Positives = 417/556 (75%), Gaps = 68/556 (12%)

Query  1    MARALCPLQALWLLEWVLLLLGPCAAPPAWALNLDPVQLTFYAGPNGSQFGFSLDFHKDS  60
            MARALCPL ALWLLEWV +LLGP AAP AWALNLDPV+LTFY GPNGS FGFSLDF+KDS
Sbjct  1    MARALCPLHALWLLEWVQMLLGPGAAPAAWALNLDPVRLTFYTGPNGSHFGFSLDFYKDS  60

Query  61   HGRVAIVVGAPRTLGPSQEETGGVFLCPWRAEGGQCPSLLFDLRDETRNVGSQTLQTFKA  120
            HG VAIVVGAPR  G SQEETGGVFLCPWRA+GGQC  L F+L DETR VGSQT QTFK 
Sbjct  61   HGSVAIVVGAPRIRGRSQEETGGVFLCPWRAQGGQCSPLSFNLNDETRTVGSQTFQTFKH  120

Query  121  RQGLGASVVSWSDVIVACAPWQHWNVLEKTEEAEKTPVGSCFLAQPESGRRAEYSPCRGN  180
            RQGLGASVV W+D IVACAPWQHWNV++KTEEAEKTPVG CFLAQ               
Sbjct  121  RQGLGASVVGWNDNIVACAPWQHWNVVDKTEEAEKTPVGGCFLAQ---------------  165

Query  181  TLSRIYVENDFSWDKRYCEAGFSSVVTQAGELVLGAPGGYYFLGLLAQAPVADIFSSYRP  240
                                     +  AGELVLGAPGG++F GLLA+AP+ADIF +Y P
Sbjct  166  -------------------------LQNAGELVLGAPGGFFFTGLLARAPIADIFRNYHP  200

Query  241  GILLWHVSSQSLSFDSSNPEYFDGYWGYSVAVGEFDGDLNTTEYVVGAPTWSWTLGAVEI  300
            G LLWHV +Q L+FDS+ PEYFDGY G                            G VEI
Sbjct  201  GTLLWHVGTQRLTFDSNKPEYFDGYRGNP--------------------------GPVEI  234

Query  301  LDSYYQRLHRLRGEQMASYFGHSVAVTDVNGDGRHDLLVGAPLYMESRADRKLAEVGRVY  360
            + S Y+ LHR+ GEQ+ASYFGHSVAVTDVNGDG        P    S   R+LAEVGRVY
Sbjct  235  MLSNYRTLHRVHGEQVASYFGHSVAVTDVNGDGXGGGRPALPSXAPSCQSRELAEVGRVY  294

Query  361  LFLQPRGPHALGAPSLLLTGTQLYGRFGSAIAPLGDLDRDGYNDIAVAAPYGGPSGRGQV  420
            LFLQPRG HALG PSLLLTGTQLYGRFGSAIAPLGDL+RD YND+AVAAPYGGPSGRGQV
Sbjct  295  LFLQPRGSHALGTPSLLLTGTQLYGRFGSAIAPLGDLNRDNYNDVAVAAPYGGPSGRGQV  354

Query  421  LVFLGQSEGLRSRPSQVLDSPFPTGSAFGFSLRGAVDIDDNGYPDLIVGAYGANQVAVYR  480
             VFLGQSEGL SRPSQVLDSPF TGS FGFSLRGA DIDDNGYPDL+VGAYGA++VAVYR
Sbjct  355  QVFLGQSEGLSSRPSQVLDSPFSTGSGFGFSLRGAADIDDNGYPDLLVGAYGADKVAVYR  414

Query  481  AQPVVKASVQLLVQDSLNPAVKSCVLPQTKTPVSCFNIQMCVGATGHNIPQKLSLNAELQ  540
            AQPVV A+VQLLVQ SLNPAVK C LP+TKTPVSCFNIQ+CVGATGH++PQKL LN ELQ
Sbjct  415  AQPVVTATVQLLVQGSLNPAVKKCDLPKTKTPVSCFNIQVCVGATGHSVPQKLGLNVELQ  474

Query  541  LDRQKPRQGRRVLLLG  556
            LDR +  Q R +L  G
Sbjct  475  LDRGE--QTRIILDCG  488


 Score = 646 bits (1667),  Expect = 0.0, Method: Compositional matrix adjust.
 Identities = 336/408 (82%), Positives = 366/408 (90%), Gaps = 2/408 (0%)

Query  625   EQTRIVLDCGEDDVCVPQLQLTASVT-GSPLLVGADNVLELQMDAANEGEGAYEAELAVH  683
             EQTRI+LDCGEDD+CVPQLQL A+VT G+PLL+GADNVLEL++DAAN+GEGAYEAELAVH
Sbjct  479   EQTRIILDCGEDDLCVPQLQLAANVTTGAPLLIGADNVLELKIDAANDGEGAYEAELAVH  538

Query  684   LPQGAHYMRALSNVEGFERLICNQKKENETRVVLCELGNPMKKNAQIGIAMLVSVGNLEE  743
             LPQGAH+MRA+SNV+GFERL+CNQKKENET+VVLCELGNPMK+N + GI MLVSV NLEE
Sbjct  539   LPQGAHFMRAVSNVQGFERLVCNQKKENETKVVLCELGNPMKRNVRAGITMLVSVENLEE  598

Query  744   AGESVSFQLQIRSKNSQNPNSKIVLLDVPVRAEAQVELRGNSFPASLVVAAEEGEREQNS  803
             AGE VSF+LQIRSKNSQNPNS+ V+LDVP+RAEA VELRG+SFPA LVVAAEEG +E N 
Sbjct  599   AGEQVSFRLQIRSKNSQNPNSEEVVLDVPIRAEAHVELRGSSFPAFLVVAAEEGNKE-NV  657

Query  804   LDSWGPKVEHTYELHNNGPGTVNGLHLSIHLPGQSQPSDLLYILDIQPQGGLQCFPQPPV  863
              D+WGPKVEHTYELHNNGPGTV+GLHLSIHLPGQSQ SDLLYILDIQ QGGLQC PQP  
Sbjct  658   SDTWGPKVEHTYELHNNGPGTVSGLHLSIHLPGQSQFSDLLYILDIQLQGGLQCSPQPSP  717

Query  864   NPLKVDWGLPIPSPSPIHPAHHKRDRRQIFLPEPEQPSRLQDPVLVSCDSAPCTVVQCDL  923
             NPLK+D G+P P PSP    HHKR+RRQ FL   +QPSRLQDPVLVSCDSAPCTVVQC+L
Sbjct  718   NPLKLDLGVPTPIPSPASRGHHKRERRQAFLSGSKQPSRLQDPVLVSCDSAPCTVVQCEL  777

Query  924   QEMARGQRAMVTVLAFLWLPSLYQRPLDQFVLQSHAWFNVSSLPYAVPPLSLPRGEAQVW  983
             QEM RGQRAMVTV A LWLPSL QRPLDQFVLQS AWFNVSSLPY VP LSLP GEA V 
Sbjct  778   QEMERGQRAMVTVHALLWLPSLRQRPLDQFVLQSQAWFNVSSLPYNVPALSLPSGEALVQ  837

Query  984   TQLLRALEERAIPIWWVLVGVLGGLLLLTILVLAMWKVGFFKRNRPPL  1031
             TQLLRALEER +PIWWVLVGVL GLLLLT+LVLAMWKVGFFKRNRPPL
Sbjct  838   TQLLRALEERDVPIWWVLVGVLSGLLLLTLLVLAMWKVGFFKRNRPPL  885


>UniRef90_H3A7S4 Uncharacterized protein n=2 Tax=Latimeria chalumnae RepID=H3A7S4_LATCH
Length=1048

 Score = 716 bits (1847),  Expect = 0.0, Method: Compositional matrix adjust.
 Identities = 408/1049 (39%), Positives = 595/1049 (57%), Gaps = 49/1049 (5%)

Query  12    WLLEWVLL--LLGPCAAPPAWALNLDPVQLTFYAGPNGSQFGFSLDFHKDSHGRVAIVVG  69
             W   + LL  LLG  A     A NLD  +   Y+GP GS FG+S+DFH     +V+++VG
Sbjct  7     WTASFPLLGILLGLSAVS---AFNLDVEKPDVYSGPEGSYFGYSVDFHIPGRNKVSVLVG  63

Query  70    APR--TLGPSQEETGGVFLCPWRAEGGQCPSLLFDLRDE--TRNVGSQTLQTFKARQGLG  125
             AP+  T  P   E G V+ CPW A G +C  + FD  +    R  G++    FK+ Q  G
Sbjct  64    APKANTTQPGIVEGGAVYFCPWPATGRECRQIPFDTTNNRMIRVNGTREPIEFKSNQWFG  123

Query  126   ASVVSWSDVIVACAPWQHWNVLEKTEEAEKTPVGSCFLAQPESGRRAEYSPCRGNTLSRI  185
             A+V +    +VACAP  HW  L+ T E  K  VG+C++A       AEYSPCR       
Sbjct  124   ATVKAHKGKVVACAPLYHWRTLKLTHE--KDAVGTCYVAIQNFSAYAEYSPCRS------  175

Query  186   YVENDFSWDKRYCEAGFSSVVTQAGELVLGAPGGYYFLGLLAQAPVADIFSSYRPGILLW  245
               +N     +  C+AGFS    Q G+LVLG PG +Y+ G +    VADI + Y    +L 
Sbjct  176   --DNPDPQGQGVCQAGFSLDFKQNGDLVLGGPGSFYWQGQVITTSVADIINGYSFRDILR  233

Query  246   HVSSQSLSFDSSNPEYFDGYWGYSVAVGEFDGDLNTTEYVVGAPTWSWTLGAVEILDSY-  304
              V+ +  +  + +  Y D Y GYSVAVGEF GD +  E+V G P  +   G V I+ S  
Sbjct  234   KVNGEKQTGMAPD-SYDDNYLGYSVAVGEFTGD-SEQEFVAGVPRGAQNFGYVTIISSED  291

Query  305   YQRLHRLRGEQMASYFGHSVAVTDVNGDGRHDLLVGAPLYMESRADRKLAEVGRVYLFLQ  364
                +    GEQMASYFG+ V+V+DVNGDG  D+LVGAPL+M   ++ K  E+G+VYL+LQ
Sbjct  292   MTSIQNFTGEQMASYFGYIVSVSDVNGDGLDDILVGAPLFMNRESESKPKEIGQVYLYLQ  351

Query  365   PRGPHALGAPSLLLTGTQLYGRFGSAIAPLGDLDRDGYNDIAVAAPYGGPSGRGQVLVFL  424
               GP   G  + +  GT+++GRFGSAIAPLGDL++DGYNDIA+ AP+ G   RG+V +F 
Sbjct  352   -NGPFNFG-DAQVFAGTEVFGRFGSAIAPLGDLNQDGYNDIAIGAPFAGEDKRGRVFIFN  409

Query  425   GQSEGLRSRPSQVLDSPFPTGS---AFGFSLRGAVDIDDNGYPDLIVGAYGANQVAVYRA  481
             G  +GL   PSQVLD  + + S    FGFSLRG  DID N YPDLIVGA+GA +  +YRA
Sbjct  410   GHRDGLMFHPSQVLDGLWGSQSMPVGFGFSLRGGSDIDRNEYPDLIVGAFGAAKTVLYRA  469

Query  482   QPVVKASVQLLVQD-SLNPAVKSCVLPQTKTPVSCFNIQMCVGATGHNIPQKLSLNAELQ  540
             +PVV    QL ++   +NP  K C LP+T+T VSCF +++C   +GH IP  + LNAELQ
Sbjct  470   RPVVTVDAQLQLKPLIINPDNKGCQLPETRTFVSCFTVKVCALVSGHGIPYTVVLNAELQ  529

Query  541   LDRQKPRQG-RRVLLLGSQQAGTTLNLDLGGKHSPICHTTMAFLRDEADFRDKLSPIVLS  599
             LD  K +   +R L L  QQ+  T +L++  +    C   + +LRDE++FRDKL+PI +S
Sbjct  530   LDWLKQKGAIKRTLFLDYQQSQLTFSLEIRRERQRKCQNYVVYLRDESEFRDKLTPISIS  589

Query  600   LNVSLPPT----EAGMAPAVVLHGDTHVQEQTRIVLDCGEDDVCVPQLQLTASVTGSPLL  655
             LN SL  +       + P +  +G + +QEQ  I+LDCG D++CVP L+L+       L 
Sbjct  590   LNYSLSDSALLDSLALKPILNYYGKSIIQEQVHILLDCGLDNICVPDLKLSGRTDKQKLT  649

Query  656   VGADNVLELQMDAANEGEGAYEAELAVHLPQGAHYMRALSNVEGFERLICNQKKENETRV  715
             +G +N+L L ++A NEGEGAYE+EL V +P  A Y+      E   +L C+ + EN TR+
Sbjct  650   IGEENLLMLVINARNEGEGAYESELHVIIPPEADYIGVERKNEALYKLGCDYRMENVTRM  709

Query  716   VLCELGNPMKKNAQIGIAMLVSVGNLEEAGESVSFQLQIRSKNSQNPNSKIVLLDVPVRA  775
             V+C+LGNPM     + I +  +V  LEEA  S+ F LQI+S N  NP S  V L + + A
Sbjct  710   VICDLGNPMVAGTNLSIGLRFAVQRLEEANSSIKFDLQIKSSNKDNPTSNYVSLKINITA  769

Query  776   EAQVELRGNSFPASLVVAAEEGEREQN--SLDSWGPKVEHTYELHNNGPGTVNGLHLSIH  833
              AQ+E+RG S P  +V+   + + ++     +  GP V H YELHN GP +++  HL + 
Sbjct  770   AAQIEIRGVSHPPQIVLPIHKWDPKEKPTKEEDLGPSVVHIYELHNKGPSSISDAHLEVE  829

Query  834   LPGQSQPSDLLYILDIQPQGGLQCFPQPPVNPLKVDWGLPIPSPSPIHPAH-----HKRD  888
              P   Q   +LYI   +  G L+C     +NPL+++    I +P  I   H     H   
Sbjct  830   WPSHYQEEYILYIFSTKTDGPLECHISSAINPLQIETSGIIDTPELIGLLHNFTTAHVLR  889

Query  889   RRQIFLPEPEQ--PSRLQDPVLVSCDSAPCTVVQCDLQEMARGQRAMVTVLAFLWLPSLY  946
             +R++ + +P +  PS+     +++C +  C  + C +  + RGQ  ++ V + LW  +  
Sbjct  890   KREVTMAQPRKQYPSQ-----ILNCSNVQCFKISCQVGYLERGQSVVLEVRSRLWAQTFL  944

Query  947   QRPLDQFVLQSHAWFNVSSLPYAVPPLSLPRGEA--QVWTQLLRALEERAIPIWWVLVGV  1004
             QR    + L S+  F V  +PY + P  LP      + +   +  +    + +  +++  
Sbjct  945   QRKNVHYSLNSNVSFEVKKMPYNIQPEELPMSSIAQRKYIVDMFPILPYCLSLCIIIIHF  1004

Query  1005  LGGLLLLTILVLAMWKVGFFKRNRPPLEE  1033
                LL + +++++  + GFF R RPP ++
Sbjct  1005  KYSLLEIVLIIISNLQFGFFDRARPPKDD  1033


>UniRef90_UPI000457488A PREDICTED: integrin alpha-8 n=1 Tax=Callorhynchus milii RepID=UPI000457488A
Length=1038

 Score = 711 bits (1834),  Expect = 0.0, Method: Compositional matrix adjust.
 Identities = 420/1049 (40%), Positives = 610/1049 (58%), Gaps = 52/1049 (5%)

Query  11    LWLLEWVLLLLGPCAAPPAWALNLDPVQLTFYAGPNGSQFGFSLDFHKDSHGRVAIVVGA  70
             ++L   +LL+L P       + NLD    T Y+GP GS FG+S+DF+   H  V ++VGA
Sbjct  1     MYLFGCLLLVLSPGCV----SFNLDTESPTLYSGPRGSYFGYSVDFYSPDHRTVNVLVGA  56

Query  71    PR--TLGPSQEETGGVFLCPWRAEGGQCPSLLFDLRDETRNVGSQTLQTFKARQGLGASV  128
             P+  T  P   E G V+ C W A G  C  + FD     +   +Q    FK+ Q  GA+V
Sbjct  57    PKANTSQPGIVEGGAVYYCKWPAGGTTCTEIPFDKSSNRKIKITQEPVEFKSNQWFGATV  116

Query  129   VSWSDVIVACAPWQHWNVLEKTEEAEKTPVGSCFLAQPESGRRAEYSPCRGNTLSRIYVE  188
              S+++ +VACAP  HW  L+ T+E  K PVG+C++A       AEYSPCR         +
Sbjct  117   RSYNEKVVACAPLYHWRALKVTQE--KDPVGTCYVAVQNFSTYAEYSPCRS--------D  166

Query  189   NDFSWDKRYCEAGFSSVVTQAGELVLGAPGGYYFLGLLAQAPVADIFSSYRPGILLWHVS  248
             N     +  C+AGFS   TQ G LVLG PG +Y+ G +  A V +I   Y    L+  V 
Sbjct  167   NADPEGQGVCQAGFSLDFTQDGNLVLGGPGSFYWQGQVFTAGVVEILDGYDFRALIRKVK  226

Query  249   SQSLSFDSSNPEYFDGYWGYSVAVGEFDGDLNTTEYVVGAPTWSWTLGAVEILDSY-YQR  307
              +  +   +  EY D + GYSVAVGEF GD +  E+V G P  +   G V IL++     
Sbjct  227   GERQT-GVAPAEYDDSFLGYSVAVGEFTGD-SEQEFVAGIPRGAQAFGYVAILNATDMTY  284

Query  308   LHRLRGEQMASYFGHSVAVTDVNGDGRHDLLVGAPLYMESRADRKLAEVGRVYLFLQPRG  367
             +    GEQMASYFG++VAV+D+N DG  D+LVGAPL+M+  +D KL EVG+VYLFLQ   
Sbjct  285   ILNFTGEQMASYFGYTVAVSDINRDGLDDVLVGAPLFMDRESDGKLKEVGQVYLFLQEEA  344

Query  368   PHALGAPSLLLTGTQLYGRFGSAIAPLGDLDRDGYNDIAVAAPYGGPSGRGQVLVFLGQS  427
                   P  LL GT ++GR+GSAIA L DL+ DGYNDIA+  P+ G  GRG+VL++ GQS
Sbjct  345   -FQFQDPQKLL-GTDVFGRYGSAIASLADLNHDGYNDIAIGVPFAGDDGRGKVLIYNGQS  402

Query  428   EGLRSRPSQVLDSPFPTG---SAFGFSLRGAVDIDDNGYPDLIVGAYGANQVAVYRAQPV  484
              GL  +PSQVL+  + +    S FGF+LRGA DID N YPDLIVGA+GA++V VYRA+PV
Sbjct  403   TGLNPKPSQVLEEQWSSQAIPSGFGFTLRGASDIDRNDYPDLIVGAFGASKVVVYRARPV  462

Query  485   VKASVQLLVQDSL-NPAVKSCVLPQTKTPVSCFNIQMCVGATGHNIPQKLSLNAELQLDR  543
             V    QL +  S+ NP  KSC+LP++++ VSCF +++C   +GH IP  + LN +L LD+
Sbjct  463   VTVHAQLQLNPSIINPENKSCILPESESLVSCFTVEVCATISGHAIPYIVVLNVDLHLDK  522

Query  544   QKPRQG--RRVLLLGSQQAGTTLNLDLGGKHSPICHTTMAFLRDEADFRDKLSPIVLSLN  601
              K ++G   R+L L   Q   +  L +G      C   + +L DE +FRDKL+PI ++LN
Sbjct  523   LK-KKGVVERILFLYYHQPQHSFQLVVGKSQHSRCKEFVVYLTDEKEFRDKLTPIGVNLN  581

Query  602   VSL----PPTEAGMAPAVVLHGDTHVQEQTRIVLDCGEDDVCVPQLQLTASVTGSPLLVG  657
              SL    P     + P +  + DT +Q+Q  I+LDCG+D++C+P L+L+AS     L++G
Sbjct  582   YSLDESRPLEGLAVKPILNYYSDTFLQKQAHILLDCGDDNLCIPMLKLSASPDRQQLIIG  641

Query  658   ADNVLELQMDAANEGEGAYEAELAVHLPQGAHYMRALSNVEGFERLICNQKKENETRVVL  717
              +  L L ++A NEGEGAYEAEL V +P  + Y+  + N E   +L C  K +N T++V+
Sbjct  642   DEIPLTLIINAKNEGEGAYEAELYVTIPPESDYIGVIRNNEALSKLSCAYKVDNSTQMVV  701

Query  718   CELGNPMKKNAQIGIAMLVSVGNLEEAGESVSFQLQIRSKNSQNPNSKIVLLDVPVRAEA  777
             C+LGNPM     + + +  SV  LE+A  S+ F LQI+S N  NP+S  V L + + A A
Sbjct  702   CDLGNPMVAGTNLSVGLRFSVQRLEKADASIRFDLQIKSSNKDNPDSNTVQLQIDITAVA  761

Query  778   QVELRGNSFPASLVVAAE--EGEREQNSLDSWGPKVEHTYELHNNGPGTVNGLHLSIHLP  835
              V + G S P  +V+     E + +    +  GP V+H YELHN+GP T++   + +  P
Sbjct  762   HVNVWGVSHPEQIVLPMTNWESKDKPKKEEDVGPLVQHVYELHNSGPSTISDAVMEVGWP  821

Query  836   GQSQPSDLLYILDIQPQGGLQCFPQPPVNPLKVDW--------GLPIPSPSPIHPAHHKR  887
              + +   LLYIL IQ  G L C+    +NPL+++          + +  PS I    H  
Sbjct  822   SRYREEYLLYILQIQTDGPLYCWINATINPLQLETIDLPAAGEHISLRDPSTI---SHLI  878

Query  888   DRRQIFLPEPEQPSRLQDPV-LVSCDSAPCTVVQCDLQEMARGQRAMVTVLAFLWLPSLY  946
              RR++ LP+P +    +DP  +++C +  CT + C + ++ + Q A++ V + LW+ +  
Sbjct  879   TRREVRLPQPLK----RDPTKILNCSNIECTKIYCRVGQLEKRQSAVLKVRSRLWIQTFL  934

Query  947   QRPLDQFVLQSHAWFNVSSLPYAVPPLSLPRGEAQVWTQLLRALEER--AIPIWWVLVGV  1004
             +R  D + L S   F V  +PY +    L      + T ++ A  +   +IP+W +++ V
Sbjct  935   KRRNDHYSLHSLVSFAVKEMPYNIQQEELSSAHTAIRTAVIWATPDASLSIPLWVIILAV  994

Query  1005  LGGLLLLTILVLAMWKVGFFKRNRPPLEE  1033
             L GLL+L IL+L MWK GFF R RPP ++
Sbjct  995   LVGLLVLAILILVMWKFGFFDRARPPQDD  1023


>UniRef90_UPI0003292FA6 PREDICTED: integrin alpha-8 n=1 Tax=Dasypus novemcinctus RepID=UPI0003292FA6
Length=1086

 Score = 709 bits (1830),  Expect = 0.0, Method: Compositional matrix adjust.
 Identities = 430/1062 (40%), Positives = 600/1062 (56%), Gaps = 65/1062 (6%)

Query  11    LWLLEWVLLLLGPCAAPPAWALNLDPVQLTFYAGPNGSQFGFSLDFHKDSHGRVAIVVGA  70
             LW +   L +L P   P + A NLD  +LT Y+GP GS FG+++DFH      V+I+VGA
Sbjct  44    LWCVSAALGMLWP---PGSRAFNLDVEKLTVYSGPAGSYFGYAVDFHGPDAHAVSILVGA  100

Query  71    PR--TLGPSQEETGGVFLCPWRAEG-GQCPSLLFDLRD--ETRNVGSQTLQTFKARQGLG  125
             P+  T  P   E G V+ CPW  EG  QC  + FD  +  + R  G++    FK+ Q  G
Sbjct  101   PKANTSQPDIVEGGAVYYCPWSVEGSAQCKQIPFDNTNNRKIRVNGTKEPIEFKSNQWFG  160

Query  126   ASVVSWSDVIVACAPWQHWNVLEKTEEAEKTPVGSCFLAQPESGRRAEYSPCRGNTLSRI  185
             A+V +    +VACAP  HW  L      EK PVG+C++A       AEYSPCR +     
Sbjct  161   ATVRAHRGRVVACAPLYHWRTLRPV--LEKDPVGTCYVAIQNFSAFAEYSPCRNS-----  213

Query  186   YVENDFSWDKRYCEAGFSSVVTQAGELVLGAPGGYYFLGLLAQAPVADIFSSYRPGILLW  245
                N     + YC+AGFS    ++G+L++G PG +Y+ G +  A VADI ++Y    +L 
Sbjct  214   ---NADPEGQGYCQAGFSLDFHKSGDLIVGGPGSFYWQGQVITASVADIIANYSFKDILR  270

Query  246   HVSSQSLSFDSSNPEYFDGYWGYSVAVGEFDGDLNTTEYVVGAPTWSWTLGAVEILDSY-  304
              ++ +  + D +   Y D Y GYSVA GEF GDL   E V G P  +   G V I++S  
Sbjct  271   KLAREKQT-DVAPASYDDSYLGYSVAAGEFTGDLQQ-ELVAGVPRGAQNFGYVSIINSTD  328

Query  305   YQRLHRLRGEQMASYFGHSVAVTDVNGDGRHDLLVGAPLYMESRADRKLAEVGRVYLFLQ  364
                +    GEQMASYFG++VAV+DVN DG  D+LVGAPLYME   +    EVGRVYLF+Q
Sbjct  329   MTFIQNFTGEQMASYFGYTVAVSDVNNDGMDDVLVGAPLYMEREVESSPREVGRVYLFVQ  388

Query  365   PRGPHALGAPSLLLTGTQLYGRFGSAIAPLGDLDRDGYNDIAVAAPYGGPSGRGQVLVFL  424
                P     P +L  G++ +GRFG+AIA LGDLD+DGYNDIAV AP+ G   RGQVL++ 
Sbjct  389   V-SPLIFRDPQVL-AGSEAFGRFGTAIAHLGDLDQDGYNDIAVGAPFSGRDARGQVLIYN  446

Query  425   GQSEGLRSRPSQVLDSPFPTG---SAFGFSLRGAVDIDDNGYPDLIVGAYGANQVAVYRA  481
             G  +GL +RPSQVL   +      S FGF+LRG  DID N YPDL+VGA+G  +V VYRA
Sbjct  447   GNQDGLNARPSQVLQGAWAAQAPPSGFGFTLRGDADIDKNDYPDLLVGAFGTGKVVVYRA  506

Query  482   QPVVKASVQLLVQDSL-NPAVKSCVLPQTKTPVSCFNIQMCVGATGHNIPQKLSLNAELQ  540
             +PVV    QLL+Q ++ N   K+C +P + TPV+CF+++ C  ATG ++   ++L AEL 
Sbjct  507   RPVVTVDAQLLLQPAIINLENKTCQIPGSMTPVACFSVRACASATGQSVSNAVALTAELH  566

Query  541   LDRQKPRQG-RRVLLLGSQQAGTTLNLDLGGKHSPICHTTMAFLRDEADFRDKLSPIVLS  599
             LD  K R   RR L LG+ Q      L +  +  P C     +LRDE +FRDKLSPI + 
Sbjct  567   LDSLKQRGAVRRTLFLGNHQPRLAFALAVEAQRPPRCRDWGVYLRDETEFRDKLSPINIR  626

Query  600   LNVSLPPT--EAGMA--PAVVLHGDTHVQEQTRIVLDCGEDDVCVPQLQLTASVTGSPLL  655
             LN SL  +  + G+A  P +  + +  V EQ  I++DCGED++C+P L+L+A      ++
Sbjct  627   LNFSLDESTFKEGLAVNPILNHYRERAVSEQAHILVDCGEDNLCLPDLRLSARPDKHQVI  686

Query  656   VGADNVLELQMDAANEGEGAYEAELAVHLPQGAHYMRALSNVEGFERLICNQKKENETRV  715
             +G +N L L ++A NEGEGAYEAEL V +P+ A Y+    + +G + L C  K EN +R 
Sbjct  687   IGDENHLMLIINARNEGEGAYEAELYVTVPEEADYVGIERSNKGLQPLSCEHKTENGSRA  746

Query  716   VLCELGNPMKKNAQIGIAMLVSVGNLEEAGESVSFQLQIRSKNSQNPNSKIVLLDVPVRA  775
             VLC+LGNPM       + +  +V  LE   +S++F LQI+S N  NP+S  V L + + A
Sbjct  747   VLCDLGNPMASRTHYTLGLRFAVSRLENTNQSINFDLQIKSSNKDNPDSNFVSLQINITA  806

Query  776   EAQVELRGNSFPASLVVAAE--EGEREQNSLDSWGPKVEHTYELHNNGPGTVNGLHLSIH  833
              AQVE+RG S P  +++     + E E    +  GP VEH YELHN GP ++    L + 
Sbjct  807   VAQVEIRGVSHPPQIILPVHNWDPEEEPRKEEGVGPLVEHVYELHNAGPSSIRDTRLEVG  866

Query  834   LPGQSQPSDLLYILDIQPQGGLQCFPQPPVNPLKVDWGLPIPSPSPIHPAHHKRDR----  889
              P   +   LLYI  I+  G LQC   P +N            P  I PA  + D     
Sbjct  867   WPLSFRGEFLLYIFHIETLGPLQCQTNPDIN------------PQDIKPAASREDTPELS  914

Query  890   ------------RQIFLPEPEQPSRLQDPVLVSCDSAPCTVVQCDLQEMARGQRAMVTVL  937
                         R+  +PE   P R +   +++C +  C  + C +  +  GQ A++ V 
Sbjct  915   AFLRNSTIPHLVRRRHVPE-VGPYRQRPAKVLNCTNTECLRISCTVGRLDSGQSAVLKVR  973

Query  938   AFLWLPSLYQRPLDQFVLQSHAWFNVSSLPYAVPPLSLPRGEAQVWTQLLRALEE--RAI  995
             + LW  +  QR  D + L S   F V ++PYA  P  LP+G   + T ++ A      +I
Sbjct  974   SRLWARTFLQRKNDPYALASLVSFEVQTMPYAEQPAELPKGSVAIKTSVVWATPNVSFSI  1033

Query  996   PIWWVLVGVLGGLLLLTILVLAMWKVGFFKRNRPPLEEDDEE  1037
             P W +++ +L GLL+L IL LA+WK GFF R RPP ++  E 
Sbjct  1034  PFWVIILAILLGLLVLAILTLALWKCGFFDRARPPQDDHAER  1075


>UniRef90_UPI0003345053 PREDICTED: integrin alpha-8 n=2 Tax=Laurasiatheria RepID=UPI0003345053
Length=1062

 Score = 708 bits (1828),  Expect = 0.0, Method: Compositional matrix adjust.
 Identities = 419/1045 (40%), Positives = 602/1045 (58%), Gaps = 46/1045 (4%)

Query  16    WVLLLLGPCAAPPAWALNLDPVQLTFYAGPNGSQFGFSLDFHKDSHGRVAIVVGAPR--T  73
             W    LG    P + A NLD  +LT Y+GP GS FG+++DFH  +    +++VGAP+  T
Sbjct  22    WCFAALGMLRPPASQAFNLDVEKLTVYSGPEGSYFGYAVDFHIPAARTASVLVGAPKANT  81

Query  74    LGPSQEETGGVFLCPWRAEG-GQCPSLLFDLRD--ETRNVGSQTLQTFKARQGLGASVVS  130
               P   E G V+ CPW AEG  QC  + FD  +  + R  G++    FK+ Q  GA+V +
Sbjct  82    SQPDIVEGGAVYYCPWPAEGSAQCKQIPFDTTNNRKIRVNGTKEPIEFKSNQWFGATVKA  141

Query  131   WSDVIVACAPWQHWNVLEKTEEAEKTPVGSCFLAQPESGRRAEYSPCRGNTLSRIYVEND  190
                 +VACAP  HW  L+ T  +EK PVG+C++A       AEYSPCR +        N 
Sbjct  142   HKGKVVACAPLYHWRTLKST--SEKDPVGTCYVAIQNFSAYAEYSPCRNS--------NA  191

Query  191   FSWDKRYCEAGFSSVVTQAGELVLGAPGGYYFLGLLAQAPVADIFSSYRPGILLWHVSSQ  250
                 + YC+AGFS    + G+L++G PG +Y+ G +  A VADI ++Y    +L  ++ +
Sbjct  192   DPEGQGYCQAGFSLDFYKNGDLIVGGPGSFYWQGQVITASVADIIANYSFKDILRKLTRE  251

Query  251   SLSFDSSNPEYFDGYWGYSVAVGEFDGDLNTTEYVVGAPTWSWTLGAVEILDSY-YQRLH  309
               + + +   Y D Y GYSVA GEF GD +  E + G P  +   G V I++S     + 
Sbjct  252   KQT-EVAPASYDDSYLGYSVAAGEFTGD-SQQELIAGVPRGAQNFGYVSIMNSTDMTFIQ  309

Query  310   RLRGEQMASYFGHSVAVTDVNGDGRHDLLVGAPLYMESRADRKLAEVGRVYLFLQPRGPH  369
                GEQMASYFG++VAV+DVN DG  D+L+GAPL+ME   +    EVG+V+L+LQ R P 
Sbjct  310   NFTGEQMASYFGYTVAVSDVNNDGMDDILIGAPLFMEREFESNPREVGQVHLYLQVR-PL  368

Query  370   ALGAPSLLLTGTQLYGRFGSAIAPLGDLDRDGYNDIAVAAPYGGPSGRGQVLVFLGQSEG  429
                 P +L TGT+++GRFGSA+A LGDL++DGYNDIA+ AP+ G   RG+VL++ G  +G
Sbjct  369   TFRDPQVL-TGTEVFGRFGSAVAHLGDLNQDGYNDIAIGAPFAGKDQRGKVLIYNGNKDG  427

Query  430   LRSRPSQVLDSPFPTG---SAFGFSLRGAVDIDDNGYPDLIVGAYGANQVAVYRAQPVVK  486
             L ++PSQ+L   + +    S FGF+LRG  DID N YPDLIVGA+G  +VAVYRA+PVV 
Sbjct  428   LNTKPSQILQGVWASQTVPSGFGFTLRGDSDIDKNDYPDLIVGAFGTGKVAVYRARPVVT  487

Query  487   ASVQLLVQDSL-NPAVKSCVLPQTKTPVSCFNIQMCVGATGHNIPQKLSLNAELQLDRQK  545
                QLL+   + N   K+C +P   TPV+CF++++C    G +I   + L AE+QLD  K
Sbjct  488   VDAQLLLHPMIINLENKTCEIPGFLTPVACFSLKVCASVAGQSISDTIGLTAEVQLDSLK  547

Query  546   PRQG-RRVLLLGSQQAGTTLNLDLGGKHSPICHTTMAFLRDEADFRDKLSPIVLSLNVSL  604
              +   +R L L + Q+     L +  + S  C   + +LRDE +FRDKLSPI +SLN SL
Sbjct  548   QKGAIKRTLFLDNHQSHLVFPLLIKQQKSYQCRDFVVYLRDETEFRDKLSPINISLNYSL  607

Query  605   PPTEAG----MAPAVVLHGDTHVQEQTRIVLDCGEDDVCVPQLQLTASVTGSPLLVGADN  660
               +       + P +  + D  V EQ  I++DCGED++C+P L+L+A      +++G +N
Sbjct  608   DDSTFKEGLQVKPILNHYRDNSVSEQAHILVDCGEDNMCIPDLKLSARPDKHQVIIGDEN  667

Query  661   VLELQMDAANEGEGAYEAELAVHLPQGAHYMRALSNVEGFERLICNQKKENETRVVLCEL  720
              L L ++A NEGEGAYEAE+ V +P+ A Y+    + +G   L C  + EN TR+V+C+L
Sbjct  668   HLMLMINARNEGEGAYEAEVFVIIPEEADYVGIERSNKGLRPLSCEYRMENVTRMVVCDL  727

Query  721   GNPMKKNAQIGIAMLVSVGNLEEAGESVSFQLQIRSKNSQNPNSKIVLLDVPVRAEAQVE  780
             GNPM       + +  +V  LE+   S++F LQIRS N  NPNS  V L + V A AQVE
Sbjct  728   GNPMVAGTNYSLGLRFAVPRLEKTNMSINFDLQIRSSNKDNPNSNFVNLQINVTAIAQVE  787

Query  781   LRGNSFPASLVVAAE--EGEREQNSLDSWGPKVEHTYELHNNGPGTVNGLHLSIHLPGQS  838
             +RG S P  +V+     E E+E    +  GP VEH YELHN GP  ++   L +  P  +
Sbjct  788   IRGVSHPLQIVLPIHNWEPEKEPRQEEEVGPLVEHIYELHNTGPSAISDTLLKVGWPFSA  847

Query  839   QPSDLLYILDIQPQGGLQCFPQPPVNPLKVDWGLPIPSPSPIHPAH-------HKRDRRQ  891
             +   LLYI  IQ  G LQC   P +NP  +    P P  +P   A        H   +R 
Sbjct  848   RDEFLLYIFHIQTLGPLQCQTNPDINPQDIKPAAP-PEDTPELSAFLRNSTIPHLIRKRD  906

Query  892   IFLPEPEQPSRLQDPV-LVSCDSAPCTVVQCDLQEMARGQRAMVTVLAFLWLPSLYQRPL  950
             + +PE    S+ Q P  +++C +  C  + C +  +  G+ A++ V + LW  +  QR  
Sbjct  907   VPMPE----SQRQSPTKILNCTNIECMQISCVVGRLEGGESAVLKVQSRLWAETFLQRKN  962

Query  951   DQFVLQSHAWFNVSSLPYAVPPLSLPRGEAQVWTQLLRALEE--RAIPIWWVLVGVLGGL  1008
             D + L S   F V  +PY   P  LP G   + T ++ A      +IP+W +++ +L GL
Sbjct  963   DPYSLASLVSFQVKKMPYRDQPAKLPEGNIAIKTSVIWATPNVSFSIPLWVIILAILLGL  1022

Query  1009  LLLTILVLAMWKVGFFKRNRPPLEE  1033
             L+L IL LA+WK GFF R RPP ++
Sbjct  1023  LVLAILTLALWKCGFFDRARPPKDD  1047


>UniRef90_V8PGX9 Integrin alpha-IIb (Fragment) n=1 Tax=Ophiophagus hannah RepID=V8PGX9_OPHHA
Length=841

 Score = 702 bits (1813),  Expect = 0.0, Method: Compositional matrix adjust.
 Identities = 376/810 (46%), Positives = 490/810 (60%), Gaps = 64/810 (8%)

Query  64   VAIVVGAPR--TLGPSQEETGGVFLCPWRAEGGQCPSLLFDLR-DETRNVGSQTLQTFKA  120
            + +VVGAPR  T  P   E G V+LCPW+  G  C  + FD   D+ R  G  T++TFK+
Sbjct  31   INVVVGAPRANTSQPGVIEAGAVYLCPWKPNGSNCIPIEFDTEGDQVRKSGVITMKTFKS  90

Query  121  RQGLGASVVSWSDVIVACAPWQHWNVLEKTEEAEKTPVGSCFLAQPESGRRAEYSPCRGN  180
            +Q  GASV +W   I+ACAP QHWN ++  EEA KTPVGSCFL   +    +EYSPCR  
Sbjct  91   KQWFGASVNTWKQSIMACAPLQHWNAMDNKEEATKTPVGSCFLVTGDHQNFSEYSPCRDI  150

Query  181  TLSRIYVENDFSWDKRYCEAGFSSVVTQAGELVLGAPGGYYFLGLLAQAPVADIFSSYRP  240
             L   Y       DKRYCE GFS  ++ +G  +LGAPGGYYF   L++       SS   
Sbjct  151  HLHSAYKSGLSGNDKRYCEIGFSFTISPSGRPMLGAPGGYYFTVALSEVEAKYPRSS---  207

Query  241  GILLWHVSSQSLSFDSSNPEYFDGYWGYSVAVGEFDGDLNTTEYVVGAPTWSWTLGAVEI  300
              LLWHV+S+ ++ D    +Y DGY GYSVA+GEF+ D  + EYVVG P  S T GAV  
Sbjct  208  STLLWHVNSELVTEDYRLKKYKDGYRGYSVALGEFNEDSTSPEYVVGIPNMSLTQGAV--  265

Query  301  LDSYYQRLHRLRGEQMASYFGHSVAVTDVNGDGRHDLLVGAPLYMESRADRKLAEVGRVY  360
                            ASYFGH+VAV D+NGDG+ D+LVGAPL+ME R+D KL EVGRVY
Sbjct  266  ----------------ASYFGHTVAVADINGDGKDDILVGAPLFMERRSDGKLYEVGRVY  309

Query  361  LFLQPRGPHALGAPSLLLTGTQLYGRFGSAIAPLGDLDRDGYNDIAVAAPYGGPSGRGQV  420
            L+LQ R P     P   LTGT +YGRFG AIAPLGD+D+DGY DIA+ AP+ G  G GQV
Sbjct  310  LYLQRRSPRPYRTPWQKLTGTDIYGRFGMAIAPLGDIDQDGYIDIAIGAPFAGQDGGGQV  369

Query  421  LVFLGQSEGLRSRPSQVLDSPFPTGSAFGFSLRGAVDIDDNGYPDLIVGAYGANQVAVYR  480
             ++ G SEGL + PSQ+L +PF   + FGF++RGA DID                     
Sbjct  370  YIYRGHSEGLSASPSQILKNPFSESAGFGFAIRGASDID---------------------  408

Query  481  AQPVVKASVQLLVQDSLNPAVKSCVLPQTKTPVSCFNIQMCVGATGHNIPQKLSLNAELQ  540
              P++     L + D ++  +K+            FNIQMCVG +G  IP ++ LN ELQ
Sbjct  409  --PMIILKAHLSIPDVIDSEMKT------------FNIQMCVGISGKKIPLEIELNTELQ  454

Query  541  LDRQKPRQGRRVLLLGSQQAGTTLNLDLGGKHSPICHTTMAFLRDEADFRDKLSPIVLSL  600
            LD  K + GRRV L  + Q      L L  K   IC    A+LRD+ADF+DKLS IV+SL
Sbjct  455  LDHMKQKFGRRVFLQQTNQPSQLFQLKLSKKIPLICKNVTAYLRDQADFKDKLSAIVVSL  514

Query  601  NVSLPPTEAGMAPAVVLHGDTHVQEQTRIVLDCGEDDVCVPQLQLTASVTGSPLLVGADN  660
            N SL           +L G   VQEQTRI+LDCGED++C+P L+L+A    + LL+GA+N
Sbjct  515  NFSLASFSRAGILQPILSGQLMVQEQTRIILDCGEDNICIPDLKLSAHTNEAFLLIGAEN  574

Query  661  VLELQMDAANEGEGAYEAELAVHLPQGAHYMRALSNVEGFERLICNQKKENETRVVLCEL  720
            V+ +Q+ A N GEGAYE EL V LP GA++ RA S+    ++L CN +KENET++V CE+
Sbjct  575  VVLIQITATNAGEGAYETELIVELPFGAYFQRANSSA---QKLSCNFRKENETKLVACEV  631

Query  721  GNPMKKNAQIGIAMLVSVGNLEEAGESVSFQLQIRSKNSQNPNSKIVLLDVPVRAEAQVE  780
            GNPMK + +I + + +S+  LE+A  S+ F LQ++SKN+ NPNS I  L VP++ +AQVE
Sbjct  632  GNPMKSHTEIKLDLELSISQLEDANSSIVFVLQLKSKNTLNPNSNIERLQVPLKVDAQVE  691

Query  781  LRGNSFPASLVVA--AEEGEREQNSLDSWGPKVEHTYELHNNGPGTVNGLHLSIHLPGQS  838
            L G S PA  VV+   E+ + + N +  +GPK+EH Y LHN GP TV+G  L +H P   
Sbjct  692  LFGISIPAVAVVSWTVEDFKNKSNEVYDYGPKIEHIYRLHNAGPSTVSGADLLVHFPSHF  751

Query  839  QPSDLLYILDIQPQGGLQCFPQPPVNPLKV  868
                LLYI  +  +G + C      NP KV
Sbjct  752  WKGFLLYITRVSTEGNIICSSTNETNPPKV  781


>UniRef90_UPI0003C25C7C PREDICTED: integrin alpha-8 n=2 Tax=Alligator RepID=UPI0003C25C7C
Length=1043

 Score = 690 bits (1781),  Expect = 0.0, Method: Compositional matrix adjust.
 Identities = 407/1026 (40%), Positives = 592/1026 (58%), Gaps = 42/1026 (4%)

Query  31    ALNLDPVQLTFYAGPNGSQFGFSLDFHKDSHGRVAIVVGAPR--TLGPSQEETGGVFLCP  88
             A NLD  Q + Y+GP GS FG+++DF+    G V+++VGAP+  T  P  +E G V+ CP
Sbjct  22    AFNLDEEQRSVYSGPQGSYFGYAVDFYIPEPGTVSVLVGAPKANTTQPEIQEGGAVYYCP  81

Query  89    WRAEGGQCPSLLFDLRD--ETRNVGSQTLQTFKARQGLGASVVSWSDVIVACAPWQHWNV  146
             W A   QC  + FD  +  + +  G++    FK+ Q  GA+V +    +VACAP  HW  
Sbjct  82    WPA--AQCKQIPFDTTNNRKIKVNGTREPIEFKSNQWFGATVKAHKSKVVACAPLYHWRT  139

Query  147   LEKTEEAEKTPVGSCFLAQPESGRRAEYSPCRGNTLSRIYVENDFSWDKRYCEAGFSSVV  206
             L+ T   EK PVG+C++A       AEYSPCR +        N     + +C+AGFS   
Sbjct  140   LKAT--PEKDPVGTCYVAIQNFSAYAEYSPCRNS--------NADPEGQGFCQAGFSLDF  189

Query  207   TQAGELVLGAPGGYYFLGLLAQAPVADIFSSYRPGILLWHVSSQSLSFDSSNPEYFDGYW  266
              + G+L++G PG +Y+ G +  A +ADI + Y    +L  +  +  +   + P Y D Y 
Sbjct  190   YKNGDLIVGGPGSFYWQGQVITANIADIITDYSFKDILRKLIREKQT-GVAPPSYDDNYL  248

Query  267   GYSVAVGEFDGDLNTTEYVVGAPTWSWTLGAVEILDSY-YQRLHRLRGEQMASYFGHSVA  325
             GYSVA GEF GD +  E VVG P  +   G V I++S     +    GEQMASYFG++VA
Sbjct  249   GYSVAAGEFTGD-SEQELVVGVPRGAQNFGYVSIINSTDLTFIQNFTGEQMASYFGYTVA  307

Query  326   VTDVNGDGRHDLLVGAPLYMESRADRKLAEVGRVYLFLQPRGPHALGAPSLLLTGTQLYG  385
             V+DVN DG  D+LVGAPL+ME   + K  EVG+VYL+LQ    +   A   +L+GT ++G
Sbjct  308   VSDVNNDGLDDILVGAPLFMEREFESKPKEVGQVYLYLQESAFYFQDAQ--ILSGTDMFG  365

Query  386   RFGSAIAPLGDLDRDGYNDIAVAAPYGGPSGRGQVLVFLGQSEGLRSRPSQVLDSPFPTG  445
             RFGSAIA LGDL++DGYNDIA+ AP+ G    G+VLV+ G S GL ++PSQVL   + + 
Sbjct  366   RFGSAIAHLGDLNQDGYNDIAIGAPFAGEDRGGKVLVYNGHSNGLNAKPSQVLSGFWASQ  425

Query  446   S---AFGFSLRGAVDIDDNGYPDLIVGAYGANQVAVYRAQPVVKASVQLLVQDSL-NPAV  501
             S    FGF+LRG  D+D N YPDLIVGA+GA +V VYRA+PVV    QLL+   + NP  
Sbjct  426   SMPAGFGFTLRGDSDVDKNDYPDLIVGAFGAGKVVVYRARPVVTVDAQLLLNPMIVNPEN  485

Query  502   KSCVLPQTKTPVSCFNIQMCVGATGHNIPQKLSLNAELQLDRQKPRQG-RRVLLLGSQQA  560
             K+C LP ++  V+CF +++C    G +I  K++L AELQLD  K +   +R L     Q+
Sbjct  486   KTCQLPSSRILVACFTVRVCAAFEGQSISDKIALKAELQLDSLKQKGAVKRTLFFDYHQS  545

Query  561   GTTLNLDLGGKHSPICHTTMAFLRDEADFRDKLSPIVLSLNVSLPPTEA----GMAPAVV  616
                  + +  +    C   + +LRDE +FRDKLSPI +SLN SL  + +     + P + 
Sbjct  546   HHLFPIVIERQKRLHCQDFVVYLRDETEFRDKLSPISVSLNYSLDESTSVDSLAVKPILN  605

Query  617   LHGDTHVQEQTRIVLDCGEDDVCVPQLQLTASVTGSPLLVGADNVLELQMDAANEGEGAY  676
              + ++ V EQ  I++DCGED++C+P L+L+A+     L++G +N + L +   N+GEGAY
Sbjct  606   YYQESTVTEQAYILVDCGEDNLCIPDLKLSATPDKDQLIIGEENCVVLLIHPRNDGEGAY  665

Query  677   EAELAVHLPQGAHYMRALSNVEGFERLICNQKKENETRVVLCELGNPMKKNAQIGIAMLV  736
             EAEL + +P  A Y     N +    L C+ K ENETR+V+C+LGNPM         +  
Sbjct  666   EAELHIKIPPEADYTGVERNNKALRVLSCDYKMENETRMVVCDLGNPMVAGTNFSTGIRF  725

Query  737   SVGNLEEAGESVSFQLQIRSKNSQNPNSKIVLLDVPVRAEAQVELRGNSFPASLVVAAE-  795
             SV + E A  S+ F+LQ++S N  N +S +V L + + A AQV++RG S P  +V+    
Sbjct  726   SVQHFENADFSIKFELQVKSSNKVNSSSNLVNLQINISAVAQVQIRGVSNPPQIVLPLHN  785

Query  796   -EGEREQNSLDSWGPKVEHTYELHNNGPGTVNGLHLSIHLPGQSQPSDLLYILDIQPQGG  854
              + + E    D  GP VEH YELHN GPG +N   L +  P  S+   LLYIL IQ  G 
Sbjct  786   WKPKDEPTKEDDLGPLVEHIYELHNIGPGAINDTLLHVGWPVSSREEFLLYILHIQTHGP  845

Query  855   LQCFPQPPVNPLKVDWGLPIPSPSPI-----HPAHHKRDRRQIFLPEPEQPSRLQDPVLV  909
             LQC     +N L++ + +   +P            H   RR I + EP++ S  +   ++
Sbjct  846   LQCQTSSAINELQIKFAIQEDTPELTAFLRNSTIPHYIRRRDIKVAEPQRRSSSK---IL  902

Query  910   SCDSAPCTVVQCDLQEMARGQRAMVTVLAFLWLPSLYQRPLDQFVLQSHAWFNVSSLPYA  969
             +C +  C ++ C + ++ RG  A + + + LW  +  QR  D + L S+  F V  +PY 
Sbjct  903   NCTNVKCLIISCIVGQLDRGTSAALKIRSRLWAQTFLQRKNDHYTLSSNVSFGVKKMPYK  962

Query  970   VPPLSLPRGEAQVWTQLLRALEERA--IPIWWVLVGVLGGLLLLTILVLAMWKVGFFKRN  1027
             V P   P G   + T ++ A    +  IP+W +++ +L GLL+L IL LA+WK GFF R 
Sbjct  963   VQPAKFPEGSIAIKTSVIWATPNVSFIIPLWVIILAILLGLLVLAILTLALWKCGFFDRA  1022

Query  1028  RPPLEE  1033
             RPP ++
Sbjct  1023  RPPQDD  1028


>UniRef90_W5ULX7 Integrin alpha-8 n=1 Tax=Ictalurus punctatus RepID=W5ULX7_ICTPU
Length=1055

 Score = 689 bits (1777),  Expect = 0.0, Method: Compositional matrix adjust.
 Identities = 414/1040 (40%), Positives = 597/1040 (57%), Gaps = 57/1040 (5%)

Query  31    ALNLDPVQLTFYAGPNGSQFGFSLDFHKDSHGR--VAIVVGAPR--TLGPSQEETGGVFL  86
             A NLD      Y+GP GS FG+S+DF++ +  R  V+++VGAP+  T  P   E G V+ 
Sbjct  32    AFNLDLENPAVYSGPAGSYFGYSVDFYQPTQYRSAVSVLVGAPKANTTQPGIVEGGAVYY  91

Query  87    CPWR-AEGGQCPSLLFDLRDETRNV---GSQTLQTFKARQGLGASVVSWSDVIVACAPWQ  142
             C W  +E   C  + FD +   R V   G++    FK+ Q  GA+V +    +VACAP  
Sbjct  92    CSWPPSEQDSCREIPFD-KANNRMVKVNGTREPLEFKSHQWFGATVRTHRGKVVACAPLY  150

Query  143   HWNVLEKTEEAEKTPVGSCFLAQPESGRRAEYSPCRGNTLSRIYVENDFSWDKRYCEAGF  202
             HW  ++ + E +  PVG+C++A       AEYSPCR N        N     + +C+AGF
Sbjct  151   HWRTVKISSEMD--PVGTCYVAVQNFSAYAEYSPCRTN--------NPDPEGQGFCQAGF  200

Query  203   SSVVTQAGELVLGAPGGYYFLGLLAQAPVADIFSSYRPGILLWHVSSQSLSFDSSNPEYF  262
             S   T+ G LVLG PG +Y+ G +  A VA+I + Y    +L  V  +  +  +S+  Y 
Sbjct  201   SVEFTKDGTLVLGGPGSFYWQGQVITAGVAEILNGYSLKAILRKVQGEKQTSPASDV-YD  259

Query  263   DGYWGYSVAVGEFDGDLNTTEYVVGAPTWSWTLGAVEILDSY-YQRLHRLRGEQMASYFG  321
             D Y GYSVAVGEF GD +  E V G P  +   G V +++S     +    GEQMASYFG
Sbjct  260   DSYLGYSVAVGEFTGD-SQQELVAGVPRGAQNFGYVAVINSTDLTLIQNFTGEQMASYFG  318

Query  322   HSVAVTDVNGDGRHDLLVGAPLYMESRADRKLAEVGRVYLFLQPRGPHALGAPSLLLTGT  381
             ++VAVTD+NGDG  D+LVGAPLYM+   + K  EVGRVYL+LQ      L +P + LTG 
Sbjct  319   YTVAVTDINGDGLDDVLVGAPLYMDREFESKPREVGRVYLYLQE--DTLLFSPPITLTGV  376

Query  382   QLYGRFGSAIAPLGDLDRDGYNDIAVAAPYGGPSGRGQVLVFLGQSEGLRSRPSQVLDSP  441
              L+GR+GSAIAPLGD+++DGY D+AV AP+ G +  G V ++ G+  GLR + SQVL   
Sbjct  377   HLFGRYGSAIAPLGDINQDGYLDVAVGAPFAGENRGGCVFIYNGERSGLRLKASQVLKGS  436

Query  442   FPTG---SAFGFSLRGAVDIDDNGYPDLIVGAYGANQVAVYRAQPVVKASVQLLVQDS-L  497
             + +    + FGF+LRG  D+D+N YPDLIVGA+GA++V VYRA+PVV    QL++    L
Sbjct  437   WASTGIPAGFGFTLRGDSDLDNNQYPDLIVGAFGADKVGVYRARPVVTVDAQLILTPKIL  496

Query  498   NPAVKSCVLPQTKTPVSCFNIQMCVGATGHNIPQKLSLNAELQLDRQKPRQG-RRVLLLG  556
             NP  K+C++P + T V C  + +C   +G  IP  ++LN ELQLD  K R   +RVL L 
Sbjct  497   NPENKTCLMPTSNTMVPCLRVDVCAKVSGIGIPDSVALNMELQLDSLKQRGAVKRVLFLD  556

Query  557   SQQAGTTLNLDLGGKHSPICHTTMAFLRDEADFRDKLSPIVLSLNVSL----PPTEAGMA  612
[truncated: 2,912,754 more chars]
