# Supplementary material for: Prediction of polyproline II secondary structure propensity in proteins
Source: R Soc Open Sci. 2020 Jan 15;7(1):191239. doi: 10.1098/rsos.191239 (PMC7029904; doi:10.1098/rsos.191239)
Supplement: Supplementary Code [file rsos191239supp2.zip › models/PPIIH_None_aln=False_oneHot=True_iupred=True_espritz=True_paleale=False_charge=True_removeNegativeOnlyChains_strictPPIIDefinition/fold2/Custom_Options_BRNN]

epsilon 0.005
NU    24
NF      10
NB      10
NHY     10
NHF     10
NHB     10

context 0
Moore   1
CoF     3
CoB     3

Cseg    10
Cwin    7
cycles  1

Classes 2
Thresholds 0.8

Step    1
shortcut 0
seed    949
shuffle 1
batch_blocks 1920
readModel    0
readEpoch    0
nEpochs      2000
adaptive     1000
reload       0
belief       0
threshold    0
