# Supplementary material for: Prediction of polyproline II secondary structure propensity in proteins
Source: R Soc Open Sci. 2020 Jan 15;7(1):191239. doi: 10.1098/rsos.191239 (PMC7029904; doi:10.1098/rsos.191239)
Supplement: Supplementary Code [file rsos191239supp2.zip › models/PPIIH_None_aln=False_oneHot=True_iupred=True_espritz=True_paleale=False_charge=True_removeNegativeOnlyChains_strictPPIIDefinition/fold2/NN_log.txt]

epsilon 0.005
NU 24
NF 10
NB 10
NHY 10
NHF 10
NHB 10
context 0
Moore 1
CoF 3
CoB 3
Cseg 10
Cwin 7
Classes 2
Thresholds 0.8 
Step 1
shortcut 0
seed 949
shuffle 1
batch_blocks 1920
readModel 0
readEpoch 0
nEpochs 2000
adaptive 1000
reload 0
belief 0
threshold 0
cycles 1
Creating model
Generating random parameters
Reading train dataset
6579 sequences, 24 attributes, 2 classes
Reading test dataset
1622 sequences, 24 attributes, 2 classes
Actual lrate= 6.18885e-06
Start learning
.................................
Epoch 1 Error= 193259 0 (529.184,147.671) 
.................................
Epoch 2 Error= 171103 0 (1089.15,344.15) 
.................................
Epoch 3 Error= 166620 0 (1941.16,782.301) 
.................................
Epoch 4 Error= 162971 0 (3561.18,1826.15) 
.................................
Epoch 5 Error= 161664 0 (5112.22,3287.94) 
.................................
Epoch 6 Error= 161075 0 (5943.03,4980.17) 
.................................
Epoch 7 Error= 160786 0 (6473.39,7362.52) 
.................................
Epoch 8 Error= 160624 0 (6595.36,11055.8) 
.................................
Epoch 9 Error= 160459 0 (6625.57,17731.9) 
.................................
Epoch 10 Error= 160087 0 (6917.28,33327.7) 
 counting_train_errors.................................

train1_NErrors= 36715/1.55037e+06 2.36814
Class01= 0/1.51366e+06	0
Class11= 36715/36715	100

 counting_test_errors.........

test1_NErrors= 8975/372626 2.40858
Class01= 0/363651	0
Class11= 8975/8975	100

.................................
Epoch 11 Error= 158556 0 (7714.37,84734.6) 
.................................
Epoch 12 Error= 150687 0 (8846.06,346364) 
.................................
Epoch 13 Error= 145748 0 (9377.2,633692) 
.................................
Epoch 14 Error= 145438 0 (10297.4,640664) 
.................................
Epoch 15 Error= 145358 0 (11397.7,619754) 
.................................
Epoch 16 Error= 145320 0 (12684,607060) 
.................................
Epoch 17 Error= 145228 0 (14005.7,604708) 
.................................
Epoch 18 Error= 145195 0 (15678.4,594744) 
.................................
Epoch 19 Error= 145192 0 (17669.2,597626) 
.................................
Epoch 20 Error= 145146 0 (19730.5,580455) 
 counting_train_errors.................................

train1_NErrors= 36581/1.55037e+06 2.3595
Class01= 226/1.51366e+06	0.0149307
Class11= 36355/36715	99.0195

 counting_test_errors.........

test1_NErrors= 8928/372626 2.39597
Class01= 59/363651	0.0162243
Class11= 8869/8975	98.8189

.................................
Epoch 21 Error= 145079 0 (22377.2,586359) 
.................................
Epoch 22 Error= 145031 0 (25220.4,569287) 
.................................
Epoch 23 Error= 144990 0 (28887.8,573173) 
.................................
Epoch 24 Error= 144935 0 (33113.4,566445) 
.................................
Epoch 25 Error= 144837 0 (38497.8,571094) 
.................................
Epoch 26 Error= 144750 0 (44644.4,560650) 
.................................
Epoch 27 Error= 144657 0 (52100.7,574743) 
.................................
Epoch 28 Error= 144545 0 (60208,568038) 
.................................
Epoch 29 Error= 144462 0 (67869.3,579667) 
.................................
Epoch 30 Error= 144370 0 (76736,579584) 
 counting_train_errors.................................

train1_NErrors= 36594/1.55037e+06 2.36034
Class01= 202/1.51366e+06	0.0133452
Class11= 36392/36715	99.1203

 counting_test_errors.........

test1_NErrors= 8935/372626 2.39785
Class01= 53/363651	0.0145744
Class11= 8882/8975	98.9638

.................................
Epoch 31 Error= 144370 0 (84063.2,577748) 
.................................
Epoch 32 Error= 144261 0 (90004.3,583704) 
.................................
Epoch 33 Error= 144168 0 (94134.2,578051) 
.................................
Epoch 34 Error= 144091 0 (101517,580194) 
.................................
Epoch 35 Error= 144043 0 (105946,581262) 
.................................
Epoch 36 Error= 143967 0 (112584,587777) 
.................................
Epoch 37 Error= 143905 0 (117580,579993) 
.................................
Epoch 38 Error= 143778 0 (125793,584561) 
.................................
Epoch 39 Error= 143741 0 (134077,590392) 
.................................
Epoch 40 Error= 143598 0 (143512,590858) 
 counting_train_errors.................................

train1_NErrors= 36602/1.55037e+06 2.36086
Class01= 184/1.51366e+06	0.012156
Class11= 36418/36715	99.1911

 counting_test_errors.........

test1_NErrors= 8934/372626 2.39758
Class01= 49/363651	0.0134745
Class11= 8885/8975	98.9972

.................................
Epoch 41 Error= 143499 0 (155748,593454) 
.................................
Epoch 42 Error= 143372 0 (168372,600099) 
.................................
Epoch 43 Error= 143245 0 (184404,603712) 
.................................
Epoch 44 Error= 143087 0 (198206,615794) 
.................................
Epoch 45 Error= 142963 0 (216735,624895) 
.................................
Epoch 46 Error= 142834 0 (232718,633506) 
.................................
Epoch 47 Error= 142696 0 (245611,645786) 
.................................
Epoch 48 Error= 142572 0 (260051,654464) 
.................................
Epoch 49 Error= 142515 0 (270242,663553) 
.................................
Epoch 50 Error= 142395 0 (276813,673007) 
 counting_train_errors.................................

train1_NErrors= 36577/1.55037e+06 2.35924
Class01= 566/1.51366e+06	0.0373929
Class11= 36011/36715	98.0825

 counting_test_errors.........

test1_NErrors= 8916/372626 2.39275
Class01= 137/363651	0.0376735
Class11= 8779/8975	97.8162

.................................
Epoch 51 Error= 142328 0 (283281,670236) 
.................................
Epoch 52 Error= 142305 0 (289859,669534) 
.................................
Epoch 53 Error= 142196 0 (295938,666510) 
.................................
Epoch 54 Error= 142125 0 (304616,664876) 
.................................
Epoch 55 Error= 142075 0 (306696,668930) 
.................................
Epoch 56 Error= 141980 0 (316815,656998) 
.................................
Epoch 57 Error= 141942 0 (328574,656145) 
.................................
Epoch 58 Error= 141942 0 (336134,648542) 
.................................
Epoch 59 Error= 141852 0 (343922,643648) 
.................................
Epoch 60 Error= 141775 0 (355079,646530) 
 counting_train_errors.................................

train1_NErrors= 36559/1.55037e+06 2.35808
Class01= 231/1.51366e+06	0.0152611
Class11= 36328/36715	98.9459

 counting_test_errors.........

test1_NErrors= 8947/372626 2.40107
Class01= 67/363651	0.0184243
Class11= 8880/8975	98.9415

.................................
Epoch 61 Error= 141803 0 (364161,634193) 
.................................
Epoch 62 Error= 141674 0 (374175,622154) 
.................................
Epoch 63 Error= 141642 0 (383670,623526) 
.................................
Epoch 64 Error= 141608 0 (399599,624808) 
.................................
Epoch 65 Error= 141514 0 (406921,624860) 
.................................
Epoch 66 Error= 141516 0 (418175,618705) 
.................................
Epoch 67 Error= 141465 0 (431102,621284) 
.................................
Epoch 68 Error= 141413 0 (442759,607947) 
.................................
Epoch 69 Error= 141363 0 (449849,615772) 
.................................
Epoch 70 Error= 141301 0 (465259,606656) 
 counting_train_errors.................................

train1_NErrors= 36553/1.55037e+06 2.3577
Class01= 366/1.51366e+06	0.0241799
Class11= 36187/36715	98.5619

 counting_test_errors.........

test1_NErrors= 8937/372626 2.39838
Class01= 106/363651	0.0291488
Class11= 8831/8975	98.3955

.................................
Epoch 71 Error= 141295 0 (474828,609433) 
.................................
Epoch 72 Error= 141151 0 (496988,611595) 
.................................
Epoch 73 Error= 141147 0 (506623,599618) 
.................................
Epoch 74 Error= 141104 0 (523028,610875) 
.................................
Epoch 75 Error= 141021 0 (547621,596797) 
.................................
Epoch 76 Error= 140976 0 (554799,592548) 
.................................
Epoch 77 Error= 140877 0 (572918,606971) 
.................................
Epoch 78 Error= 140857 0 (589727,593557) 
.................................
Epoch 79 Error= 140784 0 (613136,586192) 
.................................
Epoch 80 Error= 140745 0 (640029,585654) 
 counting_train_errors.................................

train1_NErrors= 36546/1.55037e+06 2.35724
Class01= 432/1.51366e+06	0.0285402
Class11= 36114/36715	98.3631

 counting_test_errors.........

test1_NErrors= 8936/372626 2.39812
Class01= 129/363651	0.0354736
Class11= 8807/8975	98.1281

.................................
Epoch 81 Error= 140649 0 (665686,589062) 
.................................
Epoch 82 Error= 140596 0 (691771,577083) 
.................................
Epoch 83 Error= 140563 0 (720580,572156) 
.................................
Epoch 84 Error= 140521 0 (766436,577258) 
.................................
Epoch 85 Error= 140458 0 (804846,569916) 
.................................
Epoch 86 Error= 140361 0 (856537,573075) 
.................................
Epoch 87 Error= 140363 0 (909457,569227) 
.................................
Epoch 88 Error= 140303 0 (960145,564006) 
.................................
Epoch 89 Error= 140279 0 (1.02793e+06,564747) 
.................................
Epoch 90 Error= 140278 0 (1.06716e+06,556154) 
 counting_train_errors.................................

train1_NErrors= 36501/1.55037e+06 2.35434
Class01= 558/1.51366e+06	0.0368644
Class11= 35943/36715	97.8973

 counting_test_errors.........

test1_NErrors= 8918/372626 2.39328
Class01= 158/363651	0.0434483
Class11= 8760/8975	97.6045

.................................
Epoch 91 Error= 140202 0 (1.09682e+06,556930) 
.................................
Epoch 92 Error= 140159 0 (1.14506e+06,558760) 
.................................
Epoch 93 Error= 140114 0 (1.18699e+06,559745) 
.................................
Epoch 94 Error= 140081 0 (1.21273e+06,544366) 
.................................
Epoch 95 Error= 140108 0 (1.24789e+06,544473) 
.................................
Epoch 96 Error= 140049 0 (1.21191e+06,544132) 
.................................
Epoch 97 Error= 140014 0 (1.2803e+06,546453) 
.................................
Epoch 98 Error= 139994 0 (1.25813e+06,534813) 
.................................
Epoch 99 Error= 139999 0 (1.30191e+06,542667) 
.................................
Epoch 100 Error= 139964 0 (1.32871e+06,539364) 
 counting_train_errors.................................

train1_NErrors= 36502/1.55037e+06 2.35441
Class01= 788/1.51366e+06	0.0520594
Class11= 35714/36715	97.2736

 counting_test_errors.........

test1_NErrors= 8938/372626 2.39865
Class01= 236/363651	0.0648974
Class11= 8702/8975	96.9582

.................................
Epoch 101 Error= 139944 0 (1.3265e+06,530553) 
.................................
Epoch 102 Error= 139971 0 (1.35357e+06,521995) 
.................................
Epoch 103 Error= 139824 0 (1.35656e+06,511723) 
.................................
Epoch 104 Error= 139838 0 (1.3615e+06,524385) 
.................................
Epoch 105 Error= 139846 0 (1.39501e+06,517417) 
.................................
Epoch 106 Error= 139818 0 (1.40378e+06,507910) 
.................................
Epoch 107 Error= 139753 0 (1.38119e+06,520653) 
.................................
Epoch 108 Error= 139750 0 (1.40822e+06,512164) 
.................................
Epoch 109 Error= 139758 0 (1.42213e+06,511830) 
.................................
Epoch 110 Error= 139690 0 (1.4602e+06,509029) 
 counting_train_errors.................................

train1_NErrors= 36470/1.55037e+06 2.35234
Class01= 437/1.51366e+06	0.0288705
Class11= 36033/36715	98.1424

 counting_test_errors.........

test1_NErrors= 8905/372626 2.3898
Class01= 132/363651	0.0362985
Class11= 8773/8975	97.7493

.................................
Epoch 111 Error= 139729 0 (1.44863e+06,502329) 
.................................
Epoch 112 Error= 139689 0 (1.44204e+06,503841) 
.................................
Epoch 113 Error= 139646 0 (1.40726e+06,499570) 
.................................
Epoch 114 Error= 139639 0 (1.45025e+06,502155) 
.................................
Epoch 115 Error= 139610 0 (1.42466e+06,496612) 
.................................
Epoch 116 Error= 139583 0 (1.43764e+06,493620) 
.................................
Epoch 117 Error= 139654 0 (1.4788e+06,499121) 
.................................
Epoch 118 Error= 139544 0 (1.46976e+06,495523) 
.................................
Epoch 119 Error= 139470 0 (1.47181e+06,499879) 
.................................
Epoch 120 Error= 139504 0 (1.46974e+06,498625) 
 counting_train_errors.................................

train1_NErrors= 36532/1.55037e+06 2.35634
Class01= 1120/1.51366e+06	0.0739931
Class11= 35412/36715	96.451

 counting_test_errors.........

test1_NErrors= 8958/372626 2.40402
Class01= 310/363651	0.0852466
Class11= 8648/8975	96.3565

.................................
Epoch 121 Error= 139609 0 (1.48551e+06,485369) 
.................................
Epoch 122 Error= 139465 0 (1.46145e+06,491290) 
.................................
Epoch 123 Error= 139478 0 (1.51448e+06,497331) 
.................................
Epoch 124 Error= 139433 0 (1.42941e+06,484329) 
.................................
Epoch 125 Error= 139443 0 (1.45509e+06,487752) 
.................................
Epoch 126 Error= 139425 0 (1.47008e+06,483663) 
.................................
Epoch 127 Error= 139363 0 (1.49819e+06,492737) 
.................................
Epoch 128 Error= 139313 0 (1.47343e+06,486103) 
.................................
Epoch 129 Error= 139294 0 (1.48986e+06,488523) 
.................................
Epoch 130 Error= 139261 0 (1.52193e+06,497052) 
 counting_train_errors.................................

train1_NErrors= 36446/1.55037e+06 2.35079
Class01= 624/1.51366e+06	0.0412247
Class11= 35822/36715	97.5678

 counting_test_errors.........

test1_NErrors= 8928/372626 2.39597
Class01= 196/363651	0.0538978
Class11= 8732/8975	97.2925

.................................
Epoch 131 Error= 139295 0 (1.44478e+06,486257) 
.................................
Epoch 132 Error= 139284 0 (1.47328e+06,492720) 
.................................
Epoch 133 Error= 139246 0 (1.51476e+06,494175) 
.................................
Epoch 134 Error= 139265 0 (1.49211e+06,487908) 
.................................
Epoch 135 Error= 139189 0 (1.48914e+06,495540) 
.................................
Epoch 136 Error= 139193 0 (1.47295e+06,492101) 
.................................
Epoch 137 Error= 139201 0 (1.49953e+06,487760) 
.................................
Epoch 138 Error= 139100 0 (1.44543e+06,492284) 
.................................
Epoch 139 Error= 139144 0 (1.49371e+06,497452) 
.................................
Epoch 140 Error= 139189 0 (1.46516e+06,497627) 
 counting_train_errors.................................

train1_NErrors= 36479/1.55037e+06 2.35292
Class01= 832/1.51366e+06	0.0549663
Class11= 35647/36715	97.0911

 counting_test_errors.........

test1_NErrors= 8938/372626 2.39865
Class01= 246/363651	0.0676473
Class11= 8692/8975	96.8468

.................................
Epoch 141 Error= 139139 0 (1.46924e+06,491958) 
.................................
Epoch 142 Error= 139068 0 (1.51835e+06,493048) 
.................................
Epoch 143 Error= 139053 0 (1.47432e+06,497305) 
.................................
Epoch 144 Error= 138968 0 (1.50224e+06,499173) 
.................................
Epoch 145 Error= 139027 0 (1.48031e+06,505707) 
.................................
Epoch 146 Error= 139021 0 (1.48403e+06,497261) 
.................................
Epoch 147 Error= 139002 0 (1.4532e+06,508907) 
.................................
Epoch 148 Error= 138972 0 (1.49085e+06,501987) 
.................................
Epoch 149 Error= 138980 0 (1.4731e+06,514983) 
.................................
Epoch 150 Error= 138888 0 (1.43982e+06,512300) 
 counting_train_errors.................................

train1_NErrors= 36460/1.55037e+06 2.3517
Class01= 873/1.51366e+06	0.057675
Class11= 35587/36715	96.9277

 counting_test_errors.........

test1_NErrors= 8948/372626 2.40134
Class01= 261/363651	0.0717721
Class11= 8687/8975	96.7911

.................................
Epoch 151 Error= 138946 0 (1.45869e+06,515863) 
.................................
Epoch 152 Error= 138917 0 (1.46752e+06,513925) 
.................................
Epoch 153 Error= 138894 0 (1.45077e+06,508418) 
.................................
Epoch 154 Error= 138890 0 (1.42026e+06,518575) 
.................................
Epoch 155 Error= 138875 0 (1.46492e+06,523346) 
.................................
Epoch 156 Error= 138826 0 (1.45124e+06,516801) 
.................................
Epoch 157 Error= 138844 0 (1.42377e+06,523744) 
.................................
Epoch 158 Error= 138876 0 (1.42076e+06,524542) 
.................................
Epoch 159 Error= 138798 0 (1.42676e+06,524683) 
.................................
Epoch 160 Error= 138782 0 (1.42647e+06,532954) 
 counting_train_errors.................................

train1_NErrors= 36454/1.55037e+06 2.35131
Class01= 605/1.51366e+06	0.0399695
Class11= 35849/36715	97.6413

 counting_test_errors.........

test1_NErrors= 8939/372626 2.39892
Class01= 188/363651	0.0516979
Class11= 8751/8975	97.5042

.................................
Epoch 161 Error= 138755 0 (1.41205e+06,529418) 
.................................
Epoch 162 Error= 138724 0 (1.44527e+06,533644) 
.................................
Epoch 163 Error= 138703 0 (1.39246e+06,538897) 
.................................
Epoch 164 Error= 138676 0 (1.38667e+06,536864) 
.................................
Epoch 165 Error= 138661 0 (1.4334e+06,544450) 
.................................
Epoch 166 Error= 138632 0 (1.41982e+06,549093) 
.................................
Epoch 167 Error= 138652 0 (1.40038e+06,549828) 
.................................
Epoch 168 Error= 138639 0 (1.43454e+06,553436) 
.................................
Epoch 169 Error= 138607 0 (1.39506e+06,561434) 
.................................
Epoch 170 Error= 138568 0 (1.42213e+06,566490) 
 counting_train_errors.................................

train1_NErrors= 36449/1.55037e+06 2.35099
Class01= 760/1.51366e+06	0.0502096
Class11= 35689/36715	97.2055

 counting_test_errors.........

test1_NErrors= 8954/372626 2.40295
Class01= 237/363651	0.0651724
Class11= 8717/8975	97.1253

.................................
Epoch 171 Error= 138554 0 (1.43436e+06,559610) 
.................................
Epoch 172 Error= 138595 0 (1.36574e+06,566531) 
.................................
Epoch 173 Error= 138524 0 (1.40674e+06,570857) 
.................................
Epoch 174 Error= 138467 0 (1.39078e+06,575844) 
.................................
Epoch 175 Error= 138486 0 (1.42195e+06,582395) 
.................................
Epoch 176 Error= 138447 0 (1.38651e+06,582496) 
.................................
Epoch 177 Error= 138434 0 (1.40463e+06,589708) 
.................................
Epoch 178 Error= 138435 0 (1.36942e+06,590788) 
.................................
Epoch 179 Error= 138456 0 (1.4037e+06,596192) 
.................................
Epoch 180 Error= 138355 0 (1.36117e+06,592750) 
 counting_train_errors.................................

train1_NErrors= 36470/1.55037e+06 2.35234
Class01= 750/1.51366e+06	0.0495489
Class11= 35720/36715	97.2899

 counting_test_errors.........

test1_NErrors= 8956/372626 2.40348
Class01= 228/363651	0.0626975
Class11= 8728/8975	97.2479

.................................
Epoch 181 Error= 138371 0 (1.37204e+06,601942) 
.................................
Epoch 182 Error= 138383 0 (1.40254e+06,599279) 
.................................
Epoch 183 Error= 138348 0 (1.35734e+06,612221) 
.................................
Epoch 184 Error= 138292 0 (1.37381e+06,615721) 
.................................
Epoch 185 Error= 138316 0 (1.33704e+06,612306) 
.................................
Epoch 186 Error= 138273 0 (1.36902e+06,616206) 
.................................
Epoch 187 Error= 138211 0 (1.36722e+06,630942) 
.................................
Epoch 188 Error= 138218 0 (1.37245e+06,623980) 
.................................
Epoch 189 Error= 138208 0 (1.35665e+06,633894) 
.................................
Epoch 190 Error= 138199 0 (1.36034e+06,634208) 
 counting_train_errors.................................

train1_NErrors= 36462/1.55037e+06 2.35183
Class01= 559/1.51366e+06	0.0369305
Class11= 35903/36715	97.7884

 counting_test_errors.........

test1_NErrors= 8945/372626 2.40053
Class01= 178/363651	0.048948
Class11= 8767/8975	97.6825

.................................
Epoch 191 Error= 138151 0 (1.35784e+06,635331) 
.................................
Epoch 192 Error= 138131 0 (1.36998e+06,633150) 
.................................
Epoch 193 Error= 138106 0 (1.32153e+06,639051) 
.................................
Epoch 194 Error= 138065 0 (1.36156e+06,647987) 
.................................
Epoch 195 Error= 138075 0 (1.3757e+06,648365) 
.................................
Epoch 196 Error= 138023 0 (1.34799e+06,645263) 
.................................
Epoch 197 Error= 137990 0 (1.33909e+06,649256) 
.................................
Epoch 198 Error= 138008 0 (1.39561e+06,654670) 
.................................
Epoch 199 Error= 138016 0 (1.3404e+06,649959) 
.................................
Epoch 200 Error= 137905 0 (1.33575e+06,660261) 
 counting_train_errors.................................

train1_NErrors= 36485/1.55037e+06 2.35331
Class01= 548/1.51366e+06	0.0362038
Class11= 35937/36715	97.881

 counting_test_errors.........

test1_NErrors= 8934/372626 2.39758
Class01= 169/363651	0.0464731
Class11= 8765/8975	97.6602

.................................
Epoch 201 Error= 137922 0 (1.40117e+06,658595) 
.................................
Epoch 202 Error= 137907 0 (1.38294e+06,658182) 
.................................
Epoch 203 Error= 137911 0 (1.36502e+06,647130) 
.................................
Epoch 204 Error= 137869 0 (1.37626e+06,669763) 
.................................
Epoch 205 Error= 137842 0 (1.37212e+06,666346) 
.................................
Epoch 206 Error= 137846 0 (1.39817e+06,662462) 
.................................
Epoch 207 Error= 137848 0 (1.38726e+06,657644) 
.................................
Epoch 208 Error= 137796 0 (1.35192e+06,672032) 
.................................
Epoch 209 Error= 137791 0 (1.39418e+06,660691) 
.................................
Epoch 210 Error= 137772 0 (1.42605e+06,664434) 
 counting_train_errors.................................

train1_NErrors= 36497/1.55037e+06 2.35408
Class01= 957/1.51366e+06	0.0632244
Class11= 35540/36715	96.7997

 counting_test_errors.........

test1_NErrors= 8958/372626 2.40402
Class01= 271/363651	0.074522
Class11= 8687/8975	96.7911

.................................
Epoch 211 Error= 137739 0 (1.36986e+06,667906) 
.................................
Epoch 212 Error= 137740 0 (1.42066e+06,666969) 
.................................
Epoch 213 Error= 137736 0 (1.39857e+06,679476) 
.................................
Epoch 214 Error= 137714 0 (1.45036e+06,673243) 
.................................
Epoch 215 Error= 137673 0 (1.43305e+06,667471) 
.................................
Epoch 216 Error= 137680 0 (1.45823e+06,665838) 
.................................
Epoch 217 Error= 137669 0 (1.44821e+06,664580) 
.................................
Epoch 218 Error= 137641 0 (1.44667e+06,668208) 
.................................
Epoch 219 Error= 137652 0 (1.47667e+06,668815) 
.................................
Epoch 220 Error= 137579 0 (1.48765e+06,674484) 
 counting_train_errors.................................

train1_NErrors= 36464/1.55037e+06 2.35195
Class01= 540/1.51366e+06	0.0356752
Class11= 35924/36715	97.8456

 counting_test_errors.........

test1_NErrors= 8926/372626 2.39543
Class01= 166/363651	0.0456482
Class11= 8760/8975	97.6045

.................................
Epoch 221 Error= 137578 0 (1.50592e+06,664587) 
.................................
Epoch 222 Error= 137627 0 (1.49995e+06,667843) 
.................................
Epoch 223 Error= 137561 0 (1.48493e+06,676529) 
.................................
Epoch 224 Error= 137538 0 (1.50657e+06,677600) 
.................................
Epoch 225 Error= 137522 0 (1.46837e+06,671419) 
.................................
Epoch 226 Error= 137510 0 (1.485e+06,672018) 
.................................
Epoch 227 Error= 137520 0 (1.49648e+06,670382) 
.................................
Epoch 228 Error= 137520 0 (1.49513e+06,670770) 
.................................
Epoch 229 Error= 137557 0 (1.4908e+06,668007) 
.................................
Epoch 230 Error= 137504 0 (1.50527e+06,676131) 
 counting_train_errors.................................

train1_NErrors= 36447/1.55037e+06 2.35086
Class01= 706/1.51366e+06	0.0466421
Class11= 35741/36715	97.3471

 counting_test_errors.........

test1_NErrors= 8931/372626 2.39677
Class01= 205/363651	0.0563727
Class11= 8726/8975	97.2256

.................................
Epoch 231 Error= 137531 0 (1.5242e+06,669658) 
.................................
Epoch 232 Error= 137544 0 (1.4846e+06,662460) 
.................................
Epoch 233 Error= 137437 0 (1.50669e+06,665663) 
.................................
Epoch 234 Error= 137404 0 (1.55262e+06,677811) 
.................................
Epoch 235 Error= 137417 0 (1.53973e+06,663407) 
.................................
Epoch 236 Error= 137454 0 (1.51095e+06,669797) 
.................................
Epoch 237 Error= 137420 0 (1.54301e+06,663178) 
.................................
Epoch 238 Error= 137432 0 (1.51777e+06,666358) 
.................................
Epoch 239 Error= 137386 0 (1.53286e+06,668508) 
.................................
Epoch 240 Error= 137407 0 (1.5358e+06,658821) 
 counting_train_errors.................................

train1_NErrors= 36475/1.55037e+06 2.35266
Class01= 871/1.51366e+06	0.0575428
Class11= 35604/36715	96.974

 counting_test_errors.........

test1_NErrors= 8933/372626 2.39731
Class01= 240/363651	0.0659973
Class11= 8693/8975	96.8579

.................................
Epoch 241 Error= 137387 0 (1.51769e+06,660077) 
.................................
Epoch 242 Error= 137347 0 (1.52834e+06,667113) 
.................................
Epoch 243 Error= 137326 0 (1.59638e+06,665139) 
.................................
Epoch 244 Error= 137279 0 (1.63279e+06,676353) 
.................................
Epoch 245 Error= 137323 0 (1.57811e+06,671359) 
.................................
Epoch 246 Error= 137276 0 (1.60612e+06,666032) 
.................................
Epoch 247 Error= 137331 0 (1.56176e+06,657057) 
.................................
Epoch 248 Error= 137293 0 (1.6206e+06,665636) 
.................................
Epoch 249 Error= 137301 0 (1.57904e+06,663041) 
.................................
Epoch 250 Error= 137347 0 (1.5807e+06,655503) 
 counting_train_errors.................................

train1_NErrors= 36471/1.55037e+06 2.35241
Class01= 961/1.51366e+06	0.0634887
Class11= 35510/36715	96.718

 counting_test_errors.........

test1_NErrors= 8925/372626 2.39516
Class01= 259/363651	0.0712221
Class11= 8666/8975	96.5571

.................................
Epoch 251 Error= 137216 0 (1.57253e+06,660527) 
.................................
Epoch 252 Error= 137254 0 (1.60068e+06,664368) 
.................................
Epoch 253 Error= 137268 0 (1.61257e+06,649522) 
.................................
Epoch 254 Error= 137208 0 (1.61418e+06,664787) 
.................................
Epoch 255 Error= 137217 0 (1.58929e+06,671358) 
.................................
Epoch 256 Error= 137195 0 (1.56721e+06,656431) 
.................................
Epoch 257 Error= 137178 0 (1.60336e+06,652823) 
.................................
Epoch 258 Error= 137177 0 (1.61506e+06,648460) 
.................................
Epoch 259 Error= 137191 0 (1.58995e+06,652419) 
.................................
Epoch 260 Error= 137193 0 (1.58054e+06,657326) 
 counting_train_errors.................................

train1_NErrors= 36431/1.55037e+06 2.34983
Class01= 518/1.51366e+06	0.0342218
Class11= 35913/36715	97.8156

 counting_test_errors.........

test1_NErrors= 8916/372626 2.39275
Class01= 171/363651	0.0470231
Class11= 8745/8975	97.4373

.................................
Epoch 261 Error= 137105 0 (1.59296e+06,653321) 
.................................
Epoch 262 Error= 137185 0 (1.57449e+06,657751) 
.................................
Epoch 263 Error= 137123 0 (1.58118e+06,654761) 
.................................
Epoch 264 Error= 137173 0 (1.55583e+06,645550) 
.................................
Epoch 265 Error= 137112 0 (1.56098e+06,659719) 
.................................
Epoch 266 Error= 137142 0 (1.60948e+06,653900) 
.................................
Epoch 267 Error= 137049 0 (1.58496e+06,646469) 
.................................
Epoch 268 Error= 137071 0 (1.5376e+06,645828) 
.................................
Epoch 269 Error= 137116 0 (1.55201e+06,645247) 
.................................
Epoch 270 Error= 137102 0 (1.54317e+06,645591) 
 counting_train_errors.................................

train1_NErrors= 36421/1.55037e+06 2.34918
Class01= 621/1.51366e+06	0.0410265
Class11= 35800/36715	97.5078

 counting_test_errors.........

test1_NErrors= 8913/372626 2.39194
Class01= 191/363651	0.0525229
Class11= 8722/8975	97.1811

.................................
Epoch 271 Error= 137103 0 (1.54419e+06,641567) 
.................................
Epoch 272 Error= 137058 0 (1.56072e+06,640457) 
.................................
Epoch 273 Error= 137086 0 (1.56103e+06,639744) 
.................................
Epoch 274 Error= 137053 0 (1.57631e+06,636658) 
.................................
Epoch 275 Error= 137044 0 (1.54541e+06,643798) 
.................................
Epoch 276 Error= 137024 0 (1.53305e+06,640691) 
.................................
Epoch 277 Error= 137004 0 (1.54903e+06,634657) 
.................................
Epoch 278 Error= 137016 0 (1.53371e+06,639016) 
.................................
Epoch 279 Error= 136940 0 (1.52568e+06,631691) 
.................................
Epoch 280 Error= 137030 0 (1.53948e+06,639941) 
 counting_train_errors.................................

train1_NErrors= 36429/1.55037e+06 2.3497
Class01= 654/1.51366e+06	0.0432067
Class11= 35775/36715	97.4397

 counting_test_errors.........

test1_NErrors= 8920/372626 2.39382
Class01= 199/363651	0.0547228
Class11= 8721/8975	97.1699

.................................
Epoch 281 Error= 136977 0 (1.52826e+06,633724) 
.................................
Epoch 282 Error= 136973 0 (1.54258e+06,630268) 
.................................
Epoch 283 Error= 136974 0 (1.51375e+06,635687) 
.................................
Epoch 284 Error= 136934 0 (1.50591e+06,636222) 
.................................
Epoch 285 Error= 136942 0 (1.56373e+06,629195) 
.................................
Epoch 286 Error= 136941 0 (1.52426e+06,630337) 
.................................
Epoch 287 Error= 136922 0 (1.50084e+06,624481) 
.................................
Epoch 288 Error= 136940 0 (1.53485e+06,630165) 
.................................
Epoch 289 Error= 136900 0 (1.50872e+06,624764) 
.................................
Epoch 290 Error= 136940 0 (1.4955e+06,618210) 
 counting_train_errors.................................

train1_NErrors= 36446/1.55037e+06 2.35079
Class01= 668/1.51366e+06	0.0441316
Class11= 35778/36715	97.4479

 counting_test_errors.........

test1_NErrors= 8910/372626 2.39114
Class01= 192/363651	0.0527979
Class11= 8718/8975	97.1365

.................................
Epoch 291 Error= 136861 0 (1.52722e+06,626004) 
.................................
Epoch 292 Error= 136895 0 (1.53083e+06,626187) 
.................................
Epoch 293 Error= 136887 0 (1.50886e+06,618284) 
.................................
Epoch 294 Error= 136909 0 (1.49928e+06,614772) 
.................................
Epoch 295 Error= 136873 0 (1.50317e+06,623177) 
.................................
Epoch 296 Error= 136937 0 (1.44878e+06,607951) 
.................................
Epoch 297 Error= 136835 0 (1.47923e+06,613160) 
.................................
Epoch 298 Error= 136853 0 (1.509e+06,616223) 
.................................
Epoch 299 Error= 136848 0 (1.53614e+06,617958) 
.................................
Epoch 300 Error= 136759 0 (1.47518e+06,609343) 
 counting_train_errors.................................

train1_NErrors= 36412/1.55037e+06 2.3486
Class01= 755/1.51366e+06	0.0498793
Class11= 35657/36715	97.1183

 counting_test_errors.........

test1_NErrors= 8924/372626 2.39489
Class01= 228/363651	0.0626975
Class11= 8696/8975	96.8914

.................................
Epoch 301 Error= 136804 0 (1.45549e+06,616408) 
.................................
Epoch 302 Error= 136823 0 (1.47796e+06,609083) 
.................................
Epoch 303 Error= 136794 0 (1.43386e+06,611537) 
.................................
Epoch 304 Error= 136833 0 (1.49382e+06,602106) 
.................................
Epoch 305 Error= 136793 0 (1.47769e+06,609750) 
.................................
Epoch 306 Error= 136745 0 (1.46841e+06,600660) 
.................................
Epoch 307 Error= 136782 0 (1.49756e+06,613167) 
.................................
Epoch 308 Error= 136753 0 (1.35316e+06,600809) 
.................................
Epoch 309 Error= 136740 0 (1.43938e+06,606907) 
.................................
Epoch 310 Error= 136820 0 (1.43216e+06,598095) 
 counting_train_errors.................................

train1_NErrors= 36440/1.55037e+06 2.35041
Class01= 850/1.51366e+06	0.0561555
Class11= 35590/36715	96.9359

 counting_test_errors.........

test1_NErrors= 8910/372626 2.39114
Class01= 233/363651	0.0640724
Class11= 8677/8975	96.6797

.................................
Epoch 311 Error= 136723 0 (1.45619e+06,596605) 
.................................
Epoch 312 Error= 136719 0 (1.42745e+06,589309) 
.................................
Epoch 313 Error= 136679 0 (1.40684e+06,590405) 
.................................
Epoch 314 Error= 136710 0 (1.37456e+06,595667) 
.................................
Epoch 315 Error= 136713 0 (1.39405e+06,592481) 
.................................
Epoch 316 Error= 136703 0 (1.42611e+06,593541) 
.................................
Epoch 317 Error= 136662 0 (1.41008e+06,593345) 
.................................
Epoch 318 Error= 136742 0 (1.39858e+06,582834) 
.................................
Epoch 319 Error= 136640 0 (1.4299e+06,592828) 
.................................
Epoch 320 Error= 136653 0 (1.43111e+06,592119) 
 counting_train_errors.................................

train1_NErrors= 36418/1.55037e+06 2.34899
Class01= 789/1.51366e+06	0.0521255
Class11= 35629/36715	97.0421

 counting_test_errors.........

test1_NErrors= 8909/372626 2.39087
Class01= 225/363651	0.0618725
Class11= 8684/8975	96.7577

.................................
Epoch 321 Error= 136634 0 (1.40544e+06,589000) 
.................................
Epoch 322 Error= 136670 0 (1.3954e+06,581862) 
.................................
Epoch 323 Error= 136660 0 (1.39066e+06,584094) 
.................................
Epoch 324 Error= 136607 0 (1.35211e+06,581116) 
.................................
Epoch 325 Error= 136622 0 (1.41328e+06,581263) 
.................................
Epoch 326 Error= 136568 0 (1.43081e+06,581483) 
.................................
Epoch 327 Error= 136602 0 (1.37522e+06,578333) 
.................................
Epoch 328 Error= 136583 0 (1.38051e+06,575048) 
.................................
Epoch 329 Error= 136614 0 (1.36331e+06,568260) 
.................................
Epoch 330 Error= 136577 0 (1.35708e+06,578890) 
 counting_train_errors.................................

train1_NErrors= 36430/1.55037e+06 2.34976
Class01= 640/1.51366e+06	0.0422818
Class11= 35790/36715	97.4806

 counting_test_errors.........

test1_NErrors= 8910/372626 2.39114
Class01= 190/363651	0.0522479
Class11= 8720/8975	97.1588

.................................
Epoch 331 Error= 136489 0 (1.3721e+06,573949) 
.................................
Epoch 332 Error= 136479 0 (1.35419e+06,573113) 
.................................
Epoch 333 Error= 136497 0 (1.35288e+06,566742) 
.................................
Epoch 334 Error= 136484 0 (1.36984e+06,574903) 
.................................
Epoch 335 Error= 136491 0 (1.35213e+06,570948) 
.................................
Epoch 336 Error= 136435 0 (1.37452e+06,573527) 
.................................
Epoch 337 Error= 136460 0 (1.35458e+06,569855) 
.................................
Epoch 338 Error= 136428 0 (1.38978e+06,573556) 
.................................
Epoch 339 Error= 136402 0 (1.36808e+06,566856) 
.................................
Epoch 340 Error= 136410 0 (1.3226e+06,574344) 
 counting_train_errors.................................

train1_NErrors= 36396/1.55037e+06 2.34757
Class01= 662/1.51366e+06	0.0437352
Class11= 35734/36715	97.3281

 counting_test_errors.........

test1_NErrors= 8908/372626 2.3906
Class01= 201/363651	0.0552728
Class11= 8707/8975	97.0139

.................................
Epoch 341 Error= 136431 0 (1.32779e+06,563750) 
.................................
Epoch 342 Error= 136397 0 (1.31003e+06,566874) 
.................................
Epoch 343 Error= 136417 0 (1.37939e+06,565119) 
.................................
Epoch 344 Error= 136387 0 (1.35166e+06,570466) 
.................................
Epoch 345 Error= 136368 0 (1.35197e+06,567784) 
.................................
Epoch 346 Error= 136332 0 (1.34253e+06,562260) 
.................................
Epoch 347 Error= 136339 0 (1.33556e+06,568237) 
.................................
Epoch 348 Error= 136338 0 (1.31737e+06,560629) 
.................................
Epoch 349 Error= 136305 0 (1.33776e+06,568231) 
.................................
Epoch 350 Error= 136220 0 (1.38599e+06,565741) 
 counting_train_errors.................................

train1_NErrors= 36420/1.55037e+06 2.34912
Class01= 551/1.51366e+06	0.036402
Class11= 35869/36715	97.6958

 counting_test_errors.........

test1_NErrors= 8903/372626 2.38926
Class01= 172/363651	0.0472981
Class11= 8731/8975	97.2813

.................................
Epoch 351 Error= 136308 0 (1.32351e+06,564856) 
.................................
Epoch 352 Error= 136238 0 (1.33575e+06,560512) 
.................................
Epoch 353 Error= 136274 0 (1.31067e+06,565442) 
.................................
Epoch 354 Error= 136283 0 (1.32187e+06,562964) 
.................................
Epoch 355 Error= 136213 0 (1.33422e+06,563412) 
.................................
Epoch 356 Error= 136257 0 (1.29086e+06,560358) 
.................................
Epoch 357 Error= 136181 0 (1.30443e+06,565299) 
.................................
Epoch 358 Error= 136171 0 (1.32207e+06,560417) 
.................................
Epoch 359 Error= 136139 0 (1.31737e+06,564475) 
.................................
Epoch 360 Error= 136177 0 (1.27945e+06,567058) 
 counting_train_errors.................................

train1_NErrors= 36393/1.55037e+06 2.34738
Class01= 768/1.51366e+06	0.0507381
Class11= 35625/36715	97.0312

 counting_test_errors.........

test1_NErrors= 8912/372626 2.39167
Class01= 222/363651	0.0610475
Class11= 8690/8975	96.8245

.................................
Epoch 361 Error= 136132 0 (1.31189e+06,557884) 
.................................
Epoch 362 Error= 136128 0 (1.26126e+06,566686) 
.................................
Epoch 363 Error= 136067 0 (1.28351e+06,569587) 
.................................
Epoch 364 Error= 136119 0 (1.31876e+06,566785) 
.................................
Epoch 365 Error= 136074 0 (1.28152e+06,566671) 
.................................
Epoch 366 Error= 136127 0 (1.29988e+06,570200) 
.................................
Epoch 367 Error= 136108 0 (1.29617e+06,567170) 
.................................
Epoch 368 Error= 136032 0 (1.29853e+06,573474) 
.................................
Epoch 369 Error= 136010 0 (1.31242e+06,576264) 
.................................
Epoch 370 Error= 136050 0 (1.27383e+06,574822) 
 counting_train_errors.................................

train1_NErrors= 36392/1.55037e+06 2.34731
Class01= 598/1.51366e+06	0.039507
Class11= 35794/36715	97.4915

 counting_test_errors.........

test1_NErrors= 8901/372626 2.38872
Class01= 178/363651	0.048948
Class11= 8723/8975	97.1922

.................................
Epoch 371 Error= 136062 0 (1.30037e+06,567580) 
.................................
Epoch 372 Error= 135955 0 (1.29538e+06,576952) 
.................................
Epoch 373 Error= 135971 0 (1.29063e+06,575150) 
.................................
Epoch 374 Error= 135959 0 (1.27903e+06,579243) 
.................................
Epoch 375 Error= 135952 0 (1.32504e+06,575401) 
.................................
Epoch 376 Error= 135960 0 (1.29274e+06,577187) 
.................................
Epoch 377 Error= 135957 0 (1.29572e+06,574881) 
.................................
Epoch 378 Error= 135942 0 (1.24253e+06,578464) 
.................................
Epoch 379 Error= 135913 0 (1.28407e+06,577924) 
.................................
Epoch 380 Error= 135838 0 (1.27847e+06,570428) 
 counting_train_errors.................................

train1_NErrors= 36417/1.55037e+06 2.34892
Class01= 495/1.51366e+06	0.0327023
Class11= 35922/36715	97.8401

 counting_test_errors.........

test1_NErrors= 8906/372626 2.39006
Class01= 152/363651	0.0417983
Class11= 8754/8975	97.5376

.................................
Epoch 381 Error= 135871 0 (1.30713e+06,576474) 
.................................
Epoch 382 Error= 135893 0 (1.30373e+06,588940) 
.................................
Epoch 383 Error= 135886 0 (1.30985e+06,581404) 
.................................
Epoch 384 Error= 135903 0 (1.29125e+06,578837) 
.................................
Epoch 385 Error= 135848 0 (1.31036e+06,581131) 
.................................
Epoch 386 Error= 135845 0 (1.24873e+06,578723) 
.................................
Epoch 387 Error= 135828 0 (1.28823e+06,592239) 
.................................
Epoch 388 Error= 135804 0 (1.27747e+06,581604) 
.................................
Epoch 389 Error= 135813 0 (1.28e+06,586299) 
.................................
Epoch 390 Error= 135794 0 (1.23948e+06,583856) 
 counting_train_errors.................................

train1_NErrors= 36435/1.55037e+06 2.35008
Class01= 1192/1.51366e+06	0.0787498
Class11= 35243/36715	95.9907

 counting_test_errors.........

test1_NErrors= 8930/372626 2.3965
Class01= 324/363651	0.0890964
Class11= 8606/8975	95.8886

.................................
Epoch 391 Error= 135813 0 (1.2366e+06,590743) 
.................................
Epoch 392 Error= 135815 0 (1.25405e+06,584084) 
.................................
Epoch 393 Error= 135746 0 (1.24561e+06,591361) 
.................................
Epoch 394 Error= 135743 0 (1.25752e+06,586561) 
.................................
Epoch 395 Error= 135725 0 (1.27937e+06,585834) 
.................................
Epoch 396 Error= 135732 0 (1.22656e+06,590461) 
.................................
Epoch 397 Error= 135672 0 (1.26136e+06,597191) 
.................................
Epoch 398 Error= 135728 0 (1.2519e+06,596960) 
.................................
Epoch 399 Error= 135626 0 (1.21819e+06,593633) 
.................................
Epoch 400 Error= 135685 0 (1.25344e+06,600208) 
 counting_train_errors.................................

train1_NErrors= 36412/1.55037e+06 2.3486
Class01= 646/1.51366e+06	0.0426782
Class11= 35766/36715	97.4152

 counting_test_errors.........

test1_NErrors= 8911/372626 2.39141
Class01= 199/363651	0.0547228
Class11= 8712/8975	97.0696

.................................
Epoch 401 Error= 135656 0 (1.27897e+06,595184) 
.................................
Epoch 402 Error= 135711 0 (1.21558e+06,594637) 
.................................
Epoch 403 Error= 135640 0 (1.2456e+06,602180) 
.................................
Epoch 404 Error= 135651 0 (1.29015e+06,596320) 
.................................
Epoch 405 Error= 135576 0 (1.23658e+06,609745) 
.................................
Epoch 406 Error= 135595 0 (1.27422e+06,606560) 
.................................
Epoch 407 Error= 135579 0 (1.23228e+06,604079) 
.................................
Epoch 408 Error= 135610 0 (1.23813e+06,603733) 
.................................
Epoch 409 Error= 135600 0 (1.2299e+06,605182) 
.................................
Epoch 410 Error= 135528 0 (1.21547e+06,613625) 
 counting_train_errors.................................

train1_NErrors= 36421/1.55037e+06 2.34918
Class01= 838/1.51366e+06	0.0553627
Class11= 35583/36715	96.9168

 counting_test_errors.........

test1_NErrors= 8903/372626 2.38926
Class01= 231/363651	0.0635224
Class11= 8672/8975	96.624

.................................
Epoch 411 Error= 135591 0 (1.24149e+06,608136) 
.................................
Epoch 412 Error= 135505 0 (1.2471e+06,608979) 
.................................
Epoch 413 Error= 135538 0 (1.18205e+06,609680) 
.................................
Epoch 414 Error= 135542 0 (1.22984e+06,617466) 
.................................
Epoch 415 Error= 135545 0 (1.20865e+06,609322) 
.................................
Epoch 416 Error= 135624 0 (1.23024e+06,617227) 
.................................
Epoch 417 Error= 135463 0 (1.17469e+06,619052) 
.................................
Epoch 418 Error= 135502 0 (1.19241e+06,615144) 
.................................
Epoch 419 Error= 135509 0 (1.16106e+06,617108) 
.................................
Epoch 420 Error= 135498 0 (1.15758e+06,621756) 
 counting_train_errors.................................

train1_NErrors= 36422/1.55037e+06 2.34925
Class01= 1057/1.51366e+06	0.069831
Class11= 35365/36715	96.323

 counting_test_errors.........

test1_NErrors= 8932/372626 2.39704
Class01= 305/363651	0.0838716
Class11= 8627/8975	96.1226

.................................
Epoch 421 Error= 135531 0 (1.1506e+06,618994) 
.................................
Epoch 422 Error= 135483 0 (1.18409e+06,623520) 
.................................
Epoch 423 Error= 135384 0 (1.12512e+06,625988) 
.................................
Epoch 424 Error= 135406 0 (1.1686e+06,629523) 
.................................
Epoch 425 Error= 135389 0 (1.16425e+06,620991) 
.................................
Epoch 426 Error= 135388 0 (1.16252e+06,633954) 
.................................
Epoch 427 Error= 135337 0 (1.15372e+06,627363) 
.................................
Epoch 428 Error= 135299 0 (1.15361e+06,635557) 
.................................
Epoch 429 Error= 135328 0 (1.1632e+06,634779) 
.................................
Epoch 430 Error= 135353 0 (1.12425e+06,638560) 
 counting_train_errors.................................

train1_NErrors= 36412/1.55037e+06 2.3486
Class01= 1271/1.51366e+06	0.0839689
Class11= 35141/36715	95.7129

 counting_test_errors.........

test1_NErrors= 8930/372626 2.3965
Class01= 349/363651	0.0959711
Class11= 8581/8975	95.61

.................................
Epoch 431 Error= 135284 0 (1.12991e+06,641086) 
.................................
Epoch 432 Error= 135439 0 (1.13846e+06,641775) 
.................................
Epoch 433 Error= 135435 0 (1.10822e+06,640046) 
.................................
Epoch 434 Error= 135301 0 (1.08623e+06,643239) 
.................................
Epoch 435 Error= 135248 0 (1.08803e+06,643663) 
.................................
Epoch 436 Error= 135282 0 (1.11073e+06,646191) 
.................................
Epoch 437 Error= 135209 0 (1.07051e+06,649598) 
.................................
Epoch 438 Error= 135225 0 (1.09005e+06,645238) 
.................................
Epoch 439 Error= 135279 0 (1.09462e+06,648658) 
.................................
Epoch 440 Error= 135179 0 (1.09012e+06,649890) 
 counting_train_errors.................................

train1_NErrors= 36397/1.55037e+06 2.34763
Class01= 1297/1.51366e+06	0.0856866
Class11= 35100/36715	95.6013

 counting_test_errors.........

test1_NErrors= 8928/372626 2.39597
Class01= 355/363651	0.0976211
Class11= 8573/8975	95.5209

.................................
Epoch 441 Error= 135269 0 (1.09001e+06,650238) 
.................................
Epoch 442 Error= 135256 0 (1.11023e+06,647143) 
.................................
Epoch 443 Error= 135182 0 (1.08234e+06,661639) 
.................................
Epoch 444 Error= 135157 0 (1.07993e+06,660792) 
.................................
Epoch 445 Error= 135210 0 (1.07309e+06,655515) 
.................................
Epoch 446 Error= 135218 0 (1.07868e+06,660212) 
.................................
Epoch 447 Error= 135194 0 (1.03943e+06,660065) 
.................................
Epoch 448 Error= 135139 0 (1.05466e+06,657641) 
.................................
Epoch 449 Error= 135228 0 (1.02577e+06,658684) 
.................................
Epoch 450 Error= 135183 0 (1.04071e+06,671102) 
 counting_train_errors.................................

train1_NErrors= 36379/1.55037e+06 2.34647
Class01= 1294/1.51366e+06	0.0854884
Class11= 35085/36715	95.5604

 counting_test_errors.........

test1_NErrors= 8926/372626 2.39543
Class01= 355/363651	0.0976211
Class11= 8571/8975	95.4986

.................................
Epoch 451 Error= 135125 0 (1.03888e+06,665054) 
.................................
Epoch 452 Error= 135145 0 (1.01636e+06,669873) 
.................................
Epoch 453 Error= 135092 0 (1.02604e+06,677322) 
.................................
Epoch 454 Error= 135128 0 (1.01243e+06,677373) 
.................................
Epoch 455 Error= 135818 0 (1.0216e+06,657920) 
.................................
Epoch 456 Error= 135111 0 (937803,670797) 
.................................
Epoch 457 Error= 135067 0 (966622,673027) 
.................................
Epoch 458 Error= 135013 0 (966342,678348) 
.................................
Epoch 459 Error= 135068 0 (938249,678015) 
.................................
Epoch 460 Error= 135034 0 (945598,685331) 
 counting_train_errors.................................

train1_NErrors= 36360/1.55037e+06 2.34525
Class01= 1022/1.51366e+06	0.0675187
Class11= 35338/36715	96.2495

 counting_test_errors.........

test1_NErrors= 8899/372626 2.38819
Class01= 284/363651	0.0780969
Class11= 8615/8975	95.9889

.................................
Epoch 461 Error= 135052 0 (964048,683850) 
.................................
Epoch 462 Error= 135041 0 (956571,683997) 
.................................
Epoch 463 Error= 134953 0 (932855,680157) 
.................................
Epoch 464 Error= 135085 0 (977355,686993) 
.................................
Epoch 465 Error= 135155 0 (973438,691578) 
.................................
Epoch 466 Error= 134954 0 (946561,682708) 
.................................
Epoch 467 Error= 134912 0 (948143,687885) 
.................................
Epoch 468 Error= 134969 0 (929565,692222) 
.................................
Epoch 469 Error= 135165 0 (976821,686247) 
.................................
Epoch 470 Error= 134899 0 (936240,698014) 
 counting_train_errors.................................

train1_NErrors= 36470/1.55037e+06 2.35234
Class01= 445/1.51366e+06	0.029399
Class11= 36025/36715	98.1207

 counting_test_errors.........

test1_NErrors= 8887/372626 2.38497
Class01= 129/363651	0.0354736
Class11= 8758/8975	97.5822

.................................
Epoch 471 Error= 134928 0 (924560,698537) 
.................................
Epoch 472 Error= 134924 0 (911743,693368) 
.................................
Epoch 473 Error= 134921 0 (918051,697278) 
.................................
Epoch 474 Error= 134838 0 (927296,696491) 
.................................
Epoch 475 Error= 134954 0 (963116,695840) 
.................................
Epoch 476 Error= 134915 0 (925173,703587) 
.................................
Epoch 477 Error= 134954 0 (960877,701064) 
.................................
Epoch 478 Error= 134850 0 (906664,704311) 
.................................
Epoch 479 Error= 134836 0 (917525,707732) 
.................................
Epoch 480 Error= 134828 0 (933556,708524) 
 counting_train_errors.................................

train1_NErrors= 36394/1.55037e+06 2.34744
Class01= 1284/1.51366e+06	0.0848278
Class11= 35110/36715	95.6285

 counting_test_errors.........

test1_NErrors= 8921/372626 2.39409
Class01= 345/363651	0.0948712
Class11= 8576/8975	95.5543

.................................
Epoch 481 Error= 134975 0 (916190,701312) 
.................................
Epoch 482 Error= 134853 0 (878754,704333) 
.................................
Epoch 483 Error= 134772 0 (891380,712607) 
.................................
Epoch 484 Error= 134803 0 (909656,705007) 
.................................
Epoch 485 Error= 134795 0 (912672,715530) 
.................................
Epoch 486 Error= 134867 0 (882582,714401) 
.................................
Epoch 487 Error= 134836 0 (925935,718541) 
.................................
Epoch 488 Error= 134791 0 (896336,720238) 
.................................
Epoch 489 Error= 134783 0 (879838,725941) 
.................................
Epoch 490 Error= 134753 0 (910816,722081) 
 counting_train_errors.................................

train1_NErrors= 36335/1.55037e+06 2.34363
Class01= 865/1.51366e+06	0.0571464
Class11= 35470/36715	96.609

 counting_test_errors.........

test1_NErrors= 8904/372626 2.38953
Class01= 252/363651	0.0692972
Class11= 8652/8975	96.4011

.................................
Epoch 491 Error= 134753 0 (882543,718388) 
.................................
Epoch 492 Error= 134682 0 (904519,727247) 
.................................
Epoch 493 Error= 134699 0 (873948,722762) 
.................................
Epoch 494 Error= 134756 0 (879341,728363) 
.................................
Epoch 495 Error= 134726 0 (905226,726053) 
.................................
Epoch 496 Error= 134752 0 (867839,724970) 
.................................
Epoch 497 Error= 134661 0 (899825,736512) 
.................................
Epoch 498 Error= 134700 0 (883974,727647) 
.................................
Epoch 499 Error= 134672 0 (890062,725344) 
.................................
Epoch 500 Error= 134669 0 (900261,734958) 
 counting_train_errors.................................

train1_NErrors= 36321/1.55037e+06 2.34273
Class01= 877/1.51366e+06	0.0579392
Class11= 35444/36715	96.5382

 counting_test_errors.........

test1_NErrors= 8891/372626 2.38604
Class01= 247/363651	0.0679223
Class11= 8644/8975	96.312

.................................
Epoch 501 Error= 134659 0 (906273,740690) 
.................................
Epoch 502 Error= 135063 0 (925976,724850) 
.................................
Epoch 503 Error= 134643 0 (857402,741035) 
.................................
Epoch 504 Error= 134655 0 (879057,743536) 
.................................
Epoch 505 Error= 134634 0 (871286,739603) 
.................................
Epoch 506 Error= 134610 0 (877397,745291) 
.................................
Epoch 507 Error= 134576 0 (855904,751185) 
.................................
Epoch 508 Error= 134629 0 (865219,745897) 
.................................
Epoch 509 Error= 134565 0 (864428,745012) 
.................................
Epoch 510 Error= 134591 0 (886986,748372) 
 counting_train_errors.................................

train1_NErrors= 36328/1.55037e+06 2.34318
Class01= 1445/1.51366e+06	0.0954643
Class11= 34883/36715	95.0102

 counting_test_errors.........

test1_NErrors= 8919/372626 2.39355
Class01= 400/363651	0.109996
Class11= 8519/8975	94.9192

.................................
Epoch 511 Error= 134584 0 (865925,752065) 
.................................
Epoch 512 Error= 134622 0 (849213,748782) 
.................................
Epoch 513 Error= 134550 0 (838753,746490) 
.................................
Epoch 514 Error= 134537 0 (862208,755368) 
.................................
Epoch 515 Error= 134589 0 (839424,753296) 
.................................
Epoch 516 Error= 134540 0 (877313,753718) 
.................................
Epoch 517 Error= 134504 0 (874309,755882) 
.................................
Epoch 518 Error= 134498 0 (864291,762006) 
.................................
Epoch 519 Error= 134503 0 (850476,763440) 
.................................
Epoch 520 Error= 134557 0 (846892,749447) 
 counting_train_errors.................................

train1_NErrors= 36331/1.55037e+06 2.34338
Class01= 878/1.51366e+06	0.0580053
Class11= 35453/36715	96.5627

 counting_test_errors.........

test1_NErrors= 8890/372626 2.38577
Class01= 239/363651	0.0657224
Class11= 8651/8975	96.39

.................................
Epoch 521 Error= 134462 0 (844074,757623) 
.................................
Epoch 522 Error= 134467 0 (854338,765038) 
.................................
Epoch 523 Error= 134499 0 (876265,760195) 
.................................
Epoch 524 Error= 134476 0 (845471,767320) 
.................................
Epoch 525 Error= 134512 0 (883742,757183) 
.................................
Epoch 526 Error= 134940 0 (885544,765636) 
.................................
Epoch 527 Error= 134521 0 (821282,768158) 
.................................
Epoch 528 Error= 134420 0 (809356,766144) 
.................................
Epoch 529 Error= 134462 0 (825960,771782) 
.................................
Epoch 530 Error= 134493 0 (858115,768464) 
 counting_train_errors.................................

train1_NErrors= 36348/1.55037e+06 2.34447
Class01= 1407/1.51366e+06	0.0929538
Class11= 34941/36715	95.1682

 counting_test_errors.........

test1_NErrors= 8913/372626 2.39194
Class01= 389/363651	0.106971
Class11= 8524/8975	94.9749

.................................
Epoch 531 Error= 134550 0 (870061,771079) 
.................................
Epoch 532 Error= 134400 0 (784109,769300) 
.................................
Epoch 533 Error= 134421 0 (799060,773686) 
.................................
Epoch 534 Error= 134399 0 (844254,767688) 
.................................
Epoch 535 Error= 134449 0 (817297,779002) 
.................................
Epoch 536 Error= 134393 0 (802952,763912) 
.................................
Epoch 537 Error= 134309 0 (827522,777472) 
.................................
Epoch 538 Error= 134349 0 (813042,778031) 
.................................
Epoch 539 Error= 134350 0 (812522,769605) 
.................................
Epoch 540 Error= 134374 0 (836130,782928) 
 counting_train_errors.................................

train1_NErrors= 36287/1.55037e+06 2.34054
Class01= 804/1.51366e+06	0.0531165
Class11= 35483/36715	96.6444

 counting_test_errors.........

test1_NErrors= 8875/372626 2.38174
Class01= 225/363651	0.0618725
Class11= 8650/8975	96.3788

.................................
Epoch 541 Error= 134356 0 (810855,784191) 
.................................
Epoch 542 Error= 134348 0 (820578,780663) 
.................................
Epoch 543 Error= 134261 0 (800055,774321) 
.................................
Epoch 544 Error= 134368 0 (820263,785879) 
.................................
Epoch 545 Error= 134268 0 (811631,784098) 
.................................
Epoch 546 Error= 134237 0 (793920,777992) 
.................................
Epoch 547 Error= 134317 0 (811934,779290) 
.................................
Epoch 548 Error= 134281 0 (817068,783703) 
.................................
Epoch 549 Error= 134261 0 (791382,776391) 
.................................
Epoch 550 Error= 134234 0 (807584,787894) 
 counting_train_errors.................................

train1_NErrors= 36284/1.55037e+06 2.34034
Class01= 1245/1.51366e+06	0.0822512
Class11= 35039/36715	95.4351

 counting_test_errors.........

test1_NErrors= 8882/372626 2.38362
Class01= 346/363651	0.0951462
Class11= 8536/8975	95.1086

.................................
Epoch 551 Error= 134280 0 (885302,779312) 
.................................
Epoch 552 Error= 134317 0 (812996,793406) 
.................................
Epoch 553 Error= 134281 0 (830242,789020) 
.................................
Epoch 554 Error= 134249 0 (785648,785246) 
.................................
Epoch 555 Error= 134187 0 (781857,777796) 
.................................
Epoch 556 Error= 134559 0 (923418,771771) 
.................................
Epoch 557 Error= 134502 0 (722958,785127) 
.................................
Epoch 558 Error= 134315 0 (752508,790865) 
.................................
Epoch 559 Error= 134158 0 (765566,785826) 
.................................
Epoch 560 Error= 134207 0 (795778,792164) 
 counting_train_errors.................................

train1_NErrors= 36272/1.55037e+06 2.33957
Class01= 1397/1.51366e+06	0.0922932
Class11= 34875/36715	94.9884

 counting_test_errors.........

test1_NErrors= 8906/372626 2.39006
Class01= 388/363651	0.106696
Class11= 8518/8975	94.9081

.................................
Epoch 561 Error= 134183 0 (748893,788406) 
.................................
Epoch 562 Error= 134583 0 (851525,782842) 
.................................
Epoch 563 Error= 134144 0 (736768,788214) 
.................................
Epoch 564 Error= 134238 0 (763162,791304) 
.................................
Epoch 565 Error= 134165 0 (750472,783650) 
.................................
Epoch 566 Error= 134170 0 (776254,797661) 
.................................
Epoch 567 Error= 134177 0 (759904,785234) 
.................................
Epoch 568 Error= 134142 0 (789769,793099) 
.................................
Epoch 569 Error= 134111 0 (742137,792799) 
.................................
Epoch 570 Error= 134169 0 (766286,791917) 
 counting_train_errors.................................

train1_NErrors= 36255/1.55037e+06 2.33847
Class01= 1036/1.51366e+06	0.0684436
Class11= 35219/36715	95.9254

 counting_test_errors.........

test1_NErrors= 8879/372626 2.38282
Class01= 288/363651	0.0791968
Class11= 8591/8975	95.7214

.................................
Epoch 571 Error= 134167 0 (774175,799445) 
.................................
Epoch 572 Error= 134235 0 (793289,791017) 
.................................
Epoch 573 Error= 134101 0 (766041,787948) 
.................................
Epoch 574 Error= 134183 0 (784180,794436) 
.................................
Epoch 575 Error= 134036 0 (757513,805625) 
.................................
Epoch 576 Error= 134134 0 (774666,795539) 
.................................
Epoch 577 Error= 134070 0 (738337,798293) 
.................................
Epoch 578 Error= 134105 0 (755180,793717) 
.................................
Epoch 579 Error= 134108 0 (750973,801018) 
.................................
Epoch 580 Error= 134175 0 (791530,805842) 
 counting_train_errors.................................

train1_NErrors= 36244/1.55037e+06 2.33776
Class01= 1140/1.51366e+06	0.0753144
Class11= 35104/36715	95.6121

 counting_test_errors.........

test1_NErrors= 8874/372626 2.38148
Class01= 322/363651	0.0885464
Class11= 8552/8975	95.2869

.................................
Epoch 581 Error= 134063 0 (758377,800023) 
.................................
Epoch 582 Error= 133991 0 (737447,803198) 
.................................
Epoch 583 Error= 134024 0 (746899,800192) 
.................................
Epoch 584 Error= 134033 0 (771360,798576) 
.................................
Epoch 585 Error= 134029 0 (748014,803577) 
.................................
Epoch 586 Error= 134001 0 (740293,798382) 
.................................
Epoch 587 Error= 134067 0 (763065,801454) 
.................................
Epoch 588 Error= 134042 0 (752799,794202) 
.................................
Epoch 589 Error= 135376 0 (824076,769624) 
.................................
Epoch 590 Error= 134280 0 (581889,803682) 
 counting_train_errors.................................

train1_NErrors= 36280/1.55037e+06 2.34009
Class01= 915/1.51366e+06	0.0604497
Class11= 35365/36715	96.323

 counting_test_errors.........

test1_NErrors= 8874/372626 2.38148
Class01= 260/363651	0.0714971
Class11= 8614/8975	95.9777

.................................
Epoch 591 Error= 133974 0 (684794,799633) 
.................................
Epoch 592 Error= 134004 0 (689067,805811) 
.................................
Epoch 593 Error= 133971 0 (667615,808126) 
.................................
Epoch 594 Error= 133907 0 (681536,808534) 
.................................
Epoch 595 Error= 133912 0 (731599,808629) 
.................................
Epoch 596 Error= 134040 0 (676278,802793) 
.................................
Epoch 597 Error= 133937 0 (697965,797652) 
.................................
Epoch 598 Error= 133910 0 (690459,805549) 
.................................
Epoch 599 Error= 133871 0 (695190,807955) 
.................................
Epoch 600 Error= 133953 0 (761332,804820) 
 counting_train_errors.................................

train1_NErrors= 36259/1.55037e+06 2.33873
Class01= 1489/1.51366e+06	0.0983712
Class11= 34770/36715	94.7024

 counting_test_errors.........

test1_NErrors= 8897/372626 2.38765
Class01= 414/363651	0.113845
Class11= 8483/8975	94.5181

.................................
Epoch 601 Error= 133909 0 (686513,809653) 
.................................
Epoch 602 Error= 133924 0 (681621,800891) 
.................................
Epoch 603 Error= 134572 0 (880200,793854) 
.................................
Epoch 604 Error= 133944 0 (643514,800973) 
.................................
Epoch 605 Error= 133913 0 (680219,806563) 
.................................
Epoch 606 Error= 133917 0 (694338,810374) 
.................................
Epoch 607 Error= 133856 0 (671503,796737) 
.................................
Epoch 608 Error= 133879 0 (673428,807064) 
.................................
Epoch 609 Error= 133892 0 (683032,800924) 
.................................
Epoch 610 Error= 133810 0 (687789,810523) 
 counting_train_errors.................................

train1_NErrors= 36257/1.55037e+06 2.3386
Class01= 1169/1.51366e+06	0.0772303
Class11= 35088/36715	95.5686

 counting_test_errors.........

test1_NErrors= 8865/372626 2.37906
Class01= 317/363651	0.0871715
Class11= 8548/8975	95.2423

.................................
Epoch 611 Error= 134076 0 (728600,797047) 
.................................
Epoch 612 Error= 133811 0 (656364,810049) 
.................................
Epoch 613 Error= 133814 0 (659506,809530) 
.................................
Epoch 614 Error= 133910 0 (664457,813102) 
.................................
Epoch 615 Error= 136027 0 (984711,752602) 
.................................
Epoch 616 Error= 134550 0 (465312,780598) 
.................................
Epoch 617 Error= 133951 0 (556610,809033) 
.................................
Epoch 618 Error= 133929 0 (599625,810679) 
.................................
Epoch 619 Error= 133782 0 (607353,809392) 
.................................
Epoch 620 Error= 133798 0 (616210,809824) 
 counting_train_errors.................................

train1_NErrors= 36322/1.55037e+06 2.3428
Class01= 595/1.51366e+06	0.0393088
Class11= 35727/36715	97.309

 counting_test_errors.........

test1_NErrors= 8864/372626 2.37879
Class01= 172/363651	0.0472981
Class11= 8692/8975	96.8468

.................................
Epoch 621 Error= 133826 0 (617212,805434) 
.................................
Epoch 622 Error= 133826 0 (608073,802971) 
.................................
Epoch 623 Error= 133774 0 (615122,807562) 
.................................
Epoch 624 Error= 133755 0 (631552,806546) 
.................................
Epoch 625 Error= 133793 0 (673713,804194) 
.................................
Epoch 626 Error= 133819 0 (613199,809331) 
.................................
Epoch 627 Error= 133737 0 (645926,817792) 
.................................
Epoch 628 Error= 133717 0 (625858,815755) 
.................................
Epoch 629 Error= 133734 0 (661483,811120) 
.................................
Epoch 630 Error= 133724 0 (654154,809735) 
 counting_train_errors.................................

train1_NErrors= 36269/1.55037e+06 2.33938
Class01= 854/1.51366e+06	0.0564197
Class11= 35415/36715	96.4592

 counting_test_errors.........

test1_NErrors= 8868/372626 2.37987
Class01= 239/363651	0.0657224
Class11= 8629/8975	96.1448

.................................
Epoch 631 Error= 133776 0 (646542,810658) 
.................................
Epoch 632 Error= 133719 0 (638287,813206) 
.................................
Epoch 633 Error= 133718 0 (643358,809823) 
.................................
Epoch 634 Error= 133647 0 (630705,795952) 
.................................
Epoch 635 Error= 133825 0 (679624,817373) 
.................................
Epoch 636 Error= 133683 0 (628557,801809) 
.................................
Epoch 637 Error= 133677 0 (628675,816111) 
.................................
Epoch 638 Error= 133751 0 (626498,816642) 
.................................
Epoch 639 Error= 133730 0 (644927,802093) 
.................................
Epoch 640 Error= 133663 0 (633327,814022) 
 counting_train_errors.................................

train1_NErrors= 36225/1.55037e+06 2.33654
Class01= 1288/1.51366e+06	0.085092
Class11= 34937/36715	95.1573

 counting_test_errors.........

test1_NErrors= 8882/372626 2.38362
Class01= 367/363651	0.100921
Class11= 8515/8975	94.8747

.................................
Epoch 641 Error= 133655 0 (634448,798592) 
.................................
Epoch 642 Error= 133680 0 (648841,803454) 
.................................
Epoch 643 Error= 133678 0 (615881,804104) 
.................................
Epoch 644 Error= 133667 0 (625668,815092) 
.................................
Epoch 645 Error= 133689 0 (673521,813404) 
.................................
Epoch 646 Error= 133610 0 (614397,812419) 
.................................
Epoch 647 Error= 133628 0 (624061,816596) 
.................................
Epoch 648 Error= 133599 0 (635464,805862) 
.................................
Epoch 649 Error= 133585 0 (646880,812852) 
.................................
Epoch 650 Error= 133641 0 (604169,812321) 
 counting_train_errors.................................

train1_NErrors= 36240/1.55037e+06 2.33751
Class01= 1290/1.51366e+06	0.0852242
Class11= 34950/36715	95.1927

 counting_test_errors.........

test1_NErrors= 8881/372626 2.38335
Class01= 368/363651	0.101196
Class11= 8513/8975	94.8524

.................................
Epoch 651 Error= 133618 0 (618105,819263) 
.................................
Epoch 652 Error= 133628 0 (636796,808600) 
.................................
Epoch 653 Error= 133632 0 (631861,816018) 
.................................
Epoch 654 Error= 133600 0 (621440,809544) 
.................................
Epoch 655 Error= 133577 0 (603528,811091) 
.................................
Epoch 656 Error= 133548 0 (619386,817451) 
.................................
Epoch 657 Error= 133595 0 (624733,811294) 
.................................
Epoch 658 Error= 133552 0 (623577,817663) 
.................................
Epoch 659 Error= 133522 0 (623212,821432) 
.................................
Epoch 660 Error= 133561 0 (599990,822026) 
 counting_train_errors.................................

train1_NErrors= 36239/1.55037e+06 2.33744
Class01= 1015/1.51366e+06	0.0670562
Class11= 35224/36715	95.939

 counting_test_errors.........

test1_NErrors= 8874/372626 2.38148
Class01= 295/363651	0.0811217
Class11= 8579/8975	95.5877

.................................
Epoch 661 Error= 133566 0 (617398,811145) 
.................................
Epoch 662 Error= 133526 0 (598531,814251) 
.................................
Epoch 663 Error= 133533 0 (609408,813672) 
.................................
Epoch 664 Error= 133542 0 (604083,806259) 
.................................
Epoch 665 Error= 133484 0 (610962,813030) 
.................................
Epoch 666 Error= 133596 0 (576050,808056) 
.................................
Epoch 667 Error= 133507 0 (619275,813171) 
.................................
Epoch 668 Error= 133558 0 (594043,801969) 
.................................
Epoch 669 Error= 133495 0 (600870,809842) 
.................................
Epoch 670 Error= 133486 0 (620139,820798) 
 counting_train_errors.................................

train1_NErrors= 36176/1.55037e+06 2.33338
Class01= 1341/1.51366e+06	0.0885935
Class11= 34835/36715	94.8795

 counting_test_errors.........

test1_NErrors= 8857/372626 2.37691
Class01= 381/363651	0.104771
Class11= 8476/8975	94.4401

.................................
Epoch 671 Error= 133523 0 (596842,813300) 
.................................
Epoch 672 Error= 133498 0 (623619,813659) 
.................................
Epoch 673 Error= 133457 0 (606730,809023) 
.................................
Epoch 674 Error= 133525 0 (600175,813783) 
.................................
Epoch 675 Error= 133482 0 (588807,810788) 
.................................
Epoch 676 Error= 133536 0 (607893,812459) 
.................................
Epoch 677 Error= 133427 0 (605557,817217) 
.................................
Epoch 678 Error= 133467 0 (580991,819331) 
.................................
Epoch 679 Error= 133419 0 (598777,815647) 
.................................
Epoch 680 Error= 133523 0 (602053,804720) 
 counting_train_errors.................................

train1_NErrors= 36173/1.55037e+06 2.33318
Class01= 1175/1.51366e+06	0.0776267
Class11= 34998/36715	95.3234

 counting_test_errors.........

test1_NErrors= 8853/372626 2.37584
Class01= 324/363651	0.0890964
Class11= 8529/8975	95.0306

.................................
Epoch 681 Error= 133727 0 (763848,803070) 
.................................
Epoch 682 Error= 133433 0 (562978,815982) 
.................................
Epoch 683 Error= 133452 0 (580021,818127) 
.................................
Epoch 684 Error= 133655 0 (666662,803834) 
.................................
Epoch 685 Error= 133429 0 (569608,819484) 
.................................
Epoch 686 Error= 133407 0 (581904,817368) 
.................................
Epoch 687 Error= 133422 0 (567992,810082) 
.................................
Epoch 688 Error= 133388 0 (590735,812449) 
.................................
Epoch 689 Error= 133560 0 (588288,805267) 
.................................
Epoch 690 Error= 133466 0 (570239,819094) 
 counting_train_errors.................................

train1_NErrors= 36292/1.55037e+06 2.34086
Class01= 590/1.51366e+06	0.0389785
Class11= 35702/36715	97.2409

 counting_test_errors.........

test1_NErrors= 8863/372626 2.37852
Class01= 176/363651	0.0483981
Class11= 8687/8975	96.7911

.................................
Epoch 691 Error= 133422 0 (583355,819553) 
.................................
Epoch 692 Error= 133351 0 (576715,809678) 
.................................
Epoch 693 Error= 133370 0 (564883,816503) 
.................................
Epoch 694 Error= 133472 0 (593641,812231) 
.................................
Epoch 695 Error= 133413 0 (583223,819339) 
.................................
Epoch 696 Error= 133361 0 (562399,808426) 
.................................
Epoch 697 Error= 133357 0 (564802,806958) 
.................................
Epoch 698 Error= 133301 0 (573859,817698) 
.................................
Epoch 699 Error= 133336 0 (571066,802902) 
.................................
Epoch 700 Error= 133295 0 (573402,807673) 
 counting_train_errors.................................

train1_NErrors= 36156/1.55037e+06 2.33209
Class01= 1375/1.51366e+06	0.0908397
Class11= 34781/36715	94.7324

 counting_test_errors.........

test1_NErrors= 8850/372626 2.37504
Class01= 380/363651	0.104496
Class11= 8470/8975	94.3733

.................................
Epoch 701 Error= 133377 0 (584030,811839) 
.................................
Epoch 702 Error= 133317 0 (560279,817239) 
.................................
Epoch 703 Error= 133334 0 (568516,818481) 
.................................
Epoch 704 Error= 133325 0 (575551,801889) 
.................................
Epoch 705 Error= 133285 0 (574580,808088) 
.................................
Epoch 706 Error= 133291 0 (584687,811604) 
.................................
Epoch 707 Error= 133297 0 (554296,809690) 
.................................
Epoch 708 Error= 133347 0 (555763,808845) 
.................................
Epoch 709 Error= 133251 0 (557291,809784) 
.................................
Epoch 710 Error= 133237 0 (560760,805858) 
 counting_train_errors.................................

train1_NErrors= 36172/1.55037e+06 2.33312
Class01= 1116/1.51366e+06	0.0737288
Class11= 35056/36715	95.4814

 counting_test_errors.........

test1_NErrors= 8861/372626 2.37799
Class01= 323/363651	0.0888214
Class11= 8538/8975	95.1309

.................................
Epoch 711 Error= 133328 0 (571309,810088) 
.................................
Epoch 712 Error= 133216 0 (553835,807322) 
.................................
Epoch 713 Error= 133310 0 (567158,811594) 
.................................
Epoch 714 Error= 133302 0 (550094,808341) 
.................................
Epoch 715 Error= 133256 0 (546958,805449) 
.................................
Epoch 716 Error= 133272 0 (565632,815846) 
.................................
Epoch 717 Error= 133312 0 (552608,809289) 
.................................
Epoch 718 Error= 133297 0 (545174,795963) 
.................................
Epoch 719 Error= 133230 0 (559362,805517) 
.................................
Epoch 720 Error= 133243 0 (560746,812698) 
 counting_train_errors.................................

train1_NErrors= 36116/1.55037e+06 2.32951
Class01= 1235/1.51366e+06	0.0815906
Class11= 34881/36715	95.0048

 counting_test_errors.........

test1_NErrors= 8856/372626 2.37665
Class01= 348/363651	0.0956961
Class11= 8508/8975	94.7967

.................................
Epoch 721 Error= 133215 0 (554317,804939) 
.................................
Epoch 722 Error= 133221 0 (557058,808713) 
.................................
Epoch 723 Error= 133243 0 (551141,809419) 
.................................
Epoch 724 Error= 133189 0 (547760,808346) 
.................................
Epoch 725 Error= 133241 0 (562414,802840) 
.................................
Epoch 726 Error= 133210 0 (551753,809685) 
.................................
Epoch 727 Error= 133164 0 (547551,803823) 
.................................
Epoch 728 Error= 133176 0 (551254,808263) 
.................................
Epoch 729 Error= 133175 0 (539289,807921) 
.................................
Epoch 730 Error= 133238 0 (545912,807404) 
 counting_train_errors.................................

train1_NErrors= 36197/1.55037e+06 2.33473
Class01= 1099/1.51366e+06	0.0726057
Class11= 35098/36715	95.5958

 counting_test_errors.........

test1_NErrors= 8862/372626 2.37826
Class01= 301/363651	0.0827717
Class11= 8561/8975	95.3872

.................................
Epoch 731 Error= 133265 0 (566870,797864) 
.................................
Epoch 732 Error= 133134 0 (533969,797041) 
.................................
Epoch 733 Error= 133138 0 (541964,811053) 
.................................
Epoch 734 Error= 133257 0 (567918,802852) 
.................................
Epoch 735 Error= 133197 0 (543711,808028) 
.................................
Epoch 736 Error= 133198 0 (535238,804910) 
.................................
Epoch 737 Error= 133136 0 (539553,807933) 
.................................
Epoch 738 Error= 134892 0 (1.24039e+06,772035) 
.................................
Epoch 739 Error= 135465 0 (432327,753981) 
.................................
Epoch 740 Error= 134846 0 (333543,745507) 
 counting_train_errors.................................

train1_NErrors= 36297/1.55037e+06 2.34118
Class01= 751/1.51366e+06	0.049615
Class11= 35546/36715	96.816

 counting_test_errors.........

test1_NErrors= 8851/372626 2.3753
Class01= 184/363651	0.050598
Class11= 8667/8975	96.5682

.................................
Epoch 741 Error= 134462 0 (320413,764775) 
.................................
Epoch 742 Error= 133790 0 (342478,775750) 
.................................
Epoch 743 Error= 133308 0 (429406,807314) 
.................................
Epoch 744 Error= 133239 0 (459289,797655) 
.................................
Epoch 745 Error= 133157 0 (468728,794880) 
.................................
Epoch 746 Error= 133157 0 (478142,799182) 
.................................
Epoch 747 Error= 133170 0 (475867,801186) 
.................................
Epoch 748 Error= 133055 0 (497344,795116) 
.................................
Epoch 749 Error= 133164 0 (485277,803691) 
.................................
Epoch 750 Error= 133119 0 (489511,793678) 
 counting_train_errors.................................

train1_NErrors= 36238/1.55037e+06 2.33738
Class01= 989/1.51366e+06	0.0653385
Class11= 35249/36715	96.0071

 counting_test_errors.........

test1_NErrors= 8861/372626 2.37799
Class01= 284/363651	0.0780969
Class11= 8577/8975	95.5655

.................................
Epoch 751 Error= 133112 0 (497401,789210) 
.................................
Epoch 752 Error= 133205 0 (531534,801203) 
.................................
Epoch 753 Error= 133063 0 (496343,797935) 
.................................
Epoch 754 Error= 133103 0 (510989,780936) 
.................................
Epoch 755 Error= 133102 0 (515837,795068) 
.................................
Epoch 756 Error= 133147 0 (515096,801125) 
.................................
Epoch 757 Error= 133059 0 (497946,802833) 
.................................
Epoch 758 Error= 133094 0 (493309,786488) 
.................................
Epoch 759 Error= 133043 0 (495656,800172) 
.................................
Epoch 760 Error= 133074 0 (506228,786935) 
 counting_train_errors.................................

train1_NErrors= 36185/1.55037e+06 2.33396
Class01= 975/1.51366e+06	0.0644136
Class11= 35210/36715	95.9009

 counting_test_errors.........

test1_NErrors= 8846/372626 2.37396
Class01= 283/363651	0.0778219
Class11= 8563/8975	95.4095

.................................
Epoch 761 Error= 133053 0 (504963,804870) 
.................................
Epoch 762 Error= 133046 0 (506691,796014) 
.................................
Epoch 763 Error= 135479 0 (2.73541e+06,747133) 
.................................
Epoch 764 Error= 136895 0 (161256,711717) 
.................................
Epoch 765 Error= 135502 0 (266161,771790) 
.................................
Epoch 766 Error= 135181 0 (292229,769929) 
.................................
Epoch 767 Error= 134992 0 (300620,768231) 
.................................
Epoch 768 Error= 134869 0 (298964,778166) 
.................................
Epoch 769 Error= 134680 0 (282256,766623) 
.................................
Epoch 770 Error= 134562 0 (268543,748093) 
 counting_train_errors.................................

train1_NErrors= 36316/1.55037e+06 2.34241
Class01= 1364/1.51366e+06	0.090113
Class11= 34952/36715	95.1981

 counting_test_errors.........

test1_NErrors= 8871/372626 2.38067
Class01= 347/363651	0.0954212
Class11= 8524/8975	94.9749

.................................
Epoch 771 Error= 134440 0 (263120,757727) 
.................................
Epoch 772 Error= 134333 0 (259864,750403) 
.................................
Epoch 773 Error= 134281 0 (259016,767276) 
.................................
Epoch 774 Error= 134182 0 (257788,770757) 
.................................
Epoch 775 Error= 134086 0 (269451,754651) 
.................................
Epoch 776 Error= 134073 0 (265066,756218) 
.................................
Epoch 777 Error= 133961 0 (275768,764656) 
.................................
Epoch 778 Error= 133934 0 (276907,766087) 
.................................
Epoch 779 Error= 133823 0 (283799,755606) 
.................................
Epoch 780 Error= 133800 0 (284585,765996) 
 counting_train_errors.................................

train1_NErrors= 36229/1.55037e+06 2.3368
Class01= 1070/1.51366e+06	0.0706898
Class11= 35159/36715	95.762

 counting_test_errors.........

test1_NErrors= 8864/372626 2.37879
Class01= 300/363651	0.0824967
Class11= 8564/8975	95.4206

.................................
Epoch 781 Error= 133775 0 (286488,762968) 
.................................
Epoch 782 Error= 133748 0 (290679,760607) 
.................................
Epoch 783 Error= 133641 0 (285532,765351) 
.................................
Epoch 784 Error= 133587 0 (284364,754071) 
.................................
Epoch 785 Error= 133647 0 (290372,762385) 
.................................
Epoch 786 Error= 133576 0 (293417,754142) 
.................................
Epoch 787 Error= 133504 0 (293653,756492) 
.................................
Epoch 788 Error= 133574 0 (290311,747243) 
.................................
Epoch 789 Error= 133558 0 (299761,758028) 
.................................
Epoch 790 Error= 133473 0 (295947,752935) 
 counting_train_errors.................................

train1_NErrors= 36218/1.55037e+06 2.33609
Class01= 1060/1.51366e+06	0.0700292
Class11= 35158/36715	95.7592

 counting_test_errors.........

test1_NErrors= 8850/372626 2.37504
Class01= 291/363651	0.0800218
Class11= 8559/8975	95.3649

.................................
Epoch 791 Error= 133471 0 (298278,759963) 
.................................
Epoch 792 Error= 133470 0 (305464,753827) 
.................................
Epoch 793 Error= 133497 0 (305448,759508) 
.................................
Epoch 794 Error= 133420 0 (305670,758044) 
.................................
Epoch 795 Error= 133469 0 (304493,756412) 
.................................
Epoch 796 Error= 133396 0 (309779,748693) 
.................................
Epoch 797 Error= 133353 0 (310813,757795) 
.................................
Epoch 798 Error= 133401 0 (312455,746707) 
.................................
Epoch 799 Error= 133330 0 (323052,753193) 
.................................
Epoch 800 Error= 133398 0 (323924,757437) 
 counting_train_errors.................................

train1_NErrors= 36257/1.55037e+06 2.3386
Class01= 593/1.51366e+06	0.0391767
Class11= 35664/36715	97.1374

 counting_test_errors.........

test1_NErrors= 8851/372626 2.3753
Class01= 171/363651	0.0470231
Class11= 8680/8975	96.7131

.................................
Epoch 801 Error= 133374 0 (323613,758005) 
.................................
Epoch 802 Error= 133278 0 (341216,753009) 
.................................
Epoch 803 Error= 133378 0 (335762,757437) 
.................................
Epoch 804 Error= 133364 0 (319730,746669) 
.................................
Epoch 805 Error= 133339 0 (333858,749191) 
.................................
Epoch 806 Error= 133309 0 (338745,749724) 
.................................
Epoch 807 Error= 133332 0 (339484,754567) 
.................................
Epoch 808 Error= 133303 0 (350552,750503) 
.................................
Epoch 809 Error= 133231 0 (338873,755396) 
.................................
Epoch 810 Error= 133277 0 (368121,751434) 
 counting_train_errors.................................

train1_NErrors= 36240/1.55037e+06 2.33751
Class01= 861/1.51366e+06	0.0568822
Class11= 35379/36715	96.3612

 counting_test_errors.........

test1_NErrors= 8864/372626 2.37879
Class01= 254/363651	0.0698472
Class11= 8610/8975	95.9331

.................................
Epoch 811 Error= 133245 0 (353491,742635) 
.................................
Epoch 812 Error= 133255 0 (365902,749998) 
.................................
Epoch 813 Error= 133229 0 (378280,746175) 
.................................
Epoch 814 Error= 133247 0 (368999,750254) 
.................................
Epoch 815 Error= 133205 0 (360710,756764) 
.................................
Epoch 816 Error= 133141 0 (385766,755148) 
.................................
Epoch 817 Error= 133207 0 (381606,747435) 
.................................
Epoch 818 Error= 133221 0 (380202,749183) 
.................................
Epoch 819 Error= 133183 0 (392273,748464) 
.................................
Epoch 820 Error= 133181 0 (391307,748476) 
 counting_train_errors.................................

train1_NErrors= 36194/1.55037e+06 2.33454
Class01= 1044/1.51366e+06	0.0689721
Class11= 35150/36715	95.7374

 counting_test_errors.........

test1_NErrors= 8861/372626 2.37799
Class01= 302/363651	0.0830467
Class11= 8559/8975	95.3649

.................................
Epoch 821 Error= 133102 0 (396716,757359) 
.................................
Epoch 822 Error= 133681 0 (488511,723749) 
.................................
Epoch 823 Error= 133249 0 (355024,754367) 
.................................
Epoch 824 Error= 133127 0 (397060,756041) 
.................................
Epoch 825 Error= 133054 0 (403034,755368) 
.................................
Epoch 826 Error= 133073 0 (396904,750731) 
.................................
Epoch 827 Error= 133101 0 (406360,744839) 
.................................
Epoch 828 Error= 133045 0 (423993,738706) 
.................................
Epoch 829 Error= 133028 0 (413287,757690) 
.................................
Epoch 830 Error= 132978 0 (421593,753664) 
 counting_train_errors.................................

train1_NErrors= 36201/1.55037e+06 2.33499
Class01= 1426/1.51366e+06	0.0942091
Class11= 34775/36715	94.7161

 counting_test_errors.........

test1_NErrors= 8864/372626 2.37879
Class01= 394/363651	0.108346
Class11= 8470/8975	94.3733

.................................
Epoch 831 Error= 133233 0 (458407,739259) 
.................................
Epoch 832 Error= 133000 0 (425429,760099) 
.................................
Epoch 833 Error= 133014 0 (463144,745407) 
.................................
Epoch 834 Error= 133017 0 (424521,746445) 
.................................
Epoch 835 Error= 133027 0 (435677,751205) 
.................................
Epoch 836 Error= 132947 0 (429997,745065) 
.................................
Epoch 837 Error= 132982 0 (454282,751475) 
.................................
Epoch 838 Error= 132951 0 (441463,746476) 
.................................
Epoch 839 Error= 133029 0 (460851,748028) 
.................................
Epoch 840 Error= 133036 0 (481500,739201) 
 counting_train_errors.................................

train1_NErrors= 36191/1.55037e+06 2.33435
Class01= 883/1.51366e+06	0.0583356
Class11= 35308/36715	96.1678

 counting_test_errors.........

test1_NErrors= 8855/372626 2.37638
Class01= 246/363651	0.0676473
Class11= 8609/8975	95.922

.................................
Epoch 841 Error= 132966 0 (431127,747592) 
.................................
Epoch 842 Error= 132913 0 (444558,751584) 
.................................
Epoch 843 Error= 132938 0 (451258,739473) 
.................................
Epoch 844 Error= 132953 0 (450720,750692) 
.................................
Epoch 845 Error= 137206 0 (2.866e+07,676247) 
.................................
Epoch 846 Error= 136958 0 (60750.8,674272) 
.................................
Epoch 847 Error= 136120 0 (66558,713823) 
.................................
Epoch 848 Error= 135841 0 (74208.8,716466) 
.................................
Epoch 849 Error= 135599 0 (81338.7,725476) 
.................................
Epoch 850 Error= 135495 0 (87578.3,730320) 
 counting_train_errors.................................

train1_NErrors= 36265/1.55037e+06 2.33912
Class01= 880/1.51366e+06	0.0581374
Class11= 35385/36715	96.3775

 counting_test_errors.........

test1_NErrors= 8870/372626 2.3804
Class01= 240/363651	0.0659973
Class11= 8630/8975	96.156

.................................
Epoch 851 Error= 135416 0 (91529.6,715863) 
.................................
Epoch 852 Error= 135260 0 (98074,723841) 
.................................
Epoch 853 Error= 135236 0 (100299,727837) 
.................................
Epoch 854 Error= 135157 0 (106028,727819) 
.................................
Epoch 855 Error= 135158 0 (108511,732109) 
.................................
Epoch 856 Error= 135079 0 (113024,724459) 
.................................
Epoch 857 Error= 134997 0 (116903,734089) 
.................................
Epoch 858 Error= 134943 0 (118101,728046) 
.................................
Epoch 859 Error= 134943 0 (121695,736306) 
.................................
Epoch 860 Error= 134912 0 (125186,734836) 
 counting_train_errors.................................

train1_NErrors= 36317/1.55037e+06 2.34247
Class01= 1484/1.51366e+06	0.0980408
Class11= 34833/36715	94.874

 counting_test_errors.........

test1_NErrors= 8886/372626 2.3847
Class01= 396/363651	0.108896
Class11= 8490/8975	94.5961

.................................
Epoch 861 Error= 134879 0 (129996,737945) 
.................................
Epoch 862 Error= 134831 0 (131064,744097) 
.................................
Epoch 863 Error= 134790 0 (136628,749585) 
.................................
Epoch 864 Error= 134789 0 (138527,730866) 
.................................
Epoch 865 Error= 134803 0 (139065,749947) 
.................................
Epoch 866 Error= 134754 0 (142561,746776) 
.................................
Epoch 867 Error= 134746 0 (146108,742020) 
.................................
Epoch 868 Error= 134686 0 (148757,743274) 
.................................
Epoch 869 Error= 134699 0 (154530,749378) 
.................................
Epoch 870 Error= 134709 0 (155982,740125) 
 counting_train_errors.................................

train1_NErrors= 36233/1.55037e+06 2.33706
Class01= 885/1.51366e+06	0.0584677
Class11= 35348/36715	96.2767

 counting_test_errors.........

test1_NErrors= 8844/372626 2.37343
Class01= 237/363651	0.0651724
Class11= 8607/8975	95.8997

.................................
Epoch 871 Error= 134613 0 (158611,751979) 
.................................
Epoch 872 Error= 134521 0 (161316,738245) 
.................................
Epoch 873 Error= 134556 0 (163973,745991) 
.................................
Epoch 874 Error= 134548 0 (165246,748193) 
.................................
Epoch 875 Error= 134530 0 (169486,742514) 
.................................
Epoch 876 Error= 134519 0 (173523,749791) 
.................................
Epoch 877 Error= 134466 0 (176170,745026) 
.................................
Epoch 878 Error= 134488 0 (180755,752237) 
.................................
Epoch 879 Error= 134463 0 (181224,749653) 
.................................
Epoch 880 Error= 134442 0 (185383,750213) 
 counting_train_errors.................................

train1_NErrors= 36229/1.55037e+06 2.3368
Class01= 872/1.51366e+06	0.0576089
Class11= 35357/36715	96.3012

 counting_test_errors.........

test1_NErrors= 8850/372626 2.37504
Class01= 231/363651	0.0635224
Class11= 8619/8975	96.0334

.................................
Epoch 881 Error= 134404 0 (190519,751873) 
.................................
Epoch 882 Error= 134376 0 (188143,753289) 
.................................
Epoch 883 Error= 134392 0 (199277,754599) 
.................................
Epoch 884 Error= 134317 0 (198151,750959) 
.................................
Epoch 885 Error= 134375 0 (202600,756134) 
.................................
Epoch 886 Error= 134315 0 (203997,750968) 
.................................
Epoch 887 Error= 134329 0 (207759,748708) 
.................................
Epoch 888 Error= 134326 0 (213122,746015) 
.................................
Epoch 889 Error= 134286 0 (221691,760913) 
.................................
Epoch 890 Error= 134282 0 (223588,760225) 
 counting_train_errors.................................

train1_NErrors= 36242/1.55037e+06 2.33764
Class01= 729/1.51366e+06	0.0481616
Class11= 35513/36715	96.7261

 counting_test_errors.........

test1_NErrors= 8846/372626 2.37396
Class01= 179/363651	0.049223
Class11= 8667/8975	96.5682

.................................
Epoch 891 Error= 134314 0 (225830,758461) 
.................................
Epoch 892 Error= 134215 0 (233443,752267) 
.................................
Epoch 893 Error= 134179 0 (231839,755489) 
.................................
Epoch 894 Error= 134213 0 (244171,758672) 
.................................
Epoch 895 Error= 134175 0 (248354,754247) 
.................................
Epoch 896 Error= 134142 0 (254312,762999) 
.................................
Epoch 897 Error= 134139 0 (258672,751375) 
.................................
Epoch 898 Error= 134137 0 (264916,756274) 
.................................
Epoch 899 Error= 134144 0 (273310,756790) 
.................................
Epoch 900 Error= 134139 0 (283803,755259) 
 counting_train_errors.................................

train1_NErrors= 36230/1.55037e+06 2.33686
Class01= 1047/1.51366e+06	0.0691703
Class11= 35183/36715	95.8273

 counting_test_errors.........

test1_NErrors= 8855/372626 2.37638
Class01= 279/363651	0.0767219
Class11= 8576/8975	95.5543

.................................
Epoch 901 Error= 134058 0 (286341,754945) 
.................................
Epoch 902 Error= 134057 0 (290187,752154) 
.................................
Epoch 903 Error= 134059 0 (299102,746627) 
.................................
Epoch 904 Error= 134018 0 (310312,761289) 
.................................
Epoch 905 Error= 133976 0 (321918,757628) 
.................................
Epoch 906 Error= 133998 0 (327386,763384) 
.................................
Epoch 907 Error= 133964 0 (330299,751618) 
.................................
Epoch 908 Error= 133995 0 (338726,761195) 
.................................
Epoch 909 Error= 133938 0 (356528,761840) 
.................................
Epoch 910 Error= 133934 0 (359944,765245) 
 counting_train_errors.................................

train1_NErrors= 36259/1.55037e+06 2.33873
Class01= 616/1.51366e+06	0.0406962
Class11= 35643/36715	97.0802

 counting_test_errors.........

test1_NErrors= 8843/372626 2.37316
Class01= 164/363651	0.0450982
Class11= 8679/8975	96.7019

.................................
Epoch 911 Error= 133916 0 (364085,755163) 
.................................
Epoch 912 Error= 133841 0 (385026,772869) 
.................................
Epoch 913 Error= 133921 0 (384494,762702) 
.................................
Epoch 914 Error= 133850 0 (402777,753404) 
.................................
Epoch 915 Error= 133814 0 (412241,766786) 
.................................
Epoch 916 Error= 133835 0 (416767,762366) 
.................................
Epoch 917 Error= 133803 0 (433530,758113) 
.................................
Epoch 918 Error= 133757 0 (451219,775657) 
.................................
Epoch 919 Error= 133785 0 (452248,754341) 
.................................
Epoch 920 Error= 133727 0 (471651,759411) 
 counting_train_errors.................................

train1_NErrors= 36234/1.55037e+06 2.33712
Class01= 690/1.51366e+06	0.045585
Class11= 35544/36715	96.8106

 counting_test_errors.........

test1_NErrors= 8846/372626 2.37396
Class01= 178/363651	0.048948
Class11= 8668/8975	96.5794

.................................
Epoch 921 Error= 133724 0 (484226,756493) 
.................................
Epoch 922 Error= 133711 0 (496509,768956) 
.................................
Epoch 923 Error= 133674 0 (502604,768051) 
.................................
Epoch 924 Error= 133645 0 (519336,760319) 
.................................
Epoch 925 Error= 133646 0 (539820,767461) 
.................................
Epoch 926 Error= 133612 0 (555263,768701) 
.................................
Epoch 927 Error= 133576 0 (554553,768357) 
.................................
Epoch 928 Error= 133597 0 (582815,759773) 
.................................
Epoch 929 Error= 133592 0 (580666,769895) 
.................................
Epoch 930 Error= 133558 0 (584594,758692) 
 counting_train_errors.................................

train1_NErrors= 36238/1.55037e+06 2.33738
Class01= 1197/1.51366e+06	0.0790801
Class11= 35041/36715	95.4406

 counting_test_errors.........

test1_NErrors= 8846/372626 2.37396
Class01= 309/363651	0.0849716
Class11= 8537/8975	95.1198

.................................
Epoch 931 Error= 133558 0 (601779,764942) 
.................................
Epoch 932 Error= 133463 0 (604324,761241) 
.................................
Epoch 933 Error= 133573 0 (611307,756177) 
.................................
Epoch 934 Error= 133566 0 (621718,759555) 
.................................
Epoch 935 Error= 133436 0 (640310,756755) 
.................................
Epoch 936 Error= 133439 0 (628050,764924) 
.................................
Epoch 937 Error= 133465 0 (640199,753720) 
.................................
Epoch 938 Error= 133453 0 (638970,770079) 
.................................
Epoch 939 Error= 133467 0 (634875,754963) 
.................................
Epoch 940 Error= 133471 0 (642385,756973) 
 counting_train_errors.................................

train1_NErrors= 36204/1.55037e+06 2.33518
Class01= 804/1.51366e+06	0.0531165
Class11= 35400/36715	96.4184

 counting_test_errors.........

test1_NErrors= 8834/372626 2.37074
Class01= 221/363651	0.0607726
Class11= 8613/8975	95.9666

.................................
Epoch 941 Error= 133428 0 (654930,758504) 
.................................
Epoch 942 Error= 133373 0 (644808,754435) 
.................................
Epoch 943 Error= 133457 0 (669827,761909) 
.................................
Epoch 944 Error= 133421 0 (647470,764537) 
.................................
Epoch 945 Error= 133379 0 (649944,759467) 
.................................
Epoch 946 Error= 133363 0 (644501,758509) 
.................................
Epoch 947 Error= 133366 0 (658497,752262) 
.................................
Epoch 948 Error= 133351 0 (656408,753526) 
.................................
Epoch 949 Error= 133308 0 (643626,756116) 
.................................
Epoch 950 Error= 133322 0 (659051,754136) 
 counting_train_errors.................................

train1_NErrors= 36196/1.55037e+06 2.33467
Class01= 749/1.51366e+06	0.0494829
Class11= 35447/36715	96.5464

 counting_test_errors.........

test1_NErrors= 8834/372626 2.37074
Class01= 214/363651	0.0588476
Class11= 8620/8975	96.0446

.................................
Epoch 951 Error= 133297 0 (652336,760549) 
.................................
Epoch 952 Error= 133344 0 (667725,757645) 
.................................
Epoch 953 Error= 133319 0 (662716,760387) 
.................................
Epoch 954 Error= 133311 0 (656638,754780) 
.................................
Epoch 955 Error= 133284 0 (637368,760028) 
.................................
Epoch 956 Error= 133243 0 (653896,760468) 
.................................
Epoch 957 Error= 133298 0 (639493,751113) 
.................................
Epoch 958 Error= 133276 0 (638187,761372) 
.................................
Epoch 959 Error= 133300 0 (637640,756007) 
.................................
Epoch 960 Error= 133252 0 (660157,755656) 
 counting_train_errors.................................

train1_NErrors= 36245/1.55037e+06 2.33783
Class01= 565/1.51366e+06	0.0373269
Class11= 35680/36715	97.181

 counting_test_errors.........

test1_NErrors= 8854/372626 2.37611
Class01= 170/363651	0.0467481
Class11= 8684/8975	96.7577

.................................
Epoch 961 Error= 133278 0 (642566,761256) 
.................................
Epoch 962 Error= 133259 0 (637170,741879) 
.................................
Epoch 963 Error= 133244 0 (639306,749455) 
.................................
Epoch 964 Error= 133263 0 (625655,748386) 
.................................
Epoch 965 Error= 133238 0 (636535,763518) 
.................................
Epoch 966 Error= 133227 0 (652227,749958) 
.................................
Epoch 967 Error= 133235 0 (640813,744468) 
.................................
Epoch 968 Error= 133204 0 (613030,746765) 
.................................
Epoch 969 Error= 133215 0 (643960,762396) 
.................................
Epoch 970 Error= 133172 0 (638390,745806) 
 counting_train_errors.................................

train1_NErrors= 36242/1.55037e+06 2.33764
Class01= 1553/1.51366e+06	0.102599
Class11= 34689/36715	94.4818

 counting_test_errors.........

test1_NErrors= 8864/372626 2.37879
Class01= 418/363651	0.114945
Class11= 8446/8975	94.1058

.................................
Epoch 971 Error= 133192 0 (631054,754656) 
.................................
Epoch 972 Error= 133189 0 (628840,750026) 
.................................
Epoch 973 Error= 133158 0 (629354,742118) 
.................................
Epoch 974 Error= 133184 0 (633833,747628) 
.................................
Epoch 975 Error= 133206 0 (624704,748188) 
.................................
Epoch 976 Error= 133106 0 (633803,747988) 
.................................
Epoch 977 Error= 133168 0 (627936,747997) 
.................................
Epoch 978 Error= 133135 0 (618856,750254) 
.................................
Epoch 979 Error= 133180 0 (611763,757305) 
.................................
Epoch 980 Error= 133101 0 (629452,752151) 
 counting_train_errors.................................

train1_NErrors= 36206/1.55037e+06 2.33531
Class01= 949/1.51366e+06	0.0626959
Class11= 35257/36715	96.0289

 counting_test_errors.........

test1_NErrors= 8845/372626 2.37369
Class01= 269/363651	0.073972
Class11= 8576/8975	95.5543

.................................
Epoch 981 Error= 133150 0 (631941,751470) 
.................................
Epoch 982 Error= 133093 0 (628253,750477) 
.................................
Epoch 983 Error= 133103 0 (603626,759655) 
.................................
Epoch 984 Error= 133155 0 (616989,758249) 
.................................
Epoch 985 Error= 133166 0 (616576,740511) 
.................................
Epoch 986 Error= 133114 0 (597090,750820) 
.................................
Epoch 987 Error= 133061 0 (622133,748459) 
.................................
Epoch 988 Error= 133108 0 (608102,749533) 
.................................
Epoch 989 Error= 133063 0 (624755,750249) 
.................................
Epoch 990 Error= 133104 0 (599209,749879) 
 counting_train_errors.................................

train1_NErrors= 36196/1.55037e+06 2.33467
Class01= 1055/1.51366e+06	0.0696988
Class11= 35141/36715	95.7129

 counting_test_errors.........

test1_NErrors= 8848/372626 2.3745
Class01= 296/363651	0.0813967
Class11= 8552/8975	95.2869

.................................
Epoch 991 Error= 133125 0 (607415,749113) 
.................................
Epoch 992 Error= 133109 0 (610848,743485) 
.................................
Epoch 993 Error= 133092 0 (588460,754725) 
.................................
Epoch 994 Error= 133037 0 (603730,745228) 
.................................
Epoch 995 Error= 133066 0 (599910,747663) 
.................................
Epoch 996 Error= 133027 0 (601306,750939) 
.................................
Epoch 997 Error= 133050 0 (594031,753295) 
.................................
Epoch 998 Error= 133091 0 (593844,743256) 
.................................
Epoch 999 Error= 133046 0 (598343,758780) 
.................................
Epoch 1000 Error= 133027 0 (583511,746633) 
 counting_train_errors.................................

train1_NErrors= 36187/1.55037e+06 2.33409
Class01= 1197/1.51366e+06	0.0790801
Class11= 34990/36715	95.3016

 counting_test_errors.........

test1_NErrors= 8859/372626 2.37745
Class01= 341/363651	0.0937712
Class11= 8518/8975	94.9081

.................................
Epoch 1001 Error= 133044 0 (613984,750296) 
.................................
Epoch 1002 Error= 133014 0 (583576,743170) 
.................................
Epoch 1003 Error= 133026 0 (591434,752802) 
.................................
Epoch 1004 Error= 133046 0 (597238,752468) 
.................................
Epoch 1005 Error= 133028 0 (580572,750820) 
.................................
Epoch 1006 Error= 133001 0 (582073,751712) 
.................................
Epoch 1007 Error= 132965 0 (588925,748446) 
.................................
Epoch 1008 Error= 132999 0 (593269,748111) 
.................................
Epoch 1009 Error= 132981 0 (582989,756435) 
.................................
Epoch 1010 Error= 133012 0 (567923,745588) 
 counting_train_errors.................................

train1_NErrors= 36200/1.55037e+06 2.33493
Class01= 1374/1.51366e+06	0.0907737
Class11= 34826/36715	94.855

 counting_test_errors.........

test1_NErrors= 8835/372626 2.37101
Class01= 378/363651	0.103946
Class11= 8457/8975	94.2284

.................................
Epoch 1011 Error= 132976 0 (594323,754790) 
.................................
Epoch 1012 Error= 132903 0 (578679,749911) 
.................................
Epoch 1013 Error= 133023 0 (576447,750780) 
.................................
Epoch 1014 Error= 132918 0 (579213,753184) 
.................................
Epoch 1015 Error= 132977 0 (571347,754082) 
.................................
Epoch 1016 Error= 133033 0 (573728,745418) 
.................................
Epoch 1017 Error= 132951 0 (545303,752947) 
.................................
Epoch 1018 Error= 132945 0 (582843,744939) 
.................................
Epoch 1019 Error= 132967 0 (579739,746432) 
.................................
Epoch 1020 Error= 132910 0 (573731,757568) 
 counting_train_errors.................................

train1_NErrors= 36243/1.55037e+06 2.3377
Class01= 967/1.51366e+06	0.0638851
Class11= 35276/36715	96.0806

 counting_test_errors.........

test1_NErrors= 8856/372626 2.37665
Class01= 275/363651	0.075622
Class11= 8581/8975	95.61

.................................
Epoch 1021 Error= 132929 0 (582284,755495) 
.................................
Epoch 1022 Error= 133015 0 (561989,741630) 
.................................
Epoch 1023 Error= 132922 0 (572364,750574) 
.................................
Epoch 1024 Error= 132916 0 (563215,752075) 
.................................
Epoch 1025 Error= 132917 0 (569179,751665) 
.................................
Epoch 1026 Error= 132946 0 (554016,755061) 
.................................
Epoch 1027 Error= 132951 0 (571328,761155) 
.................................
Epoch 1028 Error= 132840 0 (558040,754757) 
.................................
Epoch 1029 Error= 132869 0 (559382,742632) 
.................................
Epoch 1030 Error= 132889 0 (557037,749348) 
 counting_train_errors.................................

train1_NErrors= 36187/1.55037e+06 2.33409
Class01= 1102/1.51366e+06	0.0728039
Class11= 35085/36715	95.5604

 counting_test_errors.........

test1_NErrors= 8855/372626 2.37638
Class01= 315/363651	0.0866215
Class11= 8540/8975	95.1532

.................................
Epoch 1031 Error= 132913 0 (535611,755570) 
.................................
Epoch 1032 Error= 132891 0 (548316,753940) 
.................................
Epoch 1033 Error= 132914 0 (557436,750122) 
.................................
Epoch 1034 Error= 132875 0 (544632,756230) 
.................................
Epoch 1035 Error= 132879 0 (535360,749998) 
.................................
Epoch 1036 Error= 132855 0 (547242,750560) 
.................................
Epoch 1037 Error= 132846 0 (558886,749921) 
.................................
Epoch 1038 Error= 132892 0 (528703,751357) 
.................................
Epoch 1039 Error= 132873 0 (536757,751213) 
.................................
Epoch 1040 Error= 132871 0 (535748,749673) 
 counting_train_errors.................................

train1_NErrors= 36182/1.55037e+06 2.33377
Class01= 1420/1.51366e+06	0.0938127
Class11= 34762/36715	94.6806

 counting_test_errors.........

test1_NErrors= 8857/372626 2.37691
Class01= 396/363651	0.108896
Class11= 8461/8975	94.273

.................................
Epoch 1041 Error= 132830 0 (536173,753442) 
.................................
Epoch 1042 Error= 132779 0 (547799,753555) 
.................................
Epoch 1043 Error= 132818 0 (540474,761393) 
.................................
Epoch 1044 Error= 132805 0 (536391,746161) 
.................................
Epoch 1045 Error= 132842 0 (531437,753353) 
.................................
Epoch 1046 Error= 132887 0 (526833,750560) 
.................................
Epoch 1047 Error= 132789 0 (539566,752061) 
.................................
Epoch 1048 Error= 132818 0 (542747,751651) 
.................................
Epoch 1049 Error= 132871 0 (513963,747657) 
.................................
Epoch 1050 Error= 132795 0 (519312,751046) 
 counting_train_errors.................................

train1_NErrors= 36185/1.55037e+06 2.33396
Class01= 1468/1.51366e+06	0.0969838
Class11= 34717/36715	94.5581

 counting_test_errors.........

test1_NErrors= 8849/372626 2.37477
Class01= 408/363651	0.112195
Class11= 8441/8975	94.0501

.................................
Epoch 1051 Error= 132800 0 (530596,759181) 
.................................
Epoch 1052 Error= 132816 0 (526569,760247) 
.................................
Epoch 1053 Error= 132781 0 (515356,750966) 
.................................
Epoch 1054 Error= 132808 0 (519110,747320) 
.................................
Epoch 1055 Error= 132676 0 (519187,765962) 
.................................
Epoch 1056 Error= 132747 0 (504117,756928) 
.................................
Epoch 1057 Error= 132831 0 (509417,749233) 
.................................
Epoch 1058 Error= 132779 0 (516076,749195) 
.................................
Epoch 1059 Error= 132657 0 (518485,752892) 
.................................
Epoch 1060 Error= 132811 0 (500565,747169) 
 counting_train_errors.................................

train1_NErrors= 36170/1.55037e+06 2.33299
Class01= 1411/1.51366e+06	0.0932181
Class11= 34759/36715	94.6725

 counting_test_errors.........

test1_NErrors= 8853/372626 2.37584
Class01= 405/363651	0.111371
Class11= 8448/8975	94.1281

.................................
Epoch 1061 Error= 132708 0 (509830,748311) 
.................................
Epoch 1062 Error= 132788 0 (507162,753660) 
.................................
Epoch 1063 Error= 132685 0 (517392,753906) 
.................................
Epoch 1064 Error= 132728 0 (494441,749461) 
.................................
Epoch 1065 Error= 132708 0 (516259,760048) 
.................................
Epoch 1066 Error= 132734 0 (502441,747990) 
.................................
Epoch 1067 Error= 132791 0 (497949,755816) 
.................................
Epoch 1068 Error= 132709 0 (510366,757655) 
.................................
Epoch 1069 Error= 132749 0 (482268,751675) 
.................................
Epoch 1070 Error= 132732 0 (495703,759754) 
 counting_train_errors.................................

train1_NErrors= 36183/1.55037e+06 2.33383
Class01= 825/1.51366e+06	0.0545038
Class11= 35358/36715	96.304

 counting_test_errors.........

test1_NErrors= 8838/372626 2.37182
Class01= 244/363651	0.0670973
Class11= 8594/8975	95.7549

.................................
Epoch 1071 Error= 132778 0 (493932,758403) 
.................................
Epoch 1072 Error= 132725 0 (499443,760986) 
.................................
Epoch 1073 Error= 132733 0 (482587,760033) 
.................................
Epoch 1074 Error= 132765 0 (490138,757508) 
.................................
Epoch 1075 Error= 132718 0 (494681,749411) 
.................................
Epoch 1076 Error= 132735 0 (497583,752445) 
.................................
Epoch 1077 Error= 132690 0 (483941,745940) 
.................................
Epoch 1078 Error= 132720 0 (497059,755242) 
.................................
Epoch 1079 Error= 132649 0 (493398,760487) 
.................................
Epoch 1080 Error= 132669 0 (479412,756196) 
 counting_train_errors.................................

train1_NErrors= 36150/1.55037e+06 2.3317
Class01= 1118/1.51366e+06	0.073861
Class11= 35032/36715	95.416

 counting_test_errors.........

test1_NErrors= 8860/372626 2.37772
Class01= 332/363651	0.0912963
Class11= 8528/8975	95.0195

.................................
Epoch 1081 Error= 132621 0 (481753,757364) 
.................................
Epoch 1082 Error= 132629 0 (484125,760579) 
.................................
Epoch 1083 Error= 132685 0 (479041,759490) 
.................................
Epoch 1084 Error= 132654 0 (471682,761372) 
.................................
Epoch 1085 Error= 132657 0 (473683,753916) 
.................................
Epoch 1086 Error= 132677 0 (474882,756036) 
.................................
Epoch 1087 Error= 132648 0 (463492,756102) 
.................................
Epoch 1088 Error= 132622 0 (472473,756173) 
.................................
Epoch 1089 Error= 132580 0 (471440,758596) 
.................................
Epoch 1090 Error= 132641 0 (473299,752581) 
 counting_train_errors.................................

train1_NErrors= 36166/1.55037e+06 2.33273
Class01= 1392/1.51366e+06	0.0919628
Class11= 34774/36715	94.7133

 counting_test_errors.........

test1_NErrors= 8868/372626 2.37987
Class01= 404/363651	0.111096
Class11= 8464/8975	94.3064

.................................
Epoch 1091 Error= 132647 0 (467307,760965) 
.................................
Epoch 1092 Error= 132667 0 (458656,749209) 
.................................
Epoch 1093 Error= 132605 0 (457155,751379) 
.................................
Epoch 1094 Error= 132654 0 (470399,757111) 
.................................
Epoch 1095 Error= 132593 0 (464921,757990) 
.................................
Epoch 1096 Error= 132563 0 (455867,759412) 
.................................
Epoch 1097 Error= 132596 0 (459158,755670) 
.................................
Epoch 1098 Error= 132554 0 (475078,761631) 
.................................
Epoch 1099 Error= 132636 0 (455952,756558) 
.................................
Epoch 1100 Error= 132536 0 (461296,750226) 
 counting_train_errors.................................

train1_NErrors= 36188/1.55037e+06 2.33415
Class01= 704/1.51366e+06	0.0465099
Class11= 35484/36715	96.6471

 counting_test_errors.........

test1_NErrors= 8846/372626 2.37396
Class01= 215/363651	0.0591226
Class11= 8631/8975	96.1671

.................................
Epoch 1101 Error= 132652 0 (447083,757843) 
.................................
Epoch 1102 Error= 132535 0 (456755,755660) 
.................................
Epoch 1103 Error= 132550 0 (457854,757305) 
.................................
Epoch 1104 Error= 132535 0 (460089,768974) 
.................................
Epoch 1105 Error= 132548 0 (454566,752700) 
.................................
Epoch 1106 Error= 132555 0 (458494,753108) 
.................................
Epoch 1107 Error= 132575 0 (450021,759574) 
.................................
Epoch 1108 Error= 132535 0 (462330,754431) 
.................................
Epoch 1109 Error= 132541 0 (450421,749042) 
.................................
Epoch 1110 Error= 132608 0 (460802,772738) 
 counting_train_errors.................................

train1_NErrors= 36132/1.55037e+06 2.33054
Class01= 1112/1.51366e+06	0.0734646
Class11= 35020/36715	95.3834

 counting_test_errors.........

test1_NErrors= 8836/372626 2.37128
Class01= 315/363651	0.0866215
Class11= 8521/8975	94.9415

.................................
Epoch 1111 Error= 132534 0 (447869,748587) 
.................................
Epoch 1112 Error= 132602 0 (449511,757777) 
.................................
Epoch 1113 Error= 132616 0 (451345,758232) 
.................................
Epoch 1114 Error= 132522 0 (434642,761616) 
.................................
Epoch 1115 Error= 132462 0 (459064,758243) 
.................................
Epoch 1116 Error= 132546 0 (441830,760891) 
.................................
Epoch 1117 Error= 132565 0 (431699,756828) 
.................................
Epoch 1118 Error= 132435 0 (450891,756748) 
.................................
Epoch 1119 Error= 132498 0 (450318,773830) 
.................................
Epoch 1120 Error= 132533 0 (441900,758280) 
 counting_train_errors.................................

train1_NErrors= 36134/1.55037e+06 2.33067
Class01= 1075/1.51366e+06	0.0710201
Class11= 35059/36715	95.4896

 counting_test_errors.........

test1_NErrors= 8839/372626 2.37208
Class01= 310/363651	0.0852466
Class11= 8529/8975	95.0306

.................................
Epoch 1121 Error= 132463 0 (450858,766787) 
.................................
Epoch 1122 Error= 132475 0 (448529,770781) 
.................................
Epoch 1123 Error= 132452 0 (442776,757840) 
.................................
Epoch 1124 Error= 132514 0 (434344,761417) 
.................................
Epoch 1125 Error= 132591 0 (433191,771321) 
.................................
Epoch 1126 Error= 132548 0 (432640,750498) 
.................................
Epoch 1127 Error= 132456 0 (441867,762980) 
.................................
Epoch 1128 Error= 132465 0 (440394,759373) 
.................................
Epoch 1129 Error= 132487 0 (439417,770267) 
.................................
Epoch 1130 Error= 132442 0 (435735,764267) 
 counting_train_errors.................................

train1_NErrors= 36107/1.55037e+06 2.32893
Class01= 918/1.51366e+06	0.0606479
Class11= 35189/36715	95.8437

 counting_test_errors.........

test1_NErrors= 8827/372626 2.36886
Class01= 264/363651	0.0725971
Class11= 8563/8975	95.4095

.................................
Epoch 1131 Error= 132481 0 (426070,754742) 
.................................
Epoch 1132 Error= 132520 0 (427999,755519) 
.................................
Epoch 1133 Error= 132446 0 (425881,766377) 
.................................
Epoch 1134 Error= 132425 0 (435022,767794) 
.................................
Epoch 1135 Error= 132409 0 (438936,755054) 
.................................
Epoch 1136 Error= 132439 0 (417330,777245) 
.................................
Epoch 1137 Error= 132500 0 (436815,763957) 
.................................
Epoch 1138 Error= 132418 0 (433984,768824) 
.................................
Epoch 1139 Error= 132467 0 (428019,760117) 
.................................
Epoch 1140 Error= 132462 0 (420521,761946) 
 counting_train_errors.................................

train1_NErrors= 36135/1.55037e+06 2.33073
Class01= 1168/1.51366e+06	0.0771642
Class11= 34967/36715	95.239

 counting_test_errors.........

test1_NErrors= 8869/372626 2.38013
Class01= 353/363651	0.0970711
Class11= 8516/8975	94.8858

.................................
Epoch 1141 Error= 132457 0 (415719,756960) 
.................................
Epoch 1142 Error= 132430 0 (427527,765800) 
.................................
Epoch 1143 Error= 132393 0 (427596,766342) 
.................................
Epoch 1144 Error= 132460 0 (420520,763564) 
.................................
Epoch 1145 Error= 132389 0 (415770,756652) 
.................................
Epoch 1146 Error= 132425 0 (432534,762105) 
.................................
Epoch 1147 Error= 132466 0 (408262,758177) 
.................................
Epoch 1148 Error= 132436 0 (407467,762652) 
.................................
Epoch 1149 Error= 132420 0 (422431,757928) 
.................................
Epoch 1150 Error= 132400 0 (417208,756439) 
 counting_train_errors.................................

train1_NErrors= 36134/1.55037e+06 2.33067
Class01= 1049/1.51366e+06	0.0693025
Class11= 35085/36715	95.5604

 counting_test_errors.........

test1_NErrors= 8825/372626 2.36833
Class01= 294/363651	0.0808467
Class11= 8531/8975	95.0529

.................................
Epoch 1151 Error= 132421 0 (428931,757700) 
.................................
Epoch 1152 Error= 132395 0 (419756,761828) 
.................................
Epoch 1153 Error= 132388 0 (413085,760126) 
.................................
Epoch 1154 Error= 132331 0 (427831,756304) 
.................................
Epoch 1155 Error= 132417 0 (425205,754216) 
.................................
Epoch 1156 Error= 132380 0 (420566,758664) 
.................................
Epoch 1157 Error= 132435 0 (412273,761835) 
.................................
Epoch 1158 Error= 132327 0 (411788,763684) 
.................................
Epoch 1159 Error= 132416 0 (424374,759243) 
.................................
Epoch 1160 Error= 132367 0 (412428,769142) 
 counting_train_errors.................................

train1_NErrors= 36242/1.55037e+06 2.33764
Class01= 1858/1.51366e+06	0.122749
Class11= 34384/36715	93.6511

 counting_test_errors.........

test1_NErrors= 8863/372626 2.37852
Class01= 504/363651	0.138594
Class11= 8359/8975	93.1365

.................................
Epoch 1161 Error= 132517 0 (428135,763431) 
.................................
Epoch 1162 Error= 132391 0 (417142,764693) 
.................................
Epoch 1163 Error= 132369 0 (414732,764117) 
.................................
Epoch 1164 Error= 132348 0 (425373,749970) 
.................................
Epoch 1165 Error= 132313 0 (423082,766678) 
.................................
Epoch 1166 Error= 132527 0 (397835,763971) 
.................................
Epoch 1167 Error= 132370 0 (414047,763479) 
.................................
Epoch 1168 Error= 132383 0 (409592,758698) 
.................................
Epoch 1169 Error= 132338 0 (401769,762957) 
.................................
Epoch 1170 Error= 132330 0 (423091,765255) 
 counting_train_errors.................................

train1_NErrors= 36107/1.55037e+06 2.32893
Class01= 1205/1.51366e+06	0.0796086
Class11= 34902/36715	95.062

 counting_test_errors.........

test1_NErrors= 8836/372626 2.37128
Class01= 348/363651	0.0956961
Class11= 8488/8975	94.5738

.................................
Epoch 1171 Error= 132326 0 (417717,761724) 
.................................
Epoch 1172 Error= 132374 0 (401835,750365) 
.................................
Epoch 1173 Error= 132316 0 (418264,760344) 
.................................
Epoch 1174 Error= 132296 0 (409088,764862) 
.................................
Epoch 1175 Error= 132241 0 (409437,759259) 
.................................
Epoch 1176 Error= 132329 0 (406438,763867) 
.................................
Epoch 1177 Error= 132305 0 (423427,770078) 
.................................
Epoch 1178 Error= 132288 0 (399723,756471) 
.................................
Epoch 1179 Error= 132243 0 (408378,754628) 
.................................
Epoch 1180 Error= 132257 0 (414188,762036) 
 counting_train_errors.................................

train1_NErrors= 36087/1.55037e+06 2.32764
Class01= 1146/1.51366e+06	0.0757108
Class11= 34941/36715	95.1682

 counting_test_errors.........

test1_NErrors= 8854/372626 2.37611
Class01= 346/363651	0.0951462
Class11= 8508/8975	94.7967

.................................
Epoch 1181 Error= 132395 0 (425953,753051) 
.................................
Epoch 1182 Error= 132264 0 (419253,770415) 
.................................
Epoch 1183 Error= 132272 0 (407981,754711) 
.................................
Epoch 1184 Error= 132312 0 (397832,763685) 
.................................
Epoch 1185 Error= 132243 0 (412232,762075) 
.................................
Epoch 1186 Error= 134107 0 (383502,724938) 
.................................
Epoch 1187 Error= 132409 0 (341024,761036) 
.................................
Epoch 1188 Error= 132317 0 (381437,764676) 
.................................
Epoch 1189 Error= 132271 0 (382902,770224) 
.................................
Epoch 1190 Error= 132330 0 (394524,760943) 
 counting_train_errors.................................

train1_NErrors= 36130/1.55037e+06 2.33041
Class01= 1061/1.51366e+06	0.0700952
Class11= 35069/36715	95.5168

 counting_test_errors.........

test1_NErrors= 8832/372626 2.3702
Class01= 308/363651	0.0846966
Class11= 8524/8975	94.9749

.................................
Epoch 1191 Error= 132205 0 (398376,759467) 
.................................
Epoch 1192 Error= 133739 0 (461775,748692) 
.................................
Epoch 1193 Error= 133513 0 (281058,744347) 
.................................
Epoch 1194 Error= 132621 0 (290508,758972) 
.................................
Epoch 1195 Error= 132360 0 (351689,776197) 
.................................
Epoch 1196 Error= 132295 0 (369454,753788) 
.................................
Epoch 1197 Error= 132239 0 (384306,755452) 
.................................
Epoch 1198 Error= 132233 0 (367425,751119) 
.................................
Epoch 1199 Error= 132198 0 (391364,752475) 
.................................
Epoch 1200 Error= 132207 0 (386157,760115) 
 counting_train_errors.................................

train1_NErrors= 36114/1.55037e+06 2.32938
Class01= 789/1.51366e+06	0.0521255
Class11= 35325/36715	96.2141

 counting_test_errors.........

test1_NErrors= 8812/372626 2.36484
Class01= 214/363651	0.0588476
Class11= 8598/8975	95.7994

.................................
Epoch 1201 Error= 132231 0 (383192,756495) 
.................................
Epoch 1202 Error= 132244 0 (380041,759476) 
.................................
Epoch 1203 Error= 132213 0 (384027,757654) 
.................................
Epoch 1204 Error= 132254 0 (387711,761452) 
.................................
Epoch 1205 Error= 132221 0 (370769,757666) 
.................................
Epoch 1206 Error= 132170 0 (386837,760529) 
.................................
Epoch 1207 Error= 132311 0 (398101,767907) 
.................................
Epoch 1208 Error= 132201 0 (387626,753587) 
.................................
Epoch 1209 Error= 132194 0 (394172,771334) 
.................................
Epoch 1210 Error= 132162 0 (379829,762254) 
 counting_train_errors.................................

train1_NErrors= 36103/1.55037e+06 2.32867
Class01= 1251/1.51366e+06	0.0826476
Class11= 34852/36715	94.9258

 counting_test_errors.........

test1_NErrors= 8866/372626 2.37933
Class01= 378/363651	0.103946
Class11= 8488/8975	94.5738

.................................
Epoch 1211 Error= 132204 0 (385494,770296) 
.................................
Epoch 1212 Error= 132171 0 (386143,756502) 
.................................
Epoch 1213 Error= 132158 0 (377803,762513) 
.................................
Epoch 1214 Error= 132292 0 (387827,757827) 
.................................
Epoch 1215 Error= 132128 0 (381696,762098) 
.................................
Epoch 1216 Error= 132225 0 (386763,767069) 
.................................
Epoch 1217 Error= 132212 0 (380432,762426) 
.................................
Epoch 1218 Error= 132241 0 (378728,764183) 
.................................
Epoch 1219 Error= 132229 0 (405160,753868) 
.................................
Epoch 1220 Error= 132172 0 (388097,763144) 
 counting_train_errors.................................

train1_NErrors= 36199/1.55037e+06 2.33486
Class01= 1748/1.51366e+06	0.115482
Class11= 34451/36715	93.8336

 counting_test_errors.........

test1_NErrors= 8852/372626 2.37557
Class01= 473/363651	0.13007
Class11= 8379/8975	93.3593

.................................
Epoch 1221 Error= 132190 0 (375949,758391) 
.................................
Epoch 1222 Error= 132199 0 (375374,760762) 
.................................
Epoch 1223 Error= 132128 0 (384122,761775) 
.................................
Epoch 1224 Error= 132185 0 (385900,775458) 
.................................
Epoch 1225 Error= 132163 0 (380895,764227) 
.................................
Epoch 1226 Error= 132173 0 (378249,766740) 
.................................
Epoch 1227 Error= 132099 0 (372357,768797) 
.................................
Epoch 1228 Error= 132274 0 (387549,756711) 
.................................
Epoch 1229 Error= 132162 0 (380215,779671) 
.................................
Epoch 1230 Error= 132178 0 (383199,771257) 
 counting_train_errors.................................

train1_NErrors= 36131/1.55037e+06 2.33048
Class01= 1195/1.51366e+06	0.078948
Class11= 34936/36715	95.1546

 counting_test_errors.........

test1_NErrors= 8850/372626 2.37504
Class01= 341/363651	0.0937712
Class11= 8509/8975	94.8078

.................................
Epoch 1231 Error= 132126 0 (365700,752746) 
.................................
Epoch 1232 Error= 135271 0 (594387,715257) 
.................................
Epoch 1233 Error= 134712 0 (218029,759309) 
.................................
Epoch 1234 Error= 133999 0 (244326,739859) 
.................................
Epoch 1235 Error= 133744 0 (243745,745793) 
.................................
Epoch 1236 Error= 133447 0 (240606,745498) 
.................................
Epoch 1237 Error= 133262 0 (228377,746094) 
.................................
Epoch 1238 Error= 132927 0 (230156,750124) 
.................................
Epoch 1239 Error= 132778 0 (241897,757120) 
.................................
Epoch 1240 Error= 132503 0 (269072,771505) 
 counting_train_errors.................................

train1_NErrors= 36182/1.55037e+06 2.33377
Class01= 1141/1.51366e+06	0.0753805
Class11= 35041/36715	95.4406

 counting_test_errors.........

test1_NErrors= 8843/372626 2.37316
Class01= 310/363651	0.0852466
Class11= 8533/8975	95.0752

.................................
Epoch 1241 Error= 132307 0 (307004,762019) 
.................................
Epoch 1242 Error= 132194 0 (330219,777511) 
.................................
Epoch 1243 Error= 132204 0 (327741,770436) 
.................................
Epoch 1244 Error= 132198 0 (335874,760443) 
.................................
Epoch 1245 Error= 132155 0 (337531,765999) 
.................................
Epoch 1246 Error= 132187 0 (347196,766758) 
.................................
Epoch 1247 Error= 132105 0 (338342,752127) 
.................................
Epoch 1248 Error= 132201 0 (345018,757284) 
.................................
Epoch 1249 Error= 132156 0 (346199,761454) 
.................................
Epoch 1250 Error= 132111 0 (341657,754653) 
 counting_train_errors.................................

train1_NErrors= 36241/1.55037e+06 2.33757
Class01= 1973/1.51366e+06	0.130347
Class11= 34268/36715	93.3351

 counting_test_errors.........

test1_NErrors= 8870/372626 2.3804
Class01= 536/363651	0.147394
Class11= 8334/8975	92.8579

.................................
Epoch 1251 Error= 132177 0 (347361,763842) 
.................................
Epoch 1252 Error= 132129 0 (354998,755907) 
.................................
Epoch 1253 Error= 132103 0 (358614,762988) 
.................................
Epoch 1254 Error= 132098 0 (355778,757793) 
.................................
Epoch 1255 Error= 132078 0 (350450,763098) 
.................................
Epoch 1256 Error= 132057 0 (348281,763884) 
.................................
Epoch 1257 Error= 132106 0 (355034,764394) 
.................................
Epoch 1258 Error= 132068 0 (344728,750072) 
.................................
Epoch 1259 Error= 132074 0 (356950,762823) 
.................................
Epoch 1260 Error= 132111 0 (375707,754673) 
 counting_train_errors.................................

train1_NErrors= 36145/1.55037e+06 2.33138
Class01= 1314/1.51366e+06	0.0868097
Class11= 34831/36715	94.8686

 counting_test_errors.........

test1_NErrors= 8831/372626 2.36994
Class01= 364/363651	0.100096
Class11= 8467/8975	94.3398

.................................
Epoch 1261 Error= 132100 0 (342724,758698) 
.................................
Epoch 1262 Error= 132014 0 (355694,767081) 
.................................
Epoch 1263 Error= 131994 0 (355011,758727) 
.................................
Epoch 1264 Error= 132060 0 (354139,761365) 
.................................
Epoch 1265 Error= 132099 0 (368741,761140) 
.................................
Epoch 1266 Error= 132050 0 (359929,768188) 
.................................
Epoch 1267 Error= 132218 0 (381430,761079) 
.................................
Epoch 1268 Error= 132098 0 (354787,757310) 
.................................
Epoch 1269 Error= 132093 0 (357986,762395) 
.................................
Epoch 1270 Error= 132010 0 (360117,762888) 
 counting_train_errors.................................

train1_NErrors= 36133/1.55037e+06 2.3306
Class01= 1624/1.51366e+06	0.10729
Class11= 34509/36715	93.9916

 counting_test_errors.........

test1_NErrors= 8847/372626 2.37423
Class01= 454/363651	0.124845
Class11= 8393/8975	93.5153

.................................
Epoch 1271 Error= 132013 0 (361618,762687) 
.................................
Epoch 1272 Error= 131992 0 (359598,754044) 
.................................
Epoch 1273 Error= 132038 0 (363223,771256) 
.................................
Epoch 1274 Error= 132104 0 (364712,766385) 
.................................
Epoch 1275 Error= 131988 0 (372743,760317) 
.................................
Epoch 1276 Error= 132015 0 (350028,758310) 
.................................
Epoch 1277 Error= 132056 0 (361677,757628) 
.................................
Epoch 1278 Error= 131983 0 (356345,769019) 
.................................
Epoch 1279 Error= 131980 0 (344681,765264) 
.................................
Epoch 1280 Error= 132079 0 (371884,763746) 
 counting_train_errors.................................

train1_NErrors= 36215/1.55037e+06 2.33589
Class01= 2015/1.51366e+06	0.133121
Class11= 34200/36715	93.1499

 counting_test_errors.........

test1_NErrors= 8892/372626 2.38631
Class01= 550/363651	0.151244
Class11= 8342/8975	92.9471

.................................
Epoch 1281 Error= 131984 0 (358307,777146) 
.................................
Epoch 1282 Error= 131927 0 (364396,762525) 
.................................
Epoch 1283 Error= 131977 0 (353139,768765) 
.................................
Epoch 1284 Error= 131961 0 (353669,772395) 
.................................
Epoch 1285 Error= 131980 0 (361957,756784) 
.................................
Epoch 1286 Error= 132138 0 (381855,768842) 
.................................
Epoch 1287 Error= 131979 0 (363898,761367) 
.................................
Epoch 1288 Error= 132044 0 (353740,767242) 
.................................
Epoch 1289 Error= 131983 0 (362619,768183) 
.................................
Epoch 1290 Error= 131973 0 (358023,764589) 
 counting_train_errors.................................

train1_NErrors= 36104/1.55037e+06 2.32873
Class01= 1144/1.51366e+06	0.0755786
Class11= 34960/36715	95.2199

 counting_test_errors.........

test1_NErrors= 8830/372626 2.36967
Class01= 322/363651	0.0885464
Class11= 8508/8975	94.7967

.................................
Epoch 1291 Error= 131992 0 (353019,773658) 
.................................
Epoch 1292 Error= 131968 0 (362266,762499) 
.................................
Epoch 1293 Error= 131943 0 (357612,762726) 
.................................
Epoch 1294 Error= 131986 0 (351786,763046) 
.................................
Epoch 1295 Error= 131967 0 (356472,770982) 
.................................
Epoch 1296 Error= 131973 0 (355668,760057) 
.................................
Epoch 1297 Error= 131930 0 (365541,753187) 
.................................
Epoch 1298 Error= 131942 0 (363242,765036) 
.................................
Epoch 1299 Error= 131992 0 (353954,758416) 
.................................
Epoch 1300 Error= 131973 0 (360527,768399) 
 counting_train_errors.................................

train1_NErrors= 36099/1.55037e+06 2.32841
Class01= 1194/1.51366e+06	0.0788819
Class11= 34905/36715	95.0701

 counting_test_errors.........

test1_NErrors= 8829/372626 2.3694
Class01= 338/363651	0.0929463
Class11= 8491/8975	94.6072

.................................
Epoch 1301 Error= 131904 0 (361037,778910) 
.................................
Epoch 1302 Error= 131909 0 (349401,762698) 
.................................
Epoch 1303 Error= 131970 0 (372086,773553) 
.................................
Epoch 1304 Error= 131922 0 (363004,758198) 
.................................
Epoch 1305 Error= 131961 0 (358781,775672) 
.................................
Epoch 1306 Error= 132114 0 (381403,758804) 
.................................
Epoch 1307 Error= 131901 0 (359926,757144) 
.................................
Epoch 1308 Error= 131884 0 (354021,766076) 
.................................
Epoch 1309 Error= 131931 0 (361326,767720) 
.................................
Epoch 1310 Error= 131924 0 (361630,765778) 
 counting_train_errors.................................

train1_NErrors= 36188/1.55037e+06 2.33415
Class01= 1647/1.51366e+06	0.108809
Class11= 34541/36715	94.0787

 counting_test_errors.........

test1_NErrors= 8865/372626 2.37906
Class01= 469/363651	0.12897
Class11= 8396/8975	93.5487

.................................
Epoch 1311 Error= 131944 0 (353750,759935) 
.................................
Epoch 1312 Error= 131944 0 (371539,764064) 
.................................
Epoch 1313 Error= 131911 0 (363185,762137) 
.................................
Epoch 1314 Error= 132347 0 (433004,746086) 
.................................
Epoch 1315 Error= 131990 0 (339685,763947) 
.................................
Epoch 1316 Error= 131878 0 (365884,763985) 
.................................
Epoch 1317 Error= 131929 0 (358179,766791) 
.................................
Epoch 1318 Error= 131881 0 (360142,759412) 
.................................
Epoch 1319 Error= 131841 0 (358396,767768) 
.................................
Epoch 1320 Error= 131887 0 (362593,762812) 
 counting_train_errors.................................

train1_NErrors= 36100/1.55037e+06 2.32848
Class01= 1117/1.51366e+06	0.0737949
Class11= 34983/36715	95.2826

 counting_test_errors.........

test1_NErrors= 8826/372626 2.36859
Class01= 317/363651	0.0871715
Class11= 8509/8975	94.8078

.................................
Epoch 1321 Error= 131872 0 (365096,762503) 
.................................
Epoch 1322 Error= 131853 0 (356136,763015) 
.................................
Epoch 1323 Error= 131858 0 (361109,765368) 
.................................
Epoch 1324 Error= 131950 0 (361296,754436) 
.................................
Epoch 1325 Error= 131890 0 (358108,764674) 
.................................
Epoch 1326 Error= 131950 0 (360337,761241) 
.................................
Epoch 1327 Error= 131851 0 (362710,766513) 
.................................
Epoch 1328 Error= 131856 0 (375503,760085) 
.................................
Epoch 1329 Error= 131900 0 (360281,769063) 
.................................
Epoch 1330 Error= 131826 0 (367288,766992) 
 counting_train_errors.................................

train1_NErrors= 36096/1.55037e+06 2.32822
Class01= 907/1.51366e+06	0.0599212
Class11= 35189/36715	95.8437

 counting_test_errors.........

test1_NErrors= 8844/372626 2.37343
Class01= 265/363651	0.0728721
Class11= 8579/8975	95.5877

.................................
Epoch 1331 Error= 131876 0 (382437,762356) 
.................................
Epoch 1332 Error= 131838 0 (358552,781653) 
.................................
Epoch 1333 Error= 131884 0 (371454,758897) 
.................................
Epoch 1334 Error= 131834 0 (370838,770381) 
.................................
Epoch 1335 Error= 131823 0 (370563,763248) 
.................................
Epoch 1336 Error= 131919 0 (361699,767205) 
.................................
Epoch 1337 Error= 131869 0 (361184,759554) 
.................................
Epoch 1338 Error= 131763 0 (357329,769981) 
.................................
Epoch 1339 Error= 131798 0 (373053,764440) 
.................................
Epoch 1340 Error= 131800 0 (356008,762361) 
 counting_train_errors.................................

train1_NErrors= 36115/1.55037e+06 2.32944
Class01= 1005/1.51366e+06	0.0663956
Class11= 35110/36715	95.6285

 counting_test_errors.........

test1_NErrors= 8857/372626 2.37691
Class01= 296/363651	0.0813967
Class11= 8561/8975	95.3872

.................................
Epoch 1341 Error= 131837 0 (366362,757264) 
.................................
Epoch 1342 Error= 131828 0 (365189,767402) 
.................................
Epoch 1343 Error= 131811 0 (370912,762659) 
.................................
Epoch 1344 Error= 131807 0 (376840,766355) 
.................................
Epoch 1345 Error= 131782 0 (365243,768705) 
.................................
Epoch 1346 Error= 131763 0 (363829,757449) 
.................................
Epoch 1347 Error= 131821 0 (371389,762319) 
.................................
Epoch 1348 Error= 131757 0 (366334,777678) 
.................................
Epoch 1349 Error= 131776 0 (359492,768149) 
.................................
Epoch 1350 Error= 131818 0 (375263,772269) 
 counting_train_errors.................................

train1_NErrors= 36084/1.55037e+06 2.32744
Class01= 1109/1.51366e+06	0.0732664
Class11= 34975/36715	95.2608

 counting_test_errors.........

test1_NErrors= 8841/372626 2.37262
Class01= 318/363651	0.0874465
Class11= 8523/8975	94.9638

.................................
Epoch 1351 Error= 131823 0 (363836,758957) 
.................................
Epoch 1352 Error= 131722 0 (369435,758649) 
.................................
Epoch 1353 Error= 131759 0 (380286,771388) 
.................................
Epoch 1354 Error= 131857 0 (367770,763547) 
.................................
Epoch 1355 Error= 131747 0 (365587,757177) 
.................................
Epoch 1356 Error= 131801 0 (371683,762122) 
.................................
Epoch 1357 Error= 136265 0 (4.33537e+06,684265) 
.................................
Epoch 1358 Error= 136814 0 (60360,755802) 
.................................
Epoch 1359 Error= 135721 0 (48169.2,786416) 
.................................
Epoch 1360 Error= 135420 0 (44319.4,793743) 
 counting_train_errors.................................

train1_NErrors= 36194/1.55037e+06 2.33454
Class01= 1008/1.51366e+06	0.0665938
Class11= 35186/36715	95.8355

 counting_test_errors.........

test1_NErrors= 8873/372626 2.38121
Class01= 303/363651	0.0833216
Class11= 8570/8975	95.4875

.................................
Epoch 1361 Error= 135167 0 (42992.2,789481) 
.................................
Epoch 1362 Error= 134907 0 (42116.9,777776) 
.................................
Epoch 1363 Error= 134838 0 (43049.2,788389) 
.................................
Epoch 1364 Error= 134711 0 (42908.1,774973) 
.................................
Epoch 1365 Error= 134658 0 (44167.8,795085) 
.................................
Epoch 1366 Error= 134634 0 (44655.8,779196) 
.................................
Epoch 1367 Error= 134534 0 (44914.4,775571) 
.................................
Epoch 1368 Error= 134485 0 (45540.4,776686) 
.................................
Epoch 1369 Error= 134414 0 (46476.6,781285) 
.................................
Epoch 1370 Error= 134414 0 (46897.6,761754) 
 counting_train_errors.................................

train1_NErrors= 36160/1.55037e+06 2.33235
Class01= 738/1.51366e+06	0.0487562
Class11= 35422/36715	96.4783

 counting_test_errors.........

test1_NErrors= 8860/372626 2.37772
Class01= 230/363651	0.0632475
Class11= 8630/8975	96.156

.................................
Epoch 1371 Error= 134329 0 (48088.6,773893) 
.................................
Epoch 1372 Error= 134281 0 (48647.8,772044) 
.................................
Epoch 1373 Error= 134293 0 (49496.4,767207) 
.................................
Epoch 1374 Error= 134248 0 (50146.6,764828) 
.................................
Epoch 1375 Error= 134178 0 (51166.4,762971) 
.................................
Epoch 1376 Error= 134125 0 (51186.3,767230) 
.................................
Epoch 1377 Error= 134158 0 (51891.7,757347) 
.................................
Epoch 1378 Error= 134084 0 (52034,768443) 
.................................
Epoch 1379 Error= 134069 0 (53320.6,761598) 
.................................
Epoch 1380 Error= 134069 0 (54117.8,763048) 
 counting_train_errors.................................

train1_NErrors= 36162/1.55037e+06 2.33248
Class01= 747/1.51366e+06	0.0493507
Class11= 35415/36715	96.4592

 counting_test_errors.........

test1_NErrors= 8856/372626 2.37665
Class01= 222/363651	0.0610475
Class11= 8634/8975	96.2006

.................................
Epoch 1381 Error= 133964 0 (55144,752633) 
.................................
Epoch 1382 Error= 133989 0 (55934.1,766862) 
.................................
Epoch 1383 Error= 133963 0 (56233.4,762348) 
.................................
Epoch 1384 Error= 133954 0 (57564.8,774263) 
.................................
Epoch 1385 Error= 133927 0 (57165.7,764400) 
.................................
Epoch 1386 Error= 133857 0 (58377.6,748094) 
.................................
Epoch 1387 Error= 133899 0 (58673.8,755013) 
.................................
Epoch 1388 Error= 133836 0 (58835.6,760474) 
.................................
Epoch 1389 Error= 133804 0 (61153.1,771545) 
.................................
Epoch 1390 Error= 133817 0 (60386.1,747594) 
 counting_train_errors.................................

train1_NErrors= 36204/1.55037e+06 2.33518
Class01= 1570/1.51366e+06	0.103722
Class11= 34634/36715	94.332

 counting_test_errors.........

test1_NErrors= 8866/372626 2.37933
Class01= 433/363651	0.11907
Class11= 8433/8975	93.961

.................................
Epoch 1391 Error= 133778 0 (61335.4,784159) 
.................................
Epoch 1392 Error= 133717 0 (61260.5,752743) 
.................................
Epoch 1393 Error= 133818 0 (62316.9,769148) 
.................................
Epoch 1394 Error= 133756 0 (63001.7,755099) 
.................................
Epoch 1395 Error= 133787 0 (62855.1,759317) 
.................................
Epoch 1396 Error= 133736 0 (63714.4,750465) 
.................................
Epoch 1397 Error= 133718 0 (65003.9,768703) 
.................................
Epoch 1398 Error= 133678 0 (64977.7,761368) 
.................................
Epoch 1399 Error= 133690 0 (66140.5,747528) 
.................................
Epoch 1400 Error= 133646 0 (66504.6,764762) 
 counting_train_errors.................................

train1_NErrors= 36115/1.55037e+06 2.32944
Class01= 1122/1.51366e+06	0.0741252
Class11= 34993/36715	95.3098

 counting_test_errors.........

test1_NErrors= 8844/372626 2.37343
Class01= 316/363651	0.0868965
Class11= 8528/8975	95.0195

.................................
Epoch 1401 Error= 133637 0 (67312.9,757255) 
.................................
Epoch 1402 Error= 133635 0 (67994.1,756417) 
.................................
Epoch 1403 Error= 133606 0 (68562.2,755021) 
.................................
Epoch 1404 Error= 133688 0 (68567,742841) 
.................................
Epoch 1405 Error= 133620 0 (69871.8,763559) 
.................................
Epoch 1406 Error= 133570 0 (69681.3,754086) 
.................................
Epoch 1407 Error= 133626 0 (71435.2,761474) 
.................................
Epoch 1408 Error= 133554 0 (71900.5,758286) 
.................................
Epoch 1409 Error= 133579 0 (71539.5,752574) 
.................................
Epoch 1410 Error= 133545 0 (72130.9,753372) 
 counting_train_errors.................................

train1_NErrors= 36108/1.55037e+06 2.32899
Class01= 929/1.51366e+06	0.0613746
Class11= 35179/36715	95.8164

 counting_test_errors.........

test1_NErrors= 8856/372626 2.37665
Class01= 272/363651	0.074797
Class11= 8584/8975	95.6435

.................................
Epoch 1411 Error= 133517 0 (73703.8,757806) 
.................................
Epoch 1412 Error= 133545 0 (74408.5,750221) 
.................................
Epoch 1413 Error= 133525 0 (74442.6,752818) 
.................................
Epoch 1414 Error= 133524 0 (76147.2,753854) 
.................................
Epoch 1415 Error= 133469 0 (75677.9,758026) 
.................................
Epoch 1416 Error= 133542 0 (76851.6,758732) 
.................................
Epoch 1417 Error= 133536 0 (77899.1,754777) 
.................................
Epoch 1418 Error= 133356 0 (77877.2,759392) 
.................................
Epoch 1419 Error= 133446 0 (79246.1,752361) 
.................................
Epoch 1420 Error= 133445 0 (79817,755718) 
 counting_train_errors.................................

train1_NErrors= 36144/1.55037e+06 2.33131
Class01= 919/1.51366e+06	0.060714
Class11= 35225/36715	95.9417

 counting_test_errors.........

test1_NErrors= 8876/372626 2.38201
Class01= 266/363651	0.0731471
Class11= 8610/8975	95.9331

.................................
Epoch 1421 Error= 133439 0 (80045.2,750883) 
.................................
Epoch 1422 Error= 133443 0 (81860.8,758325) 
.................................
Epoch 1423 Error= 133425 0 (81685.9,760730) 
.................................
Epoch 1424 Error= 133373 0 (82690.3,760638) 
.................................
Epoch 1425 Error= 133418 0 (83905.1,763658) 
.................................
Epoch 1426 Error= 133371 0 (85219.7,764564) 
.................................
Epoch 1427 Error= 133416 0 (85030.4,761014) 
.................................
Epoch 1428 Error= 133443 0 (85950.3,757942) 
.................................
Epoch 1429 Error= 133449 0 (87260.7,760234) 
.................................
Epoch 1430 Error= 133383 0 (88994.4,762021) 
 counting_train_errors.................................

train1_NErrors= 36146/1.55037e+06 2.33144
Class01= 1127/1.51366e+06	0.0744555
Class11= 35019/36715	95.3806

 counting_test_errors.........

test1_NErrors= 8848/372626 2.3745
Class01= 324/363651	0.0890964
Class11= 8524/8975	94.9749

.................................
Epoch 1431 Error= 133388 0 (88295.7,757424) 
.................................
Epoch 1432 Error= 133323 0 (91284.6,752128) 
.................................
Epoch 1433 Error= 133369 0 (91955.1,753194) 
.................................
Epoch 1434 Error= 133314 0 (92810.9,751080) 
.................................
Epoch 1435 Error= 133321 0 (92741.8,786216) 
.................................
Epoch 1436 Error= 133309 0 (94821.2,755366) 
.................................
Epoch 1437 Error= 133328 0 (95414.5,758188) 
.................................
Epoch 1438 Error= 133302 0 (97801.1,755739) 
.................................
Epoch 1439 Error= 133228 0 (100811,746903) 
.................................
Epoch 1440 Error= 133282 0 (103876,758492) 
 counting_train_errors.................................

train1_NErrors= 36129/1.55037e+06 2.33035
Class01= 1103/1.51366e+06	0.07287
Class11= 35026/36715	95.3997

 counting_test_errors.........

test1_NErrors= 8845/372626 2.37369
Class01= 312/363651	0.0857965
Class11= 8533/8975	95.0752

.................................
Epoch 1441 Error= 133240 0 (104193,759075) 
.................................
Epoch 1442 Error= 133274 0 (105879,758348) 
.................................
Epoch 1443 Error= 133198 0 (108760,752615) 
.................................
Epoch 1444 Error= 133237 0 (111588,752797) 
.................................
Epoch 1445 Error= 133236 0 (114838,751521) 
.................................
Epoch 1446 Error= 133206 0 (118301,775111) 
.................................
Epoch 1447 Error= 133149 0 (118794,764238) 
.................................
Epoch 1448 Error= 133188 0 (123189,769623) 
.................................
Epoch 1449 Error= 133202 0 (122699,752512) 
.................................
Epoch 1450 Error= 133158 0 (125887,744062) 
 counting_train_errors.................................

train1_NErrors= 36169/1.55037e+06 2.33293
Class01= 916/1.51366e+06	0.0605158
Class11= 35253/36715	96.018

 counting_test_errors.........

test1_NErrors= 8839/372626 2.37208
Class01= 256/363651	0.0703972
Class11= 8583/8975	95.6323

.................................
Epoch 1451 Error= 133082 0 (130629,758630) 
.................................
Epoch 1452 Error= 133046 0 (126919,745388) 
.................................
Epoch 1453 Error= 133098 0 (133121,753923) 
.................................
Epoch 1454 Error= 133090 0 (131275,751933) 
.................................
Epoch 1455 Error= 133081 0 (134428,760576) 
.................................
Epoch 1456 Error= 133126 0 (140363,757758) 
.................................
Epoch 1457 Error= 133028 0 (142250,754249) 
.................................
Epoch 1458 Error= 133058 0 (145212,754129) 
.................................
Epoch 1459 Error= 133028 0 (146155,757062) 
.................................
Epoch 1460 Error= 133034 0 (144736,773234) 
 counting_train_errors.................................

train1_NErrors= 36191/1.55037e+06 2.33435
Class01= 744/1.51366e+06	0.0491525
Class11= 35447/36715	96.5464

 counting_test_errors.........

test1_NErrors= 8857/372626 2.37691
Class01= 221/363651	0.0607726
Class11= 8636/8975	96.2228

.................................
Epoch 1461 Error= 133025 0 (144567,743901) 
.................................
Epoch 1462 Error= 133010 0 (152338,754317) 
.................................
Epoch 1463 Error= 132990 0 (150961,742033) 
.................................
Epoch 1464 Error= 132921 0 (151627,743603) 
.................................
Epoch 1465 Error= 132970 0 (158181,759482) 
.................................
Epoch 1466 Error= 132925 0 (156054,750603) 
.................................
Epoch 1467 Error= 132885 0 (161063,748244) 
.................................
Epoch 1468 Error= 132934 0 (163480,761032) 
.................................
Epoch 1469 Error= 132909 0 (165287,753253) 
.................................
Epoch 1470 Error= 132886 0 (167118,763418) 
 counting_train_errors.................................

train1_NErrors= 36150/1.55037e+06 2.3317
Class01= 1440/1.51366e+06	0.095134
Class11= 34710/36715	94.539

 counting_test_errors.........

test1_NErrors= 8863/372626 2.37852
Class01= 401/363651	0.110271
Class11= 8462/8975	94.2841

.................................
Epoch 1471 Error= 132906 0 (169074,743526) 
.................................
Epoch 1472 Error= 132918 0 (176339,754987) 
.................................
Epoch 1473 Error= 132880 0 (172926,749071) 
.................................
Epoch 1474 Error= 132920 0 (173726,751016) 
.................................
Epoch 1475 Error= 132844 0 (173565,754727) 
.................................
Epoch 1476 Error= 132823 0 (177236,741953) 
.................................
Epoch 1477 Error= 132785 0 (178345,762446) 
.................................
Epoch 1478 Error= 132826 0 (176391,759363) 
.................................
Epoch 1479 Error= 132964 0 (180335,771973) 
.................................
Epoch 1480 Error= 132790 0 (180760,761961) 
 counting_train_errors.................................

train1_NErrors= 36160/1.55037e+06 2.33235
Class01= 1374/1.51366e+06	0.0907737
Class11= 34786/36715	94.746

 counting_test_errors.........

test1_NErrors= 8860/372626 2.37772
Class01= 382/363651	0.105046
Class11= 8478/8975	94.4624

.................................
Epoch 1481 Error= 132773 0 (183558,738116) 
.................................
Epoch 1482 Error= 132811 0 (182622,749282) 
.................................
Epoch 1483 Error= 132817 0 (192163,753299) 
.................................
Epoch 1484 Error= 132782 0 (185425,748562) 
.................................
Epoch 1485 Error= 132746 0 (192461,740218) 
.................................
Epoch 1486 Error= 132734 0 (187360,752658) 
.................................
Epoch 1487 Error= 132725 0 (191308,759527) 
.................................
Epoch 1488 Error= 132784 0 (196681,750257) 
.................................
Epoch 1489 Error= 132720 0 (190341,746462) 
.................................
Epoch 1490 Error= 132757 0 (198362,758627) 
 counting_train_errors.................................

train1_NErrors= 36157/1.55037e+06 2.33215
Class01= 952/1.51366e+06	0.0628941
Class11= 35205/36715	95.8872

 counting_test_errors.........

test1_NErrors= 8847/372626 2.37423
Class01= 275/363651	0.075622
Class11= 8572/8975	95.5097

.................................
Epoch 1491 Error= 132700 0 (191130,760143) 
.................................
Epoch 1492 Error= 132699 0 (195829,758572) 
.................................
Epoch 1493 Error= 132695 0 (196201,748090) 
.................................
Epoch 1494 Error= 132790 0 (196824,762457) 
.................................
Epoch 1495 Error= 132685 0 (196751,753798) 
.................................
Epoch 1496 Error= 132650 0 (199520,759917) 
.................................
Epoch 1497 Error= 132677 0 (195669,753272) 
.................................
Epoch 1498 Error= 132663 0 (201241,774961) 
.................................
Epoch 1499 Error= 132644 0 (199833,742870) 
.................................
Epoch 1500 Error= 132668 0 (206435,754565) 
 counting_train_errors.................................

train1_NErrors= 36137/1.55037e+06 2.33086
Class01= 781/1.51366e+06	0.051597
Class11= 35356/36715	96.2985

 counting_test_errors.........

test1_NErrors= 8854/372626 2.37611
Class01= 234/363651	0.0643474
Class11= 8620/8975	96.0446

.................................
Epoch 1501 Error= 132658 0 (201689,739646) 
.................................
Epoch 1502 Error= 132615 0 (202339,764218) 
.................................
Epoch 1503 Error= 132607 0 (202608,750285) 
.................................
Epoch 1504 Error= 132560 0 (209012,757290) 
.................................
Epoch 1505 Error= 132606 0 (211208,761537) 
.................................
Epoch 1506 Error= 132542 0 (210364,760080) 
.................................
Epoch 1507 Error= 132573 0 (208631,768671) 
.................................
Epoch 1508 Error= 132593 0 (213497,759526) 
.................................
Epoch 1509 Error= 132626 0 (208985,760052) 
.................................
Epoch 1510 Error= 132587 0 (214370,756019) 
 counting_train_errors.................................

train1_NErrors= 36165/1.55037e+06 2.33267
Class01= 1448/1.51366e+06	0.0956625
Class11= 34717/36715	94.5581

 counting_test_errors.........

test1_NErrors= 8868/372626 2.37987
Class01= 408/363651	0.112195
Class11= 8460/8975	94.2618

.................................
Epoch 1511 Error= 132584 0 (213030,758971) 
.................................
Epoch 1512 Error= 132603 0 (210967,768291) 
.................................
Epoch 1513 Error= 132613 0 (207576,755141) 
.................................
Epoch 1514 Error= 132588 0 (214306,763881) 
.................................
Epoch 1515 Error= 132609 0 (217949,788439) 
.................................
Epoch 1516 Error= 132553 0 (208227,756696) 
.................................
Epoch 1517 Error= 132605 0 (216902,769939) 
.................................
Epoch 1518 Error= 132533 0 (213377,755597) 
.................................
Epoch 1519 Error= 132566 0 (212828,762076) 
.................................
Epoch 1520 Error= 132636 0 (210783,754190) 
 counting_train_errors.................................

train1_NErrors= 36125/1.55037e+06 2.33009
Class01= 1236/1.51366e+06	0.0816567
Class11= 34889/36715	95.0266

 counting_test_errors.........

test1_NErrors= 8859/372626 2.37745
Class01= 359/363651	0.098721
Class11= 8500/8975	94.7075

.................................
Epoch 1521 Error= 132545 0 (217755,762656) 
.................................
Epoch 1522 Error= 132503 0 (219787,752275) 
.................................
Epoch 1523 Error= 132496 0 (219448,754279) 
.................................
Epoch 1524 Error= 132499 0 (214108,748514) 
.................................
Epoch 1525 Error= 132465 0 (218674,760686) 
.................................
Epoch 1526 Error= 132462 0 (222614,777151) 
.................................
Epoch 1527 Error= 132441 0 (231095,764017) 
.................................
Epoch 1528 Error= 132476 0 (226748,763560) 
.................................
Epoch 1529 Error= 132496 0 (220947,766748) 
.................................
Epoch 1530 Error= 132469 0 (228486,759158) 
 counting_train_errors.................................

train1_NErrors= 36176/1.55037e+06 2.33338
Class01= 1442/1.51366e+06	0.0952661
Class11= 34734/36715	94.6044

 counting_test_errors.........

test1_NErrors= 8884/372626 2.38416
Class01= 413/363651	0.11357
Class11= 8471/8975	94.3844

.................................
Epoch 1531 Error= 132395 0 (222515,768689) 
.................................
Epoch 1532 Error= 132495 0 (216850,752732) 
.................................
Epoch 1533 Error= 132421 0 (217090,762905) 
.................................
Epoch 1534 Error= 132433 0 (221592,768833) 
.................................
Epoch 1535 Error= 132569 0 (228534,828958) 
.................................
Epoch 1536 Error= 132422 0 (225732,766642) 
.................................
Epoch 1537 Error= 132443 0 (225818,750604) 
.................................
Epoch 1538 Error= 132356 0 (226081,753746) 
.................................
Epoch 1539 Error= 132353 0 (229715,770828) 
.................................
Epoch 1540 Error= 132408 0 (227550,759477) 
 counting_train_errors.................................

train1_NErrors= 36187/1.55037e+06 2.33409
Class01= 1635/1.51366e+06	0.108017
Class11= 34552/36715	94.1087

 counting_test_errors.........

test1_NErrors= 8880/372626 2.38309
Class01= 453/363651	0.12457
Class11= 8427/8975	93.8942

.................................
Epoch 1541 Error= 132351 0 (233847,766285) 
.................................
Epoch 1542 Error= 132343 0 (222041,762499) 
.................................
Epoch 1543 Error= 132395 0 (229724,772451) 
.................................
Epoch 1544 Error= 132418 0 (231606,760174) 
.................................
Epoch 1545 Error= 132473 0 (228660,782008) 
.................................
Epoch 1546 Error= 132340 0 (226377,761860) 
.................................
Epoch 1547 Error= 132286 0 (228536,772131) 
.................................
Epoch 1548 Error= 132344 0 (228508,775746) 
.................................
Epoch 1549 Error= 132357 0 (226936,768570) 
.................................
Epoch 1550 Error= 132311 0 (237102,761876) 
 counting_train_errors.................................

train1_NErrors= 36133/1.55037e+06 2.3306
Class01= 908/1.51366e+06	0.0599872
Class11= 35225/36715	95.9417

 counting_test_errors.........

test1_NErrors= 8841/372626 2.37262
Class01= 256/363651	0.0703972
Class11= 8585/8975	95.6546

.................................
Epoch 1551 Error= 132349 0 (235793,766831) 
.................................
Epoch 1552 Error= 132309 0 (230787,752359) 
.................................
Epoch 1553 Error= 132337 0 (234015,769636) 
.................................
Epoch 1554 Error= 132343 0 (230530,774146) 
.................................
Epoch 1555 Error= 132397 0 (233489,766882) 
.................................
Epoch 1556 Error= 132281 0 (225629,764690) 
.................................
Epoch 1557 Error= 132324 0 (230684,775013) 
.................................
Epoch 1558 Error= 132306 0 (239227,772408) 
.................................
Epoch 1559 Error= 132266 0 (240961,769963) 
.................................
Epoch 1560 Error= 132239 0 (238825,774766) 
 counting_train_errors.................................

train1_NErrors= 36153/1.55037e+06 2.33189
Class01= 1319/1.51366e+06	0.0871401
Class11= 34834/36715	94.8768

 counting_test_errors.........

test1_NErrors= 8865/372626 2.37906
Class01= 375/363651	0.103121
Class11= 8490/8975	94.5961

.................................
Epoch 1561 Error= 132286 0 (238203,771245) 
.................................
Epoch 1562 Error= 132265 0 (235134,774863) 
.................................
Epoch 1563 Error= 132267 0 (234734,775305) 
.................................
Epoch 1564 Error= 132305 0 (231019,776897) 
.................................
Epoch 1565 Error= 132318 0 (234052,778913) 
.................................
Epoch 1566 Error= 132252 0 (238560,781154) 
.................................
Epoch 1567 Error= 132223 0 (235845,767010) 
.................................
Epoch 1568 Error= 132262 0 (237327,800583) 
.................................
Epoch 1569 Error= 132242 0 (235673,763091) 
.................................
Epoch 1570 Error= 132196 0 (240395,769992) 
 counting_train_errors.................................

train1_NErrors= 36133/1.55037e+06 2.3306
Class01= 845/1.51366e+06	0.0558251
Class11= 35288/36715	96.1133

 counting_test_errors.........

test1_NErrors= 8862/372626 2.37826
Class01= 251/363651	0.0690222
Class11= 8611/8975	95.9443

.................................
Epoch 1571 Error= 132234 0 (242875,781170) 
.................................
Epoch 1572 Error= 132163 0 (238970,768067) 
.................................
Epoch 1573 Error= 132156 0 (243536,768449) 
.................................
Epoch 1574 Error= 132198 0 (247891,783385) 
.................................
Epoch 1575 Error= 132175 0 (243581,768484) 
.................................
Epoch 1576 Error= 132230 0 (237740,753742) 
.................................
Epoch 1577 Error= 132176 0 (237502,774776) 
.................................
Epoch 1578 Error= 132163 0 (242909,775521) 
.................................
Epoch 1579 Error= 132180 0 (245215,770961) 
.................................
Epoch 1580 Error= 132212 0 (234874,773782) 
 counting_train_errors.................................

train1_NErrors= 36135/1.55037e+06 2.33073
Class01= 874/1.51366e+06	0.057741
Class11= 35261/36715	96.0398

 counting_test_errors.........

test1_NErrors= 8844/372626 2.37343
Class01= 256/363651	0.0703972
Class11= 8588/8975	95.688

.................................
Epoch 1581 Error= 132117 0 (243658,773996) 
.................................
Epoch 1582 Error= 132155 0 (247118,787848) 
.................................
Epoch 1583 Error= 132214 0 (239088,787442) 
.................................
Epoch 1584 Error= 132146 0 (236946,771980) 
.................................
Epoch 1585 Error= 132146 0 (247048,770046) 
.................................
Epoch 1586 Error= 132187 0 (247603,813641) 
.................................
Epoch 1587 Error= 132266 0 (242748,801132) 
.................................
Epoch 1588 Error= 132212 0 (237694,829533) 
.................................
Epoch 1589 Error= 132153 0 (237974,758407) 
.................................
Epoch 1590 Error= 132548 0 (236350,941907) 
 counting_train_errors.................................

train1_NErrors= 36124/1.55037e+06 2.33002
Class01= 938/1.51366e+06	0.0619692
Class11= 35186/36715	95.8355

 counting_test_errors.........

test1_NErrors= 8869/372626 2.38013
Class01= 293/363651	0.0805718
Class11= 8576/8975	95.5543

.................................
Epoch 1591 Error= 132215 0 (244669,815542) 
.................................
Epoch 1592 Error= 132185 0 (245581,788362) 
.................................
Epoch 1593 Error= 132148 0 (235380,775932) 
.................................
Epoch 1594 Error= 132108 0 (241957,780120) 
.................................
Epoch 1595 Error= 132130 0 (243459,778278) 
.................................
Epoch 1596 Error= 132182 0 (241060,784673) 
.................................
Epoch 1597 Error= 132136 0 (249582,767654) 
.................................
Epoch 1598 Error= 132077 0 (247788,784339) 
.................................
Epoch 1599 Error= 132101 0 (238788,786142) 
.................................
Epoch 1600 Error= 132086 0 (250538,788712) 
 counting_train_errors.................................

train1_NErrors= 36174/1.55037e+06 2.33325
Class01= 1847/1.51366e+06	0.122023
Class11= 34327/36715	93.4958

 counting_test_errors.........

test1_NErrors= 8939/372626 2.39892
Class01= 546/363651	0.150144
Class11= 8393/8975	93.5153

.................................
Epoch 1601 Error= 132071 0 (236733,772256) 
.................................
Epoch 1602 Error= 132065 0 (240860,792897) 
.................................
Epoch 1603 Error= 132087 0 (242444,778037) 
.................................
Epoch 1604 Error= 132055 0 (245209,783690) 
.................................
Epoch 1605 Error= 132077 0 (244814,790770) 
.................................
Epoch 1606 Error= 132046 0 (243536,769763) 
.................................
Epoch 1607 Error= 132077 0 (235198,780743) 
.................................
Epoch 1608 Error= 132096 0 (240325,793244) 
.................................
Epoch 1609 Error= 132118 0 (240756,778559) 
.................................
Epoch 1610 Error= 132080 0 (239216,789464) 
 counting_train_errors.................................

train1_NErrors= 36196/1.55037e+06 2.33467
Class01= 1929/1.51366e+06	0.12744
Class11= 34267/36715	93.3324

 counting_test_errors.........

test1_NErrors= 8914/372626 2.39221
Class01= 543/363651	0.149319
Class11= 8371/8975	93.2702

.................................
Epoch 1611 Error= 132055 0 (242883,775703) 
.................................
Epoch 1612 Error= 132016 0 (244188,792641) 
.................................
Epoch 1613 Error= 132057 0 (241868,778096) 
.................................
Epoch 1614 Error= 132037 0 (245189,781831) 
.................................
Epoch 1615 Error= 132040 0 (243446,773761) 
.................................
Epoch 1616 Error= 132018 0 (244408,766677) 
.................................
Epoch 1617 Error= 132012 0 (242978,783834) 
.................................
Epoch 1618 Error= 132025 0 (241115,797144) 
.................................
Epoch 1619 Error= 132203 0 (244829,858199) 
.................................
Epoch 1620 Error= 132037 0 (250308,788745) 
 counting_train_errors.................................

train1_NErrors= 36162/1.55037e+06 2.33248
Class01= 1831/1.51366e+06	0.120965
Class11= 34331/36715	93.5067

 counting_test_errors.........

test1_NErrors= 8930/372626 2.3965
Class01= 528/363651	0.145194
Class11= 8402/8975	93.6156

.................................
Epoch 1621 Error= 132016 0 (249484,789188) 
.................................
Epoch 1622 Error= 132018 0 (236879,792940) 
.................................
Epoch 1623 Error= 131984 0 (245408,780660) 
.................................
Epoch 1624 Error= 132140 0 (245779,831683) 
.................................
Epoch 1625 Error= 132037 0 (245695,786767) 
.................................
Epoch 1626 Error= 131937 0 (247085,771467) 
.................................
Epoch 1627 Error= 132009 0 (250059,800163) 
.................................
Epoch 1628 Error= 131973 0 (248004,775987) 
.................................
Epoch 1629 Error= 131947 0 (242004,769517) 
.................................
Epoch 1630 Error= 131905 0 (244148,777309) 
 counting_train_errors.................................

train1_NErrors= 36079/1.55037e+06 2.32712
Class01= 1039/1.51366e+06	0.0686418
Class11= 35040/36715	95.4378

 counting_test_errors.........

test1_NErrors= 8868/372626 2.37987
Class01= 315/363651	0.0866215
Class11= 8553/8975	95.2981

.................................
Epoch 1631 Error= 131969 0 (250480,803008) 
.................................
Epoch 1632 Error= 132008 0 (248811,796391) 
.................................
Epoch 1633 Error= 131982 0 (241358,803219) 
.................................
Epoch 1634 Error= 131956 0 (243537,769019) 
.................................
Epoch 1635 Error= 131969 0 (243668,784039) 
.................................
Epoch 1636 Error= 131890 0 (252490,789111) 
.................................
Epoch 1637 Error= 131966 0 (245230,797882) 
.................................
Epoch 1638 Error= 131992 0 (239839,790154) 
.................................
Epoch 1639 Error= 131963 0 (246415,802195) 
.................................
Epoch 1640 Error= 131954 0 (247105,803356) 
 counting_train_errors.................................

train1_NErrors= 36082/1.55037e+06 2.32732
Class01= 1068/1.51366e+06	0.0705577
Class11= 35014/36715	95.367

 counting_test_errors.........

test1_NErrors= 8860/372626 2.37772
Class01= 311/363651	0.0855216
Class11= 8549/8975	95.2535

.................................
Epoch 1641 Error= 131934 0 (251762,773740) 
.................................
Epoch 1642 Error= 132100 0 (237017,871514) 
.................................
Epoch 1643 Error= 131938 0 (246442,790058) 
.................................
Epoch 1644 Error= 131956 0 (245134,800995) 
.................................
Epoch 1645 Error= 131926 0 (248119,805474) 
.................................
Epoch 1646 Error= 131982 0 (247145,795172) 
.................................
Epoch 1647 Error= 131946 0 (248683,780296) 
.................................
Epoch 1648 Error= 131899 0 (246707,788758) 
.................................
Epoch 1649 Error= 131931 0 (245279,789918) 
.................................
Epoch 1650 Error= 131887 0 (242011,803712) 
 counting_train_errors.................................

train1_NErrors= 36080/1.55037e+06 2.32719
Class01= 974/1.51366e+06	0.0643476
Class11= 35106/36715	95.6176

 counting_test_errors.........

test1_NErrors= 8856/372626 2.37665
Class01= 294/363651	0.0808467
Class11= 8562/8975	95.3983

.................................
Epoch 1651 Error= 131882 0 (250344,782760) 
.................................
Epoch 1652 Error= 131985 0 (247118,785564) 
.................................
Epoch 1653 Error= 131878 0 (246464,784854) 
.................................
Epoch 1654 Error= 131913 0 (244828,785848) 
.................................
Epoch 1655 Error= 131902 0 (245818,777041) 
.................................
Epoch 1656 Error= 131944 0 (246628,812163) 
.................................
Epoch 1657 Error= 131846 0 (245137,798575) 
.................................
Epoch 1658 Error= 131863 0 (250901,786598) 
.................................
Epoch 1659 Error= 131868 0 (248998,810148) 
.................................
Epoch 1660 Error= 131844 0 (248932,779773) 
 counting_train_errors.................................

train1_NErrors= 36052/1.55037e+06 2.32538
Class01= 1333/1.51366e+06	0.088065
Class11= 34719/36715	94.5635

 counting_test_errors.........

test1_NErrors= 8891/372626 2.38604
Class01= 395/363651	0.108621
Class11= 8496/8975	94.663

.................................
Epoch 1661 Error= 132136 0 (241658,864646) 
.................................
Epoch 1662 Error= 131843 0 (248440,779589) 
.................................
Epoch 1663 Error= 131854 0 (248019,785671) 
.................................
Epoch 1664 Error= 131867 0 (249220,788791) 
.................................
Epoch 1665 Error= 131919 0 (241953,798164) 
.................................
Epoch 1666 Error= 131817 0 (241113,804239) 
.................................
Epoch 1667 Error= 131831 0 (250770,794950) 
.................................
Epoch 1668 Error= 131881 0 (243640,805305) 
.................................
Epoch 1669 Error= 131864 0 (248441,794684) 
.................................
Epoch 1670 Error= 131847 0 (244908,803056) 
 counting_train_errors.................................

train1_NErrors= 36100/1.55037e+06 2.32848
Class01= 1123/1.51366e+06	0.0741913
Class11= 34977/36715	95.2662

 counting_test_errors.........

test1_NErrors= 8894/372626 2.38684
Class01= 348/363651	0.0956961
Class11= 8546/8975	95.2201

.................................
Epoch 1671 Error= 131861 0 (244750,787470) 
.................................
Epoch 1672 Error= 131873 0 (246636,790479) 
.................................
Epoch 1673 Error= 131863 0 (246679,789750) 
.................................
Epoch 1674 Error= 131808 0 (250160,811518) 
.................................
Epoch 1675 Error= 131895 0 (247782,791730) 
.................................
Epoch 1676 Error= 131818 0 (249936,816393) 
.................................
Epoch 1677 Error= 131798 0 (239353,800107) 
.................................
Epoch 1678 Error= 131831 0 (245901,788058) 
.................................
Epoch 1679 Error= 131802 0 (250400,793399) 
.................................
Epoch 1680 Error= 131850 0 (245964,803562) 
 counting_train_errors.................................

train1_NErrors= 36075/1.55037e+06 2.32686
Class01= 1264/1.51366e+06	0.0835065
Class11= 34811/36715	94.8141

 counting_test_errors.........

test1_NErrors= 8875/372626 2.38174
Class01= 362/363651	0.099546
Class11= 8513/8975	94.8524

.................................
Epoch 1681 Error= 131800 0 (252392,795065) 
.................................
Epoch 1682 Error= 131818 0 (242712,795142) 
.................................
Epoch 1683 Error= 131782 0 (251816,812476) 
.................................
Epoch 1684 Error= 131857 0 (242431,793486) 
.................................
Epoch 1685 Error= 131776 0 (246086,781509) 
.................................
Epoch 1686 Error= 131773 0 (245496,809677) 
.................................
Epoch 1687 Error= 131836 0 (243742,808340) 
.................................
Epoch 1688 Error= 131740 0 (256448,799778) 
.................................
Epoch 1689 Error= 131789 0 (245214,812321) 
.................................
Epoch 1690 Error= 131757 0 (247046,794324) 
 counting_train_errors.................................

train1_NErrors= 36163/1.55037e+06 2.33254
Class01= 893/1.51366e+06	0.0589963
Class11= 35270/36715	96.0643

 counting_test_errors.........

test1_NErrors= 8859/372626 2.37745
Class01= 252/363651	0.0692972
Class11= 8607/8975	95.8997

.................................
Epoch 1691 Error= 131804 0 (245488,792719) 
.................................
Epoch 1692 Error= 131725 0 (253751,797238) 
.................................
Epoch 1693 Error= 131795 0 (249039,789334) 
.................................
Epoch 1694 Error= 131796 0 (251826,795185) 
.................................
Epoch 1695 Error= 131853 0 (247287,794154) 
.................................
Epoch 1696 Error= 131751 0 (250770,828089) 
.................................
Epoch 1697 Error= 131770 0 (248638,790283) 
.................................
Epoch 1698 Error= 131696 0 (253027,814869) 
.................................
Epoch 1699 Error= 131772 0 (247454,788074) 
.................................
Epoch 1700 Error= 131737 0 (248282,810211) 
 counting_train_errors.................................

train1_NErrors= 36176/1.55037e+06 2.33338
Class01= 1984/1.51366e+06	0.131073
Class11= 34192/36715	93.1281

 counting_test_errors.........

test1_NErrors= 8956/372626 2.40348
Class01= 593/363651	0.163068
Class11= 8363/8975	93.1811

.................................
Epoch 1701 Error= 131687 0 (254370,805684) 
.................................
Epoch 1702 Error= 131760 0 (245794,813357) 
.................................
Epoch 1703 Error= 131721 0 (258675,790611) 
.................................
Epoch 1704 Error= 131717 0 (244304,811657) 
.................................
Epoch 1705 Error= 131785 0 (244494,817886) 
.................................
Epoch 1706 Error= 131783 0 (249198,810602) 
.................................
Epoch 1707 Error= 131713 0 (246558,794575) 
.................................
Epoch 1708 Error= 131752 0 (248054,795874) 
.................................
Epoch 1709 Error= 131773 0 (250171,802928) 
.................................
Epoch 1710 Error= 131775 0 (250441,792790) 
 counting_train_errors.................................

train1_NErrors= 36046/1.55037e+06 2.32499
Class01= 1479/1.51366e+06	0.0977105
Class11= 34567/36715	94.1495

 counting_test_errors.........

test1_NErrors= 8908/372626 2.3906
Class01= 451/363651	0.12402
Class11= 8457/8975	94.2284

.................................
Epoch 1711 Error= 131676 0 (250854,797648) 
.................................
Epoch 1712 Error= 131792 0 (249513,797083) 
.................................
Epoch 1713 Error= 131716 0 (249352,804668) 
.................................
Epoch 1714 Error= 131780 0 (246538,810316) 
.................................
Epoch 1715 Error= 131689 0 (249646,826996) 
.................................
Epoch 1716 Error= 131696 0 (255153,803322) 
.................................
Epoch 1717 Error= 131793 0 (241529,799569) 
.................................
Epoch 1718 Error= 131682 0 (252570,800217) 
.................................
Epoch 1719 Error= 131684 0 (249509,804898) 
.................................
Epoch 1720 Error= 131719 0 (245559,815775) 
 counting_train_errors.................................

train1_NErrors= 36094/1.55037e+06 2.32809
Class01= 864/1.51366e+06	0.0570804
Class11= 35230/36715	95.9553

 counting_test_errors.........

test1_NErrors= 8875/372626 2.38174
Class01= 266/363651	0.0731471
Class11= 8609/8975	95.922

.................................
Epoch 1721 Error= 131796 0 (248373,794340) 
.................................
Epoch 1722 Error= 131708 0 (251586,826021) 
.................................
Epoch 1723 Error= 131672 0 (249433,802867) 
.................................
Epoch 1724 Error= 131704 0 (253815,829019) 
.................................
Epoch 1725 Error= 132017 0 (247954,873297) 
.................................
Epoch 1726 Error= 131741 0 (251554,815727) 
.................................
Epoch 1727 Error= 131704 0 (249025,816704) 
.................................
Epoch 1728 Error= 131688 0 (248719,816664) 
.................................
Epoch 1729 Error= 131636 0 (246992,793060) 
.................................
Epoch 1730 Error= 131756 0 (249589,795116) 
 counting_train_errors.................................

train1_NErrors= 36110/1.55037e+06 2.32912
Class01= 1570/1.51366e+06	0.103722
Class11= 34540/36715	94.076

 counting_test_errors.........

test1_NErrors= 8938/372626 2.39865
Class01= 473/363651	0.13007
Class11= 8465/8975	94.3175

.................................
Epoch 1731 Error= 131676 0 (252416,788181) 
.................................
Epoch 1732 Error= 131640 0 (250244,820757) 
.................................
Epoch 1733 Error= 131630 0 (246295,787795) 
.................................
Epoch 1734 Error= 131749 0 (249788,816637) 
.................................
Epoch 1735 Error= 132017 0 (250180,933262) 
.................................
Epoch 1736 Error= 131689 0 (255816,791204) 
.................................
Epoch 1737 Error= 131688 0 (250712,806367) 
.................................
Epoch 1738 Error= 131601 0 (245047,799479) 
.................................
Epoch 1739 Error= 131635 0 (250891,808262) 
.................................
Epoch 1740 Error= 131701 0 (248643,817384) 
 counting_train_errors.................................

train1_NErrors= 36069/1.55037e+06 2.32648
Class01= 1278/1.51366e+06	0.0844314
Class11= 34791/36715	94.7596

 counting_test_errors.........

test1_NErrors= 8909/372626 2.39087
Class01= 397/363651	0.109171
Class11= 8512/8975	94.8412

.................................
Epoch 1741 Error= 131674 0 (248287,800070) 
.................................
Epoch 1742 Error= 131666 0 (250980,798690) 
.................................
Epoch 1743 Error= 131727 0 (246766,807330) 
.................................
Epoch 1744 Error= 131653 0 (249998,791414) 
.................................
Epoch 1745 Error= 131665 0 (248225,809008) 
.................................
Epoch 1746 Error= 131621 0 (245537,798850) 
.................................
Epoch 1747 Error= 131613 0 (249407,802038) 
.................................
Epoch 1748 Error= 131651 0 (248921,815890) 
.................................
Epoch 1749 Error= 131595 0 (247854,805564) 
.................................
Epoch 1750 Error= 131602 0 (248085,825303) 
 counting_train_errors.................................

train1_NErrors= 36081/1.55037e+06 2.32725
Class01= 1657/1.51366e+06	0.10947
Class11= 34424/36715	93.76

 counting_test_errors.........

test1_NErrors= 8943/372626 2.39999
Class01= 498/363651	0.136944
Class11= 8445/8975	94.0947

.................................
Epoch 1751 Error= 131670 0 (249839,815329) 
.................................
Epoch 1752 Error= 131612 0 (251899,792375) 
.................................
Epoch 1753 Error= 131640 0 (253024,813706) 
.................................
Epoch 1754 Error= 131654 0 (254602,797330) 
.................................
Epoch 1755 Error= 131691 0 (247944,825582) 
.................................
Epoch 1756 Error= 131649 0 (252820,810039) 
.................................
Epoch 1757 Error= 131628 0 (249577,819243) 
.................................
Epoch 1758 Error= 131587 0 (250606,795502) 
.................................
Epoch 1759 Error= 131660 0 (253774,815903) 
.................................
Epoch 1760 Error= 131585 0 (258130,808182) 
 counting_train_errors.................................

train1_NErrors= 36082/1.55037e+06 2.32732
Class01= 1292/1.51366e+06	0.0853563
Class11= 34790/36715	94.7569

 counting_test_errors.........

test1_NErrors= 8901/372626 2.38872
Class01= 381/363651	0.104771
Class11= 8520/8975	94.9304

.................................
Epoch 1761 Error= 131635 0 (251573,795218) 
.................................
Epoch 1762 Error= 131564 0 (259328,802432) 
.................................
Epoch 1763 Error= 131603 0 (252985,838102) 
.................................
Epoch 1764 Error= 131611 0 (249728,806755) 
.................................
Epoch 1765 Error= 131611 0 (251965,815641) 
.................................
Epoch 1766 Error= 131620 0 (259377,810446) 
.................................
Epoch 1767 Error= 131577 0 (248841,793611) 
.................................
Epoch 1768 Error= 131526 0 (257843,822404) 
.................................
Epoch 1769 Error= 131590 0 (253067,815890) 
.................................
Epoch 1770 Error= 131596 0 (252555,830114) 
 counting_train_errors.................................

train1_NErrors= 36129/1.55037e+06 2.33035
Class01= 1347/1.51366e+06	0.0889899
Class11= 34782/36715	94.7351

 counting_test_errors.........

test1_NErrors= 8902/372626 2.38899
Class01= 397/363651	0.109171
Class11= 8505/8975	94.7632

.................................
Epoch 1771 Error= 131668 0 (270776,811875) 
.................................
Epoch 1772 Error= 131635 0 (255533,815488) 
.................................
Epoch 1773 Error= 131579 0 (253585,830414) 
.................................
Epoch 1774 Error= 131657 0 (249974,832540) 
.................................
Epoch 1775 Error= 131607 0 (252651,807779) 
.................................
Epoch 1776 Error= 131629 0 (255711,829900) 
.................................
Epoch 1777 Error= 131571 0 (258295,812785) 
.................................
Epoch 1778 Error= 131587 0 (251285,812508) 
.................................
Epoch 1779 Error= 131579 0 (253664,823979) 
.................................
Epoch 1780 Error= 131584 0 (258439,808229) 
 counting_train_errors.................................

train1_NErrors= 36049/1.55037e+06 2.32519
Class01= 1328/1.51366e+06	0.0877347
Class11= 34721/36715	94.569

 counting_test_errors.........

test1_NErrors= 8899/372626 2.38819
Class01= 406/363651	0.111646
Class11= 8493/8975	94.6295

.................................
Epoch 1781 Error= 131507 0 (253676,824289) 
.................................
Epoch 1782 Error= 131480 0 (261906,801024) 
.................................
Epoch 1783 Error= 131604 0 (259594,820951) 
.................................
Epoch 1784 Error= 131500 0 (265342,806199) 
.................................
Epoch 1785 Error= 131568 0 (255851,803292) 
.................................
Epoch 1786 Error= 131583 0 (256570,813359) 
.................................
Epoch 1787 Error= 131550 0 (262190,808723) 
.................................
Epoch 1788 Error= 131448 0 (265019,820808) 
.................................
Epoch 1789 Error= 131600 0 (260300,859088) 
.................................
Epoch 1790 Error= 131577 0 (253412,819334) 
 counting_train_errors.................................

train1_NErrors= 36109/1.55037e+06 2.32906
Class01= 707/1.51366e+06	0.0467081
Class11= 35402/36715	96.4238

 counting_test_errors.........

test1_NErrors= 8846/372626 2.37396
Class01= 213/363651	0.0585726
Class11= 8633/8975	96.1894

.................................
Epoch 1791 Error= 131560 0 (261534,819840) 
.................................
Epoch 1792 Error= 131506 0 (261881,826283) 
.................................
Epoch 1793 Error= 131563 0 (259656,823715) 
.................................
Epoch 1794 Error= 131545 0 (264518,810519) 
.................................
Epoch 1795 Error= 131605 0 (258768,818976) 
.................................
Epoch 1796 Error= 131493 0 (263755,807526) 
.................................
Epoch 1797 Error= 131545 0 (257992,807305) 
.................................
Epoch 1798 Error= 131605 0 (261472,833552) 
.................................
Epoch 1799 Error= 131449 0 (264214,820546) 
.................................
Epoch 1800 Error= 131550 0 (259311,811082) 
 counting_train_errors.................................

train1_NErrors= 36078/1.55037e+06 2.32706
Class01= 876/1.51366e+06	0.0578732
Class11= 35202/36715	95.8791

 counting_test_errors.........

test1_NErrors= 8870/372626 2.3804
Class01= 273/363651	0.075072
Class11= 8597/8975	95.7883

.................................
Epoch 1801 Error= 131490 0 (262607,823554) 
.................................
Epoch 1802 Error= 131583 0 (255688,822110) 
.................................
Epoch 1803 Error= 131468 0 (260154,818789) 
.................................
Epoch 1804 Error= 131510 0 (264102,815529) 
.................................
Epoch 1805 Error= 131491 0 (262740,811203) 
.................................
Epoch 1806 Error= 131499 0 (263404,827194) 
.................................
Epoch 1807 Error= 131478 0 (260183,825084) 
.................................
Epoch 1808 Error= 131442 0 (262885,839904) 
.................................
Epoch 1809 Error= 131469 0 (260246,807161) 
.................................
Epoch 1810 Error= 131467 0 (265948,815871) 
 counting_train_errors.................................

train1_NErrors= 36059/1.55037e+06 2.32583
Class01= 1088/1.51366e+06	0.071879
Class11= 34971/36715	95.2499

 counting_test_errors.........

test1_NErrors= 8883/372626 2.38389
Class01= 335/363651	0.0921213
Class11= 8548/8975	95.2423

.................................
Epoch 1811 Error= 131497 0 (255044,793242) 
.................................
Epoch 1812 Error= 131444 0 (265285,817075) 
.................................
Epoch 1813 Error= 131474 0 (272029,808293) 
.................................
Epoch 1814 Error= 131481 0 (264101,809834) 
.................................
Epoch 1815 Error= 131464 0 (262759,804979) 
.................................
Epoch 1816 Error= 131463 0 (263130,816246) 
.................................
Epoch 1817 Error= 131439 0 (264504,841069) 
.................................
Epoch 1818 Error= 131426 0 (268228,801144) 
.................................
Epoch 1819 Error= 131434 0 (273568,835862) 
.................................
Epoch 1820 Error= 131485 0 (266605,827756) 
 counting_train_errors.................................

train1_NErrors= 36107/1.55037e+06 2.32893
Class01= 1438/1.51366e+06	0.0950018
Class11= 34669/36715	94.4273

 counting_test_errors.........

test1_NErrors= 8902/372626 2.38899
Class01= 404/363651	0.111096
Class11= 8498/8975	94.6852

.................................
Epoch 1821 Error= 131550 0 (269685,839168) 
.................................
Epoch 1822 Error= 131497 0 (270749,810795) 
.................................
Epoch 1823 Error= 131487 0 (267953,791099) 
.................................
Epoch 1824 Error= 131428 0 (265793,833598) 
.................................
Epoch 1825 Error= 131445 0 (264154,818508) 
.................................
Epoch 1826 Error= 131433 0 (265199,800897) 
.................................
Epoch 1827 Error= 131461 0 (266514,831535) 
.................................
Epoch 1828 Error= 131440 0 (263108,811870) 
.................................
Epoch 1829 Error= 131457 0 (269466,835159) 
.................................
Epoch 1830 Error= 131500 0 (267511,827436) 
 counting_train_errors.................................

train1_NErrors= 36073/1.55037e+06 2.32673
Class01= 1924/1.51366e+06	0.12711
Class11= 34149/36715	93.011

 counting_test_errors.........

test1_NErrors= 8959/372626 2.40429
Class01= 570/363651	0.156744
Class11= 8389/8975	93.4708

.................................
Epoch 1831 Error= 131484 0 (270863,826277) 
.................................
Epoch 1832 Error= 131439 0 (266079,814983) 
.................................
Epoch 1833 Error= 131489 0 (273269,818866) 
.................................
Epoch 1834 Error= 131380 0 (272085,819568) 
.................................
Epoch 1835 Error= 131445 0 (270947,831063) 
.................................
Epoch 1836 Error= 131379 0 (274503,815532) 
.................................
Epoch 1837 Error= 131370 0 (277103,818116) 
.................................
Epoch 1838 Error= 131369 0 (274154,819883) 
.................................
Epoch 1839 Error= 131405 0 (266867,826659) 
.................................
Epoch 1840 Error= 131383 0 (268957,820534) 
 counting_train_errors.................................

train1_NErrors= 36038/1.55037e+06 2.32448
Class01= 1222/1.51366e+06	0.0807317
Class11= 34816/36715	94.8277

 counting_test_errors.........

test1_NErrors= 8889/372626 2.3855
Class01= 359/363651	0.098721
Class11= 8530/8975	95.0418

.................................
Epoch 1841 Error= 131366 0 (274578,816585) 
.................................
Epoch 1842 Error= 131414 0 (272035,822602) 
.................................
Epoch 1843 Error= 131454 0 (269344,824179) 
.................................
Epoch 1844 Error= 131434 0 (269126,813156) 
.................................
Epoch 1845 Error= 131579 0 (292697,820481) 
.................................
Epoch 1846 Error= 131440 0 (269799,801359) 
.................................
Epoch 1847 Error= 131429 0 (269306,824317) 
.................................
Epoch 1848 Error= 131365 0 (270003,820630) 
.................................
Epoch 1849 Error= 131405 0 (273871,809500) 
.................................
Epoch 1850 Error= 131418 0 (271560,845342) 
 counting_train_errors.................................

train1_NErrors= 36028/1.55037e+06 2.32383
Class01= 1526/1.51366e+06	0.100816
Class11= 34502/36715	93.9725

 counting_test_errors.........

test1_NErrors= 8892/372626 2.38631
Class01= 434/363651	0.119345
Class11= 8458/8975	94.2396

.................................
Epoch 1851 Error= 131408 0 (281191,828585) 
.................................
Epoch 1852 Error= 131399 0 (271860,797310) 
.................................
Epoch 1853 Error= 131387 0 (274859,851913) 
.................................
Epoch 1854 Error= 131432 0 (277748,798382) 
.................................
Epoch 1855 Error= 131423 0 (278936,829209) 
.................................
Epoch 1856 Error= 131364 0 (274702,823152) 
.................................
Epoch 1857 Error= 131416 0 (275509,811629) 
.................................
Epoch 1858 Error= 131376 0 (278198,813029) 
.................................
Epoch 1859 Error= 131379 0 (277013,834446) 
.................................
Epoch 1860 Error= 131318 0 (278785,848921) 
 counting_train_errors.................................

train1_NErrors= 36119/1.55037e+06 2.3297
Class01= 734/1.51366e+06	0.0484919
Class11= 35385/36715	96.3775

 counting_test_errors.........

test1_NErrors= 8851/372626 2.3753
Class01= 207/363651	0.0569227
Class11= 8644/8975	96.312

.................................
Epoch 1861 Error= 131452 0 (280754,892851) 
.................................
Epoch 1862 Error= 131368 0 (277383,808116) 
.................................
Epoch 1863 Error= 131364 0 (277208,814243) 
.................................
Epoch 1864 Error= 131386 0 (276936,843848) 
.................................
Epoch 1865 Error= 131399 0 (276840,815522) 
.................................
Epoch 1866 Error= 131432 0 (278474,810351) 
.................................
Epoch 1867 Error= 131311 0 (282197,830243) 
.................................
Epoch 1868 Error= 131288 0 (281828,826113) 
.................................
Epoch 1869 Error= 131349 0 (281341,836238) 
.................................
Epoch 1870 Error= 131328 0 (275550,833955) 
 counting_train_errors.................................

train1_NErrors= 36035/1.55037e+06 2.32428
Class01= 1007/1.51366e+06	0.0665277
Class11= 35028/36715	95.4051

 counting_test_errors.........

test1_NErrors= 8878/372626 2.38255
Class01= 308/363651	0.0846966
Class11= 8570/8975	95.4875

.................................
Epoch 1871 Error= 131319 0 (282771,842196) 
.................................
Epoch 1872 Error= 131402 0 (269899,841007) 
.................................
Epoch 1873 Error= 131364 0 (279902,809984) 
.................................
Epoch 1874 Error= 131347 0 (279573,837709) 
.................................
Epoch 1875 Error= 131668 0 (314817,807018) 
.................................
Epoch 1876 Error= 131360 0 (273981,837347) 
.................................
Epoch 1877 Error= 131264 0 (275499,825962) 
.................................
Epoch 1878 Error= 131306 0 (274962,819989) 
.................................
Epoch 1879 Error= 131264 0 (275922,826160) 
.................................
Epoch 1880 Error= 131572 0 (284514,856389) 
 counting_train_errors.................................

train1_NErrors= 36061/1.55037e+06 2.32596
Class01= 1089/1.51366e+06	0.0719451
Class11= 34972/36715	95.2526

 counting_test_errors.........

test1_NErrors= 8880/372626 2.38309
Class01= 326/363651	0.0896464
Class11= 8554/8975	95.3092

.................................
Epoch 1881 Error= 131305 0 (282742,800712) 
.................................
Epoch 1882 Error= 131585 0 (299593,818379) 
.................................
Epoch 1883 Error= 131349 0 (269524,811455) 
.................................
Epoch 1884 Error= 131308 0 (271416,837964) 
.................................
Epoch 1885 Error= 131303 0 (279912,844417) 
.................................
Epoch 1886 Error= 131326 0 (283045,853543) 
.................................
Epoch 1887 Error= 131414 0 (282335,832499) 
.................................
Epoch 1888 Error= 131366 0 (280288,821316) 
.................................
Epoch 1889 Error= 131358 0 (286833,829901) 
.................................
Epoch 1890 Error= 131387 0 (276293,825361) 
 counting_train_errors.................................

train1_NErrors= 36027/1.55037e+06 2.32377
Class01= 1340/1.51366e+06	0.0885274
Class11= 34687/36715	94.4764

 counting_test_errors.........

test1_NErrors= 8921/372626 2.39409
Class01= 412/363651	0.113295
Class11= 8509/8975	94.8078

.................................
Epoch 1891 Error= 131326 0 (279585,812515) 
.................................
Epoch 1892 Error= 131378 0 (283456,834039) 
.................................
Epoch 1893 Error= 131288 0 (279034,815149) 
.................................
Epoch 1894 Error= 131269 0 (288699,822315) 
.................................
Epoch 1895 Error= 131326 0 (280123,810937) 
.................................
Epoch 1896 Error= 131277 0 (282003,848386) 
.................................
Epoch 1897 Error= 131361 0 (288713,884350) 
.................................
Epoch 1898 Error= 131283 0 (279732,855774) 
.................................
Epoch 1899 Error= 131292 0 (286943,814796) 
.................................
Epoch 1900 Error= 131325 0 (280709,824340) 
 counting_train_errors.................................

train1_NErrors= 36021/1.55037e+06 2.32338
Class01= 1434/1.51366e+06	0.0947376
Class11= 34587/36715	94.204

 counting_test_errors.........

test1_NErrors= 8925/372626 2.39516
Class01= 450/363651	0.123745
Class11= 8475/8975	94.429

.................................
Epoch 1901 Error= 131332 0 (280861,897342) 
.................................
Epoch 1902 Error= 131291 0 (283903,837257) 
.................................
Epoch 1903 Error= 131992 0 (280645,1.28961e+06) 
.................................
Epoch 1904 Error= 131997 0 (282713,762962) 
.................................
Epoch 1905 Error= 131324 0 (293966,810178) 
.................................
Epoch 1906 Error= 131322 0 (278616,825507) 
.................................
Epoch 1907 Error= 131217 0 (289722,827286) 
.................................
Epoch 1908 Error= 131266 0 (285191,828847) 
.................................
Epoch 1909 Error= 131300 0 (278622,819129) 
.................................
Epoch 1910 Error= 131311 0 (285038,825693) 
 counting_train_errors.................................

train1_NErrors= 36088/1.55037e+06 2.3277
Class01= 1811/1.51366e+06	0.119644
Class11= 34277/36715	93.3597

 counting_test_errors.........

test1_NErrors= 8920/372626 2.39382
Class01= 526/363651	0.144644
Class11= 8394/8975	93.5265

.................................
Epoch 1911 Error= 131216 0 (286310,836783) 
.................................
Epoch 1912 Error= 131267 0 (289746,818345) 
.................................
Epoch 1913 Error= 131238 0 (290408,825214) 
.................................
Epoch 1914 Error= 131328 0 (288090,881580) 
.................................
Epoch 1915 Error= 131192 0 (288590,833482) 
.................................
Epoch 1916 Error= 131286 0 (281039,861947) 
.................................
Epoch 1917 Error= 131281 0 (282936,817302) 
.................................
Epoch 1918 Error= 131265 0 (286000,835823) 
.................................
Epoch 1919 Error= 131270 0 (285724,817204) 
.................................
Epoch 1920 Error= 131268 0 (290889,826020) 
 counting_train_errors.................................

train1_NErrors= 36055/1.55037e+06 2.32557
Class01= 1338/1.51366e+06	0.0883953
Class11= 34717/36715	94.5581

 counting_test_errors.........

test1_NErrors= 8884/372626 2.38416
Class01= 392/363651	0.107796
Class11= 8492/8975	94.6184

.................................
Epoch 1921 Error= 131218 0 (295901,827794) 
.................................
Epoch 1922 Error= 131269 0 (287313,820205) 
.................................
Epoch 1923 Error= 131214 0 (283708,821056) 
.................................
Epoch 1924 Error= 131219 0 (291554,848350) 
.................................
Epoch 1925 Error= 131259 0 (301984,843289) 
.................................
Epoch 1926 Error= 131367 0 (282152,842295) 
.................................
Epoch 1927 Error= 131273 0 (286509,857563) 
.................................
Epoch 1928 Error= 131216 0 (283368,817737) 
.................................
Epoch 1929 Error= 131240 0 (287060,835132) 
.................................
Epoch 1930 Error= 131240 0 (280246,832756) 
 counting_train_errors.................................

train1_NErrors= 36051/1.55037e+06 2.32532
Class01= 1180/1.51366e+06	0.077957
Class11= 34871/36715	94.9775

 counting_test_errors.........

test1_NErrors= 8888/372626 2.38523
Class01= 354/363651	0.0973461
Class11= 8534/8975	95.0864

.................................
Epoch 1931 Error= 131266 0 (297696,829954) 
.................................
Epoch 1932 Error= 131211 0 (288559,851945) 
.................................
Epoch 1933 Error= 131269 0 (293526,865620) 
.................................
Epoch 1934 Error= 131267 0 (283301,852300) 
.................................
Epoch 1935 Error= 131280 0 (285653,860878) 
.................................
Epoch 1936 Error= 131238 0 (288259,827827) 
.................................
Epoch 1937 Error= 131164 0 (284640,855038) 
.................................
Epoch 1938 Error= 131223 0 (299072,848007) 
.................................
Epoch 1939 Error= 131179 0 (289649,819474) 
.................................
Epoch 1940 Error= 131197 0 (297025,825787) 
 counting_train_errors.................................

train1_NErrors= 36058/1.55037e+06 2.32577
Class01= 1214/1.51366e+06	0.0802032
Class11= 34844/36715	94.904

 counting_test_errors.........

test1_NErrors= 8881/372626 2.38335
Class01= 351/363651	0.0965211
Class11= 8530/8975	95.0418

.................................
Epoch 1941 Error= 131233 0 (288351,831521) 
.................................
Epoch 1942 Error= 131281 0 (290890,914852) 
.................................
Epoch 1943 Error= 131185 0 (287565,845885) 
.................................
Epoch 1944 Error= 131214 0 (294828,868998) 
.................................
Epoch 1945 Error= 131146 0 (294870,870642) 
.................................
Epoch 1946 Error= 131183 0 (292300,816123) 
.................................
Epoch 1947 Error= 131187 0 (295759,850217) 
.................................
Epoch 1948 Error= 131213 0 (295897,852963) 
.................................
Epoch 1949 Error= 131173 0 (289414,837816) 
.................................
Epoch 1950 Error= 131128 0 (291608,841817) 
 counting_train_errors.................................

train1_NErrors= 36013/1.55037e+06 2.32286
Class01= 1522/1.51366e+06	0.100551
Class11= 34491/36715	93.9425

 counting_test_errors.........

test1_NErrors= 8918/372626 2.39328
Class01= 467/363651	0.12842
Class11= 8451/8975	94.1616

.................................
Epoch 1951 Error= 131179 0 (297226,818149) 
.................................
Epoch 1952 Error= 131121 0 (292892,857028) 
.................................
Epoch 1953 Error= 135374 0 (288763,3.59345e+06) 
.................................
Epoch 1954 Error= 135906 0 (276275,322651) 
.................................
Epoch 1955 Error= 132826 0 (283939,598662) 
.................................
Epoch 1956 Error= 131320 0 (293425,708434) 
.................................
Epoch 1957 Error= 131242 0 (285167,766588) 
.................................
Epoch 1958 Error= 131175 0 (273186,788399) 
.................................
Epoch 1959 Error= 131147 0 (288929,792197) 
.................................
Epoch 1960 Error= 131136 0 (286437,798273) 
 counting_train_errors.................................

train1_NErrors= 36016/1.55037e+06 2.32306
Class01= 1396/1.51366e+06	0.0922271
Class11= 34620/36715	94.2939

 counting_test_errors.........

test1_NErrors= 8914/372626 2.39221
Class01= 429/363651	0.11797
Class11= 8485/8975	94.5404

.................................
Epoch 1961 Error= 131182 0 (289409,808002) 
.................................
Epoch 1962 Error= 131178 0 (287812,812575) 
.................................
Epoch 1963 Error= 131211 0 (290551,815430) 
.................................
Epoch 1964 Error= 131158 0 (288438,816099) 
.................................
Epoch 1965 Error= 131171 0 (292672,803179) 
.................................
Epoch 1966 Error= 131194 0 (291755,835619) 
.................................
Epoch 1967 Error= 131136 0 (297275,815213) 
.................................
Epoch 1968 Error= 131104 0 (297269,828877) 
.................................
Epoch 1969 Error= 131222 0 (290255,807168) 
.................................
Epoch 1970 Error= 131126 0 (290830,812380) 
 counting_train_errors.................................

train1_NErrors= 36046/1.55037e+06 2.32499
Class01= 1684/1.51366e+06	0.111254
Class11= 34362/36715	93.5912

 counting_test_errors.........

test1_NErrors= 8915/372626 2.39248
Class01= 495/363651	0.13612
Class11= 8420/8975	93.8162

.................................
Epoch 1971 Error= 131152 0 (296953,830760) 
.................................
Epoch 1972 Error= 131180 0 (300818,861828) 
.................................
Epoch 1973 Error= 131220 0 (293022,820644) 
.................................
Epoch 1974 Error= 131175 0 (289851,846772) 
.................................
Epoch 1975 Error= 131088 0 (296555,836405) 
.................................
Epoch 1976 Error= 131105 0 (301781,815767) 
.................................
Epoch 1977 Error= 131163 0 (294324,844880) 
.................................
Epoch 1978 Error= 131167 0 (295224,842990) 
.................................
Epoch 1979 Error= 131203 0 (297528,832312) 
.................................
Epoch 1980 Error= 131110 0 (299823,848146) 
 counting_train_errors.................................

train1_NErrors= 36002/1.55037e+06 2.32216
Class01= 1445/1.51366e+06	0.0954643
Class11= 34557/36715	94.1223

 counting_test_errors.........

test1_NErrors= 8899/372626 2.38819
Class01= 444/363651	0.122095
Class11= 8455/8975	94.2061

.................................
Epoch 1981 Error= 131081 0 (294699,835714) 
.................................
Epoch 1982 Error= 131135 0 (297154,830939) 
.................................
Epoch 1983 Error= 131083 0 (296335,844664) 
.................................
Epoch 1984 Error= 131187 0 (299062,857942) 
.................................
Epoch 1985 Error= 131161 0 (297406,841248) 
.................................
Epoch 1986 Error= 131148 0 (290350,822609) 
.................................
Epoch 1987 Error= 131091 0 (296221,821893) 
.................................
Epoch 1988 Error= 131170 0 (298230,843701) 
.................................
Epoch 1989 Error= 131126 0 (296296,846720) 
.................................
Epoch 1990 Error= 131383 0 (301904,959669) 
 counting_train_errors.................................

train1_NErrors= 35983/1.55037e+06 2.32093
Class01= 1536/1.51366e+06	0.101476
Class11= 34447/36715	93.8227

 counting_test_errors.........

test1_NErrors= 8904/372626 2.38953
Class01= 459/363651	0.12622
Class11= 8445/8975	94.0947

.................................
Epoch 1991 Error= 131117 0 (298825,827399) 
.................................
Epoch 1992 Error= 131082 0 (296906,870614) 
.................................
Epoch 1993 Error= 131048 0 (300416,850331) 
.................................
Epoch 1994 Error= 131143 0 (294740,843786) 
.................................
Epoch 1995 Error= 131052 0 (299687,839723) 
.................................
Epoch 1996 Error= 131070 0 (294906,865982) 
.................................
Epoch 1997 Error= 131081 0 (300703,867625) 
.................................
Epoch 1998 Error= 131112 0 (296029,859145) 
.................................
Epoch 1999 Error= 131011 0 (299278,886981) 
.................................
Epoch 2000 Error= 131105 0 (305026,852233) 
 counting_train_errors.................................

train1_NErrors= 36008/1.55037e+06 2.32254
Class01= 1244/1.51366e+06	0.0821852
Class11= 34764/36715	94.6861

 counting_test_errors.........

test1_NErrors= 8883/372626 2.38389
Class01= 365/363651	0.100371
Class11= 8518/8975	94.9081
