# Supplementary material for: Prediction of polyproline II secondary structure propensity in proteins
Source: R Soc Open Sci. 2020 Jan 15;7(1):191239. doi: 10.1098/rsos.191239 (PMC7029904; doi:10.1098/rsos.191239)
Supplement: Supplementary Code [file rsos191239supp2.zip › models/PPIIH_None_aln=False_oneHot=True_iupred=True_espritz=True_paleale=False_charge=True_removeNegativeOnlyChains_strictPPIIDefinition/fold2/final_trained-2000.model]

24 2 10 0
10 10 10 3 3 10 7 1 0 1 1
0.8 
24 2 10 0 1
10 10 10 3 3 1 0 0
2 10 1 140 1 1 1
2
0
10
1 1 1 1 1 1 1 1 1 1 
0.644641 -0.651465 -0.564317 -0.616693 -0.676126 -1.04775 0.404729 -0.344051 -0.784053 -0.570295 2.01275
-0.623048 0.582353 0.545689 0.594991 0.721998 1.07151 -0.342608 0.359387 0.795447 0.527171 -2.04342
10
1
140
24 1 1 1 1 1 1 1 1 1 1 1 1 1 1 1 1 1 1 1 1 1 1 1 1 1 1 1 1 1 1 1 1 1 1 1 1 1 1 1 1 1 1 1 1 1 1 1 1 1 1 1 1 1 1 1 1 1 1 1 1 1 1 1 1 1 1 1 1 1 1 1 1 1 1 1 1 1 1 1 1 1 1 1 1 1 1 1 1 1 1 1 1 1 1 1 1 1 1 1 1 1 1 1 1 1 1 1 1 1 1 1 1 1 1 1 1 1 1 1 1 1 1 1 1 1 1 1 1 1 1 1 1 1 1 1 1 1 1 1 1 
0.00296767 0.121161 -0.0556555 0.35674 0.0640111 -0.0202584 -0.249019 0.108574 0.0921641 -0.13035 0.0563459 0.0402458 0.134955 -0.0327243 0.207499 0.0823231 -0.0201572 -0.00194243 0.132735 0.0564484 -0.0657601 -0.262601 0.600388 -0.0112951 -0.107411 -0.167494 -0.296907 -0.161376 -0.247538 0.0218407 -0.181666 -0.149075 0.113892 0.0660766 -0.238598 -0.11768 0.0835179 -0.0648032 -0.138947 0.118965 -0.102046 -0.301325 -0.0490151 0.00897929 -0.362926 0.125723 0.234499 0.145556 0.0287186 0.083368 0.0334992 0.0997957 -0.00635513 0.0971333 -0.184591 0.22577 0.0935914 0.199108 0.164604 -0.00949747 -0.244786 0.132011 -0.14406 0.0900553 0.150788 -0.0145117 0.223617 0.141757 -0.100762 -0.277078 -0.0585625 -0.217531 -0.242776 -0.100509 0.327159 0.0742358 0.273022 -0.0124686 -0.102428 -0.150185 0.0380491 -0.302094 -0.32813 0.0921805 0.07006 0.245568 0.108631 -0.0767589 -0.0850375 0.0230393 -0.0322925 0.166593 0.162342 0.105907 -0.178051 -0.0570563 -0.0707424 0.0901119 0.211178 0.0187906 -0.0365663 -0.0756529 -0.00992444 0.105495 -0.0866928 -0.0165151 -0.143521 0.454453 -0.0612586 -0.0676715 0.199636 -0.465024 0.228879 0.243674 0.218157 -0.0579386 -0.364709 -0.142189 0.1274 -0.0398788 0.237159 -0.735556 -0.0641495 0.16939 0.056334 0.00975198 -0.0540414 0.185121 -0.02046 -0.160427 -0.0429504 -0.40371 0.181424 0.403607 0.328015 -0.141226 -0.20835 -0.0459139 0.0429032 0.183281 0.091271 -0.112253 0.252175 0.370365 -0.32999 0.208257 -0.00407243 -0.507749 0.0542751 0.128331 -0.125747 0.271182 -0.278816 0.0167228 0.00536149 -0.318981 0.148193 -0.232205 0.0215473 0.0274714 -0.0130715 -0.00445898 -0.0591249 0.14245 0.928946
-0.000295047 -0.141096 0.012871 -0.0500997 0.247336 -0.111916 0.122557 -0.194895 -0.196508 0.174728 0.152823 -0.183791 -0.222514 -0.568421 0.173379 0.237787 -0.311099 -0.159526 0.126538 0.0684874 0.0928844 0.588701 -0.172096 -0.0526348 0.08432 -0.175013 -0.0387522 -0.265538 -0.0815048 0.0714772 0.0630736 0.0271452 -0.179559 0.0989097 0.0781049 -0.255139 -0.0380498 -0.0685318 0.11121 0.0314232 0.146528 -0.164467 0.109863 0.0177817 0.00108056 0.308598 0.272086 0.123806 0.0997148 -0.217966 0.0206914 -0.0747643 -0.0150353 0.0471404 -0.129038 0.0165768 0.208387 0.143195 0.0366405 -0.0684793 -0.174581 0.0526825 -0.168742 -0.0534292 0.218802 -0.0521495 0.0555231 0.0603342 -0.0229386 -0.0157631 -0.0656819 0.0316427 0.116793 0.00367911 0.0886539 -0.311855 -0.0812541 -0.519225 -0.312438 0.127818 0.140638 -0.18877 0.298254 -0.164509 -0.158022 -0.152174 -0.454584 -0.0371775 0.0960327 0.188414 -0.00263463 0.157907 0.230301 0.0301178 -0.10987 0.110484 -0.0668537 -0.127055 -0.0138565 -0.153166 0.0184112 0.196891 -0.125314 -0.314456 -0.061417 0.125181 -0.229397 -0.00194796 0.0399535 0.0254904 0.0117006 0.0835446 0.101013 0.0232055 0.0651595 0.242696 -0.326715 0.0300209 0.267224 -0.0710382 0.00403697 0.143692 0.141785 -0.0651485 0.339387 0.297478 0.0573661 0.104298 -0.0458642 -0.3137 -0.0980364 0.0240782 0.0956463 -0.0510946 0.253985 -0.106996 0.321603 0.202562 0.162894 -0.178881 0.0561486 0.434289 0.0495107 -0.582346 -0.679565 0.183717 0.392438 -0.0126792 0.125392 0.368856 -0.0436407 0.108382 -0.499352 -0.460429 -0.258459 -0.129883 0.509025 -0.0366397 -0.21942 0.0266012 0.0121052 -0.0598718 -0.215661 -0.157298 -0.613121
-8.01295e-05 0.12188 -0.198277 0.140006 -0.261837 0.0385077 0.0673537 -0.0484989 0.0743683 -0.150818 0.0629072 0.0534866 0.119926 -0.385879 -0.0733588 0.00718824 -0.0642012 0.0345018 -0.461341 0.0668941 0.0299456 -0.168125 0.116033 -0.0152982 0.0153267 -0.176124 -0.00426956 -0.0355326 -0.0354988 -0.0349361 -0.149813 -0.1506 0.335553 -0.0802393 -0.020305 0.285652 0.108903 0.0308913 0.0554871 0.0988175 -0.107228 0.0510003 0.0303789 -0.0805682 -0.000212767 0.164056 0.15267 0.298569 0.171799 0.328426 -0.136298 0.353461 -0.210667 0.195464 0.345445 -0.217566 0.193422 -0.18229 -0.135249 0.118665 -0.117996 -0.106971 0.0161729 -0.0474377 0.0675687 -0.345959 0.138087 -0.275693 -0.342639 0.119294 0.147226 -0.301612 0.0932563 -0.133677 -0.0820735 -0.0242839 -0.116203 8.43011e-06 0.144805 0.183158 0.147835 0.19821 -0.0393648 -0.0105585 -0.148879 0.0733105 -0.123709 0.0864144 0.193531 0.0977255 -0.0903012 0.0235514 0.273507 -0.2086 0.0814112 -0.0495243 -0.103147 -0.246319 0.320695 -0.0292173 -0.0519285 0.228076 0.106623 0.344912 0.0685033 0.0160408 0.15127 -0.0183008 0.017938 -0.141965 0.072664 -0.0567258 0.130948 0.0459704 0.227421 0.0973801 0.42779 -0.163708 -0.00567138 -0.129318 0.0626938 -0.192849 -0.103649 -0.152268 -0.0884422 -0.272868 0.206903 0.357552 0.126308 -0.00675015 0.0816735 0.305494 0.131074 -0.356353 -0.382124 0.214473 0.06764 0.0513607 0.0991219 0.360473 0.0269385 0.198491 -0.251025 0.0172382 -0.413855 0.173025 0.3015 -0.171943 -0.173173 -0.115547 -0.227442 0.194906 -0.333442 0.00805919 -0.309267 -0.137676 0.286362 0.314012 -0.0823749 -0.0587064 0.0181294 -0.33931 0.228387 0.192993 -0.794024
0.00278094 0.209853 0.158695 0.105169 0.0267999 0.231786 0.259974 -0.124544 -0.120354 -0.10762 0.14266 -0.00680422 -0.0370772 -0.323428 0.0759922 -0.145781 0.157563 -0.000534331 -0.254238 -0.13616 -0.302752 -0.0670658 -0.350504 -0.13796 0.297774 0.108354 0.533061 0.0802491 0.118161 0.0105526 -0.102912 -0.10249 0.00607994 -0.320195 0.151003 0.153879 0.184927 -0.0362092 0.243523 0.025624 -0.263048 0.177876 -0.282957 0.272546 -0.113936 0.393729 -0.0214452 0.103989 0.268569 -0.262676 0.0265119 0.343299 -0.161886 -0.157356 0.176891 -0.231652 -0.205141 -0.064808 -0.0399934 0.0244846 0.0810071 0.00845313 -0.0891779 0.234969 -0.181491 0.251925 -0.502858 -0.115706 -0.182979 0.147279 0.0921 0.156441 -0.137692 -0.212075 0.0284951 -0.0174405 -0.1925 -0.010523 -0.20973 0.429026 -0.0310972 0.0267598 0.245022 -0.0765879 0.393559 -0.0462223 0.200583 -0.0496777 -0.0949053 0.0893724 -0.15955 -0.373475 0.358939 -0.163684 0.370915 -0.291902 0.0383328 -0.00858108 -0.0914531 0.168368 -0.00483579 -0.11089 -0.135689 -0.179105 -0.148335 0.221621 0.196772 -0.0172554 -0.167199 0.274015 -0.147306 0.00168121 0.0624538 -0.16914 -0.324323 -0.350986 0.381817 -0.537358 0.128233 0.182524 -0.336917 0.218761 -0.315217 -0.221199 0.300066 -0.506103 0.235352 -0.309492 -0.106325 0.0660272 -0.567974 0.0864569 -0.22688 -0.0922563 0.0822166 -0.416731 0.121264 -0.0397701 -0.0432 0.520754 0.00716648 -0.0894769 -0.53511 -0.111559 -0.030597 0.00299366 0.231563 0.0887149 -0.280186 0.261266 0.1373 -0.0342271 -0.221724 0.0414487 -0.17268 0.19252 0.110476 -0.0868951 0.115765 0.284729 -0.108985 0.210603 -0.178754 -0.290143 -0.227367
0.00260569 -0.0316511 -0.197659 0.0129602 -0.123943 0.173382 0.0391713 -0.0120499 0.105814 0.0353211 -0.155857 0.101075 0.0158145 0.134113 0.0425707 0.174282 0.0286902 -0.207801 -0.277193 -0.0707952 -0.0465349 -0.140654 -0.0936934 0.0110314 0.076128 -0.0915229 0.535093 -0.0599243 0.315816 -0.133412 0.0807239 -0.134925 -0.0243852 0.185199 0.138168 0.0349196 0.161056 0.0342699 -0.0266295 -0.0295507 0.0633484 -0.126314 -0.0622368 -0.103038 0.154403 0.206918 -0.0900255 0.116529 0.107786 -0.0223859 -0.0667728 0.270827 -0.19805 -0.0749113 0.0607319 -0.161104 -0.141416 -0.0731097 -0.0956894 0.0458117 0.0293934 0.0636929 -0.129054 0.120498 0.180715 0.0315199 -0.261324 0.166827 0.0180074 0.167435 -0.106676 0.224859 -0.0110494 -0.0957834 0.148116 0.0600466 -0.259644 -0.126991 -0.0758244 -0.0657668 -0.086967 0.16059 0.106624 -0.27728 0.0841219 -0.101825 0.092618 0.0323129 -0.00773436 0.0165827 -0.105979 -0.286898 0.0922651 0.0390749 -0.128172 0.148755 0.29251 -0.421981 0.248265 0.224968 -0.0281423 0.23683 0.0939996 0.00532132 0.314731 -0.521264 0.173641 -0.533789 0.211815 0.197174 -0.157814 -0.165711 -0.290156 -0.145426 0.174134 -0.223847 0.291982 -0.48274 -0.131167 0.262477 -0.246048 0.1911 -0.279004 -0.0357975 -0.379833 -0.120469 0.215657 -0.145563 -0.0961344 0.298474 -0.177352 0.195697 -0.139163 0.0203006 -0.287256 0.131508 0.314985 -0.0779694 -0.330349 -0.0209025 -0.157518 0.135715 -0.145161 0.082576 -0.0190307 -0.21667 0.0669368 -0.032607 0.166406 0.27157 -0.117575 0.0756474 -0.236367 -0.14004 -0.0535164 -0.000579898 0.0642964 0.169289 0.113289 0.253595 0.181862 -0.168718 0.040541 0.14334 -0.223465
-0.00120146 0.168089 0.14362 -0.402756 -0.000208534 -0.147807 0.043417 -0.452987 -0.357983 -0.0102487 0.146261 -0.2992 -0.0824811 0.34801 -0.0588278 0.00543993 -0.164995 -0.00606972 0.168058 0.179933 0.138676 -0.618461 0.208429 0.0853532 -0.150318 0.2877 -0.0701918 0.0275704 0.188386 0.0398623 0.192514 0.13763 0.0125395 0.19663 0.329137 -0.17614 -0.103536 0.174877 -0.235715 0.372325 -0.0505848 0.140597 -0.0454705 0.0195947 0.271192 -0.263074 0.109956 0.0199506 -0.122888 0.0213253 0.137389 -0.157372 0.15677 -0.178614 -0.0457411 -0.35536 0.0390754 -0.291245 -0.196361 0.111897 0.234521 -0.063817 0.0646949 0.164492 -0.114174 0.0198995 -0.215864 0.0643281 0.0841461 0.476253 0.160094 0.0871487 0.260628 -0.010896 -0.226588 0.0590548 0.0736655 0.371492 -0.0969163 -0.0336492 0.0603251 -0.110382 0.249419 -0.0558166 -0.0145259 0.019 0.404476 0.304183 -0.0392099 0.013372 -0.0494098 -0.0757029 -0.00463953 0.333583 0.0650037 0.0587912 0.132649 0.00713255 0.0356623 0.00767684 -0.0546448 0.144181 0.105959 -0.126627 0.183737 0.120113 0.20138 0.454041 -0.214734 -0.14 -0.0791225 0.277164 0.0529998 -0.111646 -0.0916743 -0.167815 -0.0451747 0.357409 0.166936 -0.093964 0.274041 0.0761114 -0.182441 -0.410189 -0.836126 0.615016 0.000782361 0.140965 0.145064 0.00504435 0.341711 -0.215205 -0.328115 0.0386502 0.211493 0.021268 0.313799 0.269458 -0.118283 -0.188571 -0.223955 -0.22124 0.102322 0.260164 -0.184958 0.140692 -0.270459 0.127225 -0.0377814 -0.0388913 -0.00640237 -0.283896 0.420237 0.0626938 0.30096 0.015372 -0.397871 -0.34484 -0.154669 -0.120574 0.185465 0.0461683 0.0362243 0.0872875 -0.66447
0.000754279 0.0166475 0.237196 0.0288794 -0.260885 0.0300334 0.025299 0.514856 -0.153711 0.0541421 0.135949 0.152703 0.0989125 -0.0986981 -0.233336 -0.127964 0.0317034 0.318597 -0.128799 0.179935 -0.313684 -0.00342835 -0.242531 0.143519 -0.142211 -0.23302 -0.207916 0.0841035 0.0458365 -0.119621 -0.0252917 0.0292113 -0.0505837 -0.143758 0.0678337 -0.229543 -0.124969 -0.0463633 -0.0384131 0.0124834 0.0497984 -0.137205 -0.0165771 0.0020993 0.342664 -0.380914 0.0588894 -0.129829 0.187874 0.131142 -0.0518375 -0.0077098 -0.297187 0.108152 0.00645016 -0.141121 -0.111208 -0.106721 0.164637 -0.00841009 -0.0515853 -0.0461166 -0.156649 -0.0285906 0.0926538 -0.0607392 0.0211237 -0.00120886 0.13735 0.167821 -0.273731 -0.0573898 -0.0781096 -0.229792 -0.124802 0.154848 0.0211317 0.240503 0.105368 -0.169223 -0.330712 0.389422 -0.0443661 -0.421972 0.165578 -0.0436447 0.0822096 0.296636 0.112393 -0.0689822 -0.343089 -0.0463804 0.0608852 -0.238285 0.456434 -0.0643747 -0.201769 -0.0372938 -0.128356 -0.107578 0.213165 0.125912 0.0416655 0.274126 0.437018 0.0208494 -0.0721766 -0.0554108 -0.106631 0.0558286 -0.00561209 0.0912829 -0.00985071 0.131368 0.143933 0.0923153 -0.0124731 -0.20605 0.0532208 -0.045925 -0.0062536 -0.0450885 0.0238107 0.150327 -0.0965032 -0.0484321 0.0451833 -0.00692814 -0.142779 -0.0466932 0.179302 -0.00343854 0.22065 0.416646 -0.0410081 0.0248059 -0.191017 -0.0520868 -0.31983 -0.0035322 0.108229 -0.35525 -0.153153 0.53258 0.322418 -0.0920687 -0.338823 -0.0878908 -0.180268 -0.190389 0.127469 0.0707204 0.00489822 0.340165 -0.0744602 0.184509 -0.265414 -0.0126346 0.263198 0.0214478 0.0683251 -0.225684 0.0643182 0.0192354 0.500852
-0.00191263 0.0254107 -0.0943671 0.0195828 0.0691388 -0.0746699 -0.113811 0.0291793 0.21063 0.00105128 -0.0520222 -0.253342 0.00863819 -0.15523 0.0733689 -0.0141918 -0.199331 0.356068 -0.0556123 0.166351 0.0811932 0.488571 0.237337 -0.162236 -0.0243123 0.164908 0.166787 0.232324 0.0527038 -0.12206 -0.303752 -0.0433066 0.0821854 0.0277031 -0.0919077 0.142145 -0.184732 -0.00715638 0.0776601 -0.491434 -0.0451241 0.0266565 0.0309002 0.0174446 0.231658 0.0731324 -0.0250936 -0.135534 0.118634 -0.187994 -0.104002 -0.0481668 0.234001 0.12183 0.295196 0.0494196 -0.0637395 -0.0232522 -0.0760088 -0.0307377 -0.00955297 0.11135 -0.0021345 0.0107589 0.0299307 -0.126421 -0.3594 -0.13845 -0.0158537 -0.129457 0.108949 -0.0107773 -0.0921498 -0.0337134 0.262692 -0.0596843 -0.359826 0.238444 0.02792 0.169201 0.0317213 0.221839 0.0204086 -0.0331898 -0.170267 -0.00158924 -0.281179 -0.0158647 -0.0425826 -0.0459842 -0.0917455 0.19117 -0.259939 -0.173954 -0.231424 0.0721958 -0.00462192 0.316608 0.00925242 -0.0772084 0.0759897 -0.133151 0.101054 -0.0563861 -0.162164 0.413209 -0.0305625 -0.149702 0.292353 -0.101436 0.275212 0.513623 0.0671865 0.0670089 0.10379 -0.29289 -0.0744689 -0.640438 -0.198048 -0.210593 0.100178 -0.171063 0.244907 -0.00398472 -0.179117 0.229302 0.428205 0.15749 -0.123558 -0.109938 -0.244899 0.318259 0.310045 0.104892 -0.522354 0.204426 0.328329 0.0478292 -0.197615 -0.150966 0.38194 -0.179797 0.14049 0.261512 0.20915 0.475432 0.182903 -0.0327773 0.103139 -0.282985 -0.0216701 0.202917 0.327427 0.182171 0.25997 -0.29421 -0.299946 -0.193407 0.167665 -0.281351 0.0221166 0.0385355 -0.00949423 -0.013385 0.05306
0.00208281 -0.0869748 -0.457196 -0.385164 0.679415 0.443446 0.471702 -0.32494 -0.167257 -0.00618355 -0.416591 -0.179446 0.0762778 0.419017 -0.0587074 -0.0411553 -0.0742609 0.0988349 0.199183 -0.106475 -0.337669 -0.300541 0.175212 -0.100525 -0.0614728 -0.0383829 0.272952 -0.138986 0.145517 0.146068 0.217889 -0.1303 -0.0442262 0.150507 0.0310422 0.135022 0.14511 0.128331 0.0371709 -0.0162207 0.223231 -0.0319894 -0.348635 0.189391 0.000426394 0.192587 0.142794 0.040055 0.142001 -0.15197 0.0601153 -0.107484 -0.201833 -0.11508 0.132006 0.0520613 0.0716162 -0.185775 -0.074024 -0.0649484 -0.0822578 -0.112164 -0.0211209 -0.0896283 0.032059 -0.0676431 -0.550197 -0.331648 0.0508277 -0.103663 0.0407708 0.0728783 0.0996981 -0.371337 0.029945 0.0183694 -0.173216 -0.000333357 0.212625 -0.0110185 -0.262566 0.146723 -0.0187642 -0.09303 0.00884411 0.122971 -0.0956599 0.188696 0.103486 -0.241866 -0.121404 0.0615611 0.333687 -0.0517355 -0.279097 0.0141955 -0.193051 0.371349 0.0160951 -0.115571 -0.145904 -0.119862 0.163047 0.1279 0.0242607 0.213556 0.270144 0.333004 -0.0155309 0.244744 0.0303089 0.0766745 0.361139 0.56951 0.650679 -0.314627 -0.0215603 -0.0380222 0.228012 0.314548 -0.0596241 -0.308704 0.0243953 0.343683 0.0557701 -0.181798 0.231957 -0.168446 0.0374963 0.287591 0.013489 -0.0735502 0.124798 -0.146188 -0.370875 -0.0345061 0.261047 -0.309654 0.0514023 0.363003 -0.130789 0.0824668 0.152227 0.259802 -0.583185 -0.0771266 0.404602 -0.193755 -0.220541 0.0266232 -0.475045 0.0689982 -0.0159365 0.061375 -0.597788 -0.267771 0.216613 -0.210561 0.124483 0.17428 -0.0443543 0.169888 0.129022 0.0677747 -0.223153
0.00225921 -0.0970001 -0.193846 -0.00214229 -0.434607 -0.035523 0.0216863 0.0750826 0.154763 0.0728894 0.117083 -0.0427939 -0.0045693 -0.110118 0.0292582 0.0193782 0.19535 -0.14731 -0.190341 -0.0507946 0.375077 0.399188 0.480008 0.142711 0.0264471 -0.026946 0.286166 -0.0562706 -0.0110756 0.02689 0.0968718 -0.0684424 0.269345 -0.0504648 0.081345 -0.0188546 0.111707 0.0170451 0.137513 0.0680888 -0.0976944 -0.0112798 0.281522 -0.191912 0.0826172 -0.137066 -0.109032 -0.107288 -0.0599289 0.137448 0.138189 -0.00631327 0.0462011 0.0274316 0.0843708 0.032477 0.0885935 -0.0133404 0.202027 -0.0265305 -0.227281 -0.0425616 -0.000400819 0.0756071 -0.0668599 -0.0685679 -0.455011 -0.0952639 0.0435424 -0.160005 0.121397 0.290469 -0.207658 -0.0587764 -0.037849 0.242102 -0.315917 0.0456585 0.0542618 -0.321732 0.00128924 0.099618 -0.251695 -0.0324412 -0.36444 0.0569133 -0.690358 0.275548 0.285253 -0.0316821 -0.110473 0.537647 -0.375115 -0.00259025 0.196687 -0.21616 -0.0367686 -0.536341 0.0530248 0.261994 0.195746 0.230392 -0.163228 0.216746 -0.158142 -0.0483232 -0.0229477 0.123935 -0.29235 -0.259297 -0.0191747 -0.0631529 0.093308 -0.0914251 -0.539549 0.520666 0.257694 0.461138 -0.138551 0.0690356 0.101613 0.483079 0.200845 0.11047 -0.17775 -0.333394 -0.0539689 -0.0395983 0.103684 0.214688 0.0557623 -0.0171432 0.142196 0.255244 0.148292 0.0676408 0.00217433 -0.178399 0.129265 0.0115984 -0.2086 0.412239 0.101629 -0.0541758 -0.314087 -0.232179 0.152076 0.213659 -0.0193385 -0.117751 0.0356185 -0.158194 0.00539558 0.145857 -0.210136 0.195831 0.213165 -0.0625952 -0.0714369 -0.343377 -0.204637 0.174671 0.0355636 0.147879 -0.26614
10 10 1 10 2 0 1
10
0
10
1 1 1 1 1 1 1 1 1 1 
0.0192458 0.628443 -0.466335 0.465046 -0.175718 0.293846 -0.0700204 -1.09297 -0.258454 -0.049909 -0.483349
-0.330002 0.0669743 0.602581 0.0340916 -0.278994 -1.03632 0.747639 0.437229 0.737406 0.645609 0.346089
-0.330427 0.333129 -0.0333749 -0.0460931 -0.641385 0.156776 0.166052 0.0239477 -0.106278 0.659535 -0.286113
0.298592 0.15874 -0.49787 -0.260764 -1.14887 -0.0329858 0.617669 0.643126 0.0397384 0.312819 0.232336
0.185086 0.411624 -0.0363301 -0.563002 -0.570629 -0.0703903 0.183624 -0.764646 0.093698 0.734773 0.477987
1.32144 0.185338 0.12098 0.267441 0.44382 -0.685776 -1.07768 -0.121506 -0.33829 -0.285549 -0.45383
-0.0847505 -0.227928 -0.731837 -0.0751612 0.636656 0.698976 0.127295 0.321675 0.226099 0.0219467 0.346764
-0.221275 0.0446965 0.0655763 -0.0399441 -0.133288 -0.960147 -0.161835 -0.213366 0.170854 0.13379 0.208601
0.251229 0.508356 0.685164 0.203738 -0.172563 0.311239 -0.218107 0.0806037 0.343584 -1.09591 -0.388515
-0.57031 0.353143 -0.818204 -1.33469 0.354295 -0.127108 -0.394531 -0.272741 0.11107 0.270225 0.330435
10
1
10
24 1 1 1 1 1 1 1 1 1 1 
-0.0399925 0.276274 0.0493877 0.0299403 -0.0680505 0.137741 0.320951 -0.200107 -0.540538 0.0674328 -0.444542 0.146856 0.0484492 -0.30721 -0.280302 -0.0348088 -0.228328 0.239822 0.52561 -0.0693335 -0.138317 0.0133658 0.00756679 -0.141989 -0.390882 0.267781 -0.0508122 0.650832 0.566769 -0.553434 -0.0308372 0.159301 -0.464508 -0.364572 -0.229942
-0.0250168 -0.0916697 0.0282181 -0.240938 -0.313139 -0.0373912 -0.180261 0.306902 0.0970489 -0.0444403 0.262322 -0.0835819 -0.0934151 0.319216 -0.0111647 0.0255401 0.0217349 0.0179341 0.246523 -0.0388764 0.00124548 -0.206563 0.466653 -0.288506 0.275549 -0.198193 0.462856 -0.116571 0.107851 0.100883 -0.0740551 0.232878 -0.0524848 0.55162 0.127283
0.0377042 -0.358995 0.0600748 -0.305919 0.294374 -0.0539684 0.654558 0.299979 -0.434315 0.224349 0.2673 0.220174 -0.497877 1.15064 -0.107291 -0.323253 -0.121714 0.262332 -0.506956 -0.175457 0.00679654 0.0229738 0.647381 -0.356738 -0.423506 -0.137525 0.178745 -0.0843671 -0.292298 0.303789 0.642793 -0.481144 0.00163563 0.316536 0.488759
-0.0133746 0.328891 -0.245698 0.546454 -0.499735 0.292993 -0.354957 -0.175395 0.809764 -0.357834 0.085317 -0.0875713 0.0870983 0.539795 -0.548725 -0.460311 -0.0288921 -0.339059 -0.0189993 -0.132234 -0.110136 -0.789239 0.459442 0.41884 0.137031 0.0264869 -0.0518681 -0.0478784 -0.278167 0.038695 -0.352453 0.34327 1.02116 -0.073321 -0.878822
-0.039488 -0.490338 -0.236045 -0.18174 -0.11867 0.229722 0.453197 -0.109201 -0.124263 0.345369 0.0769549 -0.171835 -0.217158 0.0600687 -0.21504 -0.2437 0.283872 0.318967 0.286493 -0.117755 -0.0153703 -0.591412 -0.229608 -0.0799919 0.125551 0.178472 -0.696419 -0.0119788 -0.446448 0.210322 0.252288 0.370022 0.413932 0.200535 -0.13033
0.00849547 0.0682109 0.218436 -0.0465808 -0.215582 -0.0900564 -0.586 0.254799 0.349318 -0.326631 0.255234 0.403231 0.0682686 0.0241222 -0.152669 -0.293736 0.231428 -0.350804 -0.350681 -0.209875 0.276056 -0.403192 -0.539382 0.0870231 -0.0773358 -0.141081 -0.544082 -0.0988268 0.179665 -0.0602056 -0.316993 -0.323868 -0.242982 -0.381618 -0.5412
-0.0198377 -0.23913 -0.407178 0.215478 -0.371468 0.142086 0.215468 0.035346 0.372113 0.242997 0.000936653 -0.342112 -0.152263 0.888624 -0.05729 0.254413 -0.0364498 -0.211624 0.150363 -0.211506 0.258602 1.16671 1.0429 -0.23273 0.0349917 -0.0037832 0.235628 0.305615 0.216488 -0.0640511 0.419515 -0.426186 -0.240911 -0.326028 0.853038
-0.00549335 0.287061 0.75855 -0.217371 -0.440944 -0.456699 -0.321161 0.205972 -0.101003 -0.328501 0.0310617 0.424752 0.139257 -0.0358083 -0.144751 0.0578026 -0.0929636 -0.159962 -0.445248 0.115946 -0.146465 0.29064 -0.586688 -0.114821 -0.664096 0.12755 -0.519242 -0.259913 -0.397424 0.0116999 -0.13104 0.145939 0.441021 -0.478957 -0.801931
0.00966875 0.122095 -0.292302 -0.195503 0.0733822 0.40337 -0.288161 -0.0163462 0.200431 -0.1603 0.003262 0.0531727 0.116064 0.411081 -0.111448 -0.0933656 0.217344 -0.0215247 0.309123 -0.0910928 0.0628758 0.190536 0.745461 0.0893331 -0.207551 0.608947 0.214419 0.377706 -0.207186 0.0980177 0.264482 0.582597 0.287951 0.0153756 0.844492
0.0320243 -0.0826912 0.271712 0.0632518 -0.106248 0.253487 0.736114 -0.209862 -0.767313 0.208746 -0.663558 -0.0413253 -0.0248113 1.02479 -0.204357 0.0658168 0.0173038 0.320098 0.0205867 0.143702 -0.47427 -0.0503957 -0.5209 0.081439 0.22434 -0.164512 0.701743 -0.405003 -0.167365 0.599832 -0.162903 -0.193688 0.69007 0.125524 0.526901
10 10 1 10 2 0 1
10
0
10
1 1 1 1 1 1 1 1 1 1 
-0.175883 1.02537 -0.101346 0.17373 0.244664 0.541737 0.70754 0.552698 -0.182228 0.431671 -0.667099
-0.611035 -0.0699367 0.326238 0.188458 0.347478 -0.507647 0.00469066 -0.229128 -1.35451 -0.460029 -0.421395
0.158781 0.518664 0.0734836 -0.581761 -0.311942 1.00422 -0.315536 -0.194791 -0.208761 0.634456 0.937333
0.5236 -0.130101 0.391883 -0.184238 -0.895956 0.509263 -1.1076 0.249841 -0.166469 0.661011 -1.06646
0.552491 -0.302529 0.854619 0.455967 0.610183 -0.347726 0.52107 0.295245 -0.865667 0.755513 0.540313
-0.384287 -0.574646 0.158612 -0.404504 0.168788 -1.12474 0.526112 -1.63254 0.107198 -0.227357 0.415646
0.671908 0.41164 -0.980659 -0.47201 -0.0398978 0.18145 0.218748 -0.657961 0.382813 0.738657 -0.17356
-0.230129 -0.822481 0.791433 -0.2434 -1.21412 0.399868 0.0221991 -1.16659 -0.372174 0.355902 -0.731224
-0.0640815 0.0460146 -0.0626524 -0.0166737 0.864901 0.308097 0.20204 -0.684268 0.179068 -0.701307 0.203842
1.10641 -0.254834 -0.252437 0.382588 -0.437774 0.535665 -1.95601 -0.0938593 0.398054 0.367646 0.696498
10
1
10
24 1 1 1 1 1 1 1 1 1 1 
-0.0272852 0.811468 -0.0059548 0.315472 -0.0829087 0.400248 0.503319 -0.147893 -0.506087 -0.399006 -0.423639 0.311649 -0.051207 0.597396 0.107867 0.0624097 -0.154803 -0.203981 -0.395674 0.0110687 -0.269749 -0.429717 -0.36894 -0.2771 -0.377241 1.17122 -0.559539 -0.21267 0.00963707 0.00722515 0.143116 0.552458 0.265756 0.268529 0.771191
0.00384269 0.422584 0.168097 0.251725 -1.65839 -0.752807 -1.19964 -0.172674 0.112515 -0.263202 -0.256496 0.847221 -0.0372013 0.332356 0.951678 0.712493 0.73086 -0.576895 -0.730907 0.109201 0.510654 -0.0573578 -0.161336 -0.342954 0.00138998 -0.263629 0.710429 -0.379109 -0.106727 -0.19021 -0.164564 0.2616 -0.0601838 0.550671 -0.473682
0.0149497 0.478664 -0.0256899 -0.42443 -0.177376 -0.957422 0.647534 -0.291367 -0.386122 -0.0121935 -0.847282 0.498967 -0.121392 0.737429 -0.0831007 0.0874759 -0.308882 -0.109963 0.276304 0.59866 0.240005 -0.0860576 0.147448 0.345479 0.20443 0.180552 -0.125949 -0.630771 0.83785 -0.401398 -0.254203 1.23164 -0.473448 -0.20757 -0.0754208
-0.0194358 -0.294877 0.66027 0.323235 -0.82799 -0.650647 -0.923016 0.668497 0.481818 -0.639557 0.320125 -0.278561 0.171387 0.860348 -0.0612028 -0.436132 -0.305949 0.284058 0.357643 -0.368099 0.0563675 0.360496 -0.598048 -0.662566 -0.0102808 -1.03324 -0.217932 -0.859758 0.512722 -0.614233 -0.686037 0.646328 -0.109476 0.379273 -0.753373
0.0453734 -0.0354229 0.106722 0.587795 0.211925 -0.0405942 -1.52828 0.296786 -0.754421 0.644712 -1.5603 -0.406609 0.175038 0.910833 -0.278169 -0.0515956 0.368604 0.392634 0.736601 0.307262 -0.222004 -0.575944 0.970758 0.695148 0.0312551 0.455363 0.0232571 0.320701 0.053415 0.423554 -0.0547208 -0.0683653 -0.216992 -0.00133098 -0.181189
0.0131655 -0.379211 -0.275741 -0.345261 -1.22756 -0.692284 1.34465 0.199238 0.298054 0.73909 0.460961 -0.220771 -0.334755 -1.02674 -0.0162804 0.392519 -0.191648 -0.0227381 0.0995617 0.349197 0.341892 -0.0545313 0.640582 0.420521 0.148282 0.0928757 0.0559436 0.234848 -0.0832927 -0.313179 -0.0904672 -0.562345 0.00842781 0.272855 -0.463242
-0.043078 0.896225 0.116058 0.944195 -0.608236 -0.442906 -0.0905294 0.336445 0.324361 -0.479313 0.996422 0.554941 -0.442652 -0.441531 -0.261301 -0.459098 0.417288 -0.730531 -0.620091 -0.239619 -0.310514 -0.0274195 0.702432 0.0312961 -0.612582 -0.762677 0.302324 -1.25537 0.472795 0.0593286 0.155128 0.192946 -0.138825 0.158061 -0.680078
-0.0134719 0.795916 0.353756 0.200376 0.0953356 -0.234298 -1.26129 0.805972 0.711587 -0.286259 0.985879 0.968308 -0.204608 -0.510044 -0.299497 -0.245151 -0.151859 -0.737511 -0.589403 -0.275777 0.186589 -0.185989 -0.517334 0.212638 0.376 0.471818 -0.306114 -0.351778 -0.704475 0.0688658 -0.776045 -0.319346 -0.00928641 -0.812325 0.323504
0.0348512 0.106993 0.950587 0.739712 -0.206053 -0.668716 0.313386 0.46655 0.0101977 -0.618141 0.0828613 0.257633 0.0552989 0.505315 -0.802329 -0.917903 0.0426645 -0.214086 0.298483 -0.341305 -0.34039 0.301023 0.521609 0.237751 -0.450425 -0.377173 0.450461 0.101623 0.44774 -0.40073 -0.262117 0.106951 -0.418847 -0.331431 -0.356596
0.0302281 -0.138898 0.148885 0.423165 -0.202128 -0.432692 2.00198 0.582224 0.0274409 -0.0423176 0.152417 -0.10859 -0.658743 -0.0755232 -0.245649 -0.307525 0.688764 -0.820727 -0.453184 -0.30602 -0.00544581 0.0272537 -0.161336 0.233257 0.289075 0.0140306 -0.520498 0.41126 -0.0629961 -0.312626 -0.0537168 0.522553 0.795948 0.462984 0.162386
44 2 5 0 1
5 5 5 3 3 1 0 0
2 5 1 70 1 1 1
2
0
5
1 1 1 1 1 
0.0836884 -0.097215 -0.0375153 -0.0515433 0.0267323 -0.00647771
0.0842057 0.0107785 -0.0759969 -0.0640374 0.0102858 -0.0216284
5
1
70
44 1 1 1 1 1 1 1 1 1 1 1 1 1 1 1 1 1 1 1 1 1 1 1 1 1 1 1 1 1 1 1 1 1 1 1 1 1 1 1 1 1 1 1 1 1 1 1 1 1 1 1 1 1 1 1 1 1 1 1 1 1 1 1 1 1 1 1 1 1 1 
0.00589355 -0.00684613 -0.00264192 -0.00362981 0.00188256 -0.000456177 0.00592998 0.000759049 -0.00535189 -0.00450968 0.000724353 -0.00152313 -0.00432249 -0.00134422 1.05652e-05 0.0048285 0.00265971 0.00347117 0.00191199 0.00616332 -0.00183883 -0.00346168 -0.00646166 0.00498216 0.000787644 0.00196091 -0.000149578 0.00556593 -0.00443427 0.00336379 -0.00263659 -0.00558298 0.00355991 0.00176374 -0.00217053 -0.00159978 -0.00573469 -0.00328281 0.00620152 -0.00404433 -0.000750228 -0.000116381 0.0014748 0.00196954 0.00558165 -0.00555689 -0.000244221 0.0011991 0.00495654 -0.00537448 0.000320172 -0.00392455 -0.0017939 0.000900764 -0.00598464 0.00603599 -0.00418058 0.000908034 0.00455967 -0.00157259 -0.00277043 -0.00511917 -0.000113316 -0.00625278 0.00368682 0.0047584 -0.000810306 0.00499439 -0.00556665 -0.00165104 -0.00609219 0.000725371 0.00527483 0.00242487 -0.00434735 0.00381423 0.00391023 0.00245069 -0.00202892 0.00182452 0.00411846 0.0053335 0.00494222 -0.0047177 -0.000807985 0.00599983 -0.00572396 0.00205369 -0.000134386 0.00587797 -0.00656116 0.00413743 -0.00628346 0.000367779 0.00492691 0.00444562 -0.00191607 -0.00292565 0.00239775 -0.00044047 0.00246556 0.00334782 -0.00675735 0.000698144 -0.00126957 -0.00406244 -0.00252988 -0.00440159 0.0054305 0.00248345 0.00446518 0.0025067 0.000774705 0.00236515 0.00483126
0.00700897 0.00132273 0.00614956 0.00202041 -0.00585391 0.00498527 0.0025015 0.00532578 0.00574406 -0.00417297 0.00321043 0.00314742 0.000953214 -0.00675747 -0.00149708 -0.00652951 0.00275035 -0.00519151 -0.00624461 -0.00359376 0.000581169 -0.0032648 0.000918615 0.00322183 -0.00487656 -0.00364018 0.000644758 0.0046724 0.00417677 -0.00403235 0.00246141 0.00414349 0.00433264 0.00156871 -0.000878352 0.00552098 -0.000488271 -0.0054191 0.00380451 -0.00178646 -0.00254982 -2.73144e-05 -0.00568129 0.00544565 0.000257471 -0.000136117 0.00595839 -0.00403443 0.00171462 0.00675604 -0.000585939 -0.00474646 -0.00355101 -0.00670958 0.00551762 -0.00138532 -0.00330751 -0.000879872 -0.00375517 -0.00617299 0.00213003 0.00574849 0.00501276 -0.000579582 0.00027495 -0.00290785 -0.00210085 0.00682893 -0.0012847 -0.0053386 -0.00199978 0.00320774 0.00167634 -0.000638824 0.00161114 -0.00510845 0.00626731 0.000527279 -0.00210063 0.000939681 0.000241065 0.00435569 0.00323547 0.0037323 0.00468836 0.00171084 -0.00469526 -0.0056614 -0.00621128 -0.00140818 -0.00479213 0.00296101 -0.00270194 -0.00682163 -0.00466083 0.00461526 -0.00268722 0.000280569 0.00440194 0.00307034 0.00198422 -0.0046401 -0.000764176 -0.0033817 0.00176333 -0.00619529 -0.00144789 0.000988389 0.00137424 0.00349374 -0.00511418 -0.00542695 0.000807172 0.00516354 0.00534761
-0.00154672 -0.000167868 -0.00638991 -0.00016586 0.000663102 -0.000755836 0.00208426 -0.00341815 0.00358447 0.00230489 -0.00103672 0.00115748 0.00665992 0.0062861 -0.00148284 0.002688 0.00122807 0.000919318 -0.00511843 0.00488862 -0.00435961 -0.00427146 -0.00360152 0.00367104 0.00414503 0.00693447 0.00559911 0.00576034 0.000699387 0.0037204 0.00406569 0.00619492 -0.00348973 0.00471804 -0.00101319 0.00421563 -0.00308005 -0.00597118 -0.00624477 -0.00653783 0.00337596 -0.00023924 0.0016619 0.00299363 -0.000995394 -0.00686319 -0.00136063 -0.00680958 0.00109838 0.000563202 0.00512129 0.00378103 0.00333399 -0.00552248 0.000409814 0.000436768 -0.00563027 -0.00103333 -0.00084515 0.00211137 -0.00435519 -0.00382171 0.00126404 -0.000802664 -0.00614593 -0.0067914 -0.00362929 -0.00218373 -0.00572033 -0.00283181 -0.0016793 0.00469788 0.00397121 0.00702485 0.000649255 -0.00406644 -0.00688059 0.00633088 -0.00383377 0.00126005 -0.000148168 -0.00575473 -0.00200117 -0.00385643 -0.00423496 0.0054509 0.00362259 -0.00282297 -0.00262469 -0.00426481 0.00633066 6.23741e-05 -0.00104427 0.000552446 0.00630196 -0.000147944 0.000803299 -0.00436958 0.00471058 0.00212522 -0.00015913 -0.00401097 -0.000219147 -0.00323018 -0.00402837 -0.00661215 -0.000254363 -0.00386671 0.00676099 0.00295412 0.0044356 -0.000429431 0.00424165 -0.00460782 0.00275639
-0.00703556 -0.00619918 -0.000663269 -0.00281628 -0.00178161 0.00211417 -0.00352788 0.00532301 -0.00597235 0.00406682 0.00458272 0.000921958 -0.00217213 -0.00682911 -0.00140971 0.00699535 5.40148e-05 0.00162157 -0.000266055 0.00386609 0.00463545 0.000164053 -0.00343052 -0.00627351 -0.000117209 0.00656585 0.00520434 0.00649561 0.00376525 -0.00644573 0.00220975 0.00377194 -0.00560266 -0.00549577 -0.0060866 -0.000342021 0.00366066 -0.00257222 -0.00206126 0.00473056 -0.00554765 -0.00452079 -0.00138974 -0.000677527 -0.00430765 0.0042428 -0.000724435 0.00278862 -0.00117788 0.00605176 -0.000387539 -0.00358469 -0.000826436 0.00322419 -0.00281594 0.00609861 0.00274779 -0.00465385 0.00555197 -0.000529217 -0.00405733 0.000719467 -0.00379953 -0.00261774 0.00226595 -0.00284388 0.00408249 -0.00111565 0.00162616 -0.00502102 -0.00342734 0.00312076 -0.00249956 0.00222517 -0.00459902 0.000235048 -0.000574277 0.0017188 -0.00401858 0.0052901 0.000728311 0.00263613 -0.00533684 0.00694413 -0.00118193 -0.00111053 0.00600048 -0.00547639 0.00127787 0.0045102 0.00103664 0.00426279 -0.00181259 0.00427936 -0.00539721 -0.00658889 -0.00560677 0.00572754 -0.000662285 0.00306165 -0.00633574 0.00295263 -0.000859842 -0.00179304 -0.00186445 0.00158339 0.00548426 0.00460352 -0.00374006 -0.00557658 0.00285136 0.00403051 0.00410181 0.00455677 0.00393238
-0.00412238 -0.00359601 0.00289061 -0.00255652 0.00472411 0.000358554 0.00552238 0.00194465 0.00558822 0.00275949 0.0035897 0.00604158 0.00419498 0.00227498 -0.00166296 0.00021437 0.0029815 -0.00575259 0.00639678 -0.0058538 -0.000574787 0.000937922 0.00667271 -0.00301352 0.00424012 -0.00594612 0.0068801 0.00122837 0.00519794 0.00439462 -0.0018815 -0.00596669 -0.00624365 -0.00603315 -0.00148095 0.00552272 0.00136766 -0.00300083 0.000425112 -8.63724e-05 0.00680092 -0.00302745 -0.00108705 0.00395364 0.00628979 0.00429225 -0.00287424 0.00222904 0.00558192 -0.00351972 0.00341749 -0.00203512 0.00446046 0.00304795 0.00199361 0.00165832 0.00414409 0.00183146 -0.00415556 0.00229978 -0.00081618 0.00100519 0.00337534 -1.75737e-05 0.0020143 -0.00514786 -0.00153711 -0.00366029 -0.00110643 0.00593026 0.00329559 -0.00134777 -0.00413944 -0.00483371 -0.00443639 -0.00489191 0.00650079 -0.000268376 0.00437938 0.00504046 0.00325416 0.000754622 -0.00403692 0.000672368 -0.00323968 0.00499894 -0.00471156 -0.00613785 -0.000211853 -0.00182487 0.00320418 0.00601422 0.00622258 -0.000462727 -0.00104561 0.00119462 0.00143166 0.00445954 0.00457658 -0.00671702 0.00334754 0.00082992 -0.00102254 0.00625035 0.00303846 0.00158333 -0.00568381 0.002497 -0.0057273 0.00573783 0.000495209 0.00456911 -0.0005498 0.00350054 -0.00180077
5 5 1 5 2 0 1
5
0
5
1 1 1 1 1 
-0.0879836 0.0202223 -0.0982339 0.0844186 -0.0599978 0.049143
-0.0880434 -0.0481241 -0.0373353 0.0189445 -0.0914761 -0.0542721
0.0582242 -0.0292799 0.00154398 -0.0235623 -0.0983594 0.0961364
0.0882173 0.0553752 0.0591075 0.0896019 0.0679325 0.0962159
-0.0352575 0.0322562 0.0556315 0.0392656 0.0188133 -0.0152615
5
1
5
44 1 1 1 1 1 
-0.0733196 0.016852 -0.0818616 0.0703488 -0.0499982 0.0409525 -0.0733695 -0.0401035 -0.0311127 0.0157871 -0.0762301 -0.0452267 0.0485202 -0.0243999 0.00128665 -0.0196352 -0.0819662 0.0801137 0.0735144 0.046146 0.0492563 0.0746683 0.0566104 0.0801799 -0.0293813 0.0268802 0.0463595 0.0327213 0.0156778 -0.0127179 0.0320962 0.0256915 -0.0791993 0.0335679 0.012707 -0.0458641 -0.00881294 0.0226708 -0.00263422 0.0434077 -0.0448754 0.00446905 0.0815143 -0.0796886 0.0634025 -0.000532383 -0.0159905 0.0647697 -0.00375203 -0.0258094
0.0275823 -0.0378291 -0.0344745 0.00085939 -0.0409826 0.0194776 -0.0555937 -0.0779563 -0.0311345 0.0434174 -0.0073409 -0.0823716 -0.0142245 -0.00320684 0.0345296 0.0818158 0.0342624 -0.0576166 0.0211533 -0.0517052 0.0691244 0.0596112 0.0360972 0.0673054 0.063256 0.0161664 -0.0165604 -0.0360678 -0.00239729 0.0630209 0.0214561 -0.0581483 -0.0581415 0.0703149 0.0260444 -0.0157907 0.00645919 0.053784 -0.0104137 0.0586581 0.013868 0.0655787 0.0596198 0.0829769 -0.0209615 0.0108161 0.0814594 -0.0700324 0.0365328 0.0192793
-0.0384043 0.0223239 -0.00444281 0.0810263 0.00629587 -0.0245202 0.0138593 0.0730688 0.0227453 -0.0718713 0.0527564 -0.0391319 -0.0466863 0.0779483 -0.0521503 0.0626914 -0.0211758 0.0376422 0.0331421 0.0517438 0.0129669 -0.0363232 0.0339891 -0.0107466 -0.0366797 -0.0703057 -0.0832639 -0.0385537 -0.0570048 0.0366023 0.064059 -0.0120757 -0.0244072 -0.0237172 -0.0143827 0.065222 0.035096 0.0828099 0.0549575 -0.025492 -0.0723947 0.0243806 0.0187094 -0.0357476 0.0189955 0.0498924 -0.0563895 0.0811531 0.00420128 0.0600859
0.0495635 -0.0661651 -0.0595706 0.000219316 0.00642158 -0.012917 0.013247 0.00649105 0.0318627 0.0395755 -0.04024 0.0125883 -0.0558335 0.0186861 0.0722045 0.0131171 0.00057475 0.0239672 0.0125937 -0.0278011 0.0818085 0.0235324 0.0799128 0.0171845 0.0711181 0.015575 -0.0162564 -0.0686048 0.0133947 0.0712782 0.0748144 -0.0203751 -0.0782202 -0.0680895 0.0631776 0.0115347 0.0023268 -0.00690879 -0.0653076 -0.0491439 -0.0506666 -0.0222143 0.0467778 -0.0231668 0.0798051 0.035649 0.0732837 -0.00295345 -0.0237172 0.00254407
0.0525788 -0.0252421 -0.0572569 0.0491583 0.0752758 -0.0694722 -0.0186 -0.024314 -0.0547436 0.0781281 -0.0363691 -0.0632625 -0.0255804 -0.031256 -0.0480187 -0.0457361 0.063612 0.0376414 0.0306884 0.0816377 0.0718309 0.0633552 -0.0239099 0.0352753 -0.0431449 -0.0274381 -0.012409 -0.0531946 0.0529418 0.0472071 0.0326828 0.0221872 -0.0613683 0.0587593 -0.0119878 -0.0694259 0.0726204 0.0527455 -0.0104065 -0.0654565 0.0475402 0.0365578 -0.0453857 -0.0613735 -0.0780316 -0.0100711 -0.0237763 0.0689138 -0.0557631 -0.0764212
5 5 1 5 2 0 1
5
0
5
1 1 1 1 1 
-0.0600275 0.0370319 -0.0593258 0.0199599 -0.0474743 -0.0957098
0.0392305 0.0920905 0.000726654 0.00138314 0.00572321 -0.0876733
0.077205 -0.0406886 -0.0980159 0.0835919 -0.0359056 -0.0582136
-0.0515529 -0.0784169 -0.0571659 0.0273756 -0.0742864 0.0198318
-0.0828678 -0.0655317 -0.088903 0.0980945 -0.00193561 0.0188963
5
1
5
44 1 1 1 1 1 
-0.050023 0.0308599 -0.0494381 0.0166332 -0.0395619 -0.0797582 0.0326921 0.0767421 0.000605545 0.00115262 0.00476934 -0.0730611 0.0643375 -0.0339071 -0.0816799 0.0696599 -0.0299213 -0.0485113 -0.0429607 -0.0653474 -0.0476382 0.022813 -0.0619053 0.0165265 -0.0690565 -0.0546097 -0.0740858 0.0817454 -0.00161301 0.0157469 0.0106464 0.0316974 -0.0367265 0.0445416 -0.0350027 0.00704493 0.0481168 0.0810227 0.000453666 -0.034611 -0.00115801 -0.0781103 -0.0243388 -0.0201538 -0.0286841 -0.0226853 -0.0338272 0.0247279 0.0121367 0.00654537
0.0427138 0.0478318 -0.053975 0.0641418 -0.018975 -0.0396982 -0.0738013 -0.0097275 -0.0412861 0.00791903 -0.0773139 0.0526937 -0.0437169 -0.0307071 0.013902 0.00461369 0.0596712 -0.0213145 0.00230305 -0.0232085 0.0274078 -0.0821883 -0.0179855 -0.0802643 -0.0190088 0.0366637 -0.0196162 0.0304973 -0.0219417 0.0758538 -0.0462907 -0.0625613 0.0403523 -0.0169323 -0.0817528 -0.061956 0.0267029 -0.0722208 0.0116498 0.0687501 0.0190316 0.0176692 0.0381104 0.058648 0.0702954 -0.031321 -0.0200717 0.0466333 0.0306978 0.0655647
-0.0599086 -0.0252277 0.0667097 0.00543929 -0.0221587 -0.0356324 -0.0412303 0.0415584 0.0781983 0.0201613 0.0340789 -0.0514257 0.0409333 -0.00890212 0.0149753 0.0425138 0.0124752 -0.0416552 0.0536263 -0.0592083 -0.0562385 -0.0106755 0.0417942 0.0652053 -0.0353608 0.0287563 -0.0494491 0.0279008 -0.00794374 0.0645821 0.0101322 0.015481 -0.043979 -0.00649142 -0.062413 0.0171957 0.0412095 -0.02031 -0.0245792 0.0360744 0.0831846 -0.0738336 0.067982 0.0407846 0.000597579 -0.000375992 -3.50012e-05 -0.0702606 0.0413022 -0.029742
-0.0461356 0.068397 0.0429158 0.078992 0.0502689 -0.0757783 0.024415 -0.0825134 0.0354558 -0.0668621 0.065402 -0.0377454 0.0319523 -0.0619104 0.0390966 0.0528726 0.0386187 -0.00302726 -0.0507707 -0.0692939 -0.0502861 -0.0509195 -0.0597942 -0.0656374 0.0731984 0.0241367 0.0173199 -0.0101699 0.0372095 -0.0247113 0.0434214 0.0744073 -0.0396476 0.00300389 0.0700659 -0.072712 0.0105589 0.0111476 -0.0718921 -0.0373186 0.0276188 0.0768432 0.00826933 -0.0237623 -0.0684005 -0.0359674 -0.054223 0.0535515 0.0443386 -0.0216604
0.067591 0.0773858 0.0107535 -0.0755365 -0.0715849 0.00061854 0.0319336 0.0290683 0.073782 -0.0141902 -0.0789763 0.03387 -0.0231163 -0.0352905 -0.0464594 -0.0363837 -0.0246692 0.0474328 0.0580972 -0.0132279 -0.0732192 0.0023827 -0.019718 0.0183835 0.0619538 -0.00478516 0.0657494 -0.0756026 -0.034567 0.0267547 -0.0139296 -0.0503093 0.0208071 0.0801572 -0.0425125 0.0325555 -0.00255764 0.0727545 -0.0217095 -0.012109 -0.0247691 -0.0173525 -0.0615723 0.035448 0.0306903 -0.0246985 0.0823976 -0.0773122 -0.060599 0.0571615
