# Supplementary material for: Prediction of polyproline II secondary structure propensity in proteins
Source: R Soc Open Sci. 2020 Jan 15;7(1):191239. doi: 10.1098/rsos.191239 (PMC7029904; doi:10.1098/rsos.191239)
Supplement: Supplementary Code [file rsos191239supp2.zip › models/PPIIH_None_aln=False_oneHot=True_iupred=True_espritz=True_paleale=False_charge=True_removeNegativeOnlyChains_strictPPIIDefinition/fold1/NN_log.txt]

epsilon 0.005
NU 24
NF 10
NB 10
NHY 10
NHF 10
NHB 10
context 0
Moore 1
CoF 3
CoB 3
Cseg 10
Cwin 7
Classes 2
Thresholds 0.8 
Step 1
shortcut 0
seed 949
shuffle 1
batch_blocks 1920
readModel 0
readEpoch 0
nEpochs 2000
adaptive 1000
reload 0
belief 0
threshold 0
cycles 1
Creating model
Generating random parameters
Reading train dataset
6543 sequences, 24 attributes, 2 classes
Reading test dataset
1658 sequences, 24 attributes, 2 classes
Actual lrate= 6.23706e-06
Start learning
.................................
Epoch 1 Error= 192422 0 (520.529,145.348) 
.................................
Epoch 2 Error= 170494 0 (1052.19,332.906) 
.................................
Epoch 3 Error= 165950 0 (1972.27,796.658) 
.................................
Epoch 4 Error= 162306 0 (3565.01,1833.33) 
.................................
Epoch 5 Error= 160997 0 (5119.02,3291.94) 
.................................
Epoch 6 Error= 160423 0 (6071.21,5063.53) 
.................................
Epoch 7 Error= 160135 0 (6531.58,7446.31) 
.................................
Epoch 8 Error= 159970 0 (6590.27,11025.4) 
.................................
Epoch 9 Error= 159802 0 (6812.94,18062.7) 
.................................
Epoch 10 Error= 159433 0 (7029.07,33997.2) 
 counting_train_errors.................................

train1_NErrors= 36630/1.53838e+06 2.38107
Class01= 0/1.50176e+06	0
Class11= 36630/36630	100

 counting_test_errors.........

test1_NErrors= 9060/384611 2.35563
Class01= 0/375551	0
Class11= 9060/9060	100

.................................
Epoch 11 Error= 157805 0 (7867.89,87437.1) 
.................................
Epoch 12 Error= 149968 0 (9127.62,357311) 
.................................
Epoch 13 Error= 145283 0 (9703.25,624048) 
.................................
Epoch 14 Error= 145072 0 (10657.9,613756) 
.................................
Epoch 15 Error= 144936 0 (11874.8,616456) 
.................................
Epoch 16 Error= 144879 0 (13238.7,597775) 
.................................
Epoch 17 Error= 144859 0 (14802.2,594452) 
.................................
Epoch 18 Error= 144768 0 (16521.8,584488) 
.................................
Epoch 19 Error= 144715 0 (18556.7,585971) 
.................................
Epoch 20 Error= 144683 0 (21046.9,578216) 
 counting_train_errors.................................

train1_NErrors= 36508/1.53838e+06 2.37314
Class01= 164/1.50176e+06	0.0109206
Class11= 36344/36630	99.2192

 counting_test_errors.........

test1_NErrors= 9036/384611 2.34939
Class01= 42/375551	0.0111836
Class11= 8994/9060	99.2715

.................................
Epoch 21 Error= 144664 0 (23733.9,574763) 
.................................
Epoch 22 Error= 144608 0 (26952.2,567913) 
.................................
Epoch 23 Error= 144540 0 (30729,569448) 
.................................
Epoch 24 Error= 144503 0 (35334.7,564938) 
.................................
Epoch 25 Error= 144411 0 (40848.3,561519) 
.................................
Epoch 26 Error= 144276 0 (47658,569119) 
.................................
Epoch 27 Error= 144227 0 (55318.7,564471) 
.................................
Epoch 28 Error= 144101 0 (63324.1,570680) 
.................................
Epoch 29 Error= 143964 0 (71331.2,563910) 
.................................
Epoch 30 Error= 143940 0 (78772.2,580727) 
 counting_train_errors.................................

train1_NErrors= 36482/1.53838e+06 2.37145
Class01= 310/1.50176e+06	0.0206425
Class11= 36172/36630	98.7497

 counting_test_errors.........

test1_NErrors= 9034/384611 2.34887
Class01= 80/375551	0.021302
Class11= 8954/9060	98.83

.................................
Epoch 31 Error= 143812 0 (84096.4,565964) 
.................................
Epoch 32 Error= 143782 0 (89793.1,579655) 
.................................
Epoch 33 Error= 143697 0 (95170.1,576903) 
.................................
Epoch 34 Error= 143657 0 (99909.5,571742) 
.................................
Epoch 35 Error= 143553 0 (104555,574940) 
.................................
Epoch 36 Error= 143512 0 (108946,579535) 
.................................
Epoch 37 Error= 143402 0 (115060,569650) 
.................................
Epoch 38 Error= 143352 0 (120414,578804) 
.................................
Epoch 39 Error= 143217 0 (129177,571520) 
.................................
Epoch 40 Error= 143147 0 (138986,580516) 
 counting_train_errors.................................

train1_NErrors= 36500/1.53838e+06 2.37262
Class01= 288/1.50176e+06	0.0191776
Class11= 36212/36630	98.8589

 counting_test_errors.........

test1_NErrors= 9023/384611 2.34601
Class01= 63/375551	0.0167754
Class11= 8960/9060	98.8962

.................................
Epoch 41 Error= 143057 0 (148776,585334) 
.................................
Epoch 42 Error= 142949 0 (160952,585750) 
.................................
Epoch 43 Error= 142804 0 (176099,599380) 
.................................
Epoch 44 Error= 142626 0 (190847,601084) 
.................................
Epoch 45 Error= 142489 0 (207980,608447) 
.................................
Epoch 46 Error= 142353 0 (225222,624137) 
.................................
Epoch 47 Error= 142249 0 (238611,629443) 
.................................
Epoch 48 Error= 142140 0 (252921,644802) 
.................................
Epoch 49 Error= 142054 0 (263855,647289) 
.................................
Epoch 50 Error= 141961 0 (272328,639636) 
 counting_train_errors.................................

train1_NErrors= 36491/1.53838e+06 2.37203
Class01= 257/1.50176e+06	0.0171133
Class11= 36234/36630	98.9189

 counting_test_errors.........

test1_NErrors= 9022/384611 2.34575
Class01= 66/375551	0.0175742
Class11= 8956/9060	98.8521

.................................
Epoch 51 Error= 141858 0 (277127,648980) 
.................................
Epoch 52 Error= 141769 0 (285219,651284) 
.................................
Epoch 53 Error= 141716 0 (291455,656971) 
.................................
Epoch 54 Error= 141680 0 (304997,632434) 
.................................
Epoch 55 Error= 141538 0 (311065,641219) 
.................................
Epoch 56 Error= 141503 0 (317906,639824) 
.................................
Epoch 57 Error= 141445 0 (327490,651429) 
.................................
Epoch 58 Error= 141415 0 (342250,627104) 
.................................
Epoch 59 Error= 141348 0 (345120,627653) 
.................................
Epoch 60 Error= 141293 0 (362110,630551) 
 counting_train_errors.................................

train1_NErrors= 36492/1.53838e+06 2.3721
Class01= 546/1.50176e+06	0.0363575
Class11= 35946/36630	98.1327

 counting_test_errors.........

test1_NErrors= 9016/384611 2.34419
Class01= 135/375551	0.0359472
Class11= 8881/9060	98.0243

.................................
Epoch 61 Error= 141255 0 (374307,616324) 
.................................
Epoch 62 Error= 141234 0 (388113,623388) 
.................................
Epoch 63 Error= 141207 0 (396870,615562) 
.................................
Epoch 64 Error= 141062 0 (412836,619215) 
.................................
Epoch 65 Error= 141104 0 (430055,613290) 
.................................
Epoch 66 Error= 140998 0 (442571,622804) 
.................................
Epoch 67 Error= 140985 0 (450549,603486) 
.................................
Epoch 68 Error= 140893 0 (470862,611726) 
.................................
Epoch 69 Error= 140863 0 (482762,611127) 
.................................
Epoch 70 Error= 140813 0 (503336,606722) 
 counting_train_errors.................................

train1_NErrors= 36497/1.53838e+06 2.37242
Class01= 581/1.50176e+06	0.0386881
Class11= 35916/36630	98.0508

 counting_test_errors.........

test1_NErrors= 9015/384611 2.34393
Class01= 138/375551	0.036746
Class11= 8877/9060	97.9801

.................................
Epoch 71 Error= 140742 0 (521944,610871) 
.................................
Epoch 72 Error= 140613 0 (549469,608348) 
.................................
Epoch 73 Error= 140648 0 (567312,604206) 
.................................
Epoch 74 Error= 140539 0 (579665,604492) 
.................................
Epoch 75 Error= 140438 0 (600514,603367) 
.................................
Epoch 76 Error= 140359 0 (640312,604496) 
.................................
Epoch 77 Error= 140272 0 (665496,602255) 
.................................
Epoch 78 Error= 140218 0 (704277,593792) 
.................................
Epoch 79 Error= 140177 0 (732609,593426) 
.................................
Epoch 80 Error= 140091 0 (785714,593548) 
 counting_train_errors.................................

train1_NErrors= 36465/1.53838e+06 2.37034
Class01= 567/1.50176e+06	0.0377558
Class11= 35898/36630	98.0016

 counting_test_errors.........

test1_NErrors= 8994/384611 2.33847
Class01= 123/375551	0.0327519
Class11= 8871/9060	97.9139

.................................
Epoch 81 Error= 139995 0 (852627,598578) 
.................................
Epoch 82 Error= 139951 0 (917178,591376) 
.................................
Epoch 83 Error= 139937 0 (1.01378e+06,592330) 
.................................
Epoch 84 Error= 139920 0 (1.04462e+06,587252) 
.................................
Epoch 85 Error= 139825 0 (1.09796e+06,585043) 
.................................
Epoch 86 Error= 139780 0 (1.15573e+06,586398) 
.................................
Epoch 87 Error= 139735 0 (1.20603e+06,581505) 
.................................
Epoch 88 Error= 139779 0 (1.24375e+06,577755) 
.................................
Epoch 89 Error= 139752 0 (1.26103e+06,561344) 
.................................
Epoch 90 Error= 139705 0 (1.27724e+06,563695) 
 counting_train_errors.................................

train1_NErrors= 36418/1.53838e+06 2.36729
Class01= 361/1.50176e+06	0.0240385
Class11= 36057/36630	98.4357

 counting_test_errors.........

test1_NErrors= 9011/384611 2.34289
Class01= 93/375551	0.0247636
Class11= 8918/9060	98.4327

.................................
Epoch 91 Error= 139681 0 (1.31544e+06,575353) 
.................................
Epoch 92 Error= 139649 0 (1.34023e+06,563790) 
.................................
Epoch 93 Error= 139626 0 (1.37102e+06,563844) 
.................................
Epoch 94 Error= 139647 0 (1.38059e+06,556185) 
.................................
Epoch 95 Error= 139545 0 (1.3959e+06,554181) 
.................................
Epoch 96 Error= 139585 0 (1.42993e+06,547150) 
.................................
Epoch 97 Error= 139520 0 (1.39058e+06,536468) 
.................................
Epoch 98 Error= 139519 0 (1.40905e+06,549717) 
.................................
Epoch 99 Error= 139493 0 (1.44004e+06,540692) 
.................................
Epoch 100 Error= 139454 0 (1.43769e+06,539215) 
 counting_train_errors.................................

train1_NErrors= 36408/1.53838e+06 2.36664
Class01= 396/1.50176e+06	0.0263691
Class11= 36012/36630	98.3129

 counting_test_errors.........

test1_NErrors= 8999/384611 2.33977
Class01= 95/375551	0.0252962
Class11= 8904/9060	98.2781

.................................
Epoch 101 Error= 139411 0 (1.47904e+06,535086) 
.................................
Epoch 102 Error= 139429 0 (1.49648e+06,526170) 
.................................
Epoch 103 Error= 139473 0 (1.47937e+06,521027) 
.................................
Epoch 104 Error= 139354 0 (1.50761e+06,526507) 
.................................
Epoch 105 Error= 139308 0 (1.46203e+06,520598) 
.................................
Epoch 106 Error= 139307 0 (1.48758e+06,517310) 
.................................
Epoch 107 Error= 139369 0 (1.5158e+06,512622) 
.................................
Epoch 108 Error= 139270 0 (1.50709e+06,513759) 
.................................
Epoch 109 Error= 139274 0 (1.55272e+06,515165) 
.................................
Epoch 110 Error= 139245 0 (1.54637e+06,518372) 
 counting_train_errors.................................

train1_NErrors= 36395/1.53838e+06 2.36579
Class01= 527/1.50176e+06	0.0350923
Class11= 35868/36630	97.9197

 counting_test_errors.........

test1_NErrors= 8993/384611 2.33821
Class01= 126/375551	0.0335507
Class11= 8867/9060	97.8698

.................................
Epoch 111 Error= 139230 0 (1.54898e+06,505177) 
.................................
Epoch 112 Error= 139209 0 (1.54621e+06,512069) 
.................................
Epoch 113 Error= 139164 0 (1.55927e+06,516082) 
.................................
Epoch 114 Error= 139236 0 (1.58836e+06,503021) 
.................................
Epoch 115 Error= 139211 0 (1.57719e+06,505887) 
.................................
Epoch 116 Error= 139172 0 (1.54481e+06,506738) 
.................................
Epoch 117 Error= 139088 0 (1.57498e+06,499965) 
.................................
Epoch 118 Error= 139082 0 (1.61031e+06,505507) 
.................................
Epoch 119 Error= 139117 0 (1.57313e+06,506564) 
.................................
Epoch 120 Error= 139069 0 (1.60067e+06,499988) 
 counting_train_errors.................................

train1_NErrors= 36415/1.53838e+06 2.36709
Class01= 290/1.50176e+06	0.0193107
Class11= 36125/36630	98.6213

 counting_test_errors.........

test1_NErrors= 9000/384611 2.34003
Class01= 68/375551	0.0181067
Class11= 8932/9060	98.5872

.................................
Epoch 121 Error= 139037 0 (1.59298e+06,516468) 
.................................
Epoch 122 Error= 139076 0 (1.59252e+06,498733) 
.................................
Epoch 123 Error= 138984 0 (1.57485e+06,499067) 
.................................
Epoch 124 Error= 139033 0 (1.58868e+06,505044) 
.................................
Epoch 125 Error= 138910 0 (1.63462e+06,505099) 
.................................
Epoch 126 Error= 139014 0 (1.57998e+06,509959) 
.................................
Epoch 127 Error= 138934 0 (1.56524e+06,502940) 
.................................
Epoch 128 Error= 138907 0 (1.62468e+06,517747) 
.................................
Epoch 129 Error= 138935 0 (1.60021e+06,503505) 
.................................
Epoch 130 Error= 138910 0 (1.6167e+06,512699) 
 counting_train_errors.................................

train1_NErrors= 36406/1.53838e+06 2.36651
Class01= 679/1.50176e+06	0.0452138
Class11= 35727/36630	97.5348

 counting_test_errors.........

test1_NErrors= 8998/384611 2.33951
Class01= 162/375551	0.0431366
Class11= 8836/9060	97.5276

.................................
Epoch 131 Error= 138882 0 (1.59251e+06,517959) 
.................................
Epoch 132 Error= 138838 0 (1.61204e+06,512327) 
.................................
Epoch 133 Error= 138858 0 (1.60338e+06,506079) 
.................................
Epoch 134 Error= 138775 0 (1.63044e+06,526226) 
.................................
Epoch 135 Error= 138766 0 (1.63519e+06,524963) 
.................................
Epoch 136 Error= 138796 0 (1.61027e+06,519178) 
.................................
Epoch 137 Error= 138778 0 (1.60991e+06,523056) 
.................................
Epoch 138 Error= 138736 0 (1.64278e+06,533987) 
.................................
Epoch 139 Error= 138685 0 (1.63053e+06,534479) 
.................................
Epoch 140 Error= 138715 0 (1.63379e+06,534248) 
 counting_train_errors.................................

train1_NErrors= 36425/1.53838e+06 2.36774
Class01= 887/1.50176e+06	0.0590642
Class11= 35538/36630	97.0188

 counting_test_errors.........

test1_NErrors= 9004/384611 2.34107
Class01= 218/375551	0.058048
Class11= 8786/9060	96.9757

.................................
Epoch 141 Error= 138657 0 (1.6573e+06,529697) 
.................................
Epoch 142 Error= 138759 0 (1.61056e+06,541773) 
.................................
Epoch 143 Error= 138645 0 (1.64045e+06,540629) 
.................................
Epoch 144 Error= 138675 0 (1.64854e+06,544135) 
.................................
Epoch 145 Error= 138613 0 (1.65179e+06,544358) 
.................................
Epoch 146 Error= 138635 0 (1.59589e+06,540129) 
.................................
Epoch 147 Error= 138636 0 (1.65308e+06,554247) 
.................................
Epoch 148 Error= 138604 0 (1.63666e+06,562842) 
.................................
Epoch 149 Error= 138609 0 (1.64655e+06,545781) 
.................................
Epoch 150 Error= 138528 0 (1.63081e+06,560152) 
 counting_train_errors.................................

train1_NErrors= 36377/1.53838e+06 2.36462
Class01= 588/1.50176e+06	0.0391542
Class11= 35789/36630	97.7041

 counting_test_errors.........

test1_NErrors= 8993/384611 2.33821
Class01= 142/375551	0.0378111
Class11= 8851/9060	97.6932

.................................
Epoch 151 Error= 138554 0 (1.62819e+06,559275) 
.................................
Epoch 152 Error= 138541 0 (1.62585e+06,561109) 
.................................
Epoch 153 Error= 138498 0 (1.62087e+06,566321) 
.................................
Epoch 154 Error= 138475 0 (1.66287e+06,580524) 
.................................
Epoch 155 Error= 138434 0 (1.59261e+06,584504) 
.................................
Epoch 156 Error= 138457 0 (1.63196e+06,579314) 
.................................
Epoch 157 Error= 138489 0 (1.61788e+06,584405) 
.................................
Epoch 158 Error= 138403 0 (1.61619e+06,590753) 
.................................
Epoch 159 Error= 138370 0 (1.63923e+06,604128) 
.................................
Epoch 160 Error= 138367 0 (1.59796e+06,599688) 
 counting_train_errors.................................

train1_NErrors= 36450/1.53838e+06 2.36937
Class01= 941/1.50176e+06	0.06266
Class11= 35509/36630	96.9397

 counting_test_errors.........

test1_NErrors= 9006/384611 2.34159
Class01= 231/375551	0.0615096
Class11= 8775/9060	96.8543

.................................
Epoch 161 Error= 138462 0 (1.61104e+06,597780) 
.................................
Epoch 162 Error= 138401 0 (1.61856e+06,602677) 
.................................
Epoch 163 Error= 138328 0 (1.63995e+06,620728) 
.................................
Epoch 164 Error= 138374 0 (1.63018e+06,618253) 
.................................
Epoch 165 Error= 138304 0 (1.60982e+06,619775) 
.................................
Epoch 166 Error= 138304 0 (1.63832e+06,627885) 
.................................
Epoch 167 Error= 138247 0 (1.59605e+06,631821) 
.................................
Epoch 168 Error= 138312 0 (1.59468e+06,635049) 
.................................
Epoch 169 Error= 138269 0 (1.61241e+06,640395) 
.................................
Epoch 170 Error= 138233 0 (1.60915e+06,644118) 
 counting_train_errors.................................

train1_NErrors= 36405/1.53838e+06 2.36644
Class01= 796/1.50176e+06	0.0530047
Class11= 35609/36630	97.2127

 counting_test_errors.........

test1_NErrors= 9006/384611 2.34159
Class01= 207/375551	0.055119
Class11= 8799/9060	97.1192

.................................
Epoch 171 Error= 138249 0 (1.58645e+06,656100) 
.................................
Epoch 172 Error= 138241 0 (1.57882e+06,647559) 
.................................
Epoch 173 Error= 138192 0 (1.6028e+06,663218) 
.................................
Epoch 174 Error= 138245 0 (1.60842e+06,664108) 
.................................
Epoch 175 Error= 138173 0 (1.59121e+06,666917) 
.................................
Epoch 176 Error= 138149 0 (1.5911e+06,677861) 
.................................
Epoch 177 Error= 138139 0 (1.58741e+06,682855) 
.................................
Epoch 178 Error= 138122 0 (1.61192e+06,684489) 
.................................
Epoch 179 Error= 138116 0 (1.57176e+06,684079) 
.................................
Epoch 180 Error= 138058 0 (1.61623e+06,703846) 
 counting_train_errors.................................

train1_NErrors= 36417/1.53838e+06 2.36722
Class01= 815/1.50176e+06	0.0542698
Class11= 35602/36630	97.1936

 counting_test_errors.........

test1_NErrors= 8997/384611 2.33925
Class01= 196/375551	0.05219
Class11= 8801/9060	97.1413

.................................
Epoch 181 Error= 138046 0 (1.61799e+06,703179) 
.................................
Epoch 182 Error= 138086 0 (1.58757e+06,713562) 
.................................
Epoch 183 Error= 138083 0 (1.57636e+06,709149) 
.................................
Epoch 184 Error= 138047 0 (1.58329e+06,715420) 
.................................
Epoch 185 Error= 137983 0 (1.59371e+06,723788) 
.................................
Epoch 186 Error= 138032 0 (1.57728e+06,729866) 
.................................
Epoch 187 Error= 137948 0 (1.56651e+06,728823) 
.................................
Epoch 188 Error= 137977 0 (1.60431e+06,741682) 
.................................
Epoch 189 Error= 137999 0 (1.56018e+06,750088) 
.................................
Epoch 190 Error= 137916 0 (1.60414e+06,735801) 
 counting_train_errors.................................

train1_NErrors= 36400/1.53838e+06 2.36612
Class01= 736/1.50176e+06	0.0490093
Class11= 35664/36630	97.3628

 counting_test_errors.........

test1_NErrors= 8991/384611 2.33769
Class01= 182/375551	0.0484621
Class11= 8809/9060	97.2296

.................................
Epoch 191 Error= 137909 0 (1.54088e+06,756896) 
.................................
Epoch 192 Error= 137883 0 (1.56562e+06,772293) 
.................................
Epoch 193 Error= 137932 0 (1.57536e+06,751925) 
.................................
Epoch 194 Error= 137878 0 (1.58005e+06,762796) 
.................................
Epoch 195 Error= 137876 0 (1.55275e+06,772752) 
.................................
Epoch 196 Error= 137879 0 (1.56567e+06,788281) 
.................................
Epoch 197 Error= 137819 0 (1.5765e+06,783074) 
.................................
Epoch 198 Error= 137794 0 (1.51797e+06,775569) 
.................................
Epoch 199 Error= 137778 0 (1.54708e+06,787700) 
.................................
Epoch 200 Error= 137766 0 (1.56038e+06,797967) 
 counting_train_errors.................................

train1_NErrors= 36389/1.53838e+06 2.3654
Class01= 846/1.50176e+06	0.0563341
Class11= 35543/36630	97.0325

 counting_test_errors.........

test1_NErrors= 8991/384611 2.33769
Class01= 201/375551	0.0535214
Class11= 8790/9060	97.0199

.................................
Epoch 201 Error= 137762 0 (1.56629e+06,790315) 
.................................
Epoch 202 Error= 137742 0 (1.55092e+06,788354) 
.................................
Epoch 203 Error= 137805 0 (1.54295e+06,796255) 
.................................
Epoch 204 Error= 137728 0 (1.54583e+06,802463) 
.................................
Epoch 205 Error= 137799 0 (1.55074e+06,801188) 
.................................
Epoch 206 Error= 137681 0 (1.53924e+06,800885) 
.................................
Epoch 207 Error= 137616 0 (1.54615e+06,808261) 
.................................
Epoch 208 Error= 137640 0 (1.51334e+06,805499) 
.................................
Epoch 209 Error= 137663 0 (1.50321e+06,817540) 
.................................
Epoch 210 Error= 137613 0 (1.52317e+06,817922) 
 counting_train_errors.................................

train1_NErrors= 36391/1.53838e+06 2.36553
Class01= 431/1.50176e+06	0.0286998
Class11= 35960/36630	98.1709

 counting_test_errors.........

test1_NErrors= 8999/384611 2.33977
Class01= 106/375551	0.0282252
Class11= 8893/9060	98.1567

.................................
Epoch 211 Error= 137578 0 (1.50509e+06,825919) 
.................................
Epoch 212 Error= 137623 0 (1.49313e+06,824412) 
.................................
Epoch 213 Error= 137583 0 (1.52905e+06,833658) 
.................................
Epoch 214 Error= 137564 0 (1.49337e+06,833182) 
.................................
Epoch 215 Error= 137516 0 (1.50793e+06,847078) 
.................................
Epoch 216 Error= 137527 0 (1.51668e+06,836941) 
.................................
Epoch 217 Error= 137542 0 (1.50546e+06,836228) 
.................................
Epoch 218 Error= 137488 0 (1.49227e+06,847300) 
.................................
Epoch 219 Error= 137462 0 (1.46113e+06,848518) 
.................................
Epoch 220 Error= 137483 0 (1.49057e+06,844489) 
 counting_train_errors.................................

train1_NErrors= 36364/1.53838e+06 2.36378
Class01= 530/1.50176e+06	0.035292
Class11= 35834/36630	97.8269

 counting_test_errors.........

test1_NErrors= 9000/384611 2.34003
Class01= 128/375551	0.0340833
Class11= 8872/9060	97.9249

.................................
Epoch 221 Error= 137433 0 (1.48959e+06,845006) 
.................................
Epoch 222 Error= 137418 0 (1.47924e+06,839247) 
.................................
Epoch 223 Error= 137389 0 (1.53893e+06,843031) 
.................................
Epoch 224 Error= 137389 0 (1.45485e+06,856634) 
.................................
Epoch 225 Error= 137369 0 (1.47505e+06,851592) 
.................................
Epoch 226 Error= 137279 0 (1.50191e+06,869279) 
.................................
Epoch 227 Error= 137376 0 (1.46461e+06,852150) 
.................................
Epoch 228 Error= 137283 0 (1.50541e+06,874024) 
.................................
Epoch 229 Error= 137284 0 (1.4947e+06,845222) 
.................................
Epoch 230 Error= 137247 0 (1.45886e+06,863114) 
 counting_train_errors.................................

train1_NErrors= 36390/1.53838e+06 2.36547
Class01= 684/1.50176e+06	0.0455467
Class11= 35706/36630	97.4775

 counting_test_errors.........

test1_NErrors= 8999/384611 2.33977
Class01= 162/375551	0.0431366
Class11= 8837/9060	97.5386

.................................
Epoch 231 Error= 137233 0 (1.50416e+06,864998) 
.................................
Epoch 232 Error= 137213 0 (1.47491e+06,865929) 
.................................
Epoch 233 Error= 137210 0 (1.44965e+06,850442) 
.................................
Epoch 234 Error= 137226 0 (1.49297e+06,874255) 
.................................
Epoch 235 Error= 137236 0 (1.43672e+06,862530) 
.................................
Epoch 236 Error= 137215 0 (1.47068e+06,860586) 
.................................
Epoch 237 Error= 137114 0 (1.45015e+06,866631) 
.................................
Epoch 238 Error= 137138 0 (1.44055e+06,875375) 
.................................
Epoch 239 Error= 137177 0 (1.4172e+06,850381) 
.................................
Epoch 240 Error= 137132 0 (1.44874e+06,869248) 
 counting_train_errors.................................

train1_NErrors= 36415/1.53838e+06 2.36709
Class01= 489/1.50176e+06	0.0325619
Class11= 35926/36630	98.0781

 counting_test_errors.........

test1_NErrors= 8992/384611 2.33795
Class01= 107/375551	0.0284915
Class11= 8885/9060	98.0684

.................................
Epoch 241 Error= 137101 0 (1.38303e+06,859279) 
.................................
Epoch 242 Error= 137122 0 (1.42666e+06,872780) 
.................................
Epoch 243 Error= 137119 0 (1.39662e+06,865158) 
.................................
Epoch 244 Error= 137034 0 (1.40714e+06,860319) 
.................................
Epoch 245 Error= 137031 0 (1.3891e+06,865648) 
.................................
Epoch 246 Error= 137058 0 (1.40016e+06,866622) 
.................................
Epoch 247 Error= 137044 0 (1.4021e+06,867687) 
.................................
Epoch 248 Error= 137051 0 (1.36532e+06,854318) 
.................................
Epoch 249 Error= 136976 0 (1.39667e+06,881848) 
.................................
Epoch 250 Error= 136925 0 (1.43118e+06,868902) 
 counting_train_errors.................................

train1_NErrors= 36372/1.53838e+06 2.3643
Class01= 443/1.50176e+06	0.0294988
Class11= 35929/36630	98.0863

 counting_test_errors.........

test1_NErrors= 8990/384611 2.33743
Class01= 104/375551	0.0276926
Class11= 8886/9060	98.0795

.................................
Epoch 251 Error= 136950 0 (1.4182e+06,860409) 
.................................
Epoch 252 Error= 136929 0 (1.39329e+06,862882) 
.................................
Epoch 253 Error= 136980 0 (1.40369e+06,856019) 
.................................
Epoch 254 Error= 136973 0 (1.35326e+06,854661) 
.................................
Epoch 255 Error= 136930 0 (1.36042e+06,863286) 
.................................
Epoch 256 Error= 136946 0 (1.37206e+06,856417) 
.................................
Epoch 257 Error= 136885 0 (1.3426e+06,855220) 
.................................
Epoch 258 Error= 136879 0 (1.32377e+06,864380) 
.................................
Epoch 259 Error= 136899 0 (1.358e+06,848644) 
.................................
Epoch 260 Error= 136872 0 (1.31208e+06,848115) 
 counting_train_errors.................................

train1_NErrors= 36399/1.53838e+06 2.36605
Class01= 711/1.50176e+06	0.0473446
Class11= 35688/36630	97.4283

 counting_test_errors.........

test1_NErrors= 9002/384611 2.34055
Class01= 172/375551	0.0457994
Class11= 8830/9060	97.4614

.................................
Epoch 261 Error= 136861 0 (1.33955e+06,851983) 
.................................
Epoch 262 Error= 136828 0 (1.33902e+06,848458) 
.................................
Epoch 263 Error= 136870 0 (1.32057e+06,850150) 
.................................
Epoch 264 Error= 136808 0 (1.32665e+06,854100) 
.................................
Epoch 265 Error= 136820 0 (1.31047e+06,845060) 
.................................
Epoch 266 Error= 136809 0 (1.31588e+06,829048) 
.................................
Epoch 267 Error= 136783 0 (1.30053e+06,837530) 
.................................
Epoch 268 Error= 136782 0 (1.28947e+06,848161) 
.................................
Epoch 269 Error= 136734 0 (1.29763e+06,829752) 
.................................
Epoch 270 Error= 136729 0 (1.30558e+06,843880) 
 counting_train_errors.................................

train1_NErrors= 36379/1.53838e+06 2.36475
Class01= 479/1.50176e+06	0.031896
Class11= 35900/36630	98.0071

 counting_test_errors.........

test1_NErrors= 8991/384611 2.33769
Class01= 113/375551	0.0300891
Class11= 8878/9060	97.9912

.................................
Epoch 271 Error= 136779 0 (1.29114e+06,831773) 
.................................
Epoch 272 Error= 136696 0 (1.27004e+06,824523) 
.................................
Epoch 273 Error= 136731 0 (1.26791e+06,837166) 
.................................
Epoch 274 Error= 136749 0 (1.26759e+06,840013) 
.................................
Epoch 275 Error= 136689 0 (1.23155e+06,812473) 
.................................
Epoch 276 Error= 136635 0 (1.28093e+06,823828) 
.................................
Epoch 277 Error= 136704 0 (1.21854e+06,827828) 
.................................
Epoch 278 Error= 136672 0 (1.23736e+06,816260) 
.................................
Epoch 279 Error= 136706 0 (1.18568e+06,805340) 
.................................
Epoch 280 Error= 136685 0 (1.23324e+06,813884) 
 counting_train_errors.................................

train1_NErrors= 36344/1.53838e+06 2.36248
Class01= 687/1.50176e+06	0.0457465
Class11= 35657/36630	97.3437

 counting_test_errors.........

test1_NErrors= 8998/384611 2.33951
Class01= 172/375551	0.0457994
Class11= 8826/9060	97.4172

.................................
Epoch 281 Error= 136633 0 (1.1975e+06,825730) 
.................................
Epoch 282 Error= 136691 0 (1.25151e+06,808093) 
.................................
Epoch 283 Error= 136596 0 (1.19957e+06,809851) 
.................................
Epoch 284 Error= 136582 0 (1.236e+06,799220) 
.................................
Epoch 285 Error= 136621 0 (1.24131e+06,810278) 
.................................
Epoch 286 Error= 136586 0 (1.21859e+06,800519) 
.................................
Epoch 287 Error= 136552 0 (1.20187e+06,805304) 
.................................
Epoch 288 Error= 136530 0 (1.22406e+06,792471) 
.................................
Epoch 289 Error= 136570 0 (1.19162e+06,802575) 
.................................
Epoch 290 Error= 136594 0 (1.17195e+06,793240) 
 counting_train_errors.................................

train1_NErrors= 36413/1.53838e+06 2.36696
Class01= 1059/1.50176e+06	0.0705175
Class11= 35354/36630	96.5165

 counting_test_errors.........

test1_NErrors= 9011/384611 2.34289
Class01= 271/375551	0.0721606
Class11= 8740/9060	96.468

.................................
Epoch 291 Error= 136597 0 (1.14863e+06,784757) 
.................................
Epoch 292 Error= 136482 0 (1.16153e+06,785156) 
.................................
Epoch 293 Error= 136517 0 (1.16329e+06,780345) 
.................................
Epoch 294 Error= 136512 0 (1.16584e+06,795941) 
.................................
Epoch 295 Error= 136541 0 (1.12324e+06,789481) 
.................................
Epoch 296 Error= 136476 0 (1.13229e+06,783590) 
.................................
Epoch 297 Error= 136421 0 (1.11871e+06,784730) 
.................................
Epoch 298 Error= 136441 0 (1.15554e+06,772545) 
.................................
Epoch 299 Error= 136449 0 (1.1198e+06,770515) 
.................................
Epoch 300 Error= 136489 0 (1.12306e+06,779256) 
 counting_train_errors.................................

train1_NErrors= 36358/1.53838e+06 2.36339
Class01= 624/1.50176e+06	0.0415514
Class11= 35734/36630	97.5539

 counting_test_errors.........

test1_NErrors= 8986/384611 2.33639
Class01= 147/375551	0.0391425
Class11= 8839/9060	97.5607

.................................
Epoch 301 Error= 136391 0 (1.13617e+06,767406) 
.................................
Epoch 302 Error= 136393 0 (1.10968e+06,774895) 
.................................
Epoch 303 Error= 136432 0 (1.1078e+06,779775) 
.................................
Epoch 304 Error= 136348 0 (1.15686e+06,775097) 
.................................
Epoch 305 Error= 136459 0 (1.0981e+06,772109) 
.................................
Epoch 306 Error= 136433 0 (1.12892e+06,763473) 
.................................
Epoch 307 Error= 136342 0 (1.12079e+06,755507) 
.................................
Epoch 308 Error= 136360 0 (1.108e+06,766553) 
.................................
Epoch 309 Error= 136327 0 (1.06287e+06,766469) 
.................................
Epoch 310 Error= 136453 0 (1.12427e+06,757210) 
 counting_train_errors.................................

train1_NErrors= 36369/1.53838e+06 2.3641
Class01= 839/1.50176e+06	0.055868
Class11= 35530/36630	96.997

 counting_test_errors.........

test1_NErrors= 8996/384611 2.33899
Class01= 204/375551	0.0543202
Class11= 8792/9060	97.0419

.................................
Epoch 311 Error= 136346 0 (1.07235e+06,762679) 
.................................
Epoch 312 Error= 136284 0 (1.09373e+06,746412) 
.................................
Epoch 313 Error= 136387 0 (1.08611e+06,750118) 
.................................
Epoch 314 Error= 136258 0 (1.05586e+06,744326) 
.................................
Epoch 315 Error= 136298 0 (1.01862e+06,753985) 
.................................
Epoch 316 Error= 136249 0 (1.02036e+06,752464) 
.................................
Epoch 317 Error= 136302 0 (1.0825e+06,744653) 
.................................
Epoch 318 Error= 136225 0 (1.03636e+06,749739) 
.................................
Epoch 319 Error= 136407 0 (1.04592e+06,734220) 
.................................
Epoch 320 Error= 136256 0 (1.02223e+06,745233) 
 counting_train_errors.................................

train1_NErrors= 36387/1.53838e+06 2.36527
Class01= 915/1.50176e+06	0.0609287
Class11= 35472/36630	96.8387

 counting_test_errors.........

test1_NErrors= 9002/384611 2.34055
Class01= 225/375551	0.059912
Class11= 8777/9060	96.8764

.................................
Epoch 321 Error= 136176 0 (1.02542e+06,740481) 
.................................
Epoch 322 Error= 136279 0 (1.03499e+06,738267) 
.................................
Epoch 323 Error= 136326 0 (1.00007e+06,735493) 
.................................
Epoch 324 Error= 136201 0 (1.00683e+06,734822) 
.................................
Epoch 325 Error= 136229 0 (996340,726140) 
.................................
Epoch 326 Error= 136181 0 (971832,735244) 
.................................
Epoch 327 Error= 136144 0 (957399,729045) 
.................................
Epoch 328 Error= 136127 0 (979132,715088) 
.................................
Epoch 329 Error= 136152 0 (1.02765e+06,717235) 
.................................
Epoch 330 Error= 136174 0 (986968,728107) 
 counting_train_errors.................................

train1_NErrors= 36308/1.53838e+06 2.36014
Class01= 588/1.50176e+06	0.0391542
Class11= 35720/36630	97.5157

 counting_test_errors.........

test1_NErrors= 8972/384611 2.33275
Class01= 146/375551	0.0388762
Class11= 8826/9060	97.4172

.................................
Epoch 331 Error= 136157 0 (960681,736821) 
.................................
Epoch 332 Error= 136179 0 (948846,718011) 
.................................
Epoch 333 Error= 136071 0 (978639,724956) 
.................................
Epoch 334 Error= 136104 0 (970997,718303) 
.................................
Epoch 335 Error= 136095 0 (939347,724142) 
.................................
Epoch 336 Error= 136109 0 (973183,720012) 
.................................
Epoch 337 Error= 136103 0 (946424,711560) 
.................................
Epoch 338 Error= 136054 0 (952777,708813) 
.................................
Epoch 339 Error= 136058 0 (925030,711094) 
.................................
Epoch 340 Error= 136065 0 (925615,722750) 
 counting_train_errors.................................

train1_NErrors= 36388/1.53838e+06 2.36534
Class01= 959/1.50176e+06	0.0638586
Class11= 35429/36630	96.7213

 counting_test_errors.........

test1_NErrors= 9008/384611 2.34211
Class01= 244/375551	0.0649712
Class11= 8764/9060	96.7329

.................................
Epoch 341 Error= 136078 0 (947197,710628) 
.................................
Epoch 342 Error= 135984 0 (921276,703515) 
.................................
Epoch 343 Error= 136160 0 (973507,706007) 
.................................
Epoch 344 Error= 136234 0 (825384,723751) 
.................................
Epoch 345 Error= 136042 0 (864626,703877) 
.................................
Epoch 346 Error= 135907 0 (895975,715054) 
.................................
Epoch 347 Error= 136010 0 (860436,705745) 
.................................
Epoch 348 Error= 135885 0 (869445,703053) 
.................................
Epoch 349 Error= 135915 0 (860935,691341) 
.................................
Epoch 350 Error= 136264 0 (893966,692671) 
 counting_train_errors.................................

train1_NErrors= 36459/1.53838e+06 2.36995
Class01= 1296/1.50176e+06	0.086299
Class11= 35163/36630	95.9951

 counting_test_errors.........

test1_NErrors= 9029/384611 2.34757
Class01= 322/375551	0.0857407
Class11= 8707/9060	96.1038

.................................
Epoch 351 Error= 135981 0 (812314,711720) 
.................................
Epoch 352 Error= 135917 0 (814606,713425) 
.................................
Epoch 353 Error= 136076 0 (873183,694786) 
.................................
Epoch 354 Error= 135992 0 (788186,707614) 
.................................
Epoch 355 Error= 135887 0 (804441,700194) 
.................................
Epoch 356 Error= 135958 0 (814489,699973) 
.................................
Epoch 357 Error= 135883 0 (787419,693671) 
.................................
Epoch 358 Error= 135865 0 (805037,701390) 
.................................
Epoch 359 Error= 135810 0 (814377,693657) 
.................................
Epoch 360 Error= 135833 0 (791296,697037) 
 counting_train_errors.................................

train1_NErrors= 36361/1.53838e+06 2.36358
Class01= 943/1.50176e+06	0.0627932
Class11= 35418/36630	96.6912

 counting_test_errors.........

test1_NErrors= 9012/384611 2.34315
Class01= 239/375551	0.0636398
Class11= 8773/9060	96.8322

.................................
Epoch 361 Error= 135833 0 (808934,695363) 
.................................
Epoch 362 Error= 135822 0 (775203,694353) 
.................................
Epoch 363 Error= 135821 0 (774144,695263) 
.................................
Epoch 364 Error= 135810 0 (758643,687652) 
.................................
Epoch 365 Error= 135740 0 (766652,690669) 
.................................
Epoch 366 Error= 135718 0 (743944,694773) 
.................................
Epoch 367 Error= 135718 0 (783330,705321) 
.................................
Epoch 368 Error= 135699 0 (754195,694801) 
.................................
Epoch 369 Error= 135683 0 (752479,699346) 
.................................
Epoch 370 Error= 135727 0 (759745,695484) 
 counting_train_errors.................................

train1_NErrors= 36320/1.53838e+06 2.36092
Class01= 885/1.50176e+06	0.0589311
Class11= 35435/36630	96.7376

 counting_test_errors.........

test1_NErrors= 9005/384611 2.34133
Class01= 248/375551	0.0660363
Class11= 8757/9060	96.6556

.................................
Epoch 371 Error= 135687 0 (768046,694338) 
.................................
Epoch 372 Error= 135653 0 (749810,685891) 
.................................
Epoch 373 Error= 135904 0 (835847,683412) 
.................................
Epoch 374 Error= 135773 0 (671535,708978) 
.................................
Epoch 375 Error= 135592 0 (720486,694121) 
.................................
Epoch 376 Error= 135738 0 (763568,689807) 
.................................
Epoch 377 Error= 135583 0 (719448,686076) 
.................................
Epoch 378 Error= 135573 0 (719758,687450) 
.................................
Epoch 379 Error= 135625 0 (725985,685844) 
.................................
Epoch 380 Error= 135568 0 (713788,693222) 
 counting_train_errors.................................

train1_NErrors= 36297/1.53838e+06 2.35942
Class01= 721/1.50176e+06	0.0480105
Class11= 35576/36630	97.1226

 counting_test_errors.........

test1_NErrors= 9004/384611 2.34107
Class01= 196/375551	0.05219
Class11= 8808/9060	97.2185

.................................
Epoch 381 Error= 135574 0 (702214,700209) 
.................................
Epoch 382 Error= 135563 0 (704376,689103) 
.................................
Epoch 383 Error= 137720 0 (1.38907e+06,658286) 
.................................
Epoch 384 Error= 137006 0 (357403,661059) 
.................................
Epoch 385 Error= 136820 0 (334083,705651) 
.................................
Epoch 386 Error= 136758 0 (340010,703876) 
.................................
Epoch 387 Error= 136611 0 (337427,708781) 
.................................
Epoch 388 Error= 136577 0 (350346,704790) 
.................................
Epoch 389 Error= 136447 0 (361140,697601) 
.................................
Epoch 390 Error= 136328 0 (381264,713689) 
 counting_train_errors.................................

train1_NErrors= 36294/1.53838e+06 2.35923
Class01= 678/1.50176e+06	0.0451472
Class11= 35616/36630	97.2318

 counting_test_errors.........

test1_NErrors= 8996/384611 2.33899
Class01= 186/375551	0.0495272
Class11= 8810/9060	97.2406

.................................
Epoch 391 Error= 136118 0 (405709,710010) 
.................................
Epoch 392 Error= 135891 0 (433882,706834) 
.................................
Epoch 393 Error= 135706 0 (480161,708493) 
.................................
Epoch 394 Error= 135502 0 (514649,707803) 
.................................
Epoch 395 Error= 135526 0 (522466,704603) 
.................................
Epoch 396 Error= 135480 0 (541617,709216) 
.................................
Epoch 397 Error= 135474 0 (551236,694055) 
.................................
Epoch 398 Error= 135496 0 (555488,703507) 
.................................
Epoch 399 Error= 135554 0 (613452,697868) 
.................................
Epoch 400 Error= 135396 0 (565920,704749) 
 counting_train_errors.................................

train1_NErrors= 36314/1.53838e+06 2.36053
Class01= 854/1.50176e+06	0.0568668
Class11= 35460/36630	96.8059

 counting_test_errors.........

test1_NErrors= 8995/384611 2.33873
Class01= 222/375551	0.0591131
Class11= 8773/9060	96.8322

.................................
Epoch 401 Error= 135358 0 (556825,702725) 
.................................
Epoch 402 Error= 135349 0 (567323,708793) 
.................................
Epoch 403 Error= 135355 0 (569217,719055) 
.................................
Epoch 404 Error= 135281 0 (586749,705696) 
.................................
Epoch 405 Error= 135283 0 (572770,715474) 
.................................
Epoch 406 Error= 135243 0 (584789,716822) 
.................................
Epoch 407 Error= 135612 0 (724671,702810) 
.................................
Epoch 408 Error= 135271 0 (559346,718277) 
.................................
Epoch 409 Error= 135258 0 (567325,720887) 
.................................
Epoch 410 Error= 135269 0 (580699,717549) 
 counting_train_errors.................................

train1_NErrors= 36300/1.53838e+06 2.35962
Class01= 847/1.50176e+06	0.0564007
Class11= 35453/36630	96.7868

 counting_test_errors.........

test1_NErrors= 8995/384611 2.33873
Class01= 224/375551	0.0596457
Class11= 8771/9060	96.8102

.................................
Epoch 411 Error= 135231 0 (563032,720530) 
.................................
Epoch 412 Error= 135293 0 (590080,726522) 
.................................
Epoch 413 Error= 135219 0 (575352,725086) 
.................................
Epoch 414 Error= 135264 0 (606581,726403) 
.................................
Epoch 415 Error= 135170 0 (575864,726753) 
.................................
Epoch 416 Error= 135306 0 (643900,740544) 
.................................
Epoch 417 Error= 135141 0 (577244,742228) 
.................................
Epoch 418 Error= 135231 0 (623649,726930) 
.................................
Epoch 419 Error= 135135 0 (584078,729715) 
.................................
Epoch 420 Error= 135148 0 (604375,748148) 
 counting_train_errors.................................

train1_NErrors= 36265/1.53838e+06 2.35734
Class01= 730/1.50176e+06	0.0486098
Class11= 35535/36630	97.0106

 counting_test_errors.........

test1_NErrors= 8995/384611 2.33873
Class01= 207/375551	0.055119
Class11= 8788/9060	96.9978

.................................
Epoch 421 Error= 135114 0 (589618,749762) 
.................................
Epoch 422 Error= 135162 0 (591101,737570) 
.................................
Epoch 423 Error= 135138 0 (601905,745686) 
.................................
Epoch 424 Error= 135202 0 (662959,750800) 
.................................
Epoch 425 Error= 135082 0 (590961,748204) 
.................................
Epoch 426 Error= 135080 0 (607716,751688) 
.................................
Epoch 427 Error= 135241 0 (702007,736678) 
.................................
Epoch 428 Error= 135020 0 (584703,756253) 
.................................
Epoch 429 Error= 135019 0 (589617,755658) 
.................................
Epoch 430 Error= 135067 0 (600592,759335) 
 counting_train_errors.................................

train1_NErrors= 36286/1.53838e+06 2.35871
Class01= 596/1.50176e+06	0.0396869
Class11= 35690/36630	97.4338

 counting_test_errors.........

test1_NErrors= 8991/384611 2.33769
Class01= 166/375551	0.0442017
Class11= 8825/9060	97.4062

.................................
Epoch 431 Error= 134988 0 (600157,755913) 
.................................
Epoch 432 Error= 135051 0 (580790,761725) 
.................................
Epoch 433 Error= 135092 0 (639533,762682) 
.................................
Epoch 434 Error= 134984 0 (598270,763741) 
.................................
Epoch 435 Error= 134971 0 (609210,770622) 
.................................
Epoch 436 Error= 134973 0 (601142,767854) 
.................................
Epoch 437 Error= 134959 0 (605503,767052) 
.................................
Epoch 438 Error= 134878 0 (598133,775635) 
.................................
Epoch 439 Error= 134928 0 (598786,769577) 
.................................
Epoch 440 Error= 134938 0 (606606,768034) 
 counting_train_errors.................................

train1_NErrors= 36289/1.53838e+06 2.3589
Class01= 632/1.50176e+06	0.0420841
Class11= 35657/36630	97.3437

 counting_test_errors.........

test1_NErrors= 8996/384611 2.33899
Class01= 173/375551	0.0460656
Class11= 8823/9060	97.3841

.................................
Epoch 441 Error= 134964 0 (624581,771434) 
.................................
Epoch 442 Error= 134875 0 (595287,774563) 
.................................
Epoch 443 Error= 134940 0 (598209,784991) 
.................................
Epoch 444 Error= 134909 0 (620621,780526) 
.................................
Epoch 445 Error= 134875 0 (612235,785548) 
.................................
Epoch 446 Error= 134865 0 (602711,784740) 
.................................
Epoch 447 Error= 134807 0 (603744,785776) 
.................................
Epoch 448 Error= 134825 0 (624387,786309) 
.................................
Epoch 449 Error= 135000 0 (743686,792081) 
.................................
Epoch 450 Error= 134842 0 (587434,797667) 
 counting_train_errors.................................

train1_NErrors= 36313/1.53838e+06 2.36046
Class01= 950/1.50176e+06	0.0632593
Class11= 35363/36630	96.5411

 counting_test_errors.........

test1_NErrors= 8995/384611 2.33873
Class01= 245/375551	0.0652375
Class11= 8750/9060	96.5784

.................................
Epoch 451 Error= 134811 0 (598986,801056) 
.................................
Epoch 452 Error= 134805 0 (610084,795678) 
.................................
Epoch 453 Error= 134840 0 (588712,795078) 
.................................
Epoch 454 Error= 134761 0 (606607,791263) 
.................................
Epoch 455 Error= 134783 0 (642515,794834) 
.................................
Epoch 456 Error= 134781 0 (601423,796388) 
.................................
Epoch 457 Error= 134734 0 (602506,799189) 
.................................
Epoch 458 Error= 134768 0 (605591,800090) 
.................................
Epoch 459 Error= 134788 0 (619980,815855) 
.................................
Epoch 460 Error= 134750 0 (594036,796288) 
 counting_train_errors.................................

train1_NErrors= 36354/1.53838e+06 2.36313
Class01= 1407/1.50176e+06	0.0936904
Class11= 34947/36630	95.4054

 counting_test_errors.........

test1_NErrors= 8996/384611 2.33899
Class01= 351/375551	0.0934627
Class11= 8645/9060	95.4194

.................................
Epoch 461 Error= 134712 0 (596292,800549) 
.................................
Epoch 462 Error= 134759 0 (656589,808171) 
.................................
Epoch 463 Error= 135192 0 (824563,803518) 
.................................
Epoch 464 Error= 134727 0 (563282,801220) 
.................................
Epoch 465 Error= 134685 0 (588772,812652) 
.................................
Epoch 466 Error= 134733 0 (652911,817291) 
.................................
Epoch 467 Error= 134707 0 (593982,814075) 
.................................
Epoch 468 Error= 134678 0 (567009,820497) 
.................................
Epoch 469 Error= 134644 0 (583850,816168) 
.................................
Epoch 470 Error= 134620 0 (584381,820250) 
 counting_train_errors.................................

train1_NErrors= 36289/1.53838e+06 2.3589
Class01= 564/1.50176e+06	0.0375561
Class11= 35725/36630	97.5293

 counting_test_errors.........

test1_NErrors= 8992/384611 2.33795
Class01= 156/375551	0.041539
Class11= 8836/9060	97.5276

.................................
Epoch 471 Error= 134656 0 (592073,825421) 
.................................
Epoch 472 Error= 134582 0 (618137,821032) 
.................................
Epoch 473 Error= 134619 0 (575520,824262) 
.................................
Epoch 474 Error= 134570 0 (581747,817214) 
.................................
Epoch 475 Error= 134614 0 (583237,815392) 
.................................
Epoch 476 Error= 134547 0 (604431,824642) 
.................................
Epoch 477 Error= 134615 0 (596210,825213) 
.................................
Epoch 478 Error= 134611 0 (628165,834514) 
.................................
Epoch 479 Error= 134556 0 (597502,826834) 
.................................
Epoch 480 Error= 134533 0 (589211,824775) 
 counting_train_errors.................................

train1_NErrors= 36336/1.53838e+06 2.36196
Class01= 1133/1.50176e+06	0.0754451
Class11= 35203/36630	96.1043

 counting_test_errors.........

test1_NErrors= 8987/384611 2.33665
Class01= 286/375551	0.0761548
Class11= 8701/9060	96.0375

.................................
Epoch 481 Error= 134656 0 (748047,837135) 
.................................
Epoch 482 Error= 134516 0 (569700,847287) 
.................................
Epoch 483 Error= 134510 0 (585439,825831) 
.................................
Epoch 484 Error= 134470 0 (589047,831693) 
.................................
Epoch 485 Error= 134569 0 (604082,841767) 
.................................
Epoch 486 Error= 134499 0 (579719,843233) 
.................................
Epoch 487 Error= 134473 0 (592483,836847) 
.................................
Epoch 488 Error= 134477 0 (594699,840895) 
.................................
Epoch 489 Error= 134991 0 (936823,833929) 
.................................
Epoch 490 Error= 134456 0 (569957,844777) 
 counting_train_errors.................................

train1_NErrors= 36343/1.53838e+06 2.36241
Class01= 1208/1.50176e+06	0.0804392
Class11= 35135/36630	95.9186

 counting_test_errors.........

test1_NErrors= 8995/384611 2.33873
Class01= 306/375551	0.0814803
Class11= 8689/9060	95.9051

.................................
Epoch 491 Error= 134846 0 (822063,833457) 
.................................
Epoch 492 Error= 134626 0 (532451,836485) 
.................................
Epoch 493 Error= 134443 0 (540985,840040) 
.................................
Epoch 494 Error= 134444 0 (561709,836143) 
.................................
Epoch 495 Error= 134458 0 (543134,836388) 
.................................
Epoch 496 Error= 134436 0 (553056,836497) 
.................................
Epoch 497 Error= 134389 0 (564186,848608) 
.................................
Epoch 498 Error= 134376 0 (563391,851176) 
.................................
Epoch 499 Error= 134440 0 (606963,848117) 
.................................
Epoch 500 Error= 134394 0 (572808,843799) 
 counting_train_errors.................................

train1_NErrors= 36313/1.53838e+06 2.36046
Class01= 914/1.50176e+06	0.0608621
Class11= 35399/36630	96.6394

 counting_test_errors.........

test1_NErrors= 8990/384611 2.33743
Class01= 238/375551	0.0633735
Class11= 8752/9060	96.6004

.................................
Epoch 501 Error= 134355 0 (584217,853639) 
.................................
Epoch 502 Error= 134322 0 (565826,855195) 
.................................
Epoch 503 Error= 134267 0 (562461,873084) 
.................................
Epoch 504 Error= 136816 0 (896476,773889) 
.................................
Epoch 505 Error= 134497 0 (471101,855785) 
.................................
Epoch 506 Error= 134360 0 (500013,863195) 
.................................
Epoch 507 Error= 134334 0 (514879,852513) 
.................................
Epoch 508 Error= 134332 0 (533170,860967) 
.................................
Epoch 509 Error= 134358 0 (528514,850767) 
.................................
Epoch 510 Error= 134258 0 (540803,866637) 
 counting_train_errors.................................

train1_NErrors= 36299/1.53838e+06 2.35955
Class01= 817/1.50176e+06	0.054403
Class11= 35482/36630	96.866

 counting_test_errors.........

test1_NErrors= 8990/384611 2.33743
Class01= 215/375551	0.0572492
Class11= 8775/9060	96.8543

.................................
Epoch 511 Error= 134332 0 (553448,857819) 
.................................
Epoch 512 Error= 134231 0 (552535,860047) 
.................................
Epoch 513 Error= 134270 0 (542328,860675) 
.................................
Epoch 514 Error= 134267 0 (546626,870622) 
.................................
Epoch 515 Error= 137097 0 (1.61388e+07,843681) 
.................................
Epoch 516 Error= 139737 0 (30152.8,778250) 
.................................
Epoch 517 Error= 137866 0 (42710.4,799624) 
.................................
Epoch 518 Error= 137335 0 (63498,853329) 
.................................
Epoch 519 Error= 136994 0 (78972.4,859564) 
.................................
Epoch 520 Error= 136849 0 (88022.6,863737) 
 counting_train_errors.................................

train1_NErrors= 36332/1.53838e+06 2.3617
Class01= 702/1.50176e+06	0.0467453
Class11= 35630/36630	97.27

 counting_test_errors.........

test1_NErrors= 8965/384611 2.33093
Class01= 153/375551	0.0407401
Class11= 8812/9060	97.2627

.................................
Epoch 521 Error= 136719 0 (95905.4,871009) 
.................................
Epoch 522 Error= 136649 0 (100374,860088) 
.................................
Epoch 523 Error= 136526 0 (105113,866753) 
.................................
Epoch 524 Error= 136565 0 (106676,853746) 
.................................
Epoch 525 Error= 136492 0 (111006,847808) 
.................................
Epoch 526 Error= 136371 0 (118111,856984) 
.................................
Epoch 527 Error= 136307 0 (118835,858732) 
.................................
Epoch 528 Error= 136253 0 (117717,855438) 
.................................
Epoch 529 Error= 136147 0 (125140,851292) 
.................................
Epoch 530 Error= 136174 0 (127364,848969) 
 counting_train_errors.................................

train1_NErrors= 36342/1.53838e+06 2.36235
Class01= 779/1.50176e+06	0.0518726
Class11= 35563/36630	97.0871

 counting_test_errors.........

test1_NErrors= 8976/384611 2.33379
Class01= 195/375551	0.0519237
Class11= 8781/9060	96.9205

.................................
Epoch 531 Error= 136213 0 (128198,854210) 
.................................
Epoch 532 Error= 136107 0 (131289,853300) 
.................................
Epoch 533 Error= 136066 0 (130851,839741) 
.................................
Epoch 534 Error= 136014 0 (134422,838821) 
.................................
Epoch 535 Error= 136007 0 (135517,856485) 
.................................
Epoch 536 Error= 135953 0 (137824,851816) 
.................................
Epoch 537 Error= 135960 0 (137968,851824) 
.................................
Epoch 538 Error= 135978 0 (138799,841135) 
.................................
Epoch 539 Error= 135863 0 (141959,848480) 
.................................
Epoch 540 Error= 135887 0 (142051,849370) 
 counting_train_errors.................................

train1_NErrors= 36234/1.53838e+06 2.35533
Class01= 817/1.50176e+06	0.054403
Class11= 35417/36630	96.6885

 counting_test_errors.........

test1_NErrors= 8973/384611 2.33301
Class01= 223/375551	0.0593794
Class11= 8750/9060	96.5784

.................................
Epoch 541 Error= 135830 0 (144616,850620) 
.................................
Epoch 542 Error= 135811 0 (144150,850255) 
.................................
Epoch 543 Error= 135790 0 (143500,838337) 
.................................
Epoch 544 Error= 135840 0 (146066,850712) 
.................................
Epoch 545 Error= 135830 0 (146228,843754) 
.................................
Epoch 546 Error= 135739 0 (146389,845541) 
.................................
Epoch 547 Error= 135721 0 (147812,848873) 
.................................
Epoch 548 Error= 135715 0 (148847,841998) 
.................................
Epoch 549 Error= 135671 0 (148006,851576) 
.................................
Epoch 550 Error= 135703 0 (149409,840782) 
 counting_train_errors.................................

train1_NErrors= 36277/1.53838e+06 2.35812
Class01= 1137/1.50176e+06	0.0757114
Class11= 35140/36630	95.9323

 counting_test_errors.........

test1_NErrors= 8969/384611 2.33197
Class01= 290/375551	0.0772199
Class11= 8679/9060	95.7947

.................................
Epoch 551 Error= 135697 0 (153296,843710) 
.................................
Epoch 552 Error= 135711 0 (149365,836267) 
.................................
Epoch 553 Error= 135678 0 (151604,822981) 
.................................
Epoch 554 Error= 135638 0 (152223,833556) 
.................................
Epoch 555 Error= 135536 0 (153578,834667) 
.................................
Epoch 556 Error= 135588 0 (153770,852035) 
.................................
Epoch 557 Error= 135539 0 (156279,835131) 
.................................
Epoch 558 Error= 135545 0 (155589,834348) 
.................................
Epoch 559 Error= 135554 0 (160220,841379) 
.................................
Epoch 560 Error= 135478 0 (157509,834289) 
 counting_train_errors.................................

train1_NErrors= 36285/1.53838e+06 2.35864
Class01= 594/1.50176e+06	0.0395537
Class11= 35691/36630	97.4365

 counting_test_errors.........

test1_NErrors= 8961/384611 2.32989
Class01= 149/375551	0.039675
Class11= 8812/9060	97.2627

.................................
Epoch 561 Error= 135459 0 (160032,837009) 
.................................
Epoch 562 Error= 135444 0 (162434,838533) 
.................................
Epoch 563 Error= 135400 0 (160371,842052) 
.................................
Epoch 564 Error= 135403 0 (163376,836455) 
.................................
Epoch 565 Error= 135371 0 (164591,852945) 
.................................
Epoch 566 Error= 135347 0 (165752,839621) 
.................................
Epoch 567 Error= 135314 0 (167347,845061) 
.................................
Epoch 568 Error= 135315 0 (169454,848637) 
.................................
Epoch 569 Error= 135268 0 (169302,842226) 
.................................
Epoch 570 Error= 135276 0 (170921,837798) 
 counting_train_errors.................................

train1_NErrors= 36257/1.53838e+06 2.35682
Class01= 1045/1.50176e+06	0.0695853
Class11= 35212/36630	96.1289

 counting_test_errors.........

test1_NErrors= 8968/384611 2.33171
Class01= 268/375551	0.0713618
Class11= 8700/9060	96.0265

.................................
Epoch 571 Error= 135249 0 (174144,840174) 
.................................
Epoch 572 Error= 135216 0 (174412,850748) 
.................................
Epoch 573 Error= 135164 0 (177975,839963) 
.................................
Epoch 574 Error= 135197 0 (176896,842685) 
.................................
Epoch 575 Error= 135161 0 (183012,842299) 
.................................
Epoch 576 Error= 135063 0 (180152,836033) 
.................................
Epoch 577 Error= 135043 0 (186740,851244) 
.................................
Epoch 578 Error= 135026 0 (184964,846618) 
.................................
Epoch 579 Error= 135014 0 (193844,852197) 
.................................
Epoch 580 Error= 135013 0 (198606,849530) 
 counting_train_errors.................................

train1_NErrors= 36252/1.53838e+06 2.3565
Class01= 1120/1.50176e+06	0.0745794
Class11= 35132/36630	95.9105

 counting_test_errors.........

test1_NErrors= 8985/384611 2.33613
Class01= 296/375551	0.0788175
Class11= 8689/9060	95.9051

.................................
Epoch 581 Error= 134968 0 (199615,841972) 
.................................
Epoch 582 Error= 134930 0 (202089,847958) 
.................................
Epoch 583 Error= 134882 0 (209432,855178) 
.................................
Epoch 584 Error= 134844 0 (212550,860048) 
.................................
Epoch 585 Error= 134830 0 (216778,849415) 
.................................
Epoch 586 Error= 134778 0 (226765,864179) 
.................................
Epoch 587 Error= 134801 0 (231529,863506) 
.................................
Epoch 588 Error= 134713 0 (235217,862483) 
.................................
Epoch 589 Error= 134642 0 (237764,862961) 
.................................
Epoch 590 Error= 134684 0 (251525,871858) 
 counting_train_errors.................................

train1_NErrors= 36271/1.53838e+06 2.35773
Class01= 1586/1.50176e+06	0.10561
Class11= 34685/36630	94.6901

 counting_test_errors.........

test1_NErrors= 9001/384611 2.34029
Class01= 418/375551	0.111303
Class11= 8583/9060	94.7351

.................................
Epoch 591 Error= 134706 0 (257420,867297) 
.................................
Epoch 592 Error= 134670 0 (263564,868027) 
.................................
Epoch 593 Error= 134588 0 (270853,868485) 
.................................
Epoch 594 Error= 134559 0 (279920,871984) 
.................................
Epoch 595 Error= 134545 0 (282288,873206) 
.................................
Epoch 596 Error= 134560 0 (285864,869523) 
.................................
Epoch 597 Error= 134504 0 (293067,871324) 
.................................
Epoch 598 Error= 134451 0 (302443,883541) 
.................................
Epoch 599 Error= 134416 0 (308215,888407) 
.................................
Epoch 600 Error= 134454 0 (315912,884719) 
 counting_train_errors.................................

train1_NErrors= 36288/1.53838e+06 2.35884
Class01= 1154/1.50176e+06	0.0768434
Class11= 35134/36630	95.9159

 counting_test_errors.........

test1_NErrors= 8974/384611 2.33327
Class01= 302/375551	0.0804152
Class11= 8672/9060	95.7174

.................................
Epoch 601 Error= 134422 0 (317376,883478) 
.................................
Epoch 602 Error= 134403 0 (313174,877988) 
.................................
Epoch 603 Error= 134398 0 (323029,880358) 
.................................
Epoch 604 Error= 134371 0 (331242,881188) 
.................................
Epoch 605 Error= 134354 0 (336824,894127) 
.................................
Epoch 606 Error= 134395 0 (338566,885299) 
.................................
Epoch 607 Error= 134278 0 (340668,891553) 
.................................
Epoch 608 Error= 134310 0 (344915,890385) 
.................................
Epoch 609 Error= 134287 0 (350465,881591) 
.................................
Epoch 610 Error= 134210 0 (349997,893497) 
 counting_train_errors.................................

train1_NErrors= 36268/1.53838e+06 2.35754
Class01= 1283/1.50176e+06	0.0854334
Class11= 34985/36630	95.5091

 counting_test_errors.........

test1_NErrors= 8970/384611 2.33223
Class01= 334/375551	0.088936
Class11= 8636/9060	95.3201

.................................
Epoch 611 Error= 134240 0 (356182,891275) 
.................................
Epoch 612 Error= 134261 0 (358699,886128) 
.................................
Epoch 613 Error= 134256 0 (355375,893528) 
.................................
Epoch 614 Error= 134257 0 (363405,904765) 
.................................
Epoch 615 Error= 134211 0 (369477,890167) 
.................................
Epoch 616 Error= 134199 0 (356755,888213) 
.................................
Epoch 617 Error= 134119 0 (370835,901117) 
.................................
Epoch 618 Error= 134187 0 (368987,905334) 
.................................
Epoch 619 Error= 134121 0 (356684,897468) 
.................................
Epoch 620 Error= 134118 0 (359701,907873) 
 counting_train_errors.................................

train1_NErrors= 36187/1.53838e+06 2.35227
Class01= 892/1.50176e+06	0.0593972
Class11= 35295/36630	96.3554

 counting_test_errors.........

test1_NErrors= 8959/384611 2.32937
Class01= 241/375551	0.0641724
Class11= 8718/9060	96.2252

.................................
Epoch 621 Error= 134098 0 (364606,896378) 
.................................
Epoch 622 Error= 134144 0 (371403,903255) 
.................................
Epoch 623 Error= 134161 0 (361747,907956) 
.................................
Epoch 624 Error= 134149 0 (370603,902963) 
.................................
Epoch 625 Error= 134126 0 (375323,901262) 
.................................
Epoch 626 Error= 134064 0 (361104,906055) 
.................................
Epoch 627 Error= 134042 0 (378258,905234) 
.................................
Epoch 628 Error= 134023 0 (379867,909147) 
.................................
Epoch 629 Error= 134083 0 (381413,901185) 
.................................
Epoch 630 Error= 133987 0 (380881,902188) 
 counting_train_errors.................................

train1_NErrors= 36209/1.53838e+06 2.3537
Class01= 1190/1.50176e+06	0.0792406
Class11= 35019/36630	95.602

 counting_test_errors.........

test1_NErrors= 8973/384611 2.33301
Class01= 328/375551	0.0873383
Class11= 8645/9060	95.4194

.................................
Epoch 631 Error= 134021 0 (389479,899015) 
.................................
Epoch 632 Error= 134059 0 (373279,901230) 
.................................
Epoch 633 Error= 133955 0 (377430,911522) 
.................................
Epoch 634 Error= 133991 0 (384309,914562) 
.................................
Epoch 635 Error= 133877 0 (394683,913515) 
.................................
Epoch 636 Error= 133927 0 (386917,924847) 
.................................
Epoch 637 Error= 133948 0 (388545,901007) 
.................................
Epoch 638 Error= 133898 0 (388201,924023) 
.................................
Epoch 639 Error= 133891 0 (388454,919107) 
.................................
Epoch 640 Error= 133963 0 (396679,909176) 
 counting_train_errors.................................

train1_NErrors= 36188/1.53838e+06 2.35234
Class01= 1086/1.50176e+06	0.0723154
Class11= 35102/36630	95.8286

 counting_test_errors.........

test1_NErrors= 8970/384611 2.33223
Class01= 306/375551	0.0814803
Class11= 8664/9060	95.6291

.................................
Epoch 641 Error= 133909 0 (397296,910097) 
.................................
Epoch 642 Error= 133908 0 (394163,913480) 
.................................
Epoch 643 Error= 133917 0 (400302,926820) 
.................................
Epoch 644 Error= 133865 0 (405631,911508) 
.................................
Epoch 645 Error= 133847 0 (409046,916615) 
.................................
Epoch 646 Error= 133853 0 (419413,920638) 
.................................
Epoch 647 Error= 133840 0 (397292,908344) 
.................................
Epoch 648 Error= 133822 0 (412099,932111) 
.................................
Epoch 649 Error= 133820 0 (414387,912471) 
.................................
Epoch 650 Error= 133818 0 (401051,930989) 
 counting_train_errors.................................

train1_NErrors= 36216/1.53838e+06 2.35416
Class01= 1164/1.50176e+06	0.0775093
Class11= 35052/36630	95.6921

 counting_test_errors.........

test1_NErrors= 8961/384611 2.32989
Class01= 318/375551	0.0846756
Class11= 8643/9060	95.3974

.................................
Epoch 651 Error= 133861 0 (410062,923857) 
.................................
Epoch 652 Error= 133793 0 (406682,907336) 
.................................
Epoch 653 Error= 133767 0 (420284,918108) 
.................................
Epoch 654 Error= 133763 0 (409458,917943) 
.................................
Epoch 655 Error= 133756 0 (400442,917330) 
.................................
Epoch 656 Error= 133807 0 (412433,912136) 
.................................
Epoch 657 Error= 133772 0 (421308,917358) 
.................................
Epoch 658 Error= 133725 0 (410214,925185) 
.................................
Epoch 659 Error= 133702 0 (414777,914620) 
.................................
Epoch 660 Error= 133685 0 (411467,932059) 
 counting_train_errors.................................

train1_NErrors= 36193/1.53838e+06 2.35266
Class01= 805/1.50176e+06	0.053604
Class11= 35388/36630	96.6093

 counting_test_errors.........

test1_NErrors= 8956/384611 2.32859
Class01= 231/375551	0.0615096
Class11= 8725/9060	96.3024

.................................
Epoch 661 Error= 133725 0 (427352,929131) 
.................................
Epoch 662 Error= 133723 0 (417137,936159) 
.................................
Epoch 663 Error= 133713 0 (423801,931010) 
.................................
Epoch 664 Error= 133673 0 (420954,924397) 
.................................
Epoch 665 Error= 133703 0 (417030,926770) 
.................................
Epoch 666 Error= 133684 0 (420710,929244) 
.................................
Epoch 667 Error= 133648 0 (428827,929545) 
.................................
Epoch 668 Error= 133667 0 (434028,933916) 
.................................
Epoch 669 Error= 133675 0 (424521,926969) 
.................................
Epoch 670 Error= 133614 0 (438489,927472) 
 counting_train_errors.................................

train1_NErrors= 36243/1.53838e+06 2.35591
Class01= 628/1.50176e+06	0.0418177
Class11= 35615/36630	97.229

 counting_test_errors.........

test1_NErrors= 8971/384611 2.33249
Class01= 165/375551	0.0439354
Class11= 8806/9060	97.1965

.................................
Epoch 671 Error= 133663 0 (424371,931455) 
.................................
Epoch 672 Error= 133615 0 (429716,928291) 
.................................
Epoch 673 Error= 133650 0 (434296,928082) 
.................................
Epoch 674 Error= 133585 0 (429272,913590) 
.................................
Epoch 675 Error= 133574 0 (436285,922311) 
.................................
Epoch 676 Error= 133546 0 (436645,937343) 
.................................
Epoch 677 Error= 133552 0 (446409,931475) 
.................................
Epoch 678 Error= 133566 0 (432945,927108) 
.................................
Epoch 679 Error= 133568 0 (431367,928697) 
.................................
Epoch 680 Error= 133514 0 (443501,936349) 
 counting_train_errors.................................

train1_NErrors= 36186/1.53838e+06 2.35221
Class01= 1055/1.50176e+06	0.0702511
Class11= 35131/36630	95.9077

 counting_test_errors.........

test1_NErrors= 8966/384611 2.33119
Class01= 301/375551	0.0801489
Class11= 8665/9060	95.6402

.................................
Epoch 681 Error= 133521 0 (438120,930899) 
.................................
Epoch 682 Error= 133532 0 (458913,948174) 
.................................
Epoch 683 Error= 133551 0 (442146,926604) 
.................................
Epoch 684 Error= 133554 0 (436717,943141) 
.................................
Epoch 685 Error= 133568 0 (460812,938560) 
.................................
Epoch 686 Error= 133528 0 (445876,937863) 
.................................
Epoch 687 Error= 133577 0 (450688,933190) 
.................................
Epoch 688 Error= 133457 0 (446694,926805) 
.................................
Epoch 689 Error= 133408 0 (445977,942255) 
.................................
Epoch 690 Error= 133506 0 (452590,935958) 
 counting_train_errors.................................

train1_NErrors= 36310/1.53838e+06 2.36027
Class01= 1950/1.50176e+06	0.129848
Class11= 34360/36630	93.8029

 counting_test_errors.........

test1_NErrors= 8987/384611 2.33665
Class01= 514/375551	0.136866
Class11= 8473/9060	93.521

.................................
Epoch 691 Error= 133478 0 (451144,942482) 
.................................
Epoch 692 Error= 133417 0 (452076,951363) 
.................................
Epoch 693 Error= 133442 0 (438697,938296) 
.................................
Epoch 694 Error= 133447 0 (458031,942383) 
.................................
Epoch 695 Error= 133424 0 (454362,939311) 
.................................
Epoch 696 Error= 133436 0 (467521,940033) 
.................................
Epoch 697 Error= 133361 0 (462734,936007) 
.................................
Epoch 698 Error= 133410 0 (460908,949825) 
.................................
Epoch 699 Error= 133376 0 (465282,941990) 
.................................
Epoch 700 Error= 133370 0 (466732,950741) 
 counting_train_errors.................................

train1_NErrors= 36212/1.53838e+06 2.3539
Class01= 1214/1.50176e+06	0.0808388
Class11= 34998/36630	95.5446

 counting_test_errors.........

test1_NErrors= 8965/384611 2.33093
Class01= 330/375551	0.0878709
Class11= 8635/9060	95.3091

.................................
Epoch 701 Error= 133409 0 (460184,947658) 
.................................
Epoch 702 Error= 133317 0 (460774,948683) 
.................................
Epoch 703 Error= 133390 0 (461238,935145) 
.................................
Epoch 704 Error= 133382 0 (475183,946477) 
.................................
Epoch 705 Error= 133296 0 (471201,937866) 
.................................
Epoch 706 Error= 133340 0 (469866,948051) 
.................................
Epoch 707 Error= 133348 0 (475073,948172) 
.................................
Epoch 708 Error= 133322 0 (474975,939223) 
.................................
Epoch 709 Error= 133298 0 (474699,949651) 
.................................
Epoch 710 Error= 133304 0 (470343,938199) 
 counting_train_errors.................................

train1_NErrors= 36201/1.53838e+06 2.35318
Class01= 1169/1.50176e+06	0.0778423
Class11= 35032/36630	95.6375

 counting_test_errors.........

test1_NErrors= 8950/384611 2.32703
Class01= 312/375551	0.0830779
Class11= 8638/9060	95.3422

.................................
Epoch 711 Error= 133334 0 (469658,946442) 
.................................
Epoch 712 Error= 133323 0 (472430,944603) 
.................................
Epoch 713 Error= 133255 0 (467166,930874) 
.................................
Epoch 714 Error= 133201 0 (478882,954330) 
.................................
Epoch 715 Error= 133229 0 (483557,950140) 
.................................
Epoch 716 Error= 133181 0 (471645,944350) 
.................................
Epoch 717 Error= 133267 0 (482317,960667) 
.................................
Epoch 718 Error= 133329 0 (485353,941266) 
.................................
Epoch 719 Error= 133249 0 (470179,929940) 
.................................
Epoch 720 Error= 133276 0 (487813,957299) 
 counting_train_errors.................................

train1_NErrors= 36184/1.53838e+06 2.35208
Class01= 907/1.50176e+06	0.060396
Class11= 35277/36630	96.3063

 counting_test_errors.........

test1_NErrors= 8955/384611 2.32833
Class01= 244/375551	0.0649712
Class11= 8711/9060	96.1479

.................................
Epoch 721 Error= 133242 0 (483153,944091) 
.................................
Epoch 722 Error= 133240 0 (475504,944945) 
.................................
Epoch 723 Error= 133197 0 (474865,964100) 
.................................
Epoch 724 Error= 133267 0 (477035,937874) 
.................................
Epoch 725 Error= 133209 0 (478758,952078) 
.................................
Epoch 726 Error= 133232 0 (488645,944731) 
.................................
Epoch 727 Error= 133220 0 (488317,955893) 
.................................
Epoch 728 Error= 133190 0 (494430,940961) 
.................................
Epoch 729 Error= 133156 0 (493377,937173) 
.................................
Epoch 730 Error= 133119 0 (485853,962935) 
 counting_train_errors.................................

train1_NErrors= 36167/1.53838e+06 2.35097
Class01= 978/1.50176e+06	0.0651238
Class11= 35189/36630	96.0661

 counting_test_errors.........

test1_NErrors= 8950/384611 2.32703
Class01= 265/375551	0.070563
Class11= 8685/9060	95.8609

.................................
Epoch 731 Error= 133180 0 (502162,944772) 
.................................
Epoch 732 Error= 133145 0 (493632,947028) 
.................................
Epoch 733 Error= 133181 0 (487310,945628) 
.................................
Epoch 734 Error= 133136 0 (493574,952053) 
.................................
Epoch 735 Error= 133155 0 (497800,948362) 
.................................
Epoch 736 Error= 133090 0 (495571,961617) 
.................................
Epoch 737 Error= 133202 0 (494965,944747) 
.................................
Epoch 738 Error= 133122 0 (491463,923429) 
.................................
Epoch 739 Error= 133106 0 (492363,956546) 
.................................
Epoch 740 Error= 133084 0 (495895,949309) 
 counting_train_errors.................................

train1_NErrors= 36179/1.53838e+06 2.35175
Class01= 1032/1.50176e+06	0.0687196
Class11= 35147/36630	95.9514

 counting_test_errors.........

test1_NErrors= 8954/384611 2.32807
Class01= 281/375551	0.0748234
Class11= 8673/9060	95.7285

.................................
Epoch 741 Error= 133109 0 (493128,952262) 
.................................
Epoch 742 Error= 133138 0 (493223,946022) 
.................................
Epoch 743 Error= 133075 0 (498289,939418) 
.................................
Epoch 744 Error= 133030 0 (509635,946236) 
.................................
Epoch 745 Error= 133049 0 (501956,938059) 
.................................
Epoch 746 Error= 133045 0 (494861,949229) 
.................................
Epoch 747 Error= 133066 0 (503711,945712) 
.................................
Epoch 748 Error= 133052 0 (502494,948242) 
.................................
Epoch 749 Error= 133036 0 (508623,960300) 
.................................
Epoch 750 Error= 133034 0 (503496,939169) 
 counting_train_errors.................................

train1_NErrors= 36160/1.53838e+06 2.35052
Class01= 746/1.50176e+06	0.0496752
Class11= 35414/36630	96.6803

 counting_test_errors.........

test1_NErrors= 8960/384611 2.32963
Class01= 198/375551	0.0527225
Class11= 8762/9060	96.7108

.................................
Epoch 751 Error= 133030 0 (502051,944218) 
.................................
Epoch 752 Error= 133026 0 (502102,945750) 
.................................
Epoch 753 Error= 132986 0 (504871,942532) 
.................................
Epoch 754 Error= 132975 0 (509905,945849) 
.................................
Epoch 755 Error= 133017 0 (510090,942349) 
.................................
Epoch 756 Error= 132954 0 (512780,942379) 
.................................
Epoch 757 Error= 132969 0 (520207,943111) 
.................................
Epoch 758 Error= 133011 0 (512461,942638) 
.................................
Epoch 759 Error= 132941 0 (501142,944375) 
.................................
Epoch 760 Error= 132986 0 (501867,938028) 
 counting_train_errors.................................

train1_NErrors= 36157/1.53838e+06 2.35032
Class01= 1108/1.50176e+06	0.0737803
Class11= 35049/36630	95.6839

 counting_test_errors.........

test1_NErrors= 8953/384611 2.32781
Class01= 298/375551	0.0793501
Class11= 8655/9060	95.5298

.................................
Epoch 761 Error= 132961 0 (506046,957255) 
.................................
Epoch 762 Error= 132899 0 (510637,937187) 
.................................
Epoch 763 Error= 132952 0 (516879,934388) 
.................................
Epoch 764 Error= 132865 0 (516758,943975) 
.................................
Epoch 765 Error= 132872 0 (505644,940195) 
.................................
Epoch 766 Error= 133029 0 (530168,941413) 
.................................
Epoch 767 Error= 132887 0 (502363,940124) 
.................................
Epoch 768 Error= 132907 0 (510889,946424) 
.................................
Epoch 769 Error= 132891 0 (516199,946839) 
.................................
Epoch 770 Error= 132883 0 (512266,933043) 
 counting_train_errors.................................

train1_NErrors= 36102/1.53838e+06 2.34675
Class01= 1188/1.50176e+06	0.0791074
Class11= 34914/36630	95.3153

 counting_test_errors.........

test1_NErrors= 8935/384611 2.32313
Class01= 310/375551	0.0825454
Class11= 8625/9060	95.1987

.................................
Epoch 771 Error= 132860 0 (511019,960778) 
.................................
Epoch 772 Error= 132870 0 (512874,938259) 
.................................
Epoch 773 Error= 132837 0 (499313,939821) 
.................................
Epoch 774 Error= 132869 0 (512587,949505) 
.................................
Epoch 775 Error= 132782 0 (516616,935076) 
.................................
Epoch 776 Error= 132817 0 (510136,956845) 
.................................
Epoch 777 Error= 132800 0 (523754,934984) 
.................................
Epoch 778 Error= 132859 0 (510737,941880) 
.................................
Epoch 779 Error= 132805 0 (523171,948008) 
.................................
Epoch 780 Error= 132821 0 (509732,950447) 
 counting_train_errors.................................

train1_NErrors= 36102/1.53838e+06 2.34675
Class01= 1559/1.50176e+06	0.103812
Class11= 34543/36630	94.3025

 counting_test_errors.........

test1_NErrors= 8976/384611 2.33379
Class01= 436/375551	0.116096
Class11= 8540/9060	94.2605

.................................
Epoch 781 Error= 132789 0 (503835,945578) 
.................................
Epoch 782 Error= 132804 0 (515543,949378) 
.................................
Epoch 783 Error= 132826 0 (519002,934295) 
.................................
Epoch 784 Error= 132769 0 (520468,946346) 
.................................
Epoch 785 Error= 132835 0 (510174,936429) 
.................................
Epoch 786 Error= 132766 0 (518542,948780) 
.................................
Epoch 787 Error= 132801 0 (518265,942304) 
.................................
Epoch 788 Error= 132728 0 (509601,940135) 
.................................
Epoch 789 Error= 132758 0 (521552,951981) 
.................................
Epoch 790 Error= 132755 0 (510393,955012) 
 counting_train_errors.................................

train1_NErrors= 36111/1.53838e+06 2.34733
Class01= 804/1.50176e+06	0.0535374
Class11= 35307/36630	96.3882

 counting_test_errors.........

test1_NErrors= 8952/384611 2.32755
Class01= 221/375551	0.0588469
Class11= 8731/9060	96.3687

.................................
Epoch 791 Error= 132782 0 (513803,956663) 
.................................
Epoch 792 Error= 132724 0 (508623,937921) 
.................................
Epoch 793 Error= 132695 0 (516144,941127) 
.................................
Epoch 794 Error= 132766 0 (508435,946536) 
.................................
Epoch 795 Error= 132729 0 (507316,936445) 
.................................
Epoch 796 Error= 132703 0 (523151,939293) 
.................................
Epoch 797 Error= 132789 0 (524071,936146) 
.................................
Epoch 798 Error= 132696 0 (511175,944924) 
.................................
Epoch 799 Error= 132718 0 (511038,944242) 
.................................
Epoch 800 Error= 132659 0 (525121,947830) 
 counting_train_errors.................................

train1_NErrors= 36123/1.53838e+06 2.34811
Class01= 1356/1.50176e+06	0.0902944
Class11= 34767/36630	94.914

 counting_test_errors.........

test1_NErrors= 8952/384611 2.32755
Class01= 363/375551	0.096658
Class11= 8589/9060	94.8013

.................................
Epoch 801 Error= 132672 0 (514732,938798) 
.................................
Epoch 802 Error= 132710 0 (524604,939139) 
.................................
Epoch 803 Error= 132683 0 (522961,937714) 
.................................
Epoch 804 Error= 132659 0 (509206,950223) 
.................................
Epoch 805 Error= 132705 0 (524766,950316) 
.................................
Epoch 806 Error= 132616 0 (512199,934136) 
.................................
Epoch 807 Error= 132708 0 (511769,930510) 
.................................
Epoch 808 Error= 132708 0 (516633,952612) 
.................................
Epoch 809 Error= 132630 0 (507178,936378) 
.................................
Epoch 810 Error= 132663 0 (516006,934063) 
 counting_train_errors.................................

train1_NErrors= 36121/1.53838e+06 2.34798
Class01= 1351/1.50176e+06	0.0899614
Class11= 34770/36630	94.9222

 counting_test_errors.........

test1_NErrors= 8958/384611 2.32911
Class01= 366/375551	0.0974568
Class11= 8592/9060	94.8344

.................................
Epoch 811 Error= 132645 0 (527584,944293) 
.................................
Epoch 812 Error= 132679 0 (515355,941317) 
.................................
Epoch 813 Error= 132642 0 (511019,926426) 
.................................
Epoch 814 Error= 132612 0 (513923,940393) 
.................................
Epoch 815 Error= 132684 0 (512641,932078) 
.................................
Epoch 816 Error= 132629 0 (509537,936022) 
.................................
Epoch 817 Error= 132614 0 (502710,952925) 
.................................
Epoch 818 Error= 132608 0 (516721,931972) 
.................................
Epoch 819 Error= 132572 0 (518620,946030) 
.................................
Epoch 820 Error= 132561 0 (510326,935796) 
 counting_train_errors.................................

train1_NErrors= 36082/1.53838e+06 2.34545
Class01= 1021/1.50176e+06	0.0679871
Class11= 35061/36630	95.7166

 counting_test_errors.........

test1_NErrors= 8942/384611 2.32495
Class01= 279/375551	0.0742908
Class11= 8663/9060	95.6181

.................................
Epoch 821 Error= 132529 0 (523856,938873) 
.................................
Epoch 822 Error= 132598 0 (502270,931595) 
.................................
Epoch 823 Error= 132633 0 (519639,942194) 
.................................
Epoch 824 Error= 132539 0 (516932,941678) 
.................................
Epoch 825 Error= 132522 0 (515039,933843) 
.................................
Epoch 826 Error= 132485 0 (505974,939515) 
.................................
Epoch 827 Error= 132571 0 (506543,938501) 
.................................
Epoch 828 Error= 132525 0 (521751,948946) 
.................................
Epoch 829 Error= 132532 0 (516348,935039) 
.................................
Epoch 830 Error= 132505 0 (500166,925563) 
 counting_train_errors.................................

train1_NErrors= 36115/1.53838e+06 2.34759
Class01= 1646/1.50176e+06	0.109605
Class11= 34469/36630	94.1005

 counting_test_errors.........

test1_NErrors= 8951/384611 2.32729
Class01= 444/375551	0.118226
Class11= 8507/9060	93.8962

.................................
Epoch 831 Error= 132428 0 (497829,948572) 
.................................
Epoch 832 Error= 132474 0 (520946,933439) 
.................................
Epoch 833 Error= 132514 0 (504736,932642) 
.................................
Epoch 834 Error= 132567 0 (514844,933167) 
.................................
Epoch 835 Error= 132528 0 (505918,932782) 
.................................
Epoch 836 Error= 132480 0 (513492,941433) 
.................................
Epoch 837 Error= 132473 0 (498475,917620) 
.................................
Epoch 838 Error= 132548 0 (512086,930798) 
.................................
Epoch 839 Error= 132491 0 (509923,943165) 
.................................
Epoch 840 Error= 132419 0 (498764,948020) 
 counting_train_errors.................................

train1_NErrors= 36079/1.53838e+06 2.34525
Class01= 946/1.50176e+06	0.062993
Class11= 35133/36630	95.9132

 counting_test_errors.........

test1_NErrors= 8943/384611 2.32521
Class01= 258/375551	0.0686991
Class11= 8685/9060	95.8609

.................................
Epoch 841 Error= 132507 0 (508548,923939) 
.................................
Epoch 842 Error= 132457 0 (495344,939889) 
.................................
Epoch 843 Error= 132487 0 (504716,939984) 
.................................
Epoch 844 Error= 132415 0 (498363,941648) 
.................................
Epoch 845 Error= 132387 0 (491895,930309) 
.................................
Epoch 846 Error= 132495 0 (513846,939262) 
.................................
Epoch 847 Error= 132452 0 (496744,940602) 
.................................
Epoch 848 Error= 132413 0 (499974,937232) 
.................................
Epoch 849 Error= 132416 0 (499309,932240) 
.................................
Epoch 850 Error= 132453 0 (497694,933242) 
 counting_train_errors.................................

train1_NErrors= 36042/1.53838e+06 2.34285
Class01= 1318/1.50176e+06	0.087764
Class11= 34724/36630	94.7966

 counting_test_errors.........

test1_NErrors= 8959/384611 2.32937
Class01= 370/375551	0.0985219
Class11= 8589/9060	94.8013

.................................
Epoch 851 Error= 132470 0 (506193,943928) 
.................................
Epoch 852 Error= 132420 0 (498354,937873) 
.................................
Epoch 853 Error= 132390 0 (500839,930408) 
.................................
Epoch 854 Error= 132385 0 (481861,934335) 
.................................
Epoch 855 Error= 132358 0 (499308,938051) 
.................................
Epoch 856 Error= 132376 0 (497698,926236) 
.................................
Epoch 857 Error= 132378 0 (493221,934202) 
.................................
Epoch 858 Error= 132360 0 (487211,933925) 
.................................
Epoch 859 Error= 132384 0 (502394,941947) 
.................................
Epoch 860 Error= 132406 0 (481717,931901) 
 counting_train_errors.................................

train1_NErrors= 36067/1.53838e+06 2.34447
Class01= 1504/1.50176e+06	0.100149
Class11= 34563/36630	94.3571

 counting_test_errors.........

test1_NErrors= 8942/384611 2.32495
Class01= 406/375551	0.108108
Class11= 8536/9060	94.2163

.................................
Epoch 861 Error= 132262 0 (490725,948105) 
.................................
Epoch 862 Error= 132351 0 (487724,944207) 
.................................
Epoch 863 Error= 132389 0 (498058,925657) 
.................................
Epoch 864 Error= 132305 0 (486807,934141) 
.................................
Epoch 865 Error= 132350 0 (484824,941610) 
.................................
Epoch 866 Error= 132328 0 (487404,928950) 
.................................
Epoch 867 Error= 132346 0 (481174,930443) 
.................................
Epoch 868 Error= 132323 0 (489140,934329) 
.................................
Epoch 869 Error= 132316 0 (486726,939974) 
.................................
Epoch 870 Error= 132339 0 (491107,936948) 
 counting_train_errors.................................

train1_NErrors= 36056/1.53838e+06 2.34376
Class01= 1297/1.50176e+06	0.0863656
Class11= 34759/36630	94.8922

 counting_test_errors.........

test1_NErrors= 8947/384611 2.32625
Class01= 362/375551	0.0963917
Class11= 8585/9060	94.7572

.................................
Epoch 871 Error= 132283 0 (502218,927060) 
.................................
Epoch 872 Error= 132324 0 (485413,925546) 
.................................
Epoch 873 Error= 132302 0 (489742,947425) 
.................................
Epoch 874 Error= 132292 0 (491995,935653) 
.................................
Epoch 875 Error= 132304 0 (484295,943811) 
.................................
Epoch 876 Error= 132319 0 (485045,927468) 
.................................
Epoch 877 Error= 132208 0 (498766,935865) 
.................................
Epoch 878 Error= 132278 0 (475359,930296) 
.................................
Epoch 879 Error= 132280 0 (478032,940844) 
.................................
Epoch 880 Error= 132292 0 (479300,940247) 
 counting_train_errors.................................

train1_NErrors= 36110/1.53838e+06 2.34727
Class01= 1360/1.50176e+06	0.0905607
Class11= 34750/36630	94.8676

 counting_test_errors.........

test1_NErrors= 8943/384611 2.32521
Class01= 361/375551	0.0961254
Class11= 8582/9060	94.7241

.................................
Epoch 881 Error= 132238 0 (474724,934883) 
.................................
Epoch 882 Error= 132285 0 (481753,930021) 
.................................
Epoch 883 Error= 132257 0 (458572,925520) 
.................................
Epoch 884 Error= 132238 0 (479129,941024) 
.................................
Epoch 885 Error= 132202 0 (488202,929388) 
.................................
Epoch 886 Error= 132238 0 (467943,922284) 
.................................
Epoch 887 Error= 132203 0 (481458,936423) 
.................................
Epoch 888 Error= 132305 0 (492405,933795) 
.................................
Epoch 889 Error= 132293 0 (471432,941338) 
.................................
Epoch 890 Error= 132241 0 (478189,925640) 
 counting_train_errors.................................

train1_NErrors= 36031/1.53838e+06 2.34213
Class01= 1337/1.50176e+06	0.0890292
Class11= 34694/36630	94.7147

 counting_test_errors.........

test1_NErrors= 8938/384611 2.32391
Class01= 353/375551	0.0939952
Class11= 8585/9060	94.7572

.................................
Epoch 891 Error= 132222 0 (482063,935955) 
.................................
Epoch 892 Error= 132266 0 (469930,943666) 
.................................
Epoch 893 Error= 132260 0 (480444,920010) 
.................................
Epoch 894 Error= 132180 0 (471292,924822) 
.................................
Epoch 895 Error= 132255 0 (483567,933113) 
.................................
Epoch 896 Error= 132159 0 (467292,933631) 
.................................
Epoch 897 Error= 132220 0 (475253,926129) 
.................................
Epoch 898 Error= 132163 0 (465160,939071) 
.................................
Epoch 899 Error= 132136 0 (478256,937705) 
.................................
Epoch 900 Error= 132153 0 (466538,938954) 
 counting_train_errors.................................

train1_NErrors= 36048/1.53838e+06 2.34324
Class01= 1309/1.50176e+06	0.0871647
Class11= 34739/36630	94.8376

 counting_test_errors.........

test1_NErrors= 8952/384611 2.32755
Class01= 360/375551	0.0958592
Class11= 8592/9060	94.8344

.................................
Epoch 901 Error= 132224 0 (478116,926106) 
.................................
Epoch 902 Error= 132117 0 (466263,950386) 
.................................
Epoch 903 Error= 132162 0 (461873,928141) 
.................................
Epoch 904 Error= 132165 0 (477017,933807) 
.................................
Epoch 905 Error= 132120 0 (457924,937958) 
.................................
Epoch 906 Error= 132165 0 (468486,933659) 
.................................
Epoch 907 Error= 132152 0 (475191,914193) 
.................................
Epoch 908 Error= 132128 0 (452648,923406) 
.................................
Epoch 909 Error= 132191 0 (468977,931129) 
.................................
Epoch 910 Error= 132095 0 (477450,929335) 
 counting_train_errors.................................

train1_NErrors= 36032/1.53838e+06 2.3422
Class01= 1025/1.50176e+06	0.0682535
Class11= 35007/36630	95.5692

 counting_test_errors.........

test1_NErrors= 8933/384611 2.32261
Class01= 283/375551	0.0753559
Class11= 8650/9060	95.4746

.................................
Epoch 911 Error= 132155 0 (477388,946458) 
.................................
Epoch 912 Error= 132100 0 (463715,937120) 
.................................
Epoch 913 Error= 132070 0 (480800,926946) 
.................................
Epoch 914 Error= 132296 0 (491032,933889) 
.................................
Epoch 915 Error= 132189 0 (450018,924803) 
.................................
Epoch 916 Error= 132086 0 (452845,921691) 
.................................
Epoch 917 Error= 132116 0 (455773,936233) 
.................................
Epoch 918 Error= 132081 0 (452132,932300) 
.................................
Epoch 919 Error= 132075 0 (461668,917397) 
.................................
Epoch 920 Error= 132147 0 (456772,940107) 
 counting_train_errors.................................

train1_NErrors= 36020/1.53838e+06 2.34142
Class01= 1055/1.50176e+06	0.0702511
Class11= 34965/36630	95.4545

 counting_test_errors.........

test1_NErrors= 8913/384611 2.31741
Class01= 282/375551	0.0750897
Class11= 8631/9060	95.2649

.................................
Epoch 921 Error= 132135 0 (462469,931781) 
.................................
Epoch 922 Error= 132083 0 (449612,926217) 
.................................
Epoch 923 Error= 132089 0 (466294,928094) 
.................................
Epoch 924 Error= 132061 0 (453637,938679) 
.................................
Epoch 925 Error= 132072 0 (458347,944873) 
.................................
Epoch 926 Error= 132024 0 (458562,926737) 
.................................
Epoch 927 Error= 132017 0 (469718,920820) 
.................................
Epoch 928 Error= 132039 0 (457657,925695) 
.................................
Epoch 929 Error= 132064 0 (458339,933514) 
.................................
Epoch 930 Error= 132040 0 (458915,928265) 
 counting_train_errors.................................

train1_NErrors= 36039/1.53838e+06 2.34265
Class01= 1422/1.50176e+06	0.0946892
Class11= 34617/36630	94.5045

 counting_test_errors.........

test1_NErrors= 8944/384611 2.32547
Class01= 388/375551	0.103315
Class11= 8556/9060	94.4371

.................................
Epoch 931 Error= 131959 0 (454724,939048) 
.................................
Epoch 932 Error= 132041 0 (463548,931817) 
.................................
Epoch 933 Error= 132082 0 (463542,933753) 
.................................
Epoch 934 Error= 132033 0 (464503,934051) 
.................................
Epoch 935 Error= 132041 0 (459420,912742) 
.................................
Epoch 936 Error= 132029 0 (454154,923112) 
.................................
Epoch 937 Error= 132006 0 (456969,922338) 
.................................
Epoch 938 Error= 131955 0 (458747,921983) 
.................................
Epoch 939 Error= 131989 0 (459456,939524) 
.................................
Epoch 940 Error= 132038 0 (461385,921296) 
 counting_train_errors.................................

train1_NErrors= 36031/1.53838e+06 2.34213
Class01= 1300/1.50176e+06	0.0865654
Class11= 34731/36630	94.8157

 counting_test_errors.........

test1_NErrors= 8935/384611 2.32313
Class01= 361/375551	0.0961254
Class11= 8574/9060	94.6358

.................................
Epoch 941 Error= 131987 0 (451283,929536) 
.................................
Epoch 942 Error= 131950 0 (449804,914658) 
.................................
Epoch 943 Error= 131919 0 (445603,926231) 
.................................
Epoch 944 Error= 131989 0 (452851,929930) 
.................................
Epoch 945 Error= 131944 0 (454630,932517) 
.................................
Epoch 946 Error= 131922 0 (454397,935626) 
.................................
Epoch 947 Error= 131921 0 (453961,940261) 
.................................
Epoch 948 Error= 131928 0 (448531,933130) 
.................................
Epoch 949 Error= 131962 0 (456849,926982) 
.................................
Epoch 950 Error= 132016 0 (448430,916739) 
 counting_train_errors.................................

train1_NErrors= 36050/1.53838e+06 2.34337
Class01= 1499/1.50176e+06	0.0998165
Class11= 34551/36630	94.3243

 counting_test_errors.........

test1_NErrors= 8937/384611 2.32365
Class01= 400/375551	0.10651
Class11= 8537/9060	94.2274

.................................
Epoch 951 Error= 131928 0 (446420,927914) 
.................................
Epoch 952 Error= 131939 0 (454323,929183) 
.................................
Epoch 953 Error= 131942 0 (455228,936851) 
.................................
Epoch 954 Error= 131946 0 (457623,934487) 
.................................
Epoch 955 Error= 131921 0 (448567,919401) 
.................................
Epoch 956 Error= 131937 0 (453586,923289) 
.................................
Epoch 957 Error= 131942 0 (460225,943028) 
.................................
Epoch 958 Error= 131827 0 (445558,932425) 
.................................
Epoch 959 Error= 131899 0 (448119,932488) 
.................................
Epoch 960 Error= 131841 0 (446366,913839) 
 counting_train_errors.................................

train1_NErrors= 36070/1.53838e+06 2.34467
Class01= 755/1.50176e+06	0.0502745
Class11= 35315/36630	96.41

 counting_test_errors.........

test1_NErrors= 8935/384611 2.32313
Class01= 200/375551	0.0532551
Class11= 8735/9060	96.4128

.................................
Epoch 961 Error= 131992 0 (467338,931858) 
.................................
Epoch 962 Error= 131901 0 (441009,914947) 
.................................
Epoch 963 Error= 131882 0 (447703,933626) 
.................................
Epoch 964 Error= 131921 0 (446729,934928) 
.................................
Epoch 965 Error= 131894 0 (444762,917994) 
.................................
Epoch 966 Error= 131894 0 (448932,918311) 
.................................
Epoch 967 Error= 131871 0 (455654,925282) 
.................................
Epoch 968 Error= 131840 0 (438336,925811) 
.................................
Epoch 969 Error= 131898 0 (440926,931807) 
.................................
Epoch 970 Error= 131820 0 (451497,928123) 
 counting_train_errors.................................

train1_NErrors= 35994/1.53838e+06 2.33973
Class01= 1100/1.50176e+06	0.0732476
Class11= 34894/36630	95.2607

 counting_test_errors.........

test1_NErrors= 8932/384611 2.32235
Class01= 303/375551	0.0806815
Class11= 8629/9060	95.2428

.................................
Epoch 971 Error= 131858 0 (452842,921018) 
.................................
Epoch 972 Error= 131855 0 (446009,927404) 
.................................
Epoch 973 Error= 131861 0 (448157,924959) 
.................................
Epoch 974 Error= 131797 0 (446492,926952) 
.................................
Epoch 975 Error= 131787 0 (441109,930478) 
.................................
Epoch 976 Error= 131859 0 (451640,937818) 
.................................
Epoch 977 Error= 131837 0 (445507,930331) 
.................................
Epoch 978 Error= 131806 0 (449265,925198) 
.................................
Epoch 979 Error= 131805 0 (452465,912032) 
.................................
Epoch 980 Error= 131773 0 (441048,945976) 
 counting_train_errors.................................

train1_NErrors= 36027/1.53838e+06 2.34187
Class01= 910/1.50176e+06	0.0605958
Class11= 35117/36630	95.8695

 counting_test_errors.........

test1_NErrors= 8940/384611 2.32443
Class01= 257/375551	0.0684328
Class11= 8683/9060	95.8389

.................................
Epoch 981 Error= 131849 0 (456402,922553) 
.................................
Epoch 982 Error= 131867 0 (439884,917542) 
.................................
Epoch 983 Error= 131825 0 (438223,919650) 
.................................
Epoch 984 Error= 131765 0 (450699,917658) 
.................................
Epoch 985 Error= 131773 0 (436034,932762) 
.................................
Epoch 986 Error= 131725 0 (448011,912385) 
.................................
Epoch 987 Error= 131762 0 (441648,929429) 
.................................
Epoch 988 Error= 131715 0 (445807,923156) 
.................................
Epoch 989 Error= 131734 0 (449026,916440) 
.................................
Epoch 990 Error= 131733 0 (449140,926873) 
 counting_train_errors.................................

train1_NErrors= 36013/1.53838e+06 2.34096
Class01= 1141/1.50176e+06	0.0759778
Class11= 34872/36630	95.2007

 counting_test_errors.........

test1_NErrors= 8938/384611 2.32391
Class01= 331/375551	0.0881372
Class11= 8607/9060	95

.................................
Epoch 991 Error= 131812 0 (446545,928528) 
.................................
Epoch 992 Error= 131832 0 (446102,918867) 
.................................
Epoch 993 Error= 131821 0 (427570,927547) 
.................................
Epoch 994 Error= 131768 0 (428760,917118) 
.................................
Epoch 995 Error= 131718 0 (435347,928223) 
.................................
Epoch 996 Error= 131791 0 (444035,923919) 
.................................
Epoch 997 Error= 131689 0 (433925,922870) 
.................................
Epoch 998 Error= 131767 0 (437515,920482) 
.................................
Epoch 999 Error= 131745 0 (438481,908455) 
.................................
Epoch 1000 Error= 131709 0 (442939,921481) 
 counting_train_errors.................................

train1_NErrors= 36058/1.53838e+06 2.34389
Class01= 1500/1.50176e+06	0.0998831
Class11= 34558/36630	94.3434

 counting_test_errors.........

test1_NErrors= 8924/384611 2.32027
Class01= 405/375551	0.107842
Class11= 8519/9060	94.0287

.................................
Epoch 1001 Error= 131740 0 (441197,926620) 
.................................
Epoch 1002 Error= 131717 0 (440000,926342) 
.................................
Epoch 1003 Error= 131669 0 (440894,928748) 
.................................
Epoch 1004 Error= 131726 0 (435620,935809) 
.................................
Epoch 1005 Error= 131730 0 (442932,926574) 
.................................
Epoch 1006 Error= 131768 0 (444661,916023) 
.................................
Epoch 1007 Error= 131660 0 (441162,922646) 
.................................
Epoch 1008 Error= 131750 0 (445488,926764) 
.................................
Epoch 1009 Error= 131663 0 (435105,927524) 
.................................
Epoch 1010 Error= 131688 0 (439306,936501) 
 counting_train_errors.................................

train1_NErrors= 35992/1.53838e+06 2.3396
Class01= 993/1.50176e+06	0.0661226
Class11= 34999/36630	95.5474

 counting_test_errors.........

test1_NErrors= 8954/384611 2.32807
Class01= 286/375551	0.0761548
Class11= 8668/9060	95.6733

.................................
Epoch 1011 Error= 131661 0 (439816,932172) 
.................................
Epoch 1012 Error= 131707 0 (443537,924941) 
.................................
Epoch 1013 Error= 131633 0 (436726,931792) 
.................................
Epoch 1014 Error= 131619 0 (442322,917993) 
.................................
Epoch 1015 Error= 131667 0 (452153,924917) 
.................................
Epoch 1016 Error= 131620 0 (438496,930199) 
.................................
Epoch 1017 Error= 131614 0 (439129,918928) 
.................................
Epoch 1018 Error= 131630 0 (433544,942503) 
.................................
Epoch 1019 Error= 131664 0 (435326,914719) 
.................................
Epoch 1020 Error= 131606 0 (441013,925624) 
 counting_train_errors.................................

train1_NErrors= 36045/1.53838e+06 2.34304
Class01= 641/1.50176e+06	0.0426834
Class11= 35404/36630	96.653

 counting_test_errors.........

test1_NErrors= 8952/384611 2.32755
Class01= 174/375551	0.0463319
Class11= 8778/9060	96.8874

.................................
Epoch 1021 Error= 131615 0 (448158,927183) 
.................................
Epoch 1022 Error= 131674 0 (445603,920400) 
.................................
Epoch 1023 Error= 131639 0 (444028,923653) 
.................................
Epoch 1024 Error= 131593 0 (438398,934746) 
.................................
Epoch 1025 Error= 131659 0 (457538,928861) 
.................................
Epoch 1026 Error= 131570 0 (439894,924987) 
.................................
Epoch 1027 Error= 131595 0 (437752,924362) 
.................................
Epoch 1028 Error= 131615 0 (433600,918978) 
.................................
Epoch 1029 Error= 131578 0 (439725,934386) 
.................................
Epoch 1030 Error= 131692 0 (432767,918123) 
 counting_train_errors.................................

train1_NErrors= 36157/1.53838e+06 2.35032
Class01= 1764/1.50176e+06	0.117463
Class11= 34393/36630	93.893

 counting_test_errors.........

test1_NErrors= 8994/384611 2.33847
Class01= 486/375551	0.12941
Class11= 8508/9060	93.9073

.................................
Epoch 1031 Error= 131604 0 (432490,932046) 
.................................
Epoch 1032 Error= 131584 0 (449210,928388) 
.................................
Epoch 1033 Error= 131539 0 (436792,928634) 
.................................
Epoch 1034 Error= 131581 0 (446326,934314) 
.................................
Epoch 1035 Error= 131557 0 (439394,923221) 
.................................
Epoch 1036 Error= 131516 0 (433306,922010) 
.................................
Epoch 1037 Error= 131576 0 (438338,933417) 
.................................
Epoch 1038 Error= 131518 0 (438965,934529) 
.................................
Epoch 1039 Error= 131546 0 (435778,942738) 
.................................
Epoch 1040 Error= 131643 0 (463199,930086) 
 counting_train_errors.................................

train1_NErrors= 36054/1.53838e+06 2.34363
Class01= 1725/1.50176e+06	0.114866
Class11= 34329/36630	93.7183

 counting_test_errors.........

test1_NErrors= 8964/384611 2.33067
Class01= 460/375551	0.122487
Class11= 8504/9060	93.8631

.................................
Epoch 1041 Error= 131517 0 (432442,930876) 
.................................
Epoch 1042 Error= 131547 0 (427114,921291) 
.................................
Epoch 1043 Error= 131550 0 (443842,940949) 
.................................
Epoch 1044 Error= 131457 0 (443174,913510) 
.................................
Epoch 1045 Error= 131537 0 (449807,936924) 
.................................
Epoch 1046 Error= 131551 0 (446302,941144) 
.................................
Epoch 1047 Error= 131490 0 (444160,923592) 
.................................
Epoch 1048 Error= 131477 0 (441915,934184) 
.................................
Epoch 1049 Error= 131623 0 (555169,929300) 
.................................
Epoch 1050 Error= 132503 0 (401499,922757) 
 counting_train_errors.................................

train1_NErrors= 35963/1.53838e+06 2.33771
Class01= 862/1.50176e+06	0.0573995
Class11= 35101/36630	95.8258

 counting_test_errors.........

test1_NErrors= 8918/384611 2.31871
Class01= 234/375551	0.0623084
Class11= 8684/9060	95.8499

.................................
Epoch 1051 Error= 131579 0 (421416,925244) 
.................................
Epoch 1052 Error= 131445 0 (413722,921310) 
.................................
Epoch 1053 Error= 131519 0 (424814,926392) 
.................................
Epoch 1054 Error= 131517 0 (435748,916796) 
.................................
Epoch 1055 Error= 131435 0 (433923,920087) 
.................................
Epoch 1056 Error= 131453 0 (431995,924785) 
.................................
Epoch 1057 Error= 131498 0 (436481,927311) 
.................................
Epoch 1058 Error= 131570 0 (440162,929826) 
.................................
Epoch 1059 Error= 131508 0 (416776,924163) 
.................................
Epoch 1060 Error= 131436 0 (439072,924907) 
 counting_train_errors.................................

train1_NErrors= 35990/1.53838e+06 2.33947
Class01= 1161/1.50176e+06	0.0773095
Class11= 34829/36630	95.0833

 counting_test_errors.........

test1_NErrors= 8951/384611 2.32729
Class01= 325/375551	0.0865395
Class11= 8626/9060	95.2097

.................................
Epoch 1061 Error= 131452 0 (438117,922073) 
.................................
Epoch 1062 Error= 131454 0 (425107,939086) 
.................................
Epoch 1063 Error= 131501 0 (453176,916586) 
.................................
Epoch 1064 Error= 131438 0 (432726,926943) 
.................................
Epoch 1065 Error= 131458 0 (428728,923749) 
.................................
Epoch 1066 Error= 131480 0 (432114,920587) 
.................................
Epoch 1067 Error= 131431 0 (447028,926689) 
.................................
Epoch 1068 Error= 131505 0 (432915,937840) 
.................................
Epoch 1069 Error= 131437 0 (436811,928482) 
.................................
Epoch 1070 Error= 131409 0 (440412,934900) 
 counting_train_errors.................................

train1_NErrors= 35993/1.53838e+06 2.33966
Class01= 758/1.50176e+06	0.0504743
Class11= 35235/36630	96.1916

 counting_test_errors.........

test1_NErrors= 8930/384611 2.32183
Class01= 215/375551	0.0572492
Class11= 8715/9060	96.1921

.................................
Epoch 1071 Error= 131419 0 (432005,934295) 
.................................
Epoch 1072 Error= 131428 0 (441153,930072) 
.................................
Epoch 1073 Error= 131387 0 (450601,940339) 
.................................
Epoch 1074 Error= 131336 0 (434561,932386) 
.................................
Epoch 1075 Error= 131413 0 (450910,929977) 
.................................
Epoch 1076 Error= 131405 0 (436188,926518) 
.................................
Epoch 1077 Error= 131448 0 (446285,935569) 
.................................
Epoch 1078 Error= 131333 0 (442811,936828) 
.................................
Epoch 1079 Error= 131374 0 (445390,931402) 
.................................
Epoch 1080 Error= 131464 0 (452958,941286) 
 counting_train_errors.................................

train1_NErrors= 35974/1.53838e+06 2.33843
Class01= 1117/1.50176e+06	0.0743796
Class11= 34857/36630	95.1597

 counting_test_errors.........

test1_NErrors= 8942/384611 2.32495
Class01= 316/375551	0.084143
Class11= 8626/9060	95.2097

.................................
Epoch 1081 Error= 131304 0 (437354,926954) 
.................................
Epoch 1082 Error= 131349 0 (437794,938076) 
.................................
Epoch 1083 Error= 131407 0 (444421,936271) 
.................................
Epoch 1084 Error= 131401 0 (448945,932167) 
.................................
Epoch 1085 Error= 131416 0 (451069,935891) 
.................................
Epoch 1086 Error= 131376 0 (430461,927424) 
.................................
Epoch 1087 Error= 131399 0 (444095,933549) 
.................................
Epoch 1088 Error= 131313 0 (441080,935184) 
.................................
Epoch 1089 Error= 131428 0 (444938,934376) 
.................................
Epoch 1090 Error= 131391 0 (457094,929061) 
 counting_train_errors.................................

train1_NErrors= 35965/1.53838e+06 2.33784
Class01= 1058/1.50176e+06	0.0704509
Class11= 34907/36630	95.2962

 counting_test_errors.........

test1_NErrors= 8943/384611 2.32521
Class01= 299/375551	0.0796164
Class11= 8644/9060	95.4084

.................................
Epoch 1091 Error= 131371 0 (451043,931283) 
.................................
Epoch 1092 Error= 131300 0 (448744,923874) 
.................................
Epoch 1093 Error= 131307 0 (432951,946504) 
.................................
Epoch 1094 Error= 131323 0 (440040,936781) 
.................................
Epoch 1095 Error= 131312 0 (444634,942211) 
.................................
Epoch 1096 Error= 131281 0 (444771,937113) 
.................................
Epoch 1097 Error= 131349 0 (438071,928429) 
.................................
Epoch 1098 Error= 131316 0 (446967,931684) 
.................................
Epoch 1099 Error= 131294 0 (448839,923329) 
.................................
Epoch 1100 Error= 131310 0 (440707,931508) 
 counting_train_errors.................................

train1_NErrors= 35942/1.53838e+06 2.33635
Class01= 1198/1.50176e+06	0.0797733
Class11= 34744/36630	94.8512

 counting_test_errors.........

test1_NErrors= 8943/384611 2.32521
Class01= 343/375551	0.0913325
Class11= 8600/9060	94.9227

.................................
Epoch 1101 Error= 131270 0 (447610,937446) 
.................................
Epoch 1102 Error= 131283 0 (440307,930899) 
.................................
Epoch 1103 Error= 131324 0 (452614,927928) 
.................................
Epoch 1104 Error= 131291 0 (457459,936702) 
.................................
Epoch 1105 Error= 131318 0 (441326,946427) 
.................................
Epoch 1106 Error= 131319 0 (448456,928105) 
.................................
Epoch 1107 Error= 131316 0 (451284,933692) 
.................................
Epoch 1108 Error= 131229 0 (436234,935013) 
.................................
Epoch 1109 Error= 131289 0 (443697,925216) 
.................................
Epoch 1110 Error= 131328 0 (464234,930549) 
 counting_train_errors.................................

train1_NErrors= 35976/1.53838e+06 2.33856
Class01= 1286/1.50176e+06	0.0856331
Class11= 34690/36630	94.7038

 counting_test_errors.........

test1_NErrors= 8943/384611 2.32521
Class01= 369/375551	0.0982556
Class11= 8574/9060	94.6358

.................................
Epoch 1111 Error= 131265 0 (417011,933478) 
.................................
Epoch 1112 Error= 131267 0 (440801,939603) 
.................................
Epoch 1113 Error= 131239 0 (431943,936107) 
.................................
Epoch 1114 Error= 131280 0 (463647,933234) 
.................................
Epoch 1115 Error= 131293 0 (442336,946492) 
.................................
Epoch 1116 Error= 131228 0 (435648,937286) 
.................................
Epoch 1117 Error= 131168 0 (440308,939744) 
.................................
Epoch 1118 Error= 131248 0 (437027,933795) 
.................................
Epoch 1119 Error= 131194 0 (451795,939917) 
.................................
Epoch 1120 Error= 131485 0 (496372,949060) 
 counting_train_errors.................................

train1_NErrors= 36048/1.53838e+06 2.34324
Class01= 1749/1.50176e+06	0.116464
Class11= 34299/36630	93.6364

 counting_test_errors.........

test1_NErrors= 8959/384611 2.32937
Class01= 477/375551	0.127013
Class11= 8482/9060	93.6203

.................................
Epoch 1121 Error= 131238 0 (425515,935143) 
.................................
Epoch 1122 Error= 131218 0 (422020,944482) 
.................................
Epoch 1123 Error= 131232 0 (434103,933344) 
.................................
Epoch 1124 Error= 131153 0 (445511,927658) 
.................................
Epoch 1125 Error= 131199 0 (440064,935255) 
.................................
Epoch 1126 Error= 131229 0 (468227,936378) 
.................................
Epoch 1127 Error= 131292 0 (451998,949308) 
.................................
Epoch 1128 Error= 131233 0 (426246,932751) 
.................................
Epoch 1129 Error= 131150 0 (439226,939660) 
.................................
Epoch 1130 Error= 131197 0 (451824,936397) 
 counting_train_errors.................................

train1_NErrors= 35911/1.53838e+06 2.33433
Class01= 1204/1.50176e+06	0.0801729
Class11= 34707/36630	94.7502

 counting_test_errors.........

test1_NErrors= 8939/384611 2.32417
Class01= 350/375551	0.0931964
Class11= 8589/9060	94.8013

.................................
Epoch 1131 Error= 131129 0 (430592,933711) 
.................................
Epoch 1132 Error= 131181 0 (437601,944187) 
.................................
Epoch 1133 Error= 131271 0 (494152,944076) 
.................................
Epoch 1134 Error= 131181 0 (441855,939134) 
.................................
Epoch 1135 Error= 131212 0 (435826,938379) 
.................................
Epoch 1136 Error= 131170 0 (433740,926832) 
.................................
Epoch 1137 Error= 131171 0 (437329,943280) 
.................................
Epoch 1138 Error= 131238 0 (446983,936035) 
.................................
Epoch 1139 Error= 131121 0 (442862,938433) 
.................................
Epoch 1140 Error= 131195 0 (447432,938446) 
 counting_train_errors.................................

train1_NErrors= 35976/1.53838e+06 2.33856
Class01= 1260/1.50176e+06	0.0839018
Class11= 34716/36630	94.7748

 counting_test_errors.........

test1_NErrors= 8936/384611 2.32339
Class01= 364/375551	0.0969243
Class11= 8572/9060	94.6137

.................................
Epoch 1141 Error= 131108 0 (445250,932326) 
.................................
Epoch 1142 Error= 131202 0 (441445,940798) 
.................................
Epoch 1143 Error= 131109 0 (445524,942485) 
.................................
Epoch 1144 Error= 131117 0 (456405,939620) 
.................................
Epoch 1145 Error= 131126 0 (449194,940192) 
.................................
Epoch 1146 Error= 131116 0 (456401,927554) 
.................................
Epoch 1147 Error= 131056 0 (444227,939657) 
.................................
Epoch 1148 Error= 131161 0 (438626,939114) 
.................................
Epoch 1149 Error= 131157 0 (460610,945085) 
.................................
Epoch 1150 Error= 131105 0 (446189,945362) 
 counting_train_errors.................................

train1_NErrors= 35911/1.53838e+06 2.33433
Class01= 1070/1.50176e+06	0.07125
Class11= 34841/36630	95.116

 counting_test_errors.........

test1_NErrors= 8930/384611 2.32183
Class01= 304/375551	0.0809477
Class11= 8626/9060	95.2097

.................................
Epoch 1151 Error= 131078 0 (435869,937462) 
.................................
Epoch 1152 Error= 131109 0 (444295,956605) 
.................................
Epoch 1153 Error= 131266 0 (469790,940319) 
.................................
Epoch 1154 Error= 131118 0 (447641,934459) 
.................................
Epoch 1155 Error= 131146 0 (453784,938163) 
.................................
Epoch 1156 Error= 131134 0 (444766,932360) 
.................................
Epoch 1157 Error= 131173 0 (442744,940357) 
.................................
Epoch 1158 Error= 131042 0 (438510,945760) 
.................................
Epoch 1159 Error= 131063 0 (438564,932397) 
.................................
Epoch 1160 Error= 131208 0 (456168,939000) 
 counting_train_errors.................................

train1_NErrors= 35941/1.53838e+06 2.33628
Class01= 1046/1.50176e+06	0.0696518
Class11= 34895/36630	95.2634

 counting_test_errors.........

test1_NErrors= 8932/384611 2.32235
Class01= 300/375551	0.0798826
Class11= 8632/9060	95.2759

.................................
Epoch 1161 Error= 131029 0 (435763,952377) 
.................................
Epoch 1162 Error= 131053 0 (460908,945978) 
.................................
Epoch 1163 Error= 131040 0 (442412,938540) 
.................................
Epoch 1164 Error= 131159 0 (469903,941753) 
.................................
Epoch 1165 Error= 131030 0 (436921,940768) 
.................................
Epoch 1166 Error= 130994 0 (443585,939618) 
.................................
Epoch 1167 Error= 131093 0 (441385,955810) 
.................................
Epoch 1168 Error= 131055 0 (435237,937900) 
.................................
Epoch 1169 Error= 131280 0 (481267,935928) 
.................................
Epoch 1170 Error= 130977 0 (440828,948884) 
 counting_train_errors.................................

train1_NErrors= 35913/1.53838e+06 2.33446
Class01= 1289/1.50176e+06	0.0858329
Class11= 34624/36630	94.5236

 counting_test_errors.........

test1_NErrors= 8936/384611 2.32339
Class01= 375/375551	0.0998533
Class11= 8561/9060	94.4923

.................................
Epoch 1171 Error= 130991 0 (462110,945108) 
.................................
Epoch 1172 Error= 131080 0 (428655,933591) 
.................................
Epoch 1173 Error= 131031 0 (453421,958779) 
.................................
Epoch 1174 Error= 131044 0 (437489,933097) 
.................................
Epoch 1175 Error= 131154 0 (460170,940773) 
.................................
Epoch 1176 Error= 131002 0 (442619,947544) 
.................................
Epoch 1177 Error= 131008 0 (426304,947400) 
.................................
Epoch 1178 Error= 130995 0 (444378,946029) 
.................................
Epoch 1179 Error= 131239 0 (482338,952373) 
.................................
Epoch 1180 Error= 131029 0 (431349,936557) 
 counting_train_errors.................................

train1_NErrors= 35917/1.53838e+06 2.33472
Class01= 1563/1.50176e+06	0.104078
Class11= 34354/36630	93.7865

 counting_test_errors.........

test1_NErrors= 8937/384611 2.32365
Class01= 441/375551	0.117427
Class11= 8496/9060	93.7748

.................................
Epoch 1181 Error= 130992 0 (435376,948287) 
.................................
Epoch 1182 Error= 130996 0 (442846,954565) 
.................................
Epoch 1183 Error= 131006 0 (437948,927039) 
.................................
Epoch 1184 Error= 130941 0 (437133,945006) 
.................................
Epoch 1185 Error= 130998 0 (438949,955986) 
.................................
Epoch 1186 Error= 130982 0 (439602,938239) 
.................................
Epoch 1187 Error= 131097 0 (458312,961259) 
.................................
Epoch 1188 Error= 130913 0 (429463,950628) 
.................................
Epoch 1189 Error= 131021 0 (455814,943053) 
.................................
Epoch 1190 Error= 130948 0 (431891,948188) 
 counting_train_errors.................................

train1_NErrors= 35926/1.53838e+06 2.33531
Class01= 1073/1.50176e+06	0.0714497
Class11= 34853/36630	95.1488

 counting_test_errors.........

test1_NErrors= 8943/384611 2.32521
Class01= 309/375551	0.0822791
Class11= 8634/9060	95.298

.................................
Epoch 1191 Error= 130960 0 (437383,932333) 
.................................
Epoch 1192 Error= 130978 0 (433079,940512) 
.................................
Epoch 1193 Error= 130951 0 (429535,948448) 
.................................
Epoch 1194 Error= 130967 0 (439317,957380) 
.................................
Epoch 1195 Error= 131009 0 (456424,942453) 
.................................
Epoch 1196 Error= 130947 0 (437667,943562) 
.................................
Epoch 1197 Error= 131190 0 (476937,941409) 
.................................
Epoch 1198 Error= 130932 0 (441256,937899) 
.................................
Epoch 1199 Error= 131028 0 (453628,948289) 
.................................
Epoch 1200 Error= 130882 0 (429796,966876) 
 counting_train_errors.................................

train1_NErrors= 35928/1.53838e+06 2.33544
Class01= 1500/1.50176e+06	0.0998831
Class11= 34428/36630	93.9885

 counting_test_errors.........

test1_NErrors= 8958/384611 2.32911
Class01= 435/375551	0.11583
Class11= 8523/9060	94.0728

.................................
Epoch 1201 Error= 130930 0 (444891,956931) 
.................................
Epoch 1202 Error= 130930 0 (427549,957540) 
.................................
Epoch 1203 Error= 130972 0 (440741,939562) 
.................................
Epoch 1204 Error= 130910 0 (445295,945563) 
.................................
Epoch 1205 Error= 130877 0 (444955,956500) 
.................................
Epoch 1206 Error= 130893 0 (433026,953191) 
.................................
Epoch 1207 Error= 130992 0 (448940,960527) 
.................................
Epoch 1208 Error= 130921 0 (433653,953993) 
.................................
Epoch 1209 Error= 130865 0 (445367,957808) 
.................................
Epoch 1210 Error= 130857 0 (448291,943948) 
 counting_train_errors.................................

train1_NErrors= 36050/1.53838e+06 2.34337
Class01= 2034/1.50176e+06	0.135442
Class11= 34016/36630	92.8638

 counting_test_errors.........

test1_NErrors= 9014/384611 2.34367
Class01= 578/375551	0.153907
Class11= 8436/9060	93.1126

.................................
Epoch 1211 Error= 130953 0 (456879,953230) 
.................................
Epoch 1212 Error= 130879 0 (436978,952594) 
.................................
Epoch 1213 Error= 130859 0 (442868,953503) 
.................................
Epoch 1214 Error= 130814 0 (439950,959618) 
.................................
Epoch 1215 Error= 130919 0 (442908,960321) 
.................................
Epoch 1216 Error= 130928 0 (448086,951800) 
.................................
Epoch 1217 Error= 130877 0 (439919,942300) 
.................................
Epoch 1218 Error= 130900 0 (443560,960669) 
.................................
Epoch 1219 Error= 130867 0 (437337,954823) 
.................................
Epoch 1220 Error= 130903 0 (444744,952411) 
 counting_train_errors.................................

train1_NErrors= 35952/1.53838e+06 2.337
Class01= 1403/1.50176e+06	0.093424
Class11= 34549/36630	94.3189

 counting_test_errors.........

test1_NErrors= 8935/384611 2.32313
Class01= 391/375551	0.104114
Class11= 8544/9060	94.3046

.................................
Epoch 1221 Error= 130820 0 (437321,954364) 
.................................
Epoch 1222 Error= 130933 0 (439677,957867) 
.................................
Epoch 1223 Error= 130910 0 (477242,958824) 
.................................
Epoch 1224 Error= 130851 0 (455054,953405) 
.................................
Epoch 1225 Error= 130821 0 (447557,946284) 
.................................
Epoch 1226 Error= 131064 0 (469393,950339) 
.................................
Epoch 1227 Error= 130826 0 (437007,961151) 
.................................
Epoch 1228 Error= 130840 0 (432452,950481) 
.................................
Epoch 1229 Error= 130874 0 (446562,949786) 
.................................
Epoch 1230 Error= 130903 0 (443109,940694) 
 counting_train_errors.................................

train1_NErrors= 35889/1.53838e+06 2.3329
Class01= 1253/1.50176e+06	0.0834357
Class11= 34636/36630	94.5564

 counting_test_errors.........

test1_NErrors= 8947/384611 2.32625
Class01= 366/375551	0.0974568
Class11= 8581/9060	94.713

.................................
Epoch 1231 Error= 130777 0 (445264,951475) 
.................................
Epoch 1232 Error= 131415 0 (576070,943468) 
.................................
Epoch 1233 Error= 130948 0 (408157,948824) 
.................................
Epoch 1234 Error= 130801 0 (427532,954451) 
.................................
Epoch 1235 Error= 130834 0 (432742,940192) 
.................................
Epoch 1236 Error= 130850 0 (430644,948497) 
.................................
Epoch 1237 Error= 130777 0 (446134,951541) 
.................................
Epoch 1238 Error= 130875 0 (438827,941753) 
.................................
Epoch 1239 Error= 130781 0 (444988,955086) 
.................................
Epoch 1240 Error= 130773 0 (432795,954256) 
 counting_train_errors.................................

train1_NErrors= 35893/1.53838e+06 2.33316
Class01= 904/1.50176e+06	0.0601962
Class11= 34989/36630	95.5201

 counting_test_errors.........

test1_NErrors= 8935/384611 2.32313
Class01= 267/375551	0.0710955
Class11= 8668/9060	95.6733

.................................
Epoch 1241 Error= 130871 0 (439925,954889) 
.................................
Epoch 1242 Error= 130757 0 (440421,954417) 
.................................
Epoch 1243 Error= 130797 0 (451520,961142) 
.................................
Epoch 1244 Error= 136099 0 (1.39933e+06,878074) 
.................................
Epoch 1245 Error= 135253 0 (87869.8,921199) 
.................................
Epoch 1246 Error= 134533 0 (83574.1,917939) 
.................................
Epoch 1247 Error= 134167 0 (87173.3,924945) 
.................................
Epoch 1248 Error= 133851 0 (105267,920879) 
.................................
Epoch 1249 Error= 133542 0 (132757,920840) 
.................................
Epoch 1250 Error= 133296 0 (155879,920214) 
 counting_train_errors.................................

train1_NErrors= 36044/1.53838e+06 2.34298
Class01= 774/1.50176e+06	0.0515397
Class11= 35270/36630	96.2872

 counting_test_errors.........

test1_NErrors= 8948/384611 2.32651
Class01= 220/375551	0.0585806
Class11= 8728/9060	96.3355

.................................
Epoch 1251 Error= 133112 0 (171365,914107) 
.................................
Epoch 1252 Error= 133067 0 (180454,915311) 
.................................
Epoch 1253 Error= 132942 0 (188351,911185) 
.................................
Epoch 1254 Error= 132790 0 (191653,917051) 
.................................
Epoch 1255 Error= 132757 0 (194544,907459) 
.................................
Epoch 1256 Error= 132683 0 (200767,905711) 
.................................
Epoch 1257 Error= 132682 0 (203992,917847) 
.................................
Epoch 1258 Error= 132570 0 (202526,914651) 
.................................
Epoch 1259 Error= 132572 0 (202263,913278) 
.................................
Epoch 1260 Error= 132451 0 (204540,923728) 
 counting_train_errors.................................

train1_NErrors= 36045/1.53838e+06 2.34304
Class01= 1278/1.50176e+06	0.0851004
Class11= 34767/36630	94.914

 counting_test_errors.........

test1_NErrors= 8959/384611 2.32937
Class01= 357/375551	0.0950603
Class11= 8602/9060	94.9448

.................................
Epoch 1261 Error= 132430 0 (204132,918808) 
.................................
Epoch 1262 Error= 132493 0 (205849,920234) 
.................................
Epoch 1263 Error= 132400 0 (204729,906873) 
.................................
Epoch 1264 Error= 132429 0 (208375,909560) 
.................................
Epoch 1265 Error= 132323 0 (206733,909865) 
.................................
Epoch 1266 Error= 132289 0 (206617,929609) 
.................................
Epoch 1267 Error= 132265 0 (209788,928416) 
.................................
Epoch 1268 Error= 132230 0 (209064,918947) 
.................................
Epoch 1269 Error= 132235 0 (212259,929489) 
.................................
Epoch 1270 Error= 132085 0 (215032,932603) 
 counting_train_errors.................................

train1_NErrors= 35985/1.53838e+06 2.33914
Class01= 838/1.50176e+06	0.0558014
Class11= 35147/36630	95.9514

 counting_test_errors.........

test1_NErrors= 8952/384611 2.32755
Class01= 251/375551	0.0668351
Class11= 8701/9060	96.0375

.................................
Epoch 1271 Error= 132020 0 (216437,930958) 
.................................
Epoch 1272 Error= 131989 0 (218787,937114) 
.................................
Epoch 1273 Error= 131927 0 (224449,930213) 
.................................
Epoch 1274 Error= 131862 0 (225354,934729) 
.................................
Epoch 1275 Error= 131769 0 (233811,948241) 
.................................
Epoch 1276 Error= 131721 0 (240038,937924) 
.................................
Epoch 1277 Error= 131657 0 (244932,942413) 
.................................
Epoch 1278 Error= 131539 0 (252237,950861) 
.................................
Epoch 1279 Error= 131489 0 (254848,942546) 
.................................
Epoch 1280 Error= 131412 0 (262278,935296) 
 counting_train_errors.................................

train1_NErrors= 35925/1.53838e+06 2.33524
Class01= 1094/1.50176e+06	0.0728481
Class11= 34831/36630	95.0887

 counting_test_errors.........

test1_NErrors= 8925/384611 2.32053
Class01= 301/375551	0.0801489
Class11= 8624/9060	95.1876

.................................
Epoch 1281 Error= 131402 0 (267119,943061) 
.................................
Epoch 1282 Error= 131275 0 (272115,944804) 
.................................
Epoch 1283 Error= 131272 0 (276218,954537) 
.................................
Epoch 1284 Error= 131165 0 (282480,955801) 
.................................
Epoch 1285 Error= 131129 0 (293002,949635) 
.................................
Epoch 1286 Error= 131033 0 (294392,946228) 
.................................
Epoch 1287 Error= 131006 0 (293459,951324) 
.................................
Epoch 1288 Error= 130975 0 (315655,945691) 
.................................
Epoch 1289 Error= 130925 0 (314468,948446) 
.................................
Epoch 1290 Error= 130952 0 (312931,960910) 
 counting_train_errors.................................

train1_NErrors= 36050/1.53838e+06 2.34337
Class01= 1995/1.50176e+06	0.132845
Class11= 34055/36630	92.9702

 counting_test_errors.........

test1_NErrors= 8993/384611 2.33821
Class01= 564/375551	0.150179
Class11= 8429/9060	93.0353

.................................
Epoch 1291 Error= 130873 0 (315885,950901) 
.................................
Epoch 1292 Error= 130865 0 (335802,948322) 
.................................
Epoch 1293 Error= 130841 0 (317916,944322) 
.................................
Epoch 1294 Error= 130833 0 (326506,939292) 
.................................
Epoch 1295 Error= 130804 0 (328260,954653) 
.................................
Epoch 1296 Error= 130807 0 (339458,962090) 
.................................
Epoch 1297 Error= 130771 0 (334566,949599) 
.................................
Epoch 1298 Error= 130798 0 (350186,946930) 
.................................
Epoch 1299 Error= 130781 0 (338934,941961) 
.................................
Epoch 1300 Error= 130731 0 (350261,959508) 
 counting_train_errors.................................

train1_NErrors= 35920/1.53838e+06 2.33492
Class01= 1091/1.50176e+06	0.0726483
Class11= 34829/36630	95.0833

 counting_test_errors.........

test1_NErrors= 8921/384611 2.31949
Class01= 297/375551	0.0790838
Class11= 8624/9060	95.1876

.................................
Epoch 1301 Error= 130791 0 (349880,962096) 
.................................
Epoch 1302 Error= 130714 0 (348367,955440) 
.................................
Epoch 1303 Error= 130728 0 (355070,960320) 
.................................
Epoch 1304 Error= 130759 0 (356741,958595) 
.................................
Epoch 1305 Error= 130726 0 (360143,959701) 
.................................
Epoch 1306 Error= 130708 0 (357211,935440) 
.................................
Epoch 1307 Error= 130724 0 (361612,960757) 
.................................
Epoch 1308 Error= 130783 0 (364159,966957) 
.................................
Epoch 1309 Error= 130687 0 (367760,958734) 
.................................
Epoch 1310 Error= 130675 0 (363193,946478) 
 counting_train_errors.................................

train1_NErrors= 35854/1.53838e+06 2.33063
Class01= 1033/1.50176e+06	0.0687862
Class11= 34821/36630	95.0614

 counting_test_errors.........

test1_NErrors= 8915/384611 2.31793
Class01= 303/375551	0.0806815
Class11= 8612/9060	95.0552

.................................
Epoch 1311 Error= 130679 0 (370089,952553) 
.................................
Epoch 1312 Error= 130706 0 (363991,958755) 
.................................
Epoch 1313 Error= 130658 0 (365835,964217) 
.................................
Epoch 1314 Error= 130691 0 (372634,961306) 
.................................
Epoch 1315 Error= 130701 0 (383580,957875) 
.................................
Epoch 1316 Error= 130675 0 (378328,951162) 
.................................
Epoch 1317 Error= 130692 0 (373749,954973) 
.................................
Epoch 1318 Error= 130657 0 (381974,975613) 
.................................
Epoch 1319 Error= 130696 0 (400451,957814) 
.................................
Epoch 1320 Error= 130631 0 (384611,966762) 
 counting_train_errors.................................

train1_NErrors= 35878/1.53838e+06 2.33219
Class01= 851/1.50176e+06	0.056667
Class11= 35027/36630	95.6238

 counting_test_errors.........

test1_NErrors= 8920/384611 2.31923
Class01= 242/375551	0.0644387
Class11= 8678/9060	95.7837

.................................
Epoch 1321 Error= 130644 0 (378987,955382) 
.................................
Epoch 1322 Error= 130645 0 (384725,967011) 
.................................
Epoch 1323 Error= 131009 0 (507551,962138) 
.................................
Epoch 1324 Error= 130660 0 (372921,962670) 
.................................
Epoch 1325 Error= 130659 0 (375224,958435) 
.................................
Epoch 1326 Error= 130597 0 (376088,966476) 
.................................
Epoch 1327 Error= 130615 0 (387599,962201) 
.................................
Epoch 1328 Error= 130615 0 (378650,970820) 
.................................
Epoch 1329 Error= 130631 0 (391048,953602) 
.................................
Epoch 1330 Error= 130607 0 (379734,960576) 
 counting_train_errors.................................

train1_NErrors= 35866/1.53838e+06 2.33141
Class01= 1301/1.50176e+06	0.086632
Class11= 34565/36630	94.3625

 counting_test_errors.........

test1_NErrors= 8944/384611 2.32547
Class01= 383/375551	0.101983
Class11= 8561/9060	94.4923

.................................
Epoch 1331 Error= 130555 0 (384293,958904) 
.................................
Epoch 1332 Error= 130638 0 (388842,974093) 
.................................
Epoch 1333 Error= 130591 0 (389279,962073) 
.................................
Epoch 1334 Error= 130603 0 (382834,958133) 
.................................
Epoch 1335 Error= 130586 0 (376509,975626) 
.................................
Epoch 1336 Error= 130548 0 (393191,965354) 
.................................
Epoch 1337 Error= 130613 0 (393276,965204) 
.................................
Epoch 1338 Error= 130640 0 (432202,979378) 
.................................
Epoch 1339 Error= 130597 0 (383776,967806) 
.................................
Epoch 1340 Error= 130574 0 (382577,977702) 
 counting_train_errors.................................

train1_NErrors= 35872/1.53838e+06 2.3318
Class01= 1539/1.50176e+06	0.10248
Class11= 34333/36630	93.7292

 counting_test_errors.........

test1_NErrors= 8966/384611 2.33119
Class01= 464/375551	0.123552
Class11= 8502/9060	93.8411

.................................
Epoch 1341 Error= 130635 0 (400168,962412) 
.................................
Epoch 1342 Error= 130549 0 (397271,958007) 
.................................
Epoch 1343 Error= 130498 0 (402693,966840) 
.................................
Epoch 1344 Error= 130563 0 (406087,969886) 
.................................
Epoch 1345 Error= 130548 0 (399453,957404) 
.................................
Epoch 1346 Error= 130507 0 (399269,965180) 
.................................
Epoch 1347 Error= 130583 0 (418538,971232) 
.................................
Epoch 1348 Error= 130532 0 (391088,963030) 
.................................
Epoch 1349 Error= 130559 0 (405562,975329) 
.................................
Epoch 1350 Error= 130567 0 (402266,968800) 
 counting_train_errors.................................

train1_NErrors= 35843/1.53838e+06 2.32991
Class01= 999/1.50176e+06	0.0665222
Class11= 34844/36630	95.1242

 counting_test_errors.........

test1_NErrors= 8936/384611 2.32339
Class01= 303/375551	0.0806815
Class11= 8633/9060	95.287

.................................
Epoch 1351 Error= 130530 0 (398069,965106) 
.................................
Epoch 1352 Error= 130717 0 (459920,955029) 
.................................
Epoch 1353 Error= 130562 0 (398090,970901) 
.................................
Epoch 1354 Error= 130522 0 (396179,967367) 
.................................
Epoch 1355 Error= 130521 0 (397236,983244) 
.................................
Epoch 1356 Error= 130562 0 (425589,977094) 
.................................
Epoch 1357 Error= 130497 0 (392818,962026) 
.................................
Epoch 1358 Error= 130478 0 (406469,970592) 
.................................
Epoch 1359 Error= 130526 0 (400124,975906) 
.................................
Epoch 1360 Error= 130479 0 (399347,958601) 
 counting_train_errors.................................

train1_NErrors= 35951/1.53838e+06 2.33693
Class01= 1467/1.50176e+06	0.0976857
Class11= 34484/36630	94.1414

 counting_test_errors.........

test1_NErrors= 8951/384611 2.32729
Class01= 412/375551	0.109705
Class11= 8539/9060	94.2494

.................................
Epoch 1361 Error= 130552 0 (405481,979414) 
.................................
Epoch 1362 Error= 130488 0 (405683,942442) 
.................................
Epoch 1363 Error= 130397 0 (400428,957556) 
.................................
Epoch 1364 Error= 130463 0 (412299,973193) 
.................................
Epoch 1365 Error= 130591 0 (405181,968566) 
.................................
Epoch 1366 Error= 130507 0 (402542,972565) 
.................................
Epoch 1367 Error= 130429 0 (404478,970999) 
.................................
Epoch 1368 Error= 130437 0 (411810,966616) 
.................................
Epoch 1369 Error= 130506 0 (414531,973104) 
.................................
Epoch 1370 Error= 130510 0 (431062,962513) 
 counting_train_errors.................................

train1_NErrors= 35856/1.53838e+06 2.33076
Class01= 961/1.50176e+06	0.0639918
Class11= 34895/36630	95.2634

 counting_test_errors.........

test1_NErrors= 8911/384611 2.31689
Class01= 271/375551	0.0721606
Class11= 8640/9060	95.3642

.................................
Epoch 1371 Error= 130481 0 (411126,970259) 
.................................
Epoch 1372 Error= 130456 0 (407182,959961) 
.................................
Epoch 1373 Error= 130557 0 (460054,971889) 
.................................
Epoch 1374 Error= 130418 0 (404820,986088) 
.................................
Epoch 1375 Error= 130419 0 (410019,979450) 
.................................
Epoch 1376 Error= 130469 0 (410508,956824) 
.................................
Epoch 1377 Error= 130411 0 (400622,979107) 
.................................
Epoch 1378 Error= 130470 0 (446943,977574) 
.................................
Epoch 1379 Error= 130531 0 (402110,972254) 
.................................
Epoch 1380 Error= 130366 0 (407099,969977) 
 counting_train_errors.................................

train1_NErrors= 35910/1.53838e+06 2.33427
Class01= 1447/1.50176e+06	0.0963539
Class11= 34463/36630	94.0841

 counting_test_errors.........

test1_NErrors= 8984/384611 2.33587
Class01= 436/375551	0.116096
Class11= 8548/9060	94.3488

.................................
Epoch 1381 Error= 130451 0 (414597,990532) 
.................................
Epoch 1382 Error= 130426 0 (407342,981603) 
.................................
Epoch 1383 Error= 130461 0 (418692,982574) 
.................................
Epoch 1384 Error= 130421 0 (410501,973246) 
.................................
Epoch 1385 Error= 131698 0 (638340,996336) 
.................................
Epoch 1386 Error= 130515 0 (382686,963675) 
.................................
Epoch 1387 Error= 130422 0 (394003,956823) 
.................................
Epoch 1388 Error= 130406 0 (401032,969240) 
.................................
Epoch 1389 Error= 130434 0 (419661,974376) 
.................................
Epoch 1390 Error= 130404 0 (406432,969805) 
 counting_train_errors.................................

train1_NErrors= 35893/1.53838e+06 2.33316
Class01= 1260/1.50176e+06	0.0839018
Class11= 34633/36630	94.5482

 counting_test_errors.........

test1_NErrors= 8944/384611 2.32547
Class01= 359/375551	0.0955929
Class11= 8585/9060	94.7572

.................................
Epoch 1391 Error= 130384 0 (403256,978478) 
.................................
Epoch 1392 Error= 130455 0 (402742,971037) 
.................................
Epoch 1393 Error= 130363 0 (405583,983037) 
.................................
Epoch 1394 Error= 130386 0 (400793,981304) 
.................................
Epoch 1395 Error= 130405 0 (403102,974101) 
.................................
Epoch 1396 Error= 130433 0 (408942,998123) 
.................................
Epoch 1397 Error= 130364 0 (403692,967074) 
.................................
Epoch 1398 Error= 130426 0 (464773,973914) 
.................................
Epoch 1399 Error= 130324 0 (397381,993058) 
.................................
Epoch 1400 Error= 130394 0 (412990,985681) 
 counting_train_errors.................................

train1_NErrors= 35815/1.53838e+06 2.32809
Class01= 1379/1.50176e+06	0.0918259
Class11= 34436/36630	94.0104

 counting_test_errors.........

test1_NErrors= 8955/384611 2.32833
Class01= 424/375551	0.112901
Class11= 8531/9060	94.1611

.................................
Epoch 1401 Error= 130362 0 (401868,973707) 
.................................
Epoch 1402 Error= 130403 0 (415675,989430) 
.................................
Epoch 1403 Error= 130460 0 (417283,988327) 
.................................
Epoch 1404 Error= 130392 0 (410856,994135) 
.................................
Epoch 1405 Error= 130461 0 (456639,977217) 
.................................
Epoch 1406 Error= 130356 0 (404263,982634) 
.................................
Epoch 1407 Error= 130341 0 (406500,987754) 
.................................
Epoch 1408 Error= 130338 0 (418131,973085) 
.................................
Epoch 1409 Error= 130358 0 (408721,987688) 
.................................
Epoch 1410 Error= 130400 0 (412163,991724) 
 counting_train_errors.................................

train1_NErrors= 35861/1.53838e+06 2.33108
Class01= 1223/1.50176e+06	0.0814381
Class11= 34638/36630	94.5618

 counting_test_errors.........

test1_NErrors= 8959/384611 2.32937
Class01= 363/375551	0.096658
Class11= 8596/9060	94.8786

.................................
Epoch 1411 Error= 130346 0 (404956,988762) 
.................................
Epoch 1412 Error= 130338 0 (414759,1.00189e+06) 
.................................
Epoch 1413 Error= 130354 0 (408259,984313) 
.................................
Epoch 1414 Error= 130311 0 (412623,991106) 
.................................
Epoch 1415 Error= 130306 0 (412174,980342) 
.................................
Epoch 1416 Error= 130349 0 (409698,987146) 
.................................
Epoch 1417 Error= 130449 0 (528159,986857) 
.................................
Epoch 1418 Error= 130313 0 (398654,987419) 
.................................
Epoch 1419 Error= 130319 0 (430244,990825) 
.................................
Epoch 1420 Error= 130315 0 (403269,1.00036e+06) 
 counting_train_errors.................................

train1_NErrors= 35919/1.53838e+06 2.33485
Class01= 693/1.50176e+06	0.046146
Class11= 35226/36630	96.1671

 counting_test_errors.........

test1_NErrors= 8949/384611 2.32677
Class01= 210/375551	0.0559178
Class11= 8739/9060	96.457

.................................
Epoch 1421 Error= 130310 0 (409688,984608) 
.................................
Epoch 1422 Error= 130357 0 (407218,995424) 
.................................
Epoch 1423 Error= 130307 0 (410803,981508) 
.................................
Epoch 1424 Error= 130336 0 (414799,996786) 
.................................
Epoch 1425 Error= 130269 0 (414173,997006) 
.................................
Epoch 1426 Error= 130266 0 (412075,990170) 
.................................
Epoch 1427 Error= 130311 0 (417351,993309) 
.................................
Epoch 1428 Error= 130250 0 (406686,991368) 
.................................
Epoch 1429 Error= 130326 0 (454343,1.004e+06) 
.................................
Epoch 1430 Error= 130265 0 (408826,985601) 
 counting_train_errors.................................

train1_NErrors= 35874/1.53838e+06 2.33193
Class01= 1545/1.50176e+06	0.10288
Class11= 34329/36630	93.7183

 counting_test_errors.........

test1_NErrors= 8990/384611 2.33743
Class01= 479/375551	0.127546
Class11= 8511/9060	93.9404

.................................
Epoch 1431 Error= 130230 0 (411858,1.01514e+06) 
.................................
Epoch 1432 Error= 130336 0 (415224,990407) 
.................................
Epoch 1433 Error= 130266 0 (412441,1.00499e+06) 
.................................
Epoch 1434 Error= 130268 0 (412284,1.00924e+06) 
.................................
Epoch 1435 Error= 130259 0 (421883,1.01426e+06) 
.................................
Epoch 1436 Error= 130199 0 (424865,984655) 
.................................
Epoch 1437 Error= 130299 0 (470953,1.01076e+06) 
.................................
Epoch 1438 Error= 130263 0 (432493,984304) 
.................................
Epoch 1439 Error= 130276 0 (408243,997261) 
.................................
Epoch 1440 Error= 130290 0 (416698,987600) 
 counting_train_errors.................................

train1_NErrors= 35837/1.53838e+06 2.32952
Class01= 1218/1.50176e+06	0.0811051
Class11= 34619/36630	94.51

 counting_test_errors.........

test1_NErrors= 8967/384611 2.33145
Class01= 382/375551	0.101717
Class11= 8585/9060	94.7572

.................................
Epoch 1441 Error= 130211 0 (412836,1.0068e+06) 
.................................
Epoch 1442 Error= 130219 0 (423259,1.00566e+06) 
.................................
Epoch 1443 Error= 130314 0 (446736,992207) 
.................................
Epoch 1444 Error= 130236 0 (404624,983684) 
.................................
Epoch 1445 Error= 130330 0 (417083,1.00764e+06) 
.................................
Epoch 1446 Error= 130246 0 (409904,1.02139e+06) 
.................................
Epoch 1447 Error= 130257 0 (425668,1.00508e+06) 
.................................
Epoch 1448 Error= 130254 0 (424587,1.0048e+06) 
.................................
Epoch 1449 Error= 130236 0 (410854,1.00817e+06) 
.................................
Epoch 1450 Error= 130347 0 (431981,1.01782e+06) 
 counting_train_errors.................................

train1_NErrors= 35826/1.53838e+06 2.32881
Class01= 1140/1.50176e+06	0.0759112
Class11= 34686/36630	94.6929

 counting_test_errors.........

test1_NErrors= 8959/384611 2.32937
Class01= 355/375551	0.0945278
Class11= 8604/9060	94.9669

.................................
Epoch 1451 Error= 130163 0 (413737,1.00871e+06) 
.................................
Epoch 1452 Error= 130292 0 (447699,1.008e+06) 
.................................
Epoch 1453 Error= 130167 0 (420545,1.00962e+06) 
.................................
Epoch 1454 Error= 130156 0 (411963,1.00868e+06) 
.................................
Epoch 1455 Error= 130236 0 (415759,1.00602e+06) 
.................................
Epoch 1456 Error= 130673 0 (630446,1.00385e+06) 
.................................
Epoch 1457 Error= 130231 0 (406883,1.00622e+06) 
.................................
Epoch 1458 Error= 130167 0 (406241,1.01778e+06) 
.................................
Epoch 1459 Error= 130149 0 (411546,1.00267e+06) 
.................................
Epoch 1460 Error= 130251 0 (408282,997417) 
 counting_train_errors.................................

train1_NErrors= 35823/1.53838e+06 2.32861
Class01= 1478/1.50176e+06	0.0984182
Class11= 34345/36630	93.7619

 counting_test_errors.........

test1_NErrors= 8984/384611 2.33587
Class01= 454/375551	0.120889
Class11= 8530/9060	94.1501

.................................
Epoch 1461 Error= 130166 0 (402544,1.00669e+06) 
.................................
Epoch 1462 Error= 130196 0 (406645,998885) 
.................................
Epoch 1463 Error= 130160 0 (405482,1.00427e+06) 
.................................
Epoch 1464 Error= 130294 0 (413077,1.00804e+06) 
.................................
Epoch 1465 Error= 130176 0 (409346,996827) 
.................................
Epoch 1466 Error= 130226 0 (414505,1.00551e+06) 
.................................
Epoch 1467 Error= 130229 0 (412687,1.01325e+06) 
.................................
Epoch 1468 Error= 130204 0 (419728,1.01834e+06) 
.................................
Epoch 1469 Error= 130102 0 (414628,1.00773e+06) 
.................................
Epoch 1470 Error= 130125 0 (416725,999343) 
 counting_train_errors.................................

train1_NErrors= 35818/1.53838e+06 2.32829
Class01= 1296/1.50176e+06	0.086299
Class11= 34522/36630	94.2452

 counting_test_errors.........

test1_NErrors= 8981/384611 2.33509
Class01= 411/375551	0.109439
Class11= 8570/9060	94.5916

.................................
Epoch 1471 Error= 130131 0 (411951,1.01567e+06) 
.................................
Epoch 1472 Error= 130224 0 (455466,1.00875e+06) 
.................................
Epoch 1473 Error= 130147 0 (417476,999714) 
.................................
Epoch 1474 Error= 130154 0 (412281,1.00851e+06) 
.................................
Epoch 1475 Error= 130164 0 (413065,1.01188e+06) 
.................................
Epoch 1476 Error= 130125 0 (419426,1.01056e+06) 
.................................
Epoch 1477 Error= 130145 0 (414508,1.00945e+06) 
.................................
Epoch 1478 Error= 130127 0 (407862,1.00841e+06) 
.................................
Epoch 1479 Error= 130119 0 (427949,1.0053e+06) 
.................................
Epoch 1480 Error= 130179 0 (414085,1.01765e+06) 
 counting_train_errors.................................

train1_NErrors= 35873/1.53838e+06 2.33186
Class01= 1111/1.50176e+06	0.0739801
Class11= 34762/36630	94.9004

 counting_test_errors.........

test1_NErrors= 8960/384611 2.32963
Class01= 342/375551	0.0910662
Class11= 8618/9060	95.1214

.................................
Epoch 1481 Error= 130121 0 (412761,994277) 
.................................
Epoch 1482 Error= 130117 0 (412952,1.02366e+06) 
.................................
Epoch 1483 Error= 130144 0 (413864,1.02142e+06) 
.................................
Epoch 1484 Error= 130106 0 (425563,1.00624e+06) 
.................................
Epoch 1485 Error= 130119 0 (408458,1.00885e+06) 
.................................
Epoch 1486 Error= 130136 0 (416897,1.0225e+06) 
.................................
Epoch 1487 Error= 130135 0 (420743,1.01583e+06) 
.................................
Epoch 1488 Error= 130120 0 (420584,1.00943e+06) 
.................................
Epoch 1489 Error= 130097 0 (419232,1.00582e+06) 
.................................
Epoch 1490 Error= 130123 0 (419159,1.02761e+06) 
 counting_train_errors.................................

train1_NErrors= 35900/1.53838e+06 2.33362
Class01= 1846/1.50176e+06	0.122923
Class11= 34054/36630	92.9675

 counting_test_errors.........

test1_NErrors= 9008/384611 2.34211
Class01= 532/375551	0.141659
Class11= 8476/9060	93.5541

.................................
Epoch 1491 Error= 130100 0 (406856,1.02774e+06) 
.................................
Epoch 1492 Error= 130037 0 (413340,999099) 
.................................
Epoch 1493 Error= 130159 0 (419545,1.02638e+06) 
.................................
Epoch 1494 Error= 130118 0 (420510,1.02401e+06) 
.................................
Epoch 1495 Error= 130109 0 (415259,1.02216e+06) 
.................................
Epoch 1496 Error= 130029 0 (414826,1.02347e+06) 
.................................
Epoch 1497 Error= 130130 0 (414038,1.00928e+06) 
.................................
Epoch 1498 Error= 130094 0 (413919,1.00857e+06) 
.................................
Epoch 1499 Error= 130084 0 (423745,1.01517e+06) 
.................................
Epoch 1500 Error= 130067 0 (412090,1.01515e+06) 
 counting_train_errors.................................

train1_NErrors= 35908/1.53838e+06 2.33414
Class01= 1575/1.50176e+06	0.104877
Class11= 34333/36630	93.7292

 counting_test_errors.........

test1_NErrors= 8996/384611 2.33899
Class01= 467/375551	0.124351
Class11= 8529/9060	94.1391

.................................
Epoch 1501 Error= 130131 0 (421477,1.01461e+06) 
.................................
Epoch 1502 Error= 130051 0 (418582,1.01528e+06) 
.................................
Epoch 1503 Error= 130155 0 (421766,1.02336e+06) 
.................................
Epoch 1504 Error= 130131 0 (426502,1.01635e+06) 
.................................
Epoch 1505 Error= 130047 0 (412324,1.03042e+06) 
.................................
Epoch 1506 Error= 130089 0 (424493,1.01925e+06) 
.................................
Epoch 1507 Error= 130032 0 (424252,1.0226e+06) 
.................................
Epoch 1508 Error= 130142 0 (413680,1.02122e+06) 
.................................
Epoch 1509 Error= 130018 0 (435576,1.01933e+06) 
.................................
Epoch 1510 Error= 130036 0 (408758,1.0393e+06) 
 counting_train_errors.................................

train1_NErrors= 35791/1.53838e+06 2.32653
Class01= 1228/1.50176e+06	0.081771
Class11= 34563/36630	94.3571

 counting_test_errors.........

test1_NErrors= 8985/384611 2.33613
Class01= 393/375551	0.104646
Class11= 8592/9060	94.8344

.................................
Epoch 1511 Error= 129991 0 (415024,1.02382e+06) 
.................................
Epoch 1512 Error= 130143 0 (417928,1.03072e+06) 
.................................
Epoch 1513 Error= 130065 0 (419357,1.01833e+06) 
.................................
Epoch 1514 Error= 130059 0 (420657,1.03198e+06) 
.................................
Epoch 1515 Error= 130031 0 (415631,1.04208e+06) 
.................................
Epoch 1516 Error= 130062 0 (415752,1.01633e+06) 
.................................
Epoch 1517 Error= 130055 0 (417116,1.04119e+06) 
.................................
Epoch 1518 Error= 130040 0 (412946,1.01656e+06) 
.................................
Epoch 1519 Error= 130014 0 (416657,1.0165e+06) 
.................................
Epoch 1520 Error= 129990 0 (415529,1.0184e+06) 
 counting_train_errors.................................

train1_NErrors= 35851/1.53838e+06 2.33043
Class01= 978/1.50176e+06	0.0651238
Class11= 34873/36630	95.2034

 counting_test_errors.........

test1_NErrors= 8964/384611 2.33067
Class01= 310/375551	0.0825454
Class11= 8654/9060	95.5188

.................................
Epoch 1521 Error= 130015 0 (417793,1.04022e+06) 
.................................
Epoch 1522 Error= 129979 0 (417894,1.02457e+06) 
.................................
Epoch 1523 Error= 129990 0 (412717,1.02601e+06) 
.................................
Epoch 1524 Error= 129954 0 (420101,1.0352e+06) 
.................................
Epoch 1525 Error= 130022 0 (425744,1.0312e+06) 
.................................
Epoch 1526 Error= 130024 0 (411842,1.03749e+06) 
.................................
Epoch 1527 Error= 130190 0 (473668,1.02781e+06) 
.................................
Epoch 1528 Error= 129981 0 (402019,1.04014e+06) 
.................................
Epoch 1529 Error= 129987 0 (417559,1.0184e+06) 
.................................
Epoch 1530 Error= 129960 0 (410002,1.02266e+06) 
 counting_train_errors.................................

train1_NErrors= 35845/1.53838e+06 2.33004
Class01= 810/1.50176e+06	0.0539369
Class11= 35035/36630	95.6456

 counting_test_errors.........

test1_NErrors= 8957/384611 2.32885
Class01= 260/375551	0.0692316
Class11= 8697/9060	95.9934

.................................
Epoch 1531 Error= 129960 0 (412137,1.01186e+06) 
.................................
Epoch 1532 Error= 129961 0 (423647,1.04945e+06) 
.................................
Epoch 1533 Error= 129997 0 (404854,1.01461e+06) 
.................................
Epoch 1534 Error= 129952 0 (416921,1.03445e+06) 
.................................
Epoch 1535 Error= 130010 0 (415464,1.03421e+06) 
.................................
Epoch 1536 Error= 130004 0 (410422,1.05046e+06) 
.................................
Epoch 1537 Error= 129992 0 (419595,1.02743e+06) 
.................................
Epoch 1538 Error= 129920 0 (425564,1.03457e+06) 
.................................
Epoch 1539 Error= 129939 0 (408529,1.04239e+06) 
.................................
Epoch 1540 Error= 129876 0 (407464,1.02845e+06) 
 counting_train_errors.................................

train1_NErrors= 35956/1.53838e+06 2.33726
Class01= 2373/1.50176e+06	0.158015
Class11= 33583/36630	91.6817

 counting_test_errors.........

test1_NErrors= 9069/384611 2.35797
Class01= 704/375551	0.187458
Class11= 8365/9060	92.3289

.................................
Epoch 1541 Error= 130381 0 (419471,1.03379e+06) 
.................................
Epoch 1542 Error= 129978 0 (395890,1.03539e+06) 
.................................
Epoch 1543 Error= 129900 0 (415069,1.04027e+06) 
.................................
Epoch 1544 Error= 130070 0 (443277,1.04739e+06) 
.................................
Epoch 1545 Error= 129983 0 (409640,1.04044e+06) 
.................................
Epoch 1546 Error= 130016 0 (448837,1.03682e+06) 
.................................
Epoch 1547 Error= 129983 0 (415458,1.0565e+06) 
.................................
Epoch 1548 Error= 129986 0 (413862,1.04751e+06) 
.................................
Epoch 1549 Error= 129903 0 (414461,1.03748e+06) 
.................................
Epoch 1550 Error= 129961 0 (413413,1.05697e+06) 
 counting_train_errors.................................

train1_NErrors= 35813/1.53838e+06 2.32796
Class01= 1154/1.50176e+06	0.0768434
Class11= 34659/36630	94.6192

 counting_test_errors.........

test1_NErrors= 8969/384611 2.33197
Class01= 349/375551	0.0929301
Class11= 8620/9060	95.1435

.................................
Epoch 1551 Error= 129904 0 (409003,1.0527e+06) 
.................................
Epoch 1552 Error= 129940 0 (414239,1.04898e+06) 
.................................
Epoch 1553 Error= 129914 0 (406819,1.03772e+06) 
.................................
Epoch 1554 Error= 129911 0 (406418,1.02648e+06) 
.................................
Epoch 1555 Error= 130015 0 (406753,1.07621e+06) 
.................................
Epoch 1556 Error= 130024 0 (409455,1.03928e+06) 
.................................
Epoch 1557 Error= 129931 0 (408100,1.0239e+06) 
.................................
Epoch 1558 Error= 129920 0 (408744,1.04187e+06) 
.................................
Epoch 1559 Error= 129982 0 (423281,1.03613e+06) 
.................................
Epoch 1560 Error= 129919 0 (425696,1.05226e+06) 
 counting_train_errors.................................

train1_NErrors= 35760/1.53838e+06 2.32452
Class01= 1258/1.50176e+06	0.0837687
Class11= 34502/36630	94.1906

 counting_test_errors.........

test1_NErrors= 8985/384611 2.33613
Class01= 395/375551	0.105179
Class11= 8590/9060	94.8124

.................................
Epoch 1561 Error= 129886 0 (404840,1.02841e+06) 
.................................
Epoch 1562 Error= 129918 0 (405879,1.05225e+06) 
.................................
Epoch 1563 Error= 129878 0 (413908,1.04448e+06) 
.................................
Epoch 1564 Error= 129857 0 (412713,1.0388e+06) 
.................................
Epoch 1565 Error= 129924 0 (421431,1.02645e+06) 
.................................
Epoch 1566 Error= 129932 0 (411579,1.05124e+06) 
.................................
Epoch 1567 Error= 129860 0 (413414,1.05139e+06) 
.................................
Epoch 1568 Error= 129938 0 (436322,1.04395e+06) 
.................................
Epoch 1569 Error= 136200 0 (2.93031e+06,876366) 
.................................
Epoch 1570 Error= 140083 0 (43023.5,799478) 
 counting_train_errors.................................

train1_NErrors= 36284/1.53838e+06 2.35858
Class01= 1257/1.50176e+06	0.0837021
Class11= 35027/36630	95.6238

 counting_test_errors.........

test1_NErrors= 9013/384611 2.34341
Class01= 358/375551	0.0953266
Class11= 8655/9060	95.5298

.................................
Epoch 1571 Error= 136876 0 (59810.3,955624) 
.................................
Epoch 1572 Error= 135658 0 (78979,982437) 
.................................
Epoch 1573 Error= 135067 0 (95996.1,1.02773e+06) 
.................................
Epoch 1574 Error= 134686 0 (107853,991386) 
.................................
Epoch 1575 Error= 134468 0 (115191,994034) 
.................................
Epoch 1576 Error= 134287 0 (125193,990415) 
.................................
Epoch 1577 Error= 134095 0 (127514,1.00086e+06) 
.................................
Epoch 1578 Error= 134056 0 (130376,992225) 
.................................
Epoch 1579 Error= 133919 0 (132646,994372) 
.................................
Epoch 1580 Error= 133762 0 (136139,994030) 
 counting_train_errors.................................

train1_NErrors= 36043/1.53838e+06 2.34291
Class01= 1375/1.50176e+06	0.0915595
Class11= 34668/36630	94.6437

 counting_test_errors.........

test1_NErrors= 8947/384611 2.32625
Class01= 374/375551	0.099587
Class11= 8573/9060	94.6247

.................................
Epoch 1581 Error= 133730 0 (136226,993341) 
.................................
Epoch 1582 Error= 133657 0 (139526,995729) 
.................................
Epoch 1583 Error= 133598 0 (141386,991606) 
.................................
Epoch 1584 Error= 133644 0 (141774,1.0008e+06) 
.................................
Epoch 1585 Error= 133536 0 (142362,994584) 
.................................
Epoch 1586 Error= 133445 0 (142933,1.01202e+06) 
.................................
Epoch 1587 Error= 133473 0 (145151,1.02491e+06) 
.................................
Epoch 1588 Error= 133353 0 (143473,1.00536e+06) 
.................................
Epoch 1589 Error= 133367 0 (146841,1.00861e+06) 
.................................
Epoch 1590 Error= 133306 0 (147250,1.02037e+06) 
 counting_train_errors.................................

train1_NErrors= 36021/1.53838e+06 2.34148
Class01= 1245/1.50176e+06	0.082903
Class11= 34776/36630	94.9386

 counting_test_errors.........

test1_NErrors= 8962/384611 2.33015
Class01= 342/375551	0.0910662
Class11= 8620/9060	95.1435

.................................
Epoch 1591 Error= 133237 0 (145890,1.00087e+06) 
.................................
Epoch 1592 Error= 133208 0 (148487,1.00967e+06) 
.................................
Epoch 1593 Error= 133218 0 (147644,1.02438e+06) 
.................................
Epoch 1594 Error= 133098 0 (148852,1.01764e+06) 
.................................
Epoch 1595 Error= 133147 0 (150579,1.02596e+06) 
.................................
Epoch 1596 Error= 133084 0 (150430,1.03272e+06) 
.................................
Epoch 1597 Error= 133034 0 (153485,1.02162e+06) 
.................................
Epoch 1598 Error= 132931 0 (156572,1.01543e+06) 
.................................
Epoch 1599 Error= 132976 0 (156332,1.03557e+06) 
.................................
Epoch 1600 Error= 132859 0 (158488,1.03592e+06) 
 counting_train_errors.................................

train1_NErrors= 36025/1.53838e+06 2.34174
Class01= 1216/1.50176e+06	0.0809719
Class11= 34809/36630	95.0287

 counting_test_errors.........

test1_NErrors= 8931/384611 2.32209
Class01= 322/375551	0.0857407
Class11= 8609/9060	95.0221

.................................
Epoch 1601 Error= 132848 0 (161054,1.03828e+06) 
.................................
Epoch 1602 Error= 132833 0 (160821,1.04054e+06) 
.................................
Epoch 1603 Error= 132876 0 (163995,1.05415e+06) 
.................................
Epoch 1604 Error= 132768 0 (170331,1.04096e+06) 
.................................
Epoch 1605 Error= 132723 0 (168829,1.03973e+06) 
.................................
Epoch 1606 Error= 132644 0 (172818,1.02613e+06) 
.................................
Epoch 1607 Error= 132648 0 (176382,1.03212e+06) 
.................................
Epoch 1608 Error= 132620 0 (181802,1.07513e+06) 
.................................
Epoch 1609 Error= 132602 0 (182018,1.05005e+06) 
.................................
Epoch 1610 Error= 132427 0 (187715,1.06524e+06) 
 counting_train_errors.................................

train1_NErrors= 36108/1.53838e+06 2.34714
Class01= 2075/1.50176e+06	0.138172
Class11= 34033/36630	92.9102

 counting_test_errors.........

test1_NErrors= 9011/384611 2.34289
Class01= 579/375551	0.154173
Class11= 8432/9060	93.0684

.................................
Epoch 1611 Error= 132495 0 (190830,1.06395e+06) 
.................................
Epoch 1612 Error= 132377 0 (198243,1.07146e+06) 
.................................
Epoch 1613 Error= 132400 0 (203472,1.07011e+06) 
.................................
Epoch 1614 Error= 132347 0 (201415,1.07044e+06) 
.................................
Epoch 1615 Error= 132346 0 (206921,1.07867e+06) 
.................................
Epoch 1616 Error= 132341 0 (214240,1.08317e+06) 
.................................
Epoch 1617 Error= 132231 0 (216426,1.05679e+06) 
.................................
Epoch 1618 Error= 132179 0 (219610,1.07293e+06) 
.................................
Epoch 1619 Error= 132165 0 (226420,1.09173e+06) 
.................................
Epoch 1620 Error= 132155 0 (228272,1.07468e+06) 
 counting_train_errors.................................

train1_NErrors= 35965/1.53838e+06 2.33784
Class01= 1513/1.50176e+06	0.100749
Class11= 34452/36630	94.0541

 counting_test_errors.........

test1_NErrors= 8975/384611 2.33353
Class01= 439/375551	0.116895
Class11= 8536/9060	94.2163

.................................
Epoch 1621 Error= 132117 0 (232965,1.10924e+06) 
.................................
Epoch 1622 Error= 132089 0 (234926,1.07692e+06) 
.................................
Epoch 1623 Error= 132109 0 (237056,1.09052e+06) 
.................................
Epoch 1624 Error= 132091 0 (240545,1.11265e+06) 
.................................
Epoch 1625 Error= 132029 0 (244321,1.12187e+06) 
.................................
Epoch 1626 Error= 132044 0 (242316,1.09397e+06) 
.................................
Epoch 1627 Error= 131964 0 (247744,1.06982e+06) 
.................................
Epoch 1628 Error= 132057 0 (249604,1.11887e+06) 
.................................
Epoch 1629 Error= 131989 0 (251187,1.0869e+06) 
.................................
Epoch 1630 Error= 131948 0 (253103,1.09908e+06) 
 counting_train_errors.................................

train1_NErrors= 35982/1.53838e+06 2.33895
Class01= 918/1.50176e+06	0.0611285
Class11= 35064/36630	95.7248

 counting_test_errors.........

test1_NErrors= 8961/384611 2.32989
Class01= 277/375551	0.0737583
Class11= 8684/9060	95.8499

.................................
Epoch 1631 Error= 131922 0 (252509,1.09297e+06) 
.................................
Epoch 1632 Error= 131915 0 (258735,1.07847e+06) 
.................................
Epoch 1633 Error= 131914 0 (255747,1.09396e+06) 
.................................
Epoch 1634 Error= 131974 0 (257607,1.09877e+06) 
.................................
Epoch 1635 Error= 131847 0 (258374,1.0787e+06) 
.................................
Epoch 1636 Error= 131849 0 (261750,1.08495e+06) 
.................................
Epoch 1637 Error= 131921 0 (259257,1.07012e+06) 
.................................
Epoch 1638 Error= 131914 0 (261068,1.08224e+06) 
.................................
Epoch 1639 Error= 131826 0 (256370,1.07991e+06) 
.................................
Epoch 1640 Error= 131856 0 (266934,1.08609e+06) 
 counting_train_errors.................................

train1_NErrors= 36046/1.53838e+06 2.34311
Class01= 771/1.50176e+06	0.0513399
Class11= 35275/36630	96.3008

 counting_test_errors.........

test1_NErrors= 8959/384611 2.32937
Class01= 224/375551	0.0596457
Class11= 8735/9060	96.4128

.................................
Epoch 1641 Error= 131953 0 (262036,1.11669e+06) 
.................................
Epoch 1642 Error= 131760 0 (263097,1.09648e+06) 
.................................
Epoch 1643 Error= 131859 0 (266203,1.09274e+06) 
.................................
Epoch 1644 Error= 131796 0 (263492,1.08658e+06) 
.................................
Epoch 1645 Error= 131810 0 (275002,1.094e+06) 
.................................
Epoch 1646 Error= 131750 0 (276088,1.11357e+06) 
.................................
Epoch 1647 Error= 131814 0 (270599,1.10623e+06) 
.................................
Epoch 1648 Error= 131701 0 (272744,1.10412e+06) 
.................................
Epoch 1649 Error= 131652 0 (273756,1.08758e+06) 
.................................
Epoch 1650 Error= 131770 0 (277318,1.07721e+06) 
 counting_train_errors.................................

train1_NErrors= 36004/1.53838e+06 2.34038
Class01= 862/1.50176e+06	0.0573995
Class11= 35142/36630	95.9378

 counting_test_errors.........

test1_NErrors= 8959/384611 2.32937
Class01= 239/375551	0.0636398
Class11= 8720/9060	96.2472

.................................
Epoch 1651 Error= 131758 0 (270643,1.07252e+06) 
.................................
Epoch 1652 Error= 131704 0 (280579,1.09996e+06) 
.................................
Epoch 1653 Error= 131795 0 (275162,1.08777e+06) 
.................................
Epoch 1654 Error= 131713 0 (279816,1.07978e+06) 
.................................
Epoch 1655 Error= 131717 0 (275835,1.09146e+06) 
.................................
Epoch 1656 Error= 131747 0 (281238,1.09617e+06) 
.................................
Epoch 1657 Error= 131645 0 (284974,1.10634e+06) 
.................................
Epoch 1658 Error= 131716 0 (282165,1.08291e+06) 
.................................
Epoch 1659 Error= 131719 0 (286230,1.09058e+06) 
.................................
Epoch 1660 Error= 131646 0 (275477,1.09531e+06) 
 counting_train_errors.................................

train1_NErrors= 35963/1.53838e+06 2.33771
Class01= 1008/1.50176e+06	0.0671215
Class11= 34955/36630	95.4272

 counting_test_errors.........

test1_NErrors= 8971/384611 2.33249
Class01= 292/375551	0.0777524
Class11= 8679/9060	95.7947

.................................
Epoch 1661 Error= 131653 0 (288501,1.10228e+06) 
.................................
Epoch 1662 Error= 131632 0 (288980,1.07857e+06) 
.................................
Epoch 1663 Error= 131673 0 (283890,1.10908e+06) 
.................................
Epoch 1664 Error= 131638 0 (288317,1.09745e+06) 
.................................
Epoch 1665 Error= 131601 0 (288917,1.09925e+06) 
.................................
Epoch 1666 Error= 131586 0 (293657,1.09996e+06) 
.................................
Epoch 1667 Error= 131630 0 (285786,1.09771e+06) 
.................................
Epoch 1668 Error= 131668 0 (293541,1.13656e+06) 
.................................
Epoch 1669 Error= 131618 0 (289331,1.09058e+06) 
.................................
Epoch 1670 Error= 131651 0 (288875,1.10224e+06) 
 counting_train_errors.................................

train1_NErrors= 35937/1.53838e+06 2.33602
Class01= 1019/1.50176e+06	0.0678539
Class11= 34918/36630	95.3262

 counting_test_errors.........

test1_NErrors= 8947/384611 2.32625
Class01= 299/375551	0.0796164
Class11= 8648/9060	95.4525

.................................
Epoch 1671 Error= 131612 0 (291812,1.10559e+06) 
.................................
Epoch 1672 Error= 131641 0 (293917,1.09889e+06) 
.................................
Epoch 1673 Error= 131515 0 (293445,1.09863e+06) 
.................................
Epoch 1674 Error= 131565 0 (290806,1.10315e+06) 
.................................
Epoch 1675 Error= 131547 0 (299225,1.09828e+06) 
.................................
Epoch 1676 Error= 131562 0 (299831,1.0825e+06) 
.................................
Epoch 1677 Error= 131524 0 (299685,1.10416e+06) 
.................................
Epoch 1678 Error= 131557 0 (304531,1.09723e+06) 
.................................
Epoch 1679 Error= 131491 0 (298904,1.10445e+06) 
.................................
Epoch 1680 Error= 131485 0 (310106,1.09883e+06) 
 counting_train_errors.................................

train1_NErrors= 35962/1.53838e+06 2.33765
Class01= 987/1.50176e+06	0.0657231
Class11= 34975/36630	95.4818

 counting_test_errors.........

test1_NErrors= 8950/384611 2.32703
Class01= 285/375551	0.0758885
Class11= 8665/9060	95.6402

.................................
Epoch 1681 Error= 131452 0 (299606,1.12414e+06) 
.................................
Epoch 1682 Error= 131545 0 (297444,1.09589e+06) 
.................................
Epoch 1683 Error= 131547 0 (302273,1.12016e+06) 
.................................
Epoch 1684 Error= 131509 0 (310330,1.10745e+06) 
.................................
Epoch 1685 Error= 131462 0 (309219,1.10157e+06) 
.................................
Epoch 1686 Error= 131476 0 (304874,1.1263e+06) 
.................................
Epoch 1687 Error= 131470 0 (305780,1.1083e+06) 
.................................
Epoch 1688 Error= 131501 0 (306614,1.09833e+06) 
.................................
Epoch 1689 Error= 131477 0 (309326,1.08989e+06) 
.................................
Epoch 1690 Error= 131355 0 (308707,1.11142e+06) 
 counting_train_errors.................................

train1_NErrors= 35968/1.53838e+06 2.33804
Class01= 1577/1.50176e+06	0.10501
Class11= 34391/36630	93.8875

 counting_test_errors.........

test1_NErrors= 8981/384611 2.33509
Class01= 461/375551	0.122753
Class11= 8520/9060	94.0397

.................................
Epoch 1691 Error= 131548 0 (320364,1.14244e+06) 
.................................
Epoch 1692 Error= 131490 0 (319151,1.11563e+06) 
.................................
Epoch 1693 Error= 131469 0 (306249,1.10272e+06) 
.................................
Epoch 1694 Error= 131430 0 (313295,1.0868e+06) 
.................................
Epoch 1695 Error= 131483 0 (308751,1.10048e+06) 
.................................
Epoch 1696 Error= 131395 0 (318920,1.1114e+06) 
.................................
Epoch 1697 Error= 131416 0 (319639,1.11224e+06) 
.................................
Epoch 1698 Error= 131385 0 (318398,1.09894e+06) 
.................................
Epoch 1699 Error= 131384 0 (322558,1.10259e+06) 
.................................
Epoch 1700 Error= 131431 0 (321187,1.10473e+06) 
 counting_train_errors.................................

train1_NErrors= 35962/1.53838e+06 2.33765
Class01= 1558/1.50176e+06	0.103745
Class11= 34404/36630	93.923

 counting_test_errors.........

test1_NErrors= 8986/384611 2.33639
Class01= 457/375551	0.121688
Class11= 8529/9060	94.1391

.................................
Epoch 1701 Error= 131324 0 (328760,1.10703e+06) 
.................................
Epoch 1702 Error= 131374 0 (323976,1.11906e+06) 
.................................
Epoch 1703 Error= 131349 0 (322860,1.11571e+06) 
.................................
Epoch 1704 Error= 131414 0 (318290,1.09422e+06) 
.................................
Epoch 1705 Error= 131413 0 (330414,1.09642e+06) 
.................................
Epoch 1706 Error= 131370 0 (321498,1.09636e+06) 
.................................
Epoch 1707 Error= 131382 0 (332733,1.10619e+06) 
.................................
Epoch 1708 Error= 131259 0 (328665,1.09954e+06) 
.................................
Epoch 1709 Error= 131369 0 (329505,1.09578e+06) 
.................................
Epoch 1710 Error= 131262 0 (325569,1.11199e+06) 
 counting_train_errors.................................

train1_NErrors= 35977/1.53838e+06 2.33862
Class01= 931/1.50176e+06	0.0619941
Class11= 35046/36630	95.6757

 counting_test_errors.........

test1_NErrors= 8961/384611 2.32989
Class01= 273/375551	0.0726932
Class11= 8688/9060	95.894

.................................
Epoch 1711 Error= 131369 0 (329985,1.12849e+06) 
.................................
Epoch 1712 Error= 131331 0 (324893,1.122e+06) 
.................................
Epoch 1713 Error= 131386 0 (335521,1.13475e+06) 
.................................
Epoch 1714 Error= 131316 0 (332340,1.10607e+06) 
.................................
Epoch 1715 Error= 131349 0 (325683,1.09774e+06) 
.................................
Epoch 1716 Error= 131361 0 (330332,1.1337e+06) 
.................................
Epoch 1717 Error= 131315 0 (332982,1.0955e+06) 
.................................
Epoch 1718 Error= 131341 0 (328913,1.10643e+06) 
.................................
Epoch 1719 Error= 131352 0 (330572,1.14248e+06) 
.................................
Epoch 1720 Error= 131282 0 (336652,1.09971e+06) 
 counting_train_errors.................................

train1_NErrors= 35973/1.53838e+06 2.33836
Class01= 1609/1.50176e+06	0.107141
Class11= 34364/36630	93.8138

 counting_test_errors.........

test1_NErrors= 8980/384611 2.33483
Class01= 462/375551	0.123019
Class11= 8518/9060	94.0177

.................................
Epoch 1721 Error= 131271 0 (329498,1.08896e+06) 
.................................
Epoch 1722 Error= 131264 0 (334904,1.12075e+06) 
.................................
Epoch 1723 Error= 131340 0 (332778,1.14182e+06) 
.................................
Epoch 1724 Error= 131341 0 (337277,1.12278e+06) 
.................................
Epoch 1725 Error= 131291 0 (334786,1.11639e+06) 
.................................
Epoch 1726 Error= 131427 0 (335386,1.117e+06) 
.................................
Epoch 1727 Error= 131254 0 (342686,1.10526e+06) 
.................................
Epoch 1728 Error= 131231 0 (344672,1.12827e+06) 
.................................
Epoch 1729 Error= 131267 0 (334600,1.11254e+06) 
.................................
Epoch 1730 Error= 131289 0 (337959,1.12557e+06) 
 counting_train_errors.................................

train1_NErrors= 35956/1.53838e+06 2.33726
Class01= 1670/1.50176e+06	0.111203
Class11= 34286/36630	93.6009

 counting_test_errors.........

test1_NErrors= 8984/384611 2.33587
Class01= 481/375551	0.128078
Class11= 8503/9060	93.8521

.................................
Epoch 1731 Error= 131231 0 (344166,1.1163e+06) 
.................................
Epoch 1732 Error= 131189 0 (351451,1.11934e+06) 
.................................
Epoch 1733 Error= 131179 0 (344737,1.12585e+06) 
.................................
Epoch 1734 Error= 131229 0 (353839,1.09717e+06) 
.................................
Epoch 1735 Error= 131277 0 (340295,1.10749e+06) 
.................................
Epoch 1736 Error= 131102 0 (344906,1.10016e+06) 
.................................
Epoch 1737 Error= 131164 0 (349347,1.11072e+06) 
.................................
Epoch 1738 Error= 131252 0 (343097,1.12778e+06) 
.................................
Epoch 1739 Error= 131191 0 (342862,1.12601e+06) 
.................................
Epoch 1740 Error= 131144 0 (347833,1.10355e+06) 
 counting_train_errors.................................

train1_NErrors= 35924/1.53838e+06 2.33518
Class01= 986/1.50176e+06	0.0656565
Class11= 34938/36630	95.3808

 counting_test_errors.........

test1_NErrors= 8954/384611 2.32807
Class01= 289/375551	0.0769536
Class11= 8665/9060	95.6402

.................................
Epoch 1741 Error= 131222 0 (336378,1.09109e+06) 
.................................
Epoch 1742 Error= 131241 0 (344153,1.10521e+06) 
.................................
Epoch 1743 Error= 131180 0 (352515,1.1138e+06) 
.................................
Epoch 1744 Error= 131232 0 (342958,1.13874e+06) 
.................................
Epoch 1745 Error= 131180 0 (352321,1.09171e+06) 
.................................
Epoch 1746 Error= 131104 0 (351951,1.13482e+06) 
.................................
Epoch 1747 Error= 131196 0 (338261,1.12814e+06) 
.................................
Epoch 1748 Error= 131152 0 (353377,1.13594e+06) 
.................................
Epoch 1749 Error= 131225 0 (353432,1.14177e+06) 
.................................
Epoch 1750 Error= 131130 0 (350458,1.11836e+06) 
 counting_train_errors.................................

train1_NErrors= 35938/1.53838e+06 2.33609
Class01= 1551/1.50176e+06	0.103279
Class11= 34387/36630	93.8766

 counting_test_errors.........

test1_NErrors= 9007/384611 2.34185
Class01= 473/375551	0.125948
Class11= 8534/9060	94.1943

.................................
Epoch 1751 Error= 131206 0 (354163,1.11743e+06) 
.................................
Epoch 1752 Error= 131106 0 (344627,1.09081e+06) 
.................................
Epoch 1753 Error= 131133 0 (357552,1.10295e+06) 
.................................
Epoch 1754 Error= 131083 0 (360947,1.09586e+06) 
.................................
Epoch 1755 Error= 131177 0 (351240,1.12423e+06) 
.................................
Epoch 1756 Error= 131125 0 (339124,1.13149e+06) 
.................................
Epoch 1757 Error= 131181 0 (347316,1.11773e+06) 
.................................
Epoch 1758 Error= 131166 0 (353912,1.10472e+06) 
.................................
Epoch 1759 Error= 131213 0 (350491,1.11194e+06) 
.................................
Epoch 1760 Error= 131195 0 (344105,1.12009e+06) 
 counting_train_errors.................................

train1_NErrors= 35955/1.53838e+06 2.33719
Class01= 740/1.50176e+06	0.0492757
Class11= 35215/36630	96.137

 counting_test_errors.........

test1_NErrors= 8945/384611 2.32573
Class01= 226/375551	0.0601782
Class11= 8719/9060	96.2362

.................................
Epoch 1761 Error= 131082 0 (359938,1.11847e+06) 
.................................
Epoch 1762 Error= 131113 0 (356348,1.11687e+06) 
.................................
Epoch 1763 Error= 131132 0 (344764,1.14995e+06) 
.................................
Epoch 1764 Error= 131039 0 (355728,1.09004e+06) 
.................................
Epoch 1765 Error= 131123 0 (360281,1.11528e+06) 
.................................
Epoch 1766 Error= 131088 0 (353931,1.1042e+06) 
.................................
Epoch 1767 Error= 131068 0 (345400,1.12918e+06) 
.................................
Epoch 1768 Error= 131061 0 (357761,1.13472e+06) 
.................................
Epoch 1769 Error= 131097 0 (351766,1.12878e+06) 
.................................
Epoch 1770 Error= 131066 0 (350283,1.11091e+06) 
 counting_train_errors.................................

train1_NErrors= 35937/1.53838e+06 2.33602
Class01= 949/1.50176e+06	0.0631927
Class11= 34988/36630	95.5173

 counting_test_errors.........

test1_NErrors= 8955/384611 2.32833
Class01= 279/375551	0.0742908
Class11= 8676/9060	95.7616

.................................
Epoch 1771 Error= 131123 0 (353662,1.12805e+06) 
.................................
Epoch 1772 Error= 131014 0 (351413,1.11948e+06) 
.................................
Epoch 1773 Error= 131034 0 (355593,1.14119e+06) 
.................................
Epoch 1774 Error= 131027 0 (353909,1.12947e+06) 
.................................
Epoch 1775 Error= 131098 0 (369752,1.15252e+06) 
.................................
Epoch 1776 Error= 130957 0 (362675,1.1034e+06) 
.................................
Epoch 1777 Error= 130977 0 (358484,1.10904e+06) 
.................................
Epoch 1778 Error= 131028 0 (357669,1.11689e+06) 
.................................
Epoch 1779 Error= 131029 0 (353683,1.10169e+06) 
.................................
Epoch 1780 Error= 130991 0 (365334,1.13499e+06) 
 counting_train_errors.................................

train1_NErrors= 35917/1.53838e+06 2.33472
Class01= 1167/1.50176e+06	0.0777091
Class11= 34750/36630	94.8676

 counting_test_errors.........

test1_NErrors= 8954/384611 2.32807
Class01= 341/375551	0.0907999
Class11= 8613/9060	95.0662

.................................
Epoch 1781 Error= 131014 0 (354881,1.14812e+06) 
.................................
Epoch 1782 Error= 131014 0 (355749,1.10033e+06) 
.................................
Epoch 1783 Error= 131047 0 (354405,1.13101e+06) 
.................................
Epoch 1784 Error= 131018 0 (362407,1.11706e+06) 
.................................
Epoch 1785 Error= 130974 0 (361332,1.12429e+06) 
.................................
Epoch 1786 Error= 130976 0 (356409,1.12513e+06) 
.................................
Epoch 1787 Error= 130972 0 (365393,1.12311e+06) 
.................................
Epoch 1788 Error= 131005 0 (360082,1.11055e+06) 
.................................
Epoch 1789 Error= 130990 0 (366932,1.1335e+06) 
.................................
Epoch 1790 Error= 131022 0 (368510,1.12231e+06) 
 counting_train_errors.................................

train1_NErrors= 35909/1.53838e+06 2.3342
Class01= 1244/1.50176e+06	0.0828364
Class11= 34665/36630	94.6355

 counting_test_errors.........

test1_NErrors= 8945/384611 2.32573
Class01= 356/375551	0.094794
Class11= 8589/9060	94.8013

.................................
Epoch 1791 Error= 130931 0 (359103,1.14413e+06) 
.................................
Epoch 1792 Error= 131052 0 (373810,1.19537e+06) 
.................................
Epoch 1793 Error= 130920 0 (358866,1.11147e+06) 
.................................
Epoch 1794 Error= 130998 0 (363393,1.16477e+06) 
.................................
Epoch 1795 Error= 130982 0 (368477,1.132e+06) 
.................................
Epoch 1796 Error= 130857 0 (366400,1.13676e+06) 
.................................
Epoch 1797 Error= 130956 0 (359999,1.13213e+06) 
.................................
Epoch 1798 Error= 130975 0 (362977,1.15702e+06) 
.................................
Epoch 1799 Error= 130899 0 (361815,1.10432e+06) 
.................................
Epoch 1800 Error= 130985 0 (361636,1.13481e+06) 
 counting_train_errors.................................

train1_NErrors= 35912/1.53838e+06 2.3344
Class01= 982/1.50176e+06	0.0653902
Class11= 34930/36630	95.359

 counting_test_errors.........

test1_NErrors= 8952/384611 2.32755
Class01= 289/375551	0.0769536
Class11= 8663/9060	95.6181

.................................
Epoch 1801 Error= 130914 0 (368646,1.14571e+06) 
.................................
Epoch 1802 Error= 130912 0 (362844,1.1258e+06) 
.................................
Epoch 1803 Error= 130835 0 (366991,1.12443e+06) 
.................................
Epoch 1804 Error= 130866 0 (366990,1.12643e+06) 
.................................
Epoch 1805 Error= 130881 0 (369069,1.13543e+06) 
.................................
Epoch 1806 Error= 130998 0 (365104,1.17619e+06) 
.................................
Epoch 1807 Error= 130878 0 (365196,1.13958e+06) 
.................................
Epoch 1808 Error= 130945 0 (363678,1.13766e+06) 
.................................
Epoch 1809 Error= 130866 0 (361689,1.12686e+06) 
.................................
Epoch 1810 Error= 130839 0 (367208,1.13824e+06) 
 counting_train_errors.................................

train1_NErrors= 35941/1.53838e+06 2.33628
Class01= 922/1.50176e+06	0.0613948
Class11= 35019/36630	95.602

 counting_test_errors.........

test1_NErrors= 8963/384611 2.33041
Class01= 268/375551	0.0713618
Class11= 8695/9060	95.9713

.................................
Epoch 1811 Error= 130894 0 (377455,1.12021e+06) 
.................................
Epoch 1812 Error= 130922 0 (379618,1.14127e+06) 
.................................
Epoch 1813 Error= 130909 0 (382742,1.14849e+06) 
.................................
Epoch 1814 Error= 130858 0 (379388,1.16224e+06) 
.................................
Epoch 1815 Error= 130874 0 (371987,1.13611e+06) 
.................................
Epoch 1816 Error= 130846 0 (377873,1.12737e+06) 
.................................
Epoch 1817 Error= 130802 0 (370792,1.14791e+06) 
.................................
Epoch 1818 Error= 130852 0 (373210,1.12865e+06) 
.................................
Epoch 1819 Error= 130825 0 (379824,1.13123e+06) 
.................................
Epoch 1820 Error= 130847 0 (370583,1.13121e+06) 
 counting_train_errors.................................

train1_NErrors= 35882/1.53838e+06 2.33245
Class01= 1159/1.50176e+06	0.0771764
Class11= 34723/36630	94.7939

 counting_test_errors.........

test1_NErrors= 8978/384611 2.33431
Class01= 355/375551	0.0945278
Class11= 8623/9060	95.1766

.................................
Epoch 1821 Error= 130852 0 (367723,1.14736e+06) 
.................................
Epoch 1822 Error= 130780 0 (375501,1.11328e+06) 
.................................
Epoch 1823 Error= 130848 0 (374966,1.13668e+06) 
.................................
Epoch 1824 Error= 130840 0 (372977,1.15056e+06) 
.................................
Epoch 1825 Error= 130741 0 (377403,1.13979e+06) 
.................................
Epoch 1826 Error= 130808 0 (377022,1.15123e+06) 
.................................
Epoch 1827 Error= 130869 0 (387811,1.15688e+06) 
.................................
Epoch 1828 Error= 130906 0 (371772,1.17843e+06) 
.................................
Epoch 1829 Error= 130814 0 (390300,1.12656e+06) 
.................................
Epoch 1830 Error= 130831 0 (372031,1.12505e+06) 
 counting_train_errors.................................

train1_NErrors= 35890/1.53838e+06 2.33297
Class01= 995/1.50176e+06	0.0662558
Class11= 34895/36630	95.2634

 counting_test_errors.........

test1_NErrors= 8967/384611 2.33145
Class01= 308/375551	0.0820128
Class11= 8659/9060	95.574

.................................
Epoch 1831 Error= 130723 0 (370079,1.14162e+06) 
.................................
Epoch 1832 Error= 130772 0 (379486,1.13392e+06) 
.................................
Epoch 1833 Error= 130913 0 (398618,1.18564e+06) 
.................................
Epoch 1834 Error= 130727 0 (370000,1.12262e+06) 
.................................
Epoch 1835 Error= 130823 0 (386980,1.13676e+06) 
.................................
Epoch 1836 Error= 130753 0 (375376,1.15055e+06) 
.................................
Epoch 1837 Error= 130686 0 (397431,1.14341e+06) 
.................................
Epoch 1838 Error= 130651 0 (381782,1.13555e+06) 
.................................
Epoch 1839 Error= 130870 0 (388011,1.17186e+06) 
.................................
Epoch 1840 Error= 130838 0 (392030,1.1685e+06) 
 counting_train_errors.................................

train1_NErrors= 35878/1.53838e+06 2.33219
Class01= 849/1.50176e+06	0.0565339
Class11= 35029/36630	95.6293

 counting_test_errors.........

test1_NErrors= 8951/384611 2.32729
Class01= 252/375551	0.0671014
Class11= 8699/9060	96.0155

.................................
Epoch 1841 Error= 130721 0 (384509,1.13688e+06) 
.................................
Epoch 1842 Error= 130704 0 (386545,1.15626e+06) 
.................................
Epoch 1843 Error= 130698 0 (380545,1.13999e+06) 
.................................
Epoch 1844 Error= 130711 0 (384226,1.11984e+06) 
.................................
Epoch 1845 Error= 131551 0 (489583,1.12018e+06) 
.................................
Epoch 1846 Error= 130800 0 (363387,1.13721e+06) 
.................................
Epoch 1847 Error= 130667 0 (381738,1.1358e+06) 
.................................
Epoch 1848 Error= 130731 0 (405869,1.18028e+06) 
.................................
Epoch 1849 Error= 130795 0 (384921,1.12954e+06) 
.................................
Epoch 1850 Error= 130698 0 (384605,1.16447e+06) 
 counting_train_errors.................................

train1_NErrors= 35836/1.53838e+06 2.32946
Class01= 1233/1.50176e+06	0.0821039
Class11= 34603/36630	94.4663

 counting_test_errors.........

test1_NErrors= 8948/384611 2.32651
Class01= 367/375551	0.0977231
Class11= 8581/9060	94.713

.................................
Epoch 1851 Error= 130721 0 (384953,1.1487e+06) 
.................................
Epoch 1852 Error= 130608 0 (395156,1.16633e+06) 
.................................
Epoch 1853 Error= 130756 0 (398597,1.17443e+06) 
.................................
Epoch 1854 Error= 130720 0 (404073,1.16125e+06) 
.................................
Epoch 1855 Error= 130830 0 (404760,1.1529e+06) 
.................................
Epoch 1856 Error= 130634 0 (393771,1.17103e+06) 
.................................
Epoch 1857 Error= 130650 0 (396312,1.14358e+06) 
.................................
Epoch 1858 Error= 130645 0 (398555,1.1373e+06) 
.................................
Epoch 1859 Error= 130743 0 (398534,1.12939e+06) 
.................................
Epoch 1860 Error= 130571 0 (396514,1.14891e+06) 
 counting_train_errors.................................

train1_NErrors= 35881/1.53838e+06 2.33238
Class01= 1248/1.50176e+06	0.0831028
Class11= 34633/36630	94.5482

 counting_test_errors.........

test1_NErrors= 8964/384611 2.33067
Class01= 369/375551	0.0982556
Class11= 8595/9060	94.8675

.................................
Epoch 1861 Error= 130626 0 (405510,1.14929e+06) 
.................................
Epoch 1862 Error= 130709 0 (408210,1.13182e+06) 
.................................
Epoch 1863 Error= 130654 0 (399831,1.14859e+06) 
.................................
Epoch 1864 Error= 130564 0 (402606,1.13842e+06) 
.................................
Epoch 1865 Error= 130638 0 (402244,1.15118e+06) 
.................................
Epoch 1866 Error= 130598 0 (411804,1.19229e+06) 
.................................
Epoch 1867 Error= 130594 0 (407350,1.14393e+06) 
.................................
Epoch 1868 Error= 130621 0 (402473,1.15863e+06) 
.................................
Epoch 1869 Error= 130624 0 (401159,1.16798e+06) 
.................................
Epoch 1870 Error= 130517 0 (411291,1.17653e+06) 
 counting_train_errors.................................

train1_NErrors= 35829/1.53838e+06 2.329
Class01= 1404/1.50176e+06	0.0934906
Class11= 34425/36630	93.9803

 counting_test_errors.........

test1_NErrors= 8976/384611 2.33379
Class01= 424/375551	0.112901
Class11= 8552/9060	94.3929

.................................
Epoch 1871 Error= 130531 0 (409308,1.19222e+06) 
.................................
Epoch 1872 Error= 130695 0 (418570,1.15844e+06) 
.................................
Epoch 1873 Error= 130668 0 (400279,1.16711e+06) 
.................................
Epoch 1874 Error= 130635 0 (409196,1.14996e+06) 
.................................
Epoch 1875 Error= 130632 0 (402690,1.14642e+06) 
.................................
Epoch 1876 Error= 130572 0 (409512,1.14405e+06) 
.................................
Epoch 1877 Error= 130634 0 (411098,1.14262e+06) 
.................................
Epoch 1878 Error= 130573 0 (412502,1.20114e+06) 
.................................
Epoch 1879 Error= 130541 0 (413881,1.14202e+06) 
.................................
Epoch 1880 Error= 130487 0 (411146,1.17538e+06) 
 counting_train_errors.................................

train1_NErrors= 35864/1.53838e+06 2.33128
Class01= 1129/1.50176e+06	0.0751787
Class11= 34735/36630	94.8266

 counting_test_errors.........

test1_NErrors= 8956/384611 2.32859
Class01= 331/375551	0.0881372
Class11= 8625/9060	95.1987

.................................
Epoch 1881 Error= 130459 0 (419875,1.15528e+06) 
.................................
Epoch 1882 Error= 130580 0 (414127,1.14062e+06) 
.................................
Epoch 1883 Error= 130578 0 (412999,1.20149e+06) 
.................................
Epoch 1884 Error= 130499 0 (420579,1.17126e+06) 
.................................
Epoch 1885 Error= 130563 0 (416598,1.17008e+06) 
.................................
Epoch 1886 Error= 130544 0 (436786,1.15088e+06) 
.................................
Epoch 1887 Error= 130446 0 (418767,1.14098e+06) 
.................................
Epoch 1888 Error= 132906 0 (516423,1.08786e+06) 
.................................
Epoch 1889 Error= 133480 0 (333276,1.10753e+06) 
.................................
Epoch 1890 Error= 131217 0 (350336,1.1821e+06) 
 counting_train_errors.................................

train1_NErrors= 35940/1.53838e+06 2.33622
Class01= 696/1.50176e+06	0.0463458
Class11= 35244/36630	96.2162

 counting_test_errors.........

test1_NErrors= 8983/384611 2.33561
Class01= 224/375551	0.0596457
Class11= 8759/9060	96.6777

.................................
Epoch 1891 Error= 130709 0 (372849,1.18835e+06) 
.................................
Epoch 1892 Error= 130789 0 (394545,1.27738e+06) 
.................................
Epoch 1893 Error= 130569 0 (397576,1.16816e+06) 
.................................
Epoch 1894 Error= 130582 0 (402765,1.14937e+06) 
.................................
Epoch 1895 Error= 130532 0 (406346,1.15183e+06) 
.................................
Epoch 1896 Error= 130439 0 (420850,1.1722e+06) 
.................................
Epoch 1897 Error= 130469 0 (426914,1.18466e+06) 
.................................
Epoch 1898 Error= 130465 0 (413406,1.15726e+06) 
.................................
Epoch 1899 Error= 130476 0 (426123,1.17017e+06) 
.................................
Epoch 1900 Error= 130516 0 (427570,1.14215e+06) 
 counting_train_errors.................................

train1_NErrors= 35901/1.53838e+06 2.33368
Class01= 1379/1.50176e+06	0.0918259
Class11= 34522/36630	94.2452

 counting_test_errors.........

test1_NErrors= 8960/384611 2.32963
Class01= 388/375551	0.103315
Class11= 8572/9060	94.6137

.................................
Epoch 1901 Error= 130517 0 (421246,1.18883e+06) 
.................................
Epoch 1902 Error= 130497 0 (422723,1.18115e+06) 
.................................
Epoch 1903 Error= 130519 0 (431103,1.19568e+06) 
.................................
Epoch 1904 Error= 130415 0 (426815,1.16914e+06) 
.................................
Epoch 1905 Error= 130489 0 (428020,1.19241e+06) 
.................................
Epoch 1906 Error= 130660 0 (451743,1.14223e+06) 
.................................
Epoch 1907 Error= 130439 0 (426968,1.15014e+06) 
.................................
Epoch 1908 Error= 130501 0 (427492,1.17212e+06) 
.................................
Epoch 1909 Error= 130395 0 (440940,1.15866e+06) 
.................................
Epoch 1910 Error= 130356 0 (431847,1.15761e+06) 
 counting_train_errors.................................

train1_NErrors= 35859/1.53838e+06 2.33095
Class01= 1234/1.50176e+06	0.0821705
Class11= 34625/36630	94.5263

 counting_test_errors.........

test1_NErrors= 8965/384611 2.33093
Class01= 359/375551	0.0955929
Class11= 8606/9060	94.989

.................................
Epoch 1911 Error= 130382 0 (440567,1.16889e+06) 
.................................
Epoch 1912 Error= 130424 0 (430095,1.18218e+06) 
.................................
Epoch 1913 Error= 130443 0 (435302,1.16547e+06) 
.................................
Epoch 1914 Error= 130457 0 (436816,1.14843e+06) 
.................................
Epoch 1915 Error= 130347 0 (440058,1.1795e+06) 
.................................
Epoch 1916 Error= 130455 0 (446849,1.17349e+06) 
.................................
Epoch 1917 Error= 130454 0 (438833,1.14059e+06) 
.................................
Epoch 1918 Error= 130374 0 (440358,1.12964e+06) 
.................................
Epoch 1919 Error= 130391 0 (437331,1.13608e+06) 
.................................
Epoch 1920 Error= 130323 0 (445030,1.18092e+06) 
 counting_train_errors.................................

train1_NErrors= 35863/1.53838e+06 2.33121
Class01= 1162/1.50176e+06	0.0773761
Class11= 34701/36630	94.7338

 counting_test_errors.........

test1_NErrors= 8963/384611 2.33041
Class01= 352/375551	0.0937289
Class11= 8611/9060	95.0442

.................................
Epoch 1921 Error= 130400 0 (431965,1.17553e+06) 
.................................
Epoch 1922 Error= 130410 0 (443887,1.1478e+06) 
.................................
Epoch 1923 Error= 130337 0 (448043,1.14435e+06) 
.................................
Epoch 1924 Error= 130300 0 (452895,1.18433e+06) 
.................................
Epoch 1925 Error= 130461 0 (443885,1.23361e+06) 
.................................
Epoch 1926 Error= 130357 0 (445533,1.15798e+06) 
.................................
Epoch 1927 Error= 130374 0 (449638,1.20204e+06) 
.................................
Epoch 1928 Error= 130418 0 (441787,1.15736e+06) 
.................................
Epoch 1929 Error= 130370 0 (443341,1.17425e+06) 
.................................
Epoch 1930 Error= 130531 0 (468694,1.17393e+06) 
 counting_train_errors.................................

train1_NErrors= 35850/1.53838e+06 2.33037
Class01= 1619/1.50176e+06	0.107807
Class11= 34231/36630	93.4507

 counting_test_errors.........

test1_NErrors= 9000/384611 2.34003
Class01= 472/375551	0.125682
Class11= 8528/9060	94.128

.................................
Epoch 1931 Error= 130399 0 (444549,1.17079e+06) 
.................................
Epoch 1932 Error= 130323 0 (449879,1.19709e+06) 
.................................
Epoch 1933 Error= 133873 0 (1.4961e+06,1.10615e+06) 
.................................
Epoch 1934 Error= 135270 0 (160134,1.10269e+06) 
.................................
Epoch 1935 Error= 134388 0 (185349,1.10906e+06) 
.................................
Epoch 1936 Error= 134101 0 (199328,1.11626e+06) 
.................................
Epoch 1937 Error= 133818 0 (213990,1.09038e+06) 
.................................
Epoch 1938 Error= 133645 0 (221397,1.10041e+06) 
.................................
Epoch 1939 Error= 133499 0 (237484,1.10678e+06) 
.................................
Epoch 1940 Error= 133407 0 (240929,1.11583e+06) 
 counting_train_errors.................................

train1_NErrors= 36041/1.53838e+06 2.34278
Class01= 1143/1.50176e+06	0.076111
Class11= 34898/36630	95.2716

 counting_test_errors.........

test1_NErrors= 8971/384611 2.33249
Class01= 328/375551	0.0873383
Class11= 8643/9060	95.3974

.................................
Epoch 1941 Error= 133309 0 (266798,1.09238e+06) 
.................................
Epoch 1942 Error= 133201 0 (275958,1.07855e+06) 
.................................
Epoch 1943 Error= 133157 0 (293325,1.12554e+06) 
.................................
Epoch 1944 Error= 133016 0 (314375,1.09944e+06) 
.................................
Epoch 1945 Error= 132931 0 (317622,1.09769e+06) 
.................................
Epoch 1946 Error= 132829 0 (345291,1.14169e+06) 
.................................
Epoch 1947 Error= 132828 0 (355252,1.13116e+06) 
.................................
Epoch 1948 Error= 132716 0 (390824,1.10505e+06) 
.................................
Epoch 1949 Error= 132562 0 (393500,1.10273e+06) 
.................................
Epoch 1950 Error= 132524 0 (404309,1.12383e+06) 
 counting_train_errors.................................

train1_NErrors= 36017/1.53838e+06 2.34122
Class01= 1378/1.50176e+06	0.0917593
Class11= 34639/36630	94.5646

 counting_test_errors.........

test1_NErrors= 8970/384611 2.33223
Class01= 381/375551	0.101451
Class11= 8589/9060	94.8013

.................................
Epoch 1951 Error= 132335 0 (410836,1.08632e+06) 
.................................
Epoch 1952 Error= 132335 0 (409869,1.11098e+06) 
.................................
Epoch 1953 Error= 132154 0 (396245,1.12142e+06) 
.................................
Epoch 1954 Error= 132100 0 (383210,1.11981e+06) 
.................................
Epoch 1955 Error= 132034 0 (387328,1.1171e+06) 
.................................
Epoch 1956 Error= 131860 0 (380450,1.11146e+06) 
.................................
Epoch 1957 Error= 132688 0 (391424,1.67305e+06) 
.................................
Epoch 1958 Error= 132614 0 (375490,973254) 
.................................
Epoch 1959 Error= 131673 0 (395766,1.08862e+06) 
.................................
Epoch 1960 Error= 131591 0 (399962,1.07663e+06) 
 counting_train_errors.................................

train1_NErrors= 35945/1.53838e+06 2.33654
Class01= 1717/1.50176e+06	0.114333
Class11= 34228/36630	93.4425

 counting_test_errors.........

test1_NErrors= 8994/384611 2.33847
Class01= 477/375551	0.127013
Class11= 8517/9060	94.0066

.................................
Epoch 1961 Error= 131549 0 (398098,1.11916e+06) 
.................................
Epoch 1962 Error= 131443 0 (405043,1.09214e+06) 
.................................
Epoch 1963 Error= 131404 0 (432367,1.12785e+06) 
.................................
Epoch 1964 Error= 131362 0 (408972,1.11869e+06) 
.................................
Epoch 1965 Error= 131252 0 (410711,1.12585e+06) 
.................................
Epoch 1966 Error= 131283 0 (429135,1.11753e+06) 
.................................
Epoch 1967 Error= 131207 0 (436307,1.14388e+06) 
.................................
Epoch 1968 Error= 131252 0 (425003,1.14645e+06) 
.................................
Epoch 1969 Error= 131138 0 (419765,1.13809e+06) 
.................................
Epoch 1970 Error= 131083 0 (425492,1.1414e+06) 
 counting_train_errors.................................

train1_NErrors= 35935/1.53838e+06 2.33589
Class01= 888/1.50176e+06	0.0591308
Class11= 35047/36630	95.6784

 counting_test_errors.........

test1_NErrors= 8967/384611 2.33145
Class01= 265/375551	0.070563
Class11= 8702/9060	96.0486

.................................
Epoch 1971 Error= 131149 0 (437309,1.15954e+06) 
.................................
Epoch 1972 Error= 130998 0 (443765,1.1461e+06) 
.................................
Epoch 1973 Error= 130934 0 (432512,1.14483e+06) 
.................................
Epoch 1974 Error= 131489 0 (480702,1.14585e+06) 
.................................
Epoch 1975 Error= 131158 0 (381528,1.1402e+06) 
.................................
Epoch 1976 Error= 130934 0 (430324,1.16701e+06) 
.................................
Epoch 1977 Error= 130858 0 (437461,1.15683e+06) 
.................................
Epoch 1978 Error= 130927 0 (431464,1.16008e+06) 
.................................
Epoch 1979 Error= 130884 0 (443246,1.14257e+06) 
.................................
Epoch 1980 Error= 130769 0 (449098,1.13402e+06) 
 counting_train_errors.................................

train1_NErrors= 35853/1.53838e+06 2.33056
Class01= 1347/1.50176e+06	0.0896951
Class11= 34506/36630	94.2015

 counting_test_errors.........

test1_NErrors= 8979/384611 2.33457
Class01= 399/375551	0.106244
Class11= 8580/9060	94.702

.................................
Epoch 1981 Error= 130841 0 (429609,1.14361e+06) 
.................................
Epoch 1982 Error= 130754 0 (439130,1.13034e+06) 
.................................
Epoch 1983 Error= 131178 0 (624846,1.13144e+06) 
.................................
Epoch 1984 Error= 132836 0 (288512,1.15281e+06) 
.................................
Epoch 1985 Error= 131564 0 (297949,1.16137e+06) 
.................................
Epoch 1986 Error= 131028 0 (345295,1.13819e+06) 
.................................
Epoch 1987 Error= 130808 0 (390556,1.14457e+06) 
.................................
Epoch 1988 Error= 130699 0 (412363,1.14772e+06) 
.................................
Epoch 1989 Error= 130646 0 (425026,1.16149e+06) 
.................................
Epoch 1990 Error= 130601 0 (418855,1.126e+06) 
 counting_train_errors.................................

train1_NErrors= 35903/1.53838e+06 2.33381
Class01= 788/1.50176e+06	0.0524719
Class11= 35115/36630	95.864

 counting_test_errors.........

test1_NErrors= 8965/384611 2.33093
Class01= 248/375551	0.0660363
Class11= 8717/9060	96.2141

.................................
Epoch 1991 Error= 130561 0 (413159,1.15805e+06) 
.................................
Epoch 1992 Error= 130632 0 (413226,1.16557e+06) 
.................................
Epoch 1993 Error= 130521 0 (425963,1.13777e+06) 
.................................
Epoch 1994 Error= 130517 0 (427333,1.12671e+06) 
.................................
Epoch 1995 Error= 130516 0 (426638,1.13451e+06) 
.................................
Epoch 1996 Error= 130609 0 (427663,1.19825e+06) 
.................................
Epoch 1997 Error= 130549 0 (412394,1.1444e+06) 
.................................
Epoch 1998 Error= 130434 0 (421590,1.15582e+06) 
.................................
Epoch 1999 Error= 130561 0 (400479,1.14254e+06) 
.................................
Epoch 2000 Error= 131450 0 (644913,1.19557e+06) 
 counting_train_errors.................................

train1_NErrors= 36023/1.53838e+06 2.34161
Class01= 830/1.50176e+06	0.0552687
Class11= 35193/36630	96.077

 counting_test_errors.........

test1_NErrors= 8966/384611 2.33119
Class01= 246/375551	0.0655038
Class11= 8720/9060	96.2472
