# Supplementary material for: Prediction of polyproline II secondary structure propensity in proteins
Source: R Soc Open Sci. 2020 Jan 15;7(1):191239. doi: 10.1098/rsos.191239 (PMC7029904; doi:10.1098/rsos.191239)
Supplement: Supplementary Code [file rsos191239supp2.zip › models/PPIIH_None_aln=False_oneHot=True_iupred=True_espritz=True_paleale=False_charge=True_removeNegativeOnlyChains_strictPPIIDefinition/fold1/final_trained-2000.model]

24 2 10 0
10 10 10 3 3 10 7 1 0 1 1
0.8 
24 2 10 0 1
10 10 10 3 3 1 0 0
2 10 1 140 1 1 1
2
0
10
1 1 1 1 1 1 1 1 1 1 
0.606834 -0.754666 -0.54556 -0.636198 -0.488569 -1.35535 0.608846 -0.848528 -0.911047 -0.717524 2.3911
-0.593607 0.691944 0.533504 0.608285 0.528689 1.38968 -0.54345 0.867075 0.928047 0.66903 -2.43063
10
1
140
24 1 1 1 1 1 1 1 1 1 1 1 1 1 1 1 1 1 1 1 1 1 1 1 1 1 1 1 1 1 1 1 1 1 1 1 1 1 1 1 1 1 1 1 1 1 1 1 1 1 1 1 1 1 1 1 1 1 1 1 1 1 1 1 1 1 1 1 1 1 1 1 1 1 1 1 1 1 1 1 1 1 1 1 1 1 1 1 1 1 1 1 1 1 1 1 1 1 1 1 1 1 1 1 1 1 1 1 1 1 1 1 1 1 1 1 1 1 1 1 1 1 1 1 1 1 1 1 1 1 1 1 1 1 1 1 1 1 1 1 1 
0.00296767 0.0952428 0.0465258 0.0723001 -0.0583707 0.203776 -0.219974 -0.0298575 -0.0752392 -0.0496441 0.0977427 -0.100508 0.21133 0.353143 0.293131 0.0601308 -0.161076 0.0272114 0.100979 0.00981187 0.183134 -0.250485 0.27498 0.0921877 -0.0709881 -0.114919 0.0713459 -0.187385 -0.0671758 0.106169 0.113775 -0.238418 -0.0204089 -0.0838335 -0.223602 0.0100001 0.129159 -0.216951 -0.0177748 0.0238734 -0.0194551 -0.366559 0.17114 -0.155393 -0.46705 0.243789 0.0203237 -0.125609 -0.0709557 -0.0684391 -0.103826 0.202928 -0.184551 0.0507003 -0.124732 0.0871249 0.135312 0.16629 0.103712 -0.0555579 0.0328219 0.227096 -0.231993 -0.103506 -0.123511 0.210961 -0.195115 0.26639 0.0703501 -0.0454848 0.171383 0.254616 -0.132298 -0.0589305 -0.0734846 0.112776 -0.130712 0.117064 -0.0246883 0.221171 0.311567 -0.173355 -0.00366773 0.112645 0.0559229 0.263088 -0.131446 -0.00517413 -0.113534 -0.000274958 0.0421107 0.0850944 0.0995585 0.0427987 -0.00806331 0.205455 0.0358658 0.197774 -0.132067 -0.0545681 -0.194743 -0.112935 0.0598035 0.322779 -0.157131 -0.321824 0.203575 0.0249576 -0.0958644 -0.114863 0.131764 -0.179005 0.343919 0.316837 -0.0383642 -0.0443983 0.0819256 0.112719 -0.0764634 -0.0453809 -0.0278334 -0.920473 0.554379 0.161907 0.0507345 -0.103916 -0.316642 -0.417143 0.187058 0.199935 0.0365011 -0.38184 -0.114224 0.552632 0.101672 -0.0368276 -0.807281 -0.613619 0.15562 0.575031 -0.0139505 -0.089581 -0.197615 0.402634 -0.056412 -0.0832803 -0.225679 -0.378671 0.216284 0.13539 -0.0918433 0.0645615 0.0212317 -0.0293382 0.172632 -0.225872 0.149392 -0.145807 0.22399 0.0834906 -0.129151 0.0433693 -0.0408728 -0.129986 1.04993
-0.000295047 -0.191775 -0.173333 -0.0175726 0.241783 -0.0220401 0.172854 -0.0985279 -0.37006 0.312425 -0.200152 -0.257708 -0.261282 -0.32521 0.0609364 0.178361 -0.378722 0.0364547 0.0858031 0.0766377 0.226819 0.484744 -0.12847 -0.0821098 -0.121327 0.172331 0.0512218 -0.163321 -0.0782555 0.192802 0.170148 -0.226448 0.0214796 0.0825532 0.0908326 -0.185363 0.0897041 -0.0542845 -0.0809305 0.174714 0.171609 -0.043737 0.0419111 -0.0601562 -0.172576 0.206043 -0.131587 0.0254121 0.0543638 -0.161954 -0.197766 0.313313 -0.0762595 -0.0932166 0.0823542 0.152989 0.159342 0.120154 0.149686 0.0452782 -0.125668 0.105769 -0.185047 -0.0814615 -0.0322989 0.231956 -0.0601121 -0.0370133 0.0595817 -0.0239152 -0.132809 0.109518 -0.0608059 0.0956982 0.065129 -0.022072 -0.139452 -0.480495 -0.240077 0.179094 -0.0414663 -0.374296 0.325738 -0.034839 0.0993476 -0.607534 0.235523 -0.0380677 0.129862 -0.402097 -0.12143 -0.0950089 -0.234323 0.00712962 0.113967 0.096129 0.258592 -0.0698116 0.0089343 -0.174376 -0.201182 -0.0339943 0.0562917 0.0943627 -0.100386 0.0936959 0.000856472 -0.114904 0.0779654 -0.129213 0.382869 -0.0957798 0.158399 0.0358432 -0.107813 0.581986 -0.494063 -0.0780191 0.240974 0.176281 0.219654 -0.285375 0.00228273 -0.155107 0.259973 0.255359 -0.0714295 0.145575 -0.265658 0.278725 -0.0372785 -0.237557 0.0548139 -0.0122847 -0.0796228 -0.295753 -0.0363874 0.0505347 -0.163461 -0.0839087 0.216657 0.498253 -0.514823 -0.519146 -0.187697 0.189971 0.769262 -0.0201952 0.258336 -0.840018 -0.117372 0.348745 0.265114 -0.410433 0.171604 0.171317 0.325141 0.548493 -0.265097 -0.0196051 0.237431 0.115313 0.10702 -0.271114 -0.803299
-8.01295e-05 0.157476 -0.111367 -0.00520464 -0.155018 0.0617544 -0.0568906 -0.225405 0.222446 -0.261723 0.237971 -0.206785 0.204028 0.159465 0.147341 -0.202484 -0.194044 0.00457968 -0.376638 -0.114605 0.151489 0.25686 0.227148 0.0159942 0.10063 -0.0159276 0.0541484 -0.0228879 -0.0391087 0.185047 0.0534339 0.0102079 0.129676 0.0545561 -0.182123 0.0370847 0.11495 0.0148536 0.165855 0.047338 -0.401088 0.239932 0.0780667 -0.0414226 -0.183156 0.109836 0.23332 0.298584 0.14377 -0.068688 0.0181567 0.367071 -0.361712 0.14565 -0.134344 0.162299 -0.146266 0.109049 0.134616 0.073582 -0.0888072 -0.159986 0.044801 0.0553827 0.120367 0.269924 -0.207823 -0.28149 -0.209667 0.0569178 0.140069 -0.454703 0.344142 0.0694928 0.253832 0.0572248 -0.062211 0.16856 0.0109409 0.0143951 0.261005 -0.339616 -0.0933593 0.154153 -0.198266 0.0415567 -0.428787 0.0340582 0.145449 -0.143863 -0.157447 0.214041 0.158757 0.0498465 -0.0462574 0.379577 -0.0831449 -0.0743922 -0.177828 -0.162578 0.294455 -0.0761638 -0.12352 0.113002 0.0131118 0.228939 -0.162219 -0.185683 -0.254868 0.139358 0.34024 0.0617872 -0.119407 -0.0338062 0.43515 0.153116 0.292299 -0.104811 -0.274654 -0.100206 0.217294 -0.195421 0.011864 -0.378186 0.183376 -0.0854827 -0.142487 -0.24697 0.230987 0.0635895 0.401634 0.569969 -0.476168 -0.303202 -0.118528 0.157448 0.0981633 -0.203938 0.367515 -0.307844 0.0195146 0.448258 0.176531 -0.288761 -0.0161914 0.0470826 0.352983 0.503911 -0.147426 -0.00619968 0.0964935 0.0135225 0.308732 -0.140541 0.127072 -0.191256 0.411965 0.191022 -0.090977 0.112672 0.0495736 -0.136078 0.203028 -0.0239947 -0.546559
0.00278094 0.0386207 0.139489 -0.00157068 -0.0784088 0.0364362 0.38307 0.000115433 -0.167295 0.00991157 0.153584 0.00145217 -0.0657498 -0.200882 -0.0428697 -0.19712 -0.14599 0.0903089 -0.18554 0.0142998 -0.300931 -0.138552 -0.49548 0.0618531 0.248877 0.032691 -0.0216847 0.0965764 0.0785853 0.0334226 -0.205452 0.216803 0.147312 -0.0955717 -0.304561 0.351425 0.360504 0.284108 -0.0291839 0.0859218 -0.0861852 0.0522095 -0.576439 0.175354 -0.446185 0.207369 -0.3057 0.268826 0.101827 -0.367183 0.132495 0.150213 -0.398928 0.215597 -0.124893 0.030341 0.101359 -0.00177574 -0.0613586 0.0564096 0.0689761 -0.0205282 -0.165512 0.121183 0.17832 0.191734 -0.143634 -0.112661 -0.258788 0.168808 0.00137794 -0.111229 0.420193 -0.180556 0.123453 -0.366832 0.240435 -0.0377621 0.0414902 -0.199355 -0.181873 -0.221964 0.0827738 0.0431389 0.151094 -0.12627 -0.119853 0.0866313 0.0807758 0.184705 -0.119027 -0.284287 0.499636 -0.0361098 0.174304 -0.0633851 -0.237999 0.0657328 -0.0623605 0.273114 -0.100574 0.0816862 -0.103961 0.195135 -0.0146774 -0.253656 -0.0525673 -0.102249 -0.0263065 0.234411 0.282821 0.140003 0.0885414 -0.163742 -0.0234189 -0.729395 0.355146 -0.483439 0.432593 0.079042 -0.283374 0.0900939 0.0628732 -0.424825 0.00279995 -0.197467 0.233826 -0.24664 -0.187292 -0.151626 -0.219084 -0.00615464 0.0295095 -0.437377 -0.123084 -0.420642 0.208084 -0.184437 -0.168318 -0.000426993 -0.164277 0.0502547 -0.29524 0.0587292 0.0867915 -0.00569319 0.130977 -0.0530974 -0.218424 -0.0211606 0.141013 0.16644 -0.157042 0.108703 -0.393509 -0.116938 0.077363 -0.0333412 0.113625 -0.00516488 0.130725 -0.00582852 0.0311515 -0.3591 -0.559748
0.00260569 0.123968 -0.0560442 0.0652383 -0.120138 0.136076 0.0191306 -0.133802 0.0981471 -0.118914 -0.138652 -0.0272506 -0.0421585 -0.00321354 0.103228 0.221272 -0.105319 -0.325706 -0.0289643 0.057647 -0.0632546 -0.339989 -0.408883 -0.00181933 -0.0425947 0.111358 0.135901 0.0183273 -0.044053 -0.296629 -0.255068 0.231863 -0.552642 0.224328 -0.0685378 0.140697 -0.476707 0.152119 0.0114411 -0.366734 0.00898883 0.223513 -0.0614384 0.0947871 -0.154013 -0.0412122 -0.00928476 0.266187 -0.100751 0.177236 0.233731 0.011244 -0.206794 0.217313 0.0751057 -0.0610486 -0.020596 -0.0442553 0.14617 -0.0977004 0.0655045 0.0223885 0.110878 0.0122846 0.105774 -0.269931 0.176912 -0.0158836 0.166465 0.0182844 0.0517553 -0.267855 0.0523655 -0.117402 0.0834769 -0.0340687 -0.304171 0.123595 -0.0856191 0.363302 0.126705 -0.221322 0.50763 0.0510407 0.120273 0.212379 0.231917 -0.0371968 0.0428947 0.0238907 -0.131589 -0.0056488 0.173034 -0.10047 -0.142534 -0.00518666 0.112772 -0.0745877 -0.124967 -0.10138 0.310102 0.0798296 0.0857352 -0.379717 0.295399 -0.0593285 0.214429 -0.341177 0.302374 -0.0853441 -0.39038 0.0401095 -0.336974 -0.222304 0.0746087 -0.248732 0.105081 -0.264257 -0.38662 0.12596 -0.00713012 0.0997427 -0.291029 0.00895292 -0.0433992 -0.447714 -0.240867 0.0203898 0.24205 0.422316 -0.0960686 0.271965 -0.277646 0.271731 0.0401333 -0.0930862 0.280972 0.015713 -0.0080965 -0.0699741 -0.0125216 0.212202 -0.100639 0.134504 0.00278476 -0.452249 -0.244061 -0.123461 -0.0282055 0.195129 0.354111 0.0523128 -0.312845 -0.140133 -0.0850663 -0.000882662 -0.283414 -0.103965 -0.247573 0.193644 0.0415263 -0.0494152 -0.0229732 0.233221 -0.316922
-0.00120146 0.0890458 -0.141632 -0.501524 0.200521 0.202351 -0.293062 -0.594677 -0.142052 0.0287642 -0.181749 -0.188209 0.169098 0.251058 0.153663 0.0141538 -0.28527 0.0358504 0.014295 -0.0214337 0.335539 -0.338232 -0.167579 0.123945 -0.118363 -0.00710041 -0.0604756 0.10511 0.164955 -0.181423 -0.124294 0.394274 -0.0551307 0.172868 0.212022 0.00284815 0.343849 0.277569 0.0745224 0.0762934 0.220157 -0.118054 -0.0265913 0.0828903 -0.21288 0.119852 -0.368366 -0.0842983 -0.298196 0.0563664 -0.276645 -0.421619 0.314051 -0.063317 0.191327 0.0606618 0.180037 -0.291563 -0.287253 0.0306049 -0.0668592 -0.292934 0.0792407 -0.0297123 0.254667 -0.0831928 0.241877 0.191445 0.159388 -0.195415 -0.0451968 -0.165 -0.146938 0.055591 -0.0728191 -0.00985929 -0.0757959 0.171033 -0.00539597 -0.0348864 -0.238824 0.103526 0.00577938 0.00212212 0.158932 0.195106 0.203104 0.0233124 -0.0699397 0.358854 0.11849 -0.117541 -0.0667285 0.0388439 0.194622 0.164204 -0.222266 0.0322942 -0.0265173 0.265901 -0.00185232 0.214143 -0.362988 -0.130465 0.0878511 -0.0142608 0.142716 0.0048179 -0.316746 -0.143836 0.272126 0.398303 -0.129846 -0.174912 -0.0062212 -0.25985 -0.22242 0.400743 -0.0264757 -0.010326 -0.0201574 0.0435804 -0.177611 -0.366075 -0.0544892 0.244991 0.361586 0.161032 0.142821 -0.591789 0.141581 0.00491602 0.119838 0.17903 0.119482 -0.293139 0.222053 0.417858 -0.0626971 0.175712 0.19188 -0.223156 0.245948 0.0441903 -0.0681893 0.115946 -0.298737 -0.012434 0.0092512 0.214724 0.0974707 -0.175391 0.156357 0.0932919 0.110574 0.135439 -0.24895 -0.456489 -0.132093 0.0162341 -0.0703638 -0.0729073 -0.251512 -0.0452105 -0.877453
0.000754279 0.0824806 0.310643 0.518786 0.0378992 0.130016 -0.0318057 0.220043 -0.0165626 -0.115398 0.126717 0.128798 0.0828832 -0.302508 -0.0311694 -0.127041 0.0942763 -0.0785457 -0.225984 -0.20414 -0.233902 0.347632 -0.081041 -0.029905 -0.0914925 0.00846348 -0.178443 -0.245641 0.0118636 0.0671977 0.0210758 0.0694531 0.0614801 -0.0312888 -0.145061 -0.0305375 -0.0778774 -0.111563 -0.125631 0.183996 0.144486 0.00584542 -0.0406852 0.0658784 0.184914 -0.00286468 -0.12407 0.0286258 0.0785027 -0.132921 0.104796 0.234734 0.178422 0.00744135 0.0323682 0.231454 0.0277392 -0.032429 0.149217 0.00494734 0.122182 0.0377192 0.14547 -0.0910952 0.0143211 0.192572 0.0467302 -0.345426 -0.0269558 0.386222 -0.191059 -0.161191 0.526745 -0.113912 0.194997 -0.0429719 -0.131916 0.0961601 -0.115836 0.0390681 -0.0685682 0.103038 0.22027 -0.0862063 -0.311398 0.238318 -0.0964321 -0.162512 -0.0913859 0.046934 0.0140133 0.00160056 0.0257777 0.13139 0.153332 0.0669675 0.299791 -0.104425 0.156711 -0.318683 -0.333254 -0.0159378 -0.0185422 -0.121865 0.257041 0.273395 0.254268 -0.159166 -0.128814 -0.0441696 -0.151685 0.0151431 0.13798 -0.0110942 -0.0232149 0.160604 -0.153373 0.1039 0.24202 -0.0284809 -0.504692 0.027219 -0.0224552 -0.156854 -0.0733317 0.352169 -0.0212815 0.160629 -0.181569 -0.197929 0.0726266 0.0215354 -0.132242 0.0814119 0.0219756 0.223189 -0.230519 -0.0887715 -0.350344 0.033079 0.095252 -0.0482591 -0.193288 -0.00336697 -0.113318 0.134136 0.0880461 -0.296365 0.080084 -0.115609 0.0767195 -0.0745532 0.0843028 0.00767136 -0.035587 0.22024 -0.11315 -0.180405 0.0675132 -0.0340826 -0.159138 0.00805461 0.341818 0.127348 0.345435
-0.00191263 -0.113584 -0.206639 0.164232 -0.00525614 0.0625777 0.122259 -0.367159 0.0755586 0.0132939 -0.345671 -0.278779 0.13927 0.167417 0.246649 0.0275262 -0.185095 0.232707 0.231069 0.0625517 0.00835792 -0.0239634 0.194578 -0.0415187 0.249035 0.283493 0.0956379 -0.111498 -0.297871 -0.0223111 -0.222525 0.0963003 0.172056 -0.189197 -0.0862666 -0.053365 -0.079762 -0.0315568 -0.21445 -0.158379 0.167279 0.0287116 -0.209087 0.139876 0.349373 -0.0900165 -0.00624238 -0.0837205 0.045659 -0.0719444 0.179778 -0.198991 0.252466 -0.135752 0.000332003 -0.0293912 -0.114159 0.0343418 0.0596722 0.113568 0.0116601 -0.082571 0.0874433 0.0844274 -0.0173003 -0.392266 0.209956 0.263522 0.253516 -0.030053 0.016759 -0.239765 0.00239288 0.0309361 -0.403709 -0.253293 0.0642022 0.210184 0.161753 -0.334943 0.263761 0.0231699 -0.435692 0.185634 -0.242691 -0.0896225 -0.394745 0.030557 0.00598469 -0.171931 0.117049 0.0927995 -0.104961 0.128079 0.147561 0.0822529 0.207949 0.0570183 0.036344 0.143226 -0.0555392 -0.169284 -0.0799671 0.0111039 0.0383003 -0.00811962 0.124318 0.0286857 -0.237855 -0.114737 -0.0875367 0.0969953 0.0922159 0.134336 0.22146 -0.187951 -0.188352 0.16761 -0.146899 0.191972 0.00336879 -0.0529128 -0.192789 0.459896 -0.0447603 -0.0958381 0.185685 -0.0127746 -0.2996 -0.0218841 -0.056428 0.0286464 -0.125595 0.105799 0.244375 -0.432425 0.244428 -0.270214 -0.115745 0.173265 0.285864 0.107194 0.179221 0.514788 0.235624 -0.108016 0.0944495 -0.348477 0.114871 0.363609 -0.232231 0.160881 0.297275 0.181087 0.152565 -0.522886 0.117068 -0.228956 0.257659 0.054824 -0.0739557 0.194205 0.210201 0.175698 0.0854597
0.00208281 -0.108758 -0.356641 -0.157888 0.864116 0.457143 0.406527 -0.0903054 -0.183716 -0.0130636 -0.24463 -0.0384841 -0.15496 -0.0986897 -0.139515 -0.00706987 0.0784894 -0.196789 0.071609 -0.0498905 -0.201848 -0.287002 0.705849 -0.0205194 0.0494403 0.163789 0.175949 0.0479806 0.0453061 0.181024 -0.150064 -0.1975 0.161063 0.168425 0.0502872 0.0201386 -0.127604 0.0166908 -0.134036 -0.094319 -0.134286 -0.0343611 -0.11832 -0.0444104 0.0893023 0.138841 -0.0973121 -0.157009 0.0081738 0.00392155 -0.167057 0.124118 0.235745 0.0705843 0.114978 -0.045548 -0.117662 0.0580637 0.108983 0.113869 -0.180479 -0.0988751 0.309607 0.0217437 -0.314062 -0.524255 -0.158583 0.059053 -0.0123871 -0.341082 0.147674 -0.181719 -0.115236 -0.0216058 0.087309 -0.24935 -0.0473481 0.121023 -0.139917 -0.336569 0.0688091 0.103848 -0.247178 -0.0432613 0.214539 0.210164 -0.190815 0.00649505 -0.223261 0.173181 0.239372 0.0310201 -0.169078 0.0638063 0.0109648 -0.323701 -0.0655924 -0.0445881 0.491223 0.176523 -0.0345568 0.234596 0.0205552 -0.00685411 -0.0958688 -0.0344991 -0.0513253 0.112092 0.214966 0.131724 -0.175836 0.161414 0.050131 -0.189218 -0.00780366 0.0978198 0.116917 0.0289724 0.146034 -0.0930662 -0.255699 0.211702 0.0261827 0.205753 -0.179227 -0.0339469 0.0807384 -0.187665 0.07239 -0.165936 0.0628188 0.0949886 0.189435 0.0420362 -0.324958 0.394492 0.127792 -0.443069 0.257319 -0.0588182 0.334663 -0.0930212 0.00391736 0.0727874 -0.195004 0.0402499 0.0924533 -0.182809 0.463608 0.170751 -0.0144159 -0.0768615 0.0967121 -0.0528953 -0.0885047 -0.287028 0.158501 -0.0606102 0.391791 -0.0768447 -0.0292984 0.0942718 -0.0362883 -0.029141 -0.116478
0.00225921 -0.0314184 -0.163449 0.067926 -0.146137 0.0238268 0.131478 0.326848 0.0725012 -0.0192424 0.177377 0.032529 0.123374 -0.444512 -0.0754598 0.0156157 0.596897 -0.0773826 -0.379488 -0.0616818 -0.214115 0.350973 0.155875 0.10147 0.272932 0.118852 -0.2258 -0.0867432 -0.091538 0.0184017 -0.0384274 0.305443 0.32865 -0.153883 0.312246 0.0837908 0.280815 -0.0772174 0.0409219 0.157528 -0.201288 -0.128668 0.311494 -0.35327 0.0272099 -0.00479373 0.263468 0.119969 -0.0832618 -0.0392684 0.193381 0.154408 -0.449634 0.162962 0.113873 -0.29304 0.116013 -0.0123227 0.209069 -0.181931 -0.0508004 -0.134056 0.0667352 -0.205481 -0.309353 -0.146569 -0.143104 0.120465 -0.119663 -0.127016 0.240314 -0.0893726 -0.219303 0.288079 0.103117 -0.101118 -0.0757399 0.197902 -0.0645442 -0.163114 0.0281182 -0.0989346 -0.0986576 -0.073103 -0.212679 -0.258038 0.178372 0.0174457 0.168699 -0.552132 -0.0221825 -0.00839717 -0.501752 0.0260863 -0.0589053 -0.136144 0.246379 -0.181693 -0.0104893 -0.134988 -0.0756888 0.0159873 -0.0724119 0.101247 0.349572 0.0429584 -0.210101 0.0946812 -0.0894802 0.465868 -0.17557 -0.0670206 -0.147607 0.507456 -0.315554 -0.278774 0.0258451 0.267639 -0.157105 -0.00358139 0.149225 0.12666 0.184095 -0.00774739 0.142694 -0.316346 0.0587461 -0.145518 0.326254 -0.135207 0.215339 0.18055 0.0506132 0.272652 0.191929 -0.0999508 -0.376405 0.178669 -0.315201 0.530271 -0.0699395 -0.0905899 0.102111 -0.414741 -0.114399 -0.364233 0.165366 -0.106295 0.226677 -0.18428 -0.0149885 -0.00761713 -0.0628649 0.0548542 0.0121897 0.267332 0.143762 0.1869 -0.035319 -0.215551 -0.002077 0.0543893 0.201717 0.0611515 -0.073918
10 10 1 10 2 0 1
10
0
10
1 1 1 1 1 1 1 1 1 1 
-0.0704277 0.216114 -0.325535 -0.172538 0.256535 -0.252904 0.234325 -0.305823 -0.334839 -0.777632 -0.412614
-0.452028 -0.370579 -0.262308 0.227272 -0.287545 -0.868215 -0.0322689 0.104747 -0.135376 0.629078 0.108503
0.427933 0.893158 0.5779 -0.686233 0.0128349 -0.091434 -0.425656 -0.437634 0.0196584 0.171734 -0.356889
-0.824516 0.202978 -0.318566 -0.632265 -0.413259 -0.452724 0.638997 0.0644281 -0.638658 0.375395 0.289092
0.306066 0.586694 -0.119448 0.381446 0.100408 -0.555701 0.114898 -0.773008 -0.406362 0.370833 0.224765
-0.476921 0.642012 -0.246621 0.0646541 0.375856 0.89382 -0.470826 -0.149947 0.00992549 0.299418 -0.0144465
-0.402026 -0.397733 0.372433 -0.543237 0.669291 0.189839 -0.496211 -0.123347 -0.170835 -0.295311 0.422535
-0.0625853 0.114457 0.517484 -0.2438 -0.570806 -0.657149 0.458859 0.0831926 0.277979 0.197742 0.218585
-0.394843 0.344071 0.210816 0.846972 0.377694 0.290095 -0.22446 0.372933 0.230833 -0.392295 -0.503305
0.591742 -0.495872 0.450523 -0.139024 0.470919 -0.705147 0.0522135 0.173064 0.577018 0.163015 0.339092
10
1
10
24 1 1 1 1 1 1 1 1 1 1 
-0.0399925 -0.143749 0.0201912 -0.00456296 0.669752 0.238225 0.326269 -0.126614 -0.50358 -0.151901 -0.339123 -0.0898641 0.172543 0.190908 -0.244977 -0.371343 -0.272785 0.361605 0.459167 -0.0956412 -0.281866 -0.449421 0.328846 -0.0487856 -0.393846 0.400468 -0.0115096 0.436057 0.500153 -0.317349 0.158562 -0.102943 -0.537109 0.0309978 0.0121518
-0.0250168 0.212345 0.329133 0.00222315 -0.347882 -0.588193 -0.789743 0.530597 -0.0774796 -0.0880519 0.135025 0.275077 0.212261 -0.573855 0.243638 0.234639 -0.173598 -0.0224388 -0.398244 0.133266 0.154058 -0.216215 0.103569 -0.0230247 -0.110106 -0.361307 0.314407 0.219138 0.0978423 -0.245964 0.127725 -0.250065 0.309608 0.00248497 -0.776019
0.0377042 -0.352519 0.447534 0.0931612 0.00389107 0.0160424 0.00494925 0.291644 0.0288418 -0.0528241 -0.0136798 0.0189564 -0.0666891 0.100274 0.193292 -0.224795 -0.010632 0.188316 0.228915 0.0413067 -0.0220129 -0.0853852 -0.649014 -0.0104008 0.187298 -0.0258123 0.304335 -0.04769 0.267735 -0.791775 0.363528 0.386097 -0.102058 0.23931 0.789398
-0.0133746 0.295352 0.574789 0.303168 -0.225966 -0.239926 -0.442695 0.793483 0.241458 -0.816857 0.641866 0.653491 -0.0736568 0.210633 -0.442932 -0.828908 0.309276 -0.447919 -0.42986 -0.342413 0.118082 -0.473554 0.185192 0.0663397 0.482459 -0.368666 0.00481126 0.019998 0.168838 -0.134063 -0.434816 -0.0566816 0.100586 -0.246499 -0.309849
-0.039488 -0.150213 0.111797 -0.053625 -0.126279 0.159597 0.581653 -0.210885 0.370539 0.0508238 0.168212 0.0483164 0.309595 -1.19654 -0.633993 -0.0387151 0.217703 0.339325 0.0615912 -0.0343318 -0.154427 -0.213176 -0.0618877 0.0102972 0.13965 0.0319178 0.255951 0.164068 0.247447 0.422924 0.475249 -0.205882 0.129799 0.256622 -0.0629522
0.00849547 0.145546 -0.0586834 0.297482 0.0886795 -0.143499 0.202612 0.104908 0.373621 0.0891034 0.314427 0.271799 -0.486303 -0.834927 -0.177986 -0.343707 0.305689 -0.280998 -0.475375 -0.0622855 0.0529314 0.340657 -0.828071 0.0759404 0.00596133 -1.20428 -0.552253 0.107344 0.4743 0.268693 -0.226818 -0.0828492 -0.534063 -0.23637 -0.816487
-0.0198377 0.0404019 -0.0253676 0.191342 -0.332833 -0.135249 0.323268 -0.0369655 0.186104 0.348953 -0.0696117 -0.157959 0.134198 0.620593 -0.729774 0.242586 0.230014 0.0973236 -0.0286505 -0.0169447 -0.338122 0.838733 1.20612 0.0571273 -0.0909632 0.143674 0.249888 0.548794 -0.0609467 -0.185399 -0.115989 -0.402256 -0.769373 0.247974 0.575982
-0.00549335 0.221026 0.00737492 0.0874613 -0.113978 0.0799043 0.154519 -0.139565 0.120908 -0.096106 0.102941 0.184009 -0.167387 0.550869 -0.436415 0.148057 -0.548559 -0.569049 -0.705692 0.16826 0.39118 0.385355 0.280366 0.182076 0.194017 -0.00646415 -0.00671587 0.111541 -0.515569 -0.303379 -0.445159 0.157549 0.825042 0.0119765 -0.371325
0.00966875 0.0350121 -0.0410441 0.271342 0.300936 0.199073 0.023144 0.0721957 -0.169873 -0.284364 0.00906304 0.0336474 -0.30558 -0.0395393 -0.170339 -0.87219 0.52611 0.106901 0.520298 -0.408636 -0.303343 -0.126309 -0.192605 -0.123519 -0.445383 0.0157673 0.127181 0.158257 0.0174158 0.0868708 0.134387 0.589224 0.548703 0.398931 -0.325201
0.0320243 0.122715 0.22846 0.206289 -0.298629 -0.92819 0.486705 0.362012 -0.0507348 0.313414 0.0673151 0.275596 -0.157124 -0.330307 0.0851587 0.575938 0.150122 -0.45599 -0.647306 0.241031 -0.0438619 0.0207866 -0.865979 0.41709 -0.00877066 0.178314 -0.0527343 -0.490426 -0.200721 0.310335 -0.288653 -0.428696 0.23016 0.343961 0.22786
10 10 1 10 2 0 1
10
0
10
1 1 1 1 1 1 1 1 1 1 
-0.548041 0.751326 -0.33781 -0.0166191 -0.74694 -0.467529 -0.434654 0.496211 -0.0177147 0.62314 -0.209057
-0.212585 -0.256028 0.352657 -0.570315 0.264663 -0.111755 -0.535565 -0.0558532 -0.380311 -0.912765 -0.490493
-0.0205333 -0.939598 -0.129657 -0.515863 -0.335619 0.50759 -0.0597469 -0.0236569 -0.155769 -0.00602212 0.332951
-0.0536803 -0.282352 0.499641 0.128381 -0.584117 0.219758 -0.932257 0.685806 -0.160273 0.13787 -1.10473
-0.533206 -0.525903 0.621547 0.392928 -0.855074 -0.211575 -0.206193 -0.496891 0.528818 -0.94927 0.233124
-0.0739336 -0.766045 -0.54612 -0.271758 0.179258 0.529035 0.522386 -0.647076 -0.710421 -0.0485351 0.157917
0.420921 -0.0776944 -0.763359 0.615459 -0.0995193 0.625666 0.082234 -0.777771 0.280192 0.585026 -0.359435
0.380917 0.392366 0.948199 -0.476379 -0.197673 0.959982 0.113024 -1.61129 -0.449953 0.513286 -0.192215
-0.146836 0.872366 -0.264236 0.256377 0.143634 -0.0355842 -0.567969 -0.645693 -0.595222 -0.476723 -0.0616114
0.568436 -0.0999758 0.00446748 0.493274 0.826199 0.0117947 -1.49358 0.728708 0.538871 0.533211 0.690379
10
1
10
24 1 1 1 1 1 1 1 1 1 1 
-0.0272852 0.062071 -0.221434 0.20539 -0.870494 -0.889978 0.698943 0.851583 -0.755772 0.198479 -0.138831 -0.362462 0.442159 0.180307 0.714408 0.958341 -0.403426 0.370856 0.280339 -0.337726 -0.420019 0.943645 -0.606967 -1.00581 -0.30995 0.305222 -0.606099 0.0706726 -0.146614 0.384063 0.0806145 0.391162 0.162099 0.096792 0.871462
0.00384269 -0.146097 0.32385 0.664483 -1.57481 -0.765764 -0.562332 -0.248958 0.423812 0.316778 -0.234083 -0.416365 -0.0966349 0.102616 0.822299 0.637631 0.245412 -0.159779 -0.754568 0.285752 0.810998 -0.493099 -0.234771 0.0118893 0.235842 -0.857669 0.157931 -0.419843 -0.146043 0.237443 0.113261 0.567744 -0.27521 0.160799 -0.228445
0.0149497 -0.225965 0.103811 0.397603 0.676078 0.0767003 1.065 -0.0246773 -0.456024 -0.419681 -0.15346 -0.235559 0.0160325 -0.0383236 -0.0717775 -0.10831 -0.155316 -0.452966 -0.433858 0.162885 0.0977466 -0.0693663 -0.496759 0.17843 -0.31826 -0.312485 -0.441899 -0.30999 1.19391 0.530441 -0.190573 -0.0635706 -0.0365646 -0.475573 -0.447891
-0.0194358 0.0405759 0.0493881 0.820092 -0.19154 0.339895 -0.96323 0.429404 -0.0539989 -0.713463 -0.553223 -0.354465 0.851585 0.796693 -0.755367 -0.417366 1.19079 0.0428217 0.745708 -0.413788 -0.661173 -0.0887839 0.261446 0.120507 -0.191723 0.571713 -0.184499 -0.554588 0.242405 0.132869 -0.486927 0.441258 0.543706 0.286357 0.133032
0.0453734 -0.0775613 0.225792 0.0150805 0.926432 0.828888 -0.908459 -0.266725 -0.408972 -0.463141 -0.580884 -0.324656 0.31895 0.767786 -0.244344 -0.543447 -0.0349769 0.314715 0.113071 0.105891 -0.262864 -0.209861 0.588894 0.0996069 -0.401261 0.681729 -0.738885 0.359049 -0.275631 0.211472 0.45171 0.0221433 -0.3819 0.0203878 -0.0771235
0.0131655 -0.196508 -0.638157 -0.380007 0.251733 0.224556 2.67062 -0.678602 0.359336 1.15145 -0.29223 -0.18242 -1.13465 -0.703891 -0.0482626 0.577947 0.185025 -0.329588 -0.998222 0.699641 0.08658 -0.238104 -0.593053 0.504853 -0.619141 0.0573358 -0.229233 -0.219855 -0.494661 0.256129 0.138324 0.136665 0.493384 0.0340699 0.563084
-0.043078 0.744695 0.390308 0.881739 -0.151198 -0.344115 -0.64657 0.942613 0.602653 -0.582836 0.292104 0.439304 -0.187608 -0.317015 -0.260843 -0.414284 0.644894 -0.645482 -0.49379 -0.249423 -0.29519 0.298877 0.443563 0.0431497 -0.186627 -0.79332 -0.0599734 0.158454 0.514115 0.483716 0.151495 0.041727 -0.0314172 -0.480753 -0.0434739
-0.0134719 0.773239 0.164081 1.06915 -0.467072 -0.711581 -0.361427 0.89495 0.950028 -0.262198 0.439219 0.640098 -0.396253 -0.653032 0.00190685 0.000474965 0.0811962 -0.952783 -0.721089 -0.117636 -0.196672 0.804302 -0.507068 0.17284 0.21591 0.323019 -0.612577 0.0622186 0.536101 0.805696 -0.548404 -0.310352 0.614421 -0.854386 0.314359
0.0348512 0.151539 0.384436 0.549904 0.0609484 -0.43475 0.891524 0.324671 -0.231952 -0.394904 -0.377732 0.118458 -0.234438 1.1604 -0.491715 -0.745725 -0.730181 -0.115673 0.0395471 -0.259693 -0.238581 0.0110935 -0.178527 -0.0177268 0.103332 -0.112285 0.347332 -0.18451 0.302448 -0.967909 0.0276499 0.759626 -0.888366 0.156489 -0.619338
0.0302281 -0.224397 -0.0326367 0.404629 -0.0733453 -0.245056 2.29028 0.0533633 0.0262228 -0.454037 0.390126 0.278077 -0.144236 -0.450037 -0.272984 -0.459263 -0.0976292 -0.514496 -0.814627 -0.230307 0.295972 0.160679 0.744189 0.257265 0.204516 0.485948 0.170029 0.956222 0.289453 -0.258704 0.10757 -0.626505 0.262674 0.267488 -0.125139
44 2 5 0 1
5 5 5 3 3 1 0 0
2 5 1 70 1 1 1
2
0
5
1 1 1 1 1 
0.0836884 -0.097215 -0.0375153 -0.0515433 0.0267323 -0.00647771
0.0842057 0.0107785 -0.0759969 -0.0640374 0.0102858 -0.0216284
5
1
70
44 1 1 1 1 1 1 1 1 1 1 1 1 1 1 1 1 1 1 1 1 1 1 1 1 1 1 1 1 1 1 1 1 1 1 1 1 1 1 1 1 1 1 1 1 1 1 1 1 1 1 1 1 1 1 1 1 1 1 1 1 1 1 1 1 1 1 1 1 1 1 
0.00589355 -0.00684613 -0.00264192 -0.00362981 0.00188256 -0.000456177 0.00592998 0.000759049 -0.00535189 -0.00450968 0.000724353 -0.00152313 -0.00432249 -0.00134422 1.05652e-05 0.0048285 0.00265971 0.00347117 0.00191199 0.00616332 -0.00183883 -0.00346168 -0.00646166 0.00498216 0.000787644 0.00196091 -0.000149578 0.00556593 -0.00443427 0.00336379 -0.00263659 -0.00558298 0.00355991 0.00176374 -0.00217053 -0.00159978 -0.00573469 -0.00328281 0.00620152 -0.00404433 -0.000750228 -0.000116381 0.0014748 0.00196954 0.00558165 -0.00555689 -0.000244221 0.0011991 0.00495654 -0.00537448 0.000320172 -0.00392455 -0.0017939 0.000900764 -0.00598464 0.00603599 -0.00418058 0.000908034 0.00455967 -0.00157259 -0.00277043 -0.00511917 -0.000113316 -0.00625278 0.00368682 0.0047584 -0.000810306 0.00499439 -0.00556665 -0.00165104 -0.00609219 0.000725371 0.00527483 0.00242487 -0.00434735 0.00381423 0.00391023 0.00245069 -0.00202892 0.00182452 0.00411846 0.0053335 0.00494222 -0.0047177 -0.000807985 0.00599983 -0.00572396 0.00205369 -0.000134386 0.00587797 -0.00656116 0.00413743 -0.00628346 0.000367779 0.00492691 0.00444562 -0.00191607 -0.00292565 0.00239775 -0.00044047 0.00246556 0.00334782 -0.00675735 0.000698144 -0.00126957 -0.00406244 -0.00252988 -0.00440159 0.0054305 0.00248345 0.00446518 0.0025067 0.000774705 0.00236515 0.00483126
0.00700897 0.00132273 0.00614956 0.00202041 -0.00585391 0.00498527 0.0025015 0.00532578 0.00574406 -0.00417297 0.00321043 0.00314742 0.000953214 -0.00675747 -0.00149708 -0.00652951 0.00275035 -0.00519151 -0.00624461 -0.00359376 0.000581169 -0.0032648 0.000918615 0.00322183 -0.00487656 -0.00364018 0.000644758 0.0046724 0.00417677 -0.00403235 0.00246141 0.00414349 0.00433264 0.00156871 -0.000878352 0.00552098 -0.000488271 -0.0054191 0.00380451 -0.00178646 -0.00254982 -2.73144e-05 -0.00568129 0.00544565 0.000257471 -0.000136117 0.00595839 -0.00403443 0.00171462 0.00675604 -0.000585939 -0.00474646 -0.00355101 -0.00670958 0.00551762 -0.00138532 -0.00330751 -0.000879872 -0.00375517 -0.00617299 0.00213003 0.00574849 0.00501276 -0.000579582 0.00027495 -0.00290785 -0.00210085 0.00682893 -0.0012847 -0.0053386 -0.00199978 0.00320774 0.00167634 -0.000638824 0.00161114 -0.00510845 0.00626731 0.000527279 -0.00210063 0.000939681 0.000241065 0.00435569 0.00323547 0.0037323 0.00468836 0.00171084 -0.00469526 -0.0056614 -0.00621128 -0.00140818 -0.00479213 0.00296101 -0.00270194 -0.00682163 -0.00466083 0.00461526 -0.00268722 0.000280569 0.00440194 0.00307034 0.00198422 -0.0046401 -0.000764176 -0.0033817 0.00176333 -0.00619529 -0.00144789 0.000988389 0.00137424 0.00349374 -0.00511418 -0.00542695 0.000807172 0.00516354 0.00534761
-0.00154672 -0.000167868 -0.00638991 -0.00016586 0.000663102 -0.000755836 0.00208426 -0.00341815 0.00358447 0.00230489 -0.00103672 0.00115748 0.00665992 0.0062861 -0.00148284 0.002688 0.00122807 0.000919318 -0.00511843 0.00488862 -0.00435961 -0.00427146 -0.00360152 0.00367104 0.00414503 0.00693447 0.00559911 0.00576034 0.000699387 0.0037204 0.00406569 0.00619492 -0.00348973 0.00471804 -0.00101319 0.00421563 -0.00308005 -0.00597118 -0.00624477 -0.00653783 0.00337596 -0.00023924 0.0016619 0.00299363 -0.000995394 -0.00686319 -0.00136063 -0.00680958 0.00109838 0.000563202 0.00512129 0.00378103 0.00333399 -0.00552248 0.000409814 0.000436768 -0.00563027 -0.00103333 -0.00084515 0.00211137 -0.00435519 -0.00382171 0.00126404 -0.000802664 -0.00614593 -0.0067914 -0.00362929 -0.00218373 -0.00572033 -0.00283181 -0.0016793 0.00469788 0.00397121 0.00702485 0.000649255 -0.00406644 -0.00688059 0.00633088 -0.00383377 0.00126005 -0.000148168 -0.00575473 -0.00200117 -0.00385643 -0.00423496 0.0054509 0.00362259 -0.00282297 -0.00262469 -0.00426481 0.00633066 6.23741e-05 -0.00104427 0.000552446 0.00630196 -0.000147944 0.000803299 -0.00436958 0.00471058 0.00212522 -0.00015913 -0.00401097 -0.000219147 -0.00323018 -0.00402837 -0.00661215 -0.000254363 -0.00386671 0.00676099 0.00295412 0.0044356 -0.000429431 0.00424165 -0.00460782 0.00275639
-0.00703556 -0.00619918 -0.000663269 -0.00281628 -0.00178161 0.00211417 -0.00352788 0.00532301 -0.00597235 0.00406682 0.00458272 0.000921958 -0.00217213 -0.00682911 -0.00140971 0.00699535 5.40148e-05 0.00162157 -0.000266055 0.00386609 0.00463545 0.000164053 -0.00343052 -0.00627351 -0.000117209 0.00656585 0.00520434 0.00649561 0.00376525 -0.00644573 0.00220975 0.00377194 -0.00560266 -0.00549577 -0.0060866 -0.000342021 0.00366066 -0.00257222 -0.00206126 0.00473056 -0.00554765 -0.00452079 -0.00138974 -0.000677527 -0.00430765 0.0042428 -0.000724435 0.00278862 -0.00117788 0.00605176 -0.000387539 -0.00358469 -0.000826436 0.00322419 -0.00281594 0.00609861 0.00274779 -0.00465385 0.00555197 -0.000529217 -0.00405733 0.000719467 -0.00379953 -0.00261774 0.00226595 -0.00284388 0.00408249 -0.00111565 0.00162616 -0.00502102 -0.00342734 0.00312076 -0.00249956 0.00222517 -0.00459902 0.000235048 -0.000574277 0.0017188 -0.00401858 0.0052901 0.000728311 0.00263613 -0.00533684 0.00694413 -0.00118193 -0.00111053 0.00600048 -0.00547639 0.00127787 0.0045102 0.00103664 0.00426279 -0.00181259 0.00427936 -0.00539721 -0.00658889 -0.00560677 0.00572754 -0.000662285 0.00306165 -0.00633574 0.00295263 -0.000859842 -0.00179304 -0.00186445 0.00158339 0.00548426 0.00460352 -0.00374006 -0.00557658 0.00285136 0.00403051 0.00410181 0.00455677 0.00393238
-0.00412238 -0.00359601 0.00289061 -0.00255652 0.00472411 0.000358554 0.00552238 0.00194465 0.00558822 0.00275949 0.0035897 0.00604158 0.00419498 0.00227498 -0.00166296 0.00021437 0.0029815 -0.00575259 0.00639678 -0.0058538 -0.000574787 0.000937922 0.00667271 -0.00301352 0.00424012 -0.00594612 0.0068801 0.00122837 0.00519794 0.00439462 -0.0018815 -0.00596669 -0.00624365 -0.00603315 -0.00148095 0.00552272 0.00136766 -0.00300083 0.000425112 -8.63724e-05 0.00680092 -0.00302745 -0.00108705 0.00395364 0.00628979 0.00429225 -0.00287424 0.00222904 0.00558192 -0.00351972 0.00341749 -0.00203512 0.00446046 0.00304795 0.00199361 0.00165832 0.00414409 0.00183146 -0.00415556 0.00229978 -0.00081618 0.00100519 0.00337534 -1.75737e-05 0.0020143 -0.00514786 -0.00153711 -0.00366029 -0.00110643 0.00593026 0.00329559 -0.00134777 -0.00413944 -0.00483371 -0.00443639 -0.00489191 0.00650079 -0.000268376 0.00437938 0.00504046 0.00325416 0.000754622 -0.00403692 0.000672368 -0.00323968 0.00499894 -0.00471156 -0.00613785 -0.000211853 -0.00182487 0.00320418 0.00601422 0.00622258 -0.000462727 -0.00104561 0.00119462 0.00143166 0.00445954 0.00457658 -0.00671702 0.00334754 0.00082992 -0.00102254 0.00625035 0.00303846 0.00158333 -0.00568381 0.002497 -0.0057273 0.00573783 0.000495209 0.00456911 -0.0005498 0.00350054 -0.00180077
5 5 1 5 2 0 1
5
0
5
1 1 1 1 1 
-0.0879836 0.0202223 -0.0982339 0.0844186 -0.0599978 0.049143
-0.0880434 -0.0481241 -0.0373353 0.0189445 -0.0914761 -0.0542721
0.0582242 -0.0292799 0.00154398 -0.0235623 -0.0983594 0.0961364
0.0882173 0.0553752 0.0591075 0.0896019 0.0679325 0.0962159
-0.0352575 0.0322562 0.0556315 0.0392656 0.0188133 -0.0152615
5
1
5
44 1 1 1 1 1 
-0.0733196 0.016852 -0.0818616 0.0703488 -0.0499982 0.0409525 -0.0733695 -0.0401035 -0.0311127 0.0157871 -0.0762301 -0.0452267 0.0485202 -0.0243999 0.00128665 -0.0196352 -0.0819662 0.0801137 0.0735144 0.046146 0.0492563 0.0746683 0.0566104 0.0801799 -0.0293813 0.0268802 0.0463595 0.0327213 0.0156778 -0.0127179 0.0320962 0.0256915 -0.0791993 0.0335679 0.012707 -0.0458641 -0.00881294 0.0226708 -0.00263422 0.0434077 -0.0448754 0.00446905 0.0815143 -0.0796886 0.0634025 -0.000532383 -0.0159905 0.0647697 -0.00375203 -0.0258094
0.0275823 -0.0378291 -0.0344745 0.00085939 -0.0409826 0.0194776 -0.0555937 -0.0779563 -0.0311345 0.0434174 -0.0073409 -0.0823716 -0.0142245 -0.00320684 0.0345296 0.0818158 0.0342624 -0.0576166 0.0211533 -0.0517052 0.0691244 0.0596112 0.0360972 0.0673054 0.063256 0.0161664 -0.0165604 -0.0360678 -0.00239729 0.0630209 0.0214561 -0.0581483 -0.0581415 0.0703149 0.0260444 -0.0157907 0.00645919 0.053784 -0.0104137 0.0586581 0.013868 0.0655787 0.0596198 0.0829769 -0.0209615 0.0108161 0.0814594 -0.0700324 0.0365328 0.0192793
-0.0384043 0.0223239 -0.00444281 0.0810263 0.00629587 -0.0245202 0.0138593 0.0730688 0.0227453 -0.0718713 0.0527564 -0.0391319 -0.0466863 0.0779483 -0.0521503 0.0626914 -0.0211758 0.0376422 0.0331421 0.0517438 0.0129669 -0.0363232 0.0339891 -0.0107466 -0.0366797 -0.0703057 -0.0832639 -0.0385537 -0.0570048 0.0366023 0.064059 -0.0120757 -0.0244072 -0.0237172 -0.0143827 0.065222 0.035096 0.0828099 0.0549575 -0.025492 -0.0723947 0.0243806 0.0187094 -0.0357476 0.0189955 0.0498924 -0.0563895 0.0811531 0.00420128 0.0600859
0.0495635 -0.0661651 -0.0595706 0.000219316 0.00642158 -0.012917 0.013247 0.00649105 0.0318627 0.0395755 -0.04024 0.0125883 -0.0558335 0.0186861 0.0722045 0.0131171 0.00057475 0.0239672 0.0125937 -0.0278011 0.0818085 0.0235324 0.0799128 0.0171845 0.0711181 0.015575 -0.0162564 -0.0686048 0.0133947 0.0712782 0.0748144 -0.0203751 -0.0782202 -0.0680895 0.0631776 0.0115347 0.0023268 -0.00690879 -0.0653076 -0.0491439 -0.0506666 -0.0222143 0.0467778 -0.0231668 0.0798051 0.035649 0.0732837 -0.00295345 -0.0237172 0.00254407
0.0525788 -0.0252421 -0.0572569 0.0491583 0.0752758 -0.0694722 -0.0186 -0.024314 -0.0547436 0.0781281 -0.0363691 -0.0632625 -0.0255804 -0.031256 -0.0480187 -0.0457361 0.063612 0.0376414 0.0306884 0.0816377 0.0718309 0.0633552 -0.0239099 0.0352753 -0.0431449 -0.0274381 -0.012409 -0.0531946 0.0529418 0.0472071 0.0326828 0.0221872 -0.0613683 0.0587593 -0.0119878 -0.0694259 0.0726204 0.0527455 -0.0104065 -0.0654565 0.0475402 0.0365578 -0.0453857 -0.0613735 -0.0780316 -0.0100711 -0.0237763 0.0689138 -0.0557631 -0.0764212
5 5 1 5 2 0 1
5
0
5
1 1 1 1 1 
-0.0600275 0.0370319 -0.0593258 0.0199599 -0.0474743 -0.0957098
0.0392305 0.0920905 0.000726654 0.00138314 0.00572321 -0.0876733
0.077205 -0.0406886 -0.0980159 0.0835919 -0.0359056 -0.0582136
-0.0515529 -0.0784169 -0.0571659 0.0273756 -0.0742864 0.0198318
-0.0828678 -0.0655317 -0.088903 0.0980945 -0.00193561 0.0188963
5
1
5
44 1 1 1 1 1 
-0.050023 0.0308599 -0.0494381 0.0166332 -0.0395619 -0.0797582 0.0326921 0.0767421 0.000605545 0.00115262 0.00476934 -0.0730611 0.0643375 -0.0339071 -0.0816799 0.0696599 -0.0299213 -0.0485113 -0.0429607 -0.0653474 -0.0476382 0.022813 -0.0619053 0.0165265 -0.0690565 -0.0546097 -0.0740858 0.0817454 -0.00161301 0.0157469 0.0106464 0.0316974 -0.0367265 0.0445416 -0.0350027 0.00704493 0.0481168 0.0810227 0.000453666 -0.034611 -0.00115801 -0.0781103 -0.0243388 -0.0201538 -0.0286841 -0.0226853 -0.0338272 0.0247279 0.0121367 0.00654537
0.0427138 0.0478318 -0.053975 0.0641418 -0.018975 -0.0396982 -0.0738013 -0.0097275 -0.0412861 0.00791903 -0.0773139 0.0526937 -0.0437169 -0.0307071 0.013902 0.00461369 0.0596712 -0.0213145 0.00230305 -0.0232085 0.0274078 -0.0821883 -0.0179855 -0.0802643 -0.0190088 0.0366637 -0.0196162 0.0304973 -0.0219417 0.0758538 -0.0462907 -0.0625613 0.0403523 -0.0169323 -0.0817528 -0.061956 0.0267029 -0.0722208 0.0116498 0.0687501 0.0190316 0.0176692 0.0381104 0.058648 0.0702954 -0.031321 -0.0200717 0.0466333 0.0306978 0.0655647
-0.0599086 -0.0252277 0.0667097 0.00543929 -0.0221587 -0.0356324 -0.0412303 0.0415584 0.0781983 0.0201613 0.0340789 -0.0514257 0.0409333 -0.00890212 0.0149753 0.0425138 0.0124752 -0.0416552 0.0536263 -0.0592083 -0.0562385 -0.0106755 0.0417942 0.0652053 -0.0353608 0.0287563 -0.0494491 0.0279008 -0.00794374 0.0645821 0.0101322 0.015481 -0.043979 -0.00649142 -0.062413 0.0171957 0.0412095 -0.02031 -0.0245792 0.0360744 0.0831846 -0.0738336 0.067982 0.0407846 0.000597579 -0.000375992 -3.50012e-05 -0.0702606 0.0413022 -0.029742
-0.0461356 0.068397 0.0429158 0.078992 0.0502689 -0.0757783 0.024415 -0.0825134 0.0354558 -0.0668621 0.065402 -0.0377454 0.0319523 -0.0619104 0.0390966 0.0528726 0.0386187 -0.00302726 -0.0507707 -0.0692939 -0.0502861 -0.0509195 -0.0597942 -0.0656374 0.0731984 0.0241367 0.0173199 -0.0101699 0.0372095 -0.0247113 0.0434214 0.0744073 -0.0396476 0.00300389 0.0700659 -0.072712 0.0105589 0.0111476 -0.0718921 -0.0373186 0.0276188 0.0768432 0.00826933 -0.0237623 -0.0684005 -0.0359674 -0.054223 0.0535515 0.0443386 -0.0216604
0.067591 0.0773858 0.0107535 -0.0755365 -0.0715849 0.00061854 0.0319336 0.0290683 0.073782 -0.0141902 -0.0789763 0.03387 -0.0231163 -0.0352905 -0.0464594 -0.0363837 -0.0246692 0.0474328 0.0580972 -0.0132279 -0.0732192 0.0023827 -0.019718 0.0183835 0.0619538 -0.00478516 0.0657494 -0.0756026 -0.034567 0.0267547 -0.0139296 -0.0503093 0.0208071 0.0801572 -0.0425125 0.0325555 -0.00255764 0.0727545 -0.0217095 -0.012109 -0.0247691 -0.0173525 -0.0615723 0.035448 0.0306903 -0.0246985 0.0823976 -0.0773122 -0.060599 0.0571615
