# Supplementary material for: Prediction of polyproline II secondary structure propensity in proteins
Source: R Soc Open Sci. 2020 Jan 15;7(1):191239. doi: 10.1098/rsos.191239 (PMC7029904; doi:10.1098/rsos.191239)
Supplement: Supplementary Code [file rsos191239supp2.zip › models/PPIIH_None_aln=False_oneHot=True_iupred=True_espritz=True_paleale=False_charge=True_removeNegativeOnlyChains_strictPPIIDefinition/fold3/NN_log.txt]

epsilon 0.005
NU 24
NF 10
NB 10
NHY 10
NHF 10
NHB 10
context 0
Moore 1
CoF 3
CoB 3
Cseg 10
Cwin 7
Classes 2
Thresholds 0.8 
Step 1
shortcut 0
seed 949
shuffle 1
batch_blocks 1920
readModel 0
readEpoch 0
nEpochs 2000
adaptive 1000
reload 0
belief 0
threshold 0
cycles 1
Creating model
Generating random parameters
Reading train dataset
6570 sequences, 24 attributes, 2 classes
Reading test dataset
1631 sequences, 24 attributes, 2 classes
Actual lrate= 6.23858e-06
Start learning
.................................
Epoch 1 Error= 191442 0 (528.972,147.702) 
.................................
Epoch 2 Error= 169477 0 (1082.07,341.765) 
.................................
Epoch 3 Error= 164955 0 (1993.05,800.494) 
.................................
Epoch 4 Error= 161311 0 (3629.12,1861.59) 
.................................
Epoch 5 Error= 159995 0 (5192.75,3331.01) 
.................................
Epoch 6 Error= 159411 0 (6096.54,5061.96) 
.................................
Epoch 7 Error= 159127 0 (6583.22,7460.06) 
.................................
Epoch 8 Error= 158963 0 (6789.18,11193.8) 
.................................
Epoch 9 Error= 158795 0 (6816.76,18090.1) 
.................................
Epoch 10 Error= 158427 0 (7070.18,33930.3) 
 counting_train_errors.................................

train1_NErrors= 36358/1.53801e+06 2.36396
Class01= 0/1.50165e+06	0
Class11= 36358/36358	100

 counting_test_errors.........

test1_NErrors= 9332/384986 2.42398
Class01= 0/375654	0
Class11= 9332/9332	100

.................................
Epoch 11 Error= 156834 0 (7875.62,85815.7) 
.................................
Epoch 12 Error= 149033 0 (9088.95,354055) 
.................................
Epoch 13 Error= 144336 0 (9643.11,628595) 
.................................
Epoch 14 Error= 144113 0 (10596.4,623520) 
.................................
Epoch 15 Error= 143991 0 (11812.9,612418) 
.................................
Epoch 16 Error= 143929 0 (13232.1,601885) 
.................................
Epoch 17 Error= 143898 0 (14780.4,593552) 
.................................
Epoch 18 Error= 143846 0 (16529.6,590587) 
.................................
Epoch 19 Error= 143755 0 (18535.6,583548) 
.................................
Epoch 20 Error= 143722 0 (20875.4,581537) 
 counting_train_errors.................................

train1_NErrors= 36218/1.53801e+06 2.35486
Class01= 198/1.50165e+06	0.0131855
Class11= 36020/36358	99.0704

 counting_test_errors.........

test1_NErrors= 9286/384986 2.41204
Class01= 47/375654	0.0125115
Class11= 9239/9332	99.0034

.................................
Epoch 21 Error= 143695 0 (23594.8,572137) 
.................................
Epoch 22 Error= 143613 0 (26632,565246) 
.................................
Epoch 23 Error= 143580 0 (30660.5,571364) 
.................................
Epoch 24 Error= 143523 0 (35207.5,562819) 
.................................
Epoch 25 Error= 143426 0 (40573.6,563162) 
.................................
Epoch 26 Error= 143337 0 (47436.5,558978) 
.................................
Epoch 27 Error= 143213 0 (54396.3,564553) 
.................................
Epoch 28 Error= 143120 0 (62503.4,569544) 
.................................
Epoch 29 Error= 143065 0 (70722,571247) 
.................................
Epoch 30 Error= 142966 0 (78323.2,565519) 
 counting_train_errors.................................

train1_NErrors= 36250/1.53801e+06 2.35694
Class01= 201/1.50165e+06	0.0133853
Class11= 36049/36358	99.1501

 counting_test_errors.........

test1_NErrors= 9293/384986 2.41385
Class01= 45/375654	0.0119791
Class11= 9248/9332	99.0999

.................................
Epoch 31 Error= 142901 0 (83801.6,570526) 
.................................
Epoch 32 Error= 142842 0 (89947.8,569287) 
.................................
Epoch 33 Error= 142720 0 (95744.8,569747) 
.................................
Epoch 34 Error= 142675 0 (99820.8,565179) 
.................................
Epoch 35 Error= 142618 0 (104736,576712) 
.................................
Epoch 36 Error= 142549 0 (109244,570232) 
.................................
Epoch 37 Error= 142498 0 (114971,570442) 
.................................
Epoch 38 Error= 142372 0 (121475,567703) 
.................................
Epoch 39 Error= 142264 0 (129175,571464) 
.................................
Epoch 40 Error= 142171 0 (137605,580110) 
 counting_train_errors.................................

train1_NErrors= 36236/1.53801e+06 2.35603
Class01= 285/1.50165e+06	0.0189791
Class11= 35951/36358	98.8806

 counting_test_errors.........

test1_NErrors= 9287/384986 2.4123
Class01= 63/375654	0.0167708
Class11= 9224/9332	98.8427

.................................
Epoch 41 Error= 142034 0 (148063,582748) 
.................................
Epoch 42 Error= 141953 0 (158921,588557) 
.................................
Epoch 43 Error= 141783 0 (173347,602818) 
.................................
Epoch 44 Error= 141610 0 (189927,603997) 
.................................
Epoch 45 Error= 141480 0 (205185,618171) 
.................................
Epoch 46 Error= 141370 0 (221891,631760) 
.................................
Epoch 47 Error= 141190 0 (236251,644527) 
.................................
Epoch 48 Error= 141103 0 (248984,654377) 
.................................
Epoch 49 Error= 141010 0 (259221,652314) 
.................................
Epoch 50 Error= 140893 0 (266956,668384) 
 counting_train_errors.................................

train1_NErrors= 36191/1.53801e+06 2.35311
Class01= 278/1.50165e+06	0.0185129
Class11= 35913/36358	98.7761

 counting_test_errors.........

test1_NErrors= 9292/384986 2.41359
Class01= 61/375654	0.0162383
Class11= 9231/9332	98.9177

.................................
Epoch 51 Error= 140869 0 (274932,661777) 
.................................
Epoch 52 Error= 140767 0 (285650,659982) 
.................................
Epoch 53 Error= 140700 0 (289814,660676) 
.................................
Epoch 54 Error= 140578 0 (295492,659059) 
.................................
Epoch 55 Error= 140622 0 (305410,657188) 
.................................
Epoch 56 Error= 140520 0 (314125,636651) 
.................................
Epoch 57 Error= 140424 0 (323928,634706) 
.................................
Epoch 58 Error= 140336 0 (335591,637411) 
.................................
Epoch 59 Error= 140280 0 (346640,628213) 
.................................
Epoch 60 Error= 140293 0 (354935,627002) 
 counting_train_errors.................................

train1_NErrors= 36197/1.53801e+06 2.3535
Class01= 495/1.50165e+06	0.0329637
Class11= 35702/36358	98.1957

 counting_test_errors.........

test1_NErrors= 9298/384986 2.41515
Class01= 112/375654	0.0298147
Class11= 9186/9332	98.4355

.................................
Epoch 61 Error= 140258 0 (373674,620763) 
.................................
Epoch 62 Error= 140158 0 (381110,615337) 
.................................
Epoch 63 Error= 140105 0 (390133,616699) 
.................................
Epoch 64 Error= 140039 0 (407265,612645) 
.................................
Epoch 65 Error= 140010 0 (416067,617144) 
.................................
Epoch 66 Error= 139940 0 (433027,613737) 
.................................
Epoch 67 Error= 139891 0 (441083,608057) 
.................................
Epoch 68 Error= 139768 0 (459997,610104) 
.................................
Epoch 69 Error= 139757 0 (473099,611132) 
.................................
Epoch 70 Error= 139691 0 (490515,608418) 
 counting_train_errors.................................

train1_NErrors= 36219/1.53801e+06 2.35493
Class01= 524/1.50165e+06	0.0348949
Class11= 35695/36358	98.1765

 counting_test_errors.........

test1_NErrors= 9297/384986 2.41489
Class01= 112/375654	0.0298147
Class11= 9185/9332	98.4248

.................................
Epoch 71 Error= 139607 0 (513529,607858) 
.................................
Epoch 72 Error= 139592 0 (523082,604653) 
.................................
Epoch 73 Error= 139461 0 (534159,608784) 
.................................
Epoch 74 Error= 139394 0 (562526,598841) 
.................................
Epoch 75 Error= 139316 0 (577393,595677) 
.................................
Epoch 76 Error= 139238 0 (605412,604421) 
.................................
Epoch 77 Error= 139195 0 (627410,595843) 
.................................
Epoch 78 Error= 139182 0 (675329,584862) 
.................................
Epoch 79 Error= 139132 0 (707167,588185) 
.................................
Epoch 80 Error= 139031 0 (756011,587842) 
 counting_train_errors.................................

train1_NErrors= 36166/1.53801e+06 2.35148
Class01= 348/1.50165e+06	0.0231745
Class11= 35818/36358	98.5148

 counting_test_errors.........

test1_NErrors= 9283/384986 2.41126
Class01= 72/375654	0.0191666
Class11= 9211/9332	98.7034

.................................
Epoch 81 Error= 138971 0 (802220,583050) 
.................................
Epoch 82 Error= 138928 0 (840467,580490) 
.................................
Epoch 83 Error= 138913 0 (916882,583672) 
.................................
Epoch 84 Error= 138893 0 (956318,575012) 
.................................
Epoch 85 Error= 138748 0 (1.00968e+06,582244) 
.................................
Epoch 86 Error= 138782 0 (1.04899e+06,576563) 
.................................
Epoch 87 Error= 138682 0 (1.09754e+06,588972) 
.................................
Epoch 88 Error= 138736 0 (1.12865e+06,576550) 
.................................
Epoch 89 Error= 138646 0 (1.15224e+06,578308) 
.................................
Epoch 90 Error= 138652 0 (1.20544e+06,572333) 
 counting_train_errors.................................

train1_NErrors= 36142/1.53801e+06 2.34992
Class01= 318/1.50165e+06	0.0211767
Class11= 35824/36358	98.5313

 counting_test_errors.........

test1_NErrors= 9280/384986 2.41048
Class01= 64/375654	0.017037
Class11= 9216/9332	98.757

.................................
Epoch 91 Error= 138618 0 (1.20611e+06,574682) 
.................................
Epoch 92 Error= 138633 0 (1.20507e+06,567790) 
.................................
Epoch 93 Error= 138592 0 (1.23588e+06,571179) 
.................................
Epoch 94 Error= 138553 0 (1.27216e+06,555957) 
.................................
Epoch 95 Error= 138541 0 (1.29983e+06,563307) 
.................................
Epoch 96 Error= 138501 0 (1.30614e+06,554007) 
.................................
Epoch 97 Error= 138436 0 (1.31255e+06,550916) 
.................................
Epoch 98 Error= 138423 0 (1.35943e+06,549476) 
.................................
Epoch 99 Error= 138401 0 (1.35457e+06,551452) 
.................................
Epoch 100 Error= 138395 0 (1.35886e+06,543798) 
 counting_train_errors.................................

train1_NErrors= 36143/1.53801e+06 2.34998
Class01= 799/1.50165e+06	0.0532081
Class11= 35344/36358	97.2111

 counting_test_errors.........

test1_NErrors= 9283/384986 2.41126
Class01= 167/375654	0.0444558
Class11= 9116/9332	97.6854

.................................
Epoch 101 Error= 138293 0 (1.36846e+06,542070) 
.................................
Epoch 102 Error= 138350 0 (1.4212e+06,537792) 
.................................
Epoch 103 Error= 138345 0 (1.38263e+06,541472) 
.................................
Epoch 104 Error= 138303 0 (1.41668e+06,538687) 
.................................
Epoch 105 Error= 138316 0 (1.40348e+06,533646) 
.................................
Epoch 106 Error= 138220 0 (1.39784e+06,533334) 
.................................
Epoch 107 Error= 138179 0 (1.40912e+06,531634) 
.................................
Epoch 108 Error= 138195 0 (1.45772e+06,534571) 
.................................
Epoch 109 Error= 138190 0 (1.42352e+06,530722) 
.................................
Epoch 110 Error= 138188 0 (1.42682e+06,534400) 
 counting_train_errors.................................

train1_NErrors= 36094/1.53801e+06 2.3468
Class01= 540/1.50165e+06	0.0359604
Class11= 35554/36358	97.7887

 counting_test_errors.........

test1_NErrors= 9284/384986 2.41152
Class01= 122/375654	0.0324767
Class11= 9162/9332	98.1783

.................................
Epoch 111 Error= 138168 0 (1.4363e+06,526279) 
.................................
Epoch 112 Error= 138122 0 (1.4362e+06,525725) 
.................................
Epoch 113 Error= 138190 0 (1.42688e+06,521834) 
.................................
Epoch 114 Error= 138089 0 (1.47646e+06,521472) 
.................................
Epoch 115 Error= 138096 0 (1.4766e+06,522238) 
.................................
Epoch 116 Error= 137998 0 (1.49509e+06,524302) 
.................................
Epoch 117 Error= 138088 0 (1.4778e+06,517198) 
.................................
Epoch 118 Error= 137995 0 (1.47728e+06,511673) 
.................................
Epoch 119 Error= 137951 0 (1.48507e+06,528161) 
.................................
Epoch 120 Error= 137979 0 (1.48576e+06,510976) 
 counting_train_errors.................................

train1_NErrors= 36140/1.53801e+06 2.34979
Class01= 600/1.50165e+06	0.039956
Class11= 35540/36358	97.7502

 counting_test_errors.........

test1_NErrors= 9272/384986 2.4084
Class01= 114/375654	0.0303471
Class11= 9158/9332	98.1354

.................................
Epoch 121 Error= 137928 0 (1.50837e+06,515985) 
.................................
Epoch 122 Error= 137932 0 (1.46787e+06,524157) 
.................................
Epoch 123 Error= 137920 0 (1.50763e+06,516862) 
.................................
Epoch 124 Error= 137934 0 (1.49647e+06,523099) 
.................................
Epoch 125 Error= 137914 0 (1.4798e+06,522588) 
.................................
Epoch 126 Error= 137866 0 (1.48585e+06,520812) 
.................................
Epoch 127 Error= 137823 0 (1.48187e+06,524122) 
.................................
Epoch 128 Error= 137790 0 (1.47296e+06,522187) 
.................................
Epoch 129 Error= 137760 0 (1.51127e+06,521560) 
.................................
Epoch 130 Error= 137798 0 (1.51111e+06,516588) 
 counting_train_errors.................................

train1_NErrors= 36110/1.53801e+06 2.34784
Class01= 702/1.50165e+06	0.0467485
Class11= 35408/36358	97.3871

 counting_test_errors.........

test1_NErrors= 9277/384986 2.4097
Class01= 150/375654	0.0399304
Class11= 9127/9332	97.8033

.................................
Epoch 131 Error= 137781 0 (1.52992e+06,521206) 
.................................
Epoch 132 Error= 137774 0 (1.51574e+06,522211) 
.................................
Epoch 133 Error= 137738 0 (1.5202e+06,526911) 
.................................
Epoch 134 Error= 137757 0 (1.48938e+06,523735) 
.................................
Epoch 135 Error= 137702 0 (1.49509e+06,520498) 
.................................
Epoch 136 Error= 137678 0 (1.52618e+06,531060) 
.................................
Epoch 137 Error= 137669 0 (1.50277e+06,528196) 
.................................
Epoch 138 Error= 137677 0 (1.50963e+06,530884) 
.................................
Epoch 139 Error= 137607 0 (1.50265e+06,535851) 
.................................
Epoch 140 Error= 137624 0 (1.47287e+06,527086) 
 counting_train_errors.................................

train1_NErrors= 36119/1.53801e+06 2.34842
Class01= 398/1.50165e+06	0.0265041
Class11= 35721/36358	98.248

 counting_test_errors.........

test1_NErrors= 9287/384986 2.4123
Class01= 86/375654	0.0228934
Class11= 9201/9332	98.5962

.................................
Epoch 141 Error= 137594 0 (1.47583e+06,533299) 
.................................
Epoch 142 Error= 137542 0 (1.46814e+06,536555) 
.................................
Epoch 143 Error= 137565 0 (1.50797e+06,546294) 
.................................
Epoch 144 Error= 137553 0 (1.50095e+06,546574) 
.................................
Epoch 145 Error= 137583 0 (1.47059e+06,548362) 
.................................
Epoch 146 Error= 137591 0 (1.4984e+06,539067) 
.................................
Epoch 147 Error= 137484 0 (1.51141e+06,550626) 
.................................
Epoch 148 Error= 137497 0 (1.50861e+06,564822) 
.................................
Epoch 149 Error= 137446 0 (1.45673e+06,558062) 
.................................
Epoch 150 Error= 137452 0 (1.47388e+06,562825) 
 counting_train_errors.................................

train1_NErrors= 36151/1.53801e+06 2.3505
Class01= 853/1.50165e+06	0.0568041
Class11= 35298/36358	97.0845

 counting_test_errors.........

test1_NErrors= 9276/384986 2.40944
Class01= 169/375654	0.0449882
Class11= 9107/9332	97.5889

.................................
Epoch 151 Error= 137431 0 (1.48365e+06,564381) 
.................................
Epoch 152 Error= 137440 0 (1.45375e+06,572799) 
.................................
Epoch 153 Error= 137367 0 (1.48841e+06,563806) 
.................................
Epoch 154 Error= 137428 0 (1.47808e+06,578651) 
.................................
Epoch 155 Error= 137390 0 (1.45021e+06,572154) 
.................................
Epoch 156 Error= 137326 0 (1.45891e+06,584495) 
.................................
Epoch 157 Error= 137359 0 (1.45699e+06,591894) 
.................................
Epoch 158 Error= 137309 0 (1.46087e+06,586878) 
.................................
Epoch 159 Error= 137271 0 (1.45541e+06,594782) 
.................................
Epoch 160 Error= 137232 0 (1.45977e+06,602441) 
 counting_train_errors.................................

train1_NErrors= 36112/1.53801e+06 2.34797
Class01= 733/1.50165e+06	0.0488129
Class11= 35379/36358	97.3073

 counting_test_errors.........

test1_NErrors= 9268/384986 2.40736
Class01= 143/375654	0.0380669
Class11= 9125/9332	97.7818

.................................
Epoch 161 Error= 137278 0 (1.46992e+06,601154) 
.................................
Epoch 162 Error= 137224 0 (1.46864e+06,603113) 
.................................
Epoch 163 Error= 137196 0 (1.45715e+06,606887) 
.................................
Epoch 164 Error= 137246 0 (1.42955e+06,618950) 
.................................
Epoch 165 Error= 137249 0 (1.48108e+06,626007) 
.................................
Epoch 166 Error= 137148 0 (1.44708e+06,624289) 
.................................
Epoch 167 Error= 137146 0 (1.43629e+06,633920) 
.................................
Epoch 168 Error= 137129 0 (1.43025e+06,635554) 
.................................
Epoch 169 Error= 137162 0 (1.4324e+06,645577) 
.................................
Epoch 170 Error= 137139 0 (1.44145e+06,641651) 
 counting_train_errors.................................

train1_NErrors= 36145/1.53801e+06 2.35011
Class01= 881/1.50165e+06	0.0586687
Class11= 35264/36358	96.991

 counting_test_errors.........

test1_NErrors= 9269/384986 2.40762
Class01= 177/375654	0.0471178
Class11= 9092/9332	97.4282

.................................
Epoch 171 Error= 137073 0 (1.4042e+06,649222) 
.................................
Epoch 172 Error= 137082 0 (1.43757e+06,656491) 
.................................
Epoch 173 Error= 137075 0 (1.44331e+06,660113) 
.................................
Epoch 174 Error= 137125 0 (1.44735e+06,658379) 
.................................
Epoch 175 Error= 137014 0 (1.42699e+06,672227) 
.................................
Epoch 176 Error= 137052 0 (1.44896e+06,678355) 
.................................
Epoch 177 Error= 137018 0 (1.45223e+06,677710) 
.................................
Epoch 178 Error= 137011 0 (1.40864e+06,669492) 
.................................
Epoch 179 Error= 136973 0 (1.38585e+06,694195) 
.................................
Epoch 180 Error= 136894 0 (1.39825e+06,692638) 
 counting_train_errors.................................

train1_NErrors= 36124/1.53801e+06 2.34875
Class01= 683/1.50165e+06	0.0454832
Class11= 35441/36358	97.4779

 counting_test_errors.........

test1_NErrors= 9270/384986 2.40788
Class01= 139/375654	0.0370021
Class11= 9131/9332	97.8461

.................................
Epoch 181 Error= 136921 0 (1.41085e+06,700970) 
.................................
Epoch 182 Error= 136896 0 (1.41501e+06,693896) 
.................................
Epoch 183 Error= 136874 0 (1.44518e+06,705557) 
.................................
Epoch 184 Error= 136862 0 (1.38327e+06,703840) 
.................................
Epoch 185 Error= 136917 0 (1.39443e+06,705006) 
.................................
Epoch 186 Error= 136803 0 (1.40201e+06,716992) 
.................................
Epoch 187 Error= 136833 0 (1.44393e+06,718954) 
.................................
Epoch 188 Error= 136782 0 (1.39725e+06,722816) 
.................................
Epoch 189 Error= 136804 0 (1.37618e+06,726845) 
.................................
Epoch 190 Error= 136743 0 (1.37753e+06,723397) 
 counting_train_errors.................................

train1_NErrors= 36140/1.53801e+06 2.34979
Class01= 795/1.50165e+06	0.0529417
Class11= 35345/36358	97.2138

 counting_test_errors.........

test1_NErrors= 9278/384986 2.40996
Class01= 171/375654	0.0455206
Class11= 9107/9332	97.5889

.................................
Epoch 191 Error= 136781 0 (1.40909e+06,726792) 
.................................
Epoch 192 Error= 136703 0 (1.40606e+06,728900) 
.................................
Epoch 193 Error= 136769 0 (1.4124e+06,735343) 
.................................
Epoch 194 Error= 136732 0 (1.34197e+06,741569) 
.................................
Epoch 195 Error= 136671 0 (1.37325e+06,745426) 
.................................
Epoch 196 Error= 136679 0 (1.35984e+06,737602) 
.................................
Epoch 197 Error= 136638 0 (1.36841e+06,741714) 
.................................
Epoch 198 Error= 136620 0 (1.39382e+06,758716) 
.................................
Epoch 199 Error= 136556 0 (1.37809e+06,755981) 
.................................
Epoch 200 Error= 136621 0 (1.3607e+06,749337) 
 counting_train_errors.................................

train1_NErrors= 36112/1.53801e+06 2.34797
Class01= 537/1.50165e+06	0.0357606
Class11= 35575/36358	97.8464

 counting_test_errors.........

test1_NErrors= 9267/384986 2.4071
Class01= 108/375654	0.0287499
Class11= 9159/9332	98.1462

.................................
Epoch 201 Error= 136560 0 (1.33922e+06,759890) 
.................................
Epoch 202 Error= 136543 0 (1.33768e+06,749264) 
.................................
Epoch 203 Error= 136546 0 (1.34246e+06,756537) 
.................................
Epoch 204 Error= 136533 0 (1.31965e+06,767963) 
.................................
Epoch 205 Error= 136511 0 (1.36561e+06,758183) 
.................................
Epoch 206 Error= 136465 0 (1.34487e+06,758947) 
.................................
Epoch 207 Error= 136437 0 (1.36676e+06,769462) 
.................................
Epoch 208 Error= 136445 0 (1.32602e+06,778209) 
.................................
Epoch 209 Error= 136438 0 (1.35205e+06,774064) 
.................................
Epoch 210 Error= 136389 0 (1.35275e+06,761305) 
 counting_train_errors.................................

train1_NErrors= 36210/1.53801e+06 2.35434
Class01= 1255/1.50165e+06	0.0835746
Class11= 34955/36358	96.1412

 counting_test_errors.........

test1_NErrors= 9293/384986 2.41385
Class01= 290/375654	0.0771987
Class11= 9003/9332	96.4745

.................................
Epoch 211 Error= 136414 0 (1.30246e+06,770302) 
.................................
Epoch 212 Error= 136334 0 (1.36689e+06,773112) 
.................................
Epoch 213 Error= 136368 0 (1.33685e+06,774046) 
.................................
Epoch 214 Error= 136376 0 (1.31227e+06,766439) 
.................................
Epoch 215 Error= 136319 0 (1.34395e+06,777468) 
.................................
Epoch 216 Error= 136287 0 (1.31753e+06,772007) 
.................................
Epoch 217 Error= 136318 0 (1.30709e+06,767966) 
.................................
Epoch 218 Error= 136336 0 (1.32214e+06,771302) 
.................................
Epoch 219 Error= 136261 0 (1.32371e+06,770696) 
.................................
Epoch 220 Error= 136236 0 (1.30631e+06,763873) 
 counting_train_errors.................................

train1_NErrors= 36107/1.53801e+06 2.34764
Class01= 701/1.50165e+06	0.0466819
Class11= 35406/36358	97.3816

 counting_test_errors.........

test1_NErrors= 9264/384986 2.40632
Class01= 146/375654	0.0388656
Class11= 9118/9332	97.7068

.................................
Epoch 221 Error= 136189 0 (1.32208e+06,766880) 
.................................
Epoch 222 Error= 136234 0 (1.30131e+06,782064) 
.................................
Epoch 223 Error= 136189 0 (1.34714e+06,776719) 
.................................
Epoch 224 Error= 136179 0 (1.34859e+06,769904) 
.................................
Epoch 225 Error= 136161 0 (1.32709e+06,773525) 
.................................
Epoch 226 Error= 136208 0 (1.3603e+06,774274) 
.................................
Epoch 227 Error= 136120 0 (1.36504e+06,778682) 
.................................
Epoch 228 Error= 136105 0 (1.34081e+06,765619) 
.................................
Epoch 229 Error= 136127 0 (1.33895e+06,779890) 
.................................
Epoch 230 Error= 136153 0 (1.29855e+06,773351) 
 counting_train_errors.................................

train1_NErrors= 36140/1.53801e+06 2.34979
Class01= 937/1.50165e+06	0.0623979
Class11= 35203/36358	96.8233

 counting_test_errors.........

test1_NErrors= 9265/384986 2.40658
Class01= 197/375654	0.0524419
Class11= 9068/9332	97.171

.................................
Epoch 231 Error= 136077 0 (1.31646e+06,761349) 
.................................
Epoch 232 Error= 136067 0 (1.32404e+06,761496) 
.................................
Epoch 233 Error= 136048 0 (1.29862e+06,775135) 
.................................
Epoch 234 Error= 136001 0 (1.31463e+06,773697) 
.................................
Epoch 235 Error= 136056 0 (1.32103e+06,774218) 
.................................
Epoch 236 Error= 136036 0 (1.34091e+06,764024) 
.................................
Epoch 237 Error= 135997 0 (1.32679e+06,777713) 
.................................
Epoch 238 Error= 135971 0 (1.3478e+06,771630) 
.................................
Epoch 239 Error= 135971 0 (1.31815e+06,763685) 
.................................
Epoch 240 Error= 135948 0 (1.33345e+06,769744) 
 counting_train_errors.................................

train1_NErrors= 36099/1.53801e+06 2.34712
Class01= 803/1.50165e+06	0.0534744
Class11= 35296/36358	97.079

 counting_test_errors.........

test1_NErrors= 9277/384986 2.4097
Class01= 183/375654	0.048715
Class11= 9094/9332	97.4496

.................................
Epoch 241 Error= 135957 0 (1.36167e+06,769572) 
.................................
Epoch 242 Error= 135962 0 (1.31572e+06,775733) 
.................................
Epoch 243 Error= 135867 0 (1.32137e+06,760207) 
.................................
Epoch 244 Error= 135968 0 (1.34269e+06,777223) 
.................................
Epoch 245 Error= 135877 0 (1.3523e+06,760092) 
.................................
Epoch 246 Error= 135851 0 (1.32282e+06,767002) 
.................................
Epoch 247 Error= 135861 0 (1.35383e+06,769630) 
.................................
Epoch 248 Error= 135915 0 (1.33175e+06,762936) 
.................................
Epoch 249 Error= 135884 0 (1.29499e+06,760663) 
.................................
Epoch 250 Error= 135882 0 (1.3375e+06,763727) 
 counting_train_errors.................................

train1_NErrors= 36068/1.53801e+06 2.34511
Class01= 639/1.50165e+06	0.0425531
Class11= 35429/36358	97.4449

 counting_test_errors.........

test1_NErrors= 9268/384986 2.40736
Class01= 134/375654	0.0356711
Class11= 9134/9332	97.8783

.................................
Epoch 251 Error= 135805 0 (1.34185e+06,758535) 
.................................
Epoch 252 Error= 135830 0 (1.30315e+06,768617) 
.................................
Epoch 253 Error= 135840 0 (1.30202e+06,757183) 
.................................
Epoch 254 Error= 135793 0 (1.31116e+06,766155) 
.................................
Epoch 255 Error= 135724 0 (1.35558e+06,765998) 
.................................
Epoch 256 Error= 135784 0 (1.32742e+06,765179) 
.................................
Epoch 257 Error= 135747 0 (1.2917e+06,764653) 
.................................
Epoch 258 Error= 135719 0 (1.30192e+06,768641) 
.................................
Epoch 259 Error= 135699 0 (1.26494e+06,767989) 
.................................
Epoch 260 Error= 135671 0 (1.30706e+06,770389) 
 counting_train_errors.................................

train1_NErrors= 36079/1.53801e+06 2.34582
Class01= 935/1.50165e+06	0.0622648
Class11= 35144/36358	96.661

 counting_test_errors.........

test1_NErrors= 9248/384986 2.40217
Class01= 203/375654	0.0540391
Class11= 9045/9332	96.9246

.................................
Epoch 261 Error= 135691 0 (1.3216e+06,761366) 
.................................
Epoch 262 Error= 135666 0 (1.2651e+06,758520) 
.................................
Epoch 263 Error= 135708 0 (1.30579e+06,773184) 
.................................
Epoch 264 Error= 135650 0 (1.28018e+06,751989) 
.................................
Epoch 265 Error= 135612 0 (1.2096e+06,769792) 
.................................
Epoch 266 Error= 135630 0 (1.24947e+06,757919) 
.................................
Epoch 267 Error= 135600 0 (1.25706e+06,748975) 
.................................
Epoch 268 Error= 135604 0 (1.25104e+06,769420) 
.................................
Epoch 269 Error= 135601 0 (1.24418e+06,757768) 
.................................
Epoch 270 Error= 135559 0 (1.22929e+06,755904) 
 counting_train_errors.................................

train1_NErrors= 36040/1.53801e+06 2.34329
Class01= 556/1.50165e+06	0.0370259
Class11= 35484/36358	97.5961

 counting_test_errors.........

test1_NErrors= 9247/384986 2.40191
Class01= 104/375654	0.0276851
Class11= 9143/9332	97.9747

.................................
Epoch 271 Error= 135553 0 (1.23316e+06,755269) 
.................................
Epoch 272 Error= 135525 0 (1.2346e+06,759108) 
.................................
Epoch 273 Error= 135531 0 (1.20845e+06,755888) 
.................................
Epoch 274 Error= 135482 0 (1.24673e+06,761894) 
.................................
Epoch 275 Error= 135508 0 (1.2253e+06,753528) 
.................................
Epoch 276 Error= 135484 0 (1.21013e+06,749265) 
.................................
Epoch 277 Error= 135531 0 (1.18172e+06,756388) 
.................................
Epoch 278 Error= 135515 0 (1.16392e+06,750247) 
.................................
Epoch 279 Error= 135456 0 (1.17251e+06,749084) 
.................................
Epoch 280 Error= 135418 0 (1.18891e+06,742735) 
 counting_train_errors.................................

train1_NErrors= 36113/1.53801e+06 2.34803
Class01= 1078/1.50165e+06	0.0717876
Class11= 35035/36358	96.3612

 counting_test_errors.........

test1_NErrors= 9276/384986 2.40944
Class01= 254/375654	0.0676154
Class11= 9022/9332	96.6781

.................................
Epoch 281 Error= 135381 0 (1.19731e+06,754339) 
.................................
Epoch 282 Error= 135380 0 (1.24031e+06,755624) 
.................................
Epoch 283 Error= 135366 0 (1.17248e+06,755358) 
.................................
Epoch 284 Error= 135409 0 (1.14197e+06,744709) 
.................................
Epoch 285 Error= 135375 0 (1.18844e+06,750526) 
.................................
Epoch 286 Error= 135416 0 (1.15247e+06,759376) 
.................................
Epoch 287 Error= 135354 0 (1.17708e+06,743054) 
.................................
Epoch 288 Error= 135309 0 (1.13815e+06,756302) 
.................................
Epoch 289 Error= 135288 0 (1.16281e+06,751552) 
.................................
Epoch 290 Error= 135278 0 (1.12443e+06,749169) 
 counting_train_errors.................................

train1_NErrors= 36035/1.53801e+06 2.34296
Class01= 733/1.50165e+06	0.0488129
Class11= 35302/36358	97.0955

 counting_test_errors.........

test1_NErrors= 9241/384986 2.40035
Class01= 151/375654	0.0401966
Class11= 9090/9332	97.4068

.................................
Epoch 291 Error= 135288 0 (1.11909e+06,753623) 
.................................
Epoch 292 Error= 135259 0 (1.15013e+06,745375) 
.................................
Epoch 293 Error= 135310 0 (1.11587e+06,747950) 
.................................
Epoch 294 Error= 135265 0 (1.11069e+06,753977) 
.................................
Epoch 295 Error= 135270 0 (1.11321e+06,753269) 
.................................
Epoch 296 Error= 135206 0 (1.07434e+06,740686) 
.................................
Epoch 297 Error= 135236 0 (1.0722e+06,755215) 
.................................
Epoch 298 Error= 135184 0 (1.07753e+06,760231) 
.................................
Epoch 299 Error= 135176 0 (1.10011e+06,752962) 
.................................
Epoch 300 Error= 135190 0 (1.08776e+06,759441) 
 counting_train_errors.................................

train1_NErrors= 36009/1.53801e+06 2.34127
Class01= 675/1.50165e+06	0.0449505
Class11= 35334/36358	97.1836

 counting_test_errors.........

test1_NErrors= 9250/384986 2.40268
Class01= 144/375654	0.0383331
Class11= 9106/9332	97.5782

.................................
Epoch 301 Error= 135119 0 (1.07862e+06,748755) 
.................................
Epoch 302 Error= 135114 0 (1.05531e+06,748376) 
.................................
Epoch 303 Error= 135122 0 (1.03259e+06,752591) 
.................................
Epoch 304 Error= 135117 0 (1.0555e+06,760793) 
.................................
Epoch 305 Error= 135110 0 (1.03304e+06,748490) 
.................................
Epoch 306 Error= 135117 0 (1.02568e+06,757934) 
.................................
Epoch 307 Error= 135076 0 (1.02909e+06,757379) 
.................................
Epoch 308 Error= 135106 0 (1.0082e+06,759914) 
.................................
Epoch 309 Error= 135088 0 (1.01788e+06,768630) 
.................................
Epoch 310 Error= 135094 0 (1.01029e+06,758776) 
 counting_train_errors.................................

train1_NErrors= 36055/1.53801e+06 2.34426
Class01= 883/1.50165e+06	0.0588019
Class11= 35172/36358	96.738

 counting_test_errors.........

test1_NErrors= 9263/384986 2.40606
Class01= 192/375654	0.0511109
Class11= 9071/9332	97.2032

.................................
Epoch 311 Error= 135033 0 (996908,764691) 
.................................
Epoch 312 Error= 134990 0 (1.02325e+06,767464) 
.................................
Epoch 313 Error= 135011 0 (993870,756768) 
.................................
Epoch 314 Error= 134921 0 (1.01272e+06,772939) 
.................................
Epoch 315 Error= 135160 0 (1.01293e+06,771536) 
.................................
Epoch 316 Error= 135016 0 (954405,760420) 
.................................
Epoch 317 Error= 134910 0 (981738,769752) 
.................................
Epoch 318 Error= 134962 0 (944904,761431) 
.................................
Epoch 319 Error= 134852 0 (941053,769864) 
.................................
Epoch 320 Error= 134870 0 (928226,767026) 
 counting_train_errors.................................

train1_NErrors= 36133/1.53801e+06 2.34933
Class01= 1250/1.50165e+06	0.0832417
Class11= 34883/36358	95.9431

 counting_test_errors.........

test1_NErrors= 9265/384986 2.40658
Class01= 284/375654	0.0756015
Class11= 8981/9332	96.2387

.................................
Epoch 321 Error= 134909 0 (949758,778027) 
.................................
Epoch 322 Error= 134910 0 (940024,762419) 
.................................
Epoch 323 Error= 134877 0 (919500,773922) 
.................................
Epoch 324 Error= 134870 0 (904856,775901) 
.................................
Epoch 325 Error= 134884 0 (923277,769055) 
.................................
Epoch 326 Error= 134801 0 (923961,778653) 
.................................
Epoch 327 Error= 134927 0 (957888,774624) 
.................................
Epoch 328 Error= 134809 0 (873184,784005) 
.................................
Epoch 329 Error= 134874 0 (923519,771746) 
.................................
Epoch 330 Error= 134905 0 (880162,781066) 
 counting_train_errors.................................

train1_NErrors= 36035/1.53801e+06 2.34296
Class01= 717/1.50165e+06	0.0477474
Class11= 35318/36358	97.1396

 counting_test_errors.........

test1_NErrors= 9240/384986 2.40009
Class01= 141/375654	0.0375345
Class11= 9099/9332	97.5032

.................................
Epoch 331 Error= 134784 0 (886833,791677) 
.................................
Epoch 332 Error= 134757 0 (895262,785884) 
.................................
Epoch 333 Error= 134794 0 (879798,790093) 
.................................
Epoch 334 Error= 134764 0 (881488,774499) 
.................................
Epoch 335 Error= 134757 0 (878455,788154) 
.................................
Epoch 336 Error= 134767 0 (869722,791425) 
.................................
Epoch 337 Error= 135078 0 (926625,786015) 
.................................
Epoch 338 Error= 134742 0 (876540,792920) 
.................................
Epoch 339 Error= 134730 0 (822198,785518) 
.................................
Epoch 340 Error= 134773 0 (894794,777668) 
 counting_train_errors.................................

train1_NErrors= 36025/1.53801e+06 2.34231
Class01= 634/1.50165e+06	0.0422202
Class11= 35391/36358	97.3403

 counting_test_errors.........

test1_NErrors= 9241/384986 2.40035
Class01= 122/375654	0.0324767
Class11= 9119/9332	97.7175

.................................
Epoch 341 Error= 134748 0 (822071,782127) 
.................................
Epoch 342 Error= 134753 0 (806532,781545) 
.................................
Epoch 343 Error= 134668 0 (841174,783512) 
.................................
Epoch 344 Error= 134627 0 (803577,791705) 
.................................
Epoch 345 Error= 134660 0 (821411,782759) 
.................................
Epoch 346 Error= 134629 0 (819222,792047) 
.................................
Epoch 347 Error= 134661 0 (834485,781603) 
.................................
Epoch 348 Error= 134637 0 (807635,792252) 
.................................
Epoch 349 Error= 134550 0 (824720,789907) 
.................................
Epoch 350 Error= 134503 0 (838699,789262) 
 counting_train_errors.................................

train1_NErrors= 36051/1.53801e+06 2.344
Class01= 908/1.50165e+06	0.0604667
Class11= 35143/36358	96.6582

 counting_test_errors.........

test1_NErrors= 9243/384986 2.40087
Class01= 189/375654	0.0503123
Class11= 9054/9332	97.021

.................................
Epoch 351 Error= 134597 0 (823373,788422) 
.................................
Epoch 352 Error= 134567 0 (803937,795356) 
.................................
Epoch 353 Error= 134611 0 (817974,794784) 
.................................
Epoch 354 Error= 134670 0 (837818,800728) 
.................................
Epoch 355 Error= 134576 0 (779981,796051) 
.................................
Epoch 356 Error= 134602 0 (794905,791447) 
.................................
Epoch 357 Error= 134513 0 (779910,800441) 
.................................
Epoch 358 Error= 134500 0 (774992,793434) 
.................................
Epoch 359 Error= 134493 0 (791569,803823) 
.................................
Epoch 360 Error= 134437 0 (771259,808527) 
 counting_train_errors.................................

train1_NErrors= 36023/1.53801e+06 2.34218
Class01= 807/1.50165e+06	0.0537408
Class11= 35216/36358	96.859

 counting_test_errors.........

test1_NErrors= 9250/384986 2.40268
Class01= 168/375654	0.044722
Class11= 9082/9332	97.321

.................................
Epoch 361 Error= 134484 0 (816804,796793) 
.................................
Epoch 362 Error= 134467 0 (755292,800947) 
.................................
Epoch 363 Error= 134718 0 (1.17304e+06,800380) 
.................................
Epoch 364 Error= 136147 0 (509667,736203) 
.................................
Epoch 365 Error= 135053 0 (553946,780570) 
.................................
Epoch 366 Error= 134632 0 (615644,795527) 
.................................
Epoch 367 Error= 134479 0 (656322,807360) 
.................................
Epoch 368 Error= 134440 0 (722457,792723) 
.................................
Epoch 369 Error= 134366 0 (693876,797267) 
.................................
Epoch 370 Error= 134340 0 (681492,795120) 
 counting_train_errors.................................

train1_NErrors= 36119/1.53801e+06 2.34842
Class01= 1363/1.50165e+06	0.0907667
Class11= 34756/36358	95.5938

 counting_test_errors.........

test1_NErrors= 9268/384986 2.40736
Class01= 314/375654	0.0835876
Class11= 8954/9332	95.9494

.................................
Epoch 371 Error= 134361 0 (718223,798972) 
.................................
Epoch 372 Error= 134430 0 (670960,799472) 
.................................
Epoch 373 Error= 134409 0 (695183,794733) 
.................................
Epoch 374 Error= 134418 0 (725526,788536) 
.................................
Epoch 375 Error= 134337 0 (684081,797587) 
.................................
Epoch 376 Error= 134398 0 (703726,797245) 
.................................
Epoch 377 Error= 136408 0 (1.11621e+06,745539) 
.................................
Epoch 378 Error= 135940 0 (378070,716097) 
.................................
Epoch 379 Error= 135529 0 (359393,736537) 
.................................
Epoch 380 Error= 135270 0 (388418,758744) 
 counting_train_errors.................................

train1_NErrors= 36078/1.53801e+06 2.34576
Class01= 993/1.50165e+06	0.0661272
Class11= 35085/36358	96.4987

 counting_test_errors.........

test1_NErrors= 9280/384986 2.41048
Class01= 222/375654	0.0590969
Class11= 9058/9332	97.0639

.................................
Epoch 381 Error= 134984 0 (427171,782370) 
.................................
Epoch 382 Error= 134657 0 (468226,799944) 
.................................
Epoch 383 Error= 134426 0 (503875,793478) 
.................................
Epoch 384 Error= 134285 0 (560189,798080) 
.................................
Epoch 385 Error= 134338 0 (563131,787454) 
.................................
Epoch 386 Error= 134257 0 (559190,784502) 
.................................
Epoch 387 Error= 134268 0 (575320,790079) 
.................................
Epoch 388 Error= 134199 0 (577960,789798) 
.................................
Epoch 389 Error= 134289 0 (601726,789880) 
.................................
Epoch 390 Error= 134214 0 (608316,792647) 
 counting_train_errors.................................

train1_NErrors= 36041/1.53801e+06 2.34335
Class01= 907/1.50165e+06	0.0604001
Class11= 35134/36358	96.6335

 counting_test_errors.........

test1_NErrors= 9255/384986 2.40398
Class01= 186/375654	0.0495136
Class11= 9069/9332	97.1817

.................................
Epoch 391 Error= 134190 0 (587343,798233) 
.................................
Epoch 392 Error= 134197 0 (629548,786392) 
.................................
Epoch 393 Error= 134205 0 (574123,805340) 
.................................
Epoch 394 Error= 134188 0 (627349,782588) 
.................................
Epoch 395 Error= 134164 0 (564173,797591) 
.................................
Epoch 396 Error= 134118 0 (581946,792509) 
.................................
Epoch 397 Error= 134141 0 (568861,795471) 
.................................
Epoch 398 Error= 136067 0 (859352,714951) 
.................................
Epoch 399 Error= 135080 0 (384752,752797) 
.................................
Epoch 400 Error= 134672 0 (429219,790857) 
 counting_train_errors.................................

train1_NErrors= 36069/1.53801e+06 2.34517
Class01= 902/1.50165e+06	0.0600672
Class11= 35167/36358	96.7242

 counting_test_errors.........

test1_NErrors= 9277/384986 2.4097
Class01= 189/375654	0.0503123
Class11= 9088/9332	97.3853

.................................
Epoch 401 Error= 134335 0 (475169,800082) 
.................................
Epoch 402 Error= 134206 0 (515018,789648) 
.................................
Epoch 403 Error= 134082 0 (522492,793848) 
.................................
Epoch 404 Error= 134097 0 (571873,783374) 
.................................
Epoch 405 Error= 134130 0 (538766,792090) 
.................................
Epoch 406 Error= 134060 0 (525808,789862) 
.................................
Epoch 407 Error= 134068 0 (539435,784833) 
.................................
Epoch 408 Error= 134029 0 (541197,786290) 
.................................
Epoch 409 Error= 134106 0 (578866,780500) 
.................................
Epoch 410 Error= 133955 0 (537517,788318) 
 counting_train_errors.................................

train1_NErrors= 36029/1.53801e+06 2.34257
Class01= 1298/1.50165e+06	0.0864381
Class11= 34731/36358	95.5251

 counting_test_errors.........

test1_NErrors= 9272/384986 2.4084
Class01= 290/375654	0.0771987
Class11= 8982/9332	96.2495

.................................
Epoch 411 Error= 134044 0 (578254,791652) 
.................................
Epoch 412 Error= 134048 0 (552100,797816) 
.................................
Epoch 413 Error= 134008 0 (522933,793266) 
.................................
Epoch 414 Error= 134010 0 (596194,783800) 
.................................
Epoch 415 Error= 133950 0 (522852,785836) 
.................................
Epoch 416 Error= 133902 0 (539416,794688) 
.................................
Epoch 417 Error= 134017 0 (569707,790850) 
.................................
Epoch 418 Error= 133915 0 (525099,796192) 
.................................
Epoch 419 Error= 133940 0 (528883,788418) 
.................................
Epoch 420 Error= 133908 0 (551245,785153) 
 counting_train_errors.................................

train1_NErrors= 36061/1.53801e+06 2.34465
Class01= 1345/1.50165e+06	0.089568
Class11= 34716/36358	95.4838

 counting_test_errors.........

test1_NErrors= 9241/384986 2.40035
Class01= 290/375654	0.0771987
Class11= 8951/9332	95.9173

.................................
Epoch 421 Error= 133837 0 (534037,784363) 
.................................
Epoch 422 Error= 133902 0 (555892,785886) 
.................................
Epoch 423 Error= 133850 0 (538039,788610) 
.................................
Epoch 424 Error= 133839 0 (536262,782559) 
.................................
Epoch 425 Error= 133817 0 (541703,780345) 
.................................
Epoch 426 Error= 133943 0 (585547,791526) 
.................................
Epoch 427 Error= 133786 0 (543509,796591) 
.................................
Epoch 428 Error= 133780 0 (528446,772156) 
.................................
Epoch 429 Error= 133875 0 (536939,788428) 
.................................
Epoch 430 Error= 133781 0 (547762,790694) 
 counting_train_errors.................................

train1_NErrors= 36047/1.53801e+06 2.34374
Class01= 1018/1.50165e+06	0.067792
Class11= 35029/36358	96.3447

 counting_test_errors.........

test1_NErrors= 9235/384986 2.39879
Class01= 194/375654	0.0516433
Class11= 9041/9332	96.8817

.................................
Epoch 431 Error= 135314 0 (887876,727087) 
.................................
Epoch 432 Error= 133936 0 (460535,779896) 
.................................
Epoch 433 Error= 133803 0 (478169,778894) 
.................................
Epoch 434 Error= 133737 0 (502433,788044) 
.................................
Epoch 435 Error= 133772 0 (505730,772314) 
.................................
Epoch 436 Error= 133742 0 (510230,785635) 
.................................
Epoch 437 Error= 133828 0 (613261,776491) 
.................................
Epoch 438 Error= 133743 0 (526735,783415) 
.................................
Epoch 439 Error= 133916 0 (682536,771178) 
.................................
Epoch 440 Error= 133710 0 (480044,790957) 
 counting_train_errors.................................

train1_NErrors= 36009/1.53801e+06 2.34127
Class01= 980/1.50165e+06	0.0652615
Class11= 35029/36358	96.3447

 counting_test_errors.........

test1_NErrors= 9246/384986 2.40165
Class01= 197/375654	0.0524419
Class11= 9049/9332	96.9674

.................................
Epoch 441 Error= 133698 0 (497930,774915) 
.................................
Epoch 442 Error= 133703 0 (494113,776053) 
.................................
Epoch 443 Error= 133656 0 (498996,788301) 
.................................
Epoch 444 Error= 133597 0 (503801,774298) 
.................................
Epoch 445 Error= 133645 0 (502919,788324) 
.................................
Epoch 446 Error= 133635 0 (508573,769746) 
.................................
Epoch 447 Error= 133622 0 (503631,775559) 
.................................
Epoch 448 Error= 133630 0 (508602,777975) 
.................................
Epoch 449 Error= 133599 0 (496266,770945) 
.................................
Epoch 450 Error= 135519 0 (957705,720838) 
 counting_train_errors.................................

train1_NErrors= 36089/1.53801e+06 2.34647
Class01= 1047/1.50165e+06	0.0697232
Class11= 35042/36358	96.3804

 counting_test_errors.........

test1_NErrors= 9293/384986 2.41385
Class01= 236/375654	0.0628238
Class11= 9057/9332	97.0532

.................................
Epoch 451 Error= 134141 0 (409651,752807) 
.................................
Epoch 452 Error= 133666 0 (455778,770212) 
.................................
Epoch 453 Error= 133619 0 (472927,760815) 
.................................
Epoch 454 Error= 133564 0 (480086,762711) 
.................................
Epoch 455 Error= 133568 0 (514827,770947) 
.................................
Epoch 456 Error= 133568 0 (469513,771428) 
.................................
Epoch 457 Error= 133512 0 (475562,770937) 
.................................
Epoch 458 Error= 133517 0 (490156,762952) 
.................................
Epoch 459 Error= 133506 0 (484686,770642) 
.................................
Epoch 460 Error= 133526 0 (477932,755500) 
 counting_train_errors.................................

train1_NErrors= 36063/1.53801e+06 2.34478
Class01= 1318/1.50165e+06	0.08777
Class11= 34745/36358	95.5636

 counting_test_errors.........

test1_NErrors= 9242/384986 2.40061
Class01= 271/375654	0.0721409
Class11= 8971/9332	96.1316

.................................
Epoch 461 Error= 133429 0 (484468,771828) 
.................................
Epoch 462 Error= 133571 0 (528088,768094) 
.................................
Epoch 463 Error= 133473 0 (504149,771903) 
.................................
Epoch 464 Error= 133429 0 (492310,767039) 
.................................
Epoch 465 Error= 133403 0 (475249,774355) 
.................................
Epoch 466 Error= 133476 0 (493792,767634) 
.................................
Epoch 467 Error= 133445 0 (494185,764854) 
.................................
Epoch 468 Error= 133405 0 (503854,775510) 
.................................
Epoch 469 Error= 133358 0 (498118,779027) 
.................................
Epoch 470 Error= 136701 0 (3.40572e+06,684423) 
 counting_train_errors.................................

train1_NErrors= 36045/1.53801e+06 2.34361
Class01= 849/1.50165e+06	0.0565377
Class11= 35196/36358	96.804

 counting_test_errors.........

test1_NErrors= 9272/384986 2.4084
Class01= 195/375654	0.0519095
Class11= 9077/9332	97.2675

.................................
Epoch 471 Error= 136105 0 (155415,679489) 
.................................
Epoch 472 Error= 135453 0 (185877,722507) 
.................................
Epoch 473 Error= 135250 0 (205640,733560) 
.................................
Epoch 474 Error= 135113 0 (213378,746974) 
.................................
Epoch 475 Error= 135048 0 (217042,748314) 
.................................
Epoch 476 Error= 134973 0 (228840,746901) 
.................................
Epoch 477 Error= 134930 0 (233541,746729) 
.................................
Epoch 478 Error= 134864 0 (233118,755657) 
.................................
Epoch 479 Error= 134840 0 (239808,761159) 
.................................
Epoch 480 Error= 134803 0 (239513,747017) 
 counting_train_errors.................................

train1_NErrors= 36022/1.53801e+06 2.34212
Class01= 1200/1.50165e+06	0.079912
Class11= 34822/36358	95.7753

 counting_test_errors.........

test1_NErrors= 9266/384986 2.40684
Class01= 255/375654	0.0678816
Class11= 9011/9332	96.5602

.................................
Epoch 481 Error= 134686 0 (244842,758093) 
.................................
Epoch 482 Error= 134680 0 (246077,766840) 
.................................
Epoch 483 Error= 134716 0 (249296,749057) 
.................................
Epoch 484 Error= 134578 0 (250542,751091) 
.................................
Epoch 485 Error= 134655 0 (251736,747139) 
.................................
Epoch 486 Error= 134553 0 (254193,748145) 
.................................
Epoch 487 Error= 134552 0 (256649,752682) 
.................................
Epoch 488 Error= 134521 0 (254494,745250) 
.................................
Epoch 489 Error= 134419 0 (253518,749591) 
.................................
Epoch 490 Error= 134406 0 (265452,749722) 
 counting_train_errors.................................

train1_NErrors= 35988/1.53801e+06 2.33991
Class01= 806/1.50165e+06	0.0536742
Class11= 35182/36358	96.7655

 counting_test_errors.........

test1_NErrors= 9263/384986 2.40606
Class01= 161/375654	0.0428586
Class11= 9102/9332	97.5354

.................................
Epoch 491 Error= 134387 0 (257761,739929) 
.................................
Epoch 492 Error= 134367 0 (261850,746037) 
.................................
Epoch 493 Error= 134265 0 (257544,744865) 
.................................
Epoch 494 Error= 134283 0 (262258,749649) 
.................................
Epoch 495 Error= 134238 0 (262705,743317) 
.................................
Epoch 496 Error= 134172 0 (259930,749245) 
.................................
Epoch 497 Error= 134153 0 (269073,745718) 
.................................
Epoch 498 Error= 134086 0 (262680,743605) 
.................................
Epoch 499 Error= 134161 0 (265587,735819) 
.................................
Epoch 500 Error= 134108 0 (267356,733250) 
 counting_train_errors.................................

train1_NErrors= 36019/1.53801e+06 2.34192
Class01= 932/1.50165e+06	0.062065
Class11= 35087/36358	96.5042

 counting_test_errors.........

test1_NErrors= 9256/384986 2.40424
Class01= 179/375654	0.0476502
Class11= 9077/9332	97.2675

.................................
Epoch 501 Error= 134065 0 (270955,741035) 
.................................
Epoch 502 Error= 134050 0 (270555,736183) 
.................................
Epoch 503 Error= 133963 0 (267562,744246) 
.................................
Epoch 504 Error= 133971 0 (270217,740754) 
.................................
Epoch 505 Error= 134008 0 (274409,738047) 
.................................
Epoch 506 Error= 133939 0 (274877,738295) 
.................................
Epoch 507 Error= 133909 0 (281761,743135) 
.................................
Epoch 508 Error= 133909 0 (278718,751775) 
.................................
Epoch 509 Error= 133826 0 (278094,737254) 
.................................
Epoch 510 Error= 133798 0 (285960,738417) 
 counting_train_errors.................................

train1_NErrors= 36011/1.53801e+06 2.3414
Class01= 1199/1.50165e+06	0.0798454
Class11= 34812/36358	95.7478

 counting_test_errors.........

test1_NErrors= 9235/384986 2.39879
Class01= 248/375654	0.0660182
Class11= 8987/9332	96.303

.................................
Epoch 511 Error= 133808 0 (295759,736392) 
.................................
Epoch 512 Error= 133764 0 (293747,744083) 
.................................
Epoch 513 Error= 133721 0 (300725,743216) 
.................................
Epoch 514 Error= 133742 0 (297738,740415) 
.................................
Epoch 515 Error= 133740 0 (308264,749139) 
.................................
Epoch 516 Error= 133626 0 (304065,741157) 
.................................
Epoch 517 Error= 133706 0 (318976,742336) 
.................................
Epoch 518 Error= 133641 0 (317008,754091) 
.................................
Epoch 519 Error= 133584 0 (317911,749371) 
.................................
Epoch 520 Error= 133570 0 (320753,742741) 
 counting_train_errors.................................

train1_NErrors= 36002/1.53801e+06 2.34082
Class01= 718/1.50165e+06	0.047814
Class11= 35284/36358	97.046

 counting_test_errors.........

test1_NErrors= 9253/384986 2.40346
Class01= 132/375654	0.0351387
Class11= 9121/9332	97.739

.................................
Epoch 521 Error= 133545 0 (320425,736270) 
.................................
Epoch 522 Error= 133560 0 (339267,747715) 
.................................
Epoch 523 Error= 133548 0 (329751,745392) 
.................................
Epoch 524 Error= 133484 0 (346756,758088) 
.................................
Epoch 525 Error= 133430 0 (326533,746582) 
.................................
Epoch 526 Error= 133488 0 (348030,759022) 
.................................
Epoch 527 Error= 133400 0 (349832,751974) 
.................................
Epoch 528 Error= 133413 0 (362079,747506) 
.................................
Epoch 529 Error= 133396 0 (341363,765494) 
.................................
Epoch 530 Error= 133284 0 (356287,760799) 
 counting_train_errors.................................

train1_NErrors= 35946/1.53801e+06 2.33718
Class01= 933/1.50165e+06	0.0621316
Class11= 35013/36358	96.3007

 counting_test_errors.........

test1_NErrors= 9237/384986 2.39931
Class01= 166/375654	0.0441896
Class11= 9071/9332	97.2032

.................................
Epoch 531 Error= 133379 0 (358197,753873) 
.................................
Epoch 532 Error= 133335 0 (345977,752648) 
.................................
Epoch 533 Error= 133343 0 (366574,763884) 
.................................
Epoch 534 Error= 133250 0 (339808,759525) 
.................................
Epoch 535 Error= 133242 0 (366836,755998) 
.................................
Epoch 536 Error= 133187 0 (365089,764447) 
.................................
Epoch 537 Error= 133207 0 (357505,759151) 
.................................
Epoch 538 Error= 133260 0 (375741,761353) 
.................................
Epoch 539 Error= 133176 0 (351844,767800) 
.................................
Epoch 540 Error= 133224 0 (364238,767969) 
 counting_train_errors.................................

train1_NErrors= 35905/1.53801e+06 2.33451
Class01= 1473/1.50165e+06	0.098092
Class11= 34432/36358	94.7027

 counting_test_errors.........

test1_NErrors= 9242/384986 2.40061
Class01= 307/375654	0.0817241
Class11= 8935/9332	95.7458

.................................
Epoch 541 Error= 133150 0 (342094,764492) 
.................................
Epoch 542 Error= 133123 0 (358921,764335) 
.................................
Epoch 543 Error= 133194 0 (360232,783484) 
.................................
Epoch 544 Error= 133067 0 (362714,778976) 
.................................
Epoch 545 Error= 133027 0 (376975,767778) 
.................................
Epoch 546 Error= 133022 0 (349907,782277) 
.................................
Epoch 547 Error= 132963 0 (348665,783663) 
.................................
Epoch 548 Error= 133065 0 (355830,787554) 
.................................
Epoch 549 Error= 133005 0 (355836,774498) 
.................................
Epoch 550 Error= 132993 0 (344416,771676) 
 counting_train_errors.................................

train1_NErrors= 35919/1.53801e+06 2.33542
Class01= 1100/1.50165e+06	0.0732527
Class11= 34819/36358	95.7671

 counting_test_errors.........

test1_NErrors= 9230/384986 2.39749
Class01= 232/375654	0.061759
Class11= 8998/9332	96.4209

.................................
Epoch 551 Error= 133030 0 (360751,770179) 
.................................
Epoch 552 Error= 133004 0 (364389,787982) 
.................................
Epoch 553 Error= 133363 0 (360919,789558) 
.................................
Epoch 554 Error= 132948 0 (361879,777123) 
.................................
Epoch 555 Error= 132936 0 (354475,779191) 
.................................
Epoch 556 Error= 132875 0 (350972,753399) 
.................................
Epoch 557 Error= 132889 0 (364436,781930) 
.................................
Epoch 558 Error= 132845 0 (363041,780782) 
.................................
Epoch 559 Error= 132849 0 (361849,782949) 
.................................
Epoch 560 Error= 132885 0 (357319,762466) 
 counting_train_errors.................................

train1_NErrors= 35887/1.53801e+06 2.33334
Class01= 857/1.50165e+06	0.0570705
Class11= 35030/36358	96.3474

 counting_test_errors.........

test1_NErrors= 9231/384986 2.39775
Class01= 162/375654	0.0431248
Class11= 9069/9332	97.1817

.................................
Epoch 561 Error= 132910 0 (362977,789394) 
.................................
Epoch 562 Error= 132845 0 (362410,766989) 
.................................
Epoch 563 Error= 132777 0 (358052,778866) 
.................................
Epoch 564 Error= 132865 0 (361727,808296) 
.................................
Epoch 565 Error= 132818 0 (354344,774367) 
.................................
Epoch 566 Error= 132728 0 (356909,783475) 
.................................
Epoch 567 Error= 132701 0 (354682,778146) 
.................................
Epoch 568 Error= 132714 0 (350228,780779) 
.................................
Epoch 569 Error= 132746 0 (376191,786046) 
.................................
Epoch 570 Error= 132683 0 (371461,773092) 
 counting_train_errors.................................

train1_NErrors= 35906/1.53801e+06 2.33458
Class01= 729/1.50165e+06	0.0485465
Class11= 35177/36358	96.7517

 counting_test_errors.........

test1_NErrors= 9230/384986 2.39749
Class01= 121/375654	0.0322105
Class11= 9109/9332	97.6104

.................................
Epoch 571 Error= 132669 0 (363564,797985) 
.................................
Epoch 572 Error= 132667 0 (380493,782771) 
.................................
Epoch 573 Error= 132673 0 (370440,776817) 
.................................
Epoch 574 Error= 132678 0 (386742,781878) 
.................................
Epoch 575 Error= 132645 0 (354249,789511) 
.................................
Epoch 576 Error= 132650 0 (398409,784323) 
.................................
Epoch 577 Error= 132577 0 (358887,779801) 
.................................
Epoch 578 Error= 132534 0 (376289,793593) 
.................................
Epoch 579 Error= 132680 0 (408768,785963) 
.................................
Epoch 580 Error= 132560 0 (351498,794676) 
 counting_train_errors.................................

train1_NErrors= 35917/1.53801e+06 2.33529
Class01= 1604/1.50165e+06	0.106816
Class11= 34313/36358	94.3754

 counting_test_errors.........

test1_NErrors= 9243/384986 2.40087
Class01= 336/375654	0.089444
Class11= 8907/9332	95.4458

.................................
Epoch 581 Error= 132518 0 (363902,791540) 
.................................
Epoch 582 Error= 132569 0 (367680,782889) 
.................................
Epoch 583 Error= 132584 0 (381609,789466) 
.................................
Epoch 584 Error= 132505 0 (369811,788788) 
.................................
Epoch 585 Error= 132536 0 (373529,784006) 
.................................
Epoch 586 Error= 132599 0 (411305,792619) 
.................................
Epoch 587 Error= 132560 0 (372290,790557) 
.................................
Epoch 588 Error= 132506 0 (375992,790796) 
.................................
Epoch 589 Error= 132509 0 (392320,786686) 
.................................
Epoch 590 Error= 132564 0 (377611,786160) 
 counting_train_errors.................................

train1_NErrors= 35883/1.53801e+06 2.33308
Class01= 1235/1.50165e+06	0.0822428
Class11= 34648/36358	95.2968

 counting_test_errors.........

test1_NErrors= 9243/384986 2.40087
Class01= 250/375654	0.0665506
Class11= 8993/9332	96.3673

.................................
Epoch 591 Error= 132384 0 (379623,786549) 
.................................
Epoch 592 Error= 132390 0 (384521,787493) 
.................................
Epoch 593 Error= 132576 0 (446825,795768) 
.................................
Epoch 594 Error= 132395 0 (393170,807924) 
.................................
Epoch 595 Error= 132428 0 (376750,795301) 
.................................
Epoch 596 Error= 132435 0 (432936,789733) 
.................................
Epoch 597 Error= 132416 0 (376257,792166) 
.................................
Epoch 598 Error= 132533 0 (408778,798297) 
.................................
Epoch 599 Error= 132368 0 (393362,794760) 
.................................
Epoch 600 Error= 132359 0 (409724,790632) 
 counting_train_errors.................................

train1_NErrors= 35878/1.53801e+06 2.33275
Class01= 941/1.50165e+06	0.0626643
Class11= 34937/36358	96.0916

 counting_test_errors.........

test1_NErrors= 9244/384986 2.40113
Class01= 181/375654	0.0481826
Class11= 9063/9332	97.1174

.................................
Epoch 601 Error= 132342 0 (416044,788017) 
.................................
Epoch 602 Error= 132430 0 (427634,799813) 
.................................
Epoch 603 Error= 132280 0 (399650,808256) 
.................................
Epoch 604 Error= 132313 0 (409881,798422) 
.................................
Epoch 605 Error= 132299 0 (397015,792983) 
.................................
Epoch 606 Error= 132639 0 (581985,789555) 
.................................
Epoch 607 Error= 132273 0 (388626,799961) 
.................................
Epoch 608 Error= 132309 0 (400385,800159) 
.................................
Epoch 609 Error= 132287 0 (457470,794736) 
.................................
Epoch 610 Error= 132279 0 (416746,807008) 
 counting_train_errors.................................

train1_NErrors= 35888/1.53801e+06 2.3334
Class01= 776/1.50165e+06	0.0516764
Class11= 35112/36358	96.573

 counting_test_errors.........

test1_NErrors= 9232/384986 2.39801
Class01= 147/375654	0.0391318
Class11= 9085/9332	97.3532

.................................
Epoch 611 Error= 132287 0 (407635,806427) 
.................................
Epoch 612 Error= 132192 0 (518777,809351) 
.................................
Epoch 613 Error= 132261 0 (468234,805086) 
.................................
Epoch 614 Error= 132240 0 (473096,822469) 
.................................
Epoch 615 Error= 132223 0 (410711,825178) 
.................................
Epoch 616 Error= 132289 0 (491266,807116) 
.................................
Epoch 617 Error= 132248 0 (402365,813237) 
.................................
Epoch 618 Error= 132174 0 (415767,807655) 
.................................
Epoch 619 Error= 132174 0 (423055,810651) 
.................................
Epoch 620 Error= 132238 0 (478253,811266) 
 counting_train_errors.................................

train1_NErrors= 35833/1.53801e+06 2.32983
Class01= 1033/1.50165e+06	0.0687909
Class11= 34800/36358	95.7148

 counting_test_errors.........

test1_NErrors= 9226/384986 2.39645
Class01= 209/375654	0.0556363
Class11= 9017/9332	96.6245

.................................
Epoch 621 Error= 132162 0 (407111,802337) 
.................................
Epoch 622 Error= 132198 0 (466622,818685) 
.................................
Epoch 623 Error= 132146 0 (413170,808700) 
.................................
Epoch 624 Error= 132177 0 (419336,808921) 
.................................
Epoch 625 Error= 132159 0 (429508,803669) 
.................................
Epoch 626 Error= 132138 0 (429788,806369) 
.................................
Epoch 627 Error= 132135 0 (427377,812257) 
.................................
Epoch 628 Error= 132120 0 (456832,820300) 
.................................
Epoch 629 Error= 132109 0 (470946,812136) 
.................................
Epoch 630 Error= 132047 0 (469731,827215) 
 counting_train_errors.................................

train1_NErrors= 35838/1.53801e+06 2.33015
Class01= 1089/1.50165e+06	0.0725201
Class11= 34749/36358	95.5746

 counting_test_errors.........

test1_NErrors= 9220/384986 2.39489
Class01= 216/375654	0.0574997
Class11= 9004/9332	96.4852

.................................
Epoch 631 Error= 132068 0 (438852,805682) 
.................................
Epoch 632 Error= 132073 0 (439133,832855) 
.................................
Epoch 633 Error= 132006 0 (436204,819637) 
.................................
Epoch 634 Error= 131991 0 (442402,817947) 
.................................
Epoch 635 Error= 131985 0 (435741,819718) 
.................................
Epoch 636 Error= 132091 0 (539146,814027) 
.................................
Epoch 637 Error= 132035 0 (436435,828622) 
.................................
Epoch 638 Error= 132001 0 (441223,800514) 
.................................
Epoch 639 Error= 131994 0 (454393,835063) 
.................................
Epoch 640 Error= 132078 0 (467248,825137) 
 counting_train_errors.................................

train1_NErrors= 35823/1.53801e+06 2.32918
Class01= 1127/1.50165e+06	0.0750507
Class11= 34696/36358	95.4288

 counting_test_errors.........

test1_NErrors= 9240/384986 2.40009
Class01= 251/375654	0.0668168
Class11= 8989/9332	96.3245

.................................
Epoch 641 Error= 131976 0 (489480,835767) 
.................................
Epoch 642 Error= 131986 0 (459464,837538) 
.................................
Epoch 643 Error= 131946 0 (464474,831642) 
.................................
Epoch 644 Error= 132127 0 (581324,836150) 
.................................
Epoch 645 Error= 131966 0 (451597,835148) 
.................................
Epoch 646 Error= 132501 0 (700398,794526) 
.................................
Epoch 647 Error= 131968 0 (442456,826310) 
.................................
Epoch 648 Error= 132000 0 (438762,839642) 
.................................
Epoch 649 Error= 131930 0 (494131,832401) 
.................................
Epoch 650 Error= 131935 0 (454189,835205) 
 counting_train_errors.................................

train1_NErrors= 35870/1.53801e+06 2.33223
Class01= 561/1.50165e+06	0.0373589
Class11= 35309/36358	97.1148

 counting_test_errors.........

test1_NErrors= 9240/384986 2.40009
Class01= 111/375654	0.0295485
Class11= 9129/9332	97.8247

.................................
Epoch 651 Error= 131911 0 (456739,832758) 
.................................
Epoch 652 Error= 131916 0 (445877,834622) 
.................................
Epoch 653 Error= 131860 0 (508026,845205) 
.................................
Epoch 654 Error= 132043 0 (587931,836077) 
.................................
Epoch 655 Error= 131894 0 (437998,833143) 
.................................
Epoch 656 Error= 131836 0 (442790,852465) 
.................................
Epoch 657 Error= 131910 0 (538277,841741) 
.................................
Epoch 658 Error= 131873 0 (464487,846699) 
.................................
Epoch 659 Error= 131821 0 (467766,842779) 
.................................
Epoch 660 Error= 131826 0 (458843,838694) 
 counting_train_errors.................................

train1_NErrors= 35834/1.53801e+06 2.32989
Class01= 985/1.50165e+06	0.0655944
Class11= 34849/36358	95.8496

 counting_test_errors.........

test1_NErrors= 9228/384986 2.39697
Class01= 201/375654	0.0535067
Class11= 9027/9332	96.7317

.................................
Epoch 661 Error= 131817 0 (455268,852065) 
.................................
Epoch 662 Error= 131803 0 (533752,836429) 
.................................
Epoch 663 Error= 131925 0 (494290,841946) 
.................................
Epoch 664 Error= 132338 0 (707223,827121) 
.................................
Epoch 665 Error= 131774 0 (457606,859127) 
.................................
Epoch 666 Error= 132189 0 (647849,831737) 
.................................
Epoch 667 Error= 131783 0 (425417,845847) 
.................................
Epoch 668 Error= 131776 0 (457249,857495) 
.................................
Epoch 669 Error= 131719 0 (460410,843773) 
.................................
Epoch 670 Error= 131722 0 (452676,835538) 
 counting_train_errors.................................

train1_NErrors= 35846/1.53801e+06 2.33067
Class01= 956/1.50165e+06	0.0636632
Class11= 34890/36358	95.9624

 counting_test_errors.........

test1_NErrors= 9245/384986 2.40139
Class01= 199/375654	0.0529743
Class11= 9046/9332	96.9353

.................................
Epoch 671 Error= 131758 0 (469103,852694) 
.................................
Epoch 672 Error= 131803 0 (484449,849289) 
.................................
Epoch 673 Error= 131742 0 (451083,844869) 
.................................
Epoch 674 Error= 131711 0 (483773,850634) 
.................................
Epoch 675 Error= 132911 0 (813777,808465) 
.................................
Epoch 676 Error= 131870 0 (466800,846023) 
.................................
Epoch 677 Error= 131687 0 (418513,866274) 
.................................
Epoch 678 Error= 131711 0 (432091,845754) 
.................................
Epoch 679 Error= 131619 0 (436331,851459) 
.................................
Epoch 680 Error= 131629 0 (444224,849247) 
 counting_train_errors.................................

train1_NErrors= 35811/1.53801e+06 2.3284
Class01= 1113/1.50165e+06	0.0741184
Class11= 34698/36358	95.4343

 counting_test_errors.........

test1_NErrors= 9227/384986 2.39671
Class01= 249/375654	0.0662844
Class11= 8978/9332	96.2066

.................................
Epoch 681 Error= 131682 0 (441681,847318) 
.................................
Epoch 682 Error= 131787 0 (489882,857430) 
.................................
Epoch 683 Error= 131647 0 (451732,847264) 
.................................
Epoch 684 Error= 131685 0 (478251,852930) 
.................................
Epoch 685 Error= 131688 0 (498555,852506) 
.................................
Epoch 686 Error= 131643 0 (522995,857705) 
.................................
Epoch 687 Error= 131625 0 (453465,865171) 
.................................
Epoch 688 Error= 131563 0 (448549,864397) 
.................................
Epoch 689 Error= 131587 0 (450031,846406) 
.................................
Epoch 690 Error= 131626 0 (446318,855636) 
 counting_train_errors.................................

train1_NErrors= 35750/1.53801e+06 2.32443
Class01= 1077/1.50165e+06	0.071721
Class11= 34673/36358	95.3655

 counting_test_errors.........

test1_NErrors= 9215/384986 2.39359
Class01= 229/375654	0.0609604
Class11= 8986/9332	96.2923

.................................
Epoch 691 Error= 131587 0 (454877,860580) 
.................................
Epoch 692 Error= 131627 0 (466821,848658) 
.................................
Epoch 693 Error= 131555 0 (451770,856279) 
.................................
Epoch 694 Error= 131567 0 (472376,855513) 
.................................
Epoch 695 Error= 131531 0 (460148,849461) 
.................................
Epoch 696 Error= 131743 0 (538726,854000) 
.................................
Epoch 697 Error= 132049 0 (684108,842338) 
.................................
Epoch 698 Error= 131681 0 (432341,862226) 
.................................
Epoch 699 Error= 131588 0 (486141,845171) 
.................................
Epoch 700 Error= 131536 0 (445054,856057) 
 counting_train_errors.................................

train1_NErrors= 35769/1.53801e+06 2.32567
Class01= 1088/1.50165e+06	0.0724535
Class11= 34681/36358	95.3875

 counting_test_errors.........

test1_NErrors= 9221/384986 2.39515
Class01= 237/375654	0.06309
Class11= 8984/9332	96.2709

.................................
Epoch 701 Error= 131564 0 (465692,861385) 
.................................
Epoch 702 Error= 131513 0 (439100,859833) 
.................................
Epoch 703 Error= 131513 0 (442446,860794) 
.................................
Epoch 704 Error= 131517 0 (452397,866394) 
.................................
Epoch 705 Error= 133979 0 (1.48368e+06,792000) 
.................................
Epoch 706 Error= 133252 0 (225845,831464) 
.................................
Epoch 707 Error= 132829 0 (258618,844374) 
.................................
Epoch 708 Error= 132643 0 (296166,848973) 
.................................
Epoch 709 Error= 132555 0 (310108,849218) 
.................................
Epoch 710 Error= 132351 0 (329940,850382) 
 counting_train_errors.................................

train1_NErrors= 35936/1.53801e+06 2.33653
Class01= 486/1.50165e+06	0.0323644
Class11= 35450/36358	97.5026

 counting_test_errors.........

test1_NErrors= 9252/384986 2.4032
Class01= 105/375654	0.0279513
Class11= 9147/9332	98.0176

.................................
Epoch 711 Error= 132186 0 (310666,849004) 
.................................
Epoch 712 Error= 131955 0 (355832,855395) 
.................................
Epoch 713 Error= 131681 0 (393006,872315) 
.................................
Epoch 714 Error= 131618 0 (360191,839703) 
.................................
Epoch 715 Error= 131521 0 (392239,848503) 
.................................
Epoch 716 Error= 131532 0 (394891,851407) 
.................................
Epoch 717 Error= 131443 0 (406825,844602) 
.................................
Epoch 718 Error= 131545 0 (449126,851267) 
.................................
Epoch 719 Error= 131475 0 (406079,839797) 
.................................
Epoch 720 Error= 131390 0 (418102,847412) 
 counting_train_errors.................................

train1_NErrors= 35772/1.53801e+06 2.32586
Class01= 1011/1.50165e+06	0.0673259
Class11= 34761/36358	95.6076

 counting_test_errors.........

test1_NErrors= 9216/384986 2.39385
Class01= 218/375654	0.0580321
Class11= 8998/9332	96.4209

.................................
Epoch 721 Error= 131410 0 (428657,853758) 
.................................
Epoch 722 Error= 131430 0 (409997,848486) 
.................................
Epoch 723 Error= 131455 0 (427661,851864) 
.................................
Epoch 724 Error= 131406 0 (417594,848480) 
.................................
Epoch 725 Error= 131418 0 (426075,874214) 
.................................
Epoch 726 Error= 131373 0 (432411,855923) 
.................................
Epoch 727 Error= 131565 0 (514249,851205) 
.................................
Epoch 728 Error= 131388 0 (424639,863966) 
.................................
Epoch 729 Error= 131388 0 (431321,859133) 
.................................
Epoch 730 Error= 131358 0 (424333,850424) 
 counting_train_errors.................................

train1_NErrors= 35824/1.53801e+06 2.32924
Class01= 1842/1.50165e+06	0.122665
Class11= 33982/36358	93.465

 counting_test_errors.........

test1_NErrors= 9277/384986 2.4097
Class01= 438/375654	0.116597
Class11= 8839/9332	94.7171

.................................
Epoch 731 Error= 131373 0 (428754,862584) 
.................................
Epoch 732 Error= 131294 0 (437597,855877) 
.................................
Epoch 733 Error= 131908 0 (556791,839678) 
.................................
Epoch 734 Error= 131776 0 (532614,857200) 
.................................
Epoch 735 Error= 131596 0 (486194,843175) 
.................................
Epoch 736 Error= 131356 0 (413648,846313) 
.................................
Epoch 737 Error= 131311 0 (423244,854995) 
.................................
Epoch 738 Error= 133000 0 (963410,823106) 
.................................
Epoch 739 Error= 132604 0 (307498,839625) 
.................................
Epoch 740 Error= 132252 0 (322023,826022) 
 counting_train_errors.................................

train1_NErrors= 35776/1.53801e+06 2.32612
Class01= 1046/1.50165e+06	0.0696566
Class11= 34730/36358	95.5223

 counting_test_errors.........

test1_NErrors= 9240/384986 2.40009
Class01= 252/375654	0.067083
Class11= 8988/9332	96.3138

.................................
Epoch 741 Error= 132265 0 (577980,843652) 
.................................
Epoch 742 Error= 131702 0 (321415,850685) 
.................................
Epoch 743 Error= 131439 0 (369137,852271) 
.................................
Epoch 744 Error= 131358 0 (383840,849256) 
.................................
Epoch 745 Error= 131366 0 (460794,840464) 
.................................
Epoch 746 Error= 131285 0 (401223,857455) 
.................................
Epoch 747 Error= 131317 0 (392134,842970) 
.................................
Epoch 748 Error= 131283 0 (403184,837558) 
.................................
Epoch 749 Error= 131298 0 (407757,846699) 
.................................
Epoch 750 Error= 131281 0 (396874,837884) 
 counting_train_errors.................................

train1_NErrors= 35755/1.53801e+06 2.32476
Class01= 892/1.50165e+06	0.0594012
Class11= 34863/36358	95.8881

 counting_test_errors.........

test1_NErrors= 9217/384986 2.39411
Class01= 193/375654	0.0513771
Class11= 9024/9332	96.6995

.................................
Epoch 751 Error= 131329 0 (412939,853840) 
.................................
Epoch 752 Error= 131608 0 (567012,835879) 
.................................
Epoch 753 Error= 131413 0 (398876,859679) 
.................................
Epoch 754 Error= 131300 0 (410965,847549) 
.................................
Epoch 755 Error= 131236 0 (404253,833110) 
.................................
Epoch 756 Error= 131208 0 (409036,843808) 
.................................
Epoch 757 Error= 131233 0 (413856,831472) 
.................................
Epoch 758 Error= 134349 0 (1.09621e+07,812167) 
.................................
Epoch 759 Error= 135306 0 (50224.1,737411) 
.................................
Epoch 760 Error= 134386 0 (61219.4,791766) 
 counting_train_errors.................................

train1_NErrors= 35909/1.53801e+06 2.33477
Class01= 778/1.50165e+06	0.0518096
Class11= 35131/36358	96.6252

 counting_test_errors.........

test1_NErrors= 9248/384986 2.40217
Class01= 188/375654	0.0500461
Class11= 9060/9332	97.0853

.................................
Epoch 761 Error= 134096 0 (71576.5,824321) 
.................................
Epoch 762 Error= 133923 0 (83211.8,843682) 
.................................
Epoch 763 Error= 133753 0 (90921.7,840065) 
.................................
Epoch 764 Error= 133639 0 (99336.6,847994) 
.................................
Epoch 765 Error= 133474 0 (105217,838444) 
.................................
Epoch 766 Error= 133407 0 (111018,851301) 
.................................
Epoch 767 Error= 133368 0 (113808,842612) 
.................................
Epoch 768 Error= 133379 0 (118833,855628) 
.................................
Epoch 769 Error= 133249 0 (122740,831069) 
.................................
Epoch 770 Error= 133236 0 (125491,863606) 
 counting_train_errors.................................

train1_NErrors= 35784/1.53801e+06 2.32664
Class01= 1170/1.50165e+06	0.0779142
Class11= 34614/36358	95.2033

 counting_test_errors.........

test1_NErrors= 9282/384986 2.411
Class01= 302/375654	0.0803931
Class11= 8980/9332	96.228

.................................
Epoch 771 Error= 133201 0 (129199,860757) 
.................................
Epoch 772 Error= 133097 0 (133307,854646) 
.................................
Epoch 773 Error= 133151 0 (132366,845950) 
.................................
Epoch 774 Error= 133118 0 (136584,883436) 
.................................
Epoch 775 Error= 133110 0 (137352,856899) 
.................................
Epoch 776 Error= 133023 0 (139723,860275) 
.................................
Epoch 777 Error= 132996 0 (142976,859309) 
.................................
Epoch 778 Error= 132955 0 (145415,855582) 
.................................
Epoch 779 Error= 132892 0 (148005,851362) 
.................................
Epoch 780 Error= 132919 0 (150220,849049) 
 counting_train_errors.................................

train1_NErrors= 35857/1.53801e+06 2.33139
Class01= 1714/1.50165e+06	0.114141
Class11= 34143/36358	93.9078

 counting_test_errors.........

test1_NErrors= 9306/384986 2.41723
Class01= 437/375654	0.11633
Class11= 8869/9332	95.0386

.................................
Epoch 781 Error= 132897 0 (154390,856663) 
.................................
Epoch 782 Error= 132888 0 (155935,851444) 
.................................
Epoch 783 Error= 134602 0 (154173,1.48527e+06) 
.................................
Epoch 784 Error= 133152 0 (158451,756987) 
.................................
Epoch 785 Error= 132910 0 (165454,788594) 
.................................
Epoch 786 Error= 132792 0 (171714,807154) 
.................................
Epoch 787 Error= 132706 0 (176538,825167) 
.................................
Epoch 788 Error= 132718 0 (180824,806749) 
.................................
Epoch 789 Error= 132647 0 (188109,829517) 
.................................
Epoch 790 Error= 132577 0 (197729,825814) 
 counting_train_errors.................................

train1_NErrors= 35786/1.53801e+06 2.32677
Class01= 1029/1.50165e+06	0.0685245
Class11= 34757/36358	95.5966

 counting_test_errors.........

test1_NErrors= 9271/384986 2.40814
Class01= 258/375654	0.0686802
Class11= 9013/9332	96.5817

.................................
Epoch 791 Error= 132526 0 (207057,823920) 
.................................
Epoch 792 Error= 132424 0 (208927,832570) 
.................................
Epoch 793 Error= 132380 0 (217741,832396) 
.................................
Epoch 794 Error= 132363 0 (223658,838415) 
.................................
Epoch 795 Error= 132353 0 (226176,827877) 
.................................
Epoch 796 Error= 132291 0 (228415,818073) 
.................................
Epoch 797 Error= 132301 0 (224316,826608) 
.................................
Epoch 798 Error= 132242 0 (229941,819056) 
.................................
Epoch 799 Error= 132172 0 (234821,817485) 
.................................
Epoch 800 Error= 132182 0 (234614,820246) 
 counting_train_errors.................................

train1_NErrors= 35807/1.53801e+06 2.32814
Class01= 952/1.50165e+06	0.0633968
Class11= 34855/36358	95.8661

 counting_test_errors.........

test1_NErrors= 9248/384986 2.40217
Class01= 220/375654	0.0585645
Class11= 9028/9332	96.7424

.................................
Epoch 801 Error= 132141 0 (235231,814909) 
.................................
Epoch 802 Error= 132102 0 (233541,824709) 
.................................
Epoch 803 Error= 132109 0 (240848,852107) 
.................................
Epoch 804 Error= 132001 0 (237358,815344) 
.................................
Epoch 805 Error= 131999 0 (244640,836656) 
.................................
Epoch 806 Error= 132061 0 (247247,815346) 
.................................
Epoch 807 Error= 132023 0 (244070,822381) 
.................................
Epoch 808 Error= 131931 0 (252175,822374) 
.................................
Epoch 809 Error= 131952 0 (248657,828657) 
.................................
Epoch 810 Error= 131863 0 (253599,821016) 
 counting_train_errors.................................

train1_NErrors= 35724/1.53801e+06 2.32274
Class01= 1078/1.50165e+06	0.0717876
Class11= 34646/36358	95.2913

 counting_test_errors.........

test1_NErrors= 9245/384986 2.40139
Class01= 258/375654	0.0686802
Class11= 8987/9332	96.303

.................................
Epoch 811 Error= 131872 0 (246172,818588) 
.................................
Epoch 812 Error= 131876 0 (251859,834859) 
.................................
Epoch 813 Error= 131820 0 (244800,803732) 
.................................
Epoch 814 Error= 131761 0 (257204,826836) 
.................................
Epoch 815 Error= 131803 0 (254427,810197) 
.................................
Epoch 816 Error= 131748 0 (258998,823417) 
.................................
Epoch 817 Error= 131798 0 (253337,818748) 
.................................
Epoch 818 Error= 131730 0 (255537,817611) 
.................................
Epoch 819 Error= 131745 0 (256118,817343) 
.................................
Epoch 820 Error= 131692 0 (262430,813096) 
 counting_train_errors.................................

train1_NErrors= 35789/1.53801e+06 2.32697
Class01= 1314/1.50165e+06	0.0875036
Class11= 34475/36358	94.8209

 counting_test_errors.........

test1_NErrors= 9262/384986 2.4058
Class01= 308/375654	0.0819903
Class11= 8954/9332	95.9494

.................................
Epoch 821 Error= 131661 0 (263775,820735) 
.................................
Epoch 822 Error= 131709 0 (260039,817233) 
.................................
Epoch 823 Error= 131703 0 (258148,816960) 
.................................
Epoch 824 Error= 131642 0 (256039,799773) 
.................................
Epoch 825 Error= 131697 0 (259104,812086) 
.................................
Epoch 826 Error= 131606 0 (264468,813323) 
.................................
Epoch 827 Error= 131688 0 (261989,805538) 
.................................
Epoch 828 Error= 131666 0 (256925,802393) 
.................................
Epoch 829 Error= 131585 0 (262614,804607) 
.................................
Epoch 830 Error= 131569 0 (263506,815603) 
 counting_train_errors.................................

train1_NErrors= 35749/1.53801e+06 2.32437
Class01= 1273/1.50165e+06	0.0847733
Class11= 34476/36358	94.8237

 counting_test_errors.........

test1_NErrors= 9262/384986 2.4058
Class01= 306/375654	0.0814579
Class11= 8956/9332	95.9709

.................................
Epoch 831 Error= 131642 0 (261930,804194) 
.................................
Epoch 832 Error= 131641 0 (265886,811245) 
.................................
Epoch 833 Error= 131529 0 (271204,815332) 
.................................
Epoch 834 Error= 131572 0 (266923,820239) 
.................................
Epoch 835 Error= 131601 0 (258593,814666) 
.................................
Epoch 836 Error= 131541 0 (263771,790935) 
.................................
Epoch 837 Error= 131436 0 (272666,812952) 
.................................
Epoch 838 Error= 131511 0 (265461,817890) 
.................................
Epoch 839 Error= 131534 0 (268096,818932) 
.................................
Epoch 840 Error= 131552 0 (263769,802756) 
 counting_train_errors.................................

train1_NErrors= 35746/1.53801e+06 2.32417
Class01= 933/1.50165e+06	0.0621316
Class11= 34813/36358	95.7506

 counting_test_errors.........

test1_NErrors= 9248/384986 2.40217
Class01= 225/375654	0.0598955
Class11= 9023/9332	96.6888

.................................
Epoch 841 Error= 131510 0 (264733,794687) 
.................................
Epoch 842 Error= 131414 0 (267586,803726) 
.................................
Epoch 843 Error= 131467 0 (270679,814367) 
.................................
Epoch 844 Error= 131476 0 (265109,802375) 
.................................
Epoch 845 Error= 131498 0 (267730,804794) 
.................................
Epoch 846 Error= 131419 0 (265844,799235) 
.................................
Epoch 847 Error= 131450 0 (270110,805150) 
.................................
Epoch 848 Error= 131350 0 (263400,801597) 
.................................
Epoch 849 Error= 131457 0 (268097,800795) 
.................................
Epoch 850 Error= 131401 0 (269969,801144) 
 counting_train_errors.................................

train1_NErrors= 35810/1.53801e+06 2.32833
Class01= 740/1.50165e+06	0.0492791
Class11= 35070/36358	96.4575

 counting_test_errors.........

test1_NErrors= 9253/384986 2.40346
Class01= 170/375654	0.0452544
Class11= 9083/9332	97.3318

.................................
Epoch 851 Error= 131387 0 (280252,797679) 
.................................
Epoch 852 Error= 131411 0 (271958,808304) 
.................................
Epoch 853 Error= 131397 0 (274870,792404) 
.................................
Epoch 854 Error= 131392 0 (269439,805444) 
.................................
Epoch 855 Error= 131398 0 (273695,793455) 
.................................
Epoch 856 Error= 131351 0 (268387,809484) 
.................................
Epoch 857 Error= 131362 0 (272676,793653) 
.................................
Epoch 858 Error= 131355 0 (279718,816437) 
.................................
Epoch 859 Error= 131364 0 (276455,794901) 
.................................
Epoch 860 Error= 131373 0 (278316,804912) 
 counting_train_errors.................................

train1_NErrors= 35807/1.53801e+06 2.32814
Class01= 712/1.50165e+06	0.0474144
Class11= 35095/36358	96.5262

 counting_test_errors.........

test1_NErrors= 9254/384986 2.40372
Class01= 158/375654	0.04206
Class11= 9096/9332	97.4711

.................................
Epoch 861 Error= 131340 0 (284197,798919) 
.................................
Epoch 862 Error= 131333 0 (275110,798272) 
.................................
Epoch 863 Error= 131288 0 (274414,793330) 
.................................
Epoch 864 Error= 131236 0 (271899,799605) 
.................................
Epoch 865 Error= 131322 0 (277525,784998) 
.................................
Epoch 866 Error= 131305 0 (280468,794910) 
.................................
Epoch 867 Error= 131302 0 (286214,799491) 
.................................
Epoch 868 Error= 131284 0 (278215,799392) 
.................................
Epoch 869 Error= 131285 0 (279441,797582) 
.................................
Epoch 870 Error= 131234 0 (281764,800478) 
 counting_train_errors.................................

train1_NErrors= 35783/1.53801e+06 2.32658
Class01= 674/1.50165e+06	0.0448839
Class11= 35109/36358	96.5647

 counting_test_errors.........

test1_NErrors= 9236/384986 2.39905
Class01= 143/375654	0.0380669
Class11= 9093/9332	97.4389

.................................
Epoch 871 Error= 131284 0 (276896,793280) 
.................................
Epoch 872 Error= 131277 0 (279555,791081) 
.................................
Epoch 873 Error= 131249 0 (283840,797581) 
.................................
Epoch 874 Error= 131251 0 (283306,787661) 
.................................
Epoch 875 Error= 131286 0 (273972,791632) 
.................................
Epoch 876 Error= 131277 0 (280748,799208) 
.................................
Epoch 877 Error= 131253 0 (286786,781124) 
.................................
Epoch 878 Error= 131275 0 (275566,788836) 
.................................
Epoch 879 Error= 131220 0 (283295,793640) 
.................................
Epoch 880 Error= 131193 0 (275717,793358) 
 counting_train_errors.................................

train1_NErrors= 35764/1.53801e+06 2.32534
Class01= 1742/1.50165e+06	0.116006
Class11= 34022/36358	93.575

 counting_test_errors.........

test1_NErrors= 9259/384986 2.40502
Class01= 420/375654	0.111805
Class11= 8839/9332	94.7171

.................................
Epoch 881 Error= 131191 0 (282701,790032) 
.................................
Epoch 882 Error= 131186 0 (276471,792334) 
.................................
Epoch 883 Error= 131268 0 (283430,788048) 
.................................
Epoch 884 Error= 131180 0 (280144,785025) 
.................................
Epoch 885 Error= 131210 0 (279915,783816) 
.................................
Epoch 886 Error= 131216 0 (285488,781683) 
.................................
Epoch 887 Error= 131181 0 (285020,781873) 
.................................
Epoch 888 Error= 131113 0 (282615,777325) 
.................................
Epoch 889 Error= 131185 0 (286189,790393) 
.................................
Epoch 890 Error= 131169 0 (292001,788359) 
 counting_train_errors.................................

train1_NErrors= 35776/1.53801e+06 2.32612
Class01= 1934/1.50165e+06	0.128791
Class11= 33842/36358	93.0799

 counting_test_errors.........

test1_NErrors= 9310/384986 2.41827
Class01= 489/375654	0.130173
Class11= 8821/9332	94.5242

.................................
Epoch 891 Error= 131145 0 (287307,786395) 
.................................
Epoch 892 Error= 131125 0 (288611,790424) 
.................................
Epoch 893 Error= 131218 0 (291244,790274) 
.................................
Epoch 894 Error= 131173 0 (282715,787795) 
.................................
Epoch 895 Error= 131093 0 (294513,782852) 
.................................
Epoch 896 Error= 131112 0 (300081,782252) 
.................................
Epoch 897 Error= 131200 0 (288116,806096) 
.................................
Epoch 898 Error= 131106 0 (290826,777288) 
.................................
Epoch 899 Error= 131076 0 (291345,781179) 
.................................
Epoch 900 Error= 131139 0 (297586,780547) 
 counting_train_errors.................................

train1_NErrors= 35717/1.53801e+06 2.32229
Class01= 1752/1.50165e+06	0.116672
Class11= 33965/36358	93.4182

 counting_test_errors.........

test1_NErrors= 9258/384986 2.40476
Class01= 422/375654	0.112337
Class11= 8836/9332	94.685

.................................
Epoch 901 Error= 131090 0 (292036,763195) 
.................................
Epoch 902 Error= 131152 0 (295436,790363) 
.................................
Epoch 903 Error= 131103 0 (295647,767069) 
.................................
Epoch 904 Error= 131060 0 (300154,797149) 
.................................
Epoch 905 Error= 131052 0 (292806,770998) 
.................................
Epoch 906 Error= 131056 0 (303706,774376) 
.................................
Epoch 907 Error= 131055 0 (306564,792103) 
.................................
Epoch 908 Error= 131089 0 (296425,785452) 
.................................
Epoch 909 Error= 131032 0 (305079,775510) 
.................................
Epoch 910 Error= 131015 0 (302051,788726) 
 counting_train_errors.................................

train1_NErrors= 35684/1.53801e+06 2.32014
Class01= 1316/1.50165e+06	0.0876368
Class11= 34368/36358	94.5267

 counting_test_errors.........

test1_NErrors= 9242/384986 2.40061
Class01= 313/375654	0.0833214
Class11= 8929/9332	95.6815

.................................
Epoch 911 Error= 131010 0 (311987,774424) 
.................................
Epoch 912 Error= 131081 0 (308790,788762) 
.................................
Epoch 913 Error= 130976 0 (303947,785068) 
.................................
Epoch 914 Error= 131037 0 (312758,779462) 
.................................
Epoch 915 Error= 131038 0 (314652,773728) 
.................................
Epoch 916 Error= 131059 0 (313064,780988) 
.................................
Epoch 917 Error= 131006 0 (310087,776005) 
.................................
Epoch 918 Error= 130961 0 (314257,788561) 
.................................
Epoch 919 Error= 130926 0 (311909,779163) 
.................................
Epoch 920 Error= 131020 0 (318554,788935) 
 counting_train_errors.................................

train1_NErrors= 35742/1.53801e+06 2.32391
Class01= 1772/1.50165e+06	0.118003
Class11= 33970/36358	93.432

 counting_test_errors.........

test1_NErrors= 9284/384986 2.41152
Class01= 424/375654	0.11287
Class11= 8860/9332	94.9421

.................................
Epoch 921 Error= 131026 0 (314931,773034) 
.................................
Epoch 922 Error= 130974 0 (311252,776272) 
.................................
Epoch 923 Error= 130978 0 (321189,775545) 
.................................
Epoch 924 Error= 130907 0 (320270,779246) 
.................................
Epoch 925 Error= 130979 0 (323556,773354) 
.................................
Epoch 926 Error= 131012 0 (330029,773367) 
.................................
Epoch 927 Error= 130901 0 (318247,767077) 
.................................
Epoch 928 Error= 130912 0 (320163,783854) 
.................................
Epoch 929 Error= 130945 0 (327901,784595) 
.................................
Epoch 930 Error= 130843 0 (328401,766392) 
 counting_train_errors.................................

train1_NErrors= 35683/1.53801e+06 2.32008
Class01= 1024/1.50165e+06	0.0681916
Class11= 34659/36358	95.327

 counting_test_errors.........

test1_NErrors= 9259/384986 2.40502
Class01= 256/375654	0.0681478
Class11= 9003/9332	96.4745

.................................
Epoch 931 Error= 130870 0 (330622,777889) 
.................................
Epoch 932 Error= 130896 0 (331106,769324) 
.................................
Epoch 933 Error= 130887 0 (336086,778956) 
.................................
Epoch 934 Error= 130925 0 (335779,771051) 
.................................
Epoch 935 Error= 130917 0 (325479,773520) 
.................................
Epoch 936 Error= 130898 0 (332894,776079) 
.................................
Epoch 937 Error= 130875 0 (333805,780895) 
.................................
Epoch 938 Error= 130858 0 (332940,775815) 
.................................
Epoch 939 Error= 130833 0 (340664,775729) 
.................................
Epoch 940 Error= 130849 0 (343445,772306) 
 counting_train_errors.................................

train1_NErrors= 35653/1.53801e+06 2.31813
Class01= 1304/1.50165e+06	0.0868377
Class11= 34349/36358	94.4744

 counting_test_errors.........

test1_NErrors= 9251/384986 2.40294
Class01= 319/375654	0.0849186
Class11= 8932/9332	95.7137

.................................
Epoch 941 Error= 130826 0 (336125,777525) 
.................................
Epoch 942 Error= 130852 0 (338651,788033) 
.................................
Epoch 943 Error= 130886 0 (336141,784074) 
.................................
Epoch 944 Error= 130875 0 (341783,770753) 
.................................
Epoch 945 Error= 130853 0 (341648,754823) 
.................................
Epoch 946 Error= 130808 0 (340545,775178) 
.................................
Epoch 947 Error= 130900 0 (339867,777314) 
.................................
Epoch 948 Error= 130751 0 (341601,770272) 
.................................
Epoch 949 Error= 130811 0 (333384,773987) 
.................................
Epoch 950 Error= 130851 0 (350408,777205) 
 counting_train_errors.................................

train1_NErrors= 35673/1.53801e+06 2.31943
Class01= 1158/1.50165e+06	0.0771151
Class11= 34515/36358	94.931

 counting_test_errors.........

test1_NErrors= 9242/384986 2.40061
Class01= 279/375654	0.0742705
Class11= 8963/9332	96.0459

.................................
Epoch 951 Error= 130776 0 (345047,781527) 
.................................
Epoch 952 Error= 130800 0 (348970,773976) 
.................................
Epoch 953 Error= 130831 0 (346310,769244) 
.................................
Epoch 954 Error= 130760 0 (357300,782871) 
.................................
Epoch 955 Error= 130785 0 (357908,781413) 
.................................
Epoch 956 Error= 130775 0 (341899,770743) 
.................................
Epoch 957 Error= 130827 0 (356605,774009) 
.................................
Epoch 958 Error= 130759 0 (343414,777320) 
.................................
Epoch 959 Error= 130812 0 (357920,768964) 
.................................
Epoch 960 Error= 130791 0 (358048,786770) 
 counting_train_errors.................................

train1_NErrors= 35655/1.53801e+06 2.31826
Class01= 988/1.50165e+06	0.0657942
Class11= 34667/36358	95.349

 counting_test_errors.........

test1_NErrors= 9250/384986 2.40268
Class01= 240/375654	0.0638886
Class11= 9010/9332	96.5495

.................................
Epoch 961 Error= 130729 0 (357819,775692) 
.................................
Epoch 962 Error= 130737 0 (356362,784446) 
.................................
Epoch 963 Error= 130710 0 (360908,772332) 
.................................
Epoch 964 Error= 130744 0 (361523,761690) 
.................................
Epoch 965 Error= 130799 0 (364770,776250) 
.................................
Epoch 966 Error= 130758 0 (355588,769508) 
.................................
Epoch 967 Error= 130730 0 (362313,792046) 
.................................
Epoch 968 Error= 130758 0 (355862,777435) 
.................................
Epoch 969 Error= 130744 0 (363019,774962) 
.................................
Epoch 970 Error= 130707 0 (359828,771606) 
 counting_train_errors.................................

train1_NErrors= 35652/1.53801e+06 2.31806
Class01= 1206/1.50165e+06	0.0803116
Class11= 34446/36358	94.7412

 counting_test_errors.........

test1_NErrors= 9239/384986 2.39983
Class01= 281/375654	0.0748029
Class11= 8958/9332	95.9923

.................................
Epoch 971 Error= 130760 0 (353051,765338) 
.................................
Epoch 972 Error= 130682 0 (365022,766623) 
.................................
Epoch 973 Error= 130679 0 (368431,768723) 
.................................
Epoch 974 Error= 130678 0 (359577,771029) 
.................................
Epoch 975 Error= 130740 0 (369572,768581) 
.................................
Epoch 976 Error= 130708 0 (366032,771495) 
.................................
Epoch 977 Error= 130691 0 (365847,774637) 
.................................
Epoch 978 Error= 130688 0 (365171,782701) 
.................................
Epoch 979 Error= 130744 0 (369206,759997) 
.................................
Epoch 980 Error= 130628 0 (369214,770183) 
 counting_train_errors.................................

train1_NErrors= 35635/1.53801e+06 2.31696
Class01= 1166/1.50165e+06	0.0776478
Class11= 34469/36358	94.8044

 counting_test_errors.........

test1_NErrors= 9247/384986 2.40191
Class01= 289/375654	0.0769325
Class11= 8958/9332	95.9923

.................................
Epoch 981 Error= 130714 0 (358033,765234) 
.................................
Epoch 982 Error= 130706 0 (372070,764974) 
.................................
Epoch 983 Error= 130671 0 (366846,756526) 
.................................
Epoch 984 Error= 130661 0 (370463,771283) 
.................................
Epoch 985 Error= 130649 0 (370515,772400) 
.................................
Epoch 986 Error= 130681 0 (376869,765741) 
.................................
Epoch 987 Error= 130673 0 (365693,761801) 
.................................
Epoch 988 Error= 130694 0 (369231,775251) 
.................................
Epoch 989 Error= 130620 0 (373708,763088) 
.................................
Epoch 990 Error= 130557 0 (365632,773612) 
 counting_train_errors.................................

train1_NErrors= 35619/1.53801e+06 2.31591
Class01= 1254/1.50165e+06	0.083508
Class11= 34365/36358	94.5184

 counting_test_errors.........

test1_NErrors= 9240/384986 2.40009
Class01= 302/375654	0.0803931
Class11= 8938/9332	95.778

.................................
Epoch 991 Error= 130607 0 (373590,769986) 
.................................
Epoch 992 Error= 130648 0 (371738,772648) 
.................................
Epoch 993 Error= 130655 0 (378923,772317) 
.................................
Epoch 994 Error= 130575 0 (368921,756454) 
.................................
Epoch 995 Error= 130573 0 (386080,774434) 
.................................
Epoch 996 Error= 130584 0 (378114,773487) 
.................................
Epoch 997 Error= 130593 0 (376199,762815) 
.................................
Epoch 998 Error= 130618 0 (372087,770021) 
.................................
Epoch 999 Error= 130621 0 (372425,773700) 
.................................
Epoch 1000 Error= 130610 0 (372774,778597) 
 counting_train_errors.................................

train1_NErrors= 35626/1.53801e+06 2.31637
Class01= 1103/1.50165e+06	0.0734524
Class11= 34523/36358	94.953

 counting_test_errors.........

test1_NErrors= 9246/384986 2.40165
Class01= 271/375654	0.0721409
Class11= 8975/9332	96.1745

.................................
Epoch 1001 Error= 130601 0 (369871,767500) 
.................................
Epoch 1002 Error= 130529 0 (381104,771465) 
.................................
Epoch 1003 Error= 130596 0 (366807,768108) 
.................................
Epoch 1004 Error= 130613 0 (373956,766695) 
.................................
Epoch 1005 Error= 130546 0 (373823,771394) 
.................................
Epoch 1006 Error= 130593 0 (378380,777764) 
.................................
Epoch 1007 Error= 130524 0 (379671,757745) 
.................................
Epoch 1008 Error= 130587 0 (372122,772933) 
.................................
Epoch 1009 Error= 130490 0 (380953,783090) 
.................................
Epoch 1010 Error= 130597 0 (372834,768095) 
 counting_train_errors.................................

train1_NErrors= 35705/1.53801e+06 2.32151
Class01= 748/1.50165e+06	0.0498118
Class11= 34957/36358	96.1467

 counting_test_errors.........

test1_NErrors= 9239/384986 2.39983
Class01= 172/375654	0.0457868
Class11= 9067/9332	97.1603

.................................
Epoch 1011 Error= 130491 0 (378078,760532) 
.................................
Epoch 1012 Error= 130554 0 (380800,769815) 
.................................
Epoch 1013 Error= 130547 0 (377471,759854) 
.................................
Epoch 1014 Error= 130523 0 (378391,766788) 
.................................
Epoch 1015 Error= 130557 0 (375691,769249) 
.................................
Epoch 1016 Error= 130492 0 (387495,764556) 
.................................
Epoch 1017 Error= 130488 0 (377400,763276) 
.................................
Epoch 1018 Error= 130550 0 (376011,770882) 
.................................
Epoch 1019 Error= 130547 0 (370587,769365) 
.................................
Epoch 1020 Error= 130493 0 (381472,770443) 
 counting_train_errors.................................

train1_NErrors= 35657/1.53801e+06 2.31839
Class01= 821/1.50165e+06	0.0546731
Class11= 34836/36358	95.8139

 counting_test_errors.........

test1_NErrors= 9246/384986 2.40165
Class01= 208/375654	0.0553701
Class11= 9038/9332	96.8495

.................................
Epoch 1021 Error= 130500 0 (387100,771404) 
.................................
Epoch 1022 Error= 130501 0 (389313,765592) 
.................................
Epoch 1023 Error= 130455 0 (382250,775434) 
.................................
Epoch 1024 Error= 130493 0 (362962,763024) 
.................................
Epoch 1025 Error= 130480 0 (386114,766141) 
.................................
Epoch 1026 Error= 130465 0 (384025,762058) 
.................................
Epoch 1027 Error= 130473 0 (381961,770897) 
.................................
Epoch 1028 Error= 130469 0 (378397,760887) 
.................................
Epoch 1029 Error= 130483 0 (383511,772511) 
.................................
Epoch 1030 Error= 130531 0 (397730,779672) 
 counting_train_errors.................................

train1_NErrors= 35792/1.53801e+06 2.32716
Class01= 2266/1.50165e+06	0.1509
Class11= 33526/36358	92.2108

 counting_test_errors.........

test1_NErrors= 9345/384986 2.42736
Class01= 586/375654	0.155995
Class11= 8759/9332	93.8598

.................................
Epoch 1031 Error= 130421 0 (386932,759701) 
.................................
Epoch 1032 Error= 130432 0 (376734,763337) 
.................................
Epoch 1033 Error= 130376 0 (386420,766756) 
.................................
Epoch 1034 Error= 130479 0 (381909,779233) 
.................................
Epoch 1035 Error= 130426 0 (388457,765587) 
.................................
Epoch 1036 Error= 130407 0 (384809,771328) 
.................................
Epoch 1037 Error= 130391 0 (378891,769341) 
.................................
Epoch 1038 Error= 130377 0 (396820,777839) 
.................................
Epoch 1039 Error= 130393 0 (392110,772590) 
.................................
Epoch 1040 Error= 130495 0 (379007,765643) 
 counting_train_errors.................................

train1_NErrors= 35626/1.53801e+06 2.31637
Class01= 924/1.50165e+06	0.0615322
Class11= 34702/36358	95.4453

 counting_test_errors.........

test1_NErrors= 9226/384986 2.39645
Class01= 211/375654	0.0561687
Class11= 9015/9332	96.6031

.................................
Epoch 1041 Error= 130376 0 (390486,769146) 
.................................
Epoch 1042 Error= 130396 0 (392323,769069) 
.................................
Epoch 1043 Error= 130372 0 (383312,775822) 
.................................
Epoch 1044 Error= 130366 0 (379648,777178) 
.................................
Epoch 1045 Error= 130401 0 (392402,773315) 
.................................
Epoch 1046 Error= 130431 0 (383813,779219) 
.................................
Epoch 1047 Error= 130436 0 (387732,765778) 
.................................
Epoch 1048 Error= 130367 0 (382365,768781) 
.................................
Epoch 1049 Error= 130336 0 (388247,763110) 
.................................
Epoch 1050 Error= 130347 0 (400050,772551) 
 counting_train_errors.................................

train1_NErrors= 35651/1.53801e+06 2.318
Class01= 1539/1.50165e+06	0.102487
Class11= 34112/36358	93.8225

 counting_test_errors.........

test1_NErrors= 9261/384986 2.40554
Class01= 376/375654	0.100092
Class11= 8885/9332	95.21

.................................
Epoch 1051 Error= 130381 0 (390600,774762) 
.................................
Epoch 1052 Error= 130352 0 (387339,758468) 
.................................
Epoch 1053 Error= 130363 0 (385534,771712) 
.................................
Epoch 1054 Error= 130350 0 (391493,764532) 
.................................
Epoch 1055 Error= 130333 0 (392018,771008) 
.................................
Epoch 1056 Error= 130333 0 (404862,768870) 
.................................
Epoch 1057 Error= 130334 0 (391108,772672) 
.................................
Epoch 1058 Error= 130331 0 (396718,773277) 
.................................
Epoch 1059 Error= 130331 0 (391821,767932) 
.................................
Epoch 1060 Error= 130360 0 (384990,763086) 
 counting_train_errors.................................

train1_NErrors= 35658/1.53801e+06 2.31845
Class01= 1815/1.50165e+06	0.120867
Class11= 33843/36358	93.0827

 counting_test_errors.........

test1_NErrors= 9285/384986 2.41178
Class01= 455/375654	0.121122
Class11= 8830/9332	94.6207

.................................
Epoch 1061 Error= 130360 0 (401242,790203) 
.................................
Epoch 1062 Error= 130293 0 (398905,758741) 
.................................
Epoch 1063 Error= 130302 0 (401154,771581) 
.................................
Epoch 1064 Error= 130360 0 (401538,785495) 
.................................
Epoch 1065 Error= 130310 0 (399044,753525) 
.................................
Epoch 1066 Error= 130360 0 (381486,771672) 
.................................
Epoch 1067 Error= 130171 0 (393887,768246) 
.................................
Epoch 1068 Error= 130334 0 (390762,778743) 
.................................
Epoch 1069 Error= 130317 0 (390552,774561) 
.................................
Epoch 1070 Error= 130333 0 (396340,774139) 
 counting_train_errors.................................

train1_NErrors= 35616/1.53801e+06 2.31572
Class01= 1313/1.50165e+06	0.087437
Class11= 34303/36358	94.3479

 counting_test_errors.........

test1_NErrors= 9249/384986 2.40243
Class01= 320/375654	0.0851848
Class11= 8929/9332	95.6815

.................................
Epoch 1071 Error= 130281 0 (403148,763237) 
.................................
Epoch 1072 Error= 130275 0 (409145,768723) 
.................................
Epoch 1073 Error= 130299 0 (396261,774200) 
.................................
Epoch 1074 Error= 130348 0 (400947,773320) 
.................................
Epoch 1075 Error= 130274 0 (400709,760047) 
.................................
Epoch 1076 Error= 130250 0 (391629,765062) 
.................................
Epoch 1077 Error= 130238 0 (407503,779247) 
.................................
Epoch 1078 Error= 130229 0 (404619,774130) 
.................................
Epoch 1079 Error= 130312 0 (398835,771946) 
.................................
Epoch 1080 Error= 130261 0 (398183,768170) 
 counting_train_errors.................................

train1_NErrors= 35607/1.53801e+06 2.31513
Class01= 1508/1.50165e+06	0.100423
Class11= 34099/36358	93.7868

 counting_test_errors.........

test1_NErrors= 9257/384986 2.4045
Class01= 371/375654	0.0987611
Class11= 8886/9332	95.2207

.................................
Epoch 1081 Error= 130244 0 (398665,774710) 
.................................
Epoch 1082 Error= 130267 0 (400732,764553) 
.................................
Epoch 1083 Error= 130214 0 (407665,779364) 
.................................
Epoch 1084 Error= 130281 0 (404578,772917) 
.................................
Epoch 1085 Error= 130285 0 (405123,774441) 
.................................
Epoch 1086 Error= 130222 0 (403992,776766) 
.................................
Epoch 1087 Error= 130269 0 (393931,764251) 
.................................
Epoch 1088 Error= 130232 0 (400744,767064) 
.................................
Epoch 1089 Error= 130221 0 (401178,781263) 
.................................
Epoch 1090 Error= 130223 0 (402013,776149) 
 counting_train_errors.................................

train1_NErrors= 35687/1.53801e+06 2.32034
Class01= 1709/1.50165e+06	0.113808
Class11= 33978/36358	93.454

 counting_test_errors.........

test1_NErrors= 9261/384986 2.40554
Class01= 409/375654	0.108877
Class11= 8852/9332	94.8564

.................................
Epoch 1091 Error= 130218 0 (407848,777363) 
.................................
Epoch 1092 Error= 130244 0 (405571,763251) 
.................................
Epoch 1093 Error= 130204 0 (407012,780473) 
.................................
Epoch 1094 Error= 130152 0 (408008,770696) 
.................................
Epoch 1095 Error= 130142 0 (407344,765956) 
.................................
Epoch 1096 Error= 130158 0 (401447,774010) 
.................................
Epoch 1097 Error= 130173 0 (411246,773618) 
.................................
Epoch 1098 Error= 130148 0 (406115,774983) 
.................................
Epoch 1099 Error= 130197 0 (405951,774751) 
.................................
Epoch 1100 Error= 130173 0 (399361,767454) 
 counting_train_errors.................................

train1_NErrors= 35610/1.53801e+06 2.31533
Class01= 1580/1.50165e+06	0.105217
Class11= 34030/36358	93.597

 counting_test_errors.........

test1_NErrors= 9249/384986 2.40243
Class01= 391/375654	0.104085
Class11= 8858/9332	94.9207

.................................
Epoch 1101 Error= 130188 0 (411776,771908) 
.................................
Epoch 1102 Error= 130163 0 (411840,771859) 
.................................
Epoch 1103 Error= 130181 0 (413831,776552) 
.................................
Epoch 1104 Error= 130179 0 (407383,776151) 
.................................
Epoch 1105 Error= 130113 0 (413287,775636) 
.................................
Epoch 1106 Error= 130218 0 (415700,777519) 
.................................
Epoch 1107 Error= 130122 0 (396872,772097) 
.................................
Epoch 1108 Error= 130118 0 (401947,768777) 
.................................
Epoch 1109 Error= 130086 0 (427446,769445) 
.................................
Epoch 1110 Error= 130136 0 (409473,771831) 
 counting_train_errors.................................

train1_NErrors= 35552/1.53801e+06 2.31156
Class01= 1126/1.50165e+06	0.0749841
Class11= 34426/36358	94.6862

 counting_test_errors.........

test1_NErrors= 9243/384986 2.40087
Class01= 281/375654	0.0748029
Class11= 8962/9332	96.0351

.................................
Epoch 1111 Error= 130152 0 (401172,772236) 
.................................
Epoch 1112 Error= 130145 0 (408419,767021) 
.................................
Epoch 1113 Error= 130111 0 (409422,774464) 
.................................
Epoch 1114 Error= 130184 0 (403064,774339) 
.................................
Epoch 1115 Error= 130127 0 (422420,774948) 
.................................
Epoch 1116 Error= 130085 0 (408982,764894) 
.................................
Epoch 1117 Error= 130080 0 (404473,792026) 
.................................
Epoch 1118 Error= 130088 0 (409218,784697) 
.................................
Epoch 1119 Error= 130123 0 (416101,766717) 
.................................
Epoch 1120 Error= 130060 0 (405331,779218) 
 counting_train_errors.................................

train1_NErrors= 35603/1.53801e+06 2.31487
Class01= 922/1.50165e+06	0.061399
Class11= 34681/36358	95.3875

 counting_test_errors.........

test1_NErrors= 9216/384986 2.39385
Class01= 218/375654	0.0580321
Class11= 8998/9332	96.4209

.................................
Epoch 1121 Error= 130099 0 (413116,770933) 
.................................
Epoch 1122 Error= 130024 0 (409001,785662) 
.................................
Epoch 1123 Error= 130120 0 (409520,767186) 
.................................
Epoch 1124 Error= 130089 0 (404050,783940) 
.................................
Epoch 1125 Error= 130035 0 (419596,785588) 
.................................
Epoch 1126 Error= 130052 0 (405596,773244) 
.................................
Epoch 1127 Error= 130071 0 (417032,785078) 
.................................
Epoch 1128 Error= 130005 0 (415297,785462) 
.................................
Epoch 1129 Error= 130090 0 (404171,783888) 
.................................
Epoch 1130 Error= 130014 0 (410605,779180) 
 counting_train_errors.................................

train1_NErrors= 35670/1.53801e+06 2.31923
Class01= 1072/1.50165e+06	0.071388
Class11= 34598/36358	95.1592

 counting_test_errors.........

test1_NErrors= 9263/384986 2.40606
Class01= 270/375654	0.0718747
Class11= 8993/9332	96.3673

.................................
Epoch 1131 Error= 130042 0 (425554,779222) 
.................................
Epoch 1132 Error= 130024 0 (411604,779157) 
.................................
Epoch 1133 Error= 130044 0 (411586,776705) 
.................................
Epoch 1134 Error= 130101 0 (419589,849782) 
.................................
Epoch 1135 Error= 129980 0 (422065,762771) 
.................................
Epoch 1136 Error= 130007 0 (424729,791863) 
.................................
Epoch 1137 Error= 130059 0 (412658,770736) 
.................................
Epoch 1138 Error= 130065 0 (409294,779143) 
.................................
Epoch 1139 Error= 130049 0 (419515,782165) 
.................................
Epoch 1140 Error= 130028 0 (420150,782978) 
 counting_train_errors.................................

train1_NErrors= 35562/1.53801e+06 2.31221
Class01= 1354/1.50165e+06	0.0901674
Class11= 34208/36358	94.0866

 counting_test_errors.........

test1_NErrors= 9234/384986 2.39853
Class01= 325/375654	0.0865158
Class11= 8909/9332	95.4672

.................................
Epoch 1141 Error= 129999 0 (414121,778557) 
.................................
Epoch 1142 Error= 130009 0 (428248,784996) 
.................................
Epoch 1143 Error= 130015 0 (411679,780335) 
.................................
Epoch 1144 Error= 130017 0 (415081,765358) 
.................................
Epoch 1145 Error= 130064 0 (415120,772941) 
.................................
Epoch 1146 Error= 129960 0 (418162,781573) 
.................................
Epoch 1147 Error= 129937 0 (422325,779582) 
.................................
Epoch 1148 Error= 130054 0 (423049,768453) 
.................................
Epoch 1149 Error= 129966 0 (421604,780074) 
.................................
Epoch 1150 Error= 129975 0 (410381,769878) 
 counting_train_errors.................................

train1_NErrors= 35580/1.53801e+06 2.31338
Class01= 1044/1.50165e+06	0.0695234
Class11= 34536/36358	94.9887

 counting_test_errors.........

test1_NErrors= 9249/384986 2.40243
Class01= 261/375654	0.0694788
Class11= 8988/9332	96.3138

.................................
Epoch 1151 Error= 129958 0 (420259,774278) 
.................................
Epoch 1152 Error= 129987 0 (414131,778161) 
.................................
Epoch 1153 Error= 129924 0 (417494,781418) 
.................................
Epoch 1154 Error= 129992 0 (417693,784233) 
.................................
Epoch 1155 Error= 129997 0 (412622,787035) 
.................................
Epoch 1156 Error= 129958 0 (425254,781799) 
.................................
Epoch 1157 Error= 129929 0 (416970,776060) 
.................................
Epoch 1158 Error= 129883 0 (415383,786254) 
.................................
Epoch 1159 Error= 129941 0 (419764,788048) 
.................................
Epoch 1160 Error= 130002 0 (417774,780721) 
 counting_train_errors.................................

train1_NErrors= 35573/1.53801e+06 2.31292
Class01= 1007/1.50165e+06	0.0670595
Class11= 34566/36358	95.0712

 counting_test_errors.........

test1_NErrors= 9216/384986 2.39385
Class01= 243/375654	0.0646872
Class11= 8973/9332	96.153

.................................
Epoch 1161 Error= 130002 0 (410450,781436) 
.................................
Epoch 1162 Error= 129858 0 (420480,778506) 
.................................
Epoch 1163 Error= 129931 0 (414109,780327) 
.................................
Epoch 1164 Error= 129928 0 (424220,798744) 
.................................
Epoch 1165 Error= 129916 0 (406348,780810) 
.................................
Epoch 1166 Error= 129902 0 (429378,781985) 
.................................
Epoch 1167 Error= 129902 0 (425028,780572) 
.................................
Epoch 1168 Error= 129927 0 (415095,785259) 
.................................
Epoch 1169 Error= 129865 0 (413381,780804) 
.................................
Epoch 1170 Error= 129925 0 (428749,776560) 
 counting_train_errors.................................

train1_NErrors= 35641/1.53801e+06 2.31735
Class01= 1755/1.50165e+06	0.116871
Class11= 33886/36358	93.2009

 counting_test_errors.........

test1_NErrors= 9270/384986 2.40788
Class01= 438/375654	0.116597
Class11= 8832/9332	94.6421

.................................
Epoch 1171 Error= 129872 0 (416566,794560) 
.................................
Epoch 1172 Error= 129840 0 (423071,786826) 
.................................
Epoch 1173 Error= 129878 0 (422755,780835) 
.................................
Epoch 1174 Error= 129848 0 (426228,785785) 
.................................
Epoch 1175 Error= 129897 0 (424197,798979) 
.................................
Epoch 1176 Error= 129883 0 (423659,796433) 
.................................
Epoch 1177 Error= 129840 0 (422644,781080) 
.................................
Epoch 1178 Error= 129891 0 (413084,782392) 
.................................
Epoch 1179 Error= 129852 0 (423043,785979) 
.................................
Epoch 1180 Error= 129826 0 (430203,789515) 
 counting_train_errors.................................

train1_NErrors= 35544/1.53801e+06 2.31104
Class01= 1320/1.50165e+06	0.0879032
Class11= 34224/36358	94.1306

 counting_test_errors.........

test1_NErrors= 9219/384986 2.39463
Class01= 305/375654	0.0811917
Class11= 8914/9332	95.5208

.................................
Epoch 1181 Error= 129856 0 (417271,779114) 
.................................
Epoch 1182 Error= 129854 0 (419653,798146) 
.................................
Epoch 1183 Error= 129842 0 (427475,791486) 
.................................
Epoch 1184 Error= 129876 0 (420561,767878) 
.................................
Epoch 1185 Error= 129840 0 (416399,781720) 
.................................
Epoch 1186 Error= 129801 0 (424422,782740) 
.................................
Epoch 1187 Error= 129816 0 (419191,805565) 
.................................
Epoch 1188 Error= 129790 0 (423197,784049) 
.................................
Epoch 1189 Error= 129835 0 (425107,784836) 
.................................
Epoch 1190 Error= 129834 0 (427230,785828) 
 counting_train_errors.................................

train1_NErrors= 35572/1.53801e+06 2.31286
Class01= 1336/1.50165e+06	0.0889687
Class11= 34236/36358	94.1636

 counting_test_errors.........

test1_NErrors= 9231/384986 2.39775
Class01= 318/375654	0.0846524
Class11= 8913/9332	95.5101

.................................
Epoch 1191 Error= 129817 0 (422022,786180) 
.................................
Epoch 1192 Error= 129809 0 (420095,797276) 
.................................
Epoch 1193 Error= 129797 0 (422017,779340) 
.................................
Epoch 1194 Error= 129750 0 (422887,785206) 
.................................
Epoch 1195 Error= 129803 0 (430388,797984) 
.................................
Epoch 1196 Error= 129807 0 (418385,796454) 
.................................
Epoch 1197 Error= 129785 0 (430530,783320) 
.................................
Epoch 1198 Error= 129777 0 (421545,797914) 
.................................
Epoch 1199 Error= 129766 0 (427883,784927) 
.................................
Epoch 1200 Error= 129793 0 (420613,791853) 
 counting_train_errors.................................

train1_NErrors= 35585/1.53801e+06 2.3137
Class01= 1126/1.50165e+06	0.0749841
Class11= 34459/36358	94.7769

 counting_test_errors.........

test1_NErrors= 9215/384986 2.39359
Class01= 265/375654	0.0705436
Class11= 8950/9332	95.9066

.................................
Epoch 1201 Error= 129780 0 (435761,788994) 
.................................
Epoch 1202 Error= 129822 0 (421384,789143) 
.................................
Epoch 1203 Error= 129788 0 (416669,797017) 
.................................
Epoch 1204 Error= 129764 0 (423928,789469) 
.................................
Epoch 1205 Error= 129733 0 (427974,794822) 
.................................
Epoch 1206 Error= 129713 0 (421603,786571) 
.................................
Epoch 1207 Error= 129744 0 (425637,782773) 
.................................
Epoch 1208 Error= 129782 0 (423673,805178) 
.................................
Epoch 1209 Error= 129727 0 (422916,796704) 
.................................
Epoch 1210 Error= 129772 0 (428586,800039) 
 counting_train_errors.................................

train1_NErrors= 35586/1.53801e+06 2.31377
Class01= 1375/1.50165e+06	0.0915658
Class11= 34211/36358	94.0948

 counting_test_errors.........

test1_NErrors= 9219/384986 2.39463
Class01= 323/375654	0.0859834
Class11= 8896/9332	95.3279

.................................
Epoch 1211 Error= 129739 0 (419650,783538) 
.................................
Epoch 1212 Error= 129791 0 (432965,799238) 
.................................
Epoch 1213 Error= 129742 0 (428779,784809) 
.................................
Epoch 1214 Error= 129732 0 (426605,798252) 
.................................
Epoch 1215 Error= 129701 0 (420627,796710) 
.................................
Epoch 1216 Error= 129747 0 (423164,800840) 
.................................
Epoch 1217 Error= 129706 0 (428659,814334) 
.................................
Epoch 1218 Error= 129722 0 (428424,776383) 
.................................
Epoch 1219 Error= 129715 0 (411846,794468) 
.................................
Epoch 1220 Error= 129709 0 (408682,798167) 
 counting_train_errors.................................

train1_NErrors= 35575/1.53801e+06 2.31305
Class01= 1182/1.50165e+06	0.0787133
Class11= 34393/36358	94.5954

 counting_test_errors.........

test1_NErrors= 9229/384986 2.39723
Class01= 275/375654	0.0732057
Class11= 8954/9332	95.9494

.................................
Epoch 1221 Error= 129694 0 (428113,792939) 
.................................
Epoch 1222 Error= 129729 0 (412145,800914) 
.................................
Epoch 1223 Error= 129697 0 (426970,796428) 
.................................
Epoch 1224 Error= 129685 0 (416204,788582) 
.................................
Epoch 1225 Error= 129676 0 (425988,808800) 
.................................
Epoch 1226 Error= 129764 0 (426658,789944) 
.................................
Epoch 1227 Error= 129698 0 (435262,792880) 
.................................
Epoch 1228 Error= 129644 0 (414385,803453) 
.................................
Epoch 1229 Error= 129701 0 (420844,804733) 
.................................
Epoch 1230 Error= 129631 0 (424116,797934) 
 counting_train_errors.................................

train1_NErrors= 35607/1.53801e+06 2.31513
Class01= 1118/1.50165e+06	0.0744513
Class11= 34489/36358	94.8595

 counting_test_errors.........

test1_NErrors= 9215/384986 2.39359
Class01= 269/375654	0.0716084
Class11= 8946/9332	95.8637

.................................
Epoch 1231 Error= 129685 0 (415750,795538) 
.................................
Epoch 1232 Error= 129672 0 (430088,809604) 
.................................
Epoch 1233 Error= 129721 0 (423765,802367) 
.................................
Epoch 1234 Error= 129670 0 (411216,798447) 
.................................
Epoch 1235 Error= 129642 0 (427449,805687) 
.................................
Epoch 1236 Error= 129632 0 (415732,797675) 
.................................
Epoch 1237 Error= 129647 0 (428854,798820) 
.................................
Epoch 1238 Error= 129615 0 (409826,802551) 
.................................
Epoch 1239 Error= 129679 0 (423752,796754) 
.................................
Epoch 1240 Error= 129647 0 (417190,806353) 
 counting_train_errors.................................

train1_NErrors= 35591/1.53801e+06 2.31409
Class01= 1347/1.50165e+06	0.0897012
Class11= 34244/36358	94.1856

 counting_test_errors.........

test1_NErrors= 9226/384986 2.39645
Class01= 322/375654	0.0857172
Class11= 8904/9332	95.4136

.................................
Epoch 1241 Error= 129641 0 (415324,790093) 
.................................
Epoch 1242 Error= 129609 0 (435937,796787) 
.................................
Epoch 1243 Error= 129612 0 (419083,809012) 
.................................
Epoch 1244 Error= 129669 0 (424662,804797) 
.................................
Epoch 1245 Error= 129654 0 (425757,795237) 
.................................
Epoch 1246 Error= 129612 0 (415517,817697) 
.................................
Epoch 1247 Error= 129608 0 (422735,795460) 
.................................
Epoch 1248 Error= 129585 0 (414933,806640) 
.................................
Epoch 1249 Error= 129640 0 (416439,806419) 
.................................
Epoch 1250 Error= 129622 0 (416855,808288) 
 counting_train_errors.................................

train1_NErrors= 35615/1.53801e+06 2.31565
Class01= 987/1.50165e+06	0.0657276
Class11= 34628/36358	95.2418

 counting_test_errors.........

test1_NErrors= 9214/384986 2.39333
Class01= 219/375654	0.0582983
Class11= 8995/9332	96.3888

.................................
Epoch 1251 Error= 129595 0 (422755,802765) 
.................................
Epoch 1252 Error= 129612 0 (423097,806729) 
.................................
Epoch 1253 Error= 129580 0 (414552,809950) 
.................................
Epoch 1254 Error= 129607 0 (424665,819701) 
.................................
Epoch 1255 Error= 129573 0 (421663,808459) 
.................................
Epoch 1256 Error= 129639 0 (424632,801037) 
.................................
Epoch 1257 Error= 129603 0 (411136,809331) 
.................................
Epoch 1258 Error= 129602 0 (423128,808545) 
.................................
Epoch 1259 Error= 129619 0 (419144,810759) 
.................................
Epoch 1260 Error= 129630 0 (416758,803851) 
 counting_train_errors.................................

train1_NErrors= 35542/1.53801e+06 2.31091
Class01= 1278/1.50165e+06	0.0851063
Class11= 34264/36358	94.2406

 counting_test_errors.........

test1_NErrors= 9234/384986 2.39853
Class01= 315/375654	0.0838538
Class11= 8919/9332	95.5744

.................................
Epoch 1261 Error= 129570 0 (425796,802747) 
.................................
Epoch 1262 Error= 129546 0 (421073,842592) 
.................................
Epoch 1263 Error= 129582 0 (413667,793167) 
.................................
Epoch 1264 Error= 129508 0 (417149,810944) 
.................................
Epoch 1265 Error= 129545 0 (417565,799657) 
.................................
Epoch 1266 Error= 129557 0 (415620,801001) 
.................................
Epoch 1267 Error= 129513 0 (414104,798069) 
.................................
Epoch 1268 Error= 129544 0 (434653,819671) 
.................................
Epoch 1269 Error= 129471 0 (425661,812186) 
.................................
Epoch 1270 Error= 129545 0 (432013,800752) 
 counting_train_errors.................................

train1_NErrors= 35603/1.53801e+06 2.31487
Class01= 1025/1.50165e+06	0.0682582
Class11= 34578/36358	95.1042

 counting_test_errors.........

test1_NErrors= 9215/384986 2.39359
Class01= 235/375654	0.0625576
Class11= 8980/9332	96.228

.................................
Epoch 1271 Error= 129583 0 (421171,817974) 
.................................
Epoch 1272 Error= 129534 0 (420889,809721) 
.................................
Epoch 1273 Error= 129549 0 (423420,814940) 
.................................
Epoch 1274 Error= 129545 0 (411155,810329) 
.................................
Epoch 1275 Error= 129516 0 (415235,805138) 
.................................
Epoch 1276 Error= 129523 0 (424184,818610) 
.................................
Epoch 1277 Error= 129490 0 (418261,811941) 
.................................
Epoch 1278 Error= 129520 0 (417614,794049) 
.................................
Epoch 1279 Error= 129537 0 (418160,806931) 
.................................
Epoch 1280 Error= 129536 0 (431369,817995) 
 counting_train_errors.................................

train1_NErrors= 35566/1.53801e+06 2.31247
Class01= 1343/1.50165e+06	0.0894348
Class11= 34223/36358	94.1278

 counting_test_errors.........

test1_NErrors= 9219/384986 2.39463
Class01= 306/375654	0.0814579
Class11= 8913/9332	95.5101

.................................
Epoch 1281 Error= 129507 0 (427538,788433) 
.................................
Epoch 1282 Error= 129528 0 (426499,816723) 
.................................
Epoch 1283 Error= 129488 0 (415655,804103) 
.................................
Epoch 1284 Error= 129521 0 (430229,805742) 
.................................
Epoch 1285 Error= 129489 0 (423832,810779) 
.................................
Epoch 1286 Error= 129501 0 (416492,809339) 
.................................
Epoch 1287 Error= 129493 0 (423450,826985) 
.................................
Epoch 1288 Error= 129509 0 (413053,813169) 
.................................
Epoch 1289 Error= 129520 0 (413965,803565) 
.................................
Epoch 1290 Error= 129426 0 (421378,812811) 
 counting_train_errors.................................

train1_NErrors= 35554/1.53801e+06 2.31169
Class01= 1320/1.50165e+06	0.0879032
Class11= 34234/36358	94.1581

 counting_test_errors.........

test1_NErrors= 9201/384986 2.38996
Class01= 291/375654	0.0774649
Class11= 8910/9332	95.4779

.................................
Epoch 1291 Error= 129483 0 (415935,817944) 
.................................
Epoch 1292 Error= 129489 0 (426217,816946) 
.................................
Epoch 1293 Error= 129533 0 (417123,852242) 
.................................
Epoch 1294 Error= 129463 0 (412415,811839) 
.................................
Epoch 1295 Error= 129418 0 (414803,799240) 
.................................
Epoch 1296 Error= 129463 0 (431880,821482) 
.................................
Epoch 1297 Error= 129409 0 (415108,807674) 
.................................
Epoch 1298 Error= 129575 0 (418090,829542) 
.................................
Epoch 1299 Error= 129457 0 (420805,811053) 
.................................
Epoch 1300 Error= 129454 0 (423900,819321) 
 counting_train_errors.................................

train1_NErrors= 35581/1.53801e+06 2.31344
Class01= 1217/1.50165e+06	0.0810441
Class11= 34364/36358	94.5156

 counting_test_errors.........

test1_NErrors= 9237/384986 2.39931
Class01= 298/375654	0.0793283
Class11= 8939/9332	95.7887

.................................
Epoch 1301 Error= 129484 0 (410606,794719) 
.................................
Epoch 1302 Error= 129401 0 (420788,813852) 
.................................
Epoch 1303 Error= 129416 0 (419683,812507) 
.................................
Epoch 1304 Error= 129375 0 (417574,817328) 
.................................
Epoch 1305 Error= 129473 0 (419498,824237) 
.................................
Epoch 1306 Error= 129450 0 (416825,821655) 
.................................
Epoch 1307 Error= 129357 0 (420371,817591) 
.................................
Epoch 1308 Error= 129387 0 (419317,823116) 
.................................
Epoch 1309 Error= 129417 0 (427941,809044) 
.................................
Epoch 1310 Error= 129419 0 (428433,820645) 
 counting_train_errors.................................

train1_NErrors= 35593/1.53801e+06 2.31422
Class01= 1018/1.50165e+06	0.067792
Class11= 34575/36358	95.096

 counting_test_errors.........

test1_NErrors= 9192/384986 2.38762
Class01= 222/375654	0.0590969
Class11= 8970/9332	96.1209

.................................
Epoch 1311 Error= 129437 0 (415104,832320) 
.................................
Epoch 1312 Error= 129361 0 (418708,814970) 
.................................
Epoch 1313 Error= 129445 0 (421180,821389) 
.................................
Epoch 1314 Error= 129378 0 (417448,812238) 
.................................
Epoch 1315 Error= 129393 0 (422489,811936) 
.................................
Epoch 1316 Error= 129370 0 (423012,820319) 
.................................
Epoch 1317 Error= 129415 0 (409843,826677) 
.................................
Epoch 1318 Error= 129340 0 (418013,825120) 
.................................
Epoch 1319 Error= 129370 0 (428866,821979) 
.................................
Epoch 1320 Error= 129346 0 (414528,827994) 
 counting_train_errors.................................

train1_NErrors= 35581/1.53801e+06 2.31344
Class01= 1495/1.50165e+06	0.099557
Class11= 34086/36358	93.751

 counting_test_errors.........

test1_NErrors= 9219/384986 2.39463
Class01= 348/375654	0.0926384
Class11= 8871/9332	95.06

.................................
Epoch 1321 Error= 129415 0 (426549,820221) 
.................................
Epoch 1322 Error= 129406 0 (415143,816417) 
.................................
Epoch 1323 Error= 129404 0 (417972,816216) 
.................................
Epoch 1324 Error= 129338 0 (411213,821303) 
.................................
Epoch 1325 Error= 129314 0 (426725,823319) 
.................................
Epoch 1326 Error= 129397 0 (406074,827094) 
.................................
Epoch 1327 Error= 129379 0 (419598,827088) 
.................................
Epoch 1328 Error= 129399 0 (416629,832197) 
.................................
Epoch 1329 Error= 129336 0 (419845,828986) 
.................................
Epoch 1330 Error= 129334 0 (408604,815365) 
 counting_train_errors.................................

train1_NErrors= 35591/1.53801e+06 2.31409
Class01= 1548/1.50165e+06	0.103086
Class11= 34043/36358	93.6328

 counting_test_errors.........

test1_NErrors= 9236/384986 2.39905
Class01= 369/375654	0.0982287
Class11= 8867/9332	95.0171

.................................
Epoch 1331 Error= 129364 0 (416368,832539) 
.................................
Epoch 1332 Error= 129344 0 (416146,829839) 
.................................
Epoch 1333 Error= 129342 0 (421197,822216) 
.................................
Epoch 1334 Error= 129353 0 (408366,827544) 
.................................
Epoch 1335 Error= 129289 0 (426494,833556) 
.................................
Epoch 1336 Error= 129354 0 (407147,828558) 
.................................
Epoch 1337 Error= 129283 0 (428823,816983) 
.................................
Epoch 1338 Error= 129302 0 (410410,823742) 
.................................
Epoch 1339 Error= 129290 0 (414772,823707) 
.................................
Epoch 1340 Error= 129282 0 (416745,818824) 
 counting_train_errors.................................

train1_NErrors= 35568/1.53801e+06 2.3126
Class01= 1199/1.50165e+06	0.0798454
Class11= 34369/36358	94.5294

 counting_test_errors.........

test1_NErrors= 9205/384986 2.391
Class01= 269/375654	0.0716084
Class11= 8936/9332	95.7565

.................................
Epoch 1341 Error= 129353 0 (420976,824830) 
.................................
Epoch 1342 Error= 129270 0 (413990,827635) 
.................................
Epoch 1343 Error= 129304 0 (413193,830142) 
.................................
Epoch 1344 Error= 129340 0 (409466,826728) 
.................................
Epoch 1345 Error= 129269 0 (405450,823473) 
.................................
Epoch 1346 Error= 129343 0 (418465,829260) 
.................................
Epoch 1347 Error= 129298 0 (407883,822148) 
.................................
Epoch 1348 Error= 129271 0 (419550,820697) 
.................................
Epoch 1349 Error= 129328 0 (411460,837075) 
.................................
Epoch 1350 Error= 129333 0 (424065,824467) 
 counting_train_errors.................................

train1_NErrors= 35557/1.53801e+06 2.31188
Class01= 1083/1.50165e+06	0.0721206
Class11= 34474/36358	94.8182

 counting_test_errors.........

test1_NErrors= 9204/384986 2.39074
Class01= 254/375654	0.0676154
Class11= 8950/9332	95.9066

.................................
Epoch 1351 Error= 129291 0 (408639,830301) 
.................................
Epoch 1352 Error= 129322 0 (412619,824233) 
.................................
Epoch 1353 Error= 129270 0 (411803,832340) 
.................................
Epoch 1354 Error= 129283 0 (416749,842677) 
.................................
Epoch 1355 Error= 129315 0 (407784,821017) 
.................................
Epoch 1356 Error= 129332 0 (418208,836994) 
.................................
Epoch 1357 Error= 129273 0 (413776,829228) 
.................................
Epoch 1358 Error= 129262 0 (412875,830381) 
.................................
Epoch 1359 Error= 129291 0 (405976,835845) 
.................................
Epoch 1360 Error= 129315 0 (410025,859683) 
 counting_train_errors.................................

train1_NErrors= 35640/1.53801e+06 2.31728
Class01= 2031/1.50165e+06	0.135251
Class11= 33609/36358	92.4391

 counting_test_errors.........

test1_NErrors= 9273/384986 2.40866
Class01= 486/375654	0.129374
Class11= 8787/9332	94.1599

.................................
Epoch 1361 Error= 129265 0 (408926,825963) 
.................................
Epoch 1362 Error= 129274 0 (417633,873072) 
.................................
Epoch 1363 Error= 129255 0 (409614,809030) 
.................................
Epoch 1364 Error= 129245 0 (420992,832654) 
.................................
Epoch 1365 Error= 129242 0 (402654,841318) 
.................................
Epoch 1366 Error= 129256 0 (412587,823954) 
.................................
Epoch 1367 Error= 129237 0 (413156,828166) 
.................................
Epoch 1368 Error= 129328 0 (411963,824795) 
.................................
Epoch 1369 Error= 129291 0 (408771,853446) 
.................................
Epoch 1370 Error= 129272 0 (408877,838175) 
 counting_train_errors.................................

train1_NErrors= 35585/1.53801e+06 2.3137
Class01= 1142/1.50165e+06	0.0760496
Class11= 34443/36358	94.7329

 counting_test_errors.........

test1_NErrors= 9192/384986 2.38762
Class01= 258/375654	0.0686802
Class11= 8934/9332	95.7351

.................................
Epoch 1371 Error= 129300 0 (415216,839469) 
.................................
Epoch 1372 Error= 129285 0 (411646,827050) 
.................................
Epoch 1373 Error= 129194 0 (408118,822471) 
.................................
Epoch 1374 Error= 129221 0 (409529,827060) 
.................................
Epoch 1375 Error= 129219 0 (405768,824337) 
.................................
Epoch 1376 Error= 129276 0 (428758,837085) 
.................................
Epoch 1377 Error= 129261 0 (415718,833860) 
.................................
Epoch 1378 Error= 129199 0 (410727,831706) 
.................................
Epoch 1379 Error= 129180 0 (417352,829450) 
.................................
Epoch 1380 Error= 129227 0 (405735,831784) 
 counting_train_errors.................................

train1_NErrors= 35571/1.53801e+06 2.31279
Class01= 1424/1.50165e+06	0.0948289
Class11= 34147/36358	93.9188

 counting_test_errors.........

test1_NErrors= 9228/384986 2.39697
Class01= 334/375654	0.0889116
Class11= 8894/9332	95.3065

.................................
Epoch 1381 Error= 129217 0 (411524,832958) 
.................................
Epoch 1382 Error= 129204 0 (408364,832059) 
.................................
Epoch 1383 Error= 129215 0 (402196,881485) 
.................................
Epoch 1384 Error= 129173 0 (411442,834548) 
.................................
Epoch 1385 Error= 129236 0 (407168,840868) 
.................................
Epoch 1386 Error= 129206 0 (414889,830266) 
.................................
Epoch 1387 Error= 129225 0 (404780,851937) 
.................................
Epoch 1388 Error= 129107 0 (416470,834155) 
.................................
Epoch 1389 Error= 129188 0 (411134,832532) 
.................................
Epoch 1390 Error= 129195 0 (413665,823917) 
 counting_train_errors.................................

train1_NErrors= 35560/1.53801e+06 2.31208
Class01= 971/1.50165e+06	0.0646621
Class11= 34589/36358	95.1345

 counting_test_errors.........

test1_NErrors= 9195/384986 2.3884
Class01= 213/375654	0.0567011
Class11= 8982/9332	96.2495

.................................
Epoch 1391 Error= 129239 0 (411037,835697) 
.................................
Epoch 1392 Error= 129136 0 (415867,820668) 
.................................
Epoch 1393 Error= 129207 0 (410569,846013) 
.................................
Epoch 1394 Error= 129175 0 (410306,838369) 
.................................
Epoch 1395 Error= 129185 0 (416771,836360) 
.................................
Epoch 1396 Error= 129207 0 (420806,834813) 
.................................
Epoch 1397 Error= 129199 0 (420747,826023) 
.................................
Epoch 1398 Error= 129204 0 (414850,852804) 
.................................
Epoch 1399 Error= 129201 0 (406798,847610) 
.................................
Epoch 1400 Error= 129140 0 (415412,840830) 
 counting_train_errors.................................

train1_NErrors= 35556/1.53801e+06 2.31182
Class01= 1685/1.50165e+06	0.11221
Class11= 33871/36358	93.1597

 counting_test_errors.........

test1_NErrors= 9252/384986 2.4032
Class01= 401/375654	0.106747
Class11= 8851/9332	94.8457

.................................
Epoch 1401 Error= 129132 0 (407697,832553) 
.................................
Epoch 1402 Error= 129189 0 (411059,840294) 
.................................
Epoch 1403 Error= 129194 0 (409287,834216) 
.................................
Epoch 1404 Error= 129171 0 (456326,838261) 
.................................
Epoch 1405 Error= 129186 0 (405157,831755) 
.................................
Epoch 1406 Error= 129183 0 (409150,844848) 
.................................
Epoch 1407 Error= 129168 0 (403184,853563) 
.................................
Epoch 1408 Error= 129116 0 (417112,831153) 
.................................
Epoch 1409 Error= 129154 0 (413641,832405) 
.................................
Epoch 1410 Error= 129163 0 (415154,839541) 
 counting_train_errors.................................

train1_NErrors= 35610/1.53801e+06 2.31533
Class01= 1635/1.50165e+06	0.10888
Class11= 33975/36358	93.4457

 counting_test_errors.........

test1_NErrors= 9268/384986 2.40736
Class01= 402/375654	0.107013
Class11= 8866/9332	95.0064

.................................
Epoch 1411 Error= 129142 0 (403061,851063) 
.................................
Epoch 1412 Error= 129138 0 (402809,851361) 
.................................
Epoch 1413 Error= 129157 0 (409776,843808) 
.................................
Epoch 1414 Error= 129184 0 (406476,863020) 
.................................
Epoch 1415 Error= 129139 0 (412835,842942) 
.................................
Epoch 1416 Error= 129173 0 (409371,857943) 
.................................
Epoch 1417 Error= 129135 0 (397304,840786) 
.................................
Epoch 1418 Error= 129123 0 (411938,836229) 
.................................
Epoch 1419 Error= 129142 0 (409926,830365) 
.................................
Epoch 1420 Error= 129184 0 (419757,832015) 
 counting_train_errors.................................

train1_NErrors= 35600/1.53801e+06 2.31468
Class01= 1167/1.50165e+06	0.0777144
Class11= 34433/36358	94.7054

 counting_test_errors.........

test1_NErrors= 9206/384986 2.39126
Class01= 262/375654	0.069745
Class11= 8944/9332	95.8423

.................................
Epoch 1421 Error= 129163 0 (424755,868087) 
.................................
Epoch 1422 Error= 129145 0 (403759,843347) 
.................................
Epoch 1423 Error= 129169 0 (413746,849616) 
.................................
Epoch 1424 Error= 129088 0 (404953,821351) 
.................................
Epoch 1425 Error= 129142 0 (415869,853671) 
.................................
Epoch 1426 Error= 129122 0 (412879,843176) 
.................................
Epoch 1427 Error= 129140 0 (399413,829888) 
.................................
Epoch 1428 Error= 129041 0 (407698,855782) 
.................................
Epoch 1429 Error= 129179 0 (399947,844194) 
.................................
Epoch 1430 Error= 129092 0 (405370,844858) 
 counting_train_errors.................................

train1_NErrors= 35599/1.53801e+06 2.31461
Class01= 1787/1.50165e+06	0.119002
Class11= 33812/36358	92.9974

 counting_test_errors.........

test1_NErrors= 9265/384986 2.40658
Class01= 429/375654	0.114201
Class11= 8836/9332	94.685

.................................
Epoch 1431 Error= 129046 0 (415317,843246) 
.................................
Epoch 1432 Error= 129047 0 (414305,851499) 
.................................
Epoch 1433 Error= 129121 0 (418862,842335) 
.................................
Epoch 1434 Error= 129117 0 (408970,845517) 
.................................
Epoch 1435 Error= 129044 0 (413826,855522) 
.................................
Epoch 1436 Error= 129111 0 (424815,851400) 
.................................
Epoch 1437 Error= 129077 0 (405454,837063) 
.................................
Epoch 1438 Error= 129087 0 (410931,846768) 
.................................
Epoch 1439 Error= 129035 0 (408204,844746) 
.................................
Epoch 1440 Error= 129113 0 (415405,845428) 
 counting_train_errors.................................

train1_NErrors= 35609/1.53801e+06 2.31526
Class01= 1745/1.50165e+06	0.116205
Class11= 33864/36358	93.1404

 counting_test_errors.........

test1_NErrors= 9251/384986 2.40294
Class01= 425/375654	0.113136
Class11= 8826/9332	94.5778

.................................
Epoch 1441 Error= 129128 0 (421851,845093) 
.................................
Epoch 1442 Error= 129134 0 (415240,836088) 
.................................
Epoch 1443 Error= 129122 0 (414444,837632) 
.................................
Epoch 1444 Error= 129116 0 (412007,871477) 
.................................
Epoch 1445 Error= 129100 0 (401698,826444) 
.................................
Epoch 1446 Error= 129075 0 (414865,829617) 
.................................
Epoch 1447 Error= 129029 0 (415733,837413) 
.................................
Epoch 1448 Error= 129054 0 (411001,844853) 
.................................
Epoch 1449 Error= 129160 0 (404720,857533) 
.................................
Epoch 1450 Error= 129037 0 (420452,832873) 
 counting_train_errors.................................

train1_NErrors= 35561/1.53801e+06 2.31214
Class01= 990/1.50165e+06	0.0659274
Class11= 34571/36358	95.085

 counting_test_errors.........

test1_NErrors= 9208/384986 2.39178
Class01= 232/375654	0.061759
Class11= 8976/9332	96.1852

.................................
Epoch 1451 Error= 129094 0 (411569,829766) 
.................................
Epoch 1452 Error= 129038 0 (405716,835116) 
.................................
Epoch 1453 Error= 129065 0 (410810,843937) 
.................................
Epoch 1454 Error= 129077 0 (413363,844581) 
.................................
Epoch 1455 Error= 129079 0 (419491,837339) 
.................................
Epoch 1456 Error= 129054 0 (406453,850050) 
.................................
Epoch 1457 Error= 129088 0 (408443,879906) 
.................................
Epoch 1458 Error= 129023 0 (404745,828378) 
.................................
Epoch 1459 Error= 129056 0 (407364,851015) 
.................................
Epoch 1460 Error= 129111 0 (401362,892953) 
 counting_train_errors.................................

train1_NErrors= 35547/1.53801e+06 2.31123
Class01= 988/1.50165e+06	0.0657942
Class11= 34559/36358	95.052

 counting_test_errors.........

test1_NErrors= 9232/384986 2.39801
Class01= 237/375654	0.06309
Class11= 8995/9332	96.3888

.................................
Epoch 1461 Error= 129038 0 (401255,828711) 
.................................
Epoch 1462 Error= 129046 0 (411762,839282) 
.................................
Epoch 1463 Error= 129050 0 (423392,851827) 
.................................
Epoch 1464 Error= 129014 0 (425264,835946) 
.................................
Epoch 1465 Error= 129023 0 (410862,833158) 
.................................
Epoch 1466 Error= 129044 0 (419280,851505) 
.................................
Epoch 1467 Error= 129062 0 (415231,828876) 
.................................
Epoch 1468 Error= 129010 0 (408845,855317) 
.................................
Epoch 1469 Error= 129077 0 (413320,856434) 
.................................
Epoch 1470 Error= 129033 0 (412554,846718) 
 counting_train_errors.................................

train1_NErrors= 35569/1.53801e+06 2.31266
Class01= 1195/1.50165e+06	0.079579
Class11= 34374/36358	94.5432

 counting_test_errors.........

test1_NErrors= 9212/384986 2.39281
Class01= 270/375654	0.0718747
Class11= 8942/9332	95.8208

.................................
Epoch 1471 Error= 129254 0 (462741,854315) 
.................................
Epoch 1472 Error= 129140 0 (408014,829516) 
.................................
Epoch 1473 Error= 129010 0 (409089,855669) 
.................................
Epoch 1474 Error= 129028 0 (417536,851596) 
.................................
Epoch 1475 Error= 128991 0 (408543,860375) 
.................................
Epoch 1476 Error= 128992 0 (416799,833905) 
.................................
Epoch 1477 Error= 129039 0 (408954,850421) 
.................................
Epoch 1478 Error= 129019 0 (406518,855910) 
.................................
Epoch 1479 Error= 129040 0 (421598,842829) 
.................................
Epoch 1480 Error= 129034 0 (410868,853335) 
 counting_train_errors.................................

train1_NErrors= 35563/1.53801e+06 2.31227
Class01= 1270/1.50165e+06	0.0845735
Class11= 34293/36358	94.3204

 counting_test_errors.........

test1_NErrors= 9223/384986 2.39567
Class01= 298/375654	0.0793283
Class11= 8925/9332	95.6387

.................................
Epoch 1481 Error= 128996 0 (415411,855158) 
.................................
Epoch 1482 Error= 128989 0 (417807,852062) 
.................................
Epoch 1483 Error= 128959 0 (415615,854090) 
.................................
Epoch 1484 Error= 128959 0 (411805,854247) 
.................................
Epoch 1485 Error= 129061 0 (422424,843528) 
.................................
Epoch 1486 Error= 128992 0 (412021,855429) 
.................................
Epoch 1487 Error= 129015 0 (418252,844255) 
.................................
Epoch 1488 Error= 128988 0 (408130,845160) 
.................................
Epoch 1489 Error= 128966 0 (421619,856277) 
.................................
Epoch 1490 Error= 128911 0 (432407,836698) 
 counting_train_errors.................................

train1_NErrors= 35619/1.53801e+06 2.31591
Class01= 1421/1.50165e+06	0.0946291
Class11= 34198/36358	94.0591

 counting_test_errors.........

test1_NErrors= 9255/384986 2.40398
Class01= 347/375654	0.0923722
Class11= 8908/9332	95.4565

.................................
Epoch 1491 Error= 128979 0 (427094,854729) 
.................................
Epoch 1492 Error= 129046 0 (410469,838046) 
.................................
Epoch 1493 Error= 128968 0 (419709,847629) 
.................................
Epoch 1494 Error= 128940 0 (415128,862144) 
.................................
Epoch 1495 Error= 128955 0 (423176,869375) 
.................................
Epoch 1496 Error= 128962 0 (421269,855929) 
.................................
Epoch 1497 Error= 128998 0 (420505,841740) 
.................................
Epoch 1498 Error= 128966 0 (411429,849882) 
.................................
Epoch 1499 Error= 128958 0 (430668,853266) 
.................................
Epoch 1500 Error= 128970 0 (411528,844786) 
 counting_train_errors.................................

train1_NErrors= 35603/1.53801e+06 2.31487
Class01= 1731/1.50165e+06	0.115273
Class11= 33872/36358	93.1624

 counting_test_errors.........

test1_NErrors= 9265/384986 2.40658
Class01= 421/375654	0.112071
Class11= 8844/9332	94.7707

.................................
Epoch 1501 Error= 128958 0 (433145,836916) 
.................................
Epoch 1502 Error= 128923 0 (414037,845047) 
.................................
Epoch 1503 Error= 128953 0 (436032,850383) 
.................................
Epoch 1504 Error= 128936 0 (420813,860896) 
.................................
Epoch 1505 Error= 128879 0 (424371,874525) 
.................................
Epoch 1506 Error= 128886 0 (429490,856655) 
.................................
Epoch 1507 Error= 128916 0 (423873,851471) 
.................................
Epoch 1508 Error= 128897 0 (433482,874147) 
.................................
Epoch 1509 Error= 128995 0 (417629,875341) 
.................................
Epoch 1510 Error= 128883 0 (438772,851661) 
 counting_train_errors.................................

train1_NErrors= 35563/1.53801e+06 2.31227
Class01= 1480/1.50165e+06	0.0985581
Class11= 34083/36358	93.7428

 counting_test_errors.........

test1_NErrors= 9258/384986 2.40476
Class01= 357/375654	0.0950343
Class11= 8901/9332	95.3815

.................................
Epoch 1511 Error= 128954 0 (427738,865403) 
.................................
Epoch 1512 Error= 128969 0 (424539,854754) 
.................................
Epoch 1513 Error= 128909 0 (433882,846581) 
.................................
Epoch 1514 Error= 128946 0 (428558,876197) 
.................................
Epoch 1515 Error= 128933 0 (432879,857910) 
.................................
Epoch 1516 Error= 128975 0 (428377,880916) 
.................................
Epoch 1517 Error= 128902 0 (428522,848245) 
.................................
Epoch 1518 Error= 128880 0 (425347,856155) 
.................................
Epoch 1519 Error= 128928 0 (426939,852557) 
.................................
Epoch 1520 Error= 128874 0 (436934,863384) 
 counting_train_errors.................................

train1_NErrors= 35556/1.53801e+06 2.31182
Class01= 1069/1.50165e+06	0.0711883
Class11= 34487/36358	94.854

 counting_test_errors.........

test1_NErrors= 9212/384986 2.39281
Class01= 245/375654	0.0652196
Class11= 8967/9332	96.0887

.................................
Epoch 1521 Error= 128889 0 (425739,856093) 
.................................
Epoch 1522 Error= 128936 0 (430561,852255) 
.................................
Epoch 1523 Error= 128829 0 (422506,858540) 
.................................
Epoch 1524 Error= 128872 0 (441066,849524) 
.................................
Epoch 1525 Error= 128905 0 (437339,858581) 
.................................
Epoch 1526 Error= 128970 0 (436729,866835) 
.................................
Epoch 1527 Error= 128947 0 (433183,854385) 
.................................
Epoch 1528 Error= 128865 0 (425139,846560) 
.................................
Epoch 1529 Error= 128859 0 (442298,862767) 
.................................
Epoch 1530 Error= 128850 0 (438513,852191) 
 counting_train_errors.................................

train1_NErrors= 35581/1.53801e+06 2.31344
Class01= 1032/1.50165e+06	0.0687243
Class11= 34549/36358	95.0245

 counting_test_errors.........

test1_NErrors= 9236/384986 2.39905
Class01= 251/375654	0.0668168
Class11= 8985/9332	96.2816

.................................
Epoch 1531 Error= 128885 0 (436535,861836) 
.................................
Epoch 1532 Error= 128848 0 (439194,890542) 
.................................
Epoch 1533 Error= 128881 0 (445796,851594) 
.................................
Epoch 1534 Error= 128911 0 (450775,862701) 
.................................
Epoch 1535 Error= 128882 0 (435103,851261) 
.................................
Epoch 1536 Error= 128926 0 (442871,845235) 
.................................
Epoch 1537 Error= 128914 0 (434689,871309) 
.................................
Epoch 1538 Error= 128899 0 (438568,846518) 
.................................
Epoch 1539 Error= 128868 0 (452268,859098) 
.................................
Epoch 1540 Error= 128815 0 (423451,854868) 
 counting_train_errors.................................

train1_NErrors= 35543/1.53801e+06 2.31097
Class01= 1676/1.50165e+06	0.11161
Class11= 33867/36358	93.1487

 counting_test_errors.........

test1_NErrors= 9255/384986 2.40398
Class01= 406/375654	0.108078
Class11= 8849/9332	94.8243

.................................
Epoch 1541 Error= 128802 0 (445720,867180) 
.................................
Epoch 1542 Error= 128833 0 (453739,866909) 
.................................
Epoch 1543 Error= 128842 0 (441036,886340) 
.................................
Epoch 1544 Error= 128874 0 (433457,865162) 
.................................
Epoch 1545 Error= 129004 0 (491873,864649) 
.................................
Epoch 1546 Error= 128877 0 (448927,882522) 
.................................
Epoch 1547 Error= 128865 0 (433958,870616) 
.................................
Epoch 1548 Error= 128791 0 (435205,848937) 
.................................
Epoch 1549 Error= 128878 0 (444113,861811) 
.................................
Epoch 1550 Error= 128882 0 (438512,869224) 
 counting_train_errors.................................

train1_NErrors= 35584/1.53801e+06 2.31364
Class01= 1120/1.50165e+06	0.0745845
Class11= 34464/36358	94.7907

 counting_test_errors.........

test1_NErrors= 9224/384986 2.39593
Class01= 268/375654	0.0713422
Class11= 8956/9332	95.9709

.................................
Epoch 1551 Error= 128808 0 (437847,858625) 
.................................
Epoch 1552 Error= 128886 0 (445371,883721) 
.................................
Epoch 1553 Error= 128822 0 (448667,852816) 
.................................
Epoch 1554 Error= 128724 0 (449565,861337) 
.................................
Epoch 1555 Error= 128803 0 (453419,855056) 
.................................
Epoch 1556 Error= 128839 0 (451260,869470) 
.................................
Epoch 1557 Error= 128845 0 (441058,864871) 
.................................
Epoch 1558 Error= 128827 0 (436423,864141) 
.................................
Epoch 1559 Error= 128769 0 (450843,861613) 
.................................
Epoch 1560 Error= 128757 0 (448243,890211) 
 counting_train_errors.................................

train1_NErrors= 35567/1.53801e+06 2.31253
Class01= 1690/1.50165e+06	0.112543
Class11= 33877/36358	93.1762

 counting_test_errors.........

test1_NErrors= 9253/384986 2.40346
Class01= 406/375654	0.108078
Class11= 8847/9332	94.8028

.................................
Epoch 1561 Error= 128800 0 (454671,868305) 
.................................
Epoch 1562 Error= 128828 0 (453964,872306) 
.................................
Epoch 1563 Error= 128812 0 (466125,867932) 
.................................
Epoch 1564 Error= 128755 0 (436003,858174) 
.................................
Epoch 1565 Error= 128853 0 (451411,871173) 
.................................
Epoch 1566 Error= 128849 0 (453870,867151) 
.................................
Epoch 1567 Error= 128854 0 (444583,858966) 
.................................
Epoch 1568 Error= 128801 0 (456378,871558) 
.................................
Epoch 1569 Error= 128778 0 (465051,876024) 
.................................
Epoch 1570 Error= 128807 0 (460125,848869) 
 counting_train_errors.................................

train1_NErrors= 35640/1.53801e+06 2.31728
Class01= 1800/1.50165e+06	0.119868
Class11= 33840/36358	93.0744

 counting_test_errors.........

test1_NErrors= 9273/384986 2.40866
Class01= 433/375654	0.115266
Class11= 8840/9332	94.7278

.................................
Epoch 1571 Error= 128826 0 (447852,856368) 
.................................
Epoch 1572 Error= 128717 0 (462056,857438) 
.................................
Epoch 1573 Error= 128760 0 (449403,880716) 
.................................
Epoch 1574 Error= 128849 0 (463379,899185) 
.................................
Epoch 1575 Error= 128830 0 (456550,859578) 
.................................
Epoch 1576 Error= 128787 0 (449795,866250) 
.................................
Epoch 1577 Error= 128834 0 (458140,855663) 
.................................
Epoch 1578 Error= 128760 0 (460638,863422) 
.................................
Epoch 1579 Error= 128809 0 (452048,853066) 
.................................
Epoch 1580 Error= 128734 0 (470062,868831) 
 counting_train_errors.................................

train1_NErrors= 35581/1.53801e+06 2.31344
Class01= 813/1.50165e+06	0.0541404
Class11= 34768/36358	95.6268

 counting_test_errors.........

test1_NErrors= 9210/384986 2.39229
Class01= 179/375654	0.0476502
Class11= 9031/9332	96.7745

.................................
Epoch 1581 Error= 128756 0 (473565,853369) 
.................................
Epoch 1582 Error= 128747 0 (475663,876347) 
.................................
Epoch 1583 Error= 128733 0 (463491,873509) 
.................................
Epoch 1584 Error= 128719 0 (472280,857154) 
.................................
Epoch 1585 Error= 128768 0 (467549,856982) 
.................................
Epoch 1586 Error= 128698 0 (463740,869483) 
.................................
Epoch 1587 Error= 128792 0 (473170,875009) 
.................................
Epoch 1588 Error= 128802 0 (459720,875031) 
.................................
Epoch 1589 Error= 128852 0 (460668,868115) 
.................................
Epoch 1590 Error= 128850 0 (477730,860738) 
 counting_train_errors.................................

train1_NErrors= 35532/1.53801e+06 2.31026
Class01= 1338/1.50165e+06	0.0891019
Class11= 34194/36358	94.0481

 counting_test_errors.........

test1_NErrors= 9251/384986 2.40294
Class01= 325/375654	0.0865158
Class11= 8926/9332	95.6494

.................................
Epoch 1591 Error= 128768 0 (470968,865663) 
.................................
Epoch 1592 Error= 128752 0 (465012,863296) 
.................................
Epoch 1593 Error= 128810 0 (457756,850334) 
.................................
Epoch 1594 Error= 128732 0 (475766,880430) 
.................................
Epoch 1595 Error= 128703 0 (471262,864280) 
.................................
Epoch 1596 Error= 128918 0 (506682,875289) 
.................................
Epoch 1597 Error= 128732 0 (463407,865845) 
.................................
Epoch 1598 Error= 128733 0 (459982,859953) 
.................................
Epoch 1599 Error= 128697 0 (474817,860152) 
.................................
Epoch 1600 Error= 128755 0 (471872,862474) 
 counting_train_errors.................................

train1_NErrors= 35522/1.53801e+06 2.30961
Class01= 1675/1.50165e+06	0.111544
Class11= 33847/36358	93.0937

 counting_test_errors.........

test1_NErrors= 9269/384986 2.40762
Class01= 428/375654	0.113935
Class11= 8841/9332	94.7385

.................................
Epoch 1601 Error= 128765 0 (466696,871559) 
.................................
Epoch 1602 Error= 128727 0 (475111,874200) 
.................................
Epoch 1603 Error= 128721 0 (462220,877566) 
.................................
Epoch 1604 Error= 128748 0 (467184,884601) 
.................................
Epoch 1605 Error= 128758 0 (473480,860212) 
.................................
Epoch 1606 Error= 128747 0 (474380,881578) 
.................................
Epoch 1607 Error= 128670 0 (498619,892934) 
.................................
Epoch 1608 Error= 128763 0 (472003,874373) 
.................................
Epoch 1609 Error= 128748 0 (464327,921835) 
.................................
Epoch 1610 Error= 128726 0 (469310,868624) 
 counting_train_errors.................................

train1_NErrors= 35548/1.53801e+06 2.3113
Class01= 1568/1.50165e+06	0.104418
Class11= 33980/36358	93.4595

 counting_test_errors.........

test1_NErrors= 9264/384986 2.40632
Class01= 383/375654	0.101956
Class11= 8881/9332	95.1672

.................................
Epoch 1611 Error= 128651 0 (459553,856075) 
.................................
Epoch 1612 Error= 128788 0 (476927,874174) 
.................................
Epoch 1613 Error= 128765 0 (488861,880423) 
.................................
Epoch 1614 Error= 128663 0 (485838,873382) 
.................................
Epoch 1615 Error= 128748 0 (485557,906113) 
.................................
Epoch 1616 Error= 128715 0 (471669,876970) 
.................................
Epoch 1617 Error= 128678 0 (479465,864627) 
.................................
Epoch 1618 Error= 128653 0 (479989,855897) 
.................................
Epoch 1619 Error= 128755 0 (478307,889927) 
.................................
Epoch 1620 Error= 128732 0 (478266,867863) 
 counting_train_errors.................................

train1_NErrors= 35513/1.53801e+06 2.30902
Class01= 1310/1.50165e+06	0.0872373
Class11= 34203/36358	94.0728

 counting_test_errors.........

test1_NErrors= 9251/384986 2.40294
Class01= 329/375654	0.0875806
Class11= 8922/9332	95.6065

.................................
Epoch 1621 Error= 128754 0 (485033,864720) 
.................................
Epoch 1622 Error= 128814 0 (478422,915661) 
.................................
Epoch 1623 Error= 128712 0 (484822,875630) 
.................................
Epoch 1624 Error= 128699 0 (521556,877430) 
.................................
Epoch 1625 Error= 128725 0 (486762,921843) 
.................................
Epoch 1626 Error= 128779 0 (481320,866624) 
.................................
Epoch 1627 Error= 128687 0 (492417,868645) 
.................................
Epoch 1628 Error= 128663 0 (489746,875089) 
.................................
Epoch 1629 Error= 128661 0 (487146,874585) 
.................................
Epoch 1630 Error= 128679 0 (491207,860970) 
 counting_train_errors.................................

train1_NErrors= 35533/1.53801e+06 2.31032
Class01= 1361/1.50165e+06	0.0906335
Class11= 34172/36358	93.9876

 counting_test_errors.........

test1_NErrors= 9246/384986 2.40165
Class01= 320/375654	0.0851848
Class11= 8926/9332	95.6494

.................................
Epoch 1631 Error= 128645 0 (485605,858899) 
.................................
Epoch 1632 Error= 130190 0 (512413,1.87385e+06) 
.................................
Epoch 1633 Error= 129282 0 (499740,700463) 
.................................
Epoch 1634 Error= 128795 0 (503024,767537) 
.................................
Epoch 1635 Error= 128707 0 (485839,826872) 
.................................
Epoch 1636 Error= 128716 0 (494138,826627) 
.................................
Epoch 1637 Error= 128649 0 (495892,833777) 
.................................
Epoch 1638 Error= 128685 0 (513198,842202) 
.................................
Epoch 1639 Error= 128678 0 (476278,845348) 
.................................
Epoch 1640 Error= 128609 0 (494665,850159) 
 counting_train_errors.................................

train1_NErrors= 35537/1.53801e+06 2.31058
Class01= 1389/1.50165e+06	0.0924981
Class11= 34148/36358	93.9216

 counting_test_errors.........

test1_NErrors= 9238/384986 2.39957
Class01= 330/375654	0.0878468
Class11= 8908/9332	95.4565

.................................
Epoch 1641 Error= 128656 0 (495315,858906) 
.................................
Epoch 1642 Error= 128657 0 (482368,874220) 
.................................
Epoch 1643 Error= 128638 0 (497266,835555) 
.................................
Epoch 1644 Error= 128659 0 (499417,864008) 
.................................
Epoch 1645 Error= 128597 0 (509490,851634) 
.................................
Epoch 1646 Error= 128606 0 (505687,870536) 
.................................
Epoch 1647 Error= 128630 0 (504966,854850) 
.................................
Epoch 1648 Error= 128634 0 (550455,868753) 
.................................
Epoch 1649 Error= 128665 0 (526867,869280) 
.................................
Epoch 1650 Error= 128569 0 (509518,864816) 
 counting_train_errors.................................

train1_NErrors= 35551/1.53801e+06 2.31149
Class01= 1476/1.50165e+06	0.0982917
Class11= 34075/36358	93.7208

 counting_test_errors.........

test1_NErrors= 9260/384986 2.40528
Class01= 363/375654	0.0966315
Class11= 8897/9332	95.3386

.................................
Epoch 1651 Error= 128813 0 (542930,879537) 
.................................
Epoch 1652 Error= 128647 0 (511174,852548) 
.................................
Epoch 1653 Error= 128654 0 (513510,865482) 
.................................
Epoch 1654 Error= 128575 0 (500022,850826) 
.................................
Epoch 1655 Error= 128579 0 (520098,882764) 
.................................
Epoch 1656 Error= 128695 0 (500849,871321) 
.................................
Epoch 1657 Error= 128565 0 (514816,866405) 
.................................
Epoch 1658 Error= 128597 0 (511802,895397) 
.................................
Epoch 1659 Error= 128807 0 (579896,872087) 
.................................
Epoch 1660 Error= 128655 0 (508782,861588) 
 counting_train_errors.................................

train1_NErrors= 35531/1.53801e+06 2.31019
Class01= 1626/1.50165e+06	0.108281
Class11= 33905/36358	93.2532

 counting_test_errors.........

test1_NErrors= 9257/384986 2.4045
Class01= 403/375654	0.10728
Class11= 8854/9332	94.8778

.................................
Epoch 1661 Error= 128618 0 (510246,899641) 
.................................
Epoch 1662 Error= 128550 0 (541603,870620) 
.................................
Epoch 1663 Error= 128613 0 (515050,861926) 
.................................
Epoch 1664 Error= 128544 0 (507450,876727) 
.................................
Epoch 1665 Error= 128537 0 (508319,879298) 
.................................
Epoch 1666 Error= 128646 0 (525776,883030) 
.................................
Epoch 1667 Error= 128626 0 (535442,907276) 
.................................
Epoch 1668 Error= 128606 0 (525907,871995) 
.................................
Epoch 1669 Error= 128564 0 (534313,866633) 
.................................
Epoch 1670 Error= 128630 0 (520448,864469) 
 counting_train_errors.................................

train1_NErrors= 35550/1.53801e+06 2.31143
Class01= 971/1.50165e+06	0.0646621
Class11= 34579/36358	95.107

 counting_test_errors.........

test1_NErrors= 9247/384986 2.40191
Class01= 246/375654	0.0654858
Class11= 9001/9332	96.4531

.................................
Epoch 1671 Error= 128591 0 (533942,867855) 
.................................
Epoch 1672 Error= 128535 0 (538664,870882) 
.................................
Epoch 1673 Error= 128600 0 (520137,884963) 
.................................
Epoch 1674 Error= 128585 0 (545024,871663) 
.................................
Epoch 1675 Error= 128593 0 (524148,867540) 
.................................
Epoch 1676 Error= 128571 0 (515798,880084) 
.................................
Epoch 1677 Error= 128549 0 (542952,895373) 
.................................
Epoch 1678 Error= 128578 0 (541816,872860) 
.................................
Epoch 1679 Error= 128539 0 (519065,872685) 
.................................
Epoch 1680 Error= 128591 0 (513233,872537) 
 counting_train_errors.................................

train1_NErrors= 35570/1.53801e+06 2.31273
Class01= 1417/1.50165e+06	0.0943627
Class11= 34153/36358	93.9353

 counting_test_errors.........

test1_NErrors= 9248/384986 2.40217
Class01= 344/375654	0.0915736
Class11= 8904/9332	95.4136

.................................
Epoch 1681 Error= 128565 0 (563585,871916) 
.................................
Epoch 1682 Error= 128564 0 (547031,882495) 
.................................
Epoch 1683 Error= 128602 0 (524068,883806) 
.................................
Epoch 1684 Error= 128601 0 (525879,869439) 
.................................
Epoch 1685 Error= 128549 0 (551632,886368) 
.................................
Epoch 1686 Error= 128526 0 (547939,880561) 
.................................
Epoch 1687 Error= 128458 0 (542730,877203) 
.................................
Epoch 1688 Error= 128564 0 (540145,895751) 
.................................
Epoch 1689 Error= 128563 0 (547465,877277) 
.................................
Epoch 1690 Error= 128566 0 (513932,882854) 
 counting_train_errors.................................

train1_NErrors= 35556/1.53801e+06 2.31182
Class01= 1106/1.50165e+06	0.0736522
Class11= 34450/36358	94.7522

 counting_test_errors.........

test1_NErrors= 9242/384986 2.40061
Class01= 261/375654	0.0694788
Class11= 8981/9332	96.2387

.................................
Epoch 1691 Error= 128470 0 (522942,866202) 
.................................
Epoch 1692 Error= 128632 0 (553366,912465) 
.................................
Epoch 1693 Error= 128520 0 (538793,886008) 
.................................
Epoch 1694 Error= 128509 0 (563550,865617) 
.................................
Epoch 1695 Error= 128523 0 (558341,884605) 
.................................
Epoch 1696 Error= 128550 0 (542670,869179) 
.................................
Epoch 1697 Error= 128583 0 (538848,874451) 
.................................
Epoch 1698 Error= 128563 0 (545154,911042) 
.................................
Epoch 1699 Error= 128607 0 (540064,901207) 
.................................
Epoch 1700 Error= 128466 0 (558057,867406) 
 counting_train_errors.................................

train1_NErrors= 35572/1.53801e+06 2.31286
Class01= 1849/1.50165e+06	0.123131
Class11= 33723/36358	92.7526

 counting_test_errors.........

test1_NErrors= 9278/384986 2.40996
Class01= 465/375654	0.123784
Class11= 8813/9332	94.4385

.................................
Epoch 1701 Error= 128504 0 (561725,858860) 
.................................
Epoch 1702 Error= 128497 0 (553679,887766) 
.................................
Epoch 1703 Error= 128525 0 (548519,891887) 
.................................
Epoch 1704 Error= 128530 0 (553297,901748) 
.................................
Epoch 1705 Error= 128558 0 (541970,884111) 
.................................
Epoch 1706 Error= 128529 0 (541166,878314) 
.................................
Epoch 1707 Error= 128587 0 (577211,879738) 
.................................
Epoch 1708 Error= 128490 0 (566301,887625) 
.................................
Epoch 1709 Error= 128466 0 (560596,864746) 
.................................
Epoch 1710 Error= 128560 0 (600263,956446) 
 counting_train_errors.................................

train1_NErrors= 35554/1.53801e+06 2.31169
Class01= 1446/1.50165e+06	0.0962939
Class11= 34108/36358	93.8115

 counting_test_errors.........

test1_NErrors= 9260/384986 2.40528
Class01= 355/375654	0.0945019
Class11= 8905/9332	95.4243

.................................
Epoch 1711 Error= 128481 0 (590921,872199) 
.................................
Epoch 1712 Error= 128542 0 (549266,878997) 
.................................
Epoch 1713 Error= 128530 0 (607690,893416) 
.................................
Epoch 1714 Error= 128480 0 (577923,891521) 
.................................
Epoch 1715 Error= 128526 0 (565978,865049) 
.................................
Epoch 1716 Error= 128515 0 (553879,880644) 
.................................
Epoch 1717 Error= 128510 0 (567923,876862) 
.................................
Epoch 1718 Error= 128586 0 (582436,877741) 
.................................
Epoch 1719 Error= 128486 0 (573992,872304) 
.................................
Epoch 1720 Error= 128476 0 (548736,874267) 
 counting_train_errors.................................

train1_NErrors= 35525/1.53801e+06 2.3098
Class01= 1406/1.50165e+06	0.0936302
Class11= 34119/36358	93.8418

 counting_test_errors.........

test1_NErrors= 9247/384986 2.40191
Class01= 352/375654	0.0937032
Class11= 8895/9332	95.3172

.................................
Epoch 1721 Error= 128491 0 (582776,939450) 
.................................
Epoch 1722 Error= 128592 0 (584246,861865) 
.................................
Epoch 1723 Error= 128571 0 (606853,899790) 
.................................
Epoch 1724 Error= 129599 0 (550670,1.17675e+06) 
.................................
Epoch 1725 Error= 128641 0 (544271,846746) 
.................................
Epoch 1726 Error= 128575 0 (551640,863972) 
.................................
Epoch 1727 Error= 128538 0 (576568,857844) 
.................................
Epoch 1728 Error= 128496 0 (557174,906956) 
.................................
Epoch 1729 Error= 128458 0 (544804,865308) 
.................................
Epoch 1730 Error= 128465 0 (562333,867281) 
 counting_train_errors.................................

train1_NErrors= 35520/1.53801e+06 2.30948
Class01= 1444/1.50165e+06	0.0961608
Class11= 34076/36358	93.7235

 counting_test_errors.........

test1_NErrors= 9261/384986 2.40554
Class01= 363/375654	0.0966315
Class11= 8898/9332	95.3493

.................................
Epoch 1731 Error= 128454 0 (584106,877660) 
.................................
Epoch 1732 Error= 128532 0 (577909,871115) 
.................................
Epoch 1733 Error= 128451 0 (552226,873877) 
.................................
Epoch 1734 Error= 128509 0 (586125,883588) 
.................................
Epoch 1735 Error= 128470 0 (576986,869990) 
.................................
Epoch 1736 Error= 128505 0 (577586,879860) 
.................................
Epoch 1737 Error= 128489 0 (572564,894494) 
.................................
Epoch 1738 Error= 128462 0 (536128,862309) 
.................................
Epoch 1739 Error= 128516 0 (614511,891685) 
.................................
Epoch 1740 Error= 128451 0 (582322,865490) 
 counting_train_errors.................................

train1_NErrors= 35581/1.53801e+06 2.31344
Class01= 1066/1.50165e+06	0.0709885
Class11= 34515/36358	94.931

 counting_test_errors.........

test1_NErrors= 9238/384986 2.39957
Class01= 260/375654	0.0692126
Class11= 8978/9332	96.2066

.................................
Epoch 1741 Error= 128490 0 (595714,880321) 
.................................
Epoch 1742 Error= 128390 0 (552904,873881) 
.................................
Epoch 1743 Error= 128416 0 (582573,901475) 
.................................
Epoch 1744 Error= 128448 0 (602129,879394) 
.................................
Epoch 1745 Error= 128535 0 (610898,888716) 
.................................
Epoch 1746 Error= 128444 0 (609188,885458) 
.................................
Epoch 1747 Error= 128444 0 (615856,902696) 
.................................
Epoch 1748 Error= 128460 0 (559734,904097) 
.................................
Epoch 1749 Error= 128417 0 (579900,887486) 
.................................
Epoch 1750 Error= 128521 0 (595224,881374) 
 counting_train_errors.................................

train1_NErrors= 35535/1.53801e+06 2.31045
Class01= 1387/1.50165e+06	0.0923649
Class11= 34148/36358	93.9216

 counting_test_errors.........

test1_NErrors= 9261/384986 2.40554
Class01= 355/375654	0.0945019
Class11= 8906/9332	95.4351

.................................
Epoch 1751 Error= 128484 0 (584493,877660) 
.................................
Epoch 1752 Error= 128476 0 (597647,885387) 
.................................
Epoch 1753 Error= 128538 0 (601971,916182) 
.................................
Epoch 1754 Error= 128419 0 (580280,882644) 
.................................
Epoch 1755 Error= 128439 0 (630377,890741) 
.................................
Epoch 1756 Error= 128461 0 (585213,884574) 
.................................
Epoch 1757 Error= 128489 0 (563241,889328) 
.................................
Epoch 1758 Error= 128453 0 (579885,890502) 
.................................
Epoch 1759 Error= 128459 0 (617712,899749) 
.................................
Epoch 1760 Error= 128530 0 (602436,884336) 
 counting_train_errors.................................

train1_NErrors= 35569/1.53801e+06 2.31266
Class01= 1318/1.50165e+06	0.08777
Class11= 34251/36358	94.2049

 counting_test_errors.........

test1_NErrors= 9271/384986 2.40814
Class01= 341/375654	0.090775
Class11= 8930/9332	95.6922

.................................
Epoch 1761 Error= 128463 0 (561102,934122) 
.................................
Epoch 1762 Error= 128474 0 (606612,879894) 
.................................
Epoch 1763 Error= 128464 0 (622387,888463) 
.................................
Epoch 1764 Error= 128479 0 (630101,889809) 
.................................
Epoch 1765 Error= 128448 0 (590110,892165) 
.................................
Epoch 1766 Error= 128445 0 (582776,883955) 
.................................
Epoch 1767 Error= 128467 0 (609133,900777) 
.................................
Epoch 1768 Error= 128403 0 (560680,887329) 
.................................
Epoch 1769 Error= 128375 0 (587848,890973) 
.................................
Epoch 1770 Error= 128447 0 (579793,907867) 
 counting_train_errors.................................

train1_NErrors= 35591/1.53801e+06 2.31409
Class01= 1972/1.50165e+06	0.131322
Class11= 33619/36358	92.4666

 counting_test_errors.........

test1_NErrors= 9304/384986 2.41671
Class01= 508/375654	0.135231
Class11= 8796/9332	94.2563

.................................
Epoch 1771 Error= 128447 0 (603784,887019) 
.................................
Epoch 1772 Error= 128421 0 (557361,900109) 
.................................
Epoch 1773 Error= 128430 0 (571191,907964) 
.................................
Epoch 1774 Error= 128357 0 (639627,897350) 
.................................
Epoch 1775 Error= 128420 0 (588819,878615) 
.................................
Epoch 1776 Error= 128430 0 (639724,916163) 
.................................
Epoch 1777 Error= 128401 0 (587269,930115) 
.................................
Epoch 1778 Error= 128463 0 (644385,892253) 
.................................
Epoch 1779 Error= 128456 0 (592398,882178) 
.................................
Epoch 1780 Error= 128405 0 (595281,878217) 
 counting_train_errors.................................

train1_NErrors= 35538/1.53801e+06 2.31065
Class01= 1088/1.50165e+06	0.0724535
Class11= 34450/36358	94.7522

 counting_test_errors.........

test1_NErrors= 9258/384986 2.40476
Class01= 285/375654	0.0758677
Class11= 8973/9332	96.153

.................................
Epoch 1781 Error= 128445 0 (588040,905279) 
.................................
Epoch 1782 Error= 128415 0 (602959,867391) 
.................................
Epoch 1783 Error= 128427 0 (638327,888158) 
.................................
Epoch 1784 Error= 128431 0 (582802,905637) 
.................................
Epoch 1785 Error= 128432 0 (638594,886392) 
.................................
Epoch 1786 Error= 128375 0 (594886,878976) 
.................................
Epoch 1787 Error= 128362 0 (689259,897590) 
.................................
Epoch 1788 Error= 128422 0 (597783,886847) 
.................................
Epoch 1789 Error= 128421 0 (585949,917057) 
.................................
Epoch 1790 Error= 128402 0 (581942,888252) 
 counting_train_errors.................................

train1_NErrors= 35507/1.53801e+06 2.30863
Class01= 1332/1.50165e+06	0.0887023
Class11= 34175/36358	93.9958

 counting_test_errors.........

test1_NErrors= 9249/384986 2.40243
Class01= 341/375654	0.090775
Class11= 8908/9332	95.4565

.................................
Epoch 1791 Error= 128379 0 (616063,917790) 
.................................
Epoch 1792 Error= 128404 0 (634785,904475) 
.................................
Epoch 1793 Error= 128372 0 (588133,875143) 
.................................
Epoch 1794 Error= 128379 0 (644150,908059) 
.................................
Epoch 1795 Error= 128420 0 (635066,885291) 
.................................
Epoch 1796 Error= 128393 0 (623565,893035) 
.................................
Epoch 1797 Error= 128304 0 (593956,881798) 
.................................
Epoch 1798 Error= 128394 0 (603231,898607) 
.................................
Epoch 1799 Error= 128363 0 (622411,896745) 
.................................
Epoch 1800 Error= 128364 0 (611955,891891) 
 counting_train_errors.................................

train1_NErrors= 35503/1.53801e+06 2.30837
Class01= 1591/1.50165e+06	0.10595
Class11= 33912/36358	93.2725

 counting_test_errors.........

test1_NErrors= 9280/384986 2.41048
Class01= 408/375654	0.108611
Class11= 8872/9332	95.0707

.................................
Epoch 1801 Error= 128385 0 (598296,887187) 
.................................
Epoch 1802 Error= 128457 0 (730240,895699) 
.................................
Epoch 1803 Error= 128329 0 (611341,890470) 
.................................
Epoch 1804 Error= 128400 0 (627761,903912) 
.................................
Epoch 1805 Error= 128376 0 (607269,902673) 
.................................
Epoch 1806 Error= 128306 0 (625087,909873) 
.................................
Epoch 1807 Error= 128438 0 (658482,905757) 
.................................
Epoch 1808 Error= 128382 0 (626755,900242) 
.................................
Epoch 1809 Error= 128394 0 (692879,876742) 
.................................
Epoch 1810 Error= 128428 0 (671495,925348) 
 counting_train_errors.................................

train1_NErrors= 35503/1.53801e+06 2.30837
Class01= 1437/1.50165e+06	0.0956946
Class11= 34066/36358	93.696

 counting_test_errors.........

test1_NErrors= 9268/384986 2.40736
Class01= 371/375654	0.0987611
Class11= 8897/9332	95.3386

.................................
Epoch 1811 Error= 128369 0 (678469,924856) 
.................................
Epoch 1812 Error= 128564 0 (589345,970165) 
.................................
Epoch 1813 Error= 128354 0 (633435,880530) 
.................................
Epoch 1814 Error= 128375 0 (615197,877141) 
.................................
Epoch 1815 Error= 128541 0 (682003,874810) 
.................................
Epoch 1816 Error= 128381 0 (663323,900366) 
.................................
Epoch 1817 Error= 128327 0 (597307,887219) 
.................................
Epoch 1818 Error= 128386 0 (589480,898314) 
.................................
Epoch 1819 Error= 128310 0 (643854,902106) 
.................................
Epoch 1820 Error= 128342 0 (675162,903520) 
 counting_train_errors.................................

train1_NErrors= 35490/1.53801e+06 2.30753
Class01= 1399/1.50165e+06	0.0931641
Class11= 34091/36358	93.7648

 counting_test_errors.........

test1_NErrors= 9264/384986 2.40632
Class01= 364/375654	0.0968977
Class11= 8900/9332	95.3708

.................................
Epoch 1821 Error= 128440 0 (648383,907111) 
.................................
Epoch 1822 Error= 128355 0 (637848,900076) 
.................................
Epoch 1823 Error= 128336 0 (605569,900860) 
.................................
Epoch 1824 Error= 128385 0 (583892,943357) 
.................................
Epoch 1825 Error= 128311 0 (634921,893417) 
.................................
Epoch 1826 Error= 128270 0 (600304,891420) 
.................................
Epoch 1827 Error= 128355 0 (629601,906905) 
.................................
Epoch 1828 Error= 128323 0 (630336,896192) 
.................................
Epoch 1829 Error= 128357 0 (652359,899802) 
.................................
Epoch 1830 Error= 128265 0 (639704,895706) 
 counting_train_errors.................................

train1_NErrors= 35535/1.53801e+06 2.31045
Class01= 1317/1.50165e+06	0.0877034
Class11= 34218/36358	94.1141

 counting_test_errors.........

test1_NErrors= 9266/384986 2.40684
Class01= 342/375654	0.0910412
Class11= 8924/9332	95.6279

.................................
Epoch 1831 Error= 128239 0 (675493,903738) 
.................................
Epoch 1832 Error= 128356 0 (658341,911054) 
.................................
Epoch 1833 Error= 128348 0 (642682,949565) 
.................................
Epoch 1834 Error= 128380 0 (653052,951638) 
.................................
Epoch 1835 Error= 128346 0 (729169,909539) 
.................................
Epoch 1836 Error= 128320 0 (686185,890929) 
.................................
Epoch 1837 Error= 128385 0 (686278,904742) 
.................................
Epoch 1838 Error= 128349 0 (618762,888029) 
.................................
Epoch 1839 Error= 128343 0 (660410,926419) 
.................................
Epoch 1840 Error= 128260 0 (664601,914801) 
 counting_train_errors.................................

train1_NErrors= 35543/1.53801e+06 2.31097
Class01= 1220/1.50165e+06	0.0812439
Class11= 34323/36358	94.4029

 counting_test_errors.........

test1_NErrors= 9271/384986 2.40814
Class01= 319/375654	0.0849186
Class11= 8952/9332	95.928

.................................
Epoch 1841 Error= 128345 0 (637577,912657) 
.................................
Epoch 1842 Error= 128400 0 (824683,968635) 
.................................
Epoch 1843 Error= 128310 0 (642381,920478) 
.................................
Epoch 1844 Error= 128344 0 (644610,883296) 
.................................
Epoch 1845 Error= 128301 0 (659023,901488) 
.................................
Epoch 1846 Error= 128312 0 (598438,878129) 
.................................
Epoch 1847 Error= 128251 0 (687373,935927) 
.................................
Epoch 1848 Error= 128318 0 (642850,906828) 
.................................
Epoch 1849 Error= 128305 0 (681227,901316) 
.................................
Epoch 1850 Error= 128335 0 (651368,902025) 
 counting_train_errors.................................

train1_NErrors= 35520/1.53801e+06 2.30948
Class01= 1403/1.50165e+06	0.0934304
Class11= 34117/36358	93.8363

 counting_test_errors.........

test1_NErrors= 9266/384986 2.40684
Class01= 372/375654	0.0990273
Class11= 8894/9332	95.3065

.................................
Epoch 1851 Error= 128299 0 (649895,908777) 
.................................
Epoch 1852 Error= 128285 0 (591661,925805) 
.................................
Epoch 1853 Error= 128290 0 (688511,908357) 
.................................
Epoch 1854 Error= 128320 0 (748996,895311) 
.................................
Epoch 1855 Error= 128259 0 (678674,907851) 
.................................
Epoch 1856 Error= 128239 0 (658749,895092) 
.................................
Epoch 1857 Error= 128299 0 (726428,915154) 
.................................
Epoch 1858 Error= 128344 0 (754708,893458) 
.................................
Epoch 1859 Error= 128403 0 (707791,907977) 
.................................
Epoch 1860 Error= 128405 0 (750872,907177) 
 counting_train_errors.................................

train1_NErrors= 35525/1.53801e+06 2.3098
Class01= 1663/1.50165e+06	0.110745
Class11= 33862/36358	93.1349

 counting_test_errors.........

test1_NErrors= 9300/384986 2.41567
Class01= 450/375654	0.119791
Class11= 8850/9332	94.835

.................................
Epoch 1861 Error= 128211 0 (697065,898293) 
.................................
Epoch 1862 Error= 128300 0 (669284,906385) 
.................................
Epoch 1863 Error= 128315 0 (647654,920672) 
.................................
Epoch 1864 Error= 128579 0 (722016,1.08961e+06) 
.................................
Epoch 1865 Error= 128324 0 (666931,893555) 
.................................
Epoch 1866 Error= 128214 0 (739806,892982) 
.................................
Epoch 1867 Error= 128259 0 (657913,897268) 
.................................
Epoch 1868 Error= 128248 0 (644910,902413) 
.................................
Epoch 1869 Error= 128227 0 (729686,895007) 
.................................
Epoch 1870 Error= 128278 0 (663731,902749) 
 counting_train_errors.................................

train1_NErrors= 35546/1.53801e+06 2.31117
Class01= 1235/1.50165e+06	0.0822428
Class11= 34311/36358	94.3699

 counting_test_errors.........

test1_NErrors= 9267/384986 2.4071
Class01= 318/375654	0.0846524
Class11= 8949/9332	95.8958

.................................
Epoch 1871 Error= 128505 0 (779489,894843) 
.................................
Epoch 1872 Error= 128269 0 (683109,889770) 
.................................
Epoch 1873 Error= 128295 0 (648135,924661) 
.................................
Epoch 1874 Error= 128275 0 (643760,889790) 
.................................
Epoch 1875 Error= 128626 0 (1.18183e+06,907936) 
.................................
Epoch 1876 Error= 129607 0 (364916,972722) 
.................................
Epoch 1877 Error= 128267 0 (585795,885078) 
.................................
Epoch 1878 Error= 128293 0 (633861,901755) 
.................................
Epoch 1879 Error= 128279 0 (654844,892157) 
.................................
Epoch 1880 Error= 128248 0 (681804,894014) 
 counting_train_errors.................................

train1_NErrors= 35481/1.53801e+06 2.30694
Class01= 1862/1.50165e+06	0.123997
Class11= 33619/36358	92.4666

 counting_test_errors.........

test1_NErrors= 9288/384986 2.41256
Class01= 495/375654	0.13177
Class11= 8793/9332	94.2242

.................................
Epoch 1881 Error= 128324 0 (711307,909496) 
.................................
Epoch 1882 Error= 128341 0 (672772,981588) 
.................................
Epoch 1883 Error= 128358 0 (659820,911972) 
.................................
Epoch 1884 Error= 128404 0 (684127,901951) 
.................................
Epoch 1885 Error= 128222 0 (609465,888203) 
.................................
Epoch 1886 Error= 128190 0 (679332,947853) 
.................................
Epoch 1887 Error= 128188 0 (724556,921035) 
.................................
Epoch 1888 Error= 128286 0 (714600,887461) 
.................................
Epoch 1889 Error= 128311 0 (707885,922908) 
.................................
Epoch 1890 Error= 128276 0 (680140,902671) 
 counting_train_errors.................................

train1_NErrors= 35482/1.53801e+06 2.30701
Class01= 1351/1.50165e+06	0.0899676
Class11= 34131/36358	93.8748

 counting_test_errors.........

test1_NErrors= 9263/384986 2.40606
Class01= 357/375654	0.0950343
Class11= 8906/9332	95.4351

.................................
Epoch 1891 Error= 128263 0 (829506,894977) 
.................................
Epoch 1892 Error= 128252 0 (699735,905504) 
.................................
Epoch 1893 Error= 128191 0 (694600,949577) 
.................................
Epoch 1894 Error= 128204 0 (675163,907687) 
.................................
Epoch 1895 Error= 128250 0 (644768,912348) 
.................................
Epoch 1896 Error= 128238 0 (702489,932433) 
.................................
Epoch 1897 Error= 128153 0 (615713,903799) 
.................................
Epoch 1898 Error= 128202 0 (608053,914846) 
.................................
Epoch 1899 Error= 128200 0 (643494,892767) 
.................................
Epoch 1900 Error= 128293 0 (739013,900228) 
 counting_train_errors.................................

train1_NErrors= 35494/1.53801e+06 2.30779
Class01= 1261/1.50165e+06	0.0839742
Class11= 34233/36358	94.1553

 counting_test_errors.........

test1_NErrors= 9267/384986 2.4071
Class01= 341/375654	0.090775
Class11= 8926/9332	95.6494

.................................
Epoch 1901 Error= 128138 0 (623496,889003) 
.................................
Epoch 1902 Error= 128218 0 (750913,915414) 
.................................
Epoch 1903 Error= 128277 0 (678601,934266) 
.................................
Epoch 1904 Error= 128206 0 (639691,905337) 
.................................
Epoch 1905 Error= 128132 0 (666854,902665) 
.................................
Epoch 1906 Error= 128286 0 (686182,934778) 
.................................
Epoch 1907 Error= 128227 0 (644194,922173) 
.................................
Epoch 1908 Error= 128203 0 (648792,906647) 
.................................
Epoch 1909 Error= 128339 0 (694821,933548) 
.................................
Epoch 1910 Error= 128479 0 (678587,954216) 
 counting_train_errors.................................

train1_NErrors= 35527/1.53801e+06 2.30993
Class01= 988/1.50165e+06	0.0657942
Class11= 34539/36358	94.997

 counting_test_errors.........

test1_NErrors= 9256/384986 2.40424
Class01= 265/375654	0.0705436
Class11= 8991/9332	96.3459

.................................
Epoch 1911 Error= 128203 0 (721939,907646) 
.................................
Epoch 1912 Error= 128223 0 (762744,896612) 
.................................
Epoch 1913 Error= 128339 0 (1.19584e+06,925510) 
.................................
Epoch 1914 Error= 128235 0 (688133,898002) 
.................................
Epoch 1915 Error= 128223 0 (662727,916512) 
.................................
Epoch 1916 Error= 128266 0 (666624,961360) 
.................................
Epoch 1917 Error= 128127 0 (667870,900399) 
.................................
Epoch 1918 Error= 128186 0 (700005,898337) 
.................................
Epoch 1919 Error= 128165 0 (712618,905773) 
.................................
Epoch 1920 Error= 128239 0 (686836,911140) 
 counting_train_errors.................................

train1_NErrors= 35514/1.53801e+06 2.30909
Class01= 1113/1.50165e+06	0.0741184
Class11= 34401/36358	94.6174

 counting_test_errors.........

test1_NErrors= 9257/384986 2.4045
Class01= 286/375654	0.0761339
Class11= 8971/9332	96.1316

.................................
Epoch 1921 Error= 128131 0 (630122,911858) 
.................................
Epoch 1922 Error= 128234 0 (778157,916024) 
.................................
Epoch 1923 Error= 128225 0 (695932,979896) 
.................................
Epoch 1924 Error= 128287 0 (823985,912775) 
.................................
Epoch 1925 Error= 128249 0 (838539,918438) 
.................................
Epoch 1926 Error= 128500 0 (751440,897622) 
.................................
Epoch 1927 Error= 128175 0 (652177,919765) 
.................................
Epoch 1928 Error= 128153 0 (665056,928300) 
.................................
Epoch 1929 Error= 128189 0 (709049,924990) 
.................................
Epoch 1930 Error= 128099 0 (697654,911694) 
 counting_train_errors.................................

train1_NErrors= 35553/1.53801e+06 2.31162
Class01= 1706/1.50165e+06	0.113608
Class11= 33847/36358	93.0937

 counting_test_errors.........

test1_NErrors= 9330/384986 2.42346
Class01= 466/375654	0.12405
Class11= 8864/9332	94.985

.................................
Epoch 1931 Error= 128141 0 (672892,948718) 
.................................
Epoch 1932 Error= 128118 0 (678051,918609) 
.................................
Epoch 1933 Error= 128143 0 (701680,910821) 
.................................
Epoch 1934 Error= 128135 0 (691865,913424) 
.................................
Epoch 1935 Error= 128155 0 (733523,918180) 
.................................
Epoch 1936 Error= 128181 0 (735987,919490) 
.................................
Epoch 1937 Error= 128191 0 (704478,908558) 
.................................
Epoch 1938 Error= 128216 0 (663326,918056) 
.................................
Epoch 1939 Error= 128345 0 (765016,930460) 
.................................
Epoch 1940 Error= 128235 0 (864239,956859) 
 counting_train_errors.................................

train1_NErrors= 35507/1.53801e+06 2.30863
Class01= 1098/1.50165e+06	0.0731195
Class11= 34409/36358	94.6394

 counting_test_errors.........

test1_NErrors= 9246/384986 2.40165
Class01= 289/375654	0.0769325
Class11= 8957/9332	95.9816

.................................
Epoch 1941 Error= 128112 0 (760042,945722) 
.................................
Epoch 1942 Error= 128138 0 (658479,918349) 
.................................
Epoch 1943 Error= 128298 0 (818281,958171) 
.................................
Epoch 1944 Error= 135549 0 (600566,3.42996e+06) 
.................................
Epoch 1945 Error= 140033 0 (499578,129471) 
.................................
Epoch 1946 Error= 138131 0 (566936,188247) 
.................................
Epoch 1947 Error= 137009 0 (548400,228441) 
.................................
Epoch 1948 Error= 136403 0 (663240,258761) 
.................................
Epoch 1949 Error= 136071 0 (757372,267566) 
.................................
Epoch 1950 Error= 135905 0 (734943,272808) 
 counting_train_errors.................................

train1_NErrors= 36063/1.53801e+06 2.34478
Class01= 597/1.50165e+06	0.0397562
Class11= 35466/36358	97.5466

 counting_test_errors.........

test1_NErrors= 9283/384986 2.41126
Class01= 135/375654	0.0359373
Class11= 9148/9332	98.0283

.................................
Epoch 1951 Error= 135448 0 (678828,278083) 
.................................
Epoch 1952 Error= 135301 0 (654598,286655) 
.................................
Epoch 1953 Error= 135008 0 (609336,297299) 
.................................
Epoch 1954 Error= 134938 0 (724858,296101) 
.................................
Epoch 1955 Error= 134762 0 (726543,297940) 
.................................
Epoch 1956 Error= 134801 0 (644756,308623) 
.................................
Epoch 1957 Error= 134408 0 (601624,315538) 
.................................
Epoch 1958 Error= 134438 0 (657535,323642) 
.................................
Epoch 1959 Error= 134268 0 (635741,326156) 
.................................
Epoch 1960 Error= 140041 0 (409820,344146) 
 counting_train_errors.................................

train1_NErrors= 36156/1.53801e+06 2.35083
Class01= 222/1.50165e+06	0.0147837
Class11= 35934/36358	98.8338

 counting_test_errors.........

test1_NErrors= 9310/384986 2.41827
Class01= 63/375654	0.0167708
Class11= 9247/9332	99.0892

.................................
Epoch 1961 Error= 135837 0 (529686,340863) 
.................................
Epoch 1962 Error= 134047 0 (563418,332945) 
.................................
Epoch 1963 Error= 134070 0 (731767,343906) 
.................................
Epoch 1964 Error= 133954 0 (637065,346470) 
.................................
Epoch 1965 Error= 133715 0 (612825,350665) 
.................................
Epoch 1966 Error= 133842 0 (876699,361056) 
.................................
Epoch 1967 Error= 133624 0 (582784,364879) 
.................................
Epoch 1968 Error= 133491 0 (585937,373716) 
.................................
Epoch 1969 Error= 133386 0 (675363,382099) 
.................................
Epoch 1970 Error= 133482 0 (569675,377726) 
 counting_train_errors.................................

train1_NErrors= 36148/1.53801e+06 2.35031
Class01= 1821/1.50165e+06	0.121266
Class11= 34327/36358	94.4139

 counting_test_errors.........

test1_NErrors= 9327/384986 2.42269
Class01= 441/375654	0.117395
Class11= 8886/9332	95.2207

.................................
Epoch 1971 Error= 133247 0 (689855,392607) 
.................................
Epoch 1972 Error= 133160 0 (662545,403323) 
.................................
Epoch 1973 Error= 133096 0 (685077,414270) 
.................................
Epoch 1974 Error= 132852 0 (636829,436830) 
.................................
Epoch 1975 Error= 132634 0 (620657,450539) 
.................................
Epoch 1976 Error= 132781 0 (752863,462113) 
.................................
Epoch 1977 Error= 132358 0 (622724,465267) 
.................................
Epoch 1978 Error= 134408 0 (620571,468156) 
.................................
Epoch 1979 Error= 132252 0 (721541,454049) 
.................................
Epoch 1980 Error= 131944 0 (599866,454965) 
 counting_train_errors.................................

train1_NErrors= 35865/1.53801e+06 2.33191
Class01= 714/1.50165e+06	0.0475476
Class11= 35151/36358	96.6802

 counting_test_errors.........

test1_NErrors= 9238/384986 2.39957
Class01= 156/375654	0.0415276
Class11= 9082/9332	97.321

.................................
Epoch 1981 Error= 133114 0 (2.72159e+06,464101) 
.................................
Epoch 1982 Error= 135290 0 (128378,487648) 
.................................
Epoch 1983 Error= 134639 0 (117860,479096) 
.................................
Epoch 1984 Error= 134302 0 (114426,467792) 
.................................
Epoch 1985 Error= 133953 0 (120900,471231) 
.................................
Epoch 1986 Error= 133777 0 (121661,472377) 
.................................
Epoch 1987 Error= 133574 0 (132961,474731) 
.................................
Epoch 1988 Error= 133389 0 (140994,478457) 
.................................
Epoch 1989 Error= 133152 0 (153448,469714) 
.................................
Epoch 1990 Error= 132971 0 (168279,471201) 
 counting_train_errors.................................

train1_NErrors= 35918/1.53801e+06 2.33536
Class01= 726/1.50165e+06	0.0483468
Class11= 35192/36358	96.793

 counting_test_errors.........

test1_NErrors= 9231/384986 2.39775
Class01= 152/375654	0.0404628
Class11= 9079/9332	97.2889

.................................
Epoch 1991 Error= 132772 0 (182206,473101) 
.................................
Epoch 1992 Error= 132425 0 (212070,481676) 
.................................
Epoch 1993 Error= 132107 0 (260140,476997) 
.................................
Epoch 1994 Error= 131681 0 (311669,485722) 
.................................
Epoch 1995 Error= 131250 0 (371028,494174) 
.................................
Epoch 1996 Error= 131103 0 (468669,499654) 
.................................
Epoch 1997 Error= 130891 0 (465491,505459) 
.................................
Epoch 1998 Error= 130721 0 (586776,514013) 
.................................
Epoch 1999 Error= 130820 0 (588098,520429) 
.................................
Epoch 2000 Error= 130881 0 (737282,519994) 
 counting_train_errors.................................

train1_NErrors= 35885/1.53801e+06 2.33321
Class01= 650/1.50165e+06	0.0432857
Class11= 35235/36358	96.9113

 counting_test_errors.........

test1_NErrors= 9243/384986 2.40087
Class01= 140/375654	0.0372683
Class11= 9103/9332	97.5461
