# Supplementary material for: Prediction of polyproline II secondary structure propensity in proteins
Source: R Soc Open Sci. 2020 Jan 15;7(1):191239. doi: 10.1098/rsos.191239 (PMC7029904; doi:10.1098/rsos.191239)
Supplement: Supplementary Code [file rsos191239supp2.zip › models/PPIIH_None_aln=False_oneHot=True_iupred=True_espritz=True_paleale=False_charge=True_removeNegativeOnlyChains_strictPPIIDefinition/fold3/final_trained-2000.model]

24 2 10 0
10 10 10 3 3 10 7 1 0 1 1
0.8 
24 2 10 0 1
10 10 10 3 3 1 0 0
2 10 1 140 1 1 1
2
0
10
1 1 1 1 1 1 1 1 1 1 
0.600013 -0.534551 -0.430759 -0.496006 -0.475441 -1.04065 0.379705 -0.559229 -0.966896 -0.392545 2.16616
-0.588918 0.474906 0.419101 0.474451 0.523196 1.07669 -0.332087 0.569171 0.983802 0.34903 -2.20905
10
1
140
24 1 1 1 1 1 1 1 1 1 1 1 1 1 1 1 1 1 1 1 1 1 1 1 1 1 1 1 1 1 1 1 1 1 1 1 1 1 1 1 1 1 1 1 1 1 1 1 1 1 1 1 1 1 1 1 1 1 1 1 1 1 1 1 1 1 1 1 1 1 1 1 1 1 1 1 1 1 1 1 1 1 1 1 1 1 1 1 1 1 1 1 1 1 1 1 1 1 1 1 1 1 1 1 1 1 1 1 1 1 1 1 1 1 1 1 1 1 1 1 1 1 1 1 1 1 1 1 1 1 1 1 1 1 1 1 1 1 1 1 1 
0.00296767 0.0408724 0.0183192 0.422917 0.226045 0.234392 -0.0750737 -0.0571717 -0.123649 0.00583021 -0.0847298 -0.0202618 0.11477 0.331762 -0.0287627 0.0144137 -0.202005 0.10086 0.491059 -0.00429816 0.0790853 -0.220535 0.566984 0.0090601 0.0603176 -0.0769736 -0.130503 -0.123652 -0.0123957 0.0819961 0.182712 -0.0686146 0.0813322 -0.0455916 0.263446 -0.155861 0.0630435 -0.144227 0.126806 0.34953 0.141196 0.157425 0.219991 0.0481746 0.108444 0.0588862 0.0397435 -0.00856627 0.108334 -0.305458 -0.0374167 -0.0581147 0.0254459 0.206777 -0.0722055 0.175249 -0.311117 0.17663 -0.167758 -0.14846 -0.0760857 -0.0913142 -0.188928 -0.104114 -0.170406 -0.00684773 -0.402218 0.386023 -0.0457479 -0.398323 -0.00550618 -0.13891 -0.195801 -0.29439 0.198134 -0.120527 -0.436527 0.261461 -0.0680548 -0.0657162 0.0803914 -0.159518 0.115156 -0.318877 -0.00415053 -0.0108542 -0.0593261 -0.0737106 -0.10188 -0.0768688 -0.0621605 -0.195823 0.0601054 -0.012669 0.0601868 0.148184 0.0103108 0.400477 0.0637283 0.369953 -0.102498 -0.0741631 -0.00985109 0.0675787 -0.0318957 0.0589195 -0.229038 0.406509 -0.0732287 0.02544 0.124096 -0.395801 0.185069 0.114956 0.0613712 0.232021 -0.315511 0.0147428 -0.0204159 -0.106233 -0.0604673 -0.651801 0.283896 0.106107 0.215238 0.0430238 -0.322952 0.270646 -0.183291 -0.106921 -0.139535 -0.359591 0.0232883 0.0776189 0.242288 0.0142286 -0.243961 -0.21044 0.0653096 0.138274 -0.0273148 -0.0128428 -0.0788766 0.246839 -0.0717819 -0.039233 -0.219418 -0.492606 0.0440985 -0.125895 -0.00719344 0.0666565 -0.156564 0.0975681 -0.0260491 0.125288 -0.0372122 -0.181183 0.0610993 -0.0141742 -0.0381478 0.0862879 0.0496752 -0.00249085 1.55724
-0.000295047 0.0118798 -0.275172 -0.170903 0.0129062 -0.198971 0.391659 -0.146975 -0.298334 0.106778 -0.0364981 -0.0538167 -0.0088584 -0.263397 0.0275287 0.293616 -0.470974 -0.0296959 -0.0571231 0.0478824 0.181233 0.660919 -0.425458 -0.113193 0.0319212 -0.184002 -0.178286 -0.0763909 0.0133098 0.292923 0.109178 -0.221051 0.0491108 -0.0507664 0.211504 0.0577053 0.0822034 -0.197464 0.0837972 -0.0237818 0.0595864 -0.258569 0.158266 -0.0378924 0.0543897 0.11511 0.110709 0.317412 0.0852217 -0.00546728 -0.12024 0.127581 0.164772 0.227417 -0.184025 0.114586 -0.089981 -0.000742365 0.156647 -0.187372 -0.153397 0.0987951 -0.197972 0.124723 -0.333823 0.199042 0.209184 0.533607 0.0288424 -0.0940787 0.236915 0.160637 -0.0278503 -0.0360132 0.174822 -0.189382 0.0356316 0.208993 -0.0884046 0.313884 0.00724382 -0.149852 0.256429 0.113424 0.228136 0.0388941 -0.0244988 -0.501537 0.0911064 0.371209 0.22667 0.0313762 -0.3002 0.19763 0.0431486 0.154407 -0.0258688 0.313667 -0.201579 -0.0693624 -0.193263 0.160471 0.19239 0.150782 -0.0680325 0.210563 -0.145309 0.0469553 0.00122531 -0.000396733 0.261901 -0.328095 0.149328 -0.117311 0.027481 0.385884 -0.187641 0.460012 0.354648 0.0155432 0.171045 -0.292949 -0.0739979 -0.309126 0.256652 -0.0199691 -0.0579985 -0.33999 0.0714264 -0.224073 0.0662648 0.151705 0.123455 -0.0203765 0.141814 -0.557594 0.241184 -0.144394 -0.0659848 -0.0716369 -0.00599584 0.32023 -0.189738 -0.118149 -0.596669 0.436927 0.161139 -0.228954 -0.456936 0.076605 0.150455 0.346828 -0.141174 -0.251707 -0.149763 0.0855659 0.125782 -0.0295847 -0.158375 -0.500863 -0.0626613 0.370881 -0.0482511 0.198303 -0.95679
-8.01295e-05 -0.216035 -0.442931 0.245023 -0.0795818 -0.0692411 -0.205226 0.115888 -0.0477594 0.242958 0.138165 0.327612 0.0882022 -0.379409 -0.00560609 0.25618 -0.122507 -0.0957366 -0.217609 -0.179805 0.21818 0.462997 -0.23998 -0.018699 0.0942382 0.0917601 -0.0323886 0.167408 -0.0691104 -0.169589 0.0346393 -0.14245 -0.057551 -0.13297 -0.0682992 -0.118219 0.0222679 -0.0242655 -0.0814314 0.0402063 -0.220014 0.138455 -0.066877 0.0915004 -0.352492 0.245235 0.0929856 0.211187 0.124514 -0.135858 -0.128188 -0.0871574 -0.13386 -0.0155724 0.0766194 -0.0654801 0.081992 0.236578 -0.0315456 9.72872e-05 0.143911 0.0724436 -0.0538109 -0.0743864 0.0161524 -0.277538 -0.00759636 0.156821 0.050963 0.0841863 0.0447625 0.0208369 -0.0963318 -0.0882296 0.10649 -0.148623 0.0753851 -0.050411 -0.106929 0.332831 0.209065 0.0176207 0.0939482 -0.0438942 -0.0414583 0.0293457 0.3869 -0.340471 -0.13258 0.109444 0.0773901 0.226698 0.218573 0.0952154 -0.131964 -0.110315 0.0804398 0.23491 0.340368 0.0813998 0.106561 -0.43184 -0.090898 -0.17629 0.143619 -0.0185591 -0.191189 0.146564 0.0607836 -0.101887 0.218857 -0.0545763 -0.0734402 0.042195 0.45341 0.483603 0.240302 -0.641109 0.122205 -0.229197 0.199946 -0.00377616 0.190835 -0.0792523 0.0636607 -0.362185 0.155013 0.0873061 0.148908 -0.17116 0.17786 0.242121 -0.067941 0.0712314 -0.178031 0.113467 0.048822 -0.232363 0.0589448 -0.00392267 0.210267 0.509593 -0.0101695 0.227441 -0.157966 -0.0395464 0.403879 -0.21031 -0.0183174 0.0234611 0.125007 0.113129 -0.104624 0.0204222 -0.0433509 0.0522068 0.265973 0.455076 -0.292356 0.0538191 0.124844 -0.161468 0.308863 -0.301165 -0.485691
0.00278094 0.127818 0.289112 0.0741003 -0.109211 -0.132931 0.1721 -0.27033 0.209456 -0.0537687 0.245376 -0.0143163 -0.221164 -0.690693 0.179185 -0.117106 0.0365233 0.0739821 -0.0203055 0.225783 -0.245513 -0.0986659 -0.5409 -0.00944396 -0.106787 -0.123385 -0.0621856 0.00261757 0.0246271 0.0118563 -0.014954 0.133957 0.0976496 0.0385647 -0.209402 -0.0132048 -0.0303792 0.051276 0.151062 0.151933 0.134048 0.0716957 -0.138151 0.000795978 -0.187041 -0.1657 -0.254388 0.252505 -0.0342989 -0.268314 0.27384 0.104884 -0.326687 -0.299302 0.220939 -0.0603103 -0.0476005 0.260096 -0.0959352 -0.122278 0.172202 0.0806185 -0.138822 0.075092 0.321863 0.15498 -0.107689 0.038914 0.0351226 0.173839 0.113677 0.120954 0.150384 -0.248869 0.345268 0.0339348 -0.194886 -0.230662 0.0345577 -0.0214053 0.0708378 0.279363 0.0479636 -0.197214 0.154987 0.0852302 -0.0100453 -0.00905994 -0.0450597 -0.325613 -0.0823403 0.0206498 0.126405 -0.238839 0.0967165 0.121136 -0.0087355 -0.282991 0.140629 -0.158752 0.0534981 0.168114 -0.236804 -0.212463 0.0580647 0.484904 0.30162 -0.325298 -0.124009 -0.0238307 0.137349 0.0244364 0.0487021 -0.294927 -0.0800131 -0.321458 0.289226 -0.5109 0.0647652 -0.197645 -0.121222 0.178914 -0.0986809 -0.137292 0.240353 0.0688086 0.303471 -0.127278 0.0457406 0.402536 -0.222961 0.100155 0.2591 0.0948209 -0.240343 -0.264959 0.377243 -0.0982258 -0.213144 0.114172 0.122841 0.221984 -0.00333922 -0.0751952 -0.0262418 0.370749 0.00605066 -0.0156026 0.00735749 -0.396664 0.0790945 0.156774 -0.0247158 -0.0556773 -0.311029 0.533896 -0.161473 0.078821 0.376357 0.415297 0.0133753 0.0425481 0.0236559 -0.276366 -0.307556
0.00260569 0.0575018 -0.126876 -0.118784 0.00603382 0.0142033 0.48502 -0.0839781 0.0177363 -0.0765436 0.118748 0.0697794 -0.270472 -0.137469 -0.0510584 -0.286434 0.11859 -0.106413 -0.172691 -0.00364873 0.11581 -0.0676028 0.079995 0.0393543 -0.113722 0.156141 -0.232228 0.0208114 -0.0316558 -0.13625 -0.0906602 0.340734 -0.0156006 -0.13228 0.0781524 -0.0299127 -0.0910431 -0.0406618 0.0405152 -0.370848 0.0995743 0.53118 0.111957 -0.0902503 -0.228696 -0.181247 -0.0114359 -0.0236196 0.0440212 0.0539764 0.20625 0.260377 0.0344779 -0.0439805 -0.134965 0.0488248 0.0558013 -0.149549 -0.130668 0.0975167 -0.0193284 0.108686 0.0311566 -0.146266 -0.0509323 -0.203119 -0.0454184 0.0532906 -0.189814 0.45338 0.103109 0.0378442 -0.273482 -0.00972073 -0.0742238 -0.0811599 -0.00695477 -0.0121942 -0.0447745 0.137006 -0.116709 0.014047 -0.201161 -0.0599955 0.212343 0.0620871 0.0229698 0.232198 0.0478622 0.0316102 -0.211853 -0.0136605 -0.0770152 0.0190882 -0.415638 -0.401116 -0.113512 -0.388696 0.209504 -0.0305607 0.311517 0.0671592 -0.286197 0.031376 -0.550294 -0.364231 -0.13068 -0.501591 0.0621296 -0.0765375 -0.230341 0.167519 -0.21101 0.0337543 -0.398055 -0.107075 -0.0420709 -0.36691 -0.400067 -0.0754616 -0.21632 0.0483078 -0.168845 -0.0818159 -0.113182 0.18315 0.123422 -0.106835 -0.286626 0.0543045 -0.199887 0.133742 -0.29808 -0.258545 0.0800141 -0.125424 0.236595 0.150033 0.0862095 -0.127175 -0.263193 0.0840323 -0.238755 -0.0642863 -0.0411163 -0.191064 0.160305 -0.0441584 0.180286 0.384182 0.0292883 0.0215657 -0.0373522 -0.159374 -0.0344916 0.217671 0.06841 0.258847 -0.182149 0.443584 0.0661767 -0.2161 0.174334 -0.0637115 -0.523423
-0.00120146 0.297747 0.0753724 -0.245711 0.0165713 -0.199683 -0.226283 -0.307803 -0.188226 -0.174962 -0.152771 0.136906 0.449929 0.126309 -0.0489523 -0.0445897 -0.475816 -0.090597 0.184032 -0.1617 0.210635 -0.182065 0.293051 0.245974 -0.251612 -0.00449026 -0.261575 0.102344 0.0131091 -0.299975 -0.0421558 0.156299 -0.0184383 -0.235268 -0.0941234 0.0864008 -0.0895527 0.0848114 -0.0798724 0.256664 0.0297704 0.0654984 -0.441899 -0.148918 0.247193 -0.14875 0.00730052 0.0186845 -0.0542234 0.0890248 0.22035 -0.251925 -0.0646171 -0.20902 0.17547 -0.332866 0.233162 0.101686 -0.28434 0.354622 0.0735958 -0.119535 -0.253477 0.199956 0.0778443 0.186292 0.143053 -0.221444 0.191845 0.281887 0.119584 0.0447636 -0.0982687 -0.0613054 -0.119596 0.0870054 0.253381 -0.134102 -0.0670809 -0.196012 -0.0774676 0.0980361 0.223964 0.11789 0.0235544 0.0165763 0.0884988 0.251759 0.0390301 0.0521564 -0.0120619 -0.0976679 0.0372636 -0.069657 0.244623 0.16127 0.22559 0.0322566 0.25525 0.294214 -0.152431 0.231011 -0.159449 -0.065223 0.182657 -0.0512682 0.173224 -0.143226 -0.0664091 -0.0590892 0.380451 0.313455 -0.0696435 -0.0666397 0.0759793 0.0552857 0.239259 0.339262 -0.102871 0.119577 -0.0735847 0.00333292 0.0938607 -0.293272 -0.0174781 0.384714 0.0702826 0.210259 -0.17065 0.0821346 0.357092 0.0578359 -0.0206293 0.023346 0.313534 0.0615479 0.216383 0.194935 0.312378 -0.314994 0.208561 -0.101318 0.176893 0.167123 0.00559034 -0.362401 -0.330292 0.170426 0.033744 -0.19745 0.158323 -0.258601 0.199118 0.0228632 0.333242 0.168909 -0.293435 -0.490346 -0.0648495 0.182625 0.0361593 0.226312 -0.0722799 0.243947 -0.919034
0.000754279 0.0345512 0.503376 0.0197743 -0.0150641 -0.108833 0.401919 0.223214 -0.430002 -0.1768 0.057605 0.178829 0.231313 0.183794 -0.102276 -0.104955 0.126623 -0.0836899 0.286003 -0.292272 -0.411927 0.152449 -0.241158 -0.0479516 -0.146554 0.0809254 -0.177356 0.211097 -0.0605337 -0.00160931 -0.283324 -0.0702486 0.130781 0.0437121 -0.215566 -0.260596 0.0151881 0.143619 0.0195438 0.155694 -0.0293541 -0.250538 -0.276235 0.259995 0.118707 -0.186048 0.0374398 -0.223793 -0.149228 0.261892 0.17459 -0.141386 0.250408 0.204146 0.0742296 0.136745 -0.0133061 0.0320927 0.177227 -0.0781383 -0.0297412 0.00630819 0.178196 -0.154149 -0.107363 0.416242 0.150478 0.0609246 0.0862234 0.00874235 -0.0818949 0.0878789 -0.153263 -0.215784 -0.167546 0.201697 -0.186385 0.167974 -0.172959 -0.224062 -0.0855674 -0.115556 0.0660451 -0.186169 0.0218619 -0.127438 -0.331423 0.447783 0.118313 0.122202 0.0414459 0.000744021 -0.0344645 -0.204935 -0.173181 -0.33345 -0.0561119 -0.0260004 0.472247 -0.308577 -0.268319 0.409456 -0.169188 -0.179135 0.0252747 -0.204766 -0.224438 0.173552 0.159868 -0.173628 -0.296219 0.314296 -0.079037 -0.019486 -0.0481317 -0.0565257 -0.385125 0.433059 -0.0111209 0.0920481 -0.252139 -0.0637093 -0.0865374 0.0412905 0.150303 0.418365 -0.0667716 -0.00183848 0.285261 -0.143048 0.135647 -0.220624 0.279484 -0.14139 0.127968 -0.640333 0.15424 0.265943 0.501569 -0.371742 -0.0584966 -0.125076 0.0540551 0.0726477 -0.0702661 -0.453996 -0.0851586 0.414431 -0.18349 0.358721 -0.103105 -0.047517 0.074067 -0.107597 -0.311236 -0.0486882 -0.169801 0.0153307 0.220301 0.0449838 -0.224655 0.225285 -0.291845 -0.112584 0.573748
-0.00191263 -0.150502 0.0571923 -0.0524378 0.0223837 0.193067 0.465361 -0.171819 -0.129938 0.00129497 0.0100147 -0.325019 0.0487294 0.0277166 0.0405735 -0.0543291 0.05615 0.24873 -0.177269 0.0674303 -0.00586302 -0.269956 -0.00970333 -0.0733469 0.0771205 0.0284372 0.21414 -0.190926 -0.126571 -0.208293 -0.173633 -0.0222234 0.10559 0.0157231 -0.148829 0.0112531 -0.0609498 0.217025 -0.00536477 0.0234991 -0.0279032 -0.0935206 -0.181727 -0.117946 0.115892 0.124933 0.00435064 -0.0760605 -0.0309344 0.106809 0.0384101 0.194035 -0.109797 -0.0581847 0.0565805 0.0363935 -0.1218 0.124306 0.0656435 -0.0155957 0.0466082 0.201613 -0.000283592 -0.104977 -0.150122 0.0167937 -0.116382 0.081406 -0.0640141 -0.376962 -0.00550352 0.0530077 0.00396393 -0.120163 0.0212785 0.0581035 -0.0384599 -0.021081 0.216111 -0.00206491 0.131278 -0.0590582 -0.162896 0.112636 -0.0203479 0.0848911 0.0078015 0.0761312 -0.0542328 -0.0336605 -0.0208802 -0.00902905 -0.100101 0.17424 0.0932323 -0.111544 -0.0302367 0.177914 -0.0928912 -0.183007 -0.156861 -0.0463135 0.0753916 -0.054367 -0.077449 0.0989495 0.0274822 0.575024 -0.172274 -0.0596136 0.134228 -0.0902181 0.03685 -0.0535033 -0.463744 -0.267168 -0.190728 0.368515 -0.0261849 -0.568861 0.33665 -0.0416182 0.243806 0.144048 -0.111657 0.179615 0.0813486 -0.197578 0.0744173 -0.497154 0.197501 0.0977977 0.0447929 -0.0680537 -0.250753 -0.35553 0.0540713 0.096188 -0.0679388 -0.202673 0.271147 -0.00625222 0.0374649 -0.0333474 -0.0143583 0.046698 -0.0727784 0.0643631 0.0619969 -0.172606 0.047819 0.0613818 0.150798 0.194184 0.127337 0.0690588 0.00245724 -0.126753 -0.0878573 -0.237525 0.192258 0.0168936 0.0777541 0.262167 0.0747788
0.00208281 -0.311914 -0.289717 -0.285887 1.04169 0.375244 0.143315 -0.0545269 -0.018798 0.0182671 -0.255686 -0.196711 -0.142436 -0.0078196 -0.148212 0.00668722 0.0538529 0.00147308 0.327141 -0.0114311 -0.205059 -0.433163 0.381594 -0.150225 -0.0929358 0.0260823 0.0797359 0.0512437 -0.146002 0.277877 0.0253223 -0.172497 -0.0092129 0.146842 -0.144474 0.0381768 -0.144864 0.0575696 -0.0842097 0.111548 0.0671716 -0.131656 -0.00721965 -0.0491586 -0.0452811 -0.0916819 -0.315922 0.113892 -0.153398 0.0728695 -0.0999199 0.184724 0.190015 -0.199176 -0.0377614 0.141335 -0.0601978 0.174728 -0.0645521 -0.0563443 -0.0485795 0.0601522 0.200082 -0.127857 0.174628 -0.206167 -0.25041 -0.252204 -0.0460387 -0.0259032 0.0422145 0.169395 0.127865 -0.210016 -0.0419973 -0.271713 -0.465588 -0.267113 -0.224403 0.0167899 0.0444802 0.0705509 -0.115538 -0.204452 -0.139447 -0.261089 -0.167544 -0.0497902 -0.0379089 -0.177722 0.0258133 0.127812 -0.100351 -0.162643 -0.0838351 -0.0987649 -0.00198017 -0.227675 0.0225677 -0.464613 0.34714 -0.0920557 0.0504717 -0.0918782 -0.120519 -0.0180306 -0.0311604 -0.206964 0.211477 -0.286916 0.165898 -0.0923864 -0.0524232 -0.0206445 -0.0123662 0.151489 -0.138376 -0.272292 0.150761 0.0498513 0.357428 0.183086 -0.0676313 -0.120393 -0.382525 0.0917347 -0.221814 -0.324564 0.580421 -0.182608 -0.0275085 -0.153859 0.209855 -0.0230781 -0.209569 0.290505 0.0157751 -0.670523 0.0141451 0.142134 0.157831 0.221066 0.156055 0.318521 -0.0549759 -0.226124 0.142507 -0.481786 -0.177886 -0.354597 -0.220906 0.0675052 0.13767 0.603806 -0.276425 -0.455776 0.101905 -0.287778 0.102325 0.0506984 -0.127299 0.0497527 0.121924 0.19551 -0.00322654
0.00225921 0.233934 -0.258458 -0.196744 -0.098112 0.0374358 0.116343 -0.137815 0.090056 -0.0367831 -0.392235 -0.35437 0.112783 0.0659247 0.261929 0.378348 -0.0322809 -0.341321 0.135328 -0.050117 0.0376856 -0.216985 -0.334458 -0.0138904 -0.137859 0.0104015 -0.0660659 0.214812 0.0860183 -0.193561 0.145176 0.119745 -0.192187 -0.121484 0.1849 0.0941365 0.00092477 0.210343 -0.0640113 -0.180311 -0.0374244 0.180815 0.0543126 -0.117066 0.19896 0.0208059 0.0611302 0.103505 -0.0203519 -0.179996 -0.119998 -0.114466 -0.205272 0.205726 -0.227509 -0.0660949 0.0432166 -0.130819 -0.112893 0.214688 0.0409482 -0.0458668 -0.229967 0.282254 0.0362556 0.168586 0.000240855 -0.102051 -0.0631819 -0.00394278 0.0680389 -0.0961185 -0.260566 -0.151211 0.254465 0.0324788 -0.0702288 0.0173597 0.014836 -0.388673 -0.0239821 0.0714815 -0.0593154 -0.121816 -0.0984774 0.0775438 0.00806869 -0.343203 0.257072 0.0992692 0.202838 0.0344855 0.0373554 -0.100753 -0.140701 0.347648 -0.00546875 -0.173042 -0.154896 0.424008 0.0686707 0.237965 0.28851 0.192881 0.158825 -0.0530728 0.0874765 0.195977 0.210217 -0.0457811 -0.345777 0.250883 0.279487 0.0854143 -0.00554096 -0.0845672 0.213039 0.0568564 -0.0889142 0.2892 -0.121268 0.344297 -0.0388398 -0.113809 -0.246619 0.177843 -0.0153614 0.448173 0.232018 -0.195071 0.128571 0.0900249 0.372173 -0.204627 0.138907 0.343369 0.169074 0.00611355 -0.380794 -0.647143 0.305504 0.21206 0.174337 0.184646 -0.368462 -0.136955 0.0859099 0.0236731 -0.167371 -0.208859 0.281988 0.173986 0.107209 -0.124489 0.149807 -0.355598 0.08051 -0.0135973 0.0364031 -0.0350975 -0.122826 0.337674 -0.230336 0.327702 -0.510237
10 10 1 10 2 0 1
10
0
10
1 1 1 1 1 1 1 1 1 1 
-0.370021 0.916774 -0.734848 -0.0616953 -0.374405 0.213475 -0.143912 -0.300737 -0.493672 -0.56871 -0.317887
-0.171095 0.41278 0.439916 0.402101 -0.669342 -0.340839 0.312125 0.489793 -0.400617 1.51764 0.584735
0.0949424 -0.119651 -0.848143 -0.490542 0.395804 0.0843561 0.377565 0.0793647 0.09707 0.0301756 -0.501478
-0.503889 -1.03447 0.34491 0.429277 -0.510245 -0.363627 0.441378 -0.000582093 -1.28909 0.547976 0.086841
0.847195 0.0494594 0.0593524 0.480728 -0.206291 -0.650324 0.798338 -0.804929 -0.916681 -0.0143686 0.0723891
0.0970623 -0.226208 0.235631 0.640307 0.779115 0.750999 -1.0516 -0.654585 0.220775 0.0570011 0.106269
0.674813 -0.393896 0.0980255 -0.556816 -0.41198 1.17561 0.460793 1.06623 -0.180697 0.237894 0.450844
-0.876211 -0.113023 0.566298 0.100485 -0.317993 -1.14875 -0.564041 -0.0575893 0.524865 0.315863 0.347345
0.165978 0.106934 0.0385864 1.17744 0.553564 0.388802 0.233281 0.444264 0.828474 -0.616494 -0.69491
0.029398 0.312048 0.674966 -0.0725893 0.440309 0.103659 -0.305033 0.259443 -0.0667952 -0.135361 -0.301992
10
1
10
24 1 1 1 1 1 1 1 1 1 1 
-0.0399925 -0.390018 -0.292722 -0.212115 -0.190217 -0.301487 0.696551 -0.138636 0.400357 0.530224 -0.695666 -0.447618 0.0252933 -0.7075 0.538975 -0.188346 -0.136763 0.58922 0.682774 0.465522 0.0966792 -0.557815 -0.199608 0.636641 -0.197914 0.115589 0.014417 0.639777 0.429504 -0.246127 0.499982 0.211302 -0.599053 -0.0565252 0.541031
-0.0250168 -0.00331232 0.517337 0.305131 0.0587891 -0.58285 0.0103882 0.343487 0.122612 0.0967227 0.291326 0.331011 0.131731 -0.958516 -0.0687557 -0.148321 -0.405922 0.127914 -0.29245 -0.122513 -0.0713997 0.233115 -0.30346 0.0580479 0.388516 0.174168 0.113238 -1.17979 -0.587296 -0.501107 0.222413 0.0924619 0.453517 -0.445596 -0.289065
0.0377042 -0.711738 -0.241968 -0.237515 0.44828 -0.118586 0.0709691 -0.144773 -0.389043 0.394452 -0.785452 -0.330256 0.377845 1.30424 0.26658 0.366325 -0.352291 0.230397 -0.0648685 0.167869 0.18046 -0.150946 -0.0940811 0.374772 -0.572958 -0.944286 0.284973 0.384098 -0.20561 0.0273285 0.105963 -0.0900895 -0.283221 0.2607 0.280679
-0.0133746 0.360457 0.2609 -0.0738467 -0.457065 -0.712477 -1.16471 1.1591 0.762404 -0.679256 0.288026 0.502267 0.472541 -0.570743 -0.599814 -0.174969 0.497844 -0.198542 -0.183235 0.0114792 0.0628955 -0.500045 -0.135887 0.200714 0.0679627 0.452098 0.167729 -0.0712594 -0.186812 -0.0571955 -0.575429 0.185131 0.673543 -0.253194 -0.559882
-0.039488 -0.0939044 0.169606 0.0654358 0.424505 0.25398 -0.291528 -0.118681 -0.45496 0.114405 0.0614993 -0.103924 -0.553244 0.246554 -0.594952 -0.121007 0.0593574 0.150835 0.651501 0.212282 -0.461004 -0.736513 -0.257511 -0.271565 0.0783931 0.389262 -0.00866757 -0.0690614 -0.244436 -0.233841 -0.154576 -0.0424665 -0.328917 -0.0161456 -0.315947
0.00849547 -0.0322729 -0.473402 -0.301621 0.341451 0.375613 0.100872 -0.471068 -0.167394 0.0547659 0.0471148 -0.259571 -0.122541 0.288226 0.0691853 -0.191473 -0.0858133 0.179371 -0.358851 -0.00649825 0.564091 -0.653226 -1.42211 -0.151451 0.12234 -0.216011 -0.373919 -0.281107 0.0636001 -0.134703 -0.250065 -0.182846 0.464879 -0.230454 -0.319109
-0.0198377 -0.443503 -0.501917 0.0674671 0.325824 0.0902931 -0.732017 -0.698191 0.0557558 0.417565 0.575512 -0.174989 -0.183155 0.725717 0.03187 0.589307 0.145024 0.0226943 0.149131 0.0537689 0.399221 -0.410783 1.13946 -0.39299 -0.00751781 -0.192616 0.649081 0.726709 0.352357 -0.666829 0.17524 -0.206876 0.247767 -0.187022 0.963415
-0.00549335 0.289936 0.0946202 -0.0366344 -0.125656 0.143175 -0.189293 0.0777665 0.303772 -0.100453 0.109255 0.757414 -0.693988 0.585052 0.0765581 -0.232529 -0.5516 -1.17743 -1.05727 -0.157175 1.01275 -0.435886 0.730784 0.314657 0.259095 0.712328 -0.200043 -1.04218 -0.349282 0.270501 0.11383 0.45132 0.384355 0.319754 -0.904074
0.00966875 0.038067 -0.291806 0.174885 -0.427929 -0.17618 -0.64162 0.525094 0.875098 -0.511141 -0.00251531 -0.293579 0.705224 0.323361 -0.3332 0.00988252 0.349546 0.0044599 -0.0337779 -0.261333 -0.130246 -0.303839 0.721986 0.0281799 -0.388372 0.709281 0.116784 -0.684211 0.202934 -0.966724 0.25615 0.411665 -0.734455 -0.187414 -0.0838396
0.0320243 0.213262 -0.209704 -0.145237 -0.215733 -0.361343 -0.195537 0.251483 -0.489235 0.414959 -0.326012 -0.713489 0.00844294 -0.52802 0.648594 0.883759 -0.268083 0.451261 0.188952 0.539864 0.323206 0.570324 0.470363 -0.232036 0.131336 0.184071 -0.286924 0.573171 -0.0685112 0.718933 0.375363 0.0992167 0.213936 0.0689284 0.324358
10 10 1 10 2 0 1
10
0
10
1 1 1 1 1 1 1 1 1 1 
0.321904 1.28034 0.168263 0.143856 0.0757812 -0.176876 0.0242528 0.937039 0.773932 0.129903 -0.048508
0.0438585 -0.219228 -0.380026 -0.463778 0.461192 -0.543754 -0.553256 0.130597 -0.309015 -0.0430718 -0.225612
0.373328 -0.562334 0.0905059 -0.269313 -0.297582 0.607958 -0.390917 0.0101109 0.315617 0.180255 0.544841
0.594817 0.196912 0.359806 -0.201678 0.179669 0.506279 -1.00261 0.0124247 0.133344 0.451786 -0.594467
0.112866 -0.368907 0.986927 0.391172 0.194782 -0.30211 -0.0329276 -0.404791 0.517255 0.0850655 -0.817926
-0.107279 -0.134165 0.25139 0.360515 0.0970564 0.122606 0.218085 -0.256693 -0.251227 0.254477 -0.35583
0.534802 -0.0140178 0.0305874 -0.260749 -0.330464 0.18824 -0.0867188 -1.0305 0.05925 0.333555 -0.37104
-0.865514 -0.24413 0.257515 -0.643091 -0.667809 1.06944 -0.0684951 -0.519217 -0.634244 -0.0696276 -0.296993
-0.524538 -0.394591 -0.871838 0.00346339 0.60329 0.603465 0.245261 0.0608374 0.27593 -0.460749 0.465723
0.620731 -0.408353 0.135914 -0.194787 0.258617 -0.658078 -1.13532 -0.464847 -0.244833 0.268464 0.509796
10
1
10
24 1 1 1 1 1 1 1 1 1 1 
-0.0272852 0.0260673 -0.18595 0.282311 -0.458428 -0.343491 1.27298 0.41753 -0.455438 -0.07866 -0.102713 -0.0348541 0.0989444 0.0853821 0.0108098 0.0316296 0.328995 0.0854346 -0.261742 0.224406 -0.312343 -0.367713 -0.32054 0.148099 0.707722 0.484157 0.0252438 -0.232086 0.577161 0.559319 0.516664 0.280203 0.0905252 0.665805 0.714215
0.00384269 -0.21078 0.5488 0.235148 -1.33638 -0.919111 -0.414185 0.179131 0.102731 -0.378689 0.0368657 -0.000156523 0.327625 0.351784 0.61457 0.303305 -0.125262 -0.0651695 -0.300941 0.00399324 0.26128 0.0771511 0.399831 -0.30136 0.569315 -0.452552 0.281567 1.12596 -0.288406 -0.897419 -0.484066 0.497665 -0.00462598 0.200092 -0.57953
0.0149497 0.256288 0.462934 -0.0268862 0.309117 -0.0454967 0.209349 0.28604 -0.0114775 0.0112367 0.0052919 0.0278728 -0.752551 -0.412156 -0.194157 -0.194295 -0.170922 -0.0871584 -0.519804 0.504564 0.335978 -0.126035 -0.358894 -0.0973795 -0.136048 -0.235262 -0.289219 -0.275556 0.848311 -1.01957 -0.00939836 0.266835 -0.179344 0.249667 -0.250375
-0.0194358 0.206728 0.667933 1.23591 0.0468491 0.190674 -1.5326 0.502373 -0.60243 -0.465954 0.084803 0.11391 0.454031 0.644646 -0.581154 -0.396729 1.23261 0.0272307 -0.115431 -0.454771 -0.785731 0.150482 -0.279834 -0.0755662 -0.462329 0.365218 0.485831 -0.0279598 0.831217 -0.556084 -0.136572 -0.388907 -0.00555729 0.0576906 0.319421
0.0453734 -0.17739 0.401774 -0.0442239 -0.320395 0.0650329 -0.90322 0.344733 -0.402588 -0.312961 -0.616408 -0.52461 0.302866 1.06901 -0.0965444 -0.319717 -0.611615 0.385113 0.609985 0.296576 0.1889 -0.119485 0.495112 0.130261 -0.10381 0.324223 -0.297246 0.305762 -0.0125543 0.0540013 0.0223859 0.0751997 -0.0204195 0.154631 -0.316608
0.0131655 -0.0313612 0.120846 0.20835 -0.629927 -0.566161 1.56156 0.301922 0.223559 0.0191835 0.445515 0.259407 -0.439246 -0.711291 -0.21917 -0.0649682 0.183857 -0.439736 -0.352011 0.146651 0.177068 -0.350603 0.370671 0.268064 0.310428 0.503166 -0.122633 0.894799 0.0373455 -0.466706 0.134103 -0.380677 0.0962352 0.305016 0.176234
-0.043078 0.615271 0.558153 1.14272 -0.565077 -1.03188 0.1355 0.645023 0.466184 -0.795799 0.189869 0.305412 -0.30068 0.597415 -0.313136 -0.762452 0.697545 -0.93707 -0.349746 -0.279903 -0.13588 -0.0991639 0.479352 0.326391 0.395435 -0.590397 0.421342 -0.862855 -0.321776 0.517427 0.794092 0.124397 0.22652 0.337325 -0.261126
-0.0134719 0.600056 0.381992 0.533181 0.0629713 -0.587337 -1.26352 0.436211 0.856112 0.143706 0.7407 1.05209 -0.450599 -1.49218 0.19981 0.178417 -0.00133825 -0.83379 -0.916525 -0.140869 0.234535 0.183055 -0.84595 0.20423 -0.199342 0.657509 -0.591959 -0.352604 -0.0392837 -0.622096 -0.340262 -0.0924757 0.636483 -0.493751 -0.0167255
0.0348512 -0.056879 -0.247983 -0.400684 -0.0854042 0.129336 0.100231 -0.407148 -0.00447715 0.045854 0.155471 -0.100574 0.350474 0.254458 -0.671016 -0.332457 -0.559695 0.176583 0.995332 -0.30167 -0.0315929 0.0824847 -0.661046 0.260442 0.0481183 0.840823 -0.107402 -1.17473 0.0727571 -0.286702 -0.857201 -0.156438 -0.117365 -0.45401 -1.18502
0.0302281 0.295333 0.408072 0.140791 0.149142 -0.426739 1.25725 -0.185246 0.643737 -0.31753 0.0355186 0.148052 0.0813046 0.210783 -0.149075 -0.203498 -0.176867 -0.735145 -0.272344 -0.817491 0.168599 0.388071 -0.186585 -0.00299025 0.0546096 0.832311 -0.0909722 0.105818 -0.35761 0.728813 0.222318 -0.290965 0.516769 -0.194153 0.342552
44 2 5 0 1
5 5 5 3 3 1 0 0
2 5 1 70 1 1 1
2
0
5
1 1 1 1 1 
0.0836884 -0.097215 -0.0375153 -0.0515433 0.0267323 -0.00647771
0.0842057 0.0107785 -0.0759969 -0.0640374 0.0102858 -0.0216284
5
1
70
44 1 1 1 1 1 1 1 1 1 1 1 1 1 1 1 1 1 1 1 1 1 1 1 1 1 1 1 1 1 1 1 1 1 1 1 1 1 1 1 1 1 1 1 1 1 1 1 1 1 1 1 1 1 1 1 1 1 1 1 1 1 1 1 1 1 1 1 1 1 1 
0.00589355 -0.00684613 -0.00264192 -0.00362981 0.00188256 -0.000456177 0.00592998 0.000759049 -0.00535189 -0.00450968 0.000724353 -0.00152313 -0.00432249 -0.00134422 1.05652e-05 0.0048285 0.00265971 0.00347117 0.00191199 0.00616332 -0.00183883 -0.00346168 -0.00646166 0.00498216 0.000787644 0.00196091 -0.000149578 0.00556593 -0.00443427 0.00336379 -0.00263659 -0.00558298 0.00355991 0.00176374 -0.00217053 -0.00159978 -0.00573469 -0.00328281 0.00620152 -0.00404433 -0.000750228 -0.000116381 0.0014748 0.00196954 0.00558165 -0.00555689 -0.000244221 0.0011991 0.00495654 -0.00537448 0.000320172 -0.00392455 -0.0017939 0.000900764 -0.00598464 0.00603599 -0.00418058 0.000908034 0.00455967 -0.00157259 -0.00277043 -0.00511917 -0.000113316 -0.00625278 0.00368682 0.0047584 -0.000810306 0.00499439 -0.00556665 -0.00165104 -0.00609219 0.000725371 0.00527483 0.00242487 -0.00434735 0.00381423 0.00391023 0.00245069 -0.00202892 0.00182452 0.00411846 0.0053335 0.00494222 -0.0047177 -0.000807985 0.00599983 -0.00572396 0.00205369 -0.000134386 0.00587797 -0.00656116 0.00413743 -0.00628346 0.000367779 0.00492691 0.00444562 -0.00191607 -0.00292565 0.00239775 -0.00044047 0.00246556 0.00334782 -0.00675735 0.000698144 -0.00126957 -0.00406244 -0.00252988 -0.00440159 0.0054305 0.00248345 0.00446518 0.0025067 0.000774705 0.00236515 0.00483126
0.00700897 0.00132273 0.00614956 0.00202041 -0.00585391 0.00498527 0.0025015 0.00532578 0.00574406 -0.00417297 0.00321043 0.00314742 0.000953214 -0.00675747 -0.00149708 -0.00652951 0.00275035 -0.00519151 -0.00624461 -0.00359376 0.000581169 -0.0032648 0.000918615 0.00322183 -0.00487656 -0.00364018 0.000644758 0.0046724 0.00417677 -0.00403235 0.00246141 0.00414349 0.00433264 0.00156871 -0.000878352 0.00552098 -0.000488271 -0.0054191 0.00380451 -0.00178646 -0.00254982 -2.73144e-05 -0.00568129 0.00544565 0.000257471 -0.000136117 0.00595839 -0.00403443 0.00171462 0.00675604 -0.000585939 -0.00474646 -0.00355101 -0.00670958 0.00551762 -0.00138532 -0.00330751 -0.000879872 -0.00375517 -0.00617299 0.00213003 0.00574849 0.00501276 -0.000579582 0.00027495 -0.00290785 -0.00210085 0.00682893 -0.0012847 -0.0053386 -0.00199978 0.00320774 0.00167634 -0.000638824 0.00161114 -0.00510845 0.00626731 0.000527279 -0.00210063 0.000939681 0.000241065 0.00435569 0.00323547 0.0037323 0.00468836 0.00171084 -0.00469526 -0.0056614 -0.00621128 -0.00140818 -0.00479213 0.00296101 -0.00270194 -0.00682163 -0.00466083 0.00461526 -0.00268722 0.000280569 0.00440194 0.00307034 0.00198422 -0.0046401 -0.000764176 -0.0033817 0.00176333 -0.00619529 -0.00144789 0.000988389 0.00137424 0.00349374 -0.00511418 -0.00542695 0.000807172 0.00516354 0.00534761
-0.00154672 -0.000167868 -0.00638991 -0.00016586 0.000663102 -0.000755836 0.00208426 -0.00341815 0.00358447 0.00230489 -0.00103672 0.00115748 0.00665992 0.0062861 -0.00148284 0.002688 0.00122807 0.000919318 -0.00511843 0.00488862 -0.00435961 -0.00427146 -0.00360152 0.00367104 0.00414503 0.00693447 0.00559911 0.00576034 0.000699387 0.0037204 0.00406569 0.00619492 -0.00348973 0.00471804 -0.00101319 0.00421563 -0.00308005 -0.00597118 -0.00624477 -0.00653783 0.00337596 -0.00023924 0.0016619 0.00299363 -0.000995394 -0.00686319 -0.00136063 -0.00680958 0.00109838 0.000563202 0.00512129 0.00378103 0.00333399 -0.00552248 0.000409814 0.000436768 -0.00563027 -0.00103333 -0.00084515 0.00211137 -0.00435519 -0.00382171 0.00126404 -0.000802664 -0.00614593 -0.0067914 -0.00362929 -0.00218373 -0.00572033 -0.00283181 -0.0016793 0.00469788 0.00397121 0.00702485 0.000649255 -0.00406644 -0.00688059 0.00633088 -0.00383377 0.00126005 -0.000148168 -0.00575473 -0.00200117 -0.00385643 -0.00423496 0.0054509 0.00362259 -0.00282297 -0.00262469 -0.00426481 0.00633066 6.23741e-05 -0.00104427 0.000552446 0.00630196 -0.000147944 0.000803299 -0.00436958 0.00471058 0.00212522 -0.00015913 -0.00401097 -0.000219147 -0.00323018 -0.00402837 -0.00661215 -0.000254363 -0.00386671 0.00676099 0.00295412 0.0044356 -0.000429431 0.00424165 -0.00460782 0.00275639
-0.00703556 -0.00619918 -0.000663269 -0.00281628 -0.00178161 0.00211417 -0.00352788 0.00532301 -0.00597235 0.00406682 0.00458272 0.000921958 -0.00217213 -0.00682911 -0.00140971 0.00699535 5.40148e-05 0.00162157 -0.000266055 0.00386609 0.00463545 0.000164053 -0.00343052 -0.00627351 -0.000117209 0.00656585 0.00520434 0.00649561 0.00376525 -0.00644573 0.00220975 0.00377194 -0.00560266 -0.00549577 -0.0060866 -0.000342021 0.00366066 -0.00257222 -0.00206126 0.00473056 -0.00554765 -0.00452079 -0.00138974 -0.000677527 -0.00430765 0.0042428 -0.000724435 0.00278862 -0.00117788 0.00605176 -0.000387539 -0.00358469 -0.000826436 0.00322419 -0.00281594 0.00609861 0.00274779 -0.00465385 0.00555197 -0.000529217 -0.00405733 0.000719467 -0.00379953 -0.00261774 0.00226595 -0.00284388 0.00408249 -0.00111565 0.00162616 -0.00502102 -0.00342734 0.00312076 -0.00249956 0.00222517 -0.00459902 0.000235048 -0.000574277 0.0017188 -0.00401858 0.0052901 0.000728311 0.00263613 -0.00533684 0.00694413 -0.00118193 -0.00111053 0.00600048 -0.00547639 0.00127787 0.0045102 0.00103664 0.00426279 -0.00181259 0.00427936 -0.00539721 -0.00658889 -0.00560677 0.00572754 -0.000662285 0.00306165 -0.00633574 0.00295263 -0.000859842 -0.00179304 -0.00186445 0.00158339 0.00548426 0.00460352 -0.00374006 -0.00557658 0.00285136 0.00403051 0.00410181 0.00455677 0.00393238
-0.00412238 -0.00359601 0.00289061 -0.00255652 0.00472411 0.000358554 0.00552238 0.00194465 0.00558822 0.00275949 0.0035897 0.00604158 0.00419498 0.00227498 -0.00166296 0.00021437 0.0029815 -0.00575259 0.00639678 -0.0058538 -0.000574787 0.000937922 0.00667271 -0.00301352 0.00424012 -0.00594612 0.0068801 0.00122837 0.00519794 0.00439462 -0.0018815 -0.00596669 -0.00624365 -0.00603315 -0.00148095 0.00552272 0.00136766 -0.00300083 0.000425112 -8.63724e-05 0.00680092 -0.00302745 -0.00108705 0.00395364 0.00628979 0.00429225 -0.00287424 0.00222904 0.00558192 -0.00351972 0.00341749 -0.00203512 0.00446046 0.00304795 0.00199361 0.00165832 0.00414409 0.00183146 -0.00415556 0.00229978 -0.00081618 0.00100519 0.00337534 -1.75737e-05 0.0020143 -0.00514786 -0.00153711 -0.00366029 -0.00110643 0.00593026 0.00329559 -0.00134777 -0.00413944 -0.00483371 -0.00443639 -0.00489191 0.00650079 -0.000268376 0.00437938 0.00504046 0.00325416 0.000754622 -0.00403692 0.000672368 -0.00323968 0.00499894 -0.00471156 -0.00613785 -0.000211853 -0.00182487 0.00320418 0.00601422 0.00622258 -0.000462727 -0.00104561 0.00119462 0.00143166 0.00445954 0.00457658 -0.00671702 0.00334754 0.00082992 -0.00102254 0.00625035 0.00303846 0.00158333 -0.00568381 0.002497 -0.0057273 0.00573783 0.000495209 0.00456911 -0.0005498 0.00350054 -0.00180077
5 5 1 5 2 0 1
5
0
5
1 1 1 1 1 
-0.0879836 0.0202223 -0.0982339 0.0844186 -0.0599978 0.049143
-0.0880434 -0.0481241 -0.0373353 0.0189445 -0.0914761 -0.0542721
0.0582242 -0.0292799 0.00154398 -0.0235623 -0.0983594 0.0961364
0.0882173 0.0553752 0.0591075 0.0896019 0.0679325 0.0962159
-0.0352575 0.0322562 0.0556315 0.0392656 0.0188133 -0.0152615
5
1
5
44 1 1 1 1 1 
-0.0733196 0.016852 -0.0818616 0.0703488 -0.0499982 0.0409525 -0.0733695 -0.0401035 -0.0311127 0.0157871 -0.0762301 -0.0452267 0.0485202 -0.0243999 0.00128665 -0.0196352 -0.0819662 0.0801137 0.0735144 0.046146 0.0492563 0.0746683 0.0566104 0.0801799 -0.0293813 0.0268802 0.0463595 0.0327213 0.0156778 -0.0127179 0.0320962 0.0256915 -0.0791993 0.0335679 0.012707 -0.0458641 -0.00881294 0.0226708 -0.00263422 0.0434077 -0.0448754 0.00446905 0.0815143 -0.0796886 0.0634025 -0.000532383 -0.0159905 0.0647697 -0.00375203 -0.0258094
0.0275823 -0.0378291 -0.0344745 0.00085939 -0.0409826 0.0194776 -0.0555937 -0.0779563 -0.0311345 0.0434174 -0.0073409 -0.0823716 -0.0142245 -0.00320684 0.0345296 0.0818158 0.0342624 -0.0576166 0.0211533 -0.0517052 0.0691244 0.0596112 0.0360972 0.0673054 0.063256 0.0161664 -0.0165604 -0.0360678 -0.00239729 0.0630209 0.0214561 -0.0581483 -0.0581415 0.0703149 0.0260444 -0.0157907 0.00645919 0.053784 -0.0104137 0.0586581 0.013868 0.0655787 0.0596198 0.0829769 -0.0209615 0.0108161 0.0814594 -0.0700324 0.0365328 0.0192793
-0.0384043 0.0223239 -0.00444281 0.0810263 0.00629587 -0.0245202 0.0138593 0.0730688 0.0227453 -0.0718713 0.0527564 -0.0391319 -0.0466863 0.0779483 -0.0521503 0.0626914 -0.0211758 0.0376422 0.0331421 0.0517438 0.0129669 -0.0363232 0.0339891 -0.0107466 -0.0366797 -0.0703057 -0.0832639 -0.0385537 -0.0570048 0.0366023 0.064059 -0.0120757 -0.0244072 -0.0237172 -0.0143827 0.065222 0.035096 0.0828099 0.0549575 -0.025492 -0.0723947 0.0243806 0.0187094 -0.0357476 0.0189955 0.0498924 -0.0563895 0.0811531 0.00420128 0.0600859
0.0495635 -0.0661651 -0.0595706 0.000219316 0.00642158 -0.012917 0.013247 0.00649105 0.0318627 0.0395755 -0.04024 0.0125883 -0.0558335 0.0186861 0.0722045 0.0131171 0.00057475 0.0239672 0.0125937 -0.0278011 0.0818085 0.0235324 0.0799128 0.0171845 0.0711181 0.015575 -0.0162564 -0.0686048 0.0133947 0.0712782 0.0748144 -0.0203751 -0.0782202 -0.0680895 0.0631776 0.0115347 0.0023268 -0.00690879 -0.0653076 -0.0491439 -0.0506666 -0.0222143 0.0467778 -0.0231668 0.0798051 0.035649 0.0732837 -0.00295345 -0.0237172 0.00254407
0.0525788 -0.0252421 -0.0572569 0.0491583 0.0752758 -0.0694722 -0.0186 -0.024314 -0.0547436 0.0781281 -0.0363691 -0.0632625 -0.0255804 -0.031256 -0.0480187 -0.0457361 0.063612 0.0376414 0.0306884 0.0816377 0.0718309 0.0633552 -0.0239099 0.0352753 -0.0431449 -0.0274381 -0.012409 -0.0531946 0.0529418 0.0472071 0.0326828 0.0221872 -0.0613683 0.0587593 -0.0119878 -0.0694259 0.0726204 0.0527455 -0.0104065 -0.0654565 0.0475402 0.0365578 -0.0453857 -0.0613735 -0.0780316 -0.0100711 -0.0237763 0.0689138 -0.0557631 -0.0764212
5 5 1 5 2 0 1
5
0
5
1 1 1 1 1 
-0.0600275 0.0370319 -0.0593258 0.0199599 -0.0474743 -0.0957098
0.0392305 0.0920905 0.000726654 0.00138314 0.00572321 -0.0876733
0.077205 -0.0406886 -0.0980159 0.0835919 -0.0359056 -0.0582136
-0.0515529 -0.0784169 -0.0571659 0.0273756 -0.0742864 0.0198318
-0.0828678 -0.0655317 -0.088903 0.0980945 -0.00193561 0.0188963
5
1
5
44 1 1 1 1 1 
-0.050023 0.0308599 -0.0494381 0.0166332 -0.0395619 -0.0797582 0.0326921 0.0767421 0.000605545 0.00115262 0.00476934 -0.0730611 0.0643375 -0.0339071 -0.0816799 0.0696599 -0.0299213 -0.0485113 -0.0429607 -0.0653474 -0.0476382 0.022813 -0.0619053 0.0165265 -0.0690565 -0.0546097 -0.0740858 0.0817454 -0.00161301 0.0157469 0.0106464 0.0316974 -0.0367265 0.0445416 -0.0350027 0.00704493 0.0481168 0.0810227 0.000453666 -0.034611 -0.00115801 -0.0781103 -0.0243388 -0.0201538 -0.0286841 -0.0226853 -0.0338272 0.0247279 0.0121367 0.00654537
0.0427138 0.0478318 -0.053975 0.0641418 -0.018975 -0.0396982 -0.0738013 -0.0097275 -0.0412861 0.00791903 -0.0773139 0.0526937 -0.0437169 -0.0307071 0.013902 0.00461369 0.0596712 -0.0213145 0.00230305 -0.0232085 0.0274078 -0.0821883 -0.0179855 -0.0802643 -0.0190088 0.0366637 -0.0196162 0.0304973 -0.0219417 0.0758538 -0.0462907 -0.0625613 0.0403523 -0.0169323 -0.0817528 -0.061956 0.0267029 -0.0722208 0.0116498 0.0687501 0.0190316 0.0176692 0.0381104 0.058648 0.0702954 -0.031321 -0.0200717 0.0466333 0.0306978 0.0655647
-0.0599086 -0.0252277 0.0667097 0.00543929 -0.0221587 -0.0356324 -0.0412303 0.0415584 0.0781983 0.0201613 0.0340789 -0.0514257 0.0409333 -0.00890212 0.0149753 0.0425138 0.0124752 -0.0416552 0.0536263 -0.0592083 -0.0562385 -0.0106755 0.0417942 0.0652053 -0.0353608 0.0287563 -0.0494491 0.0279008 -0.00794374 0.0645821 0.0101322 0.015481 -0.043979 -0.00649142 -0.062413 0.0171957 0.0412095 -0.02031 -0.0245792 0.0360744 0.0831846 -0.0738336 0.067982 0.0407846 0.000597579 -0.000375992 -3.50012e-05 -0.0702606 0.0413022 -0.029742
-0.0461356 0.068397 0.0429158 0.078992 0.0502689 -0.0757783 0.024415 -0.0825134 0.0354558 -0.0668621 0.065402 -0.0377454 0.0319523 -0.0619104 0.0390966 0.0528726 0.0386187 -0.00302726 -0.0507707 -0.0692939 -0.0502861 -0.0509195 -0.0597942 -0.0656374 0.0731984 0.0241367 0.0173199 -0.0101699 0.0372095 -0.0247113 0.0434214 0.0744073 -0.0396476 0.00300389 0.0700659 -0.072712 0.0105589 0.0111476 -0.0718921 -0.0373186 0.0276188 0.0768432 0.00826933 -0.0237623 -0.0684005 -0.0359674 -0.054223 0.0535515 0.0443386 -0.0216604
0.067591 0.0773858 0.0107535 -0.0755365 -0.0715849 0.00061854 0.0319336 0.0290683 0.073782 -0.0141902 -0.0789763 0.03387 -0.0231163 -0.0352905 -0.0464594 -0.0363837 -0.0246692 0.0474328 0.0580972 -0.0132279 -0.0732192 0.0023827 -0.019718 0.0183835 0.0619538 -0.00478516 0.0657494 -0.0756026 -0.034567 0.0267547 -0.0139296 -0.0503093 0.0208071 0.0801572 -0.0425125 0.0325555 -0.00255764 0.0727545 -0.0217095 -0.012109 -0.0247691 -0.0173525 -0.0615723 0.035448 0.0306903 -0.0246985 0.0823976 -0.0773122 -0.060599 0.0571615
