# Supplementary material for: Prediction of polyproline II secondary structure propensity in proteins
Source: R Soc Open Sci. 2020 Jan 15;7(1):191239. doi: 10.1098/rsos.191239 (PMC7029904; doi:10.1098/rsos.191239)
Supplement: Supplementary Code [file rsos191239supp2.zip › models/PPIIH_None_aln=False_oneHot=True_iupred=True_espritz=True_paleale=False_charge=True_removeNegativeOnlyChains_strictPPIIDefinition/fold4/NN_log.txt]

epsilon 0.005
NU 24
NF 10
NB 10
NHY 10
NHF 10
NHB 10
context 0
Moore 1
CoF 3
CoB 3
Cseg 10
Cwin 7
Classes 2
Thresholds 0.8 
Step 1
shortcut 0
seed 949
shuffle 1
batch_blocks 1920
readModel 0
readEpoch 0
nEpochs 2000
adaptive 1000
reload 0
belief 0
threshold 0
cycles 1
Creating model
Generating random parameters
Reading train dataset
6556 sequences, 24 attributes, 2 classes
Reading test dataset
1645 sequences, 24 attributes, 2 classes
Actual lrate= 6.25361e-06
Start learning
.................................
Epoch 1 Error= 192445 0 (527.81,147.619) 
.................................
Epoch 2 Error= 170468 0 (1069.03,339.357) 
.................................
Epoch 3 Error= 165921 0 (1975.72,803.68) 
.................................
Epoch 4 Error= 162324 0 (3637.4,1887.84) 
.................................
Epoch 5 Error= 161014 0 (5076.34,3328.83) 
.................................
Epoch 6 Error= 160415 0 (6082.92,5179.07) 
.................................
Epoch 7 Error= 160137 0 (6477.3,7671.8) 
.................................
Epoch 8 Error= 159974 0 (6614.68,11522) 
.................................
Epoch 9 Error= 159774 0 (6720.03,18911.2) 
.................................
Epoch 10 Error= 159352 0 (7077.29,36891.9) 
 counting_train_errors.................................

train1_NErrors= 36658/1.53431e+06 2.38921
Class01= 0/1.49766e+06	0
Class11= 36658/36658	100

 counting_test_errors.........

test1_NErrors= 9032/388683 2.32374
Class01= 0/379651	0
Class11= 9032/9032	100

.................................
Epoch 11 Error= 157389 0 (7958.47,100416) 
.................................
Epoch 12 Error= 148799 0 (9069.16,408692) 
.................................
Epoch 13 Error= 145064 0 (9782.95,636393) 
.................................
Epoch 14 Error= 144850 0 (10916.4,633005) 
.................................
Epoch 15 Error= 144769 0 (12388.9,630118) 
.................................
Epoch 16 Error= 144725 0 (13760.3,609859) 
.................................
Epoch 17 Error= 144672 0 (15558.8,608573) 
.................................
Epoch 18 Error= 144601 0 (17619.6,595275) 
.................................
Epoch 19 Error= 144537 0 (20072.2,596045) 
.................................
Epoch 20 Error= 144539 0 (22731.4,582515) 
 counting_train_errors.................................

train1_NErrors= 36534/1.53431e+06 2.38113
Class01= 137/1.49766e+06	0.00914763
Class11= 36397/36658	99.288

 counting_test_errors.........

test1_NErrors= 9009/388683 2.31783
Class01= 34/379651	0.00895559
Class11= 8975/9032	99.3689

.................................
Epoch 21 Error= 144426 0 (26084.7,587493) 
.................................
Epoch 22 Error= 144438 0 (29755.2,576292) 
.................................
Epoch 23 Error= 144308 0 (34566.8,581111) 
.................................
Epoch 24 Error= 144264 0 (40344.3,569375) 
.................................
Epoch 25 Error= 144158 0 (47104.7,576302) 
.................................
Epoch 26 Error= 144086 0 (55001.4,579313) 
.................................
Epoch 27 Error= 143925 0 (63895.6,584705) 
.................................
Epoch 28 Error= 143863 0 (72914.3,580672) 
.................................
Epoch 29 Error= 143722 0 (81743.7,591343) 
.................................
Epoch 30 Error= 143710 0 (89136.4,589020) 
 counting_train_errors.................................

train1_NErrors= 36516/1.53431e+06 2.37996
Class01= 179/1.49766e+06	0.011952
Class11= 36337/36658	99.1243

 counting_test_errors.........

test1_NErrors= 9011/388683 2.31834
Class01= 52/379651	0.0136968
Class11= 8959/9032	99.1918

.................................
Epoch 31 Error= 143587 0 (94455.4,584541) 
.................................
Epoch 32 Error= 143542 0 (100621,584812) 
.................................
Epoch 33 Error= 143476 0 (105723,592997) 
.................................
Epoch 34 Error= 143454 0 (109833,588680) 
.................................
Epoch 35 Error= 143351 0 (115265,585459) 
.................................
Epoch 36 Error= 143250 0 (122022,587340) 
.................................
Epoch 37 Error= 143147 0 (129588,591547) 
.................................
Epoch 38 Error= 143104 0 (138777,591820) 
.................................
Epoch 39 Error= 142976 0 (147554,598206) 
.................................
Epoch 40 Error= 142918 0 (157152,603272) 
 counting_train_errors.................................

train1_NErrors= 36473/1.53431e+06 2.37716
Class01= 371/1.49766e+06	0.0247721
Class11= 36102/36658	98.4833

 counting_test_errors.........

test1_NErrors= 9009/388683 2.31783
Class01= 106/379651	0.0279204
Class11= 8903/9032	98.5717

.................................
Epoch 41 Error= 142732 0 (168266,604194) 
.................................
Epoch 42 Error= 142684 0 (184377,611801) 
.................................
Epoch 43 Error= 142510 0 (198172,617500) 
.................................
Epoch 44 Error= 142346 0 (214569,629318) 
.................................
Epoch 45 Error= 142209 0 (229878,628515) 
.................................
Epoch 46 Error= 142047 0 (244830,656333) 
.................................
Epoch 47 Error= 141942 0 (255443,661924) 
.................................
Epoch 48 Error= 141910 0 (269556,671744) 
.................................
Epoch 49 Error= 141787 0 (275099,674662) 
.................................
Epoch 50 Error= 141703 0 (282022,683558) 
 counting_train_errors.................................

train1_NErrors= 36494/1.53431e+06 2.37852
Class01= 259/1.49766e+06	0.0172937
Class11= 36235/36658	98.8461

 counting_test_errors.........

test1_NErrors= 9005/388683 2.3168
Class01= 71/379651	0.0187014
Class11= 8934/9032	98.915

.................................
Epoch 51 Error= 141628 0 (289733,678336) 
.................................
Epoch 52 Error= 141528 0 (295891,675089) 
.................................
Epoch 53 Error= 141519 0 (305136,675010) 
.................................
Epoch 54 Error= 141462 0 (306917,667499) 
.................................
Epoch 55 Error= 141397 0 (318652,663179) 
.................................
Epoch 56 Error= 141282 0 (325663,650718) 
.................................
Epoch 57 Error= 141278 0 (334423,649392) 
.................................
Epoch 58 Error= 141222 0 (347841,646051) 
.................................
Epoch 59 Error= 141169 0 (357360,629128) 
.................................
Epoch 60 Error= 141133 0 (362573,636119) 
 counting_train_errors.................................

train1_NErrors= 36501/1.53431e+06 2.37898
Class01= 281/1.49766e+06	0.0187627
Class11= 36220/36658	98.8052

 counting_test_errors.........

test1_NErrors= 9002/388683 2.31603
Class01= 74/379651	0.0194916
Class11= 8928/9032	98.8485

.................................
Epoch 61 Error= 141067 0 (374822,634142) 
.................................
Epoch 62 Error= 140977 0 (394601,620802) 
.................................
Epoch 63 Error= 140892 0 (401040,624297) 
.................................
Epoch 64 Error= 140910 0 (408742,628977) 
.................................
Epoch 65 Error= 140859 0 (421063,623967) 
.................................
Epoch 66 Error= 140825 0 (432749,616076) 
.................................
Epoch 67 Error= 140845 0 (437577,624942) 
.................................
Epoch 68 Error= 140713 0 (459538,613653) 
.................................
Epoch 69 Error= 140670 0 (473465,621850) 
.................................
Epoch 70 Error= 140597 0 (476815,615242) 
 counting_train_errors.................................

train1_NErrors= 36494/1.53431e+06 2.37852
Class01= 541/1.49766e+06	0.0361231
Class11= 35953/36658	98.0768

 counting_test_errors.........

test1_NErrors= 9010/388683 2.31808
Class01= 146/379651	0.0384564
Class11= 8864/9032	98.1399

.................................
Epoch 71 Error= 140548 0 (502102,622124) 
.................................
Epoch 72 Error= 140512 0 (513723,613326) 
.................................
Epoch 73 Error= 140474 0 (522554,619903) 
.................................
Epoch 74 Error= 140395 0 (544651,606220) 
.................................
Epoch 75 Error= 140319 0 (565522,610059) 
.................................
Epoch 76 Error= 140217 0 (597062,613547) 
.................................
Epoch 77 Error= 140186 0 (621488,609331) 
.................................
Epoch 78 Error= 140202 0 (635875,602718) 
.................................
Epoch 79 Error= 140080 0 (669316,604524) 
.................................
Epoch 80 Error= 140011 0 (700917,603703) 
 counting_train_errors.................................

train1_NErrors= 36446/1.53431e+06 2.3754
Class01= 416/1.49766e+06	0.0277768
Class11= 36030/36658	98.2869

 counting_test_errors.........

test1_NErrors= 9022/388683 2.32117
Class01= 118/379651	0.0310812
Class11= 8904/9032	98.5828

.................................
Epoch 81 Error= 139884 0 (756939,599253) 
.................................
Epoch 82 Error= 139830 0 (797095,592979) 
.................................
Epoch 83 Error= 139834 0 (833045,594813) 
.................................
Epoch 84 Error= 139758 0 (916637,594487) 
.................................
Epoch 85 Error= 139749 0 (969752,589607) 
.................................
Epoch 86 Error= 139710 0 (1.03735e+06,583707) 
.................................
Epoch 87 Error= 139628 0 (1.10891e+06,582543) 
.................................
Epoch 88 Error= 139604 0 (1.11945e+06,586609) 
.................................
Epoch 89 Error= 139534 0 (1.17342e+06,584750) 
.................................
Epoch 90 Error= 139495 0 (1.2227e+06,588706) 
 counting_train_errors.................................

train1_NErrors= 36406/1.53431e+06 2.37279
Class01= 539/1.49766e+06	0.0359896
Class11= 35867/36658	97.8422

 counting_test_errors.........

test1_NErrors= 8996/388683 2.31448
Class01= 144/379651	0.0379296
Class11= 8852/9032	98.0071

.................................
Epoch 91 Error= 139478 0 (1.26567e+06,578714) 
.................................
Epoch 92 Error= 139474 0 (1.29314e+06,575264) 
.................................
Epoch 93 Error= 139412 0 (1.31273e+06,577200) 
.................................
Epoch 94 Error= 139381 0 (1.33497e+06,578487) 
.................................
Epoch 95 Error= 139433 0 (1.37677e+06,568226) 
.................................
Epoch 96 Error= 139390 0 (1.34883e+06,568604) 
.................................
Epoch 97 Error= 139413 0 (1.4026e+06,552889) 
.................................
Epoch 98 Error= 139294 0 (1.40408e+06,560634) 
.................................
Epoch 99 Error= 139331 0 (1.44621e+06,557507) 
.................................
Epoch 100 Error= 139391 0 (1.48546e+06,554616) 
 counting_train_errors.................................

train1_NErrors= 36396/1.53431e+06 2.37214
Class01= 371/1.49766e+06	0.0247721
Class11= 36025/36658	98.2732

 counting_test_errors.........

test1_NErrors= 9004/388683 2.31654
Class01= 104/379651	0.0273936
Class11= 8900/9032	98.5385

.................................
Epoch 101 Error= 139232 0 (1.4588e+06,544959) 
.................................
Epoch 102 Error= 139285 0 (1.46627e+06,544936) 
.................................
Epoch 103 Error= 139205 0 (1.50024e+06,539833) 
.................................
Epoch 104 Error= 139165 0 (1.5202e+06,537248) 
.................................
Epoch 105 Error= 139189 0 (1.50967e+06,538349) 
.................................
Epoch 106 Error= 139095 0 (1.52796e+06,535233) 
.................................
Epoch 107 Error= 139156 0 (1.56349e+06,544960) 
.................................
Epoch 108 Error= 139134 0 (1.55898e+06,532570) 
.................................
Epoch 109 Error= 139184 0 (1.53723e+06,523826) 
.................................
Epoch 110 Error= 139104 0 (1.57061e+06,519362) 
 counting_train_errors.................................

train1_NErrors= 36393/1.53431e+06 2.37194
Class01= 580/1.49766e+06	0.0387272
Class11= 35813/36658	97.6949

 counting_test_errors.........

test1_NErrors= 9014/388683 2.31911
Class01= 165/379651	0.043461
Class11= 8849/9032	97.9739

.................................
Epoch 111 Error= 139053 0 (1.5728e+06,526906) 
.................................
Epoch 112 Error= 139082 0 (1.57707e+06,518101) 
.................................
Epoch 113 Error= 139038 0 (1.57694e+06,516262) 
.................................
Epoch 114 Error= 139034 0 (1.57641e+06,518543) 
.................................
Epoch 115 Error= 139020 0 (1.61896e+06,522690) 
.................................
Epoch 116 Error= 138976 0 (1.6206e+06,519563) 
.................................
Epoch 117 Error= 138979 0 (1.61644e+06,512557) 
.................................
Epoch 118 Error= 138981 0 (1.62382e+06,508341) 
.................................
Epoch 119 Error= 138939 0 (1.60443e+06,511078) 
.................................
Epoch 120 Error= 138896 0 (1.63464e+06,505180) 
 counting_train_errors.................................

train1_NErrors= 36431/1.53431e+06 2.37442
Class01= 800/1.49766e+06	0.0534168
Class11= 35631/36658	97.1984

 counting_test_errors.........

test1_NErrors= 9007/388683 2.31731
Class01= 206/379651	0.0542604
Class11= 8801/9032	97.4424

.................................
Epoch 121 Error= 138938 0 (1.63826e+06,507197) 
.................................
Epoch 122 Error= 138879 0 (1.60242e+06,509700) 
.................................
Epoch 123 Error= 138829 0 (1.65299e+06,510868) 
.................................
Epoch 124 Error= 138889 0 (1.6175e+06,506968) 
.................................
Epoch 125 Error= 138836 0 (1.68006e+06,504656) 
.................................
Epoch 126 Error= 138781 0 (1.6447e+06,513606) 
.................................
Epoch 127 Error= 138851 0 (1.63819e+06,505027) 
.................................
Epoch 128 Error= 138742 0 (1.67028e+06,509374) 
.................................
Epoch 129 Error= 138744 0 (1.65686e+06,513155) 
.................................
Epoch 130 Error= 138780 0 (1.63614e+06,501678) 
 counting_train_errors.................................

train1_NErrors= 36371/1.53431e+06 2.37051
Class01= 490/1.49766e+06	0.0327178
Class11= 35881/36658	97.8804

 counting_test_errors.........

test1_NErrors= 8999/388683 2.31525
Class01= 134/379651	0.0352956
Class11= 8865/9032	98.151

.................................
Epoch 131 Error= 138713 0 (1.67452e+06,511552) 
.................................
Epoch 132 Error= 138709 0 (1.67586e+06,509298) 
.................................
Epoch 133 Error= 138679 0 (1.68239e+06,512099) 
.................................
Epoch 134 Error= 138722 0 (1.67111e+06,505755) 
.................................
Epoch 135 Error= 138756 0 (1.6738e+06,501939) 
.................................
Epoch 136 Error= 138624 0 (1.67096e+06,510056) 
.................................
Epoch 137 Error= 138635 0 (1.6923e+06,507249) 
.................................
Epoch 138 Error= 138645 0 (1.70585e+06,510742) 
.................................
Epoch 139 Error= 138646 0 (1.70917e+06,508806) 
.................................
Epoch 140 Error= 138550 0 (1.68667e+06,510763) 
 counting_train_errors.................................

train1_NErrors= 36391/1.53431e+06 2.37181
Class01= 691/1.49766e+06	0.0461388
Class11= 35700/36658	97.3867

 counting_test_errors.........

test1_NErrors= 8999/388683 2.31525
Class01= 182/379651	0.0479388
Class11= 8817/9032	97.6196

.................................
Epoch 141 Error= 138605 0 (1.69736e+06,509946) 
.................................
Epoch 142 Error= 138513 0 (1.71344e+06,513005) 
.................................
Epoch 143 Error= 138572 0 (1.66104e+06,512922) 
.................................
Epoch 144 Error= 138535 0 (1.67507e+06,514335) 
.................................
Epoch 145 Error= 138485 0 (1.70691e+06,515610) 
.................................
Epoch 146 Error= 138521 0 (1.67516e+06,513614) 
.................................
Epoch 147 Error= 138523 0 (1.69375e+06,514378) 
.................................
Epoch 148 Error= 138464 0 (1.72334e+06,532963) 
.................................
Epoch 149 Error= 138436 0 (1.6905e+06,524688) 
.................................
Epoch 150 Error= 138437 0 (1.64667e+06,524770) 
 counting_train_errors.................................

train1_NErrors= 36373/1.53431e+06 2.37064
Class01= 565/1.49766e+06	0.0377256
Class11= 35808/36658	97.6813

 counting_test_errors.........

test1_NErrors= 9004/388683 2.31654
Class01= 158/379651	0.0416172
Class11= 8846/9032	97.9407

.................................
Epoch 151 Error= 138419 0 (1.7125e+06,523219) 
.................................
Epoch 152 Error= 138469 0 (1.71753e+06,528789) 
.................................
Epoch 153 Error= 138377 0 (1.69061e+06,532497) 
.................................
Epoch 154 Error= 138419 0 (1.69076e+06,530757) 
.................................
Epoch 155 Error= 138384 0 (1.70686e+06,535092) 
.................................
Epoch 156 Error= 138273 0 (1.70208e+06,541015) 
.................................
Epoch 157 Error= 138322 0 (1.70286e+06,539723) 
.................................
Epoch 158 Error= 138314 0 (1.71021e+06,536977) 
.................................
Epoch 159 Error= 138318 0 (1.70101e+06,551440) 
.................................
Epoch 160 Error= 138306 0 (1.70424e+06,547202) 
 counting_train_errors.................................

train1_NErrors= 36377/1.53431e+06 2.3709
Class01= 585/1.49766e+06	0.0390611
Class11= 35792/36658	97.6376

 counting_test_errors.........

test1_NErrors= 8990/388683 2.31294
Class01= 156/379651	0.0410904
Class11= 8834/9032	97.8078

.................................
Epoch 161 Error= 138239 0 (1.74888e+06,550285) 
.................................
Epoch 162 Error= 138260 0 (1.67479e+06,553961) 
.................................
Epoch 163 Error= 138280 0 (1.69604e+06,559548) 
.................................
Epoch 164 Error= 138188 0 (1.67415e+06,555837) 
.................................
Epoch 165 Error= 138204 0 (1.7008e+06,572582) 
.................................
Epoch 166 Error= 138166 0 (1.69896e+06,570012) 
.................................
Epoch 167 Error= 138159 0 (1.68777e+06,572423) 
.................................
Epoch 168 Error= 138169 0 (1.68587e+06,563021) 
.................................
Epoch 169 Error= 138137 0 (1.68674e+06,576643) 
.................................
Epoch 170 Error= 138161 0 (1.67283e+06,581917) 
 counting_train_errors.................................

train1_NErrors= 36374/1.53431e+06 2.3707
Class01= 761/1.49766e+06	0.0508128
Class11= 35613/36658	97.1493

 counting_test_errors.........

test1_NErrors= 9012/388683 2.3186
Class01= 209/379651	0.0550506
Class11= 8803/9032	97.4646

.................................
Epoch 171 Error= 138092 0 (1.6872e+06,587951) 
.................................
Epoch 172 Error= 138107 0 (1.68101e+06,586969) 
.................................
Epoch 173 Error= 138101 0 (1.63861e+06,581800) 
.................................
Epoch 174 Error= 138045 0 (1.67814e+06,601000) 
.................................
Epoch 175 Error= 138032 0 (1.672e+06,602365) 
.................................
Epoch 176 Error= 138040 0 (1.66116e+06,600437) 
.................................
Epoch 177 Error= 138012 0 (1.64552e+06,600298) 
.................................
Epoch 178 Error= 137995 0 (1.65361e+06,605763) 
.................................
Epoch 179 Error= 137967 0 (1.63226e+06,610764) 
.................................
Epoch 180 Error= 137921 0 (1.64784e+06,619373) 
 counting_train_errors.................................

train1_NErrors= 36471/1.53431e+06 2.37702
Class01= 1348/1.49766e+06	0.0900074
Class11= 35123/36658	95.8126

 counting_test_errors.........

test1_NErrors= 9035/388683 2.32452
Class01= 365/379651	0.0961409
Class11= 8670/9032	95.992

.................................
Epoch 181 Error= 137894 0 (1.65158e+06,615843) 
.................................
Epoch 182 Error= 137885 0 (1.61074e+06,622949) 
.................................
Epoch 183 Error= 137827 0 (1.61559e+06,627004) 
.................................
Epoch 184 Error= 137838 0 (1.65645e+06,633238) 
.................................
Epoch 185 Error= 137855 0 (1.64461e+06,629788) 
.................................
Epoch 186 Error= 137834 0 (1.63411e+06,642131) 
.................................
Epoch 187 Error= 137789 0 (1.65368e+06,640833) 
.................................
Epoch 188 Error= 137784 0 (1.60373e+06,641678) 
.................................
Epoch 189 Error= 137782 0 (1.65538e+06,646769) 
.................................
Epoch 190 Error= 137702 0 (1.64106e+06,651136) 
 counting_train_errors.................................

train1_NErrors= 36390/1.53431e+06 2.37175
Class01= 654/1.49766e+06	0.0436683
Class11= 35736/36658	97.4849

 counting_test_errors.........

test1_NErrors= 9005/388683 2.3168
Class01= 180/379651	0.047412
Class11= 8825/9032	97.7081

.................................
Epoch 191 Error= 137778 0 (1.64575e+06,653210) 
.................................
Epoch 192 Error= 137682 0 (1.62678e+06,649603) 
.................................
Epoch 193 Error= 137655 0 (1.63936e+06,669951) 
.................................
Epoch 194 Error= 137620 0 (1.62681e+06,660222) 
.................................
Epoch 195 Error= 137679 0 (1.62615e+06,658491) 
.................................
Epoch 196 Error= 137586 0 (1.61953e+06,666243) 
.................................
Epoch 197 Error= 137605 0 (1.61148e+06,662388) 
.................................
Epoch 198 Error= 137605 0 (1.6293e+06,680559) 
.................................
Epoch 199 Error= 137530 0 (1.61355e+06,676977) 
.................................
Epoch 200 Error= 137517 0 (1.5733e+06,672284) 
 counting_train_errors.................................

train1_NErrors= 36391/1.53431e+06 2.37181
Class01= 767/1.49766e+06	0.0512134
Class11= 35624/36658	97.1793

 counting_test_errors.........

test1_NErrors= 9003/388683 2.31628
Class01= 206/379651	0.0542604
Class11= 8797/9032	97.3981

.................................
Epoch 201 Error= 137478 0 (1.62065e+06,683668) 
.................................
Epoch 202 Error= 137501 0 (1.61261e+06,677290) 
.................................
Epoch 203 Error= 137441 0 (1.62017e+06,685140) 
.................................
Epoch 204 Error= 137465 0 (1.6157e+06,680890) 
.................................
Epoch 205 Error= 137405 0 (1.61364e+06,696815) 
.................................
Epoch 206 Error= 137385 0 (1.63281e+06,694707) 
.................................
Epoch 207 Error= 137363 0 (1.63154e+06,691586) 
.................................
Epoch 208 Error= 137383 0 (1.61754e+06,699436) 
.................................
Epoch 209 Error= 137286 0 (1.58502e+06,688576) 
.................................
Epoch 210 Error= 137314 0 (1.58228e+06,699199) 
 counting_train_errors.................................

train1_NErrors= 36413/1.53431e+06 2.37324
Class01= 608/1.49766e+06	0.0405968
Class11= 35805/36658	97.6731

 counting_test_errors.........

test1_NErrors= 8997/388683 2.31474
Class01= 165/379651	0.043461
Class11= 8832/9032	97.7857

.................................
Epoch 211 Error= 137289 0 (1.58147e+06,694616) 
.................................
Epoch 212 Error= 137243 0 (1.58515e+06,697758) 
.................................
Epoch 213 Error= 137237 0 (1.57706e+06,694296) 
.................................
Epoch 214 Error= 137232 0 (1.57578e+06,713596) 
.................................
Epoch 215 Error= 137124 0 (1.56734e+06,699406) 
.................................
Epoch 216 Error= 137196 0 (1.55931e+06,699292) 
.................................
Epoch 217 Error= 137200 0 (1.55387e+06,700393) 
.................................
Epoch 218 Error= 137186 0 (1.56069e+06,717188) 
.................................
Epoch 219 Error= 137138 0 (1.56305e+06,699692) 
.................................
Epoch 220 Error= 137080 0 (1.58138e+06,701529) 
 counting_train_errors.................................

train1_NErrors= 36454/1.53431e+06 2.37592
Class01= 881/1.49766e+06	0.0588253
Class11= 35573/36658	97.0402

 counting_test_errors.........

test1_NErrors= 8982/388683 2.31088
Class01= 220/379651	0.057948
Class11= 8762/9032	97.0106

.................................
Epoch 221 Error= 137056 0 (1.53694e+06,713595) 
.................................
Epoch 222 Error= 137107 0 (1.58693e+06,709220) 
.................................
Epoch 223 Error= 137065 0 (1.57178e+06,705886) 
.................................
Epoch 224 Error= 137033 0 (1.58265e+06,714571) 
.................................
Epoch 225 Error= 137075 0 (1.60387e+06,709495) 
.................................
Epoch 226 Error= 137014 0 (1.5883e+06,699791) 
.................................
Epoch 227 Error= 137038 0 (1.54447e+06,713397) 
.................................
Epoch 228 Error= 136934 0 (1.57877e+06,713527) 
.................................
Epoch 229 Error= 136994 0 (1.51965e+06,710717) 
.................................
Epoch 230 Error= 136960 0 (1.56617e+06,714427) 
 counting_train_errors.................................

train1_NErrors= 36405/1.53431e+06 2.37272
Class01= 686/1.49766e+06	0.0458049
Class11= 35719/36658	97.4385

 counting_test_errors.........

test1_NErrors= 8993/388683 2.31371
Class01= 185/379651	0.048729
Class11= 8808/9032	97.5199

.................................
Epoch 231 Error= 136920 0 (1.56007e+06,714291) 
.................................
Epoch 232 Error= 136903 0 (1.5501e+06,705800) 
.................................
Epoch 233 Error= 136957 0 (1.57072e+06,711392) 
.................................
Epoch 234 Error= 136920 0 (1.54027e+06,715227) 
.................................
Epoch 235 Error= 136880 0 (1.59495e+06,713381) 
.................................
Epoch 236 Error= 136893 0 (1.55023e+06,713009) 
.................................
Epoch 237 Error= 136855 0 (1.54075e+06,706795) 
.................................
Epoch 238 Error= 136841 0 (1.54631e+06,714705) 
.................................
Epoch 239 Error= 136841 0 (1.52984e+06,708131) 
.................................
Epoch 240 Error= 136826 0 (1.51512e+06,708320) 
 counting_train_errors.................................

train1_NErrors= 36369/1.53431e+06 2.37038
Class01= 639/1.49766e+06	0.0426667
Class11= 35730/36658	97.4685

 counting_test_errors.........

test1_NErrors= 9004/388683 2.31654
Class01= 179/379651	0.0471486
Class11= 8825/9032	97.7081

.................................
Epoch 241 Error= 136816 0 (1.49838e+06,712240) 
.................................
Epoch 242 Error= 136771 0 (1.50324e+06,709045) 
.................................
Epoch 243 Error= 136771 0 (1.54152e+06,716751) 
.................................
Epoch 244 Error= 136806 0 (1.51676e+06,706485) 
.................................
Epoch 245 Error= 136730 0 (1.54345e+06,706310) 
.................................
Epoch 246 Error= 136746 0 (1.49715e+06,720205) 
.................................
Epoch 247 Error= 136676 0 (1.52747e+06,711405) 
.................................
Epoch 248 Error= 136788 0 (1.50505e+06,702129) 
.................................
Epoch 249 Error= 136731 0 (1.5009e+06,711730) 
.................................
Epoch 250 Error= 136723 0 (1.46758e+06,699129) 
 counting_train_errors.................................

train1_NErrors= 36345/1.53431e+06 2.36881
Class01= 580/1.49766e+06	0.0387272
Class11= 35765/36658	97.564

 counting_test_errors.........

test1_NErrors= 9004/388683 2.31654
Class01= 172/379651	0.0453048
Class11= 8832/9032	97.7857

.................................
Epoch 251 Error= 136683 0 (1.53431e+06,711031) 
.................................
Epoch 252 Error= 136670 0 (1.49928e+06,710131) 
.................................
Epoch 253 Error= 136665 0 (1.47594e+06,705780) 
.................................
Epoch 254 Error= 136634 0 (1.50168e+06,709631) 
.................................
Epoch 255 Error= 136697 0 (1.55294e+06,703879) 
.................................
Epoch 256 Error= 136620 0 (1.47858e+06,713732) 
.................................
Epoch 257 Error= 136595 0 (1.5552e+06,708345) 
.................................
Epoch 258 Error= 136613 0 (1.53952e+06,704088) 
.................................
Epoch 259 Error= 136567 0 (1.52135e+06,703846) 
.................................
Epoch 260 Error= 136561 0 (1.49013e+06,704844) 
 counting_train_errors.................................

train1_NErrors= 36357/1.53431e+06 2.36959
Class01= 582/1.49766e+06	0.0388608
Class11= 35775/36658	97.5912

 counting_test_errors.........

test1_NErrors= 9006/388683 2.31706
Class01= 168/379651	0.0442512
Class11= 8838/9032	97.8521

.................................
Epoch 261 Error= 136550 0 (1.47296e+06,708464) 
.................................
Epoch 262 Error= 136590 0 (1.46815e+06,693212) 
.................................
Epoch 263 Error= 136540 0 (1.49341e+06,708864) 
.................................
Epoch 264 Error= 136482 0 (1.46849e+06,707084) 
.................................
Epoch 265 Error= 136494 0 (1.47133e+06,706024) 
.................................
Epoch 266 Error= 136535 0 (1.48498e+06,701657) 
.................................
Epoch 267 Error= 136511 0 (1.49409e+06,693821) 
.................................
Epoch 268 Error= 136497 0 (1.47564e+06,698063) 
.................................
Epoch 269 Error= 136483 0 (1.45691e+06,695794) 
.................................
Epoch 270 Error= 136431 0 (1.41998e+06,702095) 
 counting_train_errors.................................

train1_NErrors= 36347/1.53431e+06 2.36894
Class01= 603/1.49766e+06	0.0402629
Class11= 35744/36658	97.5067

 counting_test_errors.........

test1_NErrors= 9007/388683 2.31731
Class01= 176/379651	0.0463584
Class11= 8831/9032	97.7746

.................................
Epoch 271 Error= 136473 0 (1.4849e+06,689501) 
.................................
Epoch 272 Error= 136400 0 (1.42278e+06,694264) 
.................................
Epoch 273 Error= 136403 0 (1.47051e+06,689000) 
.................................
Epoch 274 Error= 136432 0 (1.41109e+06,691874) 
.................................
Epoch 275 Error= 136397 0 (1.44689e+06,696610) 
.................................
Epoch 276 Error= 136429 0 (1.44224e+06,684686) 
.................................
Epoch 277 Error= 136365 0 (1.41009e+06,687687) 
.................................
Epoch 278 Error= 136349 0 (1.41029e+06,684611) 
.................................
Epoch 279 Error= 136427 0 (1.40137e+06,687845) 
.................................
Epoch 280 Error= 136352 0 (1.43116e+06,687451) 
 counting_train_errors.................................

train1_NErrors= 36323/1.53431e+06 2.36738
Class01= 520/1.49766e+06	0.0347209
Class11= 35803/36658	97.6676

 counting_test_errors.........

test1_NErrors= 8999/388683 2.31525
Class01= 152/379651	0.0400368
Class11= 8847/9032	97.9517

.................................
Epoch 281 Error= 136351 0 (1.379e+06,673553) 
.................................
Epoch 282 Error= 136322 0 (1.38162e+06,677689) 
.................................
Epoch 283 Error= 136325 0 (1.37131e+06,674228) 
.................................
Epoch 284 Error= 136305 0 (1.37955e+06,680959) 
.................................
Epoch 285 Error= 136269 0 (1.36492e+06,670733) 
.................................
Epoch 286 Error= 136221 0 (1.38295e+06,676605) 
.................................
Epoch 287 Error= 136264 0 (1.38014e+06,670992) 
.................................
Epoch 288 Error= 136201 0 (1.41539e+06,671087) 
.................................
Epoch 289 Error= 136240 0 (1.36203e+06,676823) 
.................................
Epoch 290 Error= 136205 0 (1.34911e+06,671538) 
 counting_train_errors.................................

train1_NErrors= 36388/1.53431e+06 2.37162
Class01= 1050/1.49766e+06	0.0701096
Class11= 35338/36658	96.3991

 counting_test_errors.........

test1_NErrors= 8989/388683 2.31268
Class01= 285/379651	0.0750689
Class11= 8704/9032	96.3685

.................................
Epoch 291 Error= 136161 0 (1.3643e+06,661157) 
.................................
Epoch 292 Error= 136185 0 (1.37276e+06,665960) 
.................................
Epoch 293 Error= 136146 0 (1.34922e+06,667200) 
.................................
Epoch 294 Error= 136137 0 (1.38527e+06,661515) 
.................................
Epoch 295 Error= 136153 0 (1.35935e+06,660013) 
.................................
Epoch 296 Error= 136236 0 (1.34156e+06,661088) 
.................................
Epoch 297 Error= 136150 0 (1.37239e+06,658136) 
.................................
Epoch 298 Error= 136119 0 (1.32539e+06,659254) 
.................................
Epoch 299 Error= 136102 0 (1.30551e+06,660480) 
.................................
Epoch 300 Error= 136154 0 (1.32208e+06,650893) 
 counting_train_errors.................................

train1_NErrors= 36316/1.53431e+06 2.36692
Class01= 633/1.49766e+06	0.0422661
Class11= 35683/36658	97.3403

 counting_test_errors.........

test1_NErrors= 8995/388683 2.31423
Class01= 183/379651	0.0482022
Class11= 8812/9032	97.5642

.................................
Epoch 301 Error= 136095 0 (1.3336e+06,655335) 
.................................
Epoch 302 Error= 136115 0 (1.28242e+06,648296) 
.................................
Epoch 303 Error= 136107 0 (1.29025e+06,652057) 
.................................
Epoch 304 Error= 136017 0 (1.31837e+06,644083) 
.................................
Epoch 305 Error= 136074 0 (1.2894e+06,644541) 
.................................
Epoch 306 Error= 136019 0 (1.28495e+06,647443) 
.................................
Epoch 307 Error= 136025 0 (1.28534e+06,645253) 
.................................
Epoch 308 Error= 135986 0 (1.30091e+06,647601) 
.................................
Epoch 309 Error= 136042 0 (1.27231e+06,643918) 
.................................
Epoch 310 Error= 136002 0 (1.28887e+06,639749) 
 counting_train_errors.................................

train1_NErrors= 36353/1.53431e+06 2.36933
Class01= 826/1.49766e+06	0.0551529
Class11= 35527/36658	96.9147

 counting_test_errors.........

test1_NErrors= 8986/388683 2.31191
Class01= 229/379651	0.0603186
Class11= 8757/9032	96.9553

.................................
Epoch 311 Error= 135998 0 (1.28208e+06,635177) 
.................................
Epoch 312 Error= 135980 0 (1.30165e+06,635386) 
.................................
Epoch 313 Error= 135969 0 (1.24776e+06,632845) 
.................................
Epoch 314 Error= 135925 0 (1.21233e+06,632821) 
.................................
Epoch 315 Error= 135884 0 (1.27196e+06,628530) 
.................................
Epoch 316 Error= 135918 0 (1.25152e+06,639042) 
.................................
Epoch 317 Error= 135901 0 (1.24322e+06,634556) 
.................................
Epoch 318 Error= 135911 0 (1.22604e+06,631242) 
.................................
Epoch 319 Error= 135820 0 (1.18631e+06,631089) 
.................................
Epoch 320 Error= 135866 0 (1.26413e+06,632553) 
 counting_train_errors.................................

train1_NErrors= 36344/1.53431e+06 2.36875
Class01= 869/1.49766e+06	0.058024
Class11= 35475/36658	96.7729

 counting_test_errors.........

test1_NErrors= 8997/388683 2.31474
Class01= 241/379651	0.0634794
Class11= 8756/9032	96.9442

.................................
Epoch 321 Error= 135855 0 (1.17607e+06,628045) 
.................................
Epoch 322 Error= 135822 0 (1.19571e+06,626364) 
.................................
Epoch 323 Error= 135842 0 (1.20024e+06,624204) 
.................................
Epoch 324 Error= 135774 0 (1.17158e+06,623566) 
.................................
Epoch 325 Error= 135739 0 (1.22161e+06,626019) 
.................................
Epoch 326 Error= 135765 0 (1.21026e+06,627285) 
.................................
Epoch 327 Error= 135829 0 (1.19709e+06,626587) 
.................................
Epoch 328 Error= 135678 0 (1.18556e+06,623655) 
.................................
Epoch 329 Error= 135689 0 (1.18929e+06,621982) 
.................................
Epoch 330 Error= 135674 0 (1.11704e+06,621387) 
 counting_train_errors.................................

train1_NErrors= 36333/1.53431e+06 2.36803
Class01= 765/1.49766e+06	0.0510799
Class11= 35568/36658	97.0266

 counting_test_errors.........

test1_NErrors= 9000/388683 2.31551
Class01= 222/379651	0.0584748
Class11= 8778/9032	97.1878

.................................
Epoch 331 Error= 135661 0 (1.13431e+06,619747) 
.................................
Epoch 332 Error= 135637 0 (1.14966e+06,628568) 
.................................
Epoch 333 Error= 135686 0 (1.15127e+06,626087) 
.................................
Epoch 334 Error= 135616 0 (1.11883e+06,621214) 
.................................
Epoch 335 Error= 135627 0 (1.14407e+06,625116) 
.................................
Epoch 336 Error= 135613 0 (1.12941e+06,623619) 
.................................
Epoch 337 Error= 135563 0 (1.13856e+06,623774) 
.................................
Epoch 338 Error= 135648 0 (1.12091e+06,623971) 
.................................
Epoch 339 Error= 135622 0 (1.09613e+06,624922) 
.................................
Epoch 340 Error= 135549 0 (1.14167e+06,621338) 
 counting_train_errors.................................

train1_NErrors= 36307/1.53431e+06 2.36634
Class01= 876/1.49766e+06	0.0584914
Class11= 35431/36658	96.6528

 counting_test_errors.........

test1_NErrors= 9004/388683 2.31654
Class01= 251/379651	0.0661134
Class11= 8753/9032	96.911

.................................
Epoch 341 Error= 135531 0 (1.12494e+06,627723) 
.................................
Epoch 342 Error= 135619 0 (1.10299e+06,613694) 
.................................
Epoch 343 Error= 135525 0 (1.10015e+06,627047) 
.................................
Epoch 344 Error= 135537 0 (1.08152e+06,629178) 
.................................
Epoch 345 Error= 135538 0 (1.0696e+06,625658) 
.................................
Epoch 346 Error= 135535 0 (1.09892e+06,623974) 
.................................
Epoch 347 Error= 135485 0 (1.08198e+06,622160) 
.................................
Epoch 348 Error= 135491 0 (1.08025e+06,626289) 
.................................
Epoch 349 Error= 135533 0 (1.04955e+06,624189) 
.................................
Epoch 350 Error= 135449 0 (1.06127e+06,623270) 
 counting_train_errors.................................

train1_NErrors= 36380/1.53431e+06 2.37109
Class01= 1219/1.49766e+06	0.0813939
Class11= 35161/36658	95.9163

 counting_test_errors.........

test1_NErrors= 9001/388683 2.31577
Class01= 327/379651	0.0861317
Class11= 8674/9032	96.0363

.................................
Epoch 351 Error= 135472 0 (1.04757e+06,618273) 
.................................
Epoch 352 Error= 135423 0 (1.06377e+06,628724) 
.................................
Epoch 353 Error= 135433 0 (1.05828e+06,629267) 
.................................
Epoch 354 Error= 135394 0 (1.05063e+06,629291) 
.................................
Epoch 355 Error= 135382 0 (1.04267e+06,620802) 
.................................
Epoch 356 Error= 135334 0 (1.03217e+06,625973) 
.................................
Epoch 357 Error= 135390 0 (1.04252e+06,626612) 
.................................
Epoch 358 Error= 135311 0 (1.04848e+06,626286) 
.................................
Epoch 359 Error= 135329 0 (1.04545e+06,633519) 
.................................
Epoch 360 Error= 135374 0 (1.0323e+06,629104) 
 counting_train_errors.................................

train1_NErrors= 36317/1.53431e+06 2.36699
Class01= 613/1.49766e+06	0.0409307
Class11= 35704/36658	97.3976

 counting_test_errors.........

test1_NErrors= 9008/388683 2.31757
Class01= 184/379651	0.0484656
Class11= 8824/9032	97.6971

.................................
Epoch 361 Error= 135325 0 (1.00943e+06,629387) 
.................................
Epoch 362 Error= 135383 0 (1.01599e+06,630444) 
.................................
Epoch 363 Error= 135249 0 (997064,638306) 
.................................
Epoch 364 Error= 135288 0 (1.04102e+06,632922) 
.................................
Epoch 365 Error= 135233 0 (1.00162e+06,634292) 
.................................
Epoch 366 Error= 135241 0 (1.02675e+06,632806) 
.................................
Epoch 367 Error= 135211 0 (982473,633241) 
.................................
Epoch 368 Error= 135256 0 (1.01554e+06,635167) 
.................................
Epoch 369 Error= 135207 0 (966007,630810) 
.................................
Epoch 370 Error= 135227 0 (974886,631501) 
 counting_train_errors.................................

train1_NErrors= 36442/1.53431e+06 2.37513
Class01= 1831/1.49766e+06	0.122258
Class11= 34611/36658	94.416

 counting_test_errors.........

test1_NErrors= 9034/388683 2.32426
Class01= 492/379651	0.129593
Class11= 8542/9032	94.5748

.................................
Epoch 371 Error= 135171 0 (985488,637510) 
.................................
Epoch 372 Error= 135185 0 (973299,637567) 
.................................
Epoch 373 Error= 135122 0 (965236,636393) 
.................................
Epoch 374 Error= 135138 0 (977710,635650) 
.................................
Epoch 375 Error= 135121 0 (937098,641755) 
.................................
Epoch 376 Error= 135132 0 (930996,635428) 
.................................
Epoch 377 Error= 135068 0 (921579,634456) 
.................................
Epoch 378 Error= 135085 0 (934802,639242) 
.................................
Epoch 379 Error= 135086 0 (951957,631153) 
.................................
Epoch 380 Error= 135099 0 (933484,635510) 
 counting_train_errors.................................

train1_NErrors= 36346/1.53431e+06 2.36888
Class01= 918/1.49766e+06	0.0612958
Class11= 35428/36658	96.6447

 counting_test_errors.........

test1_NErrors= 9005/388683 2.3168
Class01= 257/379651	0.0676938
Class11= 8748/9032	96.8556

.................................
Epoch 381 Error= 135064 0 (932231,637066) 
.................................
Epoch 382 Error= 135061 0 (924224,634209) 
.................................
Epoch 383 Error= 135036 0 (944110,635986) 
.................................
Epoch 384 Error= 135003 0 (906488,641153) 
.................................
Epoch 385 Error= 134980 0 (920685,630567) 
.................................
Epoch 386 Error= 135050 0 (916839,639928) 
.................................
Epoch 387 Error= 134992 0 (911573,632603) 
.................................
Epoch 388 Error= 134979 0 (911507,637654) 
.................................
Epoch 389 Error= 134951 0 (896961,637364) 
.................................
Epoch 390 Error= 134909 0 (915095,638623) 
 counting_train_errors.................................

train1_NErrors= 36362/1.53431e+06 2.36992
Class01= 1105/1.49766e+06	0.073782
Class11= 35257/36658	96.1782

 counting_test_errors.........

test1_NErrors= 9015/388683 2.31937
Class01= 301/379651	0.0792833
Class11= 8714/9032	96.4792

.................................
Epoch 391 Error= 134930 0 (884089,636986) 
.................................
Epoch 392 Error= 134893 0 (911025,639013) 
.................................
Epoch 393 Error= 134919 0 (906747,633849) 
.................................
Epoch 394 Error= 134911 0 (891890,641260) 
.................................
Epoch 395 Error= 134876 0 (901506,637980) 
.................................
Epoch 396 Error= 134879 0 (900366,637848) 
.................................
Epoch 397 Error= 134908 0 (884380,636669) 
.................................
Epoch 398 Error= 134870 0 (882894,643232) 
.................................
Epoch 399 Error= 134872 0 (891551,638220) 
.................................
Epoch 400 Error= 134852 0 (883845,638272) 
 counting_train_errors.................................

train1_NErrors= 36318/1.53431e+06 2.36705
Class01= 588/1.49766e+06	0.0392614
Class11= 35730/36658	97.4685

 counting_test_errors.........

test1_NErrors= 9010/388683 2.31808
Class01= 176/379651	0.0463584
Class11= 8834/9032	97.8078

.................................
Epoch 401 Error= 134847 0 (889015,637348) 
.................................
Epoch 402 Error= 134784 0 (875297,639330) 
.................................
Epoch 403 Error= 134838 0 (867010,643864) 
.................................
Epoch 404 Error= 134800 0 (870849,643383) 
.................................
Epoch 405 Error= 134812 0 (867641,641816) 
.................................
Epoch 406 Error= 134743 0 (861750,644039) 
.................................
Epoch 407 Error= 134710 0 (881145,634448) 
.................................
Epoch 408 Error= 134722 0 (873589,645407) 
.................................
Epoch 409 Error= 134744 0 (871350,645580) 
.................................
Epoch 410 Error= 134718 0 (893399,640621) 
 counting_train_errors.................................

train1_NErrors= 36364/1.53431e+06 2.37005
Class01= 1006/1.49766e+06	0.0671717
Class11= 35358/36658	96.4537

 counting_test_errors.........

test1_NErrors= 9002/388683 2.31603
Class01= 276/379651	0.0726983
Class11= 8726/9032	96.612

.................................
Epoch 411 Error= 134729 0 (855057,639392) 
.................................
Epoch 412 Error= 134776 0 (883723,637592) 
.................................
Epoch 413 Error= 134691 0 (859756,652250) 
.................................
Epoch 414 Error= 134714 0 (895803,640135) 
.................................
Epoch 415 Error= 134658 0 (844304,643312) 
.................................
Epoch 416 Error= 134675 0 (863258,643654) 
.................................
Epoch 417 Error= 134632 0 (844155,640691) 
.................................
Epoch 418 Error= 134625 0 (842292,646126) 
.................................
Epoch 419 Error= 134618 0 (861180,641301) 
.................................
Epoch 420 Error= 134609 0 (848709,644223) 
 counting_train_errors.................................

train1_NErrors= 36270/1.53431e+06 2.36392
Class01= 488/1.49766e+06	0.0325843
Class11= 35782/36658	97.6103

 counting_test_errors.........

test1_NErrors= 9013/388683 2.31886
Class01= 161/379651	0.0424074
Class11= 8852/9032	98.0071

.................................
Epoch 421 Error= 134586 0 (871992,647379) 
.................................
Epoch 422 Error= 134569 0 (846683,653692) 
.................................
Epoch 423 Error= 134612 0 (847165,651754) 
.................................
Epoch 424 Error= 134577 0 (876154,645239) 
.................................
Epoch 425 Error= 134563 0 (853287,645896) 
.................................
Epoch 426 Error= 134564 0 (839302,651317) 
.................................
Epoch 427 Error= 134606 0 (835005,649353) 
.................................
Epoch 428 Error= 134565 0 (849861,646649) 
.................................
Epoch 429 Error= 136476 0 (9.86146e+06,647238) 
.................................
Epoch 430 Error= 139435 0 (86537.5,603620) 
 counting_train_errors.................................

train1_NErrors= 36346/1.53431e+06 2.36888
Class01= 760/1.49766e+06	0.050746
Class11= 35586/36658	97.0757

 counting_test_errors.........

test1_NErrors= 8998/388683 2.315
Class01= 209/379651	0.0550506
Class11= 8789/9032	97.3096

.................................
Epoch 431 Error= 137472 0 (106567,610992) 
.................................
Epoch 432 Error= 136961 0 (122345,629535) 
.................................
Epoch 433 Error= 136806 0 (134121,633494) 
.................................
Epoch 434 Error= 136548 0 (142641,641667) 
.................................
Epoch 435 Error= 136512 0 (150773,644073) 
.................................
Epoch 436 Error= 136474 0 (156305,644776) 
.................................
Epoch 437 Error= 136294 0 (161029,652828) 
.................................
Epoch 438 Error= 136269 0 (165502,657478) 
.................................
Epoch 439 Error= 136260 0 (170742,651096) 
.................................
Epoch 440 Error= 136134 0 (175922,654224) 
 counting_train_errors.................................

train1_NErrors= 36323/1.53431e+06 2.36738
Class01= 356/1.49766e+06	0.0237705
Class11= 35967/36658	98.115

 counting_test_errors.........

test1_NErrors= 9011/388683 2.31834
Class01= 115/379651	0.030291
Class11= 8896/9032	98.4942

.................................
Epoch 441 Error= 136132 0 (177911,651844) 
.................................
Epoch 442 Error= 136117 0 (182167,645502) 
.................................
Epoch 443 Error= 136022 0 (185512,650962) 
.................................
Epoch 444 Error= 135989 0 (190078,651492) 
.................................
Epoch 445 Error= 135955 0 (192463,653795) 
.................................
Epoch 446 Error= 135938 0 (195155,654898) 
.................................
Epoch 447 Error= 135966 0 (201533,647488) 
.................................
Epoch 448 Error= 135824 0 (204552,645587) 
.................................
Epoch 449 Error= 135838 0 (203443,653348) 
.................................
Epoch 450 Error= 135940 0 (210184,648136) 
 counting_train_errors.................................

train1_NErrors= 36385/1.53431e+06 2.37142
Class01= 1307/1.49766e+06	0.0872698
Class11= 35078/36658	95.6899

 counting_test_errors.........

test1_NErrors= 9028/388683 2.32272
Class01= 354/379651	0.0932435
Class11= 8674/9032	96.0363

.................................
Epoch 451 Error= 135853 0 (211949,653045) 
.................................
Epoch 452 Error= 135808 0 (215037,649048) 
.................................
Epoch 453 Error= 135727 0 (220707,643708) 
.................................
Epoch 454 Error= 135750 0 (223918,649228) 
.................................
Epoch 455 Error= 135722 0 (229034,650453) 
.................................
Epoch 456 Error= 135665 0 (231204,651407) 
.................................
Epoch 457 Error= 135618 0 (236754,649296) 
.................................
Epoch 458 Error= 135663 0 (242486,653231) 
.................................
Epoch 459 Error= 135627 0 (249608,642610) 
.................................
Epoch 460 Error= 135594 0 (251868,648948) 
 counting_train_errors.................................

train1_NErrors= 36305/1.53431e+06 2.36621
Class01= 760/1.49766e+06	0.050746
Class11= 35545/36658	96.9638

 counting_test_errors.........

test1_NErrors= 8994/388683 2.31397
Class01= 210/379651	0.055314
Class11= 8784/9032	97.2542

.................................
Epoch 461 Error= 135535 0 (251584,652675) 
.................................
Epoch 462 Error= 135526 0 (259351,646868) 
.................................
Epoch 463 Error= 135543 0 (266546,652396) 
.................................
Epoch 464 Error= 135498 0 (273408,647895) 
.................................
Epoch 465 Error= 135500 0 (280182,651715) 
.................................
Epoch 466 Error= 135400 0 (280133,651256) 
.................................
Epoch 467 Error= 135442 0 (292231,649583) 
.................................
Epoch 468 Error= 135425 0 (296375,649243) 
.................................
Epoch 469 Error= 135382 0 (305360,649423) 
.................................
Epoch 470 Error= 135291 0 (312084,655223) 
 counting_train_errors.................................

train1_NErrors= 36300/1.53431e+06 2.36588
Class01= 1024/1.49766e+06	0.0683736
Class11= 35276/36658	96.23

 counting_test_errors.........

test1_NErrors= 8996/388683 2.31448
Class01= 274/379651	0.0721715
Class11= 8722/9032	96.5678

.................................
Epoch 471 Error= 135366 0 (326177,659193) 
.................................
Epoch 472 Error= 135287 0 (326260,648095) 
.................................
Epoch 473 Error= 135296 0 (337209,648244) 
.................................
Epoch 474 Error= 135213 0 (345426,653725) 
.................................
Epoch 475 Error= 135196 0 (367886,655943) 
.................................
Epoch 476 Error= 135201 0 (371306,658773) 
.................................
Epoch 477 Error= 135160 0 (385639,663125) 
.................................
Epoch 478 Error= 135134 0 (392373,654220) 
.................................
Epoch 479 Error= 135063 0 (406107,660818) 
.................................
Epoch 480 Error= 135002 0 (430659,659000) 
 counting_train_errors.................................

train1_NErrors= 36280/1.53431e+06 2.36458
Class01= 828/1.49766e+06	0.0552864
Class11= 35452/36658	96.7101

 counting_test_errors.........

test1_NErrors= 8999/388683 2.31525
Class01= 231/379651	0.0608454
Class11= 8768/9032	97.0771

.................................
Epoch 481 Error= 134994 0 (434280,656466) 
.................................
Epoch 482 Error= 134959 0 (458620,669219) 
.................................
Epoch 483 Error= 134921 0 (473567,662762) 
.................................
Epoch 484 Error= 134875 0 (489072,664319) 
.................................
Epoch 485 Error= 134828 0 (501155,667443) 
.................................
Epoch 486 Error= 134802 0 (517712,669853) 
.................................
Epoch 487 Error= 134786 0 (529549,671182) 
.................................
Epoch 488 Error= 134724 0 (550822,669612) 
.................................
Epoch 489 Error= 134714 0 (566987,676640) 
.................................
Epoch 490 Error= 134728 0 (581075,677412) 
 counting_train_errors.................................

train1_NErrors= 36304/1.53431e+06 2.36614
Class01= 868/1.49766e+06	0.0579573
Class11= 35436/36658	96.6665

 counting_test_errors.........

test1_NErrors= 9007/388683 2.31731
Class01= 239/379651	0.0629526
Class11= 8768/9032	97.0771

.................................
Epoch 491 Error= 134653 0 (596276,678010) 
.................................
Epoch 492 Error= 134631 0 (591421,675501) 
.................................
Epoch 493 Error= 134672 0 (606121,686130) 
.................................
Epoch 494 Error= 134628 0 (625503,681786) 
.................................
Epoch 495 Error= 134615 0 (619024,678915) 
.................................
Epoch 496 Error= 134585 0 (640154,686855) 
.................................
Epoch 497 Error= 134589 0 (648741,686568) 
.................................
Epoch 498 Error= 134558 0 (642995,692297) 
.................................
Epoch 499 Error= 134572 0 (653726,691522) 
.................................
Epoch 500 Error= 134483 0 (648618,696109) 
 counting_train_errors.................................

train1_NErrors= 36305/1.53431e+06 2.36621
Class01= 905/1.49766e+06	0.0604278
Class11= 35400/36658	96.5683

 counting_test_errors.........

test1_NErrors= 9014/388683 2.31911
Class01= 258/379651	0.0679572
Class11= 8756/9032	96.9442

.................................
Epoch 501 Error= 134494 0 (676881,686330) 
.................................
Epoch 502 Error= 134501 0 (674375,692272) 
.................................
Epoch 503 Error= 134522 0 (665103,690481) 
.................................
Epoch 504 Error= 134411 0 (686435,697902) 
.................................
Epoch 505 Error= 134442 0 (676931,691609) 
.................................
Epoch 506 Error= 134413 0 (692752,694430) 
.................................
Epoch 507 Error= 134448 0 (685912,700381) 
.................................
Epoch 508 Error= 134419 0 (683577,696278) 
.................................
Epoch 509 Error= 134378 0 (685890,697853) 
.................................
Epoch 510 Error= 134441 0 (683553,690718) 
 counting_train_errors.................................

train1_NErrors= 36339/1.53431e+06 2.36842
Class01= 1306/1.49766e+06	0.087203
Class11= 35033/36658	95.5671

 counting_test_errors.........

test1_NErrors= 9036/388683 2.32477
Class01= 364/379651	0.0958775
Class11= 8672/9032	96.0142

.................................
Epoch 511 Error= 134375 0 (718531,704299) 
.................................
Epoch 512 Error= 134399 0 (706440,697540) 
.................................
Epoch 513 Error= 134310 0 (708024,707881) 
.................................
Epoch 514 Error= 134335 0 (719052,703241) 
.................................
Epoch 515 Error= 134297 0 (712311,708255) 
.................................
Epoch 516 Error= 134312 0 (696995,705265) 
.................................
Epoch 517 Error= 134258 0 (719095,710221) 
.................................
Epoch 518 Error= 134287 0 (690398,703219) 
.................................
Epoch 519 Error= 134250 0 (724767,704270) 
.................................
Epoch 520 Error= 134214 0 (715726,701351) 
 counting_train_errors.................................

train1_NErrors= 36268/1.53431e+06 2.36379
Class01= 891/1.49766e+06	0.059493
Class11= 35377/36658	96.5055

 counting_test_errors.........

test1_NErrors= 9018/388683 2.32014
Class01= 260/379651	0.0684839
Class11= 8758/9032	96.9663

.................................
Epoch 521 Error= 134231 0 (701413,703883) 
.................................
Epoch 522 Error= 134169 0 (720103,712788) 
.................................
Epoch 523 Error= 134208 0 (730446,712966) 
.................................
Epoch 524 Error= 134205 0 (727791,710834) 
.................................
Epoch 525 Error= 134176 0 (717949,715788) 
.................................
Epoch 526 Error= 134168 0 (742621,712939) 
.................................
Epoch 527 Error= 134137 0 (770420,711371) 
.................................
Epoch 528 Error= 134140 0 (744872,723773) 
.................................
Epoch 529 Error= 134109 0 (745085,713109) 
.................................
Epoch 530 Error= 134115 0 (746752,714538) 
 counting_train_errors.................................

train1_NErrors= 36246/1.53431e+06 2.36236
Class01= 645/1.49766e+06	0.0430673
Class11= 35601/36658	97.1166

 counting_test_errors.........

test1_NErrors= 9009/388683 2.31783
Class01= 199/379651	0.0524166
Class11= 8810/9032	97.5421

.................................
Epoch 531 Error= 134102 0 (736666,720274) 
.................................
Epoch 532 Error= 134108 0 (740409,716619) 
.................................
Epoch 533 Error= 134102 0 (750005,715760) 
.................................
Epoch 534 Error= 134024 0 (756205,717935) 
.................................
Epoch 535 Error= 134109 0 (730014,723752) 
.................................
Epoch 536 Error= 134065 0 (762423,726527) 
.................................
Epoch 537 Error= 134026 0 (774432,720159) 
.................................
Epoch 538 Error= 134070 0 (751425,723956) 
.................................
Epoch 539 Error= 134017 0 (742759,721583) 
.................................
Epoch 540 Error= 134020 0 (734873,726473) 
 counting_train_errors.................................

train1_NErrors= 36243/1.53431e+06 2.36216
Class01= 923/1.49766e+06	0.0616297
Class11= 35320/36658	96.35

 counting_test_errors.........

test1_NErrors= 9005/388683 2.3168
Class01= 266/379651	0.0700643
Class11= 8739/9032	96.756

.................................
Epoch 541 Error= 133996 0 (756190,728885) 
.................................
Epoch 542 Error= 133962 0 (735969,729662) 
.................................
Epoch 543 Error= 133964 0 (735328,728087) 
.................................
Epoch 544 Error= 133931 0 (748267,729101) 
.................................
Epoch 545 Error= 133963 0 (744553,724242) 
.................................
Epoch 546 Error= 133967 0 (735114,734125) 
.................................
Epoch 547 Error= 133873 0 (747951,730358) 
.................................
Epoch 548 Error= 133904 0 (732333,728531) 
.................................
Epoch 549 Error= 133953 0 (745832,734123) 
.................................
Epoch 550 Error= 133882 0 (774329,731747) 
 counting_train_errors.................................

train1_NErrors= 36250/1.53431e+06 2.36262
Class01= 681/1.49766e+06	0.0454711
Class11= 35569/36658	97.0293

 counting_test_errors.........

test1_NErrors= 9010/388683 2.31808
Class01= 207/379651	0.0545238
Class11= 8803/9032	97.4646

.................................
Epoch 551 Error= 133864 0 (735032,733962) 
.................................
Epoch 552 Error= 133869 0 (766479,737096) 
.................................
Epoch 553 Error= 133927 0 (770420,727485) 
.................................
Epoch 554 Error= 133810 0 (759401,738306) 
.................................
Epoch 555 Error= 133764 0 (753385,734239) 
.................................
Epoch 556 Error= 133856 0 (768230,744959) 
.................................
Epoch 557 Error= 133832 0 (757525,738174) 
.................................
Epoch 558 Error= 133817 0 (756513,740118) 
.................................
Epoch 559 Error= 133768 0 (760405,745614) 
.................................
Epoch 560 Error= 133739 0 (754055,742714) 
 counting_train_errors.................................

train1_NErrors= 36241/1.53431e+06 2.36203
Class01= 819/1.49766e+06	0.0546855
Class11= 35422/36658	96.6283

 counting_test_errors.........

test1_NErrors= 9016/388683 2.31963
Class01= 247/379651	0.0650598
Class11= 8769/9032	97.0881

.................................
Epoch 561 Error= 133776 0 (754220,753951) 
.................................
Epoch 562 Error= 133758 0 (763193,745454) 
.................................
Epoch 563 Error= 133764 0 (753412,749366) 
.................................
Epoch 564 Error= 133742 0 (736123,747998) 
.................................
Epoch 565 Error= 133757 0 (762005,744397) 
.................................
Epoch 566 Error= 133726 0 (772279,755307) 
.................................
Epoch 567 Error= 133672 0 (752809,749588) 
.................................
Epoch 568 Error= 133653 0 (774209,759215) 
.................................
Epoch 569 Error= 133610 0 (773816,757842) 
.................................
Epoch 570 Error= 133665 0 (753767,752109) 
 counting_train_errors.................................

train1_NErrors= 36262/1.53431e+06 2.3634
Class01= 1219/1.49766e+06	0.0813939
Class11= 35043/36658	95.5944

 counting_test_errors.........

test1_NErrors= 9026/388683 2.3222
Class01= 347/379651	0.0913997
Class11= 8679/9032	96.0917

.................................
Epoch 571 Error= 133609 0 (765780,756105) 
.................................
Epoch 572 Error= 133661 0 (759339,769300) 
.................................
Epoch 573 Error= 133625 0 (779351,758035) 
.................................
Epoch 574 Error= 133550 0 (770885,765390) 
.................................
Epoch 575 Error= 133656 0 (744300,750236) 
.................................
Epoch 576 Error= 133604 0 (769923,761852) 
.................................
Epoch 577 Error= 133570 0 (742329,766522) 
.................................
Epoch 578 Error= 133601 0 (759823,766749) 
.................................
Epoch 579 Error= 133556 0 (764617,756669) 
.................................
Epoch 580 Error= 133600 0 (740208,764603) 
 counting_train_errors.................................

train1_NErrors= 36191/1.53431e+06 2.35878
Class01= 775/1.49766e+06	0.0517476
Class11= 35416/36658	96.6119

 counting_test_errors.........

test1_NErrors= 9017/388683 2.31989
Class01= 240/379651	0.063216
Class11= 8777/9032	97.1767

.................................
Epoch 581 Error= 133496 0 (751773,768161) 
.................................
Epoch 582 Error= 133557 0 (746086,774067) 
.................................
Epoch 583 Error= 133502 0 (774124,775202) 
.................................
Epoch 584 Error= 133535 0 (745007,769646) 
.................................
Epoch 585 Error= 133503 0 (758661,770363) 
.................................
Epoch 586 Error= 133501 0 (743560,774454) 
.................................
Epoch 587 Error= 133512 0 (762710,784711) 
.................................
Epoch 588 Error= 133491 0 (749526,773331) 
.................................
Epoch 589 Error= 133505 0 (767551,780594) 
.................................
Epoch 590 Error= 133477 0 (762870,780861) 
 counting_train_errors.................................

train1_NErrors= 36224/1.53431e+06 2.36093
Class01= 1098/1.49766e+06	0.0733146
Class11= 35126/36658	95.8208

 counting_test_errors.........

test1_NErrors= 9030/388683 2.32323
Class01= 325/379651	0.0856049
Class11= 8705/9032	96.3795

.................................
Epoch 591 Error= 133457 0 (731618,778476) 
.................................
Epoch 592 Error= 133440 0 (770577,782519) 
.................................
Epoch 593 Error= 133456 0 (767805,795344) 
.................................
Epoch 594 Error= 133419 0 (744471,789838) 
.................................
Epoch 595 Error= 133449 0 (775694,793009) 
.................................
Epoch 596 Error= 133455 0 (764288,791627) 
.................................
Epoch 597 Error= 133410 0 (750604,790925) 
.................................
Epoch 598 Error= 133400 0 (773069,792533) 
.................................
Epoch 599 Error= 133375 0 (756862,784162) 
.................................
Epoch 600 Error= 133326 0 (753905,793642) 
 counting_train_errors.................................

train1_NErrors= 36227/1.53431e+06 2.36112
Class01= 799/1.49766e+06	0.0533501
Class11= 35428/36658	96.6447

 counting_test_errors.........

test1_NErrors= 9026/388683 2.3222
Class01= 252/379651	0.0663768
Class11= 8774/9032	97.1435

.................................
Epoch 601 Error= 133357 0 (780644,796952) 
.................................
Epoch 602 Error= 133376 0 (752673,783964) 
.................................
Epoch 603 Error= 133338 0 (751588,791675) 
.................................
Epoch 604 Error= 133401 0 (744244,791117) 
.................................
Epoch 605 Error= 133347 0 (759839,791745) 
.................................
Epoch 606 Error= 133352 0 (756482,794414) 
.................................
Epoch 607 Error= 133325 0 (768957,791487) 
.................................
Epoch 608 Error= 133303 0 (765334,793120) 
.................................
Epoch 609 Error= 133312 0 (764697,804089) 
.................................
Epoch 610 Error= 133250 0 (749606,801897) 
 counting_train_errors.................................

train1_NErrors= 36177/1.53431e+06 2.35786
Class01= 972/1.49766e+06	0.0649015
Class11= 35205/36658	96.0363

 counting_test_errors.........

test1_NErrors= 9033/388683 2.324
Class01= 311/379651	0.0819173
Class11= 8722/9032	96.5678

.................................
Epoch 611 Error= 133306 0 (745257,800744) 
.................................
Epoch 612 Error= 133316 0 (741235,805512) 
.................................
Epoch 613 Error= 133228 0 (738376,804788) 
.................................
Epoch 614 Error= 133250 0 (751198,799738) 
.................................
Epoch 615 Error= 133221 0 (759319,808296) 
.................................
Epoch 616 Error= 133209 0 (776981,806805) 
.................................
Epoch 617 Error= 133307 0 (729469,808830) 
.................................
Epoch 618 Error= 133194 0 (757513,809136) 
.................................
Epoch 619 Error= 133229 0 (763355,806138) 
.................................
Epoch 620 Error= 133186 0 (770443,813789) 
 counting_train_errors.................................

train1_NErrors= 36172/1.53431e+06 2.35754
Class01= 1057/1.49766e+06	0.070577
Class11= 35115/36658	95.7908

 counting_test_errors.........

test1_NErrors= 9039/388683 2.32555
Class01= 339/379651	0.0892925
Class11= 8700/9032	96.3242

.................................
Epoch 621 Error= 133214 0 (774797,809718) 
.................................
Epoch 622 Error= 133213 0 (774367,818040) 
.................................
Epoch 623 Error= 133196 0 (742967,803502) 
.................................
Epoch 624 Error= 133191 0 (773368,812403) 
.................................
Epoch 625 Error= 133164 0 (768094,816120) 
.................................
Epoch 626 Error= 133137 0 (757955,795895) 
.................................
Epoch 627 Error= 133204 0 (778022,816934) 
.................................
Epoch 628 Error= 133157 0 (756205,817392) 
.................................
Epoch 629 Error= 133189 0 (757788,813780) 
.................................
Epoch 630 Error= 133164 0 (743786,814878) 
 counting_train_errors.................................

train1_NErrors= 36185/1.53431e+06 2.35838
Class01= 1189/1.49766e+06	0.0793908
Class11= 34996/36658	95.4662

 counting_test_errors.........

test1_NErrors= 9024/388683 2.32169
Class01= 354/379651	0.0932435
Class11= 8670/9032	95.992

.................................
Epoch 631 Error= 133180 0 (756865,812849) 
.................................
Epoch 632 Error= 133131 0 (756908,809534) 
.................................
Epoch 633 Error= 133095 0 (757032,822847) 
.................................
Epoch 634 Error= 133109 0 (761764,819542) 
.................................
Epoch 635 Error= 133143 0 (750462,821385) 
.................................
Epoch 636 Error= 133124 0 (768638,815431) 
.................................
Epoch 637 Error= 133082 0 (767319,819610) 
.................................
Epoch 638 Error= 133103 0 (745580,829538) 
.................................
Epoch 639 Error= 133037 0 (760384,826899) 
.................................
Epoch 640 Error= 133032 0 (756753,814083) 
 counting_train_errors.................................

train1_NErrors= 36170/1.53431e+06 2.35741
Class01= 849/1.49766e+06	0.0566886
Class11= 35321/36658	96.3528

 counting_test_errors.........

test1_NErrors= 9024/388683 2.32169
Class01= 277/379651	0.0729617
Class11= 8747/9032	96.8446

.................................
Epoch 641 Error= 133103 0 (740521,821954) 
.................................
Epoch 642 Error= 133083 0 (726230,824469) 
.................................
Epoch 643 Error= 133056 0 (747443,811477) 
.................................
Epoch 644 Error= 133045 0 (751333,824159) 
.................................
Epoch 645 Error= 133066 0 (759741,822579) 
.................................
Epoch 646 Error= 133052 0 (761615,823554) 
.................................
Epoch 647 Error= 132985 0 (756097,825433) 
.................................
Epoch 648 Error= 133048 0 (744960,822066) 
.................................
Epoch 649 Error= 133034 0 (764059,819636) 
.................................
Epoch 650 Error= 132981 0 (749760,826031) 
 counting_train_errors.................................

train1_NErrors= 36130/1.53431e+06 2.3548
Class01= 1285/1.49766e+06	0.0858008
Class11= 34845/36658	95.0543

 counting_test_errors.........

test1_NErrors= 9053/388683 2.32915
Class01= 400/379651	0.10536
Class11= 8653/9032	95.8038

.................................
Epoch 651 Error= 133046 0 (757358,818989) 
.................................
Epoch 652 Error= 132997 0 (753215,820055) 
.................................
Epoch 653 Error= 132978 0 (745239,821445) 
.................................
Epoch 654 Error= 133002 0 (751763,821018) 
.................................
Epoch 655 Error= 132970 0 (747503,827325) 
.................................
Epoch 656 Error= 132941 0 (757308,825843) 
.................................
Epoch 657 Error= 132958 0 (748168,826082) 
.................................
Epoch 658 Error= 133011 0 (760945,826666) 
.................................
Epoch 659 Error= 132908 0 (755242,829034) 
.................................
Epoch 660 Error= 132914 0 (761871,822427) 
 counting_train_errors.................................

train1_NErrors= 36112/1.53431e+06 2.35363
Class01= 1093/1.49766e+06	0.0729808
Class11= 35019/36658	95.5289

 counting_test_errors.........

test1_NErrors= 9018/388683 2.32014
Class01= 335/379651	0.0882389
Class11= 8683/9032	96.136

.................................
Epoch 661 Error= 132943 0 (746720,830997) 
.................................
Epoch 662 Error= 132971 0 (758255,836860) 
.................................
Epoch 663 Error= 132931 0 (750059,828671) 
.................................
Epoch 664 Error= 132956 0 (768519,825045) 
.................................
Epoch 665 Error= 132925 0 (729135,831329) 
.................................
Epoch 666 Error= 132936 0 (751449,828901) 
.................................
Epoch 667 Error= 132925 0 (734003,833343) 
.................................
Epoch 668 Error= 132940 0 (752940,831454) 
.................................
Epoch 669 Error= 132920 0 (727628,840176) 
.................................
Epoch 670 Error= 132882 0 (751031,819809) 
 counting_train_errors.................................

train1_NErrors= 36133/1.53431e+06 2.355
Class01= 1369/1.49766e+06	0.0914096
Class11= 34764/36658	94.8333

 counting_test_errors.........

test1_NErrors= 9032/388683 2.32374
Class01= 412/379651	0.108521
Class11= 8620/9032	95.4384

.................................
Epoch 671 Error= 132892 0 (738857,833294) 
.................................
Epoch 672 Error= 132849 0 (760199,826931) 
.................................
Epoch 673 Error= 132827 0 (715321,831681) 
.................................
Epoch 674 Error= 132855 0 (724798,830488) 
.................................
Epoch 675 Error= 132837 0 (749899,839600) 
.................................
Epoch 676 Error= 132855 0 (730273,822800) 
.................................
Epoch 677 Error= 132906 0 (750538,833696) 
.................................
Epoch 678 Error= 132831 0 (739697,830169) 
.................................
Epoch 679 Error= 132801 0 (734957,848772) 
.................................
Epoch 680 Error= 132903 0 (729576,826932) 
 counting_train_errors.................................

train1_NErrors= 36175/1.53431e+06 2.35773
Class01= 1611/1.49766e+06	0.107568
Class11= 34564/36658	94.2877

 counting_test_errors.........

test1_NErrors= 9025/388683 2.32194
Class01= 462/379651	0.121691
Class11= 8563/9032	94.8074

.................................
Epoch 681 Error= 132763 0 (718425,830043) 
.................................
Epoch 682 Error= 132949 0 (704623,830734) 
.................................
Epoch 683 Error= 132828 0 (730384,830079) 
.................................
Epoch 684 Error= 132799 0 (723908,832390) 
.................................
Epoch 685 Error= 132792 0 (719424,838198) 
.................................
Epoch 686 Error= 132832 0 (710156,840257) 
.................................
Epoch 687 Error= 132770 0 (702261,840988) 
.................................
Epoch 688 Error= 132736 0 (701030,837350) 
.................................
Epoch 689 Error= 132765 0 (707543,838097) 
.................................
Epoch 690 Error= 132793 0 (697576,837908) 
 counting_train_errors.................................

train1_NErrors= 36136/1.53431e+06 2.35519
Class01= 822/1.49766e+06	0.0548858
Class11= 35314/36658	96.3337

 counting_test_errors.........

test1_NErrors= 9020/388683 2.32066
Class01= 277/379651	0.0729617
Class11= 8743/9032	96.8003

.................................
Epoch 691 Error= 132777 0 (694410,832120) 
.................................
Epoch 692 Error= 132740 0 (710184,836359) 
.................................
Epoch 693 Error= 132775 0 (704019,831591) 
.................................
Epoch 694 Error= 132735 0 (717670,833972) 
.................................
Epoch 695 Error= 132894 0 (702647,827621) 
.................................
Epoch 696 Error= 132760 0 (709857,835957) 
.................................
Epoch 697 Error= 132738 0 (696730,828933) 
.................................
Epoch 698 Error= 132724 0 (703735,841675) 
.................................
Epoch 699 Error= 132734 0 (699703,828423) 
.................................
Epoch 700 Error= 132778 0 (705865,829559) 
 counting_train_errors.................................

train1_NErrors= 36106/1.53431e+06 2.35324
Class01= 1125/1.49766e+06	0.0751174
Class11= 34981/36658	95.4253

 counting_test_errors.........

test1_NErrors= 9014/388683 2.31911
Class01= 340/379651	0.0895559
Class11= 8674/9032	96.0363

.................................
Epoch 701 Error= 132725 0 (701627,834605) 
.................................
Epoch 702 Error= 132704 0 (698036,831770) 
.................................
Epoch 703 Error= 132685 0 (689186,837702) 
.................................
Epoch 704 Error= 132738 0 (704426,833405) 
.................................
Epoch 705 Error= 132671 0 (697772,828551) 
.................................
Epoch 706 Error= 132712 0 (691681,832452) 
.................................
Epoch 707 Error= 132679 0 (690837,835129) 
.................................
Epoch 708 Error= 132709 0 (689846,821499) 
.................................
Epoch 709 Error= 132697 0 (686605,832864) 
.................................
Epoch 710 Error= 132659 0 (671199,830489) 
 counting_train_errors.................................

train1_NErrors= 36155/1.53431e+06 2.35643
Class01= 1522/1.49766e+06	0.101626
Class11= 34633/36658	94.476

 counting_test_errors.........

test1_NErrors= 9026/388683 2.3222
Class01= 443/379651	0.116686
Class11= 8583/9032	95.0288

.................................
Epoch 711 Error= 132698 0 (693736,833020) 
.................................
Epoch 712 Error= 132631 0 (675027,847337) 
.................................
Epoch 713 Error= 132603 0 (687014,837758) 
.................................
Epoch 714 Error= 132615 0 (666983,838565) 
.................................
Epoch 715 Error= 132631 0 (696185,838399) 
.................................
Epoch 716 Error= 132614 0 (661058,846932) 
.................................
Epoch 717 Error= 132607 0 (673785,835509) 
.................................
Epoch 718 Error= 132666 0 (683634,834083) 
.................................
Epoch 719 Error= 132820 0 (646948,837643) 
.................................
Epoch 720 Error= 132676 0 (638530,842161) 
 counting_train_errors.................................

train1_NErrors= 36104/1.53431e+06 2.35311
Class01= 1254/1.49766e+06	0.0837309
Class11= 34850/36658	95.0679

 counting_test_errors.........

test1_NErrors= 9015/388683 2.31937
Class01= 378/379651	0.0995651
Class11= 8637/9032	95.6267

.................................
Epoch 721 Error= 132563 0 (661917,838246) 
.................................
Epoch 722 Error= 132672 0 (646079,839325) 
.................................
Epoch 723 Error= 132613 0 (658158,839002) 
.................................
Epoch 724 Error= 132594 0 (666161,845795) 
.................................
Epoch 725 Error= 132630 0 (659001,842083) 
.................................
Epoch 726 Error= 132615 0 (654222,829937) 
.................................
Epoch 727 Error= 132538 0 (626504,838725) 
.................................
Epoch 728 Error= 132581 0 (668191,844201) 
.................................
Epoch 729 Error= 132519 0 (629791,844955) 
.................................
Epoch 730 Error= 132586 0 (644398,831391) 
 counting_train_errors.................................

train1_NErrors= 36083/1.53431e+06 2.35174
Class01= 1005/1.49766e+06	0.0671049
Class11= 35078/36658	95.6899

 counting_test_errors.........

test1_NErrors= 9002/388683 2.31603
Class01= 315/379651	0.0829709
Class11= 8687/9032	96.1802

.................................
Epoch 731 Error= 132590 0 (635967,837754) 
.................................
Epoch 732 Error= 132511 0 (655558,836598) 
.................................
Epoch 733 Error= 132530 0 (654757,834131) 
.................................
Epoch 734 Error= 132507 0 (647995,848602) 
.................................
Epoch 735 Error= 132546 0 (644911,845766) 
.................................
Epoch 736 Error= 132564 0 (646494,831607) 
.................................
Epoch 737 Error= 132511 0 (642185,845874) 
.................................
Epoch 738 Error= 132566 0 (627406,830805) 
.................................
Epoch 739 Error= 132510 0 (621684,840136) 
.................................
Epoch 740 Error= 132514 0 (636260,845021) 
 counting_train_errors.................................

train1_NErrors= 36100/1.53431e+06 2.35284
Class01= 1101/1.49766e+06	0.0735149
Class11= 34999/36658	95.4744

 counting_test_errors.........

test1_NErrors= 9023/388683 2.32143
Class01= 350/379651	0.0921899
Class11= 8673/9032	96.0252

.................................
Epoch 741 Error= 132513 0 (638951,839572) 
.................................
Epoch 742 Error= 132474 0 (627449,841329) 
.................................
Epoch 743 Error= 132504 0 (626060,837096) 
.................................
Epoch 744 Error= 132441 0 (630259,842125) 
.................................
Epoch 745 Error= 132520 0 (615999,830037) 
.................................
Epoch 746 Error= 132480 0 (633771,843168) 
.................................
Epoch 747 Error= 132468 0 (611385,829997) 
.................................
Epoch 748 Error= 132458 0 (623790,835182) 
.................................
Epoch 749 Error= 132513 0 (632605,834501) 
.................................
Epoch 750 Error= 132473 0 (603667,833424) 
 counting_train_errors.................................

train1_NErrors= 36125/1.53431e+06 2.35447
Class01= 1494/1.49766e+06	0.099756
Class11= 34631/36658	94.4705

 counting_test_errors.........

test1_NErrors= 9008/388683 2.31757
Class01= 432/379651	0.113789
Class11= 8576/9032	94.9513

.................................
Epoch 751 Error= 132453 0 (627916,848197) 
.................................
Epoch 752 Error= 132468 0 (630834,840095) 
.................................
Epoch 753 Error= 132444 0 (610938,845033) 
.................................
Epoch 754 Error= 132457 0 (610015,847494) 
.................................
Epoch 755 Error= 132426 0 (622585,851418) 
.................................
Epoch 756 Error= 132370 0 (611347,844862) 
.................................
Epoch 757 Error= 132484 0 (599685,842897) 
.................................
Epoch 758 Error= 132355 0 (610014,844320) 
.................................
Epoch 759 Error= 132450 0 (600495,847789) 
.................................
Epoch 760 Error= 132430 0 (594822,838243) 
 counting_train_errors.................................

train1_NErrors= 36095/1.53431e+06 2.35252
Class01= 1527/1.49766e+06	0.101959
Class11= 34568/36658	94.2987

 counting_test_errors.........

test1_NErrors= 9023/388683 2.32143
Class01= 448/379651	0.118003
Class11= 8575/9032	94.9402

.................................
Epoch 761 Error= 132442 0 (615904,841115) 
.................................
Epoch 762 Error= 132430 0 (589953,837916) 
.................................
Epoch 763 Error= 132414 0 (589472,843829) 
.................................
Epoch 764 Error= 132372 0 (602889,844008) 
.................................
Epoch 765 Error= 132423 0 (616726,850979) 
.................................
Epoch 766 Error= 132367 0 (596439,838480) 
.................................
Epoch 767 Error= 132335 0 (588388,850968) 
.................................
Epoch 768 Error= 132421 0 (606744,836678) 
.................................
Epoch 769 Error= 132368 0 (587860,846379) 
.................................
Epoch 770 Error= 132370 0 (587777,842983) 
 counting_train_errors.................................

train1_NErrors= 36145/1.53431e+06 2.35578
Class01= 1656/1.49766e+06	0.110573
Class11= 34489/36658	94.0831

 counting_test_errors.........

test1_NErrors= 9061/388683 2.33121
Class01= 494/379651	0.13012
Class11= 8567/9032	94.8516

.................................
Epoch 771 Error= 132414 0 (595865,839428) 
.................................
Epoch 772 Error= 132304 0 (590966,843395) 
.................................
Epoch 773 Error= 132336 0 (588170,854931) 
.................................
Epoch 774 Error= 132291 0 (591935,853891) 
.................................
Epoch 775 Error= 132318 0 (579559,849782) 
.................................
Epoch 776 Error= 132388 0 (585754,856274) 
.................................
Epoch 777 Error= 132361 0 (587080,848432) 
.................................
Epoch 778 Error= 132293 0 (585009,855166) 
.................................
Epoch 779 Error= 132320 0 (565442,846615) 
.................................
Epoch 780 Error= 132365 0 (573222,844441) 
 counting_train_errors.................................

train1_NErrors= 36120/1.53431e+06 2.35415
Class01= 1615/1.49766e+06	0.107835
Class11= 34505/36658	94.1268

 counting_test_errors.........

test1_NErrors= 9044/388683 2.32683
Class01= 474/379651	0.124852
Class11= 8570/9032	94.8849

.................................
Epoch 781 Error= 132344 0 (580790,846357) 
.................................
Epoch 782 Error= 132415 0 (596914,841261) 
.................................
Epoch 783 Error= 132292 0 (571972,858598) 
.................................
Epoch 784 Error= 132324 0 (576279,848387) 
.................................
Epoch 785 Error= 132961 0 (611756,834973) 
.................................
Epoch 786 Error= 132345 0 (554947,850051) 
.................................
Epoch 787 Error= 132342 0 (565905,835299) 
.................................
Epoch 788 Error= 132254 0 (560899,835875) 
.................................
Epoch 789 Error= 132268 0 (557256,849092) 
.................................
Epoch 790 Error= 132257 0 (553407,850056) 
 counting_train_errors.................................

train1_NErrors= 35979/1.53431e+06 2.34496
Class01= 1343/1.49766e+06	0.0896735
Class11= 34636/36658	94.4842

 counting_test_errors.........

test1_NErrors= 9003/388683 2.31628
Class01= 406/379651	0.10694
Class11= 8597/9032	95.1838

.................................
Epoch 791 Error= 132229 0 (562075,842525) 
.................................
Epoch 792 Error= 132236 0 (553224,841834) 
.................................
Epoch 793 Error= 132321 0 (567385,843817) 
.................................
Epoch 794 Error= 132201 0 (548172,849171) 
.................................
Epoch 795 Error= 132232 0 (552813,843284) 
.................................
Epoch 796 Error= 132211 0 (552687,857604) 
.................................
Epoch 797 Error= 132218 0 (567640,839776) 
.................................
Epoch 798 Error= 132239 0 (559087,850111) 
.................................
Epoch 799 Error= 132219 0 (540454,841919) 
.................................
Epoch 800 Error= 132159 0 (562009,855405) 
 counting_train_errors.................................

train1_NErrors= 36056/1.53431e+06 2.34998
Class01= 1208/1.49766e+06	0.0806594
Class11= 34848/36658	95.0625

 counting_test_errors.........

test1_NErrors= 9025/388683 2.32194
Class01= 387/379651	0.101936
Class11= 8638/9032	95.6377

.................................
Epoch 801 Error= 132224 0 (547553,837858) 
.................................
Epoch 802 Error= 132245 0 (579797,858278) 
.................................
Epoch 803 Error= 132204 0 (548694,843562) 
.................................
Epoch 804 Error= 132248 0 (554939,845704) 
.................................
Epoch 805 Error= 132252 0 (555460,854292) 
.................................
Epoch 806 Error= 132233 0 (562286,841318) 
.................................
Epoch 807 Error= 132181 0 (550625,852298) 
.................................
Epoch 808 Error= 132175 0 (552258,846284) 
.................................
Epoch 809 Error= 132145 0 (556503,852525) 
.................................
Epoch 810 Error= 132172 0 (551476,844005) 
 counting_train_errors.................................

train1_NErrors= 36041/1.53431e+06 2.349
Class01= 1178/1.49766e+06	0.0786563
Class11= 34863/36658	95.1034

 counting_test_errors.........

test1_NErrors= 9006/388683 2.31706
Class01= 362/379651	0.0953507
Class11= 8644/9032	95.7042

.................................
Epoch 811 Error= 132147 0 (556649,857824) 
.................................
Epoch 812 Error= 132165 0 (566664,846717) 
.................................
Epoch 813 Error= 132143 0 (539894,845945) 
.................................
Epoch 814 Error= 132144 0 (549079,855489) 
.................................
Epoch 815 Error= 132171 0 (534937,853936) 
.................................
Epoch 816 Error= 132140 0 (546271,850494) 
.................................
Epoch 817 Error= 132162 0 (548473,856322) 
.................................
Epoch 818 Error= 132115 0 (537478,848318) 
.................................
Epoch 819 Error= 132111 0 (538485,852921) 
.................................
Epoch 820 Error= 132063 0 (555147,848690) 
 counting_train_errors.................................

train1_NErrors= 35997/1.53431e+06 2.34613
Class01= 910/1.49766e+06	0.0607617
Class11= 35087/36658	95.7144

 counting_test_errors.........

test1_NErrors= 8993/388683 2.31371
Class01= 300/379651	0.0790199
Class11= 8693/9032	96.2467

.................................
Epoch 821 Error= 132138 0 (534040,865184) 
.................................
Epoch 822 Error= 132098 0 (547958,853242) 
.................................
Epoch 823 Error= 132084 0 (540399,845426) 
.................................
Epoch 824 Error= 132155 0 (542105,852867) 
.................................
Epoch 825 Error= 132083 0 (535542,851478) 
.................................
Epoch 826 Error= 132078 0 (542809,858937) 
.................................
Epoch 827 Error= 132131 0 (551553,837694) 
.................................
Epoch 828 Error= 132077 0 (537183,846072) 
.................................
Epoch 829 Error= 132079 0 (549620,855385) 
.................................
Epoch 830 Error= 132086 0 (544749,852003) 
 counting_train_errors.................................

train1_NErrors= 36096/1.53431e+06 2.35258
Class01= 1832/1.49766e+06	0.122325
Class11= 34264/36658	93.4694

 counting_test_errors.........

test1_NErrors= 9037/388683 2.32503
Class01= 529/379651	0.139338
Class11= 8508/9032	94.1984

.................................
Epoch 831 Error= 132046 0 (522841,851136) 
.................................
Epoch 832 Error= 132078 0 (540922,864837) 
.................................
Epoch 833 Error= 132054 0 (536333,854313) 
.................................
Epoch 834 Error= 132014 0 (542515,853043) 
.................................
Epoch 835 Error= 132413 0 (575316,834879) 
.................................
Epoch 836 Error= 132037 0 (528669,854885) 
.................................
Epoch 837 Error= 132029 0 (517345,847726) 
.................................
Epoch 838 Error= 132052 0 (515353,853908) 
.................................
Epoch 839 Error= 132060 0 (528431,853106) 
.................................
Epoch 840 Error= 132044 0 (526650,861325) 
 counting_train_errors.................................

train1_NErrors= 36009/1.53431e+06 2.34691
Class01= 772/1.49766e+06	0.0515473
Class11= 35237/36658	96.1236

 counting_test_errors.........

test1_NErrors= 9008/388683 2.31757
Class01= 269/379651	0.0708545
Class11= 8739/9032	96.756

.................................
Epoch 841 Error= 131988 0 (532922,851579) 
.................................
Epoch 842 Error= 132037 0 (522169,850442) 
.................................
Epoch 843 Error= 131994 0 (520691,851440) 
.................................
Epoch 844 Error= 132056 0 (523193,852700) 
.................................
Epoch 845 Error= 132007 0 (529317,859243) 
.................................
Epoch 846 Error= 132040 0 (538907,848672) 
.................................
Epoch 847 Error= 131943 0 (525154,851974) 
.................................
Epoch 848 Error= 131980 0 (532034,857556) 
.................................
Epoch 849 Error= 131986 0 (543307,857401) 
.................................
Epoch 850 Error= 132038 0 (524863,851122) 
 counting_train_errors.................................

train1_NErrors= 36009/1.53431e+06 2.34691
Class01= 1543/1.49766e+06	0.103028
Class11= 34466/36658	94.0204

 counting_test_errors.........

test1_NErrors= 9033/388683 2.324
Class01= 483/379651	0.127222
Class11= 8550/9032	94.6634

.................................
Epoch 851 Error= 132008 0 (528174,855619) 
.................................
Epoch 852 Error= 131984 0 (527861,860385) 
.................................
Epoch 853 Error= 131967 0 (529326,846842) 
.................................
Epoch 854 Error= 131912 0 (532528,853822) 
.................................
Epoch 855 Error= 131954 0 (546593,861485) 
.................................
Epoch 856 Error= 131897 0 (533286,851713) 
.................................
Epoch 857 Error= 131950 0 (532773,859158) 
.................................
Epoch 858 Error= 131944 0 (521849,851471) 
.................................
Epoch 859 Error= 131888 0 (526593,854049) 
.................................
Epoch 860 Error= 131948 0 (549294,871561) 
 counting_train_errors.................................

train1_NErrors= 35937/1.53431e+06 2.34222
Class01= 1081/1.49766e+06	0.0721795
Class11= 34856/36658	95.0843

 counting_test_errors.........

test1_NErrors= 9017/388683 2.31989
Class01= 374/379651	0.0985115
Class11= 8643/9032	95.6931

.................................
Epoch 861 Error= 131916 0 (534834,863987) 
.................................
Epoch 862 Error= 131898 0 (526349,860129) 
.................................
Epoch 863 Error= 131926 0 (527622,853642) 
.................................
Epoch 864 Error= 131882 0 (539852,852964) 
.................................
Epoch 865 Error= 131887 0 (543823,855711) 
.................................
Epoch 866 Error= 131924 0 (532279,861992) 
.................................
Epoch 867 Error= 131934 0 (528004,860376) 
.................................
Epoch 868 Error= 131873 0 (537074,852982) 
.................................
Epoch 869 Error= 131875 0 (529853,857242) 
.................................
Epoch 870 Error= 131867 0 (527024,856325) 
 counting_train_errors.................................

train1_NErrors= 35947/1.53431e+06 2.34287
Class01= 1379/1.49766e+06	0.0920773
Class11= 34568/36658	94.2987

 counting_test_errors.........

test1_NErrors= 9021/388683 2.32091
Class01= 432/379651	0.113789
Class11= 8589/9032	95.0952

.................................
Epoch 871 Error= 131875 0 (557391,854357) 
.................................
Epoch 872 Error= 131858 0 (531057,864804) 
.................................
Epoch 873 Error= 131876 0 (521170,858609) 
.................................
Epoch 874 Error= 131896 0 (533230,867778) 
.................................
Epoch 875 Error= 131843 0 (540389,856926) 
.................................
Epoch 876 Error= 131845 0 (527874,859003) 
.................................
Epoch 877 Error= 131850 0 (532434,861298) 
.................................
Epoch 878 Error= 131879 0 (527954,860904) 
.................................
Epoch 879 Error= 131799 0 (531568,860892) 
.................................
Epoch 880 Error= 131823 0 (529689,860790) 
 counting_train_errors.................................

train1_NErrors= 35980/1.53431e+06 2.34502
Class01= 1201/1.49766e+06	0.080192
Class11= 34779/36658	94.8742

 counting_test_errors.........

test1_NErrors= 9008/388683 2.31757
Class01= 383/379651	0.100882
Class11= 8625/9032	95.4938

.................................
Epoch 881 Error= 131807 0 (539069,857290) 
.................................
Epoch 882 Error= 131811 0 (531447,852175) 
.................................
Epoch 883 Error= 131755 0 (536925,859824) 
.................................
Epoch 884 Error= 131819 0 (536258,858169) 
.................................
Epoch 885 Error= 131795 0 (532557,861141) 
.................................
Epoch 886 Error= 131813 0 (531534,856751) 
.................................
Epoch 887 Error= 131870 0 (535762,856346) 
.................................
Epoch 888 Error= 131800 0 (531425,863561) 
.................................
Epoch 889 Error= 131844 0 (532700,858240) 
.................................
Epoch 890 Error= 131767 0 (531002,861242) 
 counting_train_errors.................................

train1_NErrors= 35975/1.53431e+06 2.3447
Class01= 1179/1.49766e+06	0.0787231
Class11= 34796/36658	94.9206

 counting_test_errors.........

test1_NErrors= 9019/388683 2.3204
Class01= 394/379651	0.10378
Class11= 8625/9032	95.4938

.................................
Epoch 891 Error= 131794 0 (535385,853024) 
.................................
Epoch 892 Error= 131785 0 (530400,856049) 
.................................
Epoch 893 Error= 131785 0 (541700,857590) 
.................................
Epoch 894 Error= 131764 0 (543597,862715) 
.................................
Epoch 895 Error= 131760 0 (531379,853872) 
.................................
Epoch 896 Error= 131706 0 (524007,862822) 
.................................
Epoch 897 Error= 131758 0 (542524,859604) 
.................................
Epoch 898 Error= 131732 0 (537364,863425) 
.................................
Epoch 899 Error= 131806 0 (534004,858522) 
.................................
Epoch 900 Error= 131763 0 (538999,861481) 
 counting_train_errors.................................

train1_NErrors= 35954/1.53431e+06 2.34333
Class01= 848/1.49766e+06	0.0566219
Class11= 35106/36658	95.7663

 counting_test_errors.........

test1_NErrors= 8999/388683 2.31525
Class01= 289/379651	0.0761225
Class11= 8710/9032	96.4349

.................................
Epoch 901 Error= 131691 0 (522954,857446) 
.................................
Epoch 902 Error= 131708 0 (545227,865119) 
.................................
Epoch 903 Error= 131751 0 (546375,856293) 
.................................
Epoch 904 Error= 131714 0 (533154,855108) 
.................................
Epoch 905 Error= 131718 0 (528898,858146) 
.................................
Epoch 906 Error= 131642 0 (531984,863212) 
.................................
Epoch 907 Error= 131859 0 (563212,857409) 
.................................
Epoch 908 Error= 131688 0 (531660,861426) 
.................................
Epoch 909 Error= 131719 0 (531440,857057) 
.................................
Epoch 910 Error= 131701 0 (525563,850042) 
 counting_train_errors.................................

train1_NErrors= 35945/1.53431e+06 2.34274
Class01= 893/1.49766e+06	0.0596265
Class11= 35052/36658	95.619

 counting_test_errors.........

test1_NErrors= 8993/388683 2.31371
Class01= 296/379651	0.0779663
Class11= 8697/9032	96.291

.................................
Epoch 911 Error= 131718 0 (534819,852432) 
.................................
Epoch 912 Error= 131634 0 (547623,867583) 
.................................
Epoch 913 Error= 131667 0 (558596,853742) 
.................................
Epoch 914 Error= 131717 0 (526220,865003) 
.................................
Epoch 915 Error= 131624 0 (535586,857668) 
.................................
Epoch 916 Error= 131783 0 (573489,855671) 
.................................
Epoch 917 Error= 131761 0 (525946,857725) 
.................................
Epoch 918 Error= 131669 0 (527167,847676) 
.................................
Epoch 919 Error= 131682 0 (542743,856947) 
.................................
Epoch 920 Error= 131697 0 (532871,856337) 
 counting_train_errors.................................

train1_NErrors= 35907/1.53431e+06 2.34027
Class01= 1122/1.49766e+06	0.0749171
Class11= 34785/36658	94.8906

 counting_test_errors.........

test1_NErrors= 8993/388683 2.31371
Class01= 362/379651	0.0953507
Class11= 8631/9032	95.5602

.................................
Epoch 921 Error= 131673 0 (534524,859110) 
.................................
Epoch 922 Error= 131622 0 (532520,857923) 
.................................
Epoch 923 Error= 131732 0 (536972,854550) 
.................................
Epoch 924 Error= 131599 0 (539456,861251) 
.................................
Epoch 925 Error= 131664 0 (552991,861486) 
.................................
Epoch 926 Error= 131641 0 (535750,853318) 
.................................
Epoch 927 Error= 131585 0 (536368,851663) 
.................................
Epoch 928 Error= 131581 0 (541006,860607) 
.................................
Epoch 929 Error= 131599 0 (540703,860125) 
.................................
Epoch 930 Error= 131554 0 (537045,863463) 
 counting_train_errors.................................

train1_NErrors= 35884/1.53431e+06 2.33877
Class01= 1299/1.49766e+06	0.0867356
Class11= 34585/36658	94.345

 counting_test_errors.........

test1_NErrors= 9017/388683 2.31989
Class01= 430/379651	0.113262
Class11= 8587/9032	95.0731

.................................
Epoch 931 Error= 131612 0 (538305,863395) 
.................................
Epoch 932 Error= 131555 0 (541144,868170) 
.................................
Epoch 933 Error= 131594 0 (541786,858200) 
.................................
Epoch 934 Error= 131580 0 (543541,858581) 
.................................
Epoch 935 Error= 131562 0 (536699,858726) 
.................................
Epoch 936 Error= 131537 0 (540107,864953) 
.................................
Epoch 937 Error= 131524 0 (543546,848963) 
.................................
Epoch 938 Error= 131576 0 (547507,861946) 
.................................
Epoch 939 Error= 131532 0 (540978,864680) 
.................................
Epoch 940 Error= 131518 0 (540207,867022) 
 counting_train_errors.................................

train1_NErrors= 35868/1.53431e+06 2.33772
Class01= 1283/1.49766e+06	0.0856673
Class11= 34585/36658	94.345

 counting_test_errors.........

test1_NErrors= 9003/388683 2.31628
Class01= 413/379651	0.108784
Class11= 8590/9032	95.1063

.................................
Epoch 941 Error= 131557 0 (533905,864677) 
.................................
Epoch 942 Error= 131528 0 (546230,864085) 
.................................
Epoch 943 Error= 131499 0 (552463,862363) 
.................................
Epoch 944 Error= 131561 0 (546574,863412) 
.................................
Epoch 945 Error= 131577 0 (564546,855137) 
.................................
Epoch 946 Error= 131576 0 (536772,862177) 
.................................
Epoch 947 Error= 131501 0 (542148,868340) 
.................................
Epoch 948 Error= 131609 0 (542472,858284) 
.................................
Epoch 949 Error= 131479 0 (557673,857850) 
.................................
Epoch 950 Error= 131493 0 (552517,852969) 
 counting_train_errors.................................

train1_NErrors= 35885/1.53431e+06 2.33883
Class01= 1269/1.49766e+06	0.0847325
Class11= 34616/36658	94.4296

 counting_test_errors.........

test1_NErrors= 9016/388683 2.31963
Class01= 411/379651	0.108257
Class11= 8605/9032	95.2724

.................................
Epoch 951 Error= 131491 0 (555726,869856) 
.................................
Epoch 952 Error= 131563 0 (554051,870566) 
.................................
Epoch 953 Error= 131439 0 (553942,863757) 
.................................
Epoch 954 Error= 131471 0 (556669,861545) 
.................................
Epoch 955 Error= 131492 0 (551349,858225) 
.................................
Epoch 956 Error= 131459 0 (545494,852076) 
.................................
Epoch 957 Error= 131459 0 (546670,854362) 
.................................
Epoch 958 Error= 131524 0 (549474,869943) 
.................................
Epoch 959 Error= 131459 0 (566448,871496) 
.................................
Epoch 960 Error= 131454 0 (545899,854061) 
 counting_train_errors.................................

train1_NErrors= 35933/1.53431e+06 2.34196
Class01= 1613/1.49766e+06	0.107702
Class11= 34320/36658	93.6221

 counting_test_errors.........

test1_NErrors= 9016/388683 2.31963
Class01= 487/379651	0.128276
Class11= 8529/9032	94.4309

.................................
Epoch 961 Error= 131432 0 (551717,860544) 
.................................
Epoch 962 Error= 131451 0 (549797,866868) 
.................................
Epoch 963 Error= 131481 0 (559752,863220) 
.................................
Epoch 964 Error= 134851 0 (639304,823184) 
.................................
Epoch 965 Error= 134695 0 (180145,851417) 
.................................
Epoch 966 Error= 133270 0 (322131,843643) 
.................................
Epoch 967 Error= 131978 0 (337658,841370) 
.................................
Epoch 968 Error= 131596 0 (406251,838737) 
.................................
Epoch 969 Error= 131531 0 (424853,850275) 
.................................
Epoch 970 Error= 131482 0 (452587,842591) 
 counting_train_errors.................................

train1_NErrors= 35901/1.53431e+06 2.33987
Class01= 1038/1.49766e+06	0.0693084
Class11= 34863/36658	95.1034

 counting_test_errors.........

test1_NErrors= 9001/388683 2.31577
Class01= 342/379651	0.0900827
Class11= 8659/9032	95.8702

.................................
Epoch 971 Error= 131481 0 (461740,854827) 
.................................
Epoch 972 Error= 131462 0 (475672,861526) 
.................................
Epoch 973 Error= 131453 0 (474342,851614) 
.................................
Epoch 974 Error= 131469 0 (477317,851928) 
.................................
Epoch 975 Error= 131472 0 (496847,855371) 
.................................
Epoch 976 Error= 131401 0 (478638,860186) 
.................................
Epoch 977 Error= 131431 0 (500652,856556) 
.................................
Epoch 978 Error= 131404 0 (489046,854953) 
.................................
Epoch 979 Error= 131394 0 (511242,863073) 
.................................
Epoch 980 Error= 131357 0 (500727,857224) 
 counting_train_errors.................................

train1_NErrors= 35882/1.53431e+06 2.33864
Class01= 1322/1.49766e+06	0.0882713
Class11= 34560/36658	94.2768

 counting_test_errors.........

test1_NErrors= 8994/388683 2.31397
Class01= 406/379651	0.10694
Class11= 8588/9032	95.0841

.................................
Epoch 981 Error= 131373 0 (521803,847811) 
.................................
Epoch 982 Error= 131374 0 (514835,865111) 
.................................
Epoch 983 Error= 131426 0 (518232,855946) 
.................................
Epoch 984 Error= 131413 0 (516611,862406) 
.................................
Epoch 985 Error= 131406 0 (503124,861477) 
.................................
Epoch 986 Error= 131393 0 (503966,859991) 
.................................
Epoch 987 Error= 131335 0 (504434,856938) 
.................................
Epoch 988 Error= 131351 0 (527806,856586) 
.................................
Epoch 989 Error= 131391 0 (539778,856850) 
.................................
Epoch 990 Error= 131314 0 (527221,864781) 
 counting_train_errors.................................

train1_NErrors= 35884/1.53431e+06 2.33877
Class01= 1201/1.49766e+06	0.080192
Class11= 34683/36658	94.6124

 counting_test_errors.........

test1_NErrors= 8994/388683 2.31397
Class01= 381/379651	0.100355
Class11= 8613/9032	95.3609

.................................
Epoch 991 Error= 131388 0 (520805,866640) 
.................................
Epoch 992 Error= 131326 0 (529090,859622) 
.................................
Epoch 993 Error= 131361 0 (531613,868133) 
.................................
Epoch 994 Error= 131418 0 (526265,859738) 
.................................
Epoch 995 Error= 131333 0 (526968,860981) 
.................................
Epoch 996 Error= 131279 0 (527630,857545) 
.................................
Epoch 997 Error= 131340 0 (523436,867176) 
.................................
Epoch 998 Error= 131341 0 (515043,859380) 
.................................
Epoch 999 Error= 131286 0 (534925,860641) 
.................................
Epoch 1000 Error= 131331 0 (529695,859093) 
 counting_train_errors.................................

train1_NErrors= 35897/1.53431e+06 2.33961
Class01= 1558/1.49766e+06	0.104029
Class11= 34339/36658	93.674

 counting_test_errors.........

test1_NErrors= 9008/388683 2.31757
Class01= 472/379651	0.124325
Class11= 8536/9032	94.5084

.................................
Epoch 1001 Error= 131334 0 (534925,861953) 
.................................
Epoch 1002 Error= 131302 0 (540255,864332) 
.................................
Epoch 1003 Error= 131274 0 (531431,862584) 
.................................
Epoch 1004 Error= 131274 0 (533450,854033) 
.................................
Epoch 1005 Error= 131253 0 (532101,878324) 
.................................
Epoch 1006 Error= 132508 0 (562360,848249) 
.................................
Epoch 1007 Error= 131338 0 (495062,865532) 
.................................
Epoch 1008 Error= 131232 0 (505755,859021) 
.................................
Epoch 1009 Error= 131314 0 (512652,861381) 
.................................
Epoch 1010 Error= 131327 0 (536581,856565) 
 counting_train_errors.................................

train1_NErrors= 35955/1.53431e+06 2.34339
Class01= 661/1.49766e+06	0.0441357
Class11= 35294/36658	96.2791

 counting_test_errors.........

test1_NErrors= 8978/388683 2.30985
Class01= 233/379651	0.0613722
Class11= 8745/9032	96.8224

.................................
Epoch 1011 Error= 131274 0 (507411,859480) 
.................................
Epoch 1012 Error= 131238 0 (501451,857934) 
.................................
Epoch 1013 Error= 131237 0 (517487,850599) 
.................................
Epoch 1014 Error= 131314 0 (527410,864950) 
.................................
Epoch 1015 Error= 134766 0 (5.55398e+06,851715) 
.................................
Epoch 1016 Error= 136144 0 (19962.6,841610) 
.................................
Epoch 1017 Error= 135183 0 (24882.8,843851) 
.................................
Epoch 1018 Error= 134796 0 (31987.5,828873) 
.................................
Epoch 1019 Error= 134543 0 (39520,829461) 
.................................
Epoch 1020 Error= 134384 0 (44775,828879) 
 counting_train_errors.................................

train1_NErrors= 36062/1.53431e+06 2.35037
Class01= 893/1.49766e+06	0.0596265
Class11= 35169/36658	95.9381

 counting_test_errors.........

test1_NErrors= 8994/388683 2.31397
Class01= 268/379651	0.0705911
Class11= 8726/9032	96.612

.................................
Epoch 1021 Error= 134300 0 (48463.5,830291) 
.................................
Epoch 1022 Error= 134250 0 (50917,828143) 
.................................
Epoch 1023 Error= 134120 0 (53991.3,832479) 
.................................
Epoch 1024 Error= 134042 0 (55174.5,834900) 
.................................
Epoch 1025 Error= 133988 0 (57723.4,821947) 
.................................
Epoch 1026 Error= 133913 0 (61129.1,821066) 
.................................
Epoch 1027 Error= 133967 0 (62433.2,822839) 
.................................
Epoch 1028 Error= 133898 0 (63534.5,819666) 
.................................
Epoch 1029 Error= 133809 0 (65587.7,823119) 
.................................
Epoch 1030 Error= 133794 0 (68404,835015) 
 counting_train_errors.................................

train1_NErrors= 36206/1.53431e+06 2.35975
Class01= 2237/1.49766e+06	0.149367
Class11= 33969/36658	92.6646

 counting_test_errors.........

test1_NErrors= 9084/388683 2.33712
Class01= 622/379651	0.163835
Class11= 8462/9032	93.6891

.................................
Epoch 1031 Error= 133803 0 (69605.6,828318) 
.................................
Epoch 1032 Error= 133757 0 (71217.4,826216) 
.................................
Epoch 1033 Error= 133728 0 (73743.9,831381) 
.................................
Epoch 1034 Error= 133718 0 (75224.5,833500) 
.................................
Epoch 1035 Error= 133595 0 (78103.4,831121) 
.................................
Epoch 1036 Error= 133608 0 (78730.5,833454) 
.................................
Epoch 1037 Error= 133697 0 (80877.9,837518) 
.................................
Epoch 1038 Error= 133573 0 (82682.6,841273) 
.................................
Epoch 1039 Error= 133585 0 (83712.1,833227) 
.................................
Epoch 1040 Error= 133503 0 (86766.9,832736) 
 counting_train_errors.................................

train1_NErrors= 35996/1.53431e+06 2.34607
Class01= 1598/1.49766e+06	0.1067
Class11= 34398/36658	93.8349

 counting_test_errors.........

test1_NErrors= 9034/388683 2.32426
Class01= 467/379651	0.123008
Class11= 8567/9032	94.8516

.................................
Epoch 1041 Error= 133519 0 (88606.9,834677) 
.................................
Epoch 1042 Error= 133456 0 (89868.8,832884) 
.................................
Epoch 1043 Error= 133449 0 (93644.6,839585) 
.................................
Epoch 1044 Error= 133491 0 (93743.2,837596) 
.................................
Epoch 1045 Error= 133480 0 (96044,838205) 
.................................
Epoch 1046 Error= 133374 0 (96414.6,835937) 
.................................
Epoch 1047 Error= 133377 0 (101564,835742) 
.................................
Epoch 1048 Error= 133410 0 (100089,833404) 
.................................
Epoch 1049 Error= 133345 0 (101940,839611) 
.................................
Epoch 1050 Error= 133421 0 (105846,832396) 
 counting_train_errors.................................

train1_NErrors= 36035/1.53431e+06 2.34861
Class01= 995/1.49766e+06	0.0664372
Class11= 35040/36658	95.5862

 counting_test_errors.........

test1_NErrors= 8996/388683 2.31448
Class01= 302/379651	0.0795467
Class11= 8694/9032	96.2578

.................................
Epoch 1051 Error= 133315 0 (106515,837781) 
.................................
Epoch 1052 Error= 133299 0 (109471,835172) 
.................................
Epoch 1053 Error= 133311 0 (110951,837598) 
.................................
Epoch 1054 Error= 133273 0 (112701,844305) 
.................................
Epoch 1055 Error= 133299 0 (116494,836960) 
.................................
Epoch 1056 Error= 133274 0 (118812,857367) 
.................................
Epoch 1057 Error= 133227 0 (119225,842820) 
.................................
Epoch 1058 Error= 133227 0 (123804,837546) 
.................................
Epoch 1059 Error= 133154 0 (123333,843224) 
.................................
Epoch 1060 Error= 133167 0 (126650,842974) 
 counting_train_errors.................................

train1_NErrors= 36098/1.53431e+06 2.35271
Class01= 1988/1.49766e+06	0.132741
Class11= 34110/36658	93.0493

 counting_test_errors.........

test1_NErrors= 9025/388683 2.32194
Class01= 534/379651	0.140655
Class11= 8491/9032	94.0102

.................................
Epoch 1061 Error= 133176 0 (130139,840207) 
.................................
Epoch 1062 Error= 133196 0 (132914,857447) 
.................................
Epoch 1063 Error= 133144 0 (135905,847555) 
.................................
Epoch 1064 Error= 133099 0 (134093,840721) 
.................................
Epoch 1065 Error= 133104 0 (140958,835848) 
.................................
Epoch 1066 Error= 133128 0 (145005,849106) 
.................................
Epoch 1067 Error= 133122 0 (147665,836955) 
.................................
Epoch 1068 Error= 133088 0 (150398,847580) 
.................................
Epoch 1069 Error= 133050 0 (152004,852615) 
.................................
Epoch 1070 Error= 133047 0 (158048,849691) 
 counting_train_errors.................................

train1_NErrors= 36001/1.53431e+06 2.34639
Class01= 1074/1.49766e+06	0.0717121
Class11= 34927/36658	95.278

 counting_test_errors.........

test1_NErrors= 8999/388683 2.31525
Class01= 315/379651	0.0829709
Class11= 8684/9032	96.147

.................................
Epoch 1071 Error= 132985 0 (157698,851785) 
.................................
Epoch 1072 Error= 132997 0 (163166,856359) 
.................................
Epoch 1073 Error= 132944 0 (168763,849921) 
.................................
Epoch 1074 Error= 132947 0 (171467,851447) 
.................................
Epoch 1075 Error= 132914 0 (176744,854419) 
.................................
Epoch 1076 Error= 132940 0 (181012,852727) 
.................................
Epoch 1077 Error= 132873 0 (184298,834459) 
.................................
Epoch 1078 Error= 132858 0 (189401,853462) 
.................................
Epoch 1079 Error= 132862 0 (193615,839970) 
.................................
Epoch 1080 Error= 132759 0 (202142,841432) 
 counting_train_errors.................................

train1_NErrors= 36024/1.53431e+06 2.34789
Class01= 807/1.49766e+06	0.0538842
Class11= 35217/36658	96.0691

 counting_test_errors.........

test1_NErrors= 8982/388683 2.31088
Class01= 243/379651	0.0640062
Class11= 8739/9032	96.756

.................................
Epoch 1081 Error= 132739 0 (201781,852522) 
.................................
Epoch 1082 Error= 132723 0 (205176,841073) 
.................................
Epoch 1083 Error= 132738 0 (215125,857460) 
.................................
Epoch 1084 Error= 132699 0 (218043,840517) 
.................................
Epoch 1085 Error= 132703 0 (223982,844628) 
.................................
Epoch 1086 Error= 132651 0 (226867,853374) 
.................................
Epoch 1087 Error= 132657 0 (233309,859447) 
.................................
Epoch 1088 Error= 132569 0 (237726,855406) 
.................................
Epoch 1089 Error= 132568 0 (239861,859195) 
.................................
Epoch 1090 Error= 132627 0 (246427,864062) 
 counting_train_errors.................................

train1_NErrors= 35971/1.53431e+06 2.34444
Class01= 1333/1.49766e+06	0.0890058
Class11= 34638/36658	94.4896

 counting_test_errors.........

test1_NErrors= 8988/388683 2.31242
Class01= 382/379651	0.100619
Class11= 8606/9032	95.2834

.................................
Epoch 1091 Error= 132587 0 (252800,848778) 
.................................
Epoch 1092 Error= 132506 0 (261617,863986) 
.................................
Epoch 1093 Error= 132503 0 (266128,848982) 
.................................
Epoch 1094 Error= 132498 0 (272185,847409) 
.................................
Epoch 1095 Error= 132417 0 (277168,857430) 
.................................
Epoch 1096 Error= 132462 0 (282341,847184) 
.................................
Epoch 1097 Error= 132360 0 (287705,861241) 
.................................
Epoch 1098 Error= 132326 0 (295142,847767) 
.................................
Epoch 1099 Error= 132418 0 (297898,847429) 
.................................
Epoch 1100 Error= 132382 0 (305110,850173) 
 counting_train_errors.................................

train1_NErrors= 35933/1.53431e+06 2.34196
Class01= 1059/1.49766e+06	0.0707105
Class11= 34874/36658	95.1334

 counting_test_errors.........

test1_NErrors= 8988/388683 2.31242
Class01= 326/379651	0.0858683
Class11= 8662/9032	95.9035

.................................
Epoch 1101 Error= 132311 0 (311392,851525) 
.................................
Epoch 1102 Error= 132257 0 (322533,857157) 
.................................
Epoch 1103 Error= 132251 0 (322819,856421) 
.................................
Epoch 1104 Error= 132201 0 (319700,860379) 
.................................
Epoch 1105 Error= 132212 0 (339049,864367) 
.................................
Epoch 1106 Error= 132276 0 (334270,853508) 
.................................
Epoch 1107 Error= 132212 0 (327682,869886) 
.................................
Epoch 1108 Error= 132225 0 (340083,859998) 
.................................
Epoch 1109 Error= 132225 0 (344007,854805) 
.................................
Epoch 1110 Error= 132209 0 (350378,868515) 
 counting_train_errors.................................

train1_NErrors= 35924/1.53431e+06 2.34137
Class01= 1456/1.49766e+06	0.0972187
Class11= 34468/36658	94.0259

 counting_test_errors.........

test1_NErrors= 9013/388683 2.31886
Class01= 450/379651	0.11853
Class11= 8563/9032	94.8074

.................................
Epoch 1111 Error= 132142 0 (358212,861808) 
.................................
Epoch 1112 Error= 132116 0 (364529,857258) 
.................................
Epoch 1113 Error= 132138 0 (373279,858887) 
.................................
Epoch 1114 Error= 132176 0 (360121,849278) 
.................................
Epoch 1115 Error= 132113 0 (366590,877519) 
.................................
Epoch 1116 Error= 132094 0 (366893,878615) 
.................................
Epoch 1117 Error= 132119 0 (376672,873572) 
.................................
Epoch 1118 Error= 132101 0 (381448,884279) 
.................................
Epoch 1119 Error= 132091 0 (396135,874181) 
.................................
Epoch 1120 Error= 132033 0 (404565,879382) 
 counting_train_errors.................................

train1_NErrors= 35928/1.53431e+06 2.34163
Class01= 1252/1.49766e+06	0.0835974
Class11= 34676/36658	94.5933

 counting_test_errors.........

test1_NErrors= 8984/388683 2.3114
Class01= 381/379651	0.100355
Class11= 8603/9032	95.2502

.................................
Epoch 1121 Error= 132023 0 (404529,875007) 
.................................
Epoch 1122 Error= 132059 0 (405098,877014) 
.................................
Epoch 1123 Error= 132066 0 (407900,866089) 
.................................
Epoch 1124 Error= 131980 0 (429630,864502) 
.................................
Epoch 1125 Error= 132013 0 (426018,881123) 
.................................
Epoch 1126 Error= 132014 0 (429082,886695) 
.................................
Epoch 1127 Error= 131946 0 (432260,886177) 
.................................
Epoch 1128 Error= 132052 0 (444415,874232) 
.................................
Epoch 1129 Error= 131954 0 (453426,862123) 
.................................
Epoch 1130 Error= 131932 0 (452091,871711) 
 counting_train_errors.................................

train1_NErrors= 35906/1.53431e+06 2.3402
Class01= 1302/1.49766e+06	0.0869359
Class11= 34604/36658	94.3969

 counting_test_errors.........

test1_NErrors= 8989/388683 2.31268
Class01= 407/379651	0.107204
Class11= 8582/9032	95.0177

.................................
Epoch 1131 Error= 131937 0 (457651,892810) 
.................................
Epoch 1132 Error= 131968 0 (464684,879534) 
.................................
Epoch 1133 Error= 131900 0 (456539,888601) 
.................................
Epoch 1134 Error= 131912 0 (478296,884902) 
.................................
Epoch 1135 Error= 131847 0 (478837,879956) 
.................................
Epoch 1136 Error= 131870 0 (475870,896419) 
.................................
Epoch 1137 Error= 131812 0 (490722,872035) 
.................................
Epoch 1138 Error= 131872 0 (491463,880755) 
.................................
Epoch 1139 Error= 131838 0 (493788,889466) 
.................................
Epoch 1140 Error= 131787 0 (497365,888190) 
 counting_train_errors.................................

train1_NErrors= 35902/1.53431e+06 2.33994
Class01= 1270/1.49766e+06	0.0847992
Class11= 34632/36658	94.4732

 counting_test_errors.........

test1_NErrors= 8972/388683 2.30831
Class01= 385/379651	0.101409
Class11= 8587/9032	95.0731

.................................
Epoch 1141 Error= 131880 0 (504339,897954) 
.................................
Epoch 1142 Error= 131865 0 (502245,879684) 
.................................
Epoch 1143 Error= 131815 0 (506886,870807) 
.................................
Epoch 1144 Error= 131835 0 (513959,878261) 
.................................
Epoch 1145 Error= 131758 0 (526464,881763) 
.................................
Epoch 1146 Error= 131870 0 (543930,888137) 
.................................
Epoch 1147 Error= 131785 0 (539428,882910) 
.................................
Epoch 1148 Error= 131825 0 (521144,882723) 
.................................
Epoch 1149 Error= 131773 0 (540332,895095) 
.................................
Epoch 1150 Error= 131750 0 (539716,897838) 
 counting_train_errors.................................

train1_NErrors= 35888/1.53431e+06 2.33903
Class01= 1416/1.49766e+06	0.0945478
Class11= 34472/36658	94.0368

 counting_test_errors.........

test1_NErrors= 8965/388683 2.30651
Class01= 408/379651	0.107467
Class11= 8557/9032	94.7409

.................................
Epoch 1151 Error= 131744 0 (533315,885554) 
.................................
Epoch 1152 Error= 131784 0 (540377,878025) 
.................................
Epoch 1153 Error= 131764 0 (549787,893423) 
.................................
Epoch 1154 Error= 131759 0 (546710,892331) 
.................................
Epoch 1155 Error= 131709 0 (550401,875987) 
.................................
Epoch 1156 Error= 131681 0 (562114,898564) 
.................................
Epoch 1157 Error= 131666 0 (568839,892367) 
.................................
Epoch 1158 Error= 131718 0 (563594,879001) 
.................................
Epoch 1159 Error= 131702 0 (561858,892421) 
.................................
Epoch 1160 Error= 131697 0 (574462,881418) 
 counting_train_errors.................................

train1_NErrors= 35892/1.53431e+06 2.33929
Class01= 1376/1.49766e+06	0.091877
Class11= 34516/36658	94.1568

 counting_test_errors.........

test1_NErrors= 8971/388683 2.30805
Class01= 396/379651	0.104306
Class11= 8575/9032	94.9402

.................................
Epoch 1161 Error= 131706 0 (572707,894330) 
.................................
Epoch 1162 Error= 131702 0 (579030,883494) 
.................................
Epoch 1163 Error= 131710 0 (582784,885327) 
.................................
Epoch 1164 Error= 131680 0 (596532,890795) 
.................................
Epoch 1165 Error= 131604 0 (606842,888474) 
.................................
Epoch 1166 Error= 131625 0 (599311,882934) 
.................................
Epoch 1167 Error= 131605 0 (589845,900994) 
.................................
Epoch 1168 Error= 131650 0 (615986,878785) 
.................................
Epoch 1169 Error= 131614 0 (605087,883622) 
.................................
Epoch 1170 Error= 131614 0 (622858,895469) 
 counting_train_errors.................................

train1_NErrors= 35895/1.53431e+06 2.33948
Class01= 1644/1.49766e+06	0.109772
Class11= 34251/36658	93.4339

 counting_test_errors.........

test1_NErrors= 8981/388683 2.31062
Class01= 471/379651	0.124061
Class11= 8510/9032	94.2205

.................................
Epoch 1171 Error= 131635 0 (596155,899385) 
.................................
Epoch 1172 Error= 131581 0 (620017,872897) 
.................................
Epoch 1173 Error= 131589 0 (607185,899688) 
.................................
Epoch 1174 Error= 131638 0 (594506,882204) 
.................................
Epoch 1175 Error= 131624 0 (617483,891719) 
.................................
Epoch 1176 Error= 131629 0 (616144,879573) 
.................................
Epoch 1177 Error= 131593 0 (605984,896207) 
.................................
Epoch 1178 Error= 131605 0 (610974,894355) 
.................................
Epoch 1179 Error= 131603 0 (635211,895570) 
.................................
Epoch 1180 Error= 131627 0 (631457,902374) 
 counting_train_errors.................................

train1_NErrors= 35941/1.53431e+06 2.34248
Class01= 1276/1.49766e+06	0.0851999
Class11= 34665/36658	94.5633

 counting_test_errors.........

test1_NErrors= 8982/388683 2.31088
Class01= 391/379651	0.102989
Class11= 8591/9032	95.1174

.................................
Epoch 1181 Error= 131606 0 (619505,887976) 
.................................
Epoch 1182 Error= 131560 0 (629547,910540) 
.................................
Epoch 1183 Error= 131576 0 (621508,884871) 
.................................
Epoch 1184 Error= 131637 0 (620873,892090) 
.................................
Epoch 1185 Error= 131552 0 (636786,882331) 
.................................
Epoch 1186 Error= 131575 0 (633930,882553) 
.................................
Epoch 1187 Error= 131546 0 (657158,901716) 
.................................
Epoch 1188 Error= 131580 0 (651536,874504) 
.................................
Epoch 1189 Error= 131559 0 (640998,899563) 
.................................
Epoch 1190 Error= 131554 0 (654498,902354) 
 counting_train_errors.................................

train1_NErrors= 35906/1.53431e+06 2.3402
Class01= 1029/1.49766e+06	0.0687074
Class11= 34877/36658	95.1416

 counting_test_errors.........

test1_NErrors= 8989/388683 2.31268
Class01= 325/379651	0.0856049
Class11= 8664/9032	95.9256

.................................
Epoch 1191 Error= 131562 0 (659738,895825) 
.................................
Epoch 1192 Error= 131527 0 (651212,887129) 
.................................
Epoch 1193 Error= 131633 0 (644976,916336) 
.................................
Epoch 1194 Error= 131548 0 (655147,881356) 
.................................
Epoch 1195 Error= 131547 0 (653145,897235) 
.................................
Epoch 1196 Error= 131469 0 (644213,876612) 
.................................
Epoch 1197 Error= 131509 0 (650939,898871) 
.................................
Epoch 1198 Error= 131524 0 (656344,889965) 
.................................
Epoch 1199 Error= 131483 0 (656857,894343) 
.................................
Epoch 1200 Error= 131439 0 (670313,885387) 
 counting_train_errors.................................

train1_NErrors= 35926/1.53431e+06 2.3415
Class01= 1183/1.49766e+06	0.0789902
Class11= 34743/36658	94.776

 counting_test_errors.........

test1_NErrors= 8960/388683 2.30522
Class01= 343/379651	0.0903461
Class11= 8617/9032	95.4052

.................................
Epoch 1201 Error= 131490 0 (673618,901575) 
.................................
Epoch 1202 Error= 131505 0 (657402,898229) 
.................................
Epoch 1203 Error= 131552 0 (671262,900598) 
.................................
Epoch 1204 Error= 131445 0 (660271,889530) 
.................................
Epoch 1205 Error= 131469 0 (668052,883638) 
.................................
Epoch 1206 Error= 131455 0 (660748,892421) 
.................................
Epoch 1207 Error= 131430 0 (673791,909523) 
.................................
Epoch 1208 Error= 131434 0 (680423,875820) 
.................................
Epoch 1209 Error= 131453 0 (683403,886965) 
.................................
Epoch 1210 Error= 131477 0 (668683,900887) 
 counting_train_errors.................................

train1_NErrors= 35916/1.53431e+06 2.34085
Class01= 1663/1.49766e+06	0.11104
Class11= 34253/36658	93.4394

 counting_test_errors.........

test1_NErrors= 8979/388683 2.31011
Class01= 480/379651	0.126432
Class11= 8499/9032	94.0988

.................................
Epoch 1211 Error= 131462 0 (686015,898171) 
.................................
Epoch 1212 Error= 131463 0 (687646,879377) 
.................................
Epoch 1213 Error= 131435 0 (668141,888568) 
.................................
Epoch 1214 Error= 131413 0 (686093,910030) 
.................................
Epoch 1215 Error= 131419 0 (699104,906161) 
.................................
Epoch 1216 Error= 131396 0 (706380,919790) 
.................................
Epoch 1217 Error= 131404 0 (705651,896713) 
.................................
Epoch 1218 Error= 131412 0 (698698,893083) 
.................................
Epoch 1219 Error= 131394 0 (707350,894491) 
.................................
Epoch 1220 Error= 131416 0 (710816,905540) 
 counting_train_errors.................................

train1_NErrors= 35935/1.53431e+06 2.34209
Class01= 829/1.49766e+06	0.0553532
Class11= 35106/36658	95.7663

 counting_test_errors.........

test1_NErrors= 8968/388683 2.30728
Class01= 259/379651	0.0682205
Class11= 8709/9032	96.4238

.................................
Epoch 1221 Error= 131451 0 (700098,879051) 
.................................
Epoch 1222 Error= 131415 0 (705377,873700) 
.................................
Epoch 1223 Error= 131339 0 (694530,901223) 
.................................
Epoch 1224 Error= 131427 0 (722276,887467) 
.................................
Epoch 1225 Error= 131396 0 (730205,873096) 
.................................
Epoch 1226 Error= 131342 0 (723383,895227) 
.................................
Epoch 1227 Error= 131401 0 (732120,911594) 
.................................
Epoch 1228 Error= 131366 0 (717172,886088) 
.................................
Epoch 1229 Error= 131421 0 (728387,894829) 
.................................
Epoch 1230 Error= 131358 0 (711238,900388) 
 counting_train_errors.................................

train1_NErrors= 35914/1.53431e+06 2.34072
Class01= 1137/1.49766e+06	0.0759187
Class11= 34777/36658	94.8688

 counting_test_errors.........

test1_NErrors= 8975/388683 2.30908
Class01= 348/379651	0.0916631
Class11= 8627/9032	95.5159

.................................
Epoch 1231 Error= 131378 0 (693958,891756) 
.................................
Epoch 1232 Error= 131319 0 (727695,892010) 
.................................
Epoch 1233 Error= 131372 0 (708815,893378) 
.................................
Epoch 1234 Error= 131355 0 (712262,887446) 
.................................
Epoch 1235 Error= 131408 0 (718661,892041) 
.................................
Epoch 1236 Error= 131347 0 (706620,902383) 
.................................
Epoch 1237 Error= 131375 0 (743781,913765) 
.................................
Epoch 1238 Error= 131364 0 (727474,902008) 
.................................
Epoch 1239 Error= 131381 0 (730213,911667) 
.................................
Epoch 1240 Error= 131348 0 (732270,893473) 
 counting_train_errors.................................

train1_NErrors= 35896/1.53431e+06 2.33955
Class01= 1176/1.49766e+06	0.0785228
Class11= 34720/36658	94.7133

 counting_test_errors.........

test1_NErrors= 8967/388683 2.30702
Class01= 358/379651	0.0942971
Class11= 8609/9032	95.3167

.................................
Epoch 1241 Error= 131366 0 (733653,904547) 
.................................
Epoch 1242 Error= 131302 0 (726226,898506) 
.................................
Epoch 1243 Error= 131312 0 (723452,892916) 
.................................
Epoch 1244 Error= 131365 0 (723071,890178) 
.................................
Epoch 1245 Error= 131372 0 (742732,869267) 
.................................
Epoch 1246 Error= 131319 0 (739157,910168) 
.................................
Epoch 1247 Error= 131324 0 (739500,877596) 
.................................
Epoch 1248 Error= 131351 0 (743263,899683) 
.................................
Epoch 1249 Error= 131367 0 (734279,917286) 
.................................
Epoch 1250 Error= 131285 0 (749318,896870) 
 counting_train_errors.................................

train1_NErrors= 35885/1.53431e+06 2.33883
Class01= 1298/1.49766e+06	0.0866688
Class11= 34587/36658	94.3505

 counting_test_errors.........

test1_NErrors= 8978/388683 2.30985
Class01= 393/379651	0.103516
Class11= 8585/9032	95.0509

.................................
Epoch 1251 Error= 131398 0 (725493,911218) 
.................................
Epoch 1252 Error= 131311 0 (729527,883597) 
.................................
Epoch 1253 Error= 131281 0 (731770,902706) 
.................................
Epoch 1254 Error= 131234 0 (732073,902942) 
.................................
Epoch 1255 Error= 131295 0 (734150,901717) 
.................................
Epoch 1256 Error= 131268 0 (733569,908144) 
.................................
Epoch 1257 Error= 131284 0 (753731,894661) 
.................................
Epoch 1258 Error= 131232 0 (737981,911832) 
.................................
Epoch 1259 Error= 131274 0 (730227,886263) 
.................................
Epoch 1260 Error= 131327 0 (738505,891219) 
 counting_train_errors.................................

train1_NErrors= 36009/1.53431e+06 2.34691
Class01= 751/1.49766e+06	0.0501451
Class11= 35258/36658	96.1809

 counting_test_errors.........

test1_NErrors= 8988/388683 2.31242
Class01= 249/379651	0.0655866
Class11= 8739/9032	96.756

.................................
Epoch 1261 Error= 131360 0 (725027,926655) 
.................................
Epoch 1262 Error= 131244 0 (729310,879908) 
.................................
Epoch 1263 Error= 131296 0 (719529,875359) 
.................................
Epoch 1264 Error= 131238 0 (721489,887800) 
.................................
Epoch 1265 Error= 131269 0 (733845,875797) 
.................................
Epoch 1266 Error= 131254 0 (728563,882125) 
.................................
Epoch 1267 Error= 131300 0 (735415,890416) 
.................................
Epoch 1268 Error= 131235 0 (758098,880613) 
.................................
Epoch 1269 Error= 131181 0 (737829,878437) 
.................................
Epoch 1270 Error= 131217 0 (742899,900492) 
 counting_train_errors.................................

train1_NErrors= 35956/1.53431e+06 2.34346
Class01= 775/1.49766e+06	0.0517476
Class11= 35181/36658	95.9709

 counting_test_errors.........

test1_NErrors= 8970/388683 2.30779
Class01= 249/379651	0.0655866
Class11= 8721/9032	96.5567

.................................
Epoch 1271 Error= 131296 0 (733924,883868) 
.................................
Epoch 1272 Error= 131242 0 (742349,869289) 
.................................
Epoch 1273 Error= 131233 0 (740792,889760) 
.................................
Epoch 1274 Error= 131239 0 (744477,909590) 
.................................
Epoch 1275 Error= 131214 0 (738815,889789) 
.................................
Epoch 1276 Error= 131192 0 (747805,893575) 
.................................
Epoch 1277 Error= 131184 0 (736354,897327) 
.................................
Epoch 1278 Error= 131222 0 (748501,895174) 
.................................
Epoch 1279 Error= 131232 0 (761224,894737) 
.................................
Epoch 1280 Error= 131212 0 (749868,896814) 
 counting_train_errors.................................

train1_NErrors= 35908/1.53431e+06 2.34033
Class01= 813/1.49766e+06	0.0542849
Class11= 35095/36658	95.7363

 counting_test_errors.........

test1_NErrors= 8976/388683 2.30934
Class01= 266/379651	0.0700643
Class11= 8710/9032	96.4349

.................................
Epoch 1281 Error= 131224 0 (755195,899730) 
.................................
Epoch 1282 Error= 131174 0 (752199,903160) 
.................................
Epoch 1283 Error= 131256 0 (764448,915165) 
.................................
Epoch 1284 Error= 131196 0 (755455,889140) 
.................................
Epoch 1285 Error= 131176 0 (753087,915163) 
.................................
Epoch 1286 Error= 131168 0 (776443,923518) 
.................................
Epoch 1287 Error= 131197 0 (759474,915595) 
.................................
Epoch 1288 Error= 131211 0 (761573,875230) 
.................................
Epoch 1289 Error= 131161 0 (757702,933260) 
.................................
Epoch 1290 Error= 131199 0 (762830,892916) 
 counting_train_errors.................................

train1_NErrors= 35922/1.53431e+06 2.34124
Class01= 870/1.49766e+06	0.0580908
Class11= 35052/36658	95.619

 counting_test_errors.........

test1_NErrors= 8957/388683 2.30445
Class01= 266/379651	0.0700643
Class11= 8691/9032	96.2245

.................................
Epoch 1291 Error= 131246 0 (753516,866546) 
.................................
Epoch 1292 Error= 131125 0 (769282,899207) 
.................................
Epoch 1293 Error= 131180 0 (768246,901126) 
.................................
Epoch 1294 Error= 131221 0 (749127,909351) 
.................................
Epoch 1295 Error= 131150 0 (772707,901953) 
.................................
Epoch 1296 Error= 131189 0 (751836,918448) 
.................................
Epoch 1297 Error= 131196 0 (771627,897356) 
.................................
Epoch 1298 Error= 131168 0 (739045,906093) 
.................................
Epoch 1299 Error= 131189 0 (746047,907390) 
.................................
Epoch 1300 Error= 131158 0 (761594,913153) 
 counting_train_errors.................................

train1_NErrors= 35836/1.53431e+06 2.33564
Class01= 1062/1.49766e+06	0.0709109
Class11= 34774/36658	94.8606

 counting_test_errors.........

test1_NErrors= 8957/388683 2.30445
Class01= 323/379651	0.0850781
Class11= 8634/9032	95.5934

.................................
Epoch 1301 Error= 131149 0 (760707,901248) 
.................................
Epoch 1302 Error= 131149 0 (751949,903097) 
.................................
Epoch 1303 Error= 131121 0 (774249,912635) 
.................................
Epoch 1304 Error= 131179 0 (761024,895202) 
.................................
Epoch 1305 Error= 131135 0 (760893,898225) 
.................................
Epoch 1306 Error= 131101 0 (761005,898771) 
.................................
Epoch 1307 Error= 131144 0 (780287,904044) 
.................................
Epoch 1308 Error= 131078 0 (781593,892810) 
.................................
Epoch 1309 Error= 131148 0 (751873,904606) 
.................................
Epoch 1310 Error= 131189 0 (767025,909003) 
 counting_train_errors.................................

train1_NErrors= 35877/1.53431e+06 2.33831
Class01= 1348/1.49766e+06	0.0900074
Class11= 34529/36658	94.1923

 counting_test_errors.........

test1_NErrors= 8960/388683 2.30522
Class01= 399/379651	0.105097
Class11= 8561/9032	94.7852

.................................
Epoch 1311 Error= 131095 0 (746399,882827) 
.................................
Epoch 1312 Error= 131197 0 (756080,925455) 
.................................
Epoch 1313 Error= 131108 0 (769348,923733) 
.................................
Epoch 1314 Error= 131097 0 (754021,922173) 
.................................
Epoch 1315 Error= 131051 0 (749976,898954) 
.................................
Epoch 1316 Error= 131143 0 (764537,906776) 
.................................
Epoch 1317 Error= 131140 0 (769191,918642) 
.................................
Epoch 1318 Error= 131123 0 (755959,898820) 
.................................
Epoch 1319 Error= 131122 0 (763283,895940) 
.................................
Epoch 1320 Error= 131090 0 (760592,919111) 
 counting_train_errors.................................

train1_NErrors= 35884/1.53431e+06 2.33877
Class01= 1108/1.49766e+06	0.0739823
Class11= 34776/36658	94.8661

 counting_test_errors.........

test1_NErrors= 8964/388683 2.30625
Class01= 342/379651	0.0900827
Class11= 8622/9032	95.4606

.................................
Epoch 1321 Error= 131139 0 (768280,902053) 
.................................
Epoch 1322 Error= 131100 0 (763986,914920) 
.................................
Epoch 1323 Error= 131075 0 (746277,868452) 
.................................
Epoch 1324 Error= 131109 0 (756612,878106) 
.................................
Epoch 1325 Error= 131119 0 (772560,928172) 
.................................
Epoch 1326 Error= 131051 0 (757959,900016) 
.................................
Epoch 1327 Error= 130998 0 (773700,907513) 
.................................
Epoch 1328 Error= 131042 0 (741874,925368) 
.................................
Epoch 1329 Error= 131056 0 (758010,917712) 
.................................
Epoch 1330 Error= 131072 0 (767577,900477) 
 counting_train_errors.................................

train1_NErrors= 35909/1.53431e+06 2.3404
Class01= 941/1.49766e+06	0.0628316
Class11= 34968/36658	95.3898

 counting_test_errors.........

test1_NErrors= 8961/388683 2.30548
Class01= 285/379651	0.0750689
Class11= 8676/9032	96.0585

.................................
Epoch 1331 Error= 131087 0 (757333,889497) 
.................................
Epoch 1332 Error= 131021 0 (766529,917213) 
.................................
Epoch 1333 Error= 131082 0 (752564,900443) 
.................................
Epoch 1334 Error= 131087 0 (758286,910318) 
.................................
Epoch 1335 Error= 131087 0 (775234,914211) 
.................................
Epoch 1336 Error= 131028 0 (781329,895486) 
.................................
Epoch 1337 Error= 131089 0 (781267,932340) 
.................................
Epoch 1338 Error= 131067 0 (778697,877836) 
.................................
Epoch 1339 Error= 131025 0 (791468,884519) 
.................................
Epoch 1340 Error= 131008 0 (768158,924693) 
 counting_train_errors.................................

train1_NErrors= 35961/1.53431e+06 2.34379
Class01= 2112/1.49766e+06	0.14102
Class11= 33849/36658	92.3373

 counting_test_errors.........

test1_NErrors= 9017/388683 2.31989
Class01= 602/379651	0.158567
Class11= 8415/9032	93.1687

.................................
Epoch 1341 Error= 130995 0 (785692,909060) 
.................................
Epoch 1342 Error= 131021 0 (762354,926255) 
.................................
Epoch 1343 Error= 131010 0 (777698,914334) 
.................................
Epoch 1344 Error= 131005 0 (778114,919105) 
.................................
Epoch 1345 Error= 131097 0 (775537,938104) 
.................................
Epoch 1346 Error= 131012 0 (773821,892542) 
.................................
Epoch 1347 Error= 131065 0 (781718,967223) 
.................................
Epoch 1348 Error= 130970 0 (773937,932334) 
.................................
Epoch 1349 Error= 131075 0 (788403,921178) 
.................................
Epoch 1350 Error= 131004 0 (768439,924120) 
 counting_train_errors.................................

train1_NErrors= 35898/1.53431e+06 2.33968
Class01= 992/1.49766e+06	0.0662369
Class11= 34906/36658	95.2207

 counting_test_errors.........

test1_NErrors= 8947/388683 2.30188
Class01= 284/379651	0.0748055
Class11= 8663/9032	95.9145

.................................
Epoch 1351 Error= 131023 0 (785943,922732) 
.................................
Epoch 1352 Error= 131060 0 (788462,915578) 
.................................
Epoch 1353 Error= 131023 0 (772130,922995) 
.................................
Epoch 1354 Error= 131013 0 (768830,905838) 
.................................
Epoch 1355 Error= 130979 0 (775065,897037) 
.................................
Epoch 1356 Error= 131070 0 (779202,882226) 
.................................
Epoch 1357 Error= 131036 0 (767642,923421) 
.................................
Epoch 1358 Error= 130958 0 (763920,893275) 
.................................
Epoch 1359 Error= 130997 0 (772658,910967) 
.................................
Epoch 1360 Error= 130994 0 (770190,928991) 
 counting_train_errors.................................

train1_NErrors= 35937/1.53431e+06 2.34222
Class01= 1520/1.49766e+06	0.101492
Class11= 34417/36658	93.8867

 counting_test_errors.........

test1_NErrors= 8962/388683 2.30574
Class01= 436/379651	0.114842
Class11= 8526/9032	94.3977

.................................
Epoch 1361 Error= 130904 0 (772877,933385) 
.................................
Epoch 1362 Error= 131046 0 (771444,886301) 
.................................
Epoch 1363 Error= 130995 0 (779832,920983) 
.................................
Epoch 1364 Error= 130989 0 (778755,913408) 
.................................
Epoch 1365 Error= 130957 0 (764746,926656) 
.................................
Epoch 1366 Error= 131403 0 (756733,922185) 
.................................
Epoch 1367 Error= 131035 0 (765215,924844) 
.................................
Epoch 1368 Error= 130938 0 (772772,909991) 
.................................
Epoch 1369 Error= 130998 0 (759322,905867) 
.................................
Epoch 1370 Error= 130986 0 (773969,912357) 
 counting_train_errors.................................

train1_NErrors= 35904/1.53431e+06 2.34007
Class01= 1104/1.49766e+06	0.0737152
Class11= 34800/36658	94.9315

 counting_test_errors.........

test1_NErrors= 8969/388683 2.30754
Class01= 328/379651	0.0863951
Class11= 8641/9032	95.6709

.................................
Epoch 1371 Error= 130936 0 (767730,902499) 
.................................
Epoch 1372 Error= 130949 0 (777019,922655) 
.................................
Epoch 1373 Error= 130980 0 (760634,924264) 
.................................
Epoch 1374 Error= 130924 0 (770879,906156) 
.................................
Epoch 1375 Error= 130925 0 (781777,914903) 
.................................
Epoch 1376 Error= 130998 0 (788286,940583) 
.................................
Epoch 1377 Error= 130979 0 (773973,971479) 
.................................
Epoch 1378 Error= 130994 0 (767941,924235) 
.................................
Epoch 1379 Error= 130984 0 (774946,910368) 
.................................
Epoch 1380 Error= 130904 0 (766349,893203) 
 counting_train_errors.................................

train1_NErrors= 35896/1.53431e+06 2.33955
Class01= 806/1.49766e+06	0.0538175
Class11= 35090/36658	95.7226

 counting_test_errors.........

test1_NErrors= 8963/388683 2.30599
Class01= 257/379651	0.0676938
Class11= 8706/9032	96.3906

.................................
Epoch 1381 Error= 130917 0 (781390,924782) 
.................................
Epoch 1382 Error= 130897 0 (771723,918654) 
.................................
Epoch 1383 Error= 130920 0 (774725,918006) 
.................................
Epoch 1384 Error= 130931 0 (774393,901502) 
.................................
Epoch 1385 Error= 130960 0 (772835,909094) 
.................................
Epoch 1386 Error= 130912 0 (770855,923302) 
.................................
Epoch 1387 Error= 130967 0 (765266,909178) 
.................................
Epoch 1388 Error= 130922 0 (768934,916519) 
.................................
Epoch 1389 Error= 130999 0 (771683,925991) 
.................................
Epoch 1390 Error= 130965 0 (766115,938738) 
 counting_train_errors.................................

train1_NErrors= 35904/1.53431e+06 2.34007
Class01= 1598/1.49766e+06	0.1067
Class11= 34306/36658	93.5839

 counting_test_errors.........

test1_NErrors= 8986/388683 2.31191
Class01= 470/379651	0.123798
Class11= 8516/9032	94.287

.................................
Epoch 1391 Error= 130839 0 (769495,901091) 
.................................
Epoch 1392 Error= 130936 0 (770809,895416) 
.................................
Epoch 1393 Error= 130884 0 (787431,940884) 
.................................
Epoch 1394 Error= 130927 0 (769174,918636) 
.................................
Epoch 1395 Error= 130936 0 (765774,931073) 
.................................
Epoch 1396 Error= 130910 0 (767603,906374) 
.................................
Epoch 1397 Error= 130927 0 (774337,945575) 
.................................
Epoch 1398 Error= 130941 0 (773556,914078) 
.................................
Epoch 1399 Error= 130934 0 (780269,936093) 
.................................
Epoch 1400 Error= 130909 0 (758718,926968) 
 counting_train_errors.................................

train1_NErrors= 35911/1.53431e+06 2.34053
Class01= 986/1.49766e+06	0.0658363
Class11= 34925/36658	95.2725

 counting_test_errors.........

test1_NErrors= 8977/388683 2.30959
Class01= 300/379651	0.0790199
Class11= 8677/9032	96.0695

.................................
Epoch 1401 Error= 130865 0 (769783,889432) 
.................................
Epoch 1402 Error= 130920 0 (768889,895525) 
.................................
Epoch 1403 Error= 130915 0 (773208,903361) 
.................................
Epoch 1404 Error= 130855 0 (774946,888031) 
.................................
Epoch 1405 Error= 130879 0 (760555,905399) 
.................................
Epoch 1406 Error= 130872 0 (757897,920255) 
.................................
Epoch 1407 Error= 130874 0 (767696,902072) 
.................................
Epoch 1408 Error= 130863 0 (771607,904040) 
.................................
Epoch 1409 Error= 130898 0 (769754,963716) 
.................................
Epoch 1410 Error= 130870 0 (776775,903909) 
 counting_train_errors.................................

train1_NErrors= 35896/1.53431e+06 2.33955
Class01= 1013/1.49766e+06	0.0676391
Class11= 34883/36658	95.1579

 counting_test_errors.........

test1_NErrors= 8963/388683 2.30599
Class01= 308/379651	0.0811271
Class11= 8655/9032	95.826

.................................
Epoch 1411 Error= 130871 0 (780433,917600) 
.................................
Epoch 1412 Error= 130877 0 (766982,951653) 
.................................
Epoch 1413 Error= 130860 0 (770417,909495) 
.................................
Epoch 1414 Error= 130882 0 (772731,911140) 
.................................
Epoch 1415 Error= 130898 0 (753251,904214) 
.................................
Epoch 1416 Error= 130893 0 (762176,999588) 
.................................
Epoch 1417 Error= 130887 0 (767915,914177) 
.................................
Epoch 1418 Error= 130825 0 (760655,935572) 
.................................
Epoch 1419 Error= 130900 0 (762820,942780) 
.................................
Epoch 1420 Error= 130859 0 (761516,898184) 
 counting_train_errors.................................

train1_NErrors= 35875/1.53431e+06 2.33818
Class01= 1653/1.49766e+06	0.110373
Class11= 34222/36658	93.3548

 counting_test_errors.........

test1_NErrors= 9006/388683 2.31706
Class01= 507/379651	0.133544
Class11= 8499/9032	94.0988

.................................
Epoch 1421 Error= 130818 0 (769216,934371) 
.................................
Epoch 1422 Error= 130912 0 (775780,897052) 
.................................
Epoch 1423 Error= 130823 0 (766019,932045) 
.................................
Epoch 1424 Error= 130834 0 (763051,962982) 
.................................
Epoch 1425 Error= 130892 0 (765655,903654) 
.................................
Epoch 1426 Error= 130851 0 (759112,928685) 
.................................
Epoch 1427 Error= 130814 0 (760883,878925) 
.................................
Epoch 1428 Error= 130847 0 (777419,936101) 
.................................
Epoch 1429 Error= 130785 0 (773899,904919) 
.................................
Epoch 1430 Error= 130867 0 (776246,941093) 
 counting_train_errors.................................

train1_NErrors= 35912/1.53431e+06 2.34059
Class01= 868/1.49766e+06	0.0579573
Class11= 35044/36658	95.5971

 counting_test_errors.........

test1_NErrors= 8964/388683 2.30625
Class01= 269/379651	0.0708545
Class11= 8695/9032	96.2688

.................................
Epoch 1431 Error= 130769 0 (763588,909539) 
.................................
Epoch 1432 Error= 130818 0 (771729,932782) 
.................................
Epoch 1433 Error= 130856 0 (758575,905329) 
.................................
Epoch 1434 Error= 130780 0 (767275,921273) 
.................................
Epoch 1435 Error= 130785 0 (759429,937948) 
.................................
Epoch 1436 Error= 130827 0 (772450,924380) 
.................................
Epoch 1437 Error= 130786 0 (746416,918567) 
.................................
Epoch 1438 Error= 130788 0 (763484,917586) 
.................................
Epoch 1439 Error= 130825 0 (756014,902906) 
.................................
Epoch 1440 Error= 130793 0 (749165,913092) 
 counting_train_errors.................................

train1_NErrors= 35900/1.53431e+06 2.33981
Class01= 1108/1.49766e+06	0.0739823
Class11= 34792/36658	94.9097

 counting_test_errors.........

test1_NErrors= 8977/388683 2.30959
Class01= 338/379651	0.0890291
Class11= 8639/9032	95.6488

.................................
Epoch 1441 Error= 130808 0 (768092,984920) 
.................................
Epoch 1442 Error= 130826 0 (760915,957856) 
.................................
Epoch 1443 Error= 130778 0 (745850,942500) 
.................................
Epoch 1444 Error= 130788 0 (757873,935055) 
.................................
Epoch 1445 Error= 130818 0 (752576,932403) 
.................................
Epoch 1446 Error= 130796 0 (747588,924382) 
.................................
Epoch 1447 Error= 130827 0 (751869,955152) 
.................................
Epoch 1448 Error= 130794 0 (769150,918029) 
.................................
Epoch 1449 Error= 130814 0 (752432,926073) 
.................................
Epoch 1450 Error= 130831 0 (749396,926100) 
 counting_train_errors.................................

train1_NErrors= 35886/1.53431e+06 2.3389
Class01= 1476/1.49766e+06	0.0985541
Class11= 34410/36658	93.8676

 counting_test_errors.........

test1_NErrors= 8974/388683 2.30882
Class01= 433/379651	0.114052
Class11= 8541/9032	94.5638

.................................
Epoch 1451 Error= 130766 0 (739265,916956) 
.................................
Epoch 1452 Error= 130799 0 (756771,923837) 
.................................
Epoch 1453 Error= 130722 0 (750648,892647) 
.................................
Epoch 1454 Error= 130784 0 (760302,1.09508e+06) 
.................................
Epoch 1455 Error= 130819 0 (746581,938282) 
.................................
Epoch 1456 Error= 130747 0 (752448,903243) 
.................................
Epoch 1457 Error= 130794 0 (756701,920964) 
.................................
Epoch 1458 Error= 130717 0 (745829,910468) 
.................................
Epoch 1459 Error= 130790 0 (750504,904151) 
.................................
Epoch 1460 Error= 130788 0 (762972,975722) 
 counting_train_errors.................................

train1_NErrors= 35917/1.53431e+06 2.34092
Class01= 1366/1.49766e+06	0.0912093
Class11= 34551/36658	94.2523

 counting_test_errors.........

test1_NErrors= 8974/388683 2.30882
Class01= 396/379651	0.104306
Class11= 8578/9032	94.9734

.................................
Epoch 1461 Error= 130678 0 (747254,973770) 
.................................
Epoch 1462 Error= 130730 0 (756006,902289) 
.................................
Epoch 1463 Error= 130797 0 (742947,910003) 
.................................
Epoch 1464 Error= 130720 0 (742621,906680) 
.................................
Epoch 1465 Error= 130761 0 (765590,990548) 
.................................
Epoch 1466 Error= 130775 0 (746480,903375) 
.................................
Epoch 1467 Error= 130745 0 (756634,932049) 
.................................
Epoch 1468 Error= 130792 0 (736009,908284) 
.................................
Epoch 1469 Error= 130731 0 (753235,949633) 
.................................
Epoch 1470 Error= 130754 0 (734304,913128) 
 counting_train_errors.................................

train1_NErrors= 35866/1.53431e+06 2.33759
Class01= 1307/1.49766e+06	0.0872698
Class11= 34559/36658	94.2741

 counting_test_errors.........

test1_NErrors= 8978/388683 2.30985
Class01= 403/379651	0.10615
Class11= 8575/9032	94.9402

.................................
Epoch 1471 Error= 130766 0 (745423,950984) 
.................................
Epoch 1472 Error= 130781 0 (742880,943732) 
.................................
Epoch 1473 Error= 130765 0 (744268,934214) 
.................................
Epoch 1474 Error= 130692 0 (739936,917150) 
.................................
Epoch 1475 Error= 130709 0 (731154,948027) 
.................................
Epoch 1476 Error= 130751 0 (743251,1.00487e+06) 
.................................
Epoch 1477 Error= 130727 0 (746346,941582) 
.................................
Epoch 1478 Error= 130675 0 (746199,945532) 
.................................
Epoch 1479 Error= 130753 0 (738800,981161) 
.................................
Epoch 1480 Error= 130716 0 (743133,919485) 
 counting_train_errors.................................

train1_NErrors= 35852/1.53431e+06 2.33668
Class01= 1108/1.49766e+06	0.0739823
Class11= 34744/36658	94.7788

 counting_test_errors.........

test1_NErrors= 8947/388683 2.30188
Class01= 333/379651	0.0877121
Class11= 8614/9032	95.372

.................................
Epoch 1481 Error= 130763 0 (732232,927144) 
.................................
Epoch 1482 Error= 130685 0 (727260,937604) 
.................................
Epoch 1483 Error= 130731 0 (742160,923036) 
.................................
Epoch 1484 Error= 130681 0 (751381,921193) 
.................................
Epoch 1485 Error= 130664 0 (735864,960209) 
.................................
Epoch 1486 Error= 130628 0 (736644,941996) 
.................................
Epoch 1487 Error= 130710 0 (740623,1.02877e+06) 
.................................
Epoch 1488 Error= 130652 0 (723757,982225) 
.................................
Epoch 1489 Error= 130712 0 (739574,927746) 
.................................
Epoch 1490 Error= 130736 0 (736051,930667) 
 counting_train_errors.................................

train1_NErrors= 35895/1.53431e+06 2.33948
Class01= 1342/1.49766e+06	0.0896068
Class11= 34553/36658	94.2577

 counting_test_errors.........

test1_NErrors= 8990/388683 2.31294
Class01= 419/379651	0.110365
Class11= 8571/9032	94.8959

.................................
Epoch 1491 Error= 130693 0 (734413,977060) 
.................................
Epoch 1492 Error= 130653 0 (744575,936308) 
.................................
Epoch 1493 Error= 130687 0 (745696,963407) 
.................................
Epoch 1494 Error= 130688 0 (739006,911849) 
.................................
Epoch 1495 Error= 130699 0 (733714,958299) 
.................................
Epoch 1496 Error= 130677 0 (727141,922013) 
.................................
Epoch 1497 Error= 130646 0 (736842,903252) 
.................................
Epoch 1498 Error= 130750 0 (735115,960487) 
.................................
Epoch 1499 Error= 130634 0 (746138,926808) 
.................................
Epoch 1500 Error= 130666 0 (739886,927323) 
 counting_train_errors.................................

train1_NErrors= 35987/1.53431e+06 2.34548
Class01= 615/1.49766e+06	0.0410642
Class11= 35372/36658	96.4919

 counting_test_errors.........

test1_NErrors= 8972/388683 2.30831
Class01= 207/379651	0.0545238
Class11= 8765/9032	97.0438

.................................
Epoch 1501 Error= 130608 0 (745050,931656) 
.................................
Epoch 1502 Error= 130662 0 (766153,945235) 
.................................
Epoch 1503 Error= 130656 0 (741540,947019) 
.................................
Epoch 1504 Error= 130616 0 (738954,928379) 
.................................
Epoch 1505 Error= 130635 0 (739440,943937) 
.................................
Epoch 1506 Error= 130701 0 (730498,926357) 
.................................
Epoch 1507 Error= 130631 0 (743438,942443) 
.................................
Epoch 1508 Error= 130739 0 (746047,1.01979e+06) 
.................................
Epoch 1509 Error= 130690 0 (733711,934615) 
.................................
Epoch 1510 Error= 130590 0 (732992,907075) 
 counting_train_errors.................................

train1_NErrors= 35858/1.53431e+06 2.33707
Class01= 1566/1.49766e+06	0.104563
Class11= 34292/36658	93.5457

 counting_test_errors.........

test1_NErrors= 8993/388683 2.31371
Class01= 483/379651	0.127222
Class11= 8510/9032	94.2205

.................................
Epoch 1511 Error= 130628 0 (727759,965067) 
.................................
Epoch 1512 Error= 130657 0 (750624,927908) 
.................................
Epoch 1513 Error= 130648 0 (742726,939320) 
.................................
Epoch 1514 Error= 130622 0 (729235,928570) 
.................................
Epoch 1515 Error= 130599 0 (747884,943161) 
.................................
Epoch 1516 Error= 130598 0 (737986,951178) 
.................................
Epoch 1517 Error= 130685 0 (745274,973108) 
.................................
Epoch 1518 Error= 130622 0 (734650,934621) 
.................................
Epoch 1519 Error= 130875 0 (717718,934545) 
.................................
Epoch 1520 Error= 130576 0 (733617,984011) 
 counting_train_errors.................................

train1_NErrors= 35910/1.53431e+06 2.34046
Class01= 1457/1.49766e+06	0.0972854
Class11= 34453/36658	93.9849

 counting_test_errors.........

test1_NErrors= 8976/388683 2.30934
Class01= 431/379651	0.113525
Class11= 8545/9032	94.6081

.................................
Epoch 1521 Error= 130579 0 (728135,960662) 
.................................
Epoch 1522 Error= 130645 0 (741199,931727) 
.................................
Epoch 1523 Error= 130544 0 (727949,935887) 
.................................
Epoch 1524 Error= 130633 0 (726339,965554) 
.................................
Epoch 1525 Error= 130662 0 (735681,934920) 
.................................
Epoch 1526 Error= 130598 0 (726090,939259) 
.................................
Epoch 1527 Error= 130554 0 (736857,982779) 
.................................
Epoch 1528 Error= 130583 0 (730555,963638) 
.................................
Epoch 1529 Error= 130587 0 (741368,939483) 
.................................
Epoch 1530 Error= 130606 0 (733087,973668) 
 counting_train_errors.................................

train1_NErrors= 35869/1.53431e+06 2.33779
Class01= 1080/1.49766e+06	0.0721127
Class11= 34789/36658	94.9015

 counting_test_errors.........

test1_NErrors= 8962/388683 2.30574
Class01= 335/379651	0.0882389
Class11= 8627/9032	95.5159

.................................
Epoch 1531 Error= 130590 0 (734126,961393) 
.................................
Epoch 1532 Error= 130629 0 (732695,946748) 
.................................
Epoch 1533 Error= 130544 0 (729637,959857) 
.................................
Epoch 1534 Error= 130661 0 (723915,983892) 
.................................
Epoch 1535 Error= 130583 0 (736278,948244) 
.................................
Epoch 1536 Error= 130641 0 (720329,946364) 
.................................
Epoch 1537 Error= 130560 0 (716345,974423) 
.................................
Epoch 1538 Error= 130541 0 (728928,992129) 
.................................
Epoch 1539 Error= 130647 0 (728293,1.01403e+06) 
.................................
Epoch 1540 Error= 130647 0 (716939,943737) 
 counting_train_errors.................................

train1_NErrors= 35901/1.53431e+06 2.33987
Class01= 1003/1.49766e+06	0.0669714
Class11= 34898/36658	95.1989

 counting_test_errors.........

test1_NErrors= 8979/388683 2.31011
Class01= 325/379651	0.0856049
Class11= 8654/9032	95.8149

.................................
Epoch 1541 Error= 130569 0 (709535,966680) 
.................................
Epoch 1542 Error= 130563 0 (721756,1.01366e+06) 
.................................
Epoch 1543 Error= 130486 0 (741006,950653) 
.................................
Epoch 1544 Error= 130724 0 (719681,946915) 
.................................
Epoch 1545 Error= 130571 0 (735084,944313) 
.................................
Epoch 1546 Error= 130688 0 (732913,947855) 
.................................
Epoch 1547 Error= 130593 0 (725640,1.02643e+06) 
.................................
Epoch 1548 Error= 130589 0 (723050,987609) 
.................................
Epoch 1549 Error= 130605 0 (720218,957596) 
.................................
Epoch 1550 Error= 130589 0 (718092,995862) 
 counting_train_errors.................................

train1_NErrors= 35876/1.53431e+06 2.33825
Class01= 1745/1.49766e+06	0.116515
Class11= 34131/36658	93.1066

 counting_test_errors.........

test1_NErrors= 9025/388683 2.32194
Class01= 532/379651	0.140129
Class11= 8493/9032	94.0323

.................................
Epoch 1551 Error= 130726 0 (718454,962898) 
.................................
Epoch 1552 Error= 130608 0 (719206,954616) 
.................................
Epoch 1553 Error= 130583 0 (717798,943263) 
.................................
Epoch 1554 Error= 130700 0 (726136,948173) 
.................................
Epoch 1555 Error= 130574 0 (736098,951033) 
.................................
Epoch 1556 Error= 130565 0 (719717,999173) 
.................................
Epoch 1557 Error= 130575 0 (727412,986486) 
.................................
Epoch 1558 Error= 130538 0 (723268,1.04842e+06) 
.................................
Epoch 1559 Error= 130568 0 (719262,944976) 
.................................
Epoch 1560 Error= 130545 0 (708556,983838) 
 counting_train_errors.................................

train1_NErrors= 35904/1.53431e+06 2.34007
Class01= 1454/1.49766e+06	0.0970851
Class11= 34450/36658	93.9768

 counting_test_errors.........

test1_NErrors= 9000/388683 2.31551
Class01= 444/379651	0.11695
Class11= 8556/9032	94.7298

.................................
Epoch 1561 Error= 130508 0 (723271,1.01937e+06) 
.................................
Epoch 1562 Error= 130549 0 (716279,915323) 
.................................
Epoch 1563 Error= 130535 0 (714123,1.00005e+06) 
.................................
Epoch 1564 Error= 130525 0 (718676,937490) 
.................................
Epoch 1565 Error= 130669 0 (722638,1.07696e+06) 
.................................
Epoch 1566 Error= 130552 0 (729321,954035) 
.................................
Epoch 1567 Error= 130509 0 (717230,967224) 
.................................
Epoch 1568 Error= 130518 0 (719603,1.04761e+06) 
.................................
Epoch 1569 Error= 130515 0 (722523,1.00563e+06) 
.................................
Epoch 1570 Error= 130460 0 (715591,981813) 
 counting_train_errors.................................

train1_NErrors= 35903/1.53431e+06 2.34
Class01= 1593/1.49766e+06	0.106366
Class11= 34310/36658	93.5948

 counting_test_errors.........

test1_NErrors= 8997/388683 2.31474
Class01= 475/379651	0.125115
Class11= 8522/9032	94.3534

.................................
Epoch 1571 Error= 130498 0 (732250,989396) 
.................................
Epoch 1572 Error= 130491 0 (718694,982294) 
.................................
Epoch 1573 Error= 130585 0 (714301,998992) 
.................................
Epoch 1574 Error= 130509 0 (720903,1.05289e+06) 
.................................
Epoch 1575 Error= 130502 0 (724051,1.00493e+06) 
.................................
Epoch 1576 Error= 130521 0 (721497,984264) 
.................................
Epoch 1577 Error= 130531 0 (714421,990547) 
.................................
Epoch 1578 Error= 130510 0 (728253,982095) 
.................................
Epoch 1579 Error= 130522 0 (713105,988656) 
.................................
Epoch 1580 Error= 130534 0 (731426,965305) 
 counting_train_errors.................................

train1_NErrors= 35837/1.53431e+06 2.3357
Class01= 1515/1.49766e+06	0.101158
Class11= 34322/36658	93.6276

 counting_test_errors.........

test1_NErrors= 9002/388683 2.31603
Class01= 465/379651	0.122481
Class11= 8537/9032	94.5195

.................................
Epoch 1581 Error= 130517 0 (712994,978382) 
.................................
Epoch 1582 Error= 130528 0 (714344,983545) 
.................................
Epoch 1583 Error= 130510 0 (717894,978073) 
.................................
Epoch 1584 Error= 130545 0 (701956,960183) 
.................................
Epoch 1585 Error= 130532 0 (708364,992556) 
.................................
Epoch 1586 Error= 130460 0 (706640,968628) 
.................................
Epoch 1587 Error= 130489 0 (707262,968341) 
.................................
Epoch 1588 Error= 130499 0 (705696,967276) 
.................................
Epoch 1589 Error= 130491 0 (718513,961791) 
.................................
Epoch 1590 Error= 130498 0 (721461,973717) 
 counting_train_errors.................................

train1_NErrors= 35870/1.53431e+06 2.33785
Class01= 1509/1.49766e+06	0.100758
Class11= 34361/36658	93.734

 counting_test_errors.........

test1_NErrors= 8991/388683 2.3132
Class01= 449/379651	0.118267
Class11= 8542/9032	94.5748

.................................
Epoch 1591 Error= 130492 0 (701147,961708) 
.................................
Epoch 1592 Error= 130522 0 (709047,1.00881e+06) 
.................................
Epoch 1593 Error= 130485 0 (707681,976029) 
.................................
Epoch 1594 Error= 130509 0 (713104,952359) 
.................................
Epoch 1595 Error= 130509 0 (711772,992970) 
.................................
Epoch 1596 Error= 130547 0 (730783,1.13077e+06) 
.................................
Epoch 1597 Error= 130499 0 (708805,942225) 
.................................
Epoch 1598 Error= 130577 0 (704384,983630) 
.................................
Epoch 1599 Error= 130428 0 (710520,955306) 
.................................
Epoch 1600 Error= 130419 0 (716713,967448) 
 counting_train_errors.................................

train1_NErrors= 35785/1.53431e+06 2.33231
Class01= 1536/1.49766e+06	0.10256
Class11= 34249/36658	93.4284

 counting_test_errors.........

test1_NErrors= 9006/388683 2.31706
Class01= 477/379651	0.125642
Class11= 8529/9032	94.4309

.................................
Epoch 1601 Error= 130444 0 (699587,965341) 
.................................
Epoch 1602 Error= 130465 0 (707952,1.00574e+06) 
.................................
Epoch 1603 Error= 130535 0 (702632,978045) 
.................................
Epoch 1604 Error= 130511 0 (696873,992215) 
.................................
Epoch 1605 Error= 130496 0 (709079,970806) 
.................................
Epoch 1606 Error= 130482 0 (693732,943787) 
.................................
Epoch 1607 Error= 130417 0 (688893,1.0529e+06) 
.................................
Epoch 1608 Error= 130550 0 (716548,958263) 
.................................
Epoch 1609 Error= 130570 0 (710063,1.02785e+06) 
.................................
Epoch 1610 Error= 130430 0 (700555,955892) 
 counting_train_errors.................................

train1_NErrors= 35859/1.53431e+06 2.33714
Class01= 1336/1.49766e+06	0.0892061
Class11= 34523/36658	94.1759

 counting_test_errors.........

test1_NErrors= 9000/388683 2.31551
Class01= 423/379651	0.111418
Class11= 8577/9032	94.9624

.................................
Epoch 1611 Error= 130491 0 (700635,1.00735e+06) 
.................................
Epoch 1612 Error= 130413 0 (692280,968285) 
.................................
Epoch 1613 Error= 130412 0 (716176,957506) 
.................................
Epoch 1614 Error= 130493 0 (697970,1.00868e+06) 
.................................
Epoch 1615 Error= 130446 0 (692409,981363) 
.................................
Epoch 1616 Error= 130457 0 (698715,1.06996e+06) 
.................................
Epoch 1617 Error= 130424 0 (707273,972241) 
.................................
Epoch 1618 Error= 130359 0 (694294,970150) 
.................................
Epoch 1619 Error= 130407 0 (702870,969310) 
.................................
Epoch 1620 Error= 130418 0 (698305,989105) 
 counting_train_errors.................................

train1_NErrors= 35859/1.53431e+06 2.33714
Class01= 2199/1.49766e+06	0.14683
Class11= 33660/36658	91.8217

 counting_test_errors.........

test1_NErrors= 9070/388683 2.33352
Class01= 664/379651	0.174897
Class11= 8406/9032	93.0691

.................................
Epoch 1621 Error= 130405 0 (695571,963710) 
.................................
Epoch 1622 Error= 130452 0 (678250,1.01891e+06) 
.................................
Epoch 1623 Error= 130448 0 (696977,1.01223e+06) 
.................................
Epoch 1624 Error= 130490 0 (704495,968087) 
.................................
Epoch 1625 Error= 130439 0 (683559,998317) 
.................................
Epoch 1626 Error= 130375 0 (698741,969866) 
.................................
Epoch 1627 Error= 130539 0 (700100,961909) 
.................................
Epoch 1628 Error= 130427 0 (705354,957803) 
.................................
Epoch 1629 Error= 130484 0 (688976,985697) 
.................................
Epoch 1630 Error= 130502 0 (692180,1.04548e+06) 
 counting_train_errors.................................

train1_NErrors= 35895/1.53431e+06 2.33948
Class01= 1235/1.49766e+06	0.0824622
Class11= 34660/36658	94.5496

 counting_test_errors.........

test1_NErrors= 8988/388683 2.31242
Class01= 390/379651	0.102726
Class11= 8598/9032	95.1949

.................................
Epoch 1631 Error= 130368 0 (701496,981445) 
.................................
Epoch 1632 Error= 130376 0 (697460,1.01183e+06) 
.................................
Epoch 1633 Error= 130363 0 (700404,1.11389e+06) 
.................................
Epoch 1634 Error= 130446 0 (692642,1.04541e+06) 
.................................
Epoch 1635 Error= 130406 0 (695569,954311) 
.................................
Epoch 1636 Error= 130418 0 (702580,1.13165e+06) 
.................................
Epoch 1637 Error= 130416 0 (701690,979350) 
.................................
Epoch 1638 Error= 130366 0 (699269,971902) 
.................................
Epoch 1639 Error= 130388 0 (697455,964176) 
.................................
Epoch 1640 Error= 130387 0 (695520,1.00756e+06) 
 counting_train_errors.................................

train1_NErrors= 35794/1.53431e+06 2.3329
Class01= 1468/1.49766e+06	0.0980199
Class11= 34326/36658	93.6385

 counting_test_errors.........

test1_NErrors= 9007/388683 2.31731
Class01= 469/379651	0.123535
Class11= 8538/9032	94.5306

.................................
Epoch 1641 Error= 130452 0 (705350,1.06809e+06) 
.................................
Epoch 1642 Error= 130312 0 (700818,991996) 
.................................
Epoch 1643 Error= 130414 0 (705500,1.14654e+06) 
.................................
Epoch 1644 Error= 130373 0 (690994,1.01412e+06) 
.................................
Epoch 1645 Error= 130360 0 (701722,996741) 
.................................
Epoch 1646 Error= 130442 0 (692909,995332) 
.................................
Epoch 1647 Error= 130402 0 (678409,1.10295e+06) 
.................................
Epoch 1648 Error= 130357 0 (703596,978804) 
.................................
Epoch 1649 Error= 130384 0 (695273,993294) 
.................................
Epoch 1650 Error= 130353 0 (688539,923353) 
 counting_train_errors.................................

train1_NErrors= 35802/1.53431e+06 2.33342
Class01= 1226/1.49766e+06	0.0818613
Class11= 34576/36658	94.3205

 counting_test_errors.........

test1_NErrors= 8981/388683 2.31062
Class01= 399/379651	0.105097
Class11= 8582/9032	95.0177

.................................
Epoch 1651 Error= 130273 0 (693793,979318) 
.................................
Epoch 1652 Error= 130342 0 (696307,993744) 
.................................
Epoch 1653 Error= 130360 0 (684098,957095) 
.................................
Epoch 1654 Error= 131024 0 (673089,949168) 
.................................
Epoch 1655 Error= 130446 0 (661864,966490) 
.................................
Epoch 1656 Error= 130397 0 (681261,947314) 
.................................
Epoch 1657 Error= 130342 0 (682568,1.02013e+06) 
.................................
Epoch 1658 Error= 130448 0 (684589,1.05616e+06) 
.................................
Epoch 1659 Error= 130346 0 (691308,961180) 
.................................
Epoch 1660 Error= 130379 0 (674355,1.00302e+06) 
 counting_train_errors.................................

train1_NErrors= 35827/1.53431e+06 2.33505
Class01= 1399/1.49766e+06	0.0934127
Class11= 34428/36658	93.9167

 counting_test_errors.........

test1_NErrors= 8983/388683 2.31114
Class01= 431/379651	0.113525
Class11= 8552/9032	94.6856

.................................
Epoch 1661 Error= 130419 0 (691856,1.02361e+06) 
.................................
Epoch 1662 Error= 130394 0 (694683,973933) 
.................................
Epoch 1663 Error= 130387 0 (693683,1.02257e+06) 
.................................
Epoch 1664 Error= 130348 0 (679819,1.01275e+06) 
.................................
Epoch 1665 Error= 130286 0 (691086,974456) 
.................................
Epoch 1666 Error= 130319 0 (678728,1.02213e+06) 
.................................
Epoch 1667 Error= 130335 0 (678628,962746) 
.................................
Epoch 1668 Error= 130354 0 (688394,987111) 
.................................
Epoch 1669 Error= 130428 0 (683872,1.08554e+06) 
.................................
Epoch 1670 Error= 130356 0 (683796,980584) 
 counting_train_errors.................................

train1_NErrors= 35863/1.53431e+06 2.3374
Class01= 1034/1.49766e+06	0.0690413
Class11= 34829/36658	95.0106

 counting_test_errors.........

test1_NErrors= 8955/388683 2.30393
Class01= 331/379651	0.0871853
Class11= 8624/9032	95.4827

.................................
Epoch 1671 Error= 130315 0 (688867,980722) 
.................................
Epoch 1672 Error= 130305 0 (679686,970819) 
.................................
Epoch 1673 Error= 130375 0 (691137,946318) 
.................................
Epoch 1674 Error= 130420 0 (694932,1.35441e+06) 
.................................
Epoch 1675 Error= 130420 0 (680520,963974) 
.................................
Epoch 1676 Error= 130443 0 (680706,974494) 
.................................
Epoch 1677 Error= 130338 0 (679906,939252) 
.................................
Epoch 1678 Error= 130328 0 (689865,1.0063e+06) 
.................................
Epoch 1679 Error= 130362 0 (668212,975582) 
.................................
Epoch 1680 Error= 130354 0 (678259,995869) 
 counting_train_errors.................................

train1_NErrors= 35881/1.53431e+06 2.33857
Class01= 1035/1.49766e+06	0.069108
Class11= 34846/36658	95.057

 counting_test_errors.........

test1_NErrors= 8978/388683 2.30985
Class01= 334/379651	0.0879755
Class11= 8644/9032	95.7042

.................................
Epoch 1681 Error= 130444 0 (669375,1.69736e+06) 
.................................
Epoch 1682 Error= 130499 0 (690679,943500) 
.................................
Epoch 1683 Error= 130329 0 (676794,985762) 
.................................
Epoch 1684 Error= 130394 0 (670935,984093) 
.................................
Epoch 1685 Error= 130401 0 (690413,997090) 
.................................
Epoch 1686 Error= 130354 0 (677443,1.18526e+06) 
.................................
Epoch 1687 Error= 130290 0 (671049,972655) 
.................................
Epoch 1688 Error= 130311 0 (683036,979297) 
.................................
Epoch 1689 Error= 130381 0 (691067,1.02451e+06) 
.................................
Epoch 1690 Error= 130260 0 (688090,1.04882e+06) 
 counting_train_errors.................................

train1_NErrors= 35806/1.53431e+06 2.33368
Class01= 1965/1.49766e+06	0.131205
Class11= 33841/36658	92.3155

 counting_test_errors.........

test1_NErrors= 9039/388683 2.32555
Class01= 601/379651	0.158303
Class11= 8438/9032	93.4234

.................................
Epoch 1691 Error= 130261 0 (686433,1.00944e+06) 
.................................
Epoch 1692 Error= 130271 0 (678413,987997) 
.................................
Epoch 1693 Error= 130288 0 (687236,1.04416e+06) 
.................................
Epoch 1694 Error= 130332 0 (684119,1.01818e+06) 
.................................
Epoch 1695 Error= 130305 0 (684253,991906) 
.................................
Epoch 1696 Error= 130361 0 (689879,967929) 
.................................
Epoch 1697 Error= 130416 0 (685830,1.08305e+06) 
.................................
Epoch 1698 Error= 130245 0 (692433,971854) 
.................................
Epoch 1699 Error= 130317 0 (687179,1.04096e+06) 
.................................
Epoch 1700 Error= 130271 0 (679041,997551) 
 counting_train_errors.................................

train1_NErrors= 35851/1.53431e+06 2.33662
Class01= 1692/1.49766e+06	0.112977
Class11= 34159/36658	93.1829

 counting_test_errors.........

test1_NErrors= 9030/388683 2.32323
Class01= 522/379651	0.137495
Class11= 8508/9032	94.1984

.................................
Epoch 1701 Error= 130321 0 (675812,1.0127e+06) 
.................................
Epoch 1702 Error= 130388 0 (678213,998113) 
.................................
Epoch 1703 Error= 130295 0 (683441,985200) 
.................................
Epoch 1704 Error= 130248 0 (679632,1.05397e+06) 
.................................
Epoch 1705 Error= 130330 0 (688889,1.09086e+06) 
.................................
Epoch 1706 Error= 130325 0 (676007,978871) 
.................................
Epoch 1707 Error= 130262 0 (674817,1.00889e+06) 
.................................
Epoch 1708 Error= 130232 0 (679291,1.01313e+06) 
.................................
Epoch 1709 Error= 130307 0 (688831,1.06646e+06) 
.................................
Epoch 1710 Error= 130343 0 (696625,1.23493e+06) 
 counting_train_errors.................................

train1_NErrors= 35803/1.53431e+06 2.33349
Class01= 1568/1.49766e+06	0.104697
Class11= 34235/36658	93.3903

 counting_test_errors.........

test1_NErrors= 9016/388683 2.31963
Class01= 489/379651	0.128803
Class11= 8527/9032	94.4088

.................................
Epoch 1711 Error= 130343 0 (685622,1.07622e+06) 
.................................
Epoch 1712 Error= 130299 0 (674550,1.0502e+06) 
.................................
Epoch 1713 Error= 130297 0 (679547,1.00092e+06) 
.................................
Epoch 1714 Error= 130401 0 (671465,979476) 
.................................
Epoch 1715 Error= 130242 0 (675341,1.03255e+06) 
.................................
Epoch 1716 Error= 130310 0 (686337,1.00772e+06) 
.................................
Epoch 1717 Error= 130270 0 (691162,954276) 
.................................
Epoch 1718 Error= 130301 0 (680455,1.11757e+06) 
.................................
Epoch 1719 Error= 130251 0 (667879,974625) 
.................................
Epoch 1720 Error= 130247 0 (679399,1.01731e+06) 
 counting_train_errors.................................

train1_NErrors= 35753/1.53431e+06 2.33023
Class01= 1807/1.49766e+06	0.120655
Class11= 33946/36658	92.6019

 counting_test_errors.........

test1_NErrors= 9042/388683 2.32632
Class01= 555/379651	0.146187
Class11= 8487/9032	93.9659

.................................
Epoch 1721 Error= 130300 0 (669163,1.08677e+06) 
.................................
Epoch 1722 Error= 130277 0 (677371,1.09642e+06) 
.................................
Epoch 1723 Error= 130244 0 (678330,985289) 
.................................
Epoch 1724 Error= 130267 0 (670571,958758) 
.................................
Epoch 1725 Error= 130319 0 (684370,1.15023e+06) 
.................................
Epoch 1726 Error= 130378 0 (681039,1.18543e+06) 
.................................
Epoch 1727 Error= 130240 0 (678425,1.00577e+06) 
.................................
Epoch 1728 Error= 130248 0 (675770,1.01668e+06) 
.................................
Epoch 1729 Error= 130303 0 (681529,985218) 
.................................
Epoch 1730 Error= 130216 0 (674376,1.02544e+06) 
 counting_train_errors.................................

train1_NErrors= 35970/1.53431e+06 2.34437
Class01= 2482/1.49766e+06	0.165726
Class11= 33488/36658	91.3525

 counting_test_errors.........

test1_NErrors= 9106/388683 2.34278
Class01= 743/379651	0.195706
Class11= 8363/9032	92.593

.................................
Epoch 1731 Error= 130314 0 (678606,1.00026e+06) 
.................................
Epoch 1732 Error= 130301 0 (674994,1.04512e+06) 
.................................
Epoch 1733 Error= 130228 0 (682975,978161) 
.................................
Epoch 1734 Error= 130189 0 (664812,1.02066e+06) 
.................................
Epoch 1735 Error= 130218 0 (673419,1.02808e+06) 
.................................
Epoch 1736 Error= 130129 0 (674187,977000) 
.................................
Epoch 1737 Error= 130406 0 (671163,992357) 
.................................
Epoch 1738 Error= 130213 0 (664219,1.01686e+06) 
.................................
Epoch 1739 Error= 130239 0 (677979,1.02695e+06) 
.................................
Epoch 1740 Error= 130250 0 (686072,985465) 
 counting_train_errors.................................

train1_NErrors= 35860/1.53431e+06 2.3372
Class01= 1163/1.49766e+06	0.0776547
Class11= 34697/36658	94.6506

 counting_test_errors.........

test1_NErrors= 8967/388683 2.30702
Class01= 361/379651	0.0950873
Class11= 8606/9032	95.2834

.................................
Epoch 1741 Error= 130214 0 (672996,968644) 
.................................
Epoch 1742 Error= 130175 0 (675283,1.00369e+06) 
.................................
Epoch 1743 Error= 130267 0 (687766,1.16912e+06) 
.................................
Epoch 1744 Error= 130290 0 (670544,1.11386e+06) 
.................................
Epoch 1745 Error= 132506 0 (560566,1.09262e+06) 
.................................
Epoch 1746 Error= 130314 0 (608462,1.01455e+06) 
.................................
Epoch 1747 Error= 130353 0 (642975,1.18325e+06) 
.................................
Epoch 1748 Error= 130383 0 (650862,1.10676e+06) 
.................................
Epoch 1749 Error= 130226 0 (644086,1.03322e+06) 
.................................
Epoch 1750 Error= 130178 0 (649692,993810) 
 counting_train_errors.................................

train1_NErrors= 35847/1.53431e+06 2.33636
Class01= 1769/1.49766e+06	0.118118
Class11= 34078/36658	92.962

 counting_test_errors.........

test1_NErrors= 9034/388683 2.32426
Class01= 543/379651	0.143026
Class11= 8491/9032	94.0102

.................................
Epoch 1751 Error= 130161 0 (662744,989747) 
.................................
Epoch 1752 Error= 130222 0 (657505,997645) 
.................................
Epoch 1753 Error= 130247 0 (653296,1.06007e+06) 
.................................
Epoch 1754 Error= 130172 0 (654584,1.2132e+06) 
.................................
Epoch 1755 Error= 130248 0 (666024,1.16364e+06) 
.................................
Epoch 1756 Error= 130211 0 (659057,965168) 
.................................
Epoch 1757 Error= 130151 0 (649252,993713) 
.................................
Epoch 1758 Error= 130350 0 (669357,1.21844e+06) 
.................................
Epoch 1759 Error= 130263 0 (650661,1.03926e+06) 
.................................
Epoch 1760 Error= 130227 0 (646849,1.03742e+06) 
 counting_train_errors.................................

train1_NErrors= 35771/1.53431e+06 2.3314
Class01= 1359/1.49766e+06	0.0907419
Class11= 34412/36658	93.8731

 counting_test_errors.........

test1_NErrors= 8991/388683 2.3132
Class01= 439/379651	0.115633
Class11= 8552/9032	94.6856

.................................
Epoch 1761 Error= 130201 0 (661935,1.00129e+06) 
.................................
Epoch 1762 Error= 130112 0 (665053,949924) 
.................................
Epoch 1763 Error= 130234 0 (658027,1.11777e+06) 
.................................
Epoch 1764 Error= 130213 0 (660688,1.02531e+06) 
.................................
Epoch 1765 Error= 130256 0 (668069,1.07181e+06) 
.................................
Epoch 1766 Error= 130170 0 (649585,1.05235e+06) 
.................................
Epoch 1767 Error= 130156 0 (659746,987458) 
.................................
Epoch 1768 Error= 130211 0 (649828,986765) 
.................................
Epoch 1769 Error= 130218 0 (650091,1.03374e+06) 
.................................
Epoch 1770 Error= 130193 0 (657545,1.02819e+06) 
 counting_train_errors.................................

train1_NErrors= 35810/1.53431e+06 2.33394
Class01= 960/1.49766e+06	0.0641002
Class11= 34850/36658	95.0679

 counting_test_errors.........

test1_NErrors= 8974/388683 2.30882
Class01= 327/379651	0.0861317
Class11= 8647/9032	95.7374

.................................
Epoch 1771 Error= 130163 0 (649762,1.0378e+06) 
.................................
Epoch 1772 Error= 130113 0 (662964,976041) 
.................................
Epoch 1773 Error= 130121 0 (662269,968169) 
.................................
Epoch 1774 Error= 130110 0 (646590,1.01096e+06) 
.................................
Epoch 1775 Error= 130241 0 (646951,1.07363e+06) 
.................................
Epoch 1776 Error= 130225 0 (640860,1.09389e+06) 
.................................
Epoch 1777 Error= 130197 0 (647980,1.07957e+06) 
.................................
Epoch 1778 Error= 130209 0 (649727,1.07207e+06) 
.................................
Epoch 1779 Error= 130190 0 (655750,1.06678e+06) 
.................................
Epoch 1780 Error= 130176 0 (650930,1.11377e+06) 
 counting_train_errors.................................

train1_NErrors= 35795/1.53431e+06 2.33297
Class01= 1298/1.49766e+06	0.0866688
Class11= 34497/36658	94.105

 counting_test_errors.........

test1_NErrors= 8995/388683 2.31423
Class01= 415/379651	0.109311
Class11= 8580/9032	94.9956

.................................
Epoch 1781 Error= 130206 0 (652255,1.04761e+06) 
.................................
Epoch 1782 Error= 130134 0 (650798,945489) 
.................................
Epoch 1783 Error= 130131 0 (662019,984797) 
.................................
Epoch 1784 Error= 130145 0 (650691,1.07228e+06) 
.................................
Epoch 1785 Error= 130078 0 (659467,970277) 
.................................
Epoch 1786 Error= 130170 0 (650625,1.00817e+06) 
.................................
Epoch 1787 Error= 130166 0 (655388,1.01114e+06) 
.................................
Epoch 1788 Error= 130243 0 (669197,1.08741e+06) 
.................................
Epoch 1789 Error= 130120 0 (644677,1.0423e+06) 
.................................
Epoch 1790 Error= 130186 0 (652835,1.09309e+06) 
 counting_train_errors.................................

train1_NErrors= 35950/1.53431e+06 2.34307
Class01= 843/1.49766e+06	0.056288
Class11= 35107/36658	95.769

 counting_test_errors.........

test1_NErrors= 8951/388683 2.3029
Class01= 263/379651	0.0692741
Class11= 8688/9032	96.1913

.................................
Epoch 1791 Error= 130549 0 (645993,1.16308e+06) 
.................................
Epoch 1792 Error= 130235 0 (646496,1.15188e+06) 
.................................
Epoch 1793 Error= 130108 0 (645449,1.02594e+06) 
.................................
Epoch 1794 Error= 130157 0 (642132,1.04213e+06) 
.................................
Epoch 1795 Error= 130120 0 (650541,1.06248e+06) 
.................................
Epoch 1796 Error= 130234 0 (649676,1.24254e+06) 
.................................
Epoch 1797 Error= 130198 0 (643050,1.32155e+06) 
.................................
Epoch 1798 Error= 130151 0 (647201,1.21853e+06) 
.................................
Epoch 1799 Error= 130137 0 (643867,996724) 
.................................
Epoch 1800 Error= 130148 0 (644944,1.05929e+06) 
 counting_train_errors.................................

train1_NErrors= 35836/1.53431e+06 2.33564
Class01= 1342/1.49766e+06	0.0896068
Class11= 34494/36658	94.0968

 counting_test_errors.........

test1_NErrors= 8985/388683 2.31165
Class01= 415/379651	0.109311
Class11= 8570/9032	94.8849

.................................
Epoch 1801 Error= 130130 0 (654381,1.04739e+06) 
.................................
Epoch 1802 Error= 130048 0 (652425,1.00403e+06) 
.................................
Epoch 1803 Error= 130153 0 (643504,1.05107e+06) 
.................................
Epoch 1804 Error= 130181 0 (657904,1.07617e+06) 
.................................
Epoch 1805 Error= 130081 0 (649474,1.10261e+06) 
.................................
Epoch 1806 Error= 130186 0 (641459,1.05519e+06) 
.................................
Epoch 1807 Error= 130226 0 (645825,1.35707e+06) 
.................................
Epoch 1808 Error= 130074 0 (650303,1.07021e+06) 
.................................
Epoch 1809 Error= 130196 0 (653082,1.06331e+06) 
.................................
Epoch 1810 Error= 130283 0 (646825,990000) 
 counting_train_errors.................................

train1_NErrors= 35881/1.53431e+06 2.33857
Class01= 1127/1.49766e+06	0.075251
Class11= 34754/36658	94.806

 counting_test_errors.........

test1_NErrors= 8987/388683 2.31217
Class01= 364/379651	0.0958775
Class11= 8623/9032	95.4717

.................................
Epoch 1811 Error= 130069 0 (646856,1.07141e+06) 
.................................
Epoch 1812 Error= 130070 0 (642127,993770) 
.................................
Epoch 1813 Error= 130073 0 (625400,986724) 
.................................
Epoch 1814 Error= 130128 0 (639988,1.04669e+06) 
.................................
Epoch 1815 Error= 130087 0 (643371,1.04137e+06) 
.................................
Epoch 1816 Error= 130074 0 (639249,1.08666e+06) 
.................................
Epoch 1817 Error= 130004 0 (649812,983191) 
.................................
Epoch 1818 Error= 130096 0 (634176,1.02546e+06) 
.................................
Epoch 1819 Error= 130071 0 (647564,1.02285e+06) 
.................................
Epoch 1820 Error= 130139 0 (637191,1.24197e+06) 
 counting_train_errors.................................

train1_NErrors= 35827/1.53431e+06 2.33505
Class01= 1077/1.49766e+06	0.0719124
Class11= 34750/36658	94.7951

 counting_test_errors.........

test1_NErrors= 8989/388683 2.31268
Class01= 358/379651	0.0942971
Class11= 8631/9032	95.5602

.................................
Epoch 1821 Error= 130080 0 (639259,980972) 
.................................
Epoch 1822 Error= 130174 0 (655555,1.15204e+06) 
.................................
Epoch 1823 Error= 130111 0 (631005,1.11161e+06) 
.................................
Epoch 1824 Error= 130080 0 (648749,1.02892e+06) 
.................................
Epoch 1825 Error= 130087 0 (642702,996518) 
.................................
Epoch 1826 Error= 130066 0 (637961,1.14719e+06) 
.................................
Epoch 1827 Error= 130085 0 (632766,1.01999e+06) 
.................................
Epoch 1828 Error= 130125 0 (636471,1.16189e+06) 
.................................
Epoch 1829 Error= 130079 0 (641479,1.06431e+06) 
.................................
Epoch 1830 Error= 130025 0 (643801,1.07609e+06) 
 counting_train_errors.................................

train1_NErrors= 35805/1.53431e+06 2.33362
Class01= 2067/1.49766e+06	0.138016
Class11= 33738/36658	92.0345

 counting_test_errors.........

test1_NErrors= 9056/388683 2.32992
Class01= 629/379651	0.165678
Class11= 8427/9032	93.3016

.................................
Epoch 1831 Error= 130096 0 (629500,1.0408e+06) 
.................................
Epoch 1832 Error= 130953 0 (604256,1.03447e+06) 
.................................
Epoch 1833 Error= 130143 0 (621110,1.12982e+06) 
.................................
Epoch 1834 Error= 135036 0 (1.08013e+06,1.04422e+06) 
.................................
Epoch 1835 Error= 134307 0 (115579,968487) 
.................................
Epoch 1836 Error= 133827 0 (137193,1.07161e+06) 
.................................
Epoch 1837 Error= 133363 0 (153693,1.06145e+06) 
.................................
Epoch 1838 Error= 133079 0 (179566,1.20254e+06) 
.................................
Epoch 1839 Error= 132732 0 (212211,981808) 
.................................
Epoch 1840 Error= 132337 0 (236162,968403) 
 counting_train_errors.................................

train1_NErrors= 36058/1.53431e+06 2.35011
Class01= 837/1.49766e+06	0.0558874
Class11= 35221/36658	96.08

 counting_test_errors.........

test1_NErrors= 9003/388683 2.31628
Class01= 267/379651	0.0703277
Class11= 8736/9032	96.7228

.................................
Epoch 1841 Error= 132118 0 (258822,994785) 
.................................
Epoch 1842 Error= 131915 0 (270985,991459) 
.................................
Epoch 1843 Error= 131774 0 (286251,1.14427e+06) 
.................................
Epoch 1844 Error= 131499 0 (300552,980879) 
.................................
Epoch 1845 Error= 131325 0 (315624,973368) 
.................................
Epoch 1846 Error= 131091 0 (341504,1.06337e+06) 
.................................
Epoch 1847 Error= 130935 0 (366627,1.04686e+06) 
.................................
Epoch 1848 Error= 130837 0 (391841,1.0045e+06) 
.................................
Epoch 1849 Error= 130579 0 (429033,1.11508e+06) 
.................................
Epoch 1850 Error= 130420 0 (430013,1.04407e+06) 
 counting_train_errors.................................

train1_NErrors= 35880/1.53431e+06 2.33851
Class01= 1717/1.49766e+06	0.114646
Class11= 34163/36658	93.1938

 counting_test_errors.........

test1_NErrors= 9022/388683 2.32117
Class01= 511/379651	0.134597
Class11= 8511/9032	94.2316

.................................
Epoch 1851 Error= 130346 0 (455311,1.0128e+06) 
.................................
Epoch 1852 Error= 130254 0 (463829,1.06704e+06) 
.................................
Epoch 1853 Error= 130237 0 (467516,1.07735e+06) 
.................................
Epoch 1854 Error= 130320 0 (480460,1.349e+06) 
.................................
Epoch 1855 Error= 130151 0 (479785,1.11135e+06) 
.................................
Epoch 1856 Error= 130171 0 (495907,1.1136e+06) 
.................................
Epoch 1857 Error= 130156 0 (497502,1.10763e+06) 
.................................
Epoch 1858 Error= 130103 0 (496047,1.11589e+06) 
.................................
Epoch 1859 Error= 130044 0 (498471,1.01044e+06) 
.................................
Epoch 1860 Error= 130169 0 (496327,1.06866e+06) 
 counting_train_errors.................................

train1_NErrors= 35828/1.53431e+06 2.33512
Class01= 1149/1.49766e+06	0.0767199
Class11= 34679/36658	94.6015

 counting_test_errors.........

test1_NErrors= 8972/388683 2.30831
Class01= 377/379651	0.0993017
Class11= 8595/9032	95.1616

.................................
Epoch 1861 Error= 130082 0 (501913,1.01122e+06) 
.................................
Epoch 1862 Error= 130080 0 (512378,1.04899e+06) 
.................................
Epoch 1863 Error= 130126 0 (516620,1.27551e+06) 
.................................
Epoch 1864 Error= 130215 0 (513656,1.19643e+06) 
.................................
Epoch 1865 Error= 130108 0 (516572,1.01704e+06) 
.................................
Epoch 1866 Error= 130011 0 (524824,1.05094e+06) 
.................................
Epoch 1867 Error= 130052 0 (524748,1.07227e+06) 
.................................
Epoch 1868 Error= 130044 0 (533628,1.10954e+06) 
.................................
Epoch 1869 Error= 130057 0 (539272,996689) 
.................................
Epoch 1870 Error= 130035 0 (530626,1.05953e+06) 
 counting_train_errors.................................

train1_NErrors= 35828/1.53431e+06 2.33512
Class01= 1976/1.49766e+06	0.13194
Class11= 33852/36658	92.3455

 counting_test_errors.........

test1_NErrors= 9052/388683 2.32889
Class01= 602/379651	0.158567
Class11= 8450/9032	93.5562

.................................
Epoch 1871 Error= 130011 0 (541984,1.03743e+06) 
.................................
Epoch 1872 Error= 129967 0 (532796,1.03475e+06) 
.................................
Epoch 1873 Error= 130142 0 (546475,1.07767e+06) 
.................................
Epoch 1874 Error= 130162 0 (530131,1.25329e+06) 
.................................
Epoch 1875 Error= 130032 0 (540414,1.01996e+06) 
.................................
Epoch 1876 Error= 130060 0 (548412,1.09782e+06) 
.................................
Epoch 1877 Error= 130045 0 (547641,1.10169e+06) 
.................................
Epoch 1878 Error= 130080 0 (544916,1.03885e+06) 
.................................
Epoch 1879 Error= 130031 0 (546455,1.03834e+06) 
.................................
Epoch 1880 Error= 130067 0 (552643,1.14323e+06) 
 counting_train_errors.................................

train1_NErrors= 35790/1.53431e+06 2.33264
Class01= 1666/1.49766e+06	0.111241
Class11= 34124/36658	93.0875

 counting_test_errors.........

test1_NErrors= 9022/388683 2.32117
Class01= 517/379651	0.136178
Class11= 8505/9032	94.1652

.................................
Epoch 1881 Error= 130119 0 (551789,1.24801e+06) 
.................................
Epoch 1882 Error= 130004 0 (546493,1.1224e+06) 
.................................
Epoch 1883 Error= 130003 0 (541949,1.03882e+06) 
.................................
Epoch 1884 Error= 129963 0 (540917,1.14445e+06) 
.................................
Epoch 1885 Error= 130043 0 (553899,1.06168e+06) 
.................................
Epoch 1886 Error= 130008 0 (555541,1.13469e+06) 
.................................
Epoch 1887 Error= 129978 0 (561994,1.17551e+06) 
.................................
Epoch 1888 Error= 130083 0 (550883,1.21066e+06) 
.................................
Epoch 1889 Error= 129901 0 (552487,1.00719e+06) 
.................................
Epoch 1890 Error= 130004 0 (564178,1.1451e+06) 
 counting_train_errors.................................

train1_NErrors= 35911/1.53431e+06 2.34053
Class01= 734/1.49766e+06	0.04901
Class11= 35177/36658	95.96

 counting_test_errors.........

test1_NErrors= 8959/388683 2.30496
Class01= 249/379651	0.0655866
Class11= 8710/9032	96.4349

.................................
Epoch 1891 Error= 129958 0 (555892,1.07078e+06) 
.................................
Epoch 1892 Error= 130091 0 (559660,1.20584e+06) 
.................................
Epoch 1893 Error= 130015 0 (558579,1.11817e+06) 
.................................
Epoch 1894 Error= 129935 0 (550816,1.02753e+06) 
.................................
Epoch 1895 Error= 129916 0 (562212,1.1059e+06) 
.................................
Epoch 1896 Error= 130006 0 (556373,1.08254e+06) 
.................................
Epoch 1897 Error= 129972 0 (559103,1.01781e+06) 
.................................
Epoch 1898 Error= 129931 0 (560402,1.05739e+06) 
.................................
Epoch 1899 Error= 129966 0 (553867,968403) 
.................................
Epoch 1900 Error= 129966 0 (568603,1.05843e+06) 
 counting_train_errors.................................

train1_NErrors= 35795/1.53431e+06 2.33297
Class01= 1538/1.49766e+06	0.102694
Class11= 34257/36658	93.4503

 counting_test_errors.........

test1_NErrors= 9007/388683 2.31731
Class01= 481/379651	0.126695
Class11= 8526/9032	94.3977

.................................
Epoch 1901 Error= 129973 0 (557933,1.06824e+06) 
.................................
Epoch 1902 Error= 129937 0 (559463,1.09872e+06) 
.................................
Epoch 1903 Error= 129941 0 (562280,1.06824e+06) 
.................................
Epoch 1904 Error= 130856 0 (558720,1.0704e+06) 
.................................
Epoch 1905 Error= 129963 0 (530930,1.04288e+06) 
.................................
Epoch 1906 Error= 129993 0 (545800,1.06983e+06) 
.................................
Epoch 1907 Error= 129985 0 (548268,1.07892e+06) 
.................................
Epoch 1908 Error= 129904 0 (554963,1.04736e+06) 
.................................
Epoch 1909 Error= 129984 0 (570571,1.0922e+06) 
.................................
Epoch 1910 Error= 129913 0 (568321,1.17399e+06) 
 counting_train_errors.................................

train1_NErrors= 35851/1.53431e+06 2.33662
Class01= 1638/1.49766e+06	0.109371
Class11= 34213/36658	93.3302

 counting_test_errors.........

test1_NErrors= 9039/388683 2.32555
Class01= 510/379651	0.134334
Class11= 8529/9032	94.4309

.................................
Epoch 1911 Error= 130036 0 (559755,1.57676e+06) 
.................................
Epoch 1912 Error= 130155 0 (556645,1.46082e+06) 
.................................
Epoch 1913 Error= 129965 0 (559675,1.04612e+06) 
.................................
Epoch 1914 Error= 129982 0 (562067,1.22944e+06) 
.................................
Epoch 1915 Error= 130203 0 (569292,1.2953e+06) 
.................................
Epoch 1916 Error= 129933 0 (570299,1.04209e+06) 
.................................
Epoch 1917 Error= 130097 0 (578039,1.10168e+06) 
.................................
Epoch 1918 Error= 129954 0 (553569,1.05342e+06) 
.................................
Epoch 1919 Error= 130152 0 (580063,1.1596e+06) 
.................................
Epoch 1920 Error= 129963 0 (544586,1.02847e+06) 
 counting_train_errors.................................

train1_NErrors= 35884/1.53431e+06 2.33877
Class01= 1061/1.49766e+06	0.0708441
Class11= 34823/36658	94.9943

 counting_test_errors.........

test1_NErrors= 8978/388683 2.30985
Class01= 338/379651	0.0890291
Class11= 8640/9032	95.6599

.................................
Epoch 1921 Error= 129950 0 (550169,1.05114e+06) 
.................................
Epoch 1922 Error= 129925 0 (555818,1.02612e+06) 
.................................
Epoch 1923 Error= 130016 0 (569415,1.1847e+06) 
.................................
Epoch 1924 Error= 129973 0 (571143,1.03261e+06) 
.................................
Epoch 1925 Error= 129942 0 (569228,1.08351e+06) 
.................................
Epoch 1926 Error= 129884 0 (558692,983546) 
.................................
Epoch 1927 Error= 129900 0 (558714,1.19167e+06) 
.................................
Epoch 1928 Error= 129876 0 (556681,1.06465e+06) 
.................................
Epoch 1929 Error= 129938 0 (575833,1.14407e+06) 
.................................
Epoch 1930 Error= 130480 0 (553788,2.33008e+06) 
 counting_train_errors.................................

train1_NErrors= 35903/1.53431e+06 2.34
Class01= 1604/1.49766e+06	0.107101
Class11= 34299/36658	93.5648

 counting_test_errors.........

test1_NErrors= 9033/388683 2.324
Class01= 487/379651	0.128276
Class11= 8546/9032	94.6191

.................................
Epoch 1931 Error= 129985 0 (546484,1.02676e+06) 
.................................
Epoch 1932 Error= 129927 0 (568240,1.06788e+06) 
.................................
Epoch 1933 Error= 129836 0 (555144,978734) 
.................................
Epoch 1934 Error= 129958 0 (569192,1.19835e+06) 
.................................
Epoch 1935 Error= 129950 0 (560786,1.127e+06) 
.................................
Epoch 1936 Error= 129929 0 (564513,1.15682e+06) 
.................................
Epoch 1937 Error= 129930 0 (561619,1.15595e+06) 
.................................
Epoch 1938 Error= 129995 0 (559532,1.16814e+06) 
.................................
Epoch 1939 Error= 129947 0 (566591,1.2774e+06) 
.................................
Epoch 1940 Error= 129983 0 (556065,1.18342e+06) 
 counting_train_errors.................................

train1_NErrors= 35825/1.53431e+06 2.33492
Class01= 1075/1.49766e+06	0.0717789
Class11= 34750/36658	94.7951

 counting_test_errors.........

test1_NErrors= 8992/388683 2.31345
Class01= 363/379651	0.0956141
Class11= 8629/9032	95.5381

.................................
Epoch 1941 Error= 130135 0 (555707,1.19226e+06) 
.................................
Epoch 1942 Error= 129956 0 (558735,1.10273e+06) 
.................................
Epoch 1943 Error= 129885 0 (560781,1.26151e+06) 
.................................
Epoch 1944 Error= 130152 0 (575013,1.68394e+06) 
.................................
Epoch 1945 Error= 129977 0 (560002,1.51174e+06) 
.................................
Epoch 1946 Error= 129957 0 (563287,1.02211e+06) 
.................................
Epoch 1947 Error= 129979 0 (585441,1.05324e+06) 
.................................
Epoch 1948 Error= 130680 0 (561672,1.08064e+06) 
.................................
Epoch 1949 Error= 131124 0 (476379,1.06327e+06) 
.................................
Epoch 1950 Error= 129854 0 (526458,1.06658e+06) 
 counting_train_errors.................................

train1_NErrors= 35809/1.53431e+06 2.33388
Class01= 1427/1.49766e+06	0.0952823
Class11= 34382/36658	93.7913

 counting_test_errors.........

test1_NErrors= 9021/388683 2.32091
Class01= 464/379651	0.122218
Class11= 8557/9032	94.7409

.................................
Epoch 1951 Error= 129843 0 (532635,1.09326e+06) 
.................................
Epoch 1952 Error= 129966 0 (546773,1.17247e+06) 
.................................
Epoch 1953 Error= 129928 0 (545266,991974) 
.................................
Epoch 1954 Error= 129867 0 (547359,1.14595e+06) 
.................................
Epoch 1955 Error= 129970 0 (545925,1.11044e+06) 
.................................
Epoch 1956 Error= 129956 0 (542954,1.2412e+06) 
.................................
Epoch 1957 Error= 129811 0 (561189,1.03593e+06) 
.................................
Epoch 1958 Error= 129950 0 (551278,1.2502e+06) 
.................................
Epoch 1959 Error= 130975 0 (553291,2.72223e+06) 
.................................
Epoch 1960 Error= 130008 0 (541295,1.15077e+06) 
 counting_train_errors.................................

train1_NErrors= 35843/1.53431e+06 2.33609
Class01= 1226/1.49766e+06	0.0818613
Class11= 34617/36658	94.4323

 counting_test_errors.........

test1_NErrors= 8996/388683 2.31448
Class01= 403/379651	0.10615
Class11= 8593/9032	95.1395

.................................
Epoch 1961 Error= 129809 0 (562972,1.07916e+06) 
.................................
Epoch 1962 Error= 131009 0 (564922,1.09195e+06) 
.................................
Epoch 1963 Error= 129910 0 (517809,1.01581e+06) 
.................................
Epoch 1964 Error= 129897 0 (547277,1.02542e+06) 
.................................
Epoch 1965 Error= 129860 0 (537037,1.18867e+06) 
.................................
Epoch 1966 Error= 129876 0 (548849,1.10013e+06) 
.................................
Epoch 1967 Error= 129875 0 (551669,1.07811e+06) 
.................................
Epoch 1968 Error= 129851 0 (551527,1.08923e+06) 
.................................
Epoch 1969 Error= 129817 0 (553437,1.07956e+06) 
.................................
Epoch 1970 Error= 129812 0 (542261,1.09486e+06) 
 counting_train_errors.................................

train1_NErrors= 35799/1.53431e+06 2.33323
Class01= 1075/1.49766e+06	0.0717789
Class11= 34724/36658	94.7242

 counting_test_errors.........

test1_NErrors= 8984/388683 2.3114
Class01= 355/379651	0.0935069
Class11= 8629/9032	95.5381

.................................
Epoch 1971 Error= 129834 0 (550465,1.11114e+06) 
.................................
Epoch 1972 Error= 129955 0 (550881,1.23494e+06) 
.................................
Epoch 1973 Error= 129870 0 (573321,1.2418e+06) 
.................................
Epoch 1974 Error= 129862 0 (553743,1.13031e+06) 
.................................
Epoch 1975 Error= 129862 0 (551806,1.12536e+06) 
.................................
Epoch 1976 Error= 129806 0 (547745,1.07694e+06) 
.................................
Epoch 1977 Error= 130135 0 (547938,1.39226e+06) 
.................................
Epoch 1978 Error= 129914 0 (556938,1.1332e+06) 
.................................
Epoch 1979 Error= 130084 0 (555875,1.22487e+06) 
.................................
Epoch 1980 Error= 129854 0 (553950,1.14366e+06) 
 counting_train_errors.................................

train1_NErrors= 35751/1.53431e+06 2.3301
Class01= 1532/1.49766e+06	0.102293
Class11= 34219/36658	93.3466

 counting_test_errors.........

test1_NErrors= 9020/388683 2.32066
Class01= 480/379651	0.126432
Class11= 8540/9032	94.5527

.................................
Epoch 1981 Error= 129830 0 (548887,1.09003e+06) 
.................................
Epoch 1982 Error= 129769 0 (575071,1.19631e+06) 
.................................
Epoch 1983 Error= 130471 0 (561131,1.49867e+06) 
.................................
Epoch 1984 Error= 129885 0 (548073,1.15552e+06) 
.................................
Epoch 1985 Error= 129852 0 (551384,1.14893e+06) 
.................................
Epoch 1986 Error= 129786 0 (547511,1.04685e+06) 
.................................
Epoch 1987 Error= 130818 0 (543467,1.59613e+06) 
.................................
Epoch 1988 Error= 129871 0 (563500,1.23623e+06) 
.................................
Epoch 1989 Error= 129957 0 (554203,1.10765e+06) 
.................................
Epoch 1990 Error= 129835 0 (558494,1.14152e+06) 
 counting_train_errors.................................

train1_NErrors= 35872/1.53431e+06 2.33798
Class01= 1169/1.49766e+06	0.0780554
Class11= 34703/36658	94.6669

 counting_test_errors.........

test1_NErrors= 8992/388683 2.31345
Class01= 387/379651	0.101936
Class11= 8605/9032	95.2724

.................................
Epoch 1991 Error= 129815 0 (555697,1.05967e+06) 
.................................
Epoch 1992 Error= 129819 0 (552688,1.08293e+06) 
.................................
Epoch 1993 Error= 129856 0 (550113,1.06618e+06) 
.................................
Epoch 1994 Error= 129741 0 (551445,1.10244e+06) 
.................................
Epoch 1995 Error= 129808 0 (561341,1.0798e+06) 
.................................
Epoch 1996 Error= 129803 0 (551328,1.15358e+06) 
.................................
Epoch 1997 Error= 129881 0 (554143,1.17164e+06) 
.................................
Epoch 1998 Error= 129813 0 (552392,1.07242e+06) 
.................................
Epoch 1999 Error= 129768 0 (548607,1.06486e+06) 
.................................
Epoch 2000 Error= 129830 0 (550530,1.17675e+06) 
 counting_train_errors.................................

train1_NErrors= 35913/1.53431e+06 2.34066
Class01= 1581/1.49766e+06	0.105565
Class11= 34332/36658	93.6549

 counting_test_errors.........

test1_NErrors= 9012/388683 2.3186
Class01= 470/379651	0.123798
Class11= 8542/9032	94.5748
