# Supplementary material for: Prediction of polyproline II secondary structure propensity in proteins
Source: R Soc Open Sci. 2020 Jan 15;7(1):191239. doi: 10.1098/rsos.191239 (PMC7029904; doi:10.1098/rsos.191239)
Supplement: Supplementary Code [file rsos191239supp2.zip › models/PPIIH_None_aln=False_oneHot=True_iupred=True_espritz=True_paleale=False_charge=True_removeNegativeOnlyChains_strictPPIIDefinition/fold4/final_trained-2000.model]

24 2 10 0
10 10 10 3 3 10 7 1 0 1 1
0.8 
24 2 10 0 1
10 10 10 3 3 1 0 0
2 10 1 140 1 1 1
2
0
10
1 1 1 1 1 1 1 1 1 1 
0.551033 -0.620106 -0.578348 -0.628078 -0.579007 -0.845361 0.427277 -0.47473 -0.775779 -0.485926 2.12335
-0.533987 0.555775 0.565165 0.603065 0.617862 0.875195 -0.365041 0.49436 0.790321 0.448346 -2.1591
10
1
140
24 1 1 1 1 1 1 1 1 1 1 1 1 1 1 1 1 1 1 1 1 1 1 1 1 1 1 1 1 1 1 1 1 1 1 1 1 1 1 1 1 1 1 1 1 1 1 1 1 1 1 1 1 1 1 1 1 1 1 1 1 1 1 1 1 1 1 1 1 1 1 1 1 1 1 1 1 1 1 1 1 1 1 1 1 1 1 1 1 1 1 1 1 1 1 1 1 1 1 1 1 1 1 1 1 1 1 1 1 1 1 1 1 1 1 1 1 1 1 1 1 1 1 1 1 1 1 1 1 1 1 1 1 1 1 1 1 1 1 1 1 
0.00296767 0.215296 0.166516 0.184118 0.00236661 0.109096 0.150316 -0.0582064 -0.306497 0.071773 -0.112795 -0.021168 0.186205 0.0847007 0.0499352 0.328393 -0.421098 0.0680916 0.27898 0.142274 0.359068 -0.103961 0.625459 0.0117985 0.0704047 -0.134107 -0.000984179 -0.156465 -0.0885532 0.287829 0.103725 -0.0698391 0.113106 -0.106539 0.083461 0.128769 0.233247 -0.110645 -0.0736901 -0.135853 0.0351612 -0.15244 0.472534 -0.0786648 -0.0504932 0.164695 0.0819378 0.0342901 0.0709484 -0.276649 0.104229 -0.0589498 -0.2758 0.00210057 -0.118669 0.245037 -0.0365409 0.0911536 -0.0813519 -0.0676388 0.000647814 0.422062 -0.464491 -0.0400335 0.0486665 0.0560559 -0.081803 0.0792235 0.066553 -0.082182 -0.0177361 0.24462 -0.155277 0.0866833 0.0975352 -0.0817659 -0.261101 0.127226 -0.0344654 0.223658 -0.155078 -0.0158753 0.159353 -0.0269553 0.159272 -0.0787476 -0.00269316 0.0759091 -0.00493236 0.121486 -0.362895 -0.0281409 0.422626 -0.192164 -0.0714036 0.193608 -0.130431 0.0353546 -0.03367 0.0078242 -0.0279029 0.0222638 -0.133266 0.0379707 -0.197886 -0.00712784 -0.311798 0.0575144 0.0606743 0.0841621 -0.102091 -0.0441579 0.147526 0.471495 0.19051 0.524354 -0.244384 0.00328616 -0.259285 -0.209664 -0.287002 -0.297103 0.110376 0.557203 0.436247 -0.0419074 0.279163 0.450346 -0.281284 0.419765 -0.38944 -0.290202 0.278273 0.02482 -0.108191 -0.190201 -0.212107 0.126703 0.11613 0.220286 -0.448798 -0.32063 0.201789 0.0922007 -0.042624 -0.30872 -0.120981 -0.454312 0.0285806 0.22046 -0.271898 0.0436964 0.0305476 0.154042 0.186983 -0.28614 0.100783 -0.0249277 0.00192392 0.122638 0.0515128 0.270599 0.0796937 0.0420329 1.49331
-0.000295047 -0.171544 -0.285764 0.0368255 0.00508452 -0.175609 0.387863 0.0995758 -0.313699 0.0929842 -0.0845258 -0.0761643 -0.111656 -0.188655 -0.0524614 0.184444 -0.348829 -0.110137 0.10758 0.0976769 0.0818667 0.335596 -0.502545 0.00962365 0.0110209 -0.0716517 0.0654139 -0.0217119 -0.122739 0.180737 0.0508263 0.162745 0.357055 -0.165456 0.206916 0.0314959 -0.101511 -0.0889886 0.0716727 0.26575 -0.184492 0.0299946 0.288883 -0.136864 0.164178 0.0195688 0.164076 0.170553 0.139476 -0.0486369 -0.226792 0.224609 0.133632 0.0815492 0.0875247 -0.0877657 0.0840893 0.230406 0.165065 0.171645 0.00235328 0.237093 -0.0298355 0.108155 0.167051 0.0244202 -0.109184 0.374355 0.0249233 -0.238369 -0.1031 0.101816 -0.0687412 -0.0303846 -0.0958793 -0.0995869 -0.207918 -0.346202 0.137451 0.183316 -0.00316196 -0.0149653 0.434765 0.104866 -0.280345 0.103186 0.378753 -0.0660749 -0.0902901 0.0901067 0.4686 -0.491433 0.166553 0.294128 0.225698 0.0441525 0.115656 -0.0769132 0.182072 0.0997116 0.121193 -0.0458262 -0.081324 0.0325633 0.0727573 -0.0700162 -0.110011 -0.0393761 -0.0599244 -0.0780361 0.154274 -0.160199 0.0526468 0.0110439 0.106946 0.375165 0.0887112 0.233377 0.108409 0.365699 -0.180051 -0.340668 0.0305426 0.252135 0.127844 0.199507 -0.0651227 0.0726864 -0.0968178 -0.31137 -0.11238 0.346368 -0.0955623 -0.493446 -0.268525 -0.279167 -0.176927 -0.417066 0.117096 -0.519964 0.39853 0.24425 -0.244154 -0.379223 -0.211641 0.291247 0.0164219 -0.259088 0.209377 -0.415056 0.473211 0.114442 -0.340865 -0.132174 -0.0134735 0.0868874 0.282865 -0.110611 -0.478591 0.0189813 0.168946 0.386293 -0.210322 0.00735726 -0.704517
-8.01295e-05 -0.031542 0.018974 0.0801354 0.0566618 0.0152786 0.174791 -0.543587 0.146443 -0.00392552 -0.0966541 -0.186632 0.178682 -0.246385 0.0359001 0.174987 -0.414324 -0.0271576 -0.122619 -0.0213872 0.0448389 0.01022 -0.399917 -0.0040707 0.132413 -0.160215 -0.082001 -0.0544056 -0.00848771 0.390187 -0.0934813 -0.0162617 0.310144 -0.169436 0.025146 0.157311 0.238098 0.0941585 -0.104856 -0.212824 -0.318338 0.0734367 0.396662 -0.27985 -0.0386419 -0.121144 0.0508871 0.29814 0.407969 0.138392 -0.0456344 0.260449 -0.440544 0.313925 0.181486 -0.0063067 -0.0472245 0.242248 0.0138904 -0.301755 -0.116132 0.0149827 0.0401164 -0.113735 0.0339718 -0.311441 -0.126396 -0.455645 -0.0555846 0.130761 0.0371549 -0.0312166 0.495936 -0.03706 -0.123511 -0.182285 0.292046 -0.0341121 -0.00999651 0.281968 0.10441 -0.274335 -0.00721257 0.183072 -0.103596 -0.0277186 0.255041 -0.0745841 -0.117787 -0.219737 0.260514 0.000884793 -0.298173 -0.00994871 -0.0990514 0.0550891 -0.259412 0.252942 -0.0105848 0.0260852 -0.192136 0.21134 0.0412475 0.214501 -0.140283 0.085266 0.0965925 0.217752 -0.053973 0.499476 -0.403448 -0.0399027 0.0866494 0.170475 0.124042 0.34107 -0.0204489 -0.398455 -0.260216 -0.348551 -0.0538234 0.259123 -0.427716 -0.629789 -0.303633 -0.292119 -0.0200427 -0.0752653 0.0286394 -0.0980174 0.231651 -0.0215253 -0.240082 -0.345625 -0.256075 0.126018 -0.150269 -0.376745 0.220933 -0.211053 0.284505 0.106305 -0.20127 0.0579532 0.224566 0.151768 0.102334 0.000346724 -0.150766 0.0853822 0.0142911 0.427382 -0.075649 0.320294 0.121135 -0.0323236 0.00783829 0.401317 -0.0316813 -0.0596935 0.076667 0.024882 0.110342 0.130982 -0.749751
0.00278094 0.207177 0.130687 0.231201 0.343924 0.0645215 0.0594327 0.208086 0.0667532 0.0407694 -0.0133209 0.0773129 -0.136248 -0.586148 -0.0619823 -0.116358 0.178612 -0.147455 -0.346944 -0.11766 -0.159213 0.218408 -0.182352 0.0472547 0.349548 -0.0802711 0.23839 0.111533 0.222481 -0.0965962 -0.393201 -0.205509 -0.030894 -0.131695 -0.14292 0.248919 0.104861 0.291788 0.143302 0.035739 -0.190562 0.335306 0.0641089 -0.113848 -0.256716 0.129899 -0.155425 0.217069 0.343911 0.00783311 0.279902 0.311727 -0.178383 0.160068 -0.208098 -0.114502 -0.105746 0.100452 -0.00782134 0.177598 0.127676 -0.176891 -0.260241 0.0602083 -0.352761 0.00738692 -0.178657 -0.331162 -0.444735 0.149366 0.292153 -0.156897 -0.143665 0.0577704 -0.0521852 0.0848598 0.0371867 -0.211303 -0.276618 -0.159467 -0.139623 -0.035325 0.0874933 -0.0189002 0.186625 0.000956779 0.102064 -0.284536 0.0703154 -0.00920449 -0.240075 0.295593 0.151414 0.151704 0.0958141 -0.0675846 0.0213646 -0.149526 -0.261164 -0.23068 0.0855727 -0.304772 -0.126246 -0.0957103 -0.00599532 0.0380565 0.259391 -0.085034 -0.19648 0.0779158 0.385791 -0.0581368 -0.0143048 -0.352716 -0.340974 -0.18959 -0.264677 -0.19671 0.180729 -0.193924 -0.174157 0.117401 -0.00446253 -0.20471 0.0330505 -0.12108 -0.215544 -0.474315 0.0286625 0.061074 -0.0482576 -0.0392137 -0.155609 -0.0367228 -0.0294896 -0.642104 0.31884 0.18575 0.0528976 0.0529763 -0.00119742 -0.264569 0.166253 -0.0985616 -0.24529 -0.161289 0.271823 0.0672566 -0.390715 0.0600902 -0.0162269 -0.112288 0.102574 0.0203387 -0.149109 0.330514 0.145374 -0.533005 0.13821 -0.0442784 0.141016 -0.103685 0.019027 0.00829534 -0.0902768
0.00260569 0.0523871 -0.100317 -0.247781 0.248542 0.24239 0.165601 -0.202153 0.38834 -0.0376719 -0.076273 0.090011 -0.229433 -0.301698 0.13441 0.0495017 -0.151359 -0.251494 -0.229435 0.114817 0.0697183 -0.157144 -0.272469 0.046876 -0.239256 0.27738 -0.297611 0.506987 0.0245845 -0.161648 -0.151865 0.159547 -0.0705404 -0.029479 -0.166887 -0.0219988 -0.0985769 0.200706 0.207219 0.091085 0.0565059 0.0932988 -0.365953 0.113448 -0.373656 0.0321776 -0.0542349 0.364751 0.0400273 -0.0396287 0.0276312 -0.0327055 -0.14703 0.135591 -0.212805 -0.0677939 0.269697 -0.0868315 -0.162053 0.162291 0.0961076 -0.189019 0.162357 0.00499282 -0.0437137 -0.149436 0.10906 -0.132038 -0.352335 -0.0675375 -0.00724026 0.0401074 -0.075549 -0.0708273 -0.0330011 -0.124107 0.0566497 -0.370595 -0.26598 0.027261 -0.105261 -0.101949 0.0421324 -0.0264439 -0.036465 -0.125953 -0.156212 -0.171541 -0.144244 0.223059 -0.203072 0.189779 0.572437 -0.00542488 -0.287752 0.0225711 0.0343144 0.00534504 0.158407 0.158814 0.123191 0.0854045 -0.0962078 -0.205192 -0.296955 -0.155943 0.0258667 -0.376065 0.196539 0.139518 -0.419451 0.0665373 0.0626839 0.0191702 -0.0189935 -0.306336 0.171495 -0.186803 -0.0336992 0.235479 -0.300293 -0.0122483 -0.267684 -0.293119 -0.0484065 -0.125436 0.10736 0.294968 -0.278158 0.0825617 -0.265656 0.0164972 -0.00128463 0.129928 -0.0360995 0.160029 0.164793 -0.24433 0.0100355 -0.0301689 0.151557 -0.011132 -0.405992 -0.180189 -0.16043 -0.0540673 -0.0101912 -0.0476126 0.222151 -0.319212 0.181118 -0.0611164 -0.0925688 -0.0935917 -0.193418 -0.0188075 0.241879 0.123362 -0.0569506 0.279661 0.0142128 -0.430591 -0.190939 0.0579358 -0.17856
-0.00120146 0.0723852 -0.17308 -0.43217 -0.150001 0.0371212 -0.399714 -0.304216 -0.309977 0.122013 0.114155 -0.0141958 0.110085 0.196294 0.0444825 0.131802 -0.267956 0.0832571 0.176292 0.0719829 0.1239 -0.08218 -0.260324 0.0865413 -0.0398123 -0.0226968 -0.34632 0.0145074 0.407627 0.212051 -0.220551 0.0864146 0.220948 0.0315141 0.10117 -0.12273 0.28133 -0.0383678 0.096668 0.0321489 -0.0829715 -0.0430706 -0.0625825 0.0755647 0.109085 0.146261 0.0408183 -0.0792683 -0.314198 -0.0184493 -0.0481169 -0.281438 0.287342 0.00108689 0.147768 -0.138002 0.109097 -0.311221 -0.0151297 0.0531628 -0.0435233 0.0235118 0.350087 -0.0354572 0.0690059 0.149832 0.581615 -0.0221822 0.00189789 -0.120262 0.183684 -0.233919 0.0932819 0.165531 0.0919519 0.0420467 0.136335 0.258872 -0.0281224 -0.135764 -0.0231889 -0.0666331 -0.138116 -0.00677094 0.384274 -0.0542765 -0.411375 -0.05154 0.104433 -0.0427911 -0.361637 0.222526 0.238136 0.0594949 0.162559 0.180707 0.120402 -0.126208 0.0687368 0.217625 -0.190578 0.280663 -0.292677 -0.301677 -0.27632 0.112959 -0.154433 -0.0638323 0.108889 -0.297061 0.164789 0.642775 -0.340405 -0.437721 -0.32496 -0.0865051 -0.232772 -0.266351 0.084448 -0.648326 0.44583 0.186113 -0.255934 0.0963453 0.0371223 0.0810887 0.228599 -0.175447 0.0386522 -0.262598 0.389927 0.186366 -0.102888 0.0472411 0.0301234 0.0955573 0.0439336 0.337837 -0.330505 -0.101748 -0.0556659 0.169183 0.196011 0.236414 0.00295236 -0.021679 -0.0855087 -0.0781045 -0.0974411 0.287264 -0.263932 -0.0809508 0.0932856 0.183078 0.0464538 -0.145711 -0.108661 -0.0642346 -0.0404674 0.012244 -0.120213 0.0788945 0.0807875 -0.0269804 -0.772571
0.000754279 -0.148986 0.167084 0.0200075 0.0970363 0.0730469 0.258897 0.288977 0.251001 0.133605 0.0218442 -0.00547477 -0.211118 -0.257653 0.0927375 -0.391841 0.10668 0.212659 -0.143228 -0.163814 -0.0988576 0.246875 -0.0743503 -0.0609811 -0.100289 0.061685 0.0861509 0.0063473 -0.00811237 0.227947 0.19328 -0.0776558 0.0376453 0.284008 0.16842 -0.00389851 0.175874 -0.0745751 -0.162867 0.0696437 -0.121025 -0.169777 0.199119 -0.0118984 -0.246541 0.117622 -0.331459 0.241927 -0.251722 0.165012 -0.00153292 0.226446 0.272363 -0.230541 0.0513692 0.153879 -0.0252445 -0.16549 -0.051097 0.0396913 -0.0565248 0.0865402 -0.0209625 -0.155208 0.30686 -0.318614 -0.287428 -0.140266 0.0132696 -0.0738313 -0.233781 0.17129 0.214281 -0.153048 0.122586 -0.342993 0.0553508 -0.000758183 -0.0650356 -0.25265 -0.274712 -0.0122336 0.321779 -0.129882 -0.100388 -0.114111 -0.0411855 0.100126 -0.293798 -0.119591 -0.145047 -0.0900051 -0.0453787 0.141637 -0.183205 -0.0809667 -0.101327 0.476991 0.184957 -0.0236657 0.0751311 -0.0257775 -0.12585 -0.0208647 -0.320544 -0.0622865 0.183328 0.158701 -0.00707105 0.249501 -0.0500678 -0.228499 0.291778 -0.377392 -0.223019 0.592463 -0.0247559 0.0800208 0.0942217 0.309391 -0.231071 -0.119351 0.0940042 -0.261641 -0.25307 -0.256368 -0.142668 -0.159173 0.060808 -0.145067 -0.138421 -0.423691 0.107459 0.0610741 0.149779 -0.0703677 0.041713 -0.415189 -0.046456 -0.146474 -0.0847049 -0.142963 0.178553 0.0456547 0.196233 -0.0745926 -0.0892666 -0.0869216 -0.0455335 -0.36083 0.0688838 -0.224104 -0.115219 0.223075 -0.0768089 0.377314 -0.156933 0.135335 -0.114641 -0.0981393 -0.275476 0.0593857 0.0129929 0.255824 0.339782
-0.00191263 -0.240817 0.332393 -0.00672034 -0.478561 -0.202401 0.154665 -0.0399758 0.380047 0.0771703 -0.0524618 -0.311358 0.0352587 0.0287747 0.199873 -0.158751 -0.0444517 0.385473 -0.103199 -0.00702919 -0.0987091 -0.156153 0.202565 -0.117723 0.146918 -0.0643534 -0.118843 -0.0720635 0.125981 0.0153263 -0.0237265 0.0947576 -0.10096 -0.134278 -0.00660158 -0.0153533 -0.218674 0.128204 -0.072125 -0.166384 0.018629 0.188355 -0.0633136 -0.178854 -0.234539 0.0302298 -0.0787162 0.173173 0.126674 0.0949999 0.249117 -0.0909922 -0.0902618 0.0180887 -0.0214139 0.0218868 0.0962947 -0.119293 0.0544543 0.00662801 0.0498675 0.029691 -0.0189398 -0.0115655 -0.049514 0.00619572 0.152377 -0.0641937 0.100286 0.124985 0.102989 0.157438 -0.130823 0.0209824 -0.02827 0.273699 0.294734 -0.00807861 0.0983173 -0.168333 0.0602577 -0.290331 -0.330536 -0.00478152 -0.00710655 0.158854 -0.0305431 -0.16993 -0.0985657 -0.213537 -0.0651135 -0.0289624 -0.279595 0.123468 0.0400591 0.0667444 0.116479 0.10604 -0.137546 -0.121901 0.16534 0.0107047 0.127095 -0.157846 -0.0941965 0.107873 0.140014 -0.0208627 0.432439 0.0669764 0.274774 0.234322 0.196308 0.0731532 0.0700203 0.093868 0.0187022 -0.115126 0.133929 0.0360365 0.109724 0.224057 0.120428 0.111116 0.22068 -0.447894 0.457685 0.172689 -0.0773528 0.0141278 -0.0538934 0.191924 0.301955 -0.0777171 0.125137 -0.3277 0.119651 -0.369804 -0.505562 -0.171619 -0.0526986 0.317819 -0.13371 -0.0104478 0.211805 0.0100649 -0.0862959 -0.245738 -0.245024 0.042171 0.165114 0.0531982 -0.105184 0.126564 0.285548 0.183932 -0.204478 0.222798 0.377408 0.00833631 0.152059 0.0324598 0.00868557 -0.0910237 -0.100027
0.00208281 -0.233311 -0.429062 -0.21472 0.618152 0.297609 0.0290997 -0.24784 -0.273512 0.0032034 -0.159626 -0.357077 0.109041 0.4146 -0.00345125 -0.115093 0.0608142 0.304823 0.218456 0.0333534 -0.0551467 0.116473 0.479545 -0.0505973 0.178513 -0.020956 0.00591893 0.0754997 0.208989 0.0784896 -0.447907 0.00054637 0.484825 0.0628977 -0.0636901 -0.0804763 -0.0800229 -0.0490702 0.0393883 0.113435 -0.148603 0.143286 0.152329 0.0332212 -0.0632529 -0.212465 -0.0525728 -0.195257 -0.141031 -0.0530714 0.0629918 0.122829 -0.0462825 0.0897939 -0.242441 0.0699487 -0.0956931 -0.0216733 -0.204842 -0.310549 -0.0237982 0.0888885 0.176911 0.0721491 -0.604698 0.096665 0.124277 -0.0847609 -0.155744 -0.243363 0.536027 -0.220085 -0.543947 0.183311 -0.329648 -0.105971 -0.0882801 0.0708185 -0.0810144 -0.203603 0.314057 0.0496227 -0.776012 0.102678 -0.00552884 -0.240696 -0.0396825 0.0867524 0.195483 0.00543661 0.206467 -0.0380985 -0.48045 0.0950105 -0.282125 -0.116806 0.0197336 -0.144522 -0.05971 0.0956542 0.116519 -0.0288152 0.167925 -0.00186221 -0.302594 0.169813 -0.105401 -0.210788 -0.197306 -0.0636284 -0.144302 -0.0391333 0.149912 0.0197725 -0.173453 0.0155713 -0.0932744 -0.150735 -0.102966 -0.0992255 0.0854779 0.319613 0.0561648 -0.0704648 -0.483351 0.201487 -0.0199108 -0.171711 0.0620181 0.130042 0.252636 -0.195984 0.0618815 -0.051629 -0.214629 0.293209 -0.0769853 -0.252124 -0.0586888 0.0342743 0.189793 -0.0189619 0.145386 0.0801458 -0.0920735 0.0314424 0.0355848 -0.323767 -0.233991 -0.166145 0.0854671 -0.053245 0.172706 -0.125846 0.0918841 -0.112132 -0.0663302 -0.403773 -0.0169829 -0.126159 0.20672 -0.00788518 -0.128996 0.139989 0.0921554
0.00225921 -0.0334171 -0.209283 0.0334968 -0.18154 -0.103571 0.401792 0.177559 -0.177808 0.117435 0.0746541 -0.014573 -0.149288 -0.236908 0.0536764 -0.0106597 0.212739 -0.112031 -0.197282 -0.0186684 0.303048 -0.0403471 -0.0231385 0.0694231 0.129692 -0.0863428 -0.15565 0.233454 0.145546 -0.14417 -0.222093 0.175846 -0.0709646 -0.112816 0.129773 -0.205931 0.399379 -0.151418 0.163531 0.0438774 -0.0695678 -0.371799 0.0191033 0.0282901 -0.117134 -0.0910709 -0.136411 0.0480327 0.0308165 -0.0157421 -0.00216057 0.125383 0.0132637 0.115941 -0.193641 0.133177 0.046671 0.131122 -0.0207849 0.000592407 0.103035 -0.0246834 -0.201865 0.0295995 -0.120063 0.101546 -0.0353063 -0.204669 -0.00803494 0.175892 0.155834 0.00200788 -0.399813 0.0960882 -0.174369 -0.0479357 -0.0965141 -0.257536 -0.0152437 -0.0207022 0.201552 0.13689 -0.23236 -0.0578314 -0.144054 0.275271 0.054852 0.143084 0.0178783 -0.331771 0.259948 -0.199738 -0.582787 0.0767858 -0.248943 -0.106507 -0.00681123 -0.188959 0.0161252 0.0597972 -0.0682356 -0.130636 -0.0714577 0.238341 0.253716 -0.206234 -0.0590061 0.194365 -0.245617 -0.257002 -0.104925 -0.207142 -0.0352455 -0.0157195 0.163512 0.327389 0.276463 0.111494 -0.131325 -0.0387471 0.321584 0.172658 0.0533613 0.142711 -0.130192 -0.0138601 -0.0919184 0.314935 0.0442254 0.0535203 0.227163 -0.309823 -0.0989389 0.188891 0.34504 -0.175405 0.173934 0.0289875 0.0322366 0.211073 -0.0286773 0.415862 0.388718 -0.0955885 0.0527938 -0.619127 0.0486544 -0.394978 0.167107 -0.104688 0.0765245 -0.1594 -0.260845 -0.148429 -0.12319 0.017 0.164251 0.373633 -0.235099 0.069369 -0.16492 0.168441 0.143245 0.186223 -0.0885447
10 10 1 10 2 0 1
10
0
10
1 1 1 1 1 1 1 1 1 1 
-0.282073 0.612051 -0.699698 0.941004 0.296741 0.0658146 0.246279 -0.567637 -0.518302 -0.636041 -0.626303
0.0644436 0.910565 0.239153 0.426399 -0.301506 -0.119039 -0.0586654 -0.0555356 -0.85486 1.14556 0.0573742
0.767671 1.06828 0.0996704 -0.135233 -0.820863 -0.613585 0.384718 0.156048 0.325774 -0.194046 -0.392229
0.0853075 -0.139784 -0.464224 -0.0533677 -0.010249 -0.427047 0.22975 -0.431522 0.36114 0.866316 0.35346
-0.527711 0.074217 -0.243605 0.388202 -0.153216 -0.0305148 -0.462921 -0.370453 0.87218 0.44882 0.364686
-0.147419 -0.114063 0.229887 0.0851955 0.527584 0.433734 -1.21717 -0.866674 -0.308728 -0.0748059 0.333692
0.205577 0.384977 0.458948 -0.170225 0.186795 0.304325 -0.332289 0.282906 -0.217011 -0.628316 0.128765
-0.928047 -0.506393 0.499938 0.0988198 -0.496319 -1.10024 0.188779 0.271286 -0.145157 0.478676 0.358457
0.418788 0.31604 -0.0558495 -0.107735 -0.179706 0.447879 -0.200721 0.528879 -0.279719 -0.138043 -0.29481
0.526639 -0.291003 0.623848 -0.0581588 0.479429 -0.640999 0.31097 -0.000778492 0.362813 -0.268677 0.341698
10
1
10
24 1 1 1 1 1 1 1 1 1 1 
-0.0399925 -0.0397994 0.00638019 -0.131884 0.64371 0.104983 0.00973419 -0.266819 -0.157326 0.0501944 -0.0864089 -0.437449 0.119279 -0.356294 -0.123452 -0.38556 -0.0246673 0.537991 0.533221 -0.219474 0.0995306 -0.738219 0.166539 -0.185956 -0.706557 0.392726 0.547622 0.320053 0.395916 0.0394664 0.415251 -0.0545362 -0.337996 0.489404 -0.0625776
-0.0250168 0.415674 0.403361 -0.0311999 -0.423946 -0.536913 -0.0394722 0.283687 -0.215829 0.00674919 0.386362 0.66319 -0.153337 -0.419385 -0.289558 -0.0303554 -0.762406 -0.0571702 -0.385438 0.362819 0.233356 -0.0315926 -0.310907 0.235456 -0.366791 0.239247 -0.0446329 -0.471767 -0.421834 -0.357354 0.251839 -0.548646 -0.295215 0.647381 -0.544611
0.0377042 -0.306245 -0.240031 0.0150912 -0.145394 0.199783 0.653346 -0.595817 0.140561 0.25424 0.126583 -0.198115 0.128762 -0.488363 0.386514 0.396571 -0.0816829 0.258828 0.149987 0.024433 0.169645 0.273666 -0.0104802 -0.216637 -0.677132 -0.108849 -0.0613551 -0.254684 0.254885 0.0657209 0.681183 0.126014 -0.195638 0.247497 0.631116
-0.0133746 0.128449 0.504491 0.311308 -0.171032 -0.0421344 -0.339327 0.0882018 -0.0719265 -0.19421 0.422145 -0.00364523 -0.0930955 -0.462537 0.10957 -0.0224904 -0.235563 0.0382696 -0.0991548 -0.276666 0.434651 -0.0588862 0.505728 -0.557312 -0.361711 -0.0651317 0.146884 0.393825 0.387833 0.184667 -0.265423 -0.426704 -0.051758 -0.57147 -0.0909524
-0.039488 0.129074 -0.0986809 0.30665 0.407184 0.587614 0.498638 -0.540017 -0.157788 -0.0647631 0.0738791 -0.31663 0.122757 0.334662 -0.0475616 -0.470291 0.402466 0.0161398 0.22609 -0.329332 -0.349826 0.0803659 0.0909054 0.167632 0.0690752 0.603411 -0.171027 -0.394437 0.299458 0.21189 0.295521 -0.003685 0.0495382 0.348197 0.599108
0.00849547 -0.10041 0.0126807 0.198053 0.289292 0.339532 -0.457764 -0.00141133 0.127127 -0.0452494 0.0650028 0.55787 0.0960107 -0.536603 -0.0587603 -0.552172 0.365385 0.173338 -0.195303 -0.299919 -0.392956 -0.284198 -0.830141 0.0403968 0.27983 0.160402 -0.493953 0.288975 0.336981 -0.306623 -0.0432455 0.135575 -0.451054 -0.0515931 -0.360664
-0.0198377 0.138242 0.192481 0.0139447 0.2287 0.370741 0.160916 0.328306 -0.107929 -0.837705 -0.316218 0.138911 0.203089 1.07384 -0.161635 -0.398598 0.000544752 -0.154263 0.0431708 -0.11135 -0.286876 0.145521 1.18282 -0.262273 0.352534 -0.19146 0.669759 0.759155 -0.056598 -0.62715 -0.414813 0.441589 -0.183782 0.25528 0.432202
-0.00549335 0.414638 0.00778172 0.026838 -0.201077 0.213201 -0.574173 0.127809 0.161623 -0.392054 0.139228 0.21362 -0.088364 0.582739 -0.269033 -0.318476 0.602771 -0.735833 -0.783518 -0.323903 -0.208178 0.114915 0.366605 0.106306 0.213285 0.406927 0.184078 -0.393211 -0.392885 -0.418356 0.100694 0.0894083 0.738138 0.215761 -1.07878
0.00966875 -0.381151 0.194555 -0.0781158 0.34317 0.477619 0.817794 -0.120318 -0.843149 0.035795 -0.407727 -0.250206 -0.0116951 0.532514 -0.191578 -0.247925 0.257194 0.358689 0.55676 0.0523995 -0.382361 -0.465394 -0.21085 0.0755077 0.365991 -0.342935 -0.0808078 0.177246 0.528136 0.0341642 -0.198109 -0.197029 0.146328 -0.332956 0.636508
0.0320243 0.185032 -0.147261 0.279881 -0.190388 -0.485297 -0.331982 -0.243689 -0.0392239 0.456127 -0.154055 0.0360347 0.119198 0.357112 0.483177 0.492077 -0.622523 -0.00997038 -0.0354538 0.145914 -0.0306817 0.191895 -0.421236 0.378851 -0.136783 -0.0159264 -0.135955 0.332213 0.403713 -0.324559 -0.105484 -0.0663297 -0.149519 -0.405131 0.303438
10 10 1 10 2 0 1
10
0
10
1 1 1 1 1 1 1 1 1 1 
-0.214041 0.627596 -1.38236 0.174818 -0.187195 -0.716157 0.622138 0.585942 0.38961 0.852557 -0.0187616
-0.0483492 0.105578 0.00809475 -0.645177 1.29463 -0.291548 -0.401013 0.325636 -0.0704136 -1.18736 -0.261404
0.59243 -1.46896 -0.29159 -0.38278 -0.0463629 1.04666 0.470955 0.531216 -0.554332 0.802878 0.333171
0.0754974 0.314036 0.709004 -0.881496 0.485325 0.529946 -0.361409 0.67868 -0.57633 0.716043 -0.121592
-0.592055 -0.401648 0.56159 0.16173 -0.558578 -0.09997 0.105746 0.0498526 0.373051 -0.182856 -0.0667943
0.157478 0.442687 0.166061 0.573371 -0.00334839 -0.281307 0.481621 -1.18018 -0.584247 -0.142108 -0.117011
-0.0882 -0.134438 -0.198103 -0.440209 0.146568 -0.260742 -0.694827 -1.0892 0.164961 0.258056 0.110517
0.0261677 0.109314 0.406387 -0.794102 -0.331031 0.644664 -0.560159 -0.51983 -0.117404 -0.000686534 0.915953
-0.321836 0.660247 -0.554707 0.111485 0.448072 -0.227572 -0.730468 0.15566 -0.569108 -1.05413 -0.134491
0.875711 -0.596453 0.0233409 0.514649 0.765599 0.170731 -1.06207 0.391382 0.605945 0.330077 0.775113
10
1
10
24 1 1 1 1 1 1 1 1 1 1 
-0.0272852 -0.39024 0.0113234 0.0807832 -0.477796 0.122715 0.982415 0.100881 -1.10397 0.442815 -0.572074 -0.472149 -0.49843 0.765904 0.714861 1.11593 -0.330505 0.0810406 -0.457217 -0.241779 -0.382143 0.757141 -0.483467 -1.4739 -0.590519 0.0983581 0.0638626 -0.310123 -0.493922 -0.0165974 -0.0878186 0.269174 -0.102037 -0.195022 -0.0942008
0.00384269 -0.179178 0.357724 0.309881 -1.28868 -0.250017 -1.44656 0.200156 -0.0328774 -0.318056 0.338413 -0.236761 0.397605 0.50462 0.389476 0.132688 -0.0765832 0.259736 0.315537 0.00667206 0.361205 -0.266516 0.240018 -0.322357 -0.17462 -0.344255 -0.173844 0.527875 0.0433397 -0.979323 -0.221496 0.685954 0.112485 -0.116226 -0.0952272
0.0149497 -0.193892 0.62485 0.103889 -0.00307651 -0.0868393 -0.515128 1.02308 -0.0898603 -0.543239 -0.238608 0.0950886 0.096683 0.19197 0.054269 0.0242267 -0.303918 -0.1178 -0.536593 0.087477 -0.254315 0.470871 -1.19263 -0.407589 0.431547 -0.142858 -0.13401 0.176552 0.430985 -0.109455 0.360972 -0.511674 -0.299029 -0.150737 -0.299599
-0.0194358 0.290715 0.634116 1.4051 -0.184751 -0.0580212 -0.671117 0.58402 0.279139 -0.702038 0.531111 0.00735563 0.129315 0.946926 -0.825621 -0.812826 0.327785 -0.141089 0.201852 -0.0710894 -0.276602 -0.392072 -0.266039 0.331731 -0.434786 0.409143 -0.205143 -0.183154 0.0860216 -0.424487 0.287946 -0.356708 -0.162592 0.363989 1.12597
0.0453734 -0.0365173 -0.175087 0.0455471 0.184054 0.21356 -0.950223 -0.537954 -0.333964 0.182114 -1.41302 -0.544296 0.550731 0.433239 0.188824 0.0813529 -0.032892 0.553305 0.46791 0.254772 0.174375 -0.425148 0.749768 0.262133 -0.259902 0.00250602 0.110721 0.357806 -0.331231 0.0707006 0.189403 -0.497926 0.23443 0.427427 -0.264917
0.0131655 0.172784 0.0216377 0.392175 -0.272129 -0.585324 1.39701 -0.628595 0.319583 0.290176 0.609973 -0.318311 -0.443099 -0.72135 0.300373 -0.341203 -0.43774 -0.435314 -0.532726 0.246317 0.737473 0.154572 0.283168 0.906682 0.306494 0.141741 0.10239 0.402115 -0.0875999 -0.316095 0.705249 -0.140092 0.675097 0.509473 -0.068628
-0.043078 1.13825 0.478999 0.609214 -0.306022 -0.482034 -0.866229 0.775597 0.0518262 -0.564744 0.131419 0.82621 0.0894147 0.570967 -0.202697 -0.500714 0.360951 -0.268537 -0.614872 -0.317779 -0.0575458 -0.17397 1.05891 -0.0206055 -0.0599688 -0.618517 0.335721 -0.48204 -0.407399 0.0813433 0.207717 -0.20218 0.154999 0.00114441 0.171385
-0.0134719 0.689106 0.9386 0.787685 -0.250114 -0.625752 -1.90242 0.860534 0.694242 0.00820825 0.76035 0.964415 -0.53089 -0.767829 0.206281 0.0801499 -0.390385 -0.710376 -0.774533 -0.0716078 0.108901 0.632962 -0.416426 0.0325566 0.193862 0.935859 -0.538529 -0.25481 0.184909 -0.350354 -0.679484 0.247799 0.304097 -0.70883 0.201299
0.0348512 0.0309101 0.11321 0.248807 -0.894915 -0.766038 0.208787 0.049052 0.110611 -0.223044 -0.215695 -0.427926 0.253576 0.756753 0.0553506 0.192034 -0.484926 -0.238397 0.0597729 0.0537106 0.305893 0.495089 0.492633 0.140516 -0.411274 0.048549 -0.505379 -0.85584 0.659325 -0.599428 0.0925994 0.19444 -0.269166 -0.163343 -0.861041
0.0302281 0.0214539 -0.187809 -0.0388495 -1.07562 -0.496411 0.691252 0.40506 0.16403 0.22717 0.676589 0.366231 -0.388702 -0.221085 -0.0961883 0.188197 -0.217789 -0.172187 -0.219159 0.102626 0.162914 -0.156696 1.03801 0.0371692 0.190033 1.09375 -0.711006 -0.0036689 -0.673227 -0.863111 -0.211504 0.0603521 0.246287 0.567661 -0.309959
44 2 5 0 1
5 5 5 3 3 1 0 0
2 5 1 70 1 1 1
2
0
5
1 1 1 1 1 
0.0836884 -0.097215 -0.0375153 -0.0515433 0.0267323 -0.00647771
0.0842057 0.0107785 -0.0759969 -0.0640374 0.0102858 -0.0216284
5
1
70
44 1 1 1 1 1 1 1 1 1 1 1 1 1 1 1 1 1 1 1 1 1 1 1 1 1 1 1 1 1 1 1 1 1 1 1 1 1 1 1 1 1 1 1 1 1 1 1 1 1 1 1 1 1 1 1 1 1 1 1 1 1 1 1 1 1 1 1 1 1 1 
0.00589355 -0.00684613 -0.00264192 -0.00362981 0.00188256 -0.000456177 0.00592998 0.000759049 -0.00535189 -0.00450968 0.000724353 -0.00152313 -0.00432249 -0.00134422 1.05652e-05 0.0048285 0.00265971 0.00347117 0.00191199 0.00616332 -0.00183883 -0.00346168 -0.00646166 0.00498216 0.000787644 0.00196091 -0.000149578 0.00556593 -0.00443427 0.00336379 -0.00263659 -0.00558298 0.00355991 0.00176374 -0.00217053 -0.00159978 -0.00573469 -0.00328281 0.00620152 -0.00404433 -0.000750228 -0.000116381 0.0014748 0.00196954 0.00558165 -0.00555689 -0.000244221 0.0011991 0.00495654 -0.00537448 0.000320172 -0.00392455 -0.0017939 0.000900764 -0.00598464 0.00603599 -0.00418058 0.000908034 0.00455967 -0.00157259 -0.00277043 -0.00511917 -0.000113316 -0.00625278 0.00368682 0.0047584 -0.000810306 0.00499439 -0.00556665 -0.00165104 -0.00609219 0.000725371 0.00527483 0.00242487 -0.00434735 0.00381423 0.00391023 0.00245069 -0.00202892 0.00182452 0.00411846 0.0053335 0.00494222 -0.0047177 -0.000807985 0.00599983 -0.00572396 0.00205369 -0.000134386 0.00587797 -0.00656116 0.00413743 -0.00628346 0.000367779 0.00492691 0.00444562 -0.00191607 -0.00292565 0.00239775 -0.00044047 0.00246556 0.00334782 -0.00675735 0.000698144 -0.00126957 -0.00406244 -0.00252988 -0.00440159 0.0054305 0.00248345 0.00446518 0.0025067 0.000774705 0.00236515 0.00483126
0.00700897 0.00132273 0.00614956 0.00202041 -0.00585391 0.00498527 0.0025015 0.00532578 0.00574406 -0.00417297 0.00321043 0.00314742 0.000953214 -0.00675747 -0.00149708 -0.00652951 0.00275035 -0.00519151 -0.00624461 -0.00359376 0.000581169 -0.0032648 0.000918615 0.00322183 -0.00487656 -0.00364018 0.000644758 0.0046724 0.00417677 -0.00403235 0.00246141 0.00414349 0.00433264 0.00156871 -0.000878352 0.00552098 -0.000488271 -0.0054191 0.00380451 -0.00178646 -0.00254982 -2.73144e-05 -0.00568129 0.00544565 0.000257471 -0.000136117 0.00595839 -0.00403443 0.00171462 0.00675604 -0.000585939 -0.00474646 -0.00355101 -0.00670958 0.00551762 -0.00138532 -0.00330751 -0.000879872 -0.00375517 -0.00617299 0.00213003 0.00574849 0.00501276 -0.000579582 0.00027495 -0.00290785 -0.00210085 0.00682893 -0.0012847 -0.0053386 -0.00199978 0.00320774 0.00167634 -0.000638824 0.00161114 -0.00510845 0.00626731 0.000527279 -0.00210063 0.000939681 0.000241065 0.00435569 0.00323547 0.0037323 0.00468836 0.00171084 -0.00469526 -0.0056614 -0.00621128 -0.00140818 -0.00479213 0.00296101 -0.00270194 -0.00682163 -0.00466083 0.00461526 -0.00268722 0.000280569 0.00440194 0.00307034 0.00198422 -0.0046401 -0.000764176 -0.0033817 0.00176333 -0.00619529 -0.00144789 0.000988389 0.00137424 0.00349374 -0.00511418 -0.00542695 0.000807172 0.00516354 0.00534761
-0.00154672 -0.000167868 -0.00638991 -0.00016586 0.000663102 -0.000755836 0.00208426 -0.00341815 0.00358447 0.00230489 -0.00103672 0.00115748 0.00665992 0.0062861 -0.00148284 0.002688 0.00122807 0.000919318 -0.00511843 0.00488862 -0.00435961 -0.00427146 -0.00360152 0.00367104 0.00414503 0.00693447 0.00559911 0.00576034 0.000699387 0.0037204 0.00406569 0.00619492 -0.00348973 0.00471804 -0.00101319 0.00421563 -0.00308005 -0.00597118 -0.00624477 -0.00653783 0.00337596 -0.00023924 0.0016619 0.00299363 -0.000995394 -0.00686319 -0.00136063 -0.00680958 0.00109838 0.000563202 0.00512129 0.00378103 0.00333399 -0.00552248 0.000409814 0.000436768 -0.00563027 -0.00103333 -0.00084515 0.00211137 -0.00435519 -0.00382171 0.00126404 -0.000802664 -0.00614593 -0.0067914 -0.00362929 -0.00218373 -0.00572033 -0.00283181 -0.0016793 0.00469788 0.00397121 0.00702485 0.000649255 -0.00406644 -0.00688059 0.00633088 -0.00383377 0.00126005 -0.000148168 -0.00575473 -0.00200117 -0.00385643 -0.00423496 0.0054509 0.00362259 -0.00282297 -0.00262469 -0.00426481 0.00633066 6.23741e-05 -0.00104427 0.000552446 0.00630196 -0.000147944 0.000803299 -0.00436958 0.00471058 0.00212522 -0.00015913 -0.00401097 -0.000219147 -0.00323018 -0.00402837 -0.00661215 -0.000254363 -0.00386671 0.00676099 0.00295412 0.0044356 -0.000429431 0.00424165 -0.00460782 0.00275639
-0.00703556 -0.00619918 -0.000663269 -0.00281628 -0.00178161 0.00211417 -0.00352788 0.00532301 -0.00597235 0.00406682 0.00458272 0.000921958 -0.00217213 -0.00682911 -0.00140971 0.00699535 5.40148e-05 0.00162157 -0.000266055 0.00386609 0.00463545 0.000164053 -0.00343052 -0.00627351 -0.000117209 0.00656585 0.00520434 0.00649561 0.00376525 -0.00644573 0.00220975 0.00377194 -0.00560266 -0.00549577 -0.0060866 -0.000342021 0.00366066 -0.00257222 -0.00206126 0.00473056 -0.00554765 -0.00452079 -0.00138974 -0.000677527 -0.00430765 0.0042428 -0.000724435 0.00278862 -0.00117788 0.00605176 -0.000387539 -0.00358469 -0.000826436 0.00322419 -0.00281594 0.00609861 0.00274779 -0.00465385 0.00555197 -0.000529217 -0.00405733 0.000719467 -0.00379953 -0.00261774 0.00226595 -0.00284388 0.00408249 -0.00111565 0.00162616 -0.00502102 -0.00342734 0.00312076 -0.00249956 0.00222517 -0.00459902 0.000235048 -0.000574277 0.0017188 -0.00401858 0.0052901 0.000728311 0.00263613 -0.00533684 0.00694413 -0.00118193 -0.00111053 0.00600048 -0.00547639 0.00127787 0.0045102 0.00103664 0.00426279 -0.00181259 0.00427936 -0.00539721 -0.00658889 -0.00560677 0.00572754 -0.000662285 0.00306165 -0.00633574 0.00295263 -0.000859842 -0.00179304 -0.00186445 0.00158339 0.00548426 0.00460352 -0.00374006 -0.00557658 0.00285136 0.00403051 0.00410181 0.00455677 0.00393238
-0.00412238 -0.00359601 0.00289061 -0.00255652 0.00472411 0.000358554 0.00552238 0.00194465 0.00558822 0.00275949 0.0035897 0.00604158 0.00419498 0.00227498 -0.00166296 0.00021437 0.0029815 -0.00575259 0.00639678 -0.0058538 -0.000574787 0.000937922 0.00667271 -0.00301352 0.00424012 -0.00594612 0.0068801 0.00122837 0.00519794 0.00439462 -0.0018815 -0.00596669 -0.00624365 -0.00603315 -0.00148095 0.00552272 0.00136766 -0.00300083 0.000425112 -8.63724e-05 0.00680092 -0.00302745 -0.00108705 0.00395364 0.00628979 0.00429225 -0.00287424 0.00222904 0.00558192 -0.00351972 0.00341749 -0.00203512 0.00446046 0.00304795 0.00199361 0.00165832 0.00414409 0.00183146 -0.00415556 0.00229978 -0.00081618 0.00100519 0.00337534 -1.75737e-05 0.0020143 -0.00514786 -0.00153711 -0.00366029 -0.00110643 0.00593026 0.00329559 -0.00134777 -0.00413944 -0.00483371 -0.00443639 -0.00489191 0.00650079 -0.000268376 0.00437938 0.00504046 0.00325416 0.000754622 -0.00403692 0.000672368 -0.00323968 0.00499894 -0.00471156 -0.00613785 -0.000211853 -0.00182487 0.00320418 0.00601422 0.00622258 -0.000462727 -0.00104561 0.00119462 0.00143166 0.00445954 0.00457658 -0.00671702 0.00334754 0.00082992 -0.00102254 0.00625035 0.00303846 0.00158333 -0.00568381 0.002497 -0.0057273 0.00573783 0.000495209 0.00456911 -0.0005498 0.00350054 -0.00180077
5 5 1 5 2 0 1
5
0
5
1 1 1 1 1 
-0.0879836 0.0202223 -0.0982339 0.0844186 -0.0599978 0.049143
-0.0880434 -0.0481241 -0.0373353 0.0189445 -0.0914761 -0.0542721
0.0582242 -0.0292799 0.00154398 -0.0235623 -0.0983594 0.0961364
0.0882173 0.0553752 0.0591075 0.0896019 0.0679325 0.0962159
-0.0352575 0.0322562 0.0556315 0.0392656 0.0188133 -0.0152615
5
1
5
44 1 1 1 1 1 
-0.0733196 0.016852 -0.0818616 0.0703488 -0.0499982 0.0409525 -0.0733695 -0.0401035 -0.0311127 0.0157871 -0.0762301 -0.0452267 0.0485202 -0.0243999 0.00128665 -0.0196352 -0.0819662 0.0801137 0.0735144 0.046146 0.0492563 0.0746683 0.0566104 0.0801799 -0.0293813 0.0268802 0.0463595 0.0327213 0.0156778 -0.0127179 0.0320962 0.0256915 -0.0791993 0.0335679 0.012707 -0.0458641 -0.00881294 0.0226708 -0.00263422 0.0434077 -0.0448754 0.00446905 0.0815143 -0.0796886 0.0634025 -0.000532383 -0.0159905 0.0647697 -0.00375203 -0.0258094
0.0275823 -0.0378291 -0.0344745 0.00085939 -0.0409826 0.0194776 -0.0555937 -0.0779563 -0.0311345 0.0434174 -0.0073409 -0.0823716 -0.0142245 -0.00320684 0.0345296 0.0818158 0.0342624 -0.0576166 0.0211533 -0.0517052 0.0691244 0.0596112 0.0360972 0.0673054 0.063256 0.0161664 -0.0165604 -0.0360678 -0.00239729 0.0630209 0.0214561 -0.0581483 -0.0581415 0.0703149 0.0260444 -0.0157907 0.00645919 0.053784 -0.0104137 0.0586581 0.013868 0.0655787 0.0596198 0.0829769 -0.0209615 0.0108161 0.0814594 -0.0700324 0.0365328 0.0192793
-0.0384043 0.0223239 -0.00444281 0.0810263 0.00629587 -0.0245202 0.0138593 0.0730688 0.0227453 -0.0718713 0.0527564 -0.0391319 -0.0466863 0.0779483 -0.0521503 0.0626914 -0.0211758 0.0376422 0.0331421 0.0517438 0.0129669 -0.0363232 0.0339891 -0.0107466 -0.0366797 -0.0703057 -0.0832639 -0.0385537 -0.0570048 0.0366023 0.064059 -0.0120757 -0.0244072 -0.0237172 -0.0143827 0.065222 0.035096 0.0828099 0.0549575 -0.025492 -0.0723947 0.0243806 0.0187094 -0.0357476 0.0189955 0.0498924 -0.0563895 0.0811531 0.00420128 0.0600859
0.0495635 -0.0661651 -0.0595706 0.000219316 0.00642158 -0.012917 0.013247 0.00649105 0.0318627 0.0395755 -0.04024 0.0125883 -0.0558335 0.0186861 0.0722045 0.0131171 0.00057475 0.0239672 0.0125937 -0.0278011 0.0818085 0.0235324 0.0799128 0.0171845 0.0711181 0.015575 -0.0162564 -0.0686048 0.0133947 0.0712782 0.0748144 -0.0203751 -0.0782202 -0.0680895 0.0631776 0.0115347 0.0023268 -0.00690879 -0.0653076 -0.0491439 -0.0506666 -0.0222143 0.0467778 -0.0231668 0.0798051 0.035649 0.0732837 -0.00295345 -0.0237172 0.00254407
0.0525788 -0.0252421 -0.0572569 0.0491583 0.0752758 -0.0694722 -0.0186 -0.024314 -0.0547436 0.0781281 -0.0363691 -0.0632625 -0.0255804 -0.031256 -0.0480187 -0.0457361 0.063612 0.0376414 0.0306884 0.0816377 0.0718309 0.0633552 -0.0239099 0.0352753 -0.0431449 -0.0274381 -0.012409 -0.0531946 0.0529418 0.0472071 0.0326828 0.0221872 -0.0613683 0.0587593 -0.0119878 -0.0694259 0.0726204 0.0527455 -0.0104065 -0.0654565 0.0475402 0.0365578 -0.0453857 -0.0613735 -0.0780316 -0.0100711 -0.0237763 0.0689138 -0.0557631 -0.0764212
5 5 1 5 2 0 1
5
0
5
1 1 1 1 1 
-0.0600275 0.0370319 -0.0593258 0.0199599 -0.0474743 -0.0957098
0.0392305 0.0920905 0.000726654 0.00138314 0.00572321 -0.0876733
0.077205 -0.0406886 -0.0980159 0.0835919 -0.0359056 -0.0582136
-0.0515529 -0.0784169 -0.0571659 0.0273756 -0.0742864 0.0198318
-0.0828678 -0.0655317 -0.088903 0.0980945 -0.00193561 0.0188963
5
1
5
44 1 1 1 1 1 
-0.050023 0.0308599 -0.0494381 0.0166332 -0.0395619 -0.0797582 0.0326921 0.0767421 0.000605545 0.00115262 0.00476934 -0.0730611 0.0643375 -0.0339071 -0.0816799 0.0696599 -0.0299213 -0.0485113 -0.0429607 -0.0653474 -0.0476382 0.022813 -0.0619053 0.0165265 -0.0690565 -0.0546097 -0.0740858 0.0817454 -0.00161301 0.0157469 0.0106464 0.0316974 -0.0367265 0.0445416 -0.0350027 0.00704493 0.0481168 0.0810227 0.000453666 -0.034611 -0.00115801 -0.0781103 -0.0243388 -0.0201538 -0.0286841 -0.0226853 -0.0338272 0.0247279 0.0121367 0.00654537
0.0427138 0.0478318 -0.053975 0.0641418 -0.018975 -0.0396982 -0.0738013 -0.0097275 -0.0412861 0.00791903 -0.0773139 0.0526937 -0.0437169 -0.0307071 0.013902 0.00461369 0.0596712 -0.0213145 0.00230305 -0.0232085 0.0274078 -0.0821883 -0.0179855 -0.0802643 -0.0190088 0.0366637 -0.0196162 0.0304973 -0.0219417 0.0758538 -0.0462907 -0.0625613 0.0403523 -0.0169323 -0.0817528 -0.061956 0.0267029 -0.0722208 0.0116498 0.0687501 0.0190316 0.0176692 0.0381104 0.058648 0.0702954 -0.031321 -0.0200717 0.0466333 0.0306978 0.0655647
-0.0599086 -0.0252277 0.0667097 0.00543929 -0.0221587 -0.0356324 -0.0412303 0.0415584 0.0781983 0.0201613 0.0340789 -0.0514257 0.0409333 -0.00890212 0.0149753 0.0425138 0.0124752 -0.0416552 0.0536263 -0.0592083 -0.0562385 -0.0106755 0.0417942 0.0652053 -0.0353608 0.0287563 -0.0494491 0.0279008 -0.00794374 0.0645821 0.0101322 0.015481 -0.043979 -0.00649142 -0.062413 0.0171957 0.0412095 -0.02031 -0.0245792 0.0360744 0.0831846 -0.0738336 0.067982 0.0407846 0.000597579 -0.000375992 -3.50012e-05 -0.0702606 0.0413022 -0.029742
-0.0461356 0.068397 0.0429158 0.078992 0.0502689 -0.0757783 0.024415 -0.0825134 0.0354558 -0.0668621 0.065402 -0.0377454 0.0319523 -0.0619104 0.0390966 0.0528726 0.0386187 -0.00302726 -0.0507707 -0.0692939 -0.0502861 -0.0509195 -0.0597942 -0.0656374 0.0731984 0.0241367 0.0173199 -0.0101699 0.0372095 -0.0247113 0.0434214 0.0744073 -0.0396476 0.00300389 0.0700659 -0.072712 0.0105589 0.0111476 -0.0718921 -0.0373186 0.0276188 0.0768432 0.00826933 -0.0237623 -0.0684005 -0.0359674 -0.054223 0.0535515 0.0443386 -0.0216604
0.067591 0.0773858 0.0107535 -0.0755365 -0.0715849 0.00061854 0.0319336 0.0290683 0.073782 -0.0141902 -0.0789763 0.03387 -0.0231163 -0.0352905 -0.0464594 -0.0363837 -0.0246692 0.0474328 0.0580972 -0.0132279 -0.0732192 0.0023827 -0.019718 0.0183835 0.0619538 -0.00478516 0.0657494 -0.0756026 -0.034567 0.0267547 -0.0139296 -0.0503093 0.0208071 0.0801572 -0.0425125 0.0325555 -0.00255764 0.0727545 -0.0217095 -0.012109 -0.0247691 -0.0173525 -0.0615723 0.035448 0.0306903 -0.0246985 0.0823976 -0.0773122 -0.060599 0.0571615
