# Supplementary material for: Prediction of polyproline II secondary structure propensity in proteins
Source: R Soc Open Sci. 2020 Jan 15;7(1):191239. doi: 10.1098/rsos.191239 (PMC7029904; doi:10.1098/rsos.191239)
Supplement: Supplementary Code [file rsos191239supp2.zip › models/PPIIH_None_aln=False_oneHot=True_iupred=True_espritz=True_paleale=False_charge=True_removeNegativeOnlyChains_strictPPIIDefinition/fold0/NN_log.txt]

epsilon 0.005
NU 24
NF 10
NB 10
NHY 10
NHF 10
NHB 10
context 0
Moore 1
CoF 3
CoB 3
Cseg 10
Cwin 7
Classes 2
Thresholds 0.8 
Step 1
shortcut 0
seed 949
shuffle 1
batch_blocks 1920
readModel 0
readEpoch 0
nEpochs 2000
adaptive 1000
reload 0
belief 0
threshold 0
cycles 1
Creating model
Generating random parameters
Reading train dataset
6559 sequences, 24 attributes, 2 classes
Reading test dataset
1642 sequences, 24 attributes, 2 classes
Actual lrate= 6.2635e-06
Start learning
.................................
Epoch 1 Error= 191456 0 (515.976,144.1) 
.................................
Epoch 2 Error= 169523 0 (1066.47,337.753) 
.................................
Epoch 3 Error= 164970 0 (1950.92,790.243) 
.................................
Epoch 4 Error= 161306 0 (3548.98,1835.54) 
.................................
Epoch 5 Error= 159986 0 (5061.86,3289.47) 
.................................
Epoch 6 Error= 159411 0 (6012.12,5099.71) 
.................................
Epoch 7 Error= 159123 0 (6391.42,7472.75) 
.................................
Epoch 8 Error= 158967 0 (6440.84,11196.3) 
.................................
Epoch 9 Error= 158802 0 (6416.9,18018.2) 
.................................
Epoch 10 Error= 158420 0 (6612.6,34266.8) 
 counting_train_errors.................................

train1_NErrors= 36411/1.53189e+06 2.37687
Class01= 0/1.49548e+06	0
Class11= 36411/36411	100

 counting_test_errors.........

test1_NErrors= 9279/391106 2.3725
Class01= 0/381827	0
Class11= 9279/9279	100

.................................
Epoch 11 Error= 156741 0 (7428.36,89717.9) 
.................................
Epoch 12 Error= 148809 0 (8394.57,366823) 
.................................
Epoch 13 Error= 144398 0 (8823.53,620705) 
.................................
Epoch 14 Error= 144115 0 (9559.81,617853) 
.................................
Epoch 15 Error= 144054 0 (10570.3,611565) 
.................................
Epoch 16 Error= 143970 0 (11718.2,589703) 
.................................
Epoch 17 Error= 143899 0 (13024.2,591915) 
.................................
Epoch 18 Error= 143885 0 (14467.7,578835) 
.................................
Epoch 19 Error= 143844 0 (16197.3,573498) 
.................................
Epoch 20 Error= 143819 0 (18264.3,569001) 
 counting_train_errors.................................

train1_NErrors= 36269/1.53189e+06 2.3676
Class01= 182/1.49548e+06	0.01217
Class11= 36087/36411	99.1102

 counting_test_errors.........

test1_NErrors= 9247/391106 2.36432
Class01= 40/381827	0.0104759
Class11= 9207/9279	99.2241

.................................
Epoch 21 Error= 143726 0 (20583.7,563394) 
.................................
Epoch 22 Error= 143751 0 (23571.4,551593) 
.................................
Epoch 23 Error= 143664 0 (27100.2,553250) 
.................................
Epoch 24 Error= 143584 0 (31412.2,545964) 
.................................
Epoch 25 Error= 143524 0 (37106.7,547563) 
.................................
Epoch 26 Error= 143395 0 (44019.9,541076) 
.................................
Epoch 27 Error= 143288 0 (51505.7,547199) 
.................................
Epoch 28 Error= 143183 0 (60413.4,551214) 
.................................
Epoch 29 Error= 143064 0 (69791.7,553280) 
.................................
Epoch 30 Error= 142976 0 (78676.6,549607) 
 counting_train_errors.................................

train1_NErrors= 36293/1.53189e+06 2.36916
Class01= 166/1.49548e+06	0.0111001
Class11= 36127/36411	99.22

 counting_test_errors.........

test1_NErrors= 9252/391106 2.3656
Class01= 37/381827	0.00969025
Class11= 9215/9279	99.3103

.................................
Epoch 31 Error= 142932 0 (84900,555090) 
.................................
Epoch 32 Error= 142843 0 (91654,550756) 
.................................
Epoch 33 Error= 142766 0 (96964.7,553009) 
.................................
Epoch 34 Error= 142695 0 (102244,551641) 
.................................
Epoch 35 Error= 142618 0 (107863,545403) 
.................................
Epoch 36 Error= 142569 0 (114866,557350) 
.................................
Epoch 37 Error= 142474 0 (122493,549442) 
.................................
Epoch 38 Error= 142355 0 (132248,550259) 
.................................
Epoch 39 Error= 142289 0 (140480,556248) 
.................................
Epoch 40 Error= 142188 0 (153400,554364) 
 counting_train_errors.................................

train1_NErrors= 36271/1.53189e+06 2.36773
Class01= 294/1.49548e+06	0.0196593
Class11= 35977/36411	98.8081

 counting_test_errors.........

test1_NErrors= 9251/391106 2.36534
Class01= 72/381827	0.0188567
Class11= 9179/9279	98.9223

.................................
Epoch 41 Error= 142047 0 (165461,564720) 
.................................
Epoch 42 Error= 141923 0 (179907,572776) 
.................................
Epoch 43 Error= 141761 0 (193823,578439) 
.................................
Epoch 44 Error= 141629 0 (210331,589712) 
.................................
Epoch 45 Error= 141479 0 (228131,598538) 
.................................
Epoch 46 Error= 141384 0 (244504,612399) 
.................................
Epoch 47 Error= 141196 0 (252115,628009) 
.................................
Epoch 48 Error= 141144 0 (265700,629876) 
.................................
Epoch 49 Error= 141010 0 (271730,649311) 
.................................
Epoch 50 Error= 140934 0 (278276,647553) 
 counting_train_errors.................................

train1_NErrors= 36261/1.53189e+06 2.36708
Class01= 431/1.49548e+06	0.0288202
Class11= 35830/36411	98.4043

 counting_test_errors.........

test1_NErrors= 9244/391106 2.36355
Class01= 112/381827	0.0293327
Class11= 9132/9279	98.4158

.................................
Epoch 51 Error= 140861 0 (285407,660389) 
.................................
Epoch 52 Error= 140846 0 (290860,652617) 
.................................
Epoch 53 Error= 140723 0 (299795,653989) 
.................................
Epoch 54 Error= 140663 0 (301063,647620) 
.................................
Epoch 55 Error= 140587 0 (313348,647655) 
.................................
Epoch 56 Error= 140518 0 (319712,650521) 
.................................
Epoch 57 Error= 140530 0 (334549,636941) 
.................................
Epoch 58 Error= 140389 0 (338266,641297) 
.................................
Epoch 59 Error= 140323 0 (350039,633927) 
.................................
Epoch 60 Error= 140361 0 (363918,633785) 
 counting_train_errors.................................

train1_NErrors= 36274/1.53189e+06 2.36792
Class01= 247/1.49548e+06	0.0165164
Class11= 36027/36411	98.9454

 counting_test_errors.........

test1_NErrors= 9232/391106 2.36049
Class01= 52/381827	0.0136187
Class11= 9180/9279	98.9331

.................................
Epoch 61 Error= 140288 0 (373873,627896) 
.................................
Epoch 62 Error= 140245 0 (383495,620114) 
.................................
Epoch 63 Error= 140225 0 (387228,617590) 
.................................
Epoch 64 Error= 140121 0 (403911,618155) 
.................................
Epoch 65 Error= 140099 0 (412068,618312) 
.................................
Epoch 66 Error= 140077 0 (429726,613893) 
.................................
Epoch 67 Error= 140000 0 (433772,612198) 
.................................
Epoch 68 Error= 139941 0 (451347,617031) 
.................................
Epoch 69 Error= 139887 0 (464089,606525) 
.................................
Epoch 70 Error= 139852 0 (473996,617850) 
 counting_train_errors.................................

train1_NErrors= 36273/1.53189e+06 2.36786
Class01= 746/1.49548e+06	0.0498837
Class11= 35527/36411	97.5722

 counting_test_errors.........

test1_NErrors= 9241/391106 2.36279
Class01= 191/381827	0.0500227
Class11= 9050/9279	97.5321

.................................
Epoch 71 Error= 139784 0 (490134,617852) 
.................................
Epoch 72 Error= 139746 0 (500516,616783) 
.................................
Epoch 73 Error= 139686 0 (511079,619098) 
.................................
Epoch 74 Error= 139639 0 (532108,609008) 
.................................
Epoch 75 Error= 139634 0 (550038,612972) 
.................................
Epoch 76 Error= 139590 0 (563858,605055) 
.................................
Epoch 77 Error= 139518 0 (580489,605317) 
.................................
Epoch 78 Error= 139398 0 (601273,603054) 
.................................
Epoch 79 Error= 139375 0 (626822,603507) 
.................................
Epoch 80 Error= 139336 0 (646581,600834) 
 counting_train_errors.................................

train1_NErrors= 36281/1.53189e+06 2.36838
Class01= 347/1.49548e+06	0.0232033
Class11= 35934/36411	98.69

 counting_test_errors.........

test1_NErrors= 9215/391106 2.35614
Class01= 72/381827	0.0188567
Class11= 9143/9279	98.5343

.................................
Epoch 81 Error= 139330 0 (672036,592298) 
.................................
Epoch 82 Error= 139198 0 (691474,587239) 
.................................
Epoch 83 Error= 139132 0 (720833,589968) 
.................................
Epoch 84 Error= 139136 0 (765274,577195) 
.................................
Epoch 85 Error= 139031 0 (807295,581740) 
.................................
Epoch 86 Error= 138995 0 (850347,575293) 
.................................
Epoch 87 Error= 138982 0 (903030,572706) 
.................................
Epoch 88 Error= 138911 0 (954426,562330) 
.................................
Epoch 89 Error= 138827 0 (1.00829e+06,566282) 
.................................
Epoch 90 Error= 138793 0 (1.06324e+06,559696) 
 counting_train_errors.................................

train1_NErrors= 36217/1.53189e+06 2.3642
Class01= 449/1.49548e+06	0.0300238
Class11= 35768/36411	98.2341

 counting_test_errors.........

test1_NErrors= 9200/391106 2.3523
Class01= 102/381827	0.0267137
Class11= 9098/9279	98.0494

.................................
Epoch 91 Error= 138799 0 (1.14221e+06,561903) 
.................................
Epoch 92 Error= 138796 0 (1.13396e+06,553673) 
.................................
Epoch 93 Error= 138730 0 (1.19231e+06,548334) 
.................................
Epoch 94 Error= 138721 0 (1.232e+06,544698) 
.................................
Epoch 95 Error= 138689 0 (1.25641e+06,535946) 
.................................
Epoch 96 Error= 138638 0 (1.26889e+06,543134) 
.................................
Epoch 97 Error= 138754 0 (1.30196e+06,535160) 
.................................
Epoch 98 Error= 138579 0 (1.29766e+06,531207) 
.................................
Epoch 99 Error= 138609 0 (1.3495e+06,524504) 
.................................
Epoch 100 Error= 138569 0 (1.33688e+06,524860) 
 counting_train_errors.................................

train1_NErrors= 36215/1.53189e+06 2.36407
Class01= 367/1.49548e+06	0.0245406
Class11= 35848/36411	98.4538

 counting_test_errors.........

test1_NErrors= 9204/391106 2.35333
Class01= 76/381827	0.0199043
Class11= 9128/9279	98.3727

.................................
Epoch 101 Error= 138562 0 (1.36823e+06,526447) 
.................................
Epoch 102 Error= 138535 0 (1.38125e+06,511615) 
.................................
Epoch 103 Error= 138476 0 (1.37517e+06,514157) 
.................................
Epoch 104 Error= 138447 0 (1.40183e+06,523960) 
.................................
Epoch 105 Error= 138410 0 (1.44064e+06,512393) 
.................................
Epoch 106 Error= 138416 0 (1.41691e+06,506798) 
.................................
Epoch 107 Error= 138409 0 (1.43333e+06,510350) 
.................................
Epoch 108 Error= 138371 0 (1.41752e+06,509979) 
.................................
Epoch 109 Error= 138369 0 (1.42001e+06,499353) 
.................................
Epoch 110 Error= 138387 0 (1.48627e+06,508537) 
 counting_train_errors.................................

train1_NErrors= 36218/1.53189e+06 2.36427
Class01= 779/1.49548e+06	0.0520903
Class11= 35439/36411	97.3305

 counting_test_errors.........

test1_NErrors= 9208/391106 2.35435
Class01= 189/381827	0.0494989
Class11= 9019/9279	97.198

.................................
Epoch 111 Error= 138333 0 (1.41813e+06,499198) 
.................................
Epoch 112 Error= 138354 0 (1.45756e+06,498300) 
.................................
Epoch 113 Error= 138299 0 (1.45493e+06,497065) 
.................................
Epoch 114 Error= 138211 0 (1.43464e+06,496445) 
.................................
Epoch 115 Error= 138215 0 (1.47938e+06,495322) 
.................................
Epoch 116 Error= 138177 0 (1.45396e+06,495395) 
.................................
Epoch 117 Error= 138158 0 (1.46778e+06,490243) 
.................................
Epoch 118 Error= 138164 0 (1.48193e+06,498774) 
.................................
Epoch 119 Error= 138183 0 (1.47611e+06,490469) 
.................................
Epoch 120 Error= 138124 0 (1.43716e+06,482417) 
 counting_train_errors.................................

train1_NErrors= 36190/1.53189e+06 2.36244
Class01= 658/1.49548e+06	0.0439993
Class11= 35532/36411	97.5859

 counting_test_errors.........

test1_NErrors= 9204/391106 2.35333
Class01= 159/381827	0.0416419
Class11= 9045/9279	97.4782

.................................
Epoch 121 Error= 138117 0 (1.42446e+06,492604) 
.................................
Epoch 122 Error= 138062 0 (1.44886e+06,488843) 
.................................
Epoch 123 Error= 138004 0 (1.46007e+06,487993) 
.................................
Epoch 124 Error= 137985 0 (1.46199e+06,492413) 
.................................
Epoch 125 Error= 137994 0 (1.45737e+06,489773) 
.................................
Epoch 126 Error= 138069 0 (1.45548e+06,495434) 
.................................
Epoch 127 Error= 138021 0 (1.42254e+06,482373) 
.................................
Epoch 128 Error= 137968 0 (1.47523e+06,489032) 
.................................
Epoch 129 Error= 137917 0 (1.46813e+06,488632) 
.................................
Epoch 130 Error= 137925 0 (1.47794e+06,496295) 
 counting_train_errors.................................

train1_NErrors= 36211/1.53189e+06 2.36381
Class01= 617/1.49548e+06	0.0412577
Class11= 35594/36411	97.7562

 counting_test_errors.........

test1_NErrors= 9219/391106 2.35716
Class01= 168/381827	0.043999
Class11= 9051/9279	97.5428

.................................
Epoch 131 Error= 137882 0 (1.46294e+06,490921) 
.................................
Epoch 132 Error= 137958 0 (1.43981e+06,484637) 
.................................
Epoch 133 Error= 137866 0 (1.47266e+06,493281) 
.................................
Epoch 134 Error= 137743 0 (1.46264e+06,500239) 
.................................
Epoch 135 Error= 137873 0 (1.45786e+06,491218) 
.................................
Epoch 136 Error= 137775 0 (1.46372e+06,495947) 
.................................
Epoch 137 Error= 137789 0 (1.4578e+06,494479) 
.................................
Epoch 138 Error= 137764 0 (1.46231e+06,499825) 
.................................
Epoch 139 Error= 137721 0 (1.449e+06,504364) 
.................................
Epoch 140 Error= 137718 0 (1.47075e+06,507555) 
 counting_train_errors.................................

train1_NErrors= 36189/1.53189e+06 2.36238
Class01= 748/1.49548e+06	0.0500174
Class11= 35441/36411	97.336

 counting_test_errors.........

test1_NErrors= 9204/391106 2.35333
Class01= 190/381827	0.0497608
Class11= 9014/9279	97.1441

.................................
Epoch 141 Error= 137714 0 (1.46198e+06,502008) 
.................................
Epoch 142 Error= 137751 0 (1.44857e+06,504542) 
.................................
Epoch 143 Error= 137635 0 (1.4638e+06,509242) 
.................................
Epoch 144 Error= 137703 0 (1.41375e+06,514936) 
.................................
Epoch 145 Error= 137645 0 (1.46792e+06,519707) 
.................................
Epoch 146 Error= 137666 0 (1.4462e+06,516170) 
.................................
Epoch 147 Error= 137609 0 (1.45012e+06,513691) 
.................................
Epoch 148 Error= 137616 0 (1.4519e+06,527441) 
.................................
Epoch 149 Error= 137588 0 (1.43264e+06,525694) 
.................................
Epoch 150 Error= 137557 0 (1.43387e+06,523496) 
 counting_train_errors.................................

train1_NErrors= 36187/1.53189e+06 2.36225
Class01= 672/1.49548e+06	0.0449354
Class11= 35515/36411	97.5392

 counting_test_errors.........

test1_NErrors= 9197/391106 2.35154
Class01= 171/381827	0.0447847
Class11= 9026/9279	97.2734

.................................
Epoch 151 Error= 137559 0 (1.41557e+06,525313) 
.................................
Epoch 152 Error= 137489 0 (1.416e+06,541393) 
.................................
Epoch 153 Error= 137548 0 (1.4028e+06,534985) 
.................................
Epoch 154 Error= 137615 0 (1.41585e+06,541798) 
.................................
Epoch 155 Error= 137514 0 (1.40125e+06,543787) 
.................................
Epoch 156 Error= 137489 0 (1.39588e+06,549738) 
.................................
Epoch 157 Error= 137427 0 (1.42633e+06,552596) 
.................................
Epoch 158 Error= 137403 0 (1.41458e+06,557785) 
.................................
Epoch 159 Error= 137460 0 (1.39194e+06,549775) 
.................................
Epoch 160 Error= 137408 0 (1.42201e+06,562684) 
 counting_train_errors.................................

train1_NErrors= 36171/1.53189e+06 2.3612
Class01= 458/1.49548e+06	0.0306256
Class11= 35713/36411	98.083

 counting_test_errors.........

test1_NErrors= 9193/391106 2.35051
Class01= 111/381827	0.0290708
Class11= 9082/9279	97.8769

.................................
Epoch 161 Error= 137378 0 (1.41081e+06,566740) 
.................................
Epoch 162 Error= 137462 0 (1.43491e+06,562173) 
.................................
Epoch 163 Error= 137390 0 (1.39068e+06,573878) 
.................................
Epoch 164 Error= 137377 0 (1.40926e+06,572777) 
.................................
Epoch 165 Error= 137344 0 (1.36839e+06,582563) 
.................................
Epoch 166 Error= 137386 0 (1.4048e+06,579882) 
.................................
Epoch 167 Error= 137301 0 (1.36141e+06,587275) 
.................................
Epoch 168 Error= 137275 0 (1.39879e+06,595842) 
.................................
Epoch 169 Error= 137277 0 (1.37717e+06,601198) 
.................................
Epoch 170 Error= 137262 0 (1.35607e+06,601417) 
 counting_train_errors.................................

train1_NErrors= 36172/1.53189e+06 2.36127
Class01= 616/1.49548e+06	0.0411908
Class11= 35556/36411	97.6518

 counting_test_errors.........

test1_NErrors= 9195/391106 2.35103
Class01= 148/381827	0.038761
Class11= 9047/9279	97.4997

.................................
Epoch 171 Error= 137232 0 (1.36908e+06,612563) 
.................................
Epoch 172 Error= 137215 0 (1.39768e+06,614944) 
.................................
Epoch 173 Error= 137241 0 (1.36746e+06,615534) 
.................................
Epoch 174 Error= 137217 0 (1.3358e+06,624211) 
.................................
Epoch 175 Error= 137207 0 (1.35525e+06,625379) 
.................................
Epoch 176 Error= 137131 0 (1.34495e+06,636431) 
.................................
Epoch 177 Error= 137199 0 (1.33963e+06,647638) 
.................................
Epoch 178 Error= 137160 0 (1.36249e+06,643095) 
.................................
Epoch 179 Error= 137137 0 (1.34306e+06,641020) 
.................................
Epoch 180 Error= 137164 0 (1.33907e+06,666090) 
 counting_train_errors.................................

train1_NErrors= 36249/1.53189e+06 2.36629
Class01= 845/1.49548e+06	0.0565036
Class11= 35404/36411	97.2344

 counting_test_errors.........

test1_NErrors= 9204/391106 2.35333
Class01= 206/381827	0.0539511
Class11= 8998/9279	96.9717

.................................
Epoch 181 Error= 137090 0 (1.32212e+06,666338) 
.................................
Epoch 182 Error= 137073 0 (1.32475e+06,671471) 
.................................
Epoch 183 Error= 137086 0 (1.33144e+06,675816) 
.................................
Epoch 184 Error= 137070 0 (1.35271e+06,690134) 
.................................
Epoch 185 Error= 136988 0 (1.34774e+06,680826) 
.................................
Epoch 186 Error= 137064 0 (1.31889e+06,695070) 
.................................
Epoch 187 Error= 137038 0 (1.34194e+06,697120) 
.................................
Epoch 188 Error= 137005 0 (1.32138e+06,699746) 
.................................
Epoch 189 Error= 136996 0 (1.31535e+06,701680) 
.................................
Epoch 190 Error= 136977 0 (1.32207e+06,719684) 
 counting_train_errors.................................

train1_NErrors= 36215/1.53189e+06 2.36407
Class01= 759/1.49548e+06	0.050753
Class11= 35456/36411	97.3772

 counting_test_errors.........

test1_NErrors= 9206/391106 2.35384
Class01= 191/381827	0.0500227
Class11= 9015/9279	97.1549

.................................
Epoch 191 Error= 136901 0 (1.34806e+06,715675) 
.................................
Epoch 192 Error= 136884 0 (1.33688e+06,729204) 
.................................
Epoch 193 Error= 136870 0 (1.30034e+06,728859) 
.................................
Epoch 194 Error= 136872 0 (1.35645e+06,742321) 
.................................
Epoch 195 Error= 136874 0 (1.32579e+06,731271) 
.................................
Epoch 196 Error= 136813 0 (1.29682e+06,743293) 
.................................
Epoch 197 Error= 136851 0 (1.33947e+06,745168) 
.................................
Epoch 198 Error= 136862 0 (1.33387e+06,748986) 
.................................
Epoch 199 Error= 136768 0 (1.29543e+06,754380) 
.................................
Epoch 200 Error= 136777 0 (1.32631e+06,768424) 
 counting_train_errors.................................

train1_NErrors= 36196/1.53189e+06 2.36283
Class01= 624/1.49548e+06	0.0417258
Class11= 35572/36411	97.6958

 counting_test_errors.........

test1_NErrors= 9201/391106 2.35256
Class01= 156/381827	0.0408562
Class11= 9045/9279	97.4782

.................................
Epoch 201 Error= 136754 0 (1.31814e+06,768988) 
.................................
Epoch 202 Error= 136716 0 (1.32907e+06,765655) 
.................................
Epoch 203 Error= 136715 0 (1.31024e+06,772241) 
.................................
Epoch 204 Error= 136737 0 (1.30589e+06,782480) 
.................................
Epoch 205 Error= 136691 0 (1.30595e+06,761996) 
.................................
Epoch 206 Error= 136669 0 (1.28811e+06,773339) 
.................................
Epoch 207 Error= 136666 0 (1.30132e+06,792986) 
.................................
Epoch 208 Error= 136619 0 (1.31431e+06,787500) 
.................................
Epoch 209 Error= 136549 0 (1.27472e+06,793724) 
.................................
Epoch 210 Error= 136546 0 (1.31611e+06,805108) 
 counting_train_errors.................................

train1_NErrors= 36208/1.53189e+06 2.36362
Class01= 741/1.49548e+06	0.0495493
Class11= 35467/36411	97.4074

 counting_test_errors.........

test1_NErrors= 9198/391106 2.35179
Class01= 187/381827	0.0489751
Class11= 9011/9279	97.1118

.................................
Epoch 211 Error= 136566 0 (1.31237e+06,782601) 
.................................
Epoch 212 Error= 136530 0 (1.30566e+06,803839) 
.................................
Epoch 213 Error= 136512 0 (1.30994e+06,789731) 
.................................
Epoch 214 Error= 136486 0 (1.30939e+06,803748) 
.................................
Epoch 215 Error= 136481 0 (1.29611e+06,809957) 
.................................
Epoch 216 Error= 136480 0 (1.30036e+06,794066) 
.................................
Epoch 217 Error= 136380 0 (1.28692e+06,814221) 
.................................
Epoch 218 Error= 136379 0 (1.31042e+06,809069) 
.................................
Epoch 219 Error= 136381 0 (1.30943e+06,797677) 
.................................
Epoch 220 Error= 136361 0 (1.30886e+06,804573) 
 counting_train_errors.................................

train1_NErrors= 36229/1.53189e+06 2.36499
Class01= 906/1.49548e+06	0.0605826
Class11= 35323/36411	97.0119

 counting_test_errors.........

test1_NErrors= 9222/391106 2.35793
Class01= 239/381827	0.0625938
Class11= 8983/9279	96.81

.................................
Epoch 221 Error= 136346 0 (1.28902e+06,809864) 
.................................
Epoch 222 Error= 136347 0 (1.30462e+06,799474) 
.................................
Epoch 223 Error= 136347 0 (1.32881e+06,803585) 
.................................
Epoch 224 Error= 136270 0 (1.2924e+06,810956) 
.................................
Epoch 225 Error= 136332 0 (1.26861e+06,817537) 
.................................
Epoch 226 Error= 136256 0 (1.27461e+06,812352) 
.................................
Epoch 227 Error= 136234 0 (1.28628e+06,819453) 
.................................
Epoch 228 Error= 136230 0 (1.3427e+06,820368) 
.................................
Epoch 229 Error= 136156 0 (1.32266e+06,810878) 
.................................
Epoch 230 Error= 136188 0 (1.27916e+06,803643) 
 counting_train_errors.................................

train1_NErrors= 36213/1.53189e+06 2.36394
Class01= 585/1.49548e+06	0.0391179
Class11= 35628/36411	97.8496

 counting_test_errors.........

test1_NErrors= 9192/391106 2.35026
Class01= 138/381827	0.036142
Class11= 9054/9279	97.5752

.................................
Epoch 231 Error= 136148 0 (1.30655e+06,824381) 
.................................
Epoch 232 Error= 136151 0 (1.29351e+06,821131) 
.................................
Epoch 233 Error= 136138 0 (1.26892e+06,809296) 
.................................
Epoch 234 Error= 136143 0 (1.32355e+06,802811) 
.................................
Epoch 235 Error= 136119 0 (1.31229e+06,821779) 
.................................
Epoch 236 Error= 136095 0 (1.21082e+06,807306) 
.................................
Epoch 237 Error= 136131 0 (1.27587e+06,807918) 
.................................
Epoch 238 Error= 136038 0 (1.2753e+06,818719) 
.................................
Epoch 239 Error= 136026 0 (1.31759e+06,812120) 
.................................
Epoch 240 Error= 135986 0 (1.32231e+06,817700) 
 counting_train_errors.................................

train1_NErrors= 36182/1.53189e+06 2.36192
Class01= 628/1.49548e+06	0.0419932
Class11= 35554/36411	97.6463

 counting_test_errors.........

test1_NErrors= 9194/391106 2.35077
Class01= 156/381827	0.0408562
Class11= 9038/9279	97.4027

.................................
Epoch 241 Error= 135986 0 (1.31407e+06,815023) 
.................................
Epoch 242 Error= 135903 0 (1.32828e+06,802221) 
.................................
Epoch 243 Error= 136034 0 (1.2196e+06,809718) 
.................................
Epoch 244 Error= 135927 0 (1.26128e+06,824470) 
.................................
Epoch 245 Error= 135937 0 (1.23664e+06,808204) 
.................................
Epoch 246 Error= 135913 0 (1.23482e+06,806292) 
.................................
Epoch 247 Error= 135940 0 (1.24535e+06,821188) 
.................................
Epoch 248 Error= 135911 0 (1.20581e+06,806384) 
.................................
Epoch 249 Error= 135894 0 (1.16034e+06,811113) 
.................................
Epoch 250 Error= 135932 0 (1.19023e+06,794664) 
 counting_train_errors.................................

train1_NErrors= 36265/1.53189e+06 2.36734
Class01= 1184/1.49548e+06	0.079172
Class11= 35081/36411	96.3473

 counting_test_errors.........

test1_NErrors= 9233/391106 2.36074
Class01= 304/381827	0.0796172
Class11= 8929/9279	96.228

.................................
Epoch 251 Error= 135815 0 (1.1882e+06,820975) 
.................................
Epoch 252 Error= 135868 0 (1.20381e+06,819573) 
.................................
Epoch 253 Error= 135859 0 (1.17344e+06,814342) 
.................................
Epoch 254 Error= 135802 0 (1.20038e+06,809466) 
.................................
Epoch 255 Error= 135862 0 (1.17818e+06,804051) 
.................................
Epoch 256 Error= 135748 0 (1.199e+06,808669) 
.................................
Epoch 257 Error= 135779 0 (1.17163e+06,818397) 
.................................
Epoch 258 Error= 135723 0 (1.18186e+06,815802) 
.................................
Epoch 259 Error= 135774 0 (1.19625e+06,819720) 
.................................
Epoch 260 Error= 135735 0 (1.15185e+06,811242) 
 counting_train_errors.................................

train1_NErrors= 36177/1.53189e+06 2.36159
Class01= 728/1.49548e+06	0.0486801
Class11= 35449/36411	97.3579

 counting_test_errors.........

test1_NErrors= 9206/391106 2.35384
Class01= 185/381827	0.0484513
Class11= 9021/9279	97.2195

.................................
Epoch 261 Error= 135723 0 (1.21502e+06,823311) 
.................................
Epoch 262 Error= 135742 0 (1.16522e+06,815252) 
.................................
Epoch 263 Error= 135693 0 (1.16568e+06,813053) 
.................................
Epoch 264 Error= 135660 0 (1.16941e+06,806088) 
.................................
Epoch 265 Error= 135712 0 (1.18038e+06,819969) 
.................................
Epoch 266 Error= 135612 0 (1.18212e+06,825964) 
.................................
Epoch 267 Error= 135691 0 (1.11151e+06,807370) 
.................................
Epoch 268 Error= 135623 0 (1.18442e+06,816772) 
.................................
Epoch 269 Error= 135614 0 (1.10846e+06,818816) 
.................................
Epoch 270 Error= 135603 0 (1.10486e+06,803348) 
 counting_train_errors.................................

train1_NErrors= 36152/1.53189e+06 2.35996
Class01= 654/1.49548e+06	0.0437318
Class11= 35498/36411	97.4925

 counting_test_errors.........

test1_NErrors= 9200/391106 2.3523
Class01= 160/381827	0.0419038
Class11= 9040/9279	97.4243

.................................
Epoch 271 Error= 135663 0 (1.09258e+06,807097) 
.................................
Epoch 272 Error= 135564 0 (1.13433e+06,811667) 
.................................
Epoch 273 Error= 135610 0 (1.07427e+06,811796) 
.................................
Epoch 274 Error= 135597 0 (1.12801e+06,814486) 
.................................
Epoch 275 Error= 135542 0 (1.13719e+06,822509) 
.................................
Epoch 276 Error= 135509 0 (1.10729e+06,813109) 
.................................
Epoch 277 Error= 135534 0 (1.11398e+06,821337) 
.................................
Epoch 278 Error= 135594 0 (1.00256e+06,809950) 
.................................
Epoch 279 Error= 135488 0 (1.01011e+06,808103) 
.................................
Epoch 280 Error= 135562 0 (1.05544e+06,819101) 
 counting_train_errors.................................

train1_NErrors= 36182/1.53189e+06 2.36192
Class01= 937/1.49548e+06	0.0626555
Class11= 35245/36411	96.7977

 counting_test_errors.........

test1_NErrors= 9214/391106 2.35588
Class01= 245/381827	0.0641652
Class11= 8969/9279	96.6591

.................................
Epoch 281 Error= 135521 0 (1.06537e+06,799474) 
.................................
Epoch 282 Error= 135475 0 (987137,814083) 
.................................
Epoch 283 Error= 135401 0 (991057,813508) 
.................................
Epoch 284 Error= 135457 0 (1.02304e+06,813371) 
.................................
Epoch 285 Error= 135416 0 (977220,805055) 
.................................
Epoch 286 Error= 135411 0 (983780,805504) 
.................................
Epoch 287 Error= 135371 0 (980913,814541) 
.................................
Epoch 288 Error= 135372 0 (937698,802979) 
.................................
Epoch 289 Error= 135402 0 (991047,801558) 
.................................
Epoch 290 Error= 135372 0 (949750,807416) 
 counting_train_errors.................................

train1_NErrors= 36154/1.53189e+06 2.36009
Class01= 487/1.49548e+06	0.0325648
Class11= 35667/36411	97.9567

 counting_test_errors.........

test1_NErrors= 9176/391106 2.34617
Class01= 111/381827	0.0290708
Class11= 9065/9279	97.6937

.................................
Epoch 291 Error= 135305 0 (960036,812014) 
.................................
Epoch 292 Error= 135318 0 (961547,815989) 
.................................
Epoch 293 Error= 135446 0 (993916,807879) 
.................................
Epoch 294 Error= 135353 0 (952684,819166) 
.................................
Epoch 295 Error= 135399 0 (997840,794606) 
.................................
Epoch 296 Error= 135448 0 (984482,799551) 
.................................
Epoch 297 Error= 135386 0 (881399,818267) 
.................................
Epoch 298 Error= 135278 0 (870642,809592) 
.................................
Epoch 299 Error= 135318 0 (903091,821495) 
.................................
Epoch 300 Error= 135309 0 (889698,811470) 
 counting_train_errors.................................

train1_NErrors= 36184/1.53189e+06 2.36205
Class01= 214/1.49548e+06	0.0143098
Class11= 35970/36411	98.7888

 counting_test_errors.........

test1_NErrors= 9204/391106 2.35333
Class01= 47/381827	0.0123092
Class11= 9157/9279	98.6852

.................................
Epoch 301 Error= 135336 0 (879841,801305) 
.................................
Epoch 302 Error= 135271 0 (899221,805882) 
.................................
Epoch 303 Error= 135255 0 (851221,813092) 
.................................
Epoch 304 Error= 135279 0 (861192,801897) 
.................................
Epoch 305 Error= 135128 0 (856733,821930) 
.................................
Epoch 306 Error= 135257 0 (844525,809575) 
.................................
Epoch 307 Error= 135238 0 (836170,800528) 
.................................
Epoch 308 Error= 135203 0 (809174,817489) 
.................................
Epoch 309 Error= 135092 0 (813861,793576) 
.................................
Epoch 310 Error= 135798 0 (842254,832204) 
 counting_train_errors.................................

train1_NErrors= 36143/1.53189e+06 2.35937
Class01= 588/1.49548e+06	0.0393185
Class11= 35555/36411	97.6491

 counting_test_errors.........

test1_NErrors= 9178/391106 2.34668
Class01= 140/381827	0.0366658
Class11= 9038/9279	97.4027

.................................
Epoch 311 Error= 135201 0 (771792,822602) 
.................................
Epoch 312 Error= 135096 0 (797277,809355) 
.................................
Epoch 313 Error= 135060 0 (776044,810411) 
.................................
Epoch 314 Error= 135045 0 (792769,813102) 
.................................
Epoch 315 Error= 135030 0 (786250,804180) 
.................................
Epoch 316 Error= 135099 0 (776685,813570) 
.................................
Epoch 317 Error= 135059 0 (788270,811491) 
.................................
Epoch 318 Error= 135724 0 (844468,809417) 
.................................
Epoch 319 Error= 135027 0 (697556,815733) 
.................................
Epoch 320 Error= 135057 0 (719785,804809) 
 counting_train_errors.................................

train1_NErrors= 36103/1.53189e+06 2.35676
Class01= 811/1.49548e+06	0.0542301
Class11= 35292/36411	96.9268

 counting_test_errors.........

test1_NErrors= 9182/391106 2.3477
Class01= 203/381827	0.0531654
Class11= 8979/9279	96.7669

.................................
Epoch 321 Error= 135015 0 (738801,819530) 
.................................
Epoch 322 Error= 134966 0 (718589,804969) 
.................................
Epoch 323 Error= 134913 0 (730986,816622) 
.................................
Epoch 324 Error= 134975 0 (742977,819322) 
.................................
Epoch 325 Error= 135210 0 (803725,818875) 
.................................
Epoch 326 Error= 135004 0 (732378,834715) 
.................................
Epoch 327 Error= 134915 0 (674461,817552) 
.................................
Epoch 328 Error= 134903 0 (740300,820768) 
.................................
Epoch 329 Error= 134880 0 (747760,810028) 
.................................
Epoch 330 Error= 134898 0 (682235,819980) 
 counting_train_errors.................................

train1_NErrors= 36125/1.53189e+06 2.3582
Class01= 468/1.49548e+06	0.0312943
Class11= 35657/36411	97.9292

 counting_test_errors.........

test1_NErrors= 9182/391106 2.3477
Class01= 110/381827	0.0288089
Class11= 9072/9279	97.7692

.................................
Epoch 331 Error= 134900 0 (733787,824881) 
.................................
Epoch 332 Error= 134902 0 (690679,828196) 
.................................
Epoch 333 Error= 134878 0 (705538,828224) 
.................................
Epoch 334 Error= 134859 0 (724812,816648) 
.................................
Epoch 335 Error= 134912 0 (778719,820549) 
.................................
Epoch 336 Error= 134815 0 (666742,832920) 
.................................
Epoch 337 Error= 134829 0 (738694,832530) 
.................................
Epoch 338 Error= 134794 0 (663440,829396) 
.................................
Epoch 339 Error= 134793 0 (659309,825134) 
.................................
Epoch 340 Error= 134733 0 (713890,829154) 
 counting_train_errors.................................

train1_NErrors= 36139/1.53189e+06 2.35911
Class01= 1103/1.49548e+06	0.0737556
Class11= 35036/36411	96.2237

 counting_test_errors.........

test1_NErrors= 9193/391106 2.35051
Class01= 285/381827	0.0746411
Class11= 8908/9279	96.0017

.................................
Epoch 341 Error= 134869 0 (715199,825419) 
.................................
Epoch 342 Error= 134842 0 (738927,826745) 
.................................
Epoch 343 Error= 134728 0 (633988,820949) 
.................................
Epoch 344 Error= 134683 0 (653711,830435) 
.................................
Epoch 345 Error= 134687 0 (642292,833234) 
.................................
Epoch 346 Error= 134647 0 (671631,832651) 
.................................
Epoch 347 Error= 134747 0 (670326,828850) 
.................................
Epoch 348 Error= 134603 0 (652853,848795) 
.................................
Epoch 349 Error= 134607 0 (650926,845806) 
.................................
Epoch 350 Error= 134735 0 (776982,836121) 
 counting_train_errors.................................

train1_NErrors= 36078/1.53189e+06 2.35513
Class01= 559/1.49548e+06	0.0373793
Class11= 35519/36411	97.5502

 counting_test_errors.........

test1_NErrors= 9180/391106 2.34719
Class01= 134/381827	0.0350944
Class11= 9046/9279	97.489

.................................
Epoch 351 Error= 134603 0 (615595,839142) 
.................................
Epoch 352 Error= 134578 0 (641824,847833) 
.................................
Epoch 353 Error= 134643 0 (744460,828291) 
.................................
Epoch 354 Error= 134587 0 (614824,844600) 
.................................
Epoch 355 Error= 134591 0 (653358,842702) 
.................................
Epoch 356 Error= 134559 0 (621659,845528) 
.................................
Epoch 357 Error= 134480 0 (664614,835238) 
.................................
Epoch 358 Error= 134538 0 (656191,849983) 
.................................
Epoch 359 Error= 134473 0 (616516,849218) 
.................................
Epoch 360 Error= 134399 0 (626695,840113) 
 counting_train_errors.................................

train1_NErrors= 36122/1.53189e+06 2.358
Class01= 1018/1.49548e+06	0.0680718
Class11= 35104/36411	96.4104

 counting_test_errors.........

test1_NErrors= 9203/391106 2.35307
Class01= 267/381827	0.069927
Class11= 8936/9279	96.3035

.................................
Epoch 361 Error= 134429 0 (620175,861570) 
.................................
Epoch 362 Error= 134409 0 (638704,854098) 
.................................
Epoch 363 Error= 134556 0 (712293,851224) 
.................................
Epoch 364 Error= 134353 0 (609596,857843) 
.................................
Epoch 365 Error= 134307 0 (635564,857962) 
.................................
Epoch 366 Error= 134366 0 (638791,853717) 
.................................
Epoch 367 Error= 134469 0 (638417,862989) 
.................................
Epoch 368 Error= 134719 0 (749404,862243) 
.................................
Epoch 369 Error= 134392 0 (607452,867186) 
.................................
Epoch 370 Error= 134323 0 (596573,869540) 
 counting_train_errors.................................

train1_NErrors= 36142/1.53189e+06 2.35931
Class01= 1116/1.49548e+06	0.0746249
Class11= 35026/36411	96.1962

 counting_test_errors.........

test1_NErrors= 9219/391106 2.35716
Class01= 295/381827	0.0772601
Class11= 8924/9279	96.1742

.................................
Epoch 371 Error= 134338 0 (599617,859433) 
.................................
Epoch 372 Error= 134282 0 (609722,870253) 
.................................
Epoch 373 Error= 134376 0 (651844,860600) 
.................................
Epoch 374 Error= 134283 0 (640441,852790) 
.................................
Epoch 375 Error= 134218 0 (604286,866006) 
.................................
Epoch 376 Error= 134289 0 (605060,874850) 
.................................
Epoch 377 Error= 134182 0 (612532,871563) 
.................................
Epoch 378 Error= 134240 0 (597258,867240) 
.................................
Epoch 379 Error= 139738 0 (6.94174e+07,811822) 
.................................
Epoch 380 Error= 137924 0 (40739.1,818227) 
 counting_train_errors.................................

train1_NErrors= 36160/1.53189e+06 2.36048
Class01= 704/1.49548e+06	0.0470752
Class11= 35456/36411	97.3772

 counting_test_errors.........

test1_NErrors= 9205/391106 2.35358
Class01= 184/381827	0.0481894
Class11= 9021/9279	97.2195

.................................
Epoch 381 Error= 137194 0 (53471.6,847128) 
.................................
Epoch 382 Error= 136902 0 (69081.1,850705) 
.................................
Epoch 383 Error= 136789 0 (83648.1,858992) 
.................................
Epoch 384 Error= 136636 0 (90891.8,871343) 
.................................
Epoch 385 Error= 136515 0 (100317,867631) 
.................................
Epoch 386 Error= 136391 0 (104538,863816) 
.................................
Epoch 387 Error= 136278 0 (110850,871260) 
.................................
Epoch 388 Error= 136281 0 (114968,863025) 
.................................
Epoch 389 Error= 136175 0 (120401,871111) 
.................................
Epoch 390 Error= 136168 0 (123396,864747) 
 counting_train_errors.................................

train1_NErrors= 36165/1.53189e+06 2.36081
Class01= 1224/1.49548e+06	0.0818467
Class11= 34941/36411	95.9628

 counting_test_errors.........

test1_NErrors= 9220/391106 2.35742
Class01= 315/381827	0.0824981
Class11= 8905/9279	95.9694

.................................
Epoch 391 Error= 136121 0 (127445,855831) 
.................................
Epoch 392 Error= 136117 0 (132588,857844) 
.................................
Epoch 393 Error= 136073 0 (137469,865707) 
.................................
Epoch 394 Error= 136009 0 (137070,856059) 
.................................
Epoch 395 Error= 135962 0 (142294,860070) 
.................................
Epoch 396 Error= 135957 0 (143899,858366) 
.................................
Epoch 397 Error= 135892 0 (148864,850544) 
.................................
Epoch 398 Error= 135932 0 (148568,856318) 
.................................
Epoch 399 Error= 135842 0 (153553,849799) 
.................................
Epoch 400 Error= 135834 0 (154920,849341) 
 counting_train_errors.................................

train1_NErrors= 36145/1.53189e+06 2.3595
Class01= 1112/1.49548e+06	0.0743574
Class11= 35033/36411	96.2154

 counting_test_errors.........

test1_NErrors= 9215/391106 2.35614
Class01= 287/381827	0.0751649
Class11= 8928/9279	96.2173

.................................
Epoch 401 Error= 135732 0 (157893,851649) 
.................................
Epoch 402 Error= 135829 0 (162247,850054) 
.................................
Epoch 403 Error= 135780 0 (160016,842382) 
.................................
Epoch 404 Error= 135792 0 (162412,843389) 
.................................
Epoch 405 Error= 135787 0 (163457,846183) 
.................................
Epoch 406 Error= 135742 0 (166303,841576) 
.................................
Epoch 407 Error= 135646 0 (169938,856157) 
.................................
Epoch 408 Error= 135650 0 (171447,840918) 
.................................
Epoch 409 Error= 135657 0 (170739,844131) 
.................................
Epoch 410 Error= 135652 0 (177950,830857) 
 counting_train_errors.................................

train1_NErrors= 36168/1.53189e+06 2.36101
Class01= 337/1.49548e+06	0.0225346
Class11= 35831/36411	98.4071

 counting_test_errors.........

test1_NErrors= 9194/391106 2.35077
Class01= 76/381827	0.0199043
Class11= 9118/9279	98.2649

.................................
Epoch 411 Error= 135623 0 (172838,834379) 
.................................
Epoch 412 Error= 135609 0 (176665,843763) 
.................................
Epoch 413 Error= 135618 0 (173736,848538) 
.................................
Epoch 414 Error= 135502 0 (178137,826631) 
.................................
Epoch 415 Error= 135567 0 (181166,842127) 
.................................
Epoch 416 Error= 135558 0 (180267,829321) 
.................................
Epoch 417 Error= 135486 0 (181737,828879) 
.................................
Epoch 418 Error= 135440 0 (184791,824085) 
.................................
Epoch 419 Error= 135522 0 (184673,828119) 
.................................
Epoch 420 Error= 135482 0 (187686,835596) 
 counting_train_errors.................................

train1_NErrors= 36136/1.53189e+06 2.35892
Class01= 430/1.49548e+06	0.0287533
Class11= 35706/36411	98.0638

 counting_test_errors.........

test1_NErrors= 9184/391106 2.34821
Class01= 104/381827	0.0272375
Class11= 9080/9279	97.8554

.................................
Epoch 421 Error= 135492 0 (186537,832988) 
.................................
Epoch 422 Error= 135433 0 (189475,828164) 
.................................
Epoch 423 Error= 135546 0 (186930,828392) 
.................................
Epoch 424 Error= 135408 0 (192577,824489) 
.................................
Epoch 425 Error= 135446 0 (190339,819898) 
.................................
Epoch 426 Error= 135428 0 (194726,822707) 
.................................
Epoch 427 Error= 135354 0 (193589,824212) 
.................................
Epoch 428 Error= 135335 0 (197095,819617) 
.................................
Epoch 429 Error= 135352 0 (193029,825684) 
.................................
Epoch 430 Error= 135323 0 (197780,829457) 
 counting_train_errors.................................

train1_NErrors= 36117/1.53189e+06 2.35768
Class01= 433/1.49548e+06	0.0289539
Class11= 35684/36411	98.0034

 counting_test_errors.........

test1_NErrors= 9176/391106 2.34617
Class01= 104/381827	0.0272375
Class11= 9072/9279	97.7692

.................................
Epoch 431 Error= 135396 0 (196371,829220) 
.................................
Epoch 432 Error= 135346 0 (198158,824210) 
.................................
Epoch 433 Error= 135303 0 (195418,828954) 
.................................
Epoch 434 Error= 135321 0 (204976,822468) 
.................................
Epoch 435 Error= 135272 0 (204360,819714) 
.................................
Epoch 436 Error= 135277 0 (203528,829641) 
.................................
Epoch 437 Error= 135196 0 (210691,823481) 
.................................
Epoch 438 Error= 135202 0 (204460,825135) 
.................................
Epoch 439 Error= 135193 0 (209950,831058) 
.................................
Epoch 440 Error= 135221 0 (207709,820809) 
 counting_train_errors.................................

train1_NErrors= 36100/1.53189e+06 2.35657
Class01= 722/1.49548e+06	0.0482788
Class11= 35378/36411	97.1629

 counting_test_errors.........

test1_NErrors= 9177/391106 2.34642
Class01= 178/381827	0.046618
Class11= 8999/9279	96.9824

.................................
Epoch 441 Error= 135251 0 (211722,819213) 
.................................
Epoch 442 Error= 135134 0 (214303,823364) 
.................................
Epoch 443 Error= 135138 0 (213293,827629) 
.................................
Epoch 444 Error= 135178 0 (214935,825761) 
.................................
Epoch 445 Error= 135160 0 (219061,824320) 
.................................
Epoch 446 Error= 135138 0 (213535,830172) 
.................................
Epoch 447 Error= 135151 0 (219812,827379) 
.................................
Epoch 448 Error= 135106 0 (221675,828563) 
.................................
Epoch 449 Error= 135184 0 (222430,826722) 
.................................
Epoch 450 Error= 135078 0 (222777,826057) 
 counting_train_errors.................................

train1_NErrors= 36126/1.53189e+06 2.35826
Class01= 773/1.49548e+06	0.0516891
Class11= 35353/36411	97.0943

 counting_test_errors.........

test1_NErrors= 9190/391106 2.34975
Class01= 196/381827	0.0513321
Class11= 8994/9279	96.9285

.................................
Epoch 451 Error= 135048 0 (224527,820958) 
.................................
Epoch 452 Error= 135089 0 (225735,815202) 
.................................
Epoch 453 Error= 135054 0 (229686,834550) 
.................................
Epoch 454 Error= 135133 0 (226974,827603) 
.................................
Epoch 455 Error= 135105 0 (231902,811728) 
.................................
Epoch 456 Error= 135038 0 (234602,808448) 
.................................
Epoch 457 Error= 135087 0 (232160,819725) 
.................................
Epoch 458 Error= 134994 0 (234666,813446) 
.................................
Epoch 459 Error= 134972 0 (238713,818435) 
.................................
Epoch 460 Error= 134989 0 (243463,832084) 
 counting_train_errors.................................

train1_NErrors= 36116/1.53189e+06 2.35761
Class01= 800/1.49548e+06	0.0534946
Class11= 35316/36411	96.9927

 counting_test_errors.........

test1_NErrors= 9176/391106 2.34617
Class01= 192/381827	0.0502846
Class11= 8984/9279	96.8208

.................................
Epoch 461 Error= 135023 0 (249078,833993) 
.................................
Epoch 462 Error= 134962 0 (246221,832982) 
.................................
Epoch 463 Error= 134884 0 (253510,826525) 
.................................
Epoch 464 Error= 134931 0 (256578,815182) 
.................................
Epoch 465 Error= 134904 0 (257090,827055) 
.................................
Epoch 466 Error= 134930 0 (258686,833629) 
.................................
Epoch 467 Error= 134879 0 (264465,815668) 
.................................
Epoch 468 Error= 134848 0 (273286,821908) 
.................................
Epoch 469 Error= 134881 0 (272183,822529) 
.................................
Epoch 470 Error= 134938 0 (271375,826260) 
 counting_train_errors.................................

train1_NErrors= 36117/1.53189e+06 2.35768
Class01= 552/1.49548e+06	0.0369113
Class11= 35565/36411	97.6765

 counting_test_errors.........

test1_NErrors= 9182/391106 2.3477
Class01= 132/381827	0.0345706
Class11= 9050/9279	97.5321

.................................
Epoch 471 Error= 134876 0 (278570,837135) 
.................................
Epoch 472 Error= 134785 0 (282442,830975) 
.................................
Epoch 473 Error= 134845 0 (286113,830303) 
.................................
Epoch 474 Error= 134790 0 (292195,837823) 
.................................
Epoch 475 Error= 134794 0 (293874,828521) 
.................................
Epoch 476 Error= 134804 0 (294701,832254) 
.................................
Epoch 477 Error= 134821 0 (296784,822578) 
.................................
Epoch 478 Error= 134717 0 (299829,822309) 
.................................
Epoch 479 Error= 134700 0 (308193,827054) 
.................................
Epoch 480 Error= 134689 0 (316889,841452) 
 counting_train_errors.................................

train1_NErrors= 36083/1.53189e+06 2.35546
Class01= 760/1.49548e+06	0.0508198
Class11= 35323/36411	97.0119

 counting_test_errors.........

test1_NErrors= 9187/391106 2.34898
Class01= 193/381827	0.0505465
Class11= 8994/9279	96.9285

.................................
Epoch 481 Error= 134756 0 (319909,830471) 
.................................
Epoch 482 Error= 134698 0 (328074,833577) 
.................................
Epoch 483 Error= 134663 0 (335308,823102) 
.................................
Epoch 484 Error= 134712 0 (342030,845393) 
.................................
Epoch 485 Error= 134628 0 (346692,836344) 
.................................
Epoch 486 Error= 134574 0 (365645,831632) 
.................................
Epoch 487 Error= 134531 0 (366748,839382) 
.................................
Epoch 488 Error= 134665 0 (380460,830281) 
.................................
Epoch 489 Error= 134563 0 (392497,834224) 
.................................
Epoch 490 Error= 134569 0 (389457,832509) 
 counting_train_errors.................................

train1_NErrors= 36082/1.53189e+06 2.35539
Class01= 872/1.49548e+06	0.0583091
Class11= 35210/36411	96.7015

 counting_test_errors.........

test1_NErrors= 9177/391106 2.34642
Class01= 209/381827	0.0547368
Class11= 8968/9279	96.6483

.................................
Epoch 491 Error= 134514 0 (401853,832521) 
.................................
Epoch 492 Error= 134463 0 (425469,849209) 
.................................
Epoch 493 Error= 134457 0 (425069,835701) 
.................................
Epoch 494 Error= 134437 0 (435973,848947) 
.................................
Epoch 495 Error= 134413 0 (450338,857566) 
.................................
Epoch 496 Error= 134373 0 (452965,858502) 
.................................
Epoch 497 Error= 134383 0 (482981,851426) 
.................................
Epoch 498 Error= 134379 0 (493391,853959) 
.................................
Epoch 499 Error= 134380 0 (518151,854855) 
.................................
Epoch 500 Error= 134382 0 (519784,864513) 
 counting_train_errors.................................

train1_NErrors= 36160/1.53189e+06 2.36048
Class01= 885/1.49548e+06	0.0591784
Class11= 35275/36411	96.8801

 counting_test_errors.........

test1_NErrors= 9208/391106 2.35435
Class01= 232/381827	0.0607605
Class11= 8976/9279	96.7346

.................................
Epoch 501 Error= 134381 0 (510437,845185) 
.................................
Epoch 502 Error= 134292 0 (527529,859764) 
.................................
Epoch 503 Error= 134274 0 (541146,856803) 
.................................
Epoch 504 Error= 134230 0 (556190,853409) 
.................................
Epoch 505 Error= 134333 0 (535020,857044) 
.................................
Epoch 506 Error= 134266 0 (565949,846320) 
.................................
Epoch 507 Error= 134260 0 (571315,855558) 
.................................
Epoch 508 Error= 134105 0 (583803,856792) 
.................................
Epoch 509 Error= 134184 0 (593947,872158) 
.................................
Epoch 510 Error= 134126 0 (604518,863114) 
 counting_train_errors.................................

train1_NErrors= 36131/1.53189e+06 2.35859
Class01= 1248/1.49548e+06	0.0834515
Class11= 34883/36411	95.8035

 counting_test_errors.........

test1_NErrors= 9224/391106 2.35844
Class01= 317/381827	0.0830219
Class11= 8907/9279	95.9909

.................................
Epoch 511 Error= 134203 0 (618421,869301) 
.................................
Epoch 512 Error= 134084 0 (623785,858750) 
.................................
Epoch 513 Error= 134104 0 (621051,875079) 
.................................
Epoch 514 Error= 134080 0 (652148,870644) 
.................................
Epoch 515 Error= 133986 0 (623906,877589) 
.................................
Epoch 516 Error= 134084 0 (640158,880563) 
.................................
Epoch 517 Error= 134056 0 (645175,873174) 
.................................
Epoch 518 Error= 134034 0 (665953,876579) 
.................................
Epoch 519 Error= 134028 0 (652453,875881) 
.................................
Epoch 520 Error= 134092 0 (650734,873187) 
 counting_train_errors.................................

train1_NErrors= 36127/1.53189e+06 2.35833
Class01= 1152/1.49548e+06	0.0770322
Class11= 34975/36411	96.0561

 counting_test_errors.........

test1_NErrors= 9225/391106 2.3587
Class01= 303/381827	0.0793553
Class11= 8922/9279	96.1526

.................................
Epoch 521 Error= 134052 0 (662923,874200) 
.................................
Epoch 522 Error= 133966 0 (681413,877234) 
.................................
Epoch 523 Error= 134002 0 (658492,874486) 
.................................
Epoch 524 Error= 133964 0 (680618,888005) 
.................................
Epoch 525 Error= 133929 0 (679731,884044) 
.................................
Epoch 526 Error= 133805 0 (680391,868295) 
.................................
Epoch 527 Error= 133871 0 (685914,879117) 
.................................
Epoch 528 Error= 133868 0 (689409,890444) 
.................................
Epoch 529 Error= 133808 0 (698889,887727) 
.................................
Epoch 530 Error= 133923 0 (697029,882078) 
 counting_train_errors.................................

train1_NErrors= 36089/1.53189e+06 2.35585
Class01= 638/1.49548e+06	0.0426619
Class11= 35451/36411	97.3634

 counting_test_errors.........

test1_NErrors= 9196/391106 2.35128
Class01= 158/381827	0.04138
Class11= 9038/9279	97.4027

.................................
Epoch 531 Error= 133732 0 (711732,885454) 
.................................
Epoch 532 Error= 133800 0 (683051,891388) 
.................................
Epoch 533 Error= 133817 0 (696242,897104) 
.................................
Epoch 534 Error= 133746 0 (697440,894894) 
.................................
Epoch 535 Error= 133760 0 (714015,892555) 
.................................
Epoch 536 Error= 133705 0 (690454,893152) 
.................................
Epoch 537 Error= 133739 0 (694772,895021) 
.................................
Epoch 538 Error= 133755 0 (699142,899174) 
.................................
Epoch 539 Error= 133699 0 (708682,894237) 
.................................
Epoch 540 Error= 133657 0 (695819,909241) 
 counting_train_errors.................................

train1_NErrors= 36052/1.53189e+06 2.35343
Class01= 590/1.49548e+06	0.0394522
Class11= 35462/36411	97.3936

 counting_test_errors.........

test1_NErrors= 9182/391106 2.3477
Class01= 141/381827	0.0369277
Class11= 9041/9279	97.4351

.................................
Epoch 541 Error= 133711 0 (712647,898355) 
.................................
Epoch 542 Error= 133675 0 (699524,889227) 
.................................
Epoch 543 Error= 133602 0 (692919,901532) 
.................................
Epoch 544 Error= 133681 0 (707297,890206) 
.................................
Epoch 545 Error= 133575 0 (705172,895057) 
.................................
Epoch 546 Error= 133640 0 (695967,892987) 
.................................
Epoch 547 Error= 133571 0 (694439,902745) 
.................................
Epoch 548 Error= 133558 0 (724791,901572) 
.................................
Epoch 549 Error= 133562 0 (719452,903017) 
.................................
Epoch 550 Error= 133511 0 (710281,906523) 
 counting_train_errors.................................

train1_NErrors= 36091/1.53189e+06 2.35598
Class01= 1029/1.49548e+06	0.0688074
Class11= 35062/36411	96.2951

 counting_test_errors.........

test1_NErrors= 9207/391106 2.35409
Class01= 258/381827	0.0675699
Class11= 8949/9279	96.4436

.................................
Epoch 551 Error= 133542 0 (708680,902259) 
.................................
Epoch 552 Error= 133495 0 (712004,908379) 
.................................
Epoch 553 Error= 133496 0 (691658,904905) 
.................................
Epoch 554 Error= 133533 0 (688780,906441) 
.................................
Epoch 555 Error= 133479 0 (680855,896402) 
.................................
Epoch 556 Error= 133416 0 (696394,905457) 
.................................
Epoch 557 Error= 133423 0 (689144,904532) 
.................................
Epoch 558 Error= 133356 0 (716829,915284) 
.................................
Epoch 559 Error= 133441 0 (701754,927337) 
.................................
Epoch 560 Error= 133349 0 (681851,910768) 
 counting_train_errors.................................

train1_NErrors= 36139/1.53189e+06 2.35911
Class01= 1373/1.49548e+06	0.09181
Class11= 34766/36411	95.4821

 counting_test_errors.........

test1_NErrors= 9222/391106 2.35793
Class01= 347/381827	0.0908789
Class11= 8875/9279	95.6461

.................................
Epoch 561 Error= 133282 0 (690588,906550) 
.................................
Epoch 562 Error= 133415 0 (692475,916663) 
.................................
Epoch 563 Error= 133197 0 (682266,928220) 
.................................
Epoch 564 Error= 133413 0 (685769,906504) 
.................................
Epoch 565 Error= 133241 0 (661556,919460) 
.................................
Epoch 566 Error= 133362 0 (668882,902999) 
.................................
Epoch 567 Error= 133310 0 (666034,924794) 
.................................
Epoch 568 Error= 134060 0 (523383,886037) 
.................................
Epoch 569 Error= 133307 0 (594933,912469) 
.................................
Epoch 570 Error= 133303 0 (608266,901101) 
 counting_train_errors.................................

train1_NErrors= 36047/1.53189e+06 2.35311
Class01= 1013/1.49548e+06	0.0677375
Class11= 35034/36411	96.2182

 counting_test_errors.........

test1_NErrors= 9185/391106 2.34847
Class01= 249/381827	0.0652128
Class11= 8936/9279	96.3035

.................................
Epoch 571 Error= 133219 0 (626409,905185) 
.................................
Epoch 572 Error= 133237 0 (624535,920538) 
.................................
Epoch 573 Error= 133139 0 (644444,911354) 
.................................
Epoch 574 Error= 133459 0 (586308,906713) 
.................................
Epoch 575 Error= 133199 0 (607274,903228) 
.................................
Epoch 576 Error= 133129 0 (613325,913290) 
.................................
Epoch 577 Error= 133203 0 (620084,915297) 
.................................
Epoch 578 Error= 133185 0 (614107,928051) 
.................................
Epoch 579 Error= 133173 0 (625114,915666) 
.................................
Epoch 580 Error= 133056 0 (608490,920550) 
 counting_train_errors.................................

train1_NErrors= 36076/1.53189e+06 2.355
Class01= 931/1.49548e+06	0.0622543
Class11= 35145/36411	96.523

 counting_test_errors.........

test1_NErrors= 9207/391106 2.35409
Class01= 237/381827	0.06207
Class11= 8970/9279	96.6699

.................................
Epoch 581 Error= 133056 0 (612859,934361) 
.................................
Epoch 582 Error= 133123 0 (609643,898457) 
.................................
Epoch 583 Error= 133016 0 (609470,915290) 
.................................
Epoch 584 Error= 132980 0 (609072,922508) 
.................................
Epoch 585 Error= 133344 0 (587650,894216) 
.................................
Epoch 586 Error= 133058 0 (587510,913666) 
.................................
Epoch 587 Error= 132985 0 (586924,902274) 
.................................
Epoch 588 Error= 133041 0 (583933,907566) 
.................................
Epoch 589 Error= 133189 0 (578465,910912) 
.................................
Epoch 590 Error= 132973 0 (565420,926639) 
 counting_train_errors.................................

train1_NErrors= 36016/1.53189e+06 2.35108
Class01= 864/1.49548e+06	0.0577741
Class11= 35152/36411	96.5423

 counting_test_errors.........

test1_NErrors= 9177/391106 2.34642
Class01= 208/381827	0.0544749
Class11= 8969/9279	96.6591

.................................
Epoch 591 Error= 133068 0 (558210,913464) 
.................................
Epoch 592 Error= 132975 0 (558583,929235) 
.................................
Epoch 593 Error= 132956 0 (557780,921763) 
.................................
Epoch 594 Error= 132935 0 (563790,904085) 
.................................
Epoch 595 Error= 132923 0 (572813,913187) 
.................................
Epoch 596 Error= 133099 0 (583803,922568) 
.................................
Epoch 597 Error= 133393 0 (480193,896469) 
.................................
Epoch 598 Error= 132937 0 (529342,935027) 
.................................
Epoch 599 Error= 132897 0 (545274,918763) 
.................................
Epoch 600 Error= 132930 0 (553963,921687) 
 counting_train_errors.................................

train1_NErrors= 36164/1.53189e+06 2.36074
Class01= 1567/1.49548e+06	0.104782
Class11= 34597/36411	95.018

 counting_test_errors.........

test1_NErrors= 9211/391106 2.35512
Class01= 387/381827	0.101355
Class11= 8824/9279	95.0965

.................................
Epoch 601 Error= 132857 0 (544419,929201) 
.................................
Epoch 602 Error= 134245 0 (422877,899892) 
.................................
Epoch 603 Error= 133761 0 (320980,899897) 
.................................
Epoch 604 Error= 132865 0 (459493,915912) 
.................................
Epoch 605 Error= 132798 0 (496330,920311) 
.................................
Epoch 606 Error= 132775 0 (500999,922193) 
.................................
Epoch 607 Error= 132790 0 (501048,910164) 
.................................
Epoch 608 Error= 132724 0 (503220,919743) 
.................................
Epoch 609 Error= 132762 0 (518094,915427) 
.................................
Epoch 610 Error= 132671 0 (523168,906039) 
 counting_train_errors.................................

train1_NErrors= 36008/1.53189e+06 2.35056
Class01= 662/1.49548e+06	0.0442668
Class11= 35346/36411	97.0751

 counting_test_errors.........

test1_NErrors= 9180/391106 2.34719
Class01= 163/381827	0.0426895
Class11= 9017/9279	97.1764

.................................
Epoch 611 Error= 132791 0 (526168,924298) 
.................................
Epoch 612 Error= 132723 0 (509505,927144) 
.................................
Epoch 613 Error= 132686 0 (520511,919408) 
.................................
Epoch 614 Error= 133215 0 (555569,892245) 
.................................
Epoch 615 Error= 134760 0 (119741,944403) 
.................................
Epoch 616 Error= 134070 0 (211743,896101) 
.................................
Epoch 617 Error= 133050 0 (345960,895627) 
.................................
Epoch 618 Error= 132726 0 (441799,922346) 
.................................
Epoch 619 Error= 132665 0 (453826,905472) 
.................................
Epoch 620 Error= 132695 0 (466810,913127) 
 counting_train_errors.................................

train1_NErrors= 36010/1.53189e+06 2.35069
Class01= 1041/1.49548e+06	0.0696098
Class11= 34969/36411	96.0397

 counting_test_errors.........

test1_NErrors= 9167/391106 2.34387
Class01= 245/381827	0.0641652
Class11= 8922/9279	96.1526

.................................
Epoch 621 Error= 132719 0 (470985,913656) 
.................................
Epoch 622 Error= 132631 0 (476964,910252) 
.................................
Epoch 623 Error= 132715 0 (486472,907318) 
.................................
Epoch 624 Error= 132603 0 (476601,913840) 
.................................
Epoch 625 Error= 132679 0 (473635,920062) 
.................................
Epoch 626 Error= 132602 0 (491817,921548) 
.................................
Epoch 627 Error= 132644 0 (485827,904455) 
.................................
Epoch 628 Error= 132634 0 (496136,913287) 
.................................
Epoch 629 Error= 132562 0 (493808,915260) 
.................................
Epoch 630 Error= 133706 0 (365237,885591) 
 counting_train_errors.................................

train1_NErrors= 36038/1.53189e+06 2.35252
Class01= 730/1.49548e+06	0.0488138
Class11= 35308/36411	96.9707

 counting_test_errors.........

test1_NErrors= 9171/391106 2.34489
Class01= 159/381827	0.0416419
Class11= 9012/9279	97.1225

.................................
Epoch 631 Error= 132592 0 (450452,910656) 
.................................
Epoch 632 Error= 132564 0 (474900,905817) 
.................................
Epoch 633 Error= 132538 0 (480931,910367) 
.................................
Epoch 634 Error= 132565 0 (471929,910435) 
.................................
Epoch 635 Error= 132605 0 (475638,887949) 
.................................
Epoch 636 Error= 132569 0 (488896,902770) 
.................................
Epoch 637 Error= 132571 0 (486544,904037) 
.................................
Epoch 638 Error= 132693 0 (484721,906545) 
.................................
Epoch 639 Error= 132514 0 (481065,899222) 
.................................
Epoch 640 Error= 132522 0 (484382,918639) 
 counting_train_errors.................................

train1_NErrors= 36025/1.53189e+06 2.35167
Class01= 663/1.49548e+06	0.0443336
Class11= 35362/36411	97.119

 counting_test_errors.........

test1_NErrors= 9190/391106 2.34975
Class01= 158/381827	0.04138
Class11= 9032/9279	97.3381

.................................
Epoch 641 Error= 132433 0 (486706,901817) 
.................................
Epoch 642 Error= 132482 0 (486843,905496) 
.................................
Epoch 643 Error= 132488 0 (482702,883866) 
.................................
Epoch 644 Error= 132456 0 (484791,904233) 
.................................
Epoch 645 Error= 132485 0 (485622,899133) 
.................................
Epoch 646 Error= 132707 0 (496595,897369) 
.................................
Epoch 647 Error= 133242 0 (340514,866897) 
.................................
Epoch 648 Error= 132483 0 (461194,903902) 
.................................
Epoch 649 Error= 132510 0 (461309,897111) 
.................................
Epoch 650 Error= 132362 0 (481769,897555) 
 counting_train_errors.................................

train1_NErrors= 36001/1.53189e+06 2.3501
Class01= 1057/1.49548e+06	0.0706797
Class11= 34944/36411	95.971

 counting_test_errors.........

test1_NErrors= 9173/391106 2.3454
Class01= 246/381827	0.0644271
Class11= 8927/9279	96.2065

.................................
Epoch 651 Error= 132386 0 (494272,896920) 
.................................
Epoch 652 Error= 132361 0 (480893,895062) 
.................................
Epoch 653 Error= 132453 0 (489395,884395) 
.................................
Epoch 654 Error= 132447 0 (479834,891117) 
.................................
Epoch 655 Error= 132843 0 (477751,881032) 
.................................
Epoch 656 Error= 133297 0 (326623,880851) 
.................................
Epoch 657 Error= 132734 0 (429569,898325) 
.................................
Epoch 658 Error= 132377 0 (441861,894680) 
.................................
Epoch 659 Error= 132358 0 (453408,891921) 
.................................
Epoch 660 Error= 132381 0 (464490,886280) 
 counting_train_errors.................................

train1_NErrors= 36023/1.53189e+06 2.35154
Class01= 1112/1.49548e+06	0.0743574
Class11= 34911/36411	95.8804

 counting_test_errors.........

test1_NErrors= 9169/391106 2.34438
Class01= 265/381827	0.0694032
Class11= 8904/9279	95.9586

.................................
Epoch 661 Error= 132341 0 (458255,883885) 
.................................
Epoch 662 Error= 132316 0 (466535,895639) 
.................................
Epoch 663 Error= 132384 0 (475736,876037) 
.................................
Epoch 664 Error= 132312 0 (472479,884008) 
.................................
Epoch 665 Error= 132285 0 (480398,883166) 
.................................
Epoch 666 Error= 132236 0 (476286,883202) 
.................................
Epoch 667 Error= 132325 0 (481632,874559) 
.................................
Epoch 668 Error= 132249 0 (483813,881182) 
.................................
Epoch 669 Error= 132254 0 (480919,886249) 
.................................
Epoch 670 Error= 132461 0 (483329,868353) 
 counting_train_errors.................................

train1_NErrors= 36056/1.53189e+06 2.35369
Class01= 670/1.49548e+06	0.0448017
Class11= 35386/36411	97.1849

 counting_test_errors.........

test1_NErrors= 9199/391106 2.35205
Class01= 163/381827	0.0426895
Class11= 9036/9279	97.3812

.................................
Epoch 671 Error= 132279 0 (466555,872782) 
.................................
Epoch 672 Error= 132279 0 (477934,885848) 
.................................
Epoch 673 Error= 132279 0 (477308,874770) 
.................................
Epoch 674 Error= 132217 0 (480155,875115) 
.................................
Epoch 675 Error= 132280 0 (481255,881467) 
.................................
Epoch 676 Error= 132274 0 (483941,875649) 
.................................
Epoch 677 Error= 132218 0 (481498,882152) 
.................................
Epoch 678 Error= 132190 0 (477626,877963) 
.................................
Epoch 679 Error= 132189 0 (485953,871562) 
.................................
Epoch 680 Error= 133823 0 (297076,859089) 
 counting_train_errors.................................

train1_NErrors= 36111/1.53189e+06 2.35728
Class01= 756/1.49548e+06	0.0505524
Class11= 35355/36411	97.0998

 counting_test_errors.........

test1_NErrors= 9195/391106 2.35103
Class01= 181/381827	0.0474037
Class11= 9014/9279	97.1441

.................................
Epoch 681 Error= 132401 0 (408833,872780) 
.................................
Epoch 682 Error= 132210 0 (449115,862867) 
.................................
Epoch 683 Error= 132259 0 (457815,873391) 
.................................
Epoch 684 Error= 132181 0 (462318,882381) 
.................................
Epoch 685 Error= 132167 0 (462529,866658) 
.................................
Epoch 686 Error= 132182 0 (470503,869750) 
.................................
Epoch 687 Error= 132168 0 (470671,868742) 
.................................
Epoch 688 Error= 132065 0 (476410,868125) 
.................................
Epoch 689 Error= 132144 0 (473680,872757) 
.................................
Epoch 690 Error= 132092 0 (480691,871135) 
 counting_train_errors.................................

train1_NErrors= 35986/1.53189e+06 2.34912
Class01= 921/1.49548e+06	0.0615856
Class11= 35065/36411	96.3033

 counting_test_errors.........

test1_NErrors= 9185/391106 2.34847
Class01= 213/381827	0.0557844
Class11= 8972/9279	96.6915

.................................
Epoch 691 Error= 132060 0 (481122,866751) 
.................................
Epoch 692 Error= 132088 0 (480917,857774) 
.................................
Epoch 693 Error= 132186 0 (478623,867244) 
.................................
Epoch 694 Error= 132109 0 (489121,870881) 
.................................
Epoch 695 Error= 132080 0 (480379,860287) 
.................................
Epoch 696 Error= 132097 0 (475454,866761) 
.................................
Epoch 697 Error= 132123 0 (483933,867293) 
.................................
Epoch 698 Error= 132119 0 (476255,851412) 
.................................
Epoch 699 Error= 132058 0 (485070,854696) 
.................................
Epoch 700 Error= 132100 0 (483410,851657) 
 counting_train_errors.................................

train1_NErrors= 36044/1.53189e+06 2.35291
Class01= 1301/1.49548e+06	0.0869955
Class11= 34743/36411	95.419

 counting_test_errors.........

test1_NErrors= 9193/391106 2.35051
Class01= 306/381827	0.080141
Class11= 8887/9279	95.7754

.................................
Epoch 701 Error= 132039 0 (482856,868298) 
.................................
Epoch 702 Error= 132099 0 (486377,855028) 
.................................
Epoch 703 Error= 132038 0 (478759,852402) 
.................................
Epoch 704 Error= 132050 0 (483273,861944) 
.................................
Epoch 705 Error= 131960 0 (479382,854524) 
.................................
Epoch 706 Error= 132039 0 (481649,847677) 
.................................
Epoch 707 Error= 132102 0 (489923,856988) 
.................................
Epoch 708 Error= 131971 0 (492526,861198) 
.................................
Epoch 709 Error= 131984 0 (485435,847881) 
.................................
Epoch 710 Error= 133349 0 (5.00857e+06,834260) 
 counting_train_errors.................................

train1_NErrors= 36023/1.53189e+06 2.35154
Class01= 1223/1.49548e+06	0.0817798
Class11= 34800/36411	95.5755

 counting_test_errors.........

test1_NErrors= 9215/391106 2.35614
Class01= 333/381827	0.0872123
Class11= 8882/9279	95.7215

.................................
Epoch 711 Error= 134354 0 (95835.9,883281) 
.................................
Epoch 712 Error= 133900 0 (118262,880073) 
.................................
Epoch 713 Error= 133718 0 (123792,868989) 
.................................
Epoch 714 Error= 133625 0 (129109,859000) 
.................................
Epoch 715 Error= 133551 0 (132568,870058) 
.................................
Epoch 716 Error= 133487 0 (135391,880904) 
.................................
Epoch 717 Error= 133347 0 (137318,859571) 
.................................
Epoch 718 Error= 133365 0 (138724,839196) 
.................................
Epoch 719 Error= 133437 0 (141502,841267) 
.................................
Epoch 720 Error= 133465 0 (144562,877852) 
 counting_train_errors.................................

train1_NErrors= 36018/1.53189e+06 2.35121
Class01= 1129/1.49548e+06	0.0754942
Class11= 34889/36411	95.8199

 counting_test_errors.........

test1_NErrors= 9168/391106 2.34412
Class01= 270/381827	0.0707127
Class11= 8898/9279	95.894

.................................
Epoch 721 Error= 133319 0 (146659,858840) 
.................................
Epoch 722 Error= 133300 0 (150997,845315) 
.................................
Epoch 723 Error= 133252 0 (152135,850371) 
.................................
Epoch 724 Error= 133320 0 (155372,845730) 
.................................
Epoch 725 Error= 133363 0 (155749,867514) 
.................................
Epoch 726 Error= 133232 0 (158764,831896) 
.................................
Epoch 727 Error= 133205 0 (161327,850136) 
.................................
Epoch 728 Error= 133193 0 (164077,843707) 
.................................
Epoch 729 Error= 133120 0 (168576,852557) 
.................................
Epoch 730 Error= 133212 0 (168312,834555) 
 counting_train_errors.................................

train1_NErrors= 36013/1.53189e+06 2.35089
Class01= 780/1.49548e+06	0.0521572
Class11= 35233/36411	96.7647

 counting_test_errors.........

test1_NErrors= 9178/391106 2.34668
Class01= 192/381827	0.0502846
Class11= 8986/9279	96.8423

.................................
Epoch 731 Error= 133138 0 (172857,838060) 
.................................
Epoch 732 Error= 133101 0 (174670,847192) 
.................................
Epoch 733 Error= 133164 0 (178566,838645) 
.................................
Epoch 734 Error= 133091 0 (178746,847012) 
.................................
Epoch 735 Error= 133022 0 (183528,861084) 
.................................
Epoch 736 Error= 133086 0 (185618,846221) 
.................................
Epoch 737 Error= 133233 0 (186713,1.04286e+06) 
.................................
Epoch 738 Error= 133043 0 (190222,801659) 
.................................
Epoch 739 Error= 132970 0 (193095,824490) 
.................................
Epoch 740 Error= 133011 0 (194679,821495) 
 counting_train_errors.................................

train1_NErrors= 36041/1.53189e+06 2.35271
Class01= 430/1.49548e+06	0.0287533
Class11= 35611/36411	97.8029

 counting_test_errors.........

test1_NErrors= 9195/391106 2.35103
Class01= 107/381827	0.0280232
Class11= 9088/9279	97.9416

.................................
Epoch 741 Error= 133005 0 (193387,834416) 
.................................
Epoch 742 Error= 132910 0 (204155,824384) 
.................................
Epoch 743 Error= 132907 0 (203006,848932) 
.................................
Epoch 744 Error= 132883 0 (203645,834956) 
.................................
Epoch 745 Error= 132968 0 (206246,831523) 
.................................
Epoch 746 Error= 132828 0 (209654,823142) 
.................................
Epoch 747 Error= 132849 0 (215286,833892) 
.................................
Epoch 748 Error= 132890 0 (214660,828953) 
.................................
Epoch 749 Error= 132857 0 (214760,831333) 
.................................
Epoch 750 Error= 132806 0 (220833,834921) 
 counting_train_errors.................................

train1_NErrors= 35985/1.53189e+06 2.34906
Class01= 820/1.49548e+06	0.0548319
Class11= 35165/36411	96.578

 counting_test_errors.........

test1_NErrors= 9155/391106 2.3408
Class01= 187/381827	0.0489751
Class11= 8968/9279	96.6483

.................................
Epoch 751 Error= 132794 0 (223614,833857) 
.................................
Epoch 752 Error= 132769 0 (225128,829339) 
.................................
Epoch 753 Error= 132752 0 (228941,827476) 
.................................
Epoch 754 Error= 132727 0 (229539,828336) 
.................................
Epoch 755 Error= 132752 0 (230975,832687) 
.................................
Epoch 756 Error= 132754 0 (236819,834498) 
.................................
Epoch 757 Error= 132729 0 (239159,825909) 
.................................
Epoch 758 Error= 132637 0 (239258,847131) 
.................................
Epoch 759 Error= 132720 0 (240207,831476) 
.................................
Epoch 760 Error= 132728 0 (245285,825889) 
 counting_train_errors.................................

train1_NErrors= 35981/1.53189e+06 2.3488
Class01= 1114/1.49548e+06	0.0744912
Class11= 34867/36411	95.7595

 counting_test_errors.........

test1_NErrors= 9165/391106 2.34335
Class01= 257/381827	0.067308
Class11= 8908/9279	96.0017

.................................
Epoch 761 Error= 132605 0 (245226,831979) 
.................................
Epoch 762 Error= 132589 0 (248071,847316) 
.................................
Epoch 763 Error= 132613 0 (249699,833921) 
.................................
Epoch 764 Error= 132572 0 (254823,830727) 
.................................
Epoch 765 Error= 132569 0 (259230,834292) 
.................................
Epoch 766 Error= 132563 0 (262275,833362) 
.................................
Epoch 767 Error= 132577 0 (266053,848811) 
.................................
Epoch 768 Error= 132519 0 (265284,838898) 
.................................
Epoch 769 Error= 132495 0 (270077,829614) 
.................................
Epoch 770 Error= 132556 0 (277181,851403) 
 counting_train_errors.................................

train1_NErrors= 35990/1.53189e+06 2.34939
Class01= 553/1.49548e+06	0.0369781
Class11= 35437/36411	97.325

 counting_test_errors.........

test1_NErrors= 9188/391106 2.34924
Class01= 138/381827	0.036142
Class11= 9050/9279	97.5321

.................................
Epoch 771 Error= 132531 0 (275238,830946) 
.................................
Epoch 772 Error= 132551 0 (280460,838390) 
.................................
Epoch 773 Error= 132495 0 (285143,832077) 
.................................
Epoch 774 Error= 132507 0 (291821,843341) 
.................................
Epoch 775 Error= 132496 0 (288823,842963) 
.................................
Epoch 776 Error= 132451 0 (294101,836991) 
.................................
Epoch 777 Error= 132511 0 (300276,844831) 
.................................
Epoch 778 Error= 132457 0 (298478,839742) 
.................................
Epoch 779 Error= 132494 0 (306883,829859) 
.................................
Epoch 780 Error= 132428 0 (314018,839666) 
 counting_train_errors.................................

train1_NErrors= 35953/1.53189e+06 2.34697
Class01= 838/1.49548e+06	0.0560356
Class11= 35115/36411	96.4406

 counting_test_errors.........

test1_NErrors= 9171/391106 2.34489
Class01= 201/381827	0.0526416
Class11= 8970/9279	96.6699

.................................
Epoch 781 Error= 132393 0 (302829,834619) 
.................................
Epoch 782 Error= 132417 0 (313311,849208) 
.................................
Epoch 783 Error= 132449 0 (314894,824886) 
.................................
Epoch 784 Error= 132408 0 (320749,837717) 
.................................
Epoch 785 Error= 132382 0 (322809,850023) 
.................................
Epoch 786 Error= 132385 0 (320734,830899) 
.................................
Epoch 787 Error= 132424 0 (333691,849834) 
.................................
Epoch 788 Error= 132366 0 (322618,840704) 
.................................
Epoch 789 Error= 132317 0 (327482,843490) 
.................................
Epoch 790 Error= 132313 0 (333857,845323) 
 counting_train_errors.................................

train1_NErrors= 35942/1.53189e+06 2.34625
Class01= 880/1.49548e+06	0.058844
Class11= 35062/36411	96.2951

 counting_test_errors.........

test1_NErrors= 9160/391106 2.34208
Class01= 214/381827	0.0560463
Class11= 8946/9279	96.4113

.................................
Epoch 791 Error= 132300 0 (331221,845584) 
.................................
Epoch 792 Error= 132296 0 (333754,847778) 
.................................
Epoch 793 Error= 132300 0 (342437,846425) 
.................................
Epoch 794 Error= 132298 0 (347306,833845) 
.................................
Epoch 795 Error= 132306 0 (343577,853909) 
.................................
Epoch 796 Error= 132314 0 (351098,838429) 
.................................
Epoch 797 Error= 132333 0 (345140,847858) 
.................................
Epoch 798 Error= 132305 0 (348809,837068) 
.................................
Epoch 799 Error= 132326 0 (351989,848446) 
.................................
Epoch 800 Error= 132244 0 (351348,833738) 
 counting_train_errors.................................

train1_NErrors= 35955/1.53189e+06 2.3471
Class01= 978/1.49548e+06	0.0653971
Class11= 34977/36411	96.0616

 counting_test_errors.........

test1_NErrors= 9161/391106 2.34233
Class01= 223/381827	0.0584034
Class11= 8938/9279	96.325

.................................
Epoch 801 Error= 132206 0 (352269,840713) 
.................................
Epoch 802 Error= 132224 0 (355115,842438) 
.................................
Epoch 803 Error= 132209 0 (354052,850388) 
.................................
Epoch 804 Error= 132243 0 (357621,844991) 
.................................
Epoch 805 Error= 132185 0 (361921,846129) 
.................................
Epoch 806 Error= 132220 0 (360104,847434) 
.................................
Epoch 807 Error= 132190 0 (364188,834327) 
.................................
Epoch 808 Error= 132181 0 (368085,853255) 
.................................
Epoch 809 Error= 132205 0 (366713,854348) 
.................................
Epoch 810 Error= 132175 0 (373693,842856) 
 counting_train_errors.................................

train1_NErrors= 35980/1.53189e+06 2.34873
Class01= 1323/1.49548e+06	0.0884666
Class11= 34657/36411	95.1828

 counting_test_errors.........

test1_NErrors= 9183/391106 2.34796
Class01= 318/381827	0.0832838
Class11= 8865/9279	95.5383

.................................
Epoch 811 Error= 132148 0 (373489,851945) 
.................................
Epoch 812 Error= 132184 0 (374341,846274) 
.................................
Epoch 813 Error= 132147 0 (372899,854120) 
.................................
Epoch 814 Error= 132123 0 (377169,845936) 
.................................
Epoch 815 Error= 132094 0 (381393,849001) 
.................................
Epoch 816 Error= 132089 0 (380331,851620) 
.................................
Epoch 817 Error= 132121 0 (383539,851612) 
.................................
Epoch 818 Error= 132082 0 (386421,854181) 
.................................
Epoch 819 Error= 132050 0 (384348,843024) 
.................................
Epoch 820 Error= 132117 0 (386669,843363) 
 counting_train_errors.................................

train1_NErrors= 35972/1.53189e+06 2.34821
Class01= 1975/1.49548e+06	0.132065
Class11= 33997/36411	93.3701

 counting_test_errors.........

test1_NErrors= 9230/391106 2.35997
Class01= 500/381827	0.130949
Class11= 8730/9279	94.0834

.................................
Epoch 821 Error= 132154 0 (383050,860875) 
.................................
Epoch 822 Error= 132069 0 (385598,853867) 
.................................
Epoch 823 Error= 132085 0 (389071,848533) 
.................................
Epoch 824 Error= 132111 0 (384685,845197) 
.................................
Epoch 825 Error= 132030 0 (384845,849738) 
.................................
Epoch 826 Error= 132033 0 (378695,841616) 
.................................
Epoch 827 Error= 131987 0 (389315,859763) 
.................................
Epoch 828 Error= 131993 0 (384317,848530) 
.................................
Epoch 829 Error= 132013 0 (388483,848774) 
.................................
Epoch 830 Error= 132001 0 (389580,848429) 
 counting_train_errors.................................

train1_NErrors= 35951/1.53189e+06 2.34684
Class01= 672/1.49548e+06	0.0449354
Class11= 35279/36411	96.891

 counting_test_errors.........

test1_NErrors= 9176/391106 2.34617
Class01= 167/381827	0.0437371
Class11= 9009/9279	97.0902

.................................
Epoch 831 Error= 131983 0 (392024,856337) 
.................................
Epoch 832 Error= 132091 0 (395274,853690) 
.................................
Epoch 833 Error= 132050 0 (387707,840990) 
.................................
Epoch 834 Error= 131989 0 (387529,853522) 
.................................
Epoch 835 Error= 131998 0 (388251,847095) 
.................................
Epoch 836 Error= 131994 0 (385739,853872) 
.................................
Epoch 837 Error= 131988 0 (386790,845833) 
.................................
Epoch 838 Error= 131996 0 (384482,854895) 
.................................
Epoch 839 Error= 132024 0 (386235,853865) 
.................................
Epoch 840 Error= 131944 0 (389287,836123) 
 counting_train_errors.................................

train1_NErrors= 35966/1.53189e+06 2.34782
Class01= 2074/1.49548e+06	0.138685
Class11= 33892/36411	93.0818

 counting_test_errors.........

test1_NErrors= 9257/391106 2.36688
Class01= 517/381827	0.135402
Class11= 8740/9279	94.1912

.................................
Epoch 841 Error= 131972 0 (384978,842565) 
.................................
Epoch 842 Error= 131970 0 (384699,848573) 
.................................
Epoch 843 Error= 131980 0 (391347,849833) 
.................................
Epoch 844 Error= 131882 0 (389261,839262) 
.................................
Epoch 845 Error= 131931 0 (386403,843290) 
.................................
Epoch 846 Error= 131902 0 (393650,841459) 
.................................
Epoch 847 Error= 131882 0 (390179,835152) 
.................................
Epoch 848 Error= 131869 0 (389563,842762) 
.................................
Epoch 849 Error= 131884 0 (388993,850424) 
.................................
Epoch 850 Error= 131937 0 (380488,838220) 
 counting_train_errors.................................

train1_NErrors= 35912/1.53189e+06 2.34429
Class01= 1597/1.49548e+06	0.106789
Class11= 34315/36411	94.2435

 counting_test_errors.........

test1_NErrors= 9215/391106 2.35614
Class01= 395/381827	0.10345
Class11= 8820/9279	95.0533

.................................
Epoch 851 Error= 131884 0 (388610,840190) 
.................................
Epoch 852 Error= 131942 0 (381526,842216) 
.................................
Epoch 853 Error= 131864 0 (395148,848548) 
.................................
Epoch 854 Error= 131897 0 (394003,876967) 
.................................
Epoch 855 Error= 131865 0 (389892,843578) 
.................................
Epoch 856 Error= 131812 0 (387063,833621) 
.................................
Epoch 857 Error= 131909 0 (383056,842360) 
.................................
Epoch 858 Error= 131855 0 (385249,838518) 
.................................
Epoch 859 Error= 131832 0 (384037,841621) 
.................................
Epoch 860 Error= 131859 0 (380564,849979) 
 counting_train_errors.................................

train1_NErrors= 35907/1.53189e+06 2.34397
Class01= 1282/1.49548e+06	0.085725
Class11= 34625/36411	95.0949

 counting_test_errors.........

test1_NErrors= 9183/391106 2.34796
Class01= 307/381827	0.0804029
Class11= 8876/9279	95.6569

.................................
Epoch 861 Error= 131794 0 (374731,829356) 
.................................
Epoch 862 Error= 131821 0 (382650,848564) 
.................................
Epoch 863 Error= 131855 0 (384580,847383) 
.................................
Epoch 864 Error= 132137 0 (369753,884466) 
.................................
Epoch 865 Error= 131849 0 (376096,828787) 
.................................
Epoch 866 Error= 131885 0 (373995,838489) 
.................................
Epoch 867 Error= 131801 0 (378363,827922) 
.................................
Epoch 868 Error= 131823 0 (380358,847431) 
.................................
Epoch 869 Error= 131752 0 (375258,832275) 
.................................
Epoch 870 Error= 131767 0 (376266,833860) 
 counting_train_errors.................................

train1_NErrors= 35850/1.53189e+06 2.34025
Class01= 1228/1.49548e+06	0.0821142
Class11= 34622/36411	95.0866

 counting_test_errors.........

test1_NErrors= 9170/391106 2.34463
Class01= 299/381827	0.0783077
Class11= 8871/9279	95.603

.................................
Epoch 871 Error= 131706 0 (379657,839550) 
.................................
Epoch 872 Error= 131833 0 (373299,843619) 
.................................
Epoch 873 Error= 131822 0 (371328,835159) 
.................................
Epoch 874 Error= 131748 0 (377090,838834) 
.................................
Epoch 875 Error= 131791 0 (372671,831437) 
.................................
Epoch 876 Error= 131721 0 (368590,837219) 
.................................
Epoch 877 Error= 131699 0 (377182,843742) 
.................................
Epoch 878 Error= 131715 0 (372585,836162) 
.................................
Epoch 879 Error= 131735 0 (370934,826740) 
.................................
Epoch 880 Error= 131712 0 (377126,843889) 
 counting_train_errors.................................

train1_NErrors= 35891/1.53189e+06 2.34292
Class01= 1118/1.49548e+06	0.0747587
Class11= 34773/36411	95.5014

 counting_test_errors.........

test1_NErrors= 9178/391106 2.34668
Class01= 280/381827	0.0733316
Class11= 8898/9279	95.894

.................................
Epoch 881 Error= 131669 0 (379328,835002) 
.................................
Epoch 882 Error= 131705 0 (373528,824629) 
.................................
Epoch 883 Error= 131650 0 (376084,826667) 
.................................
Epoch 884 Error= 131699 0 (382598,843936) 
.................................
Epoch 885 Error= 131745 0 (374595,831596) 
.................................
Epoch 886 Error= 131630 0 (382723,838260) 
.................................
Epoch 887 Error= 131692 0 (377186,837468) 
.................................
Epoch 888 Error= 131628 0 (376328,833573) 
.................................
Epoch 889 Error= 131734 0 (379379,840406) 
.................................
Epoch 890 Error= 131679 0 (373833,839529) 
 counting_train_errors.................................

train1_NErrors= 35884/1.53189e+06 2.34247
Class01= 751/1.49548e+06	0.050218
Class11= 35133/36411	96.4901

 counting_test_errors.........

test1_NErrors= 9181/391106 2.34745
Class01= 183/381827	0.0479275
Class11= 8998/9279	96.9717

.................................
Epoch 891 Error= 131593 0 (381683,835884) 
.................................
Epoch 892 Error= 131656 0 (373738,840123) 
.................................
Epoch 893 Error= 131682 0 (377206,843348) 
.................................
Epoch 894 Error= 131648 0 (368358,829394) 
.................................
Epoch 895 Error= 131597 0 (374536,833349) 
.................................
Epoch 896 Error= 131602 0 (376711,836736) 
.................................
Epoch 897 Error= 131636 0 (371977,840408) 
.................................
Epoch 898 Error= 131639 0 (375609,863587) 
.................................
Epoch 899 Error= 131675 0 (376932,827694) 
.................................
Epoch 900 Error= 131643 0 (375696,834867) 
 counting_train_errors.................................

train1_NErrors= 35850/1.53189e+06 2.34025
Class01= 594/1.49548e+06	0.0397197
Class11= 35256/36411	96.8279

 counting_test_errors.........

test1_NErrors= 9173/391106 2.3454
Class01= 147/381827	0.0384991
Class11= 9026/9279	97.2734

.................................
Epoch 901 Error= 131684 0 (368094,825437) 
.................................
Epoch 902 Error= 131624 0 (370539,830513) 
.................................
Epoch 903 Error= 131614 0 (379858,830089) 
.................................
Epoch 904 Error= 131580 0 (375613,830057) 
.................................
Epoch 905 Error= 131568 0 (378922,834489) 
.................................
Epoch 906 Error= 131556 0 (375913,832593) 
.................................
Epoch 907 Error= 131563 0 (373003,832822) 
.................................
Epoch 908 Error= 131556 0 (375127,824801) 
.................................
Epoch 909 Error= 131559 0 (378420,829911) 
.................................
Epoch 910 Error= 131576 0 (374592,815556) 
 counting_train_errors.................................

train1_NErrors= 35883/1.53189e+06 2.3424
Class01= 960/1.49548e+06	0.0641935
Class11= 34923/36411	95.9133

 counting_test_errors.........

test1_NErrors= 9168/391106 2.34412
Class01= 239/381827	0.0625938
Class11= 8929/9279	96.228

.................................
Epoch 911 Error= 131525 0 (382897,827029) 
.................................
Epoch 912 Error= 131529 0 (375655,826454) 
.................................
Epoch 913 Error= 131495 0 (382114,827473) 
.................................
Epoch 914 Error= 131518 0 (379718,823940) 
.................................
Epoch 915 Error= 131535 0 (378797,826172) 
.................................
Epoch 916 Error= 131571 0 (379082,823055) 
.................................
Epoch 917 Error= 131495 0 (379094,815641) 
.................................
Epoch 918 Error= 131489 0 (378459,829495) 
.................................
Epoch 919 Error= 131552 0 (377856,818306) 
.................................
Epoch 920 Error= 131567 0 (381535,825170) 
 counting_train_errors.................................

train1_NErrors= 35858/1.53189e+06 2.34077
Class01= 759/1.49548e+06	0.050753
Class11= 35099/36411	96.3967

 counting_test_errors.........

test1_NErrors= 9177/391106 2.34642
Class01= 182/381827	0.0476656
Class11= 8995/9279	96.9393

.................................
Epoch 921 Error= 131498 0 (379327,833668) 
.................................
Epoch 922 Error= 131859 0 (378813,988636) 
.................................
Epoch 923 Error= 131570 0 (372598,786195) 
.................................
Epoch 924 Error= 131485 0 (381155,812482) 
.................................
Epoch 925 Error= 131506 0 (384032,819201) 
.................................
Epoch 926 Error= 131495 0 (379951,810242) 
.................................
Epoch 927 Error= 131478 0 (375405,826484) 
.................................
Epoch 928 Error= 131510 0 (379452,810970) 
.................................
Epoch 929 Error= 131470 0 (383824,812581) 
.................................
Epoch 930 Error= 131503 0 (380188,820886) 
 counting_train_errors.................................

train1_NErrors= 35840/1.53189e+06 2.33959
Class01= 1243/1.49548e+06	0.0831172
Class11= 34597/36411	95.018

 counting_test_errors.........

test1_NErrors= 9198/391106 2.35179
Class01= 328/381827	0.0859028
Class11= 8870/9279	95.5922

.................................
Epoch 931 Error= 131401 0 (379806,821205) 
.................................
Epoch 932 Error= 131485 0 (379283,828319) 
.................................
Epoch 933 Error= 131510 0 (385367,810728) 
.................................
Epoch 934 Error= 131531 0 (380579,826823) 
.................................
Epoch 935 Error= 131475 0 (380226,819771) 
.................................
Epoch 936 Error= 131445 0 (381265,806396) 
.................................
Epoch 937 Error= 131401 0 (388157,814209) 
.................................
Epoch 938 Error= 131444 0 (390525,820361) 
.................................
Epoch 939 Error= 131370 0 (379844,806331) 
.................................
Epoch 940 Error= 131417 0 (384225,819109) 
 counting_train_errors.................................

train1_NErrors= 35853/1.53189e+06 2.34044
Class01= 905/1.49548e+06	0.0605157
Class11= 34948/36411	95.982

 counting_test_errors.........

test1_NErrors= 9162/391106 2.34259
Class01= 222/381827	0.0581415
Class11= 8940/9279	96.3466

.................................
Epoch 941 Error= 131359 0 (384130,814019) 
.................................
Epoch 942 Error= 131425 0 (390373,822718) 
.................................
Epoch 943 Error= 131400 0 (383471,811004) 
.................................
Epoch 944 Error= 131468 0 (381505,801478) 
.................................
Epoch 945 Error= 131407 0 (388963,819370) 
.................................
Epoch 946 Error= 131390 0 (390219,809878) 
.................................
Epoch 947 Error= 131357 0 (387098,812721) 
.................................
Epoch 948 Error= 131378 0 (386574,818316) 
.................................
Epoch 949 Error= 131380 0 (383054,816866) 
.................................
Epoch 950 Error= 131412 0 (388291,831132) 
 counting_train_errors.................................

train1_NErrors= 35843/1.53189e+06 2.33979
Class01= 1147/1.49548e+06	0.0766978
Class11= 34696/36411	95.2899

 counting_test_errors.........

test1_NErrors= 9209/391106 2.3546
Class01= 305/381827	0.0798791
Class11= 8904/9279	95.9586

.................................
Epoch 951 Error= 131410 0 (391343,842246) 
.................................
Epoch 952 Error= 131417 0 (379914,873634) 
.................................
Epoch 953 Error= 131425 0 (392845,819405) 
.................................
Epoch 954 Error= 131314 0 (386081,835544) 
.................................
Epoch 955 Error= 131403 0 (390075,813993) 
.................................
Epoch 956 Error= 131416 0 (380282,816293) 
.................................
Epoch 957 Error= 131400 0 (379011,798074) 
.................................
Epoch 958 Error= 131332 0 (385419,812367) 
.................................
Epoch 959 Error= 131341 0 (390164,877994) 
.................................
Epoch 960 Error= 131305 0 (389361,807385) 
 counting_train_errors.................................

train1_NErrors= 35877/1.53189e+06 2.34201
Class01= 597/1.49548e+06	0.0399203
Class11= 35280/36411	96.8938

 counting_test_errors.........

test1_NErrors= 9185/391106 2.34847
Class01= 152/381827	0.0398086
Class11= 9033/9279	97.3489

.................................
Epoch 961 Error= 131408 0 (385341,811905) 
.................................
Epoch 962 Error= 131341 0 (387134,824330) 
.................................
Epoch 963 Error= 131377 0 (389343,806006) 
.................................
Epoch 964 Error= 131340 0 (390224,807544) 
.................................
Epoch 965 Error= 131344 0 (390908,799299) 
.................................
Epoch 966 Error= 131321 0 (396032,812576) 
.................................
Epoch 967 Error= 131328 0 (390640,815372) 
.................................
Epoch 968 Error= 131283 0 (394007,815219) 
.................................
Epoch 969 Error= 131343 0 (392778,802645) 
.................................
Epoch 970 Error= 131325 0 (393397,801919) 
 counting_train_errors.................................

train1_NErrors= 35843/1.53189e+06 2.33979
Class01= 1076/1.49548e+06	0.0719502
Class11= 34767/36411	95.4849

 counting_test_errors.........

test1_NErrors= 9188/391106 2.34924
Class01= 283/381827	0.0741173
Class11= 8905/9279	95.9694

.................................
Epoch 971 Error= 131317 0 (390023,811637) 
.................................
Epoch 972 Error= 131303 0 (387309,835650) 
.................................
Epoch 973 Error= 131269 0 (397770,810411) 
.................................
Epoch 974 Error= 131274 0 (397997,805952) 
.................................
Epoch 975 Error= 131230 0 (391293,814471) 
.................................
Epoch 976 Error= 131322 0 (391528,809488) 
.................................
Epoch 977 Error= 131301 0 (389126,864000) 
.................................
Epoch 978 Error= 131286 0 (389927,799853) 
.................................
Epoch 979 Error= 131302 0 (391854,805417) 
.................................
Epoch 980 Error= 131249 0 (390883,805381) 
 counting_train_errors.................................

train1_NErrors= 35843/1.53189e+06 2.33979
Class01= 1589/1.49548e+06	0.106254
Class11= 34254/36411	94.076

 counting_test_errors.........

test1_NErrors= 9240/391106 2.36253
Class01= 432/381827	0.11314
Class11= 8808/9279	94.924

.................................
Epoch 981 Error= 131291 0 (389863,828245) 
.................................
Epoch 982 Error= 131263 0 (392739,802746) 
.................................
Epoch 983 Error= 131266 0 (392733,797577) 
.................................
Epoch 984 Error= 131314 0 (393717,801290) 
.................................
Epoch 985 Error= 131255 0 (394836,813570) 
.................................
Epoch 986 Error= 131196 0 (393242,795918) 
.................................
Epoch 987 Error= 131228 0 (392056,789869) 
.................................
Epoch 988 Error= 131241 0 (398875,824351) 
.................................
Epoch 989 Error= 131240 0 (393298,785052) 
.................................
Epoch 990 Error= 131226 0 (392966,800846) 
 counting_train_errors.................................

train1_NErrors= 35821/1.53189e+06 2.33835
Class01= 801/1.49548e+06	0.0535614
Class11= 35020/36411	96.1797

 counting_test_errors.........

test1_NErrors= 9182/391106 2.3477
Class01= 206/381827	0.0539511
Class11= 8976/9279	96.7346

.................................
Epoch 991 Error= 131245 0 (392754,797183) 
.................................
Epoch 992 Error= 131244 0 (391203,802875) 
.................................
Epoch 993 Error= 131247 0 (390924,792777) 
.................................
Epoch 994 Error= 131246 0 (397540,792304) 
.................................
Epoch 995 Error= 131269 0 (395069,804864) 
.................................
Epoch 996 Error= 131243 0 (396299,817480) 
.................................
Epoch 997 Error= 131272 0 (392037,811609) 
.................................
Epoch 998 Error= 131227 0 (394493,792949) 
.................................
Epoch 999 Error= 131222 0 (399095,800952) 
.................................
Epoch 1000 Error= 131207 0 (397969,799045) 
 counting_train_errors.................................

train1_NErrors= 35897/1.53189e+06 2.34331
Class01= 627/1.49548e+06	0.0419264
Class11= 35270/36411	96.8663

 counting_test_errors.........

test1_NErrors= 9192/391106 2.35026
Class01= 160/381827	0.0419038
Class11= 9032/9279	97.3381

.................................
Epoch 1001 Error= 131162 0 (395360,797077) 
.................................
Epoch 1002 Error= 131150 0 (398617,800261) 
.................................
Epoch 1003 Error= 131210 0 (395696,803363) 
.................................
Epoch 1004 Error= 131225 0 (395832,805187) 
.................................
Epoch 1005 Error= 131218 0 (392735,799186) 
.................................
Epoch 1006 Error= 131186 0 (400391,792863) 
.................................
Epoch 1007 Error= 131296 0 (396230,893503) 
.................................
Epoch 1008 Error= 131235 0 (397490,787919) 
.................................
Epoch 1009 Error= 131279 0 (397232,1.05937e+06) 
.................................
Epoch 1010 Error= 131229 0 (392356,767429) 
 counting_train_errors.................................

train1_NErrors= 35892/1.53189e+06 2.34299
Class01= 1939/1.49548e+06	0.129657
Class11= 33953/36411	93.2493

 counting_test_errors.........

test1_NErrors= 9248/391106 2.36458
Class01= 515/381827	0.134878
Class11= 8733/9279	94.1157

.................................
Epoch 1011 Error= 131178 0 (403189,782458) 
.................................
Epoch 1012 Error= 131254 0 (395601,865877) 
.................................
Epoch 1013 Error= 131191 0 (397151,797577) 
.................................
Epoch 1014 Error= 131217 0 (393412,804548) 
.................................
Epoch 1015 Error= 131207 0 (395486,784448) 
.................................
Epoch 1016 Error= 131181 0 (394698,783951) 
.................................
Epoch 1017 Error= 131087 0 (401584,791147) 
.................................
Epoch 1018 Error= 131104 0 (396995,787036) 
.................................
Epoch 1019 Error= 131120 0 (394711,785527) 
.................................
Epoch 1020 Error= 131474 0 (399151,921312) 
 counting_train_errors.................................

train1_NErrors= 35794/1.53189e+06 2.33659
Class01= 1346/1.49548e+06	0.0900046
Class11= 34448/36411	94.6088

 counting_test_errors.........

test1_NErrors= 9234/391106 2.361
Class01= 393/381827	0.102926
Class11= 8841/9279	95.2797

.................................
Epoch 1021 Error= 131127 0 (396240,768470) 
.................................
Epoch 1022 Error= 131173 0 (393997,780840) 
.................................
Epoch 1023 Error= 131360 0 (402231,868327) 
.................................
Epoch 1024 Error= 131163 0 (397975,785072) 
.................................
Epoch 1025 Error= 131055 0 (382348,759994) 
.................................
Epoch 1026 Error= 131158 0 (395891,782733) 
.................................
Epoch 1027 Error= 131155 0 (395675,787792) 
.................................
Epoch 1028 Error= 131136 0 (395123,788481) 
.................................
Epoch 1029 Error= 131104 0 (400208,786640) 
.................................
Epoch 1030 Error= 131112 0 (396103,798592) 
 counting_train_errors.................................

train1_NErrors= 35773/1.53189e+06 2.33522
Class01= 933/1.49548e+06	0.062388
Class11= 34840/36411	95.6854

 counting_test_errors.........

test1_NErrors= 9190/391106 2.34975
Class01= 254/381827	0.0665223
Class11= 8936/9279	96.3035

.................................
Epoch 1031 Error= 131164 0 (389855,782905) 
.................................
Epoch 1032 Error= 131088 0 (393015,774628) 
.................................
Epoch 1033 Error= 131120 0 (389326,779983) 
.................................
Epoch 1034 Error= 131177 0 (399641,789496) 
.................................
Epoch 1035 Error= 131168 0 (395043,904301) 
.................................
Epoch 1036 Error= 131126 0 (400084,763232) 
.................................
Epoch 1037 Error= 131042 0 (395236,783953) 
.................................
Epoch 1038 Error= 131033 0 (397183,782544) 
.................................
Epoch 1039 Error= 131058 0 (398316,822858) 
.................................
Epoch 1040 Error= 131105 0 (398807,786322) 
 counting_train_errors.................................

train1_NErrors= 35745/1.53189e+06 2.33339
Class01= 1301/1.49548e+06	0.0869955
Class11= 34444/36411	94.5978

 counting_test_errors.........

test1_NErrors= 9208/391106 2.35435
Class01= 369/381827	0.0966406
Class11= 8839/9279	95.2581

.................................
Epoch 1041 Error= 131075 0 (391475,781804) 
.................................
Epoch 1042 Error= 131074 0 (390937,780136) 
.................................
Epoch 1043 Error= 131037 0 (401033,785259) 
.................................
Epoch 1044 Error= 131108 0 (398624,791171) 
.................................
Epoch 1045 Error= 131095 0 (389444,799164) 
.................................
Epoch 1046 Error= 131050 0 (395173,768646) 
.................................
Epoch 1047 Error= 131033 0 (392277,809159) 
.................................
Epoch 1048 Error= 130991 0 (397833,773689) 
.................................
Epoch 1049 Error= 131005 0 (394463,778530) 
.................................
Epoch 1050 Error= 131043 0 (397022,785276) 
 counting_train_errors.................................

train1_NErrors= 35781/1.53189e+06 2.33574
Class01= 1128/1.49548e+06	0.0754273
Class11= 34653/36411	95.1718

 counting_test_errors.........

test1_NErrors= 9183/391106 2.34796
Class01= 313/381827	0.0819743
Class11= 8870/9279	95.5922

.................................
Epoch 1051 Error= 131005 0 (392465,782706) 
.................................
Epoch 1052 Error= 130977 0 (391183,785694) 
.................................
Epoch 1053 Error= 131055 0 (398306,783339) 
.................................
Epoch 1054 Error= 131079 0 (385330,797049) 
.................................
Epoch 1055 Error= 131014 0 (395014,778952) 
.................................
Epoch 1056 Error= 131008 0 (385074,817276) 
.................................
Epoch 1057 Error= 130933 0 (395734,768668) 
.................................
Epoch 1058 Error= 131047 0 (397193,786659) 
.................................
Epoch 1059 Error= 131008 0 (392565,772779) 
.................................
Epoch 1060 Error= 131043 0 (397050,794968) 
 counting_train_errors.................................

train1_NErrors= 35738/1.53189e+06 2.33294
Class01= 1623/1.49548e+06	0.108527
Class11= 34115/36411	93.6942

 counting_test_errors.........

test1_NErrors= 9210/391106 2.35486
Class01= 431/381827	0.112878
Class11= 8779/9279	94.6115

.................................
Epoch 1061 Error= 131010 0 (391990,772744) 
.................................
Epoch 1062 Error= 131021 0 (387714,782896) 
.................................
Epoch 1063 Error= 131135 0 (395929,792384) 
.................................
Epoch 1064 Error= 131013 0 (396727,787632) 
.................................
Epoch 1065 Error= 131042 0 (387302,770606) 
.................................
Epoch 1066 Error= 131153 0 (383251,915402) 
.................................
Epoch 1067 Error= 130995 0 (394404,778161) 
.................................
Epoch 1068 Error= 130917 0 (384755,795007) 
.................................
Epoch 1069 Error= 131067 0 (388606,779488) 
.................................
Epoch 1070 Error= 131000 0 (386457,784463) 
 counting_train_errors.................................

train1_NErrors= 35852/1.53189e+06 2.34038
Class01= 931/1.49548e+06	0.0622543
Class11= 34921/36411	95.9078

 counting_test_errors.........

test1_NErrors= 9196/391106 2.35128
Class01= 251/381827	0.0657366
Class11= 8945/9279	96.4005

.................................
Epoch 1071 Error= 130983 0 (395932,790068) 
.................................
Epoch 1072 Error= 130978 0 (390298,765402) 
.................................
Epoch 1073 Error= 131045 0 (388796,856458) 
.................................
Epoch 1074 Error= 130956 0 (392689,771915) 
.................................
Epoch 1075 Error= 130966 0 (393784,787074) 
.................................
Epoch 1076 Error= 131035 0 (393560,780223) 
.................................
Epoch 1077 Error= 130908 0 (390210,765007) 
.................................
Epoch 1078 Error= 130975 0 (387033,768558) 
.................................
Epoch 1079 Error= 130999 0 (390839,774002) 
.................................
Epoch 1080 Error= 130937 0 (390964,771313) 
 counting_train_errors.................................

train1_NErrors= 35833/1.53189e+06 2.33914
Class01= 1654/1.49548e+06	0.1106
Class11= 34179/36411	93.87

 counting_test_errors.........

test1_NErrors= 9240/391106 2.36253
Class01= 453/381827	0.11864
Class11= 8787/9279	94.6977

.................................
Epoch 1081 Error= 130967 0 (386744,782711) 
.................................
Epoch 1082 Error= 131012 0 (388220,766887) 
.................................
Epoch 1083 Error= 130946 0 (388159,777990) 
.................................
Epoch 1084 Error= 130950 0 (386615,766150) 
.................................
Epoch 1085 Error= 130904 0 (390464,785629) 
.................................
Epoch 1086 Error= 130922 0 (398349,773445) 
.................................
Epoch 1087 Error= 130935 0 (388723,808942) 
.................................
Epoch 1088 Error= 130977 0 (387682,795362) 
.................................
Epoch 1089 Error= 130953 0 (397058,782199) 
.................................
Epoch 1090 Error= 130908 0 (399025,765659) 
 counting_train_errors.................................

train1_NErrors= 35817/1.53189e+06 2.33809
Class01= 935/1.49548e+06	0.0625218
Class11= 34882/36411	95.8007

 counting_test_errors.........

test1_NErrors= 9187/391106 2.34898
Class01= 254/381827	0.0665223
Class11= 8933/9279	96.2711

.................................
Epoch 1091 Error= 130949 0 (388803,767151) 
.................................
Epoch 1092 Error= 131041 0 (393994,1.02833e+06) 
.................................
Epoch 1093 Error= 131216 0 (389632,1.15049e+06) 
.................................
Epoch 1094 Error= 130996 0 (385855,737781) 
.................................
Epoch 1095 Error= 131016 0 (386591,789325) 
.................................
Epoch 1096 Error= 130920 0 (379842,767891) 
.................................
Epoch 1097 Error= 130982 0 (385774,769508) 
.................................
Epoch 1098 Error= 130952 0 (382867,863335) 
.................................
Epoch 1099 Error= 130929 0 (386078,762150) 
.................................
Epoch 1100 Error= 130934 0 (387119,775123) 
 counting_train_errors.................................

train1_NErrors= 35824/1.53189e+06 2.33855
Class01= 866/1.49548e+06	0.0579079
Class11= 34958/36411	96.0094

 counting_test_errors.........

test1_NErrors= 9201/391106 2.35256
Class01= 237/381827	0.06207
Class11= 8964/9279	96.6052

.................................
Epoch 1101 Error= 130881 0 (389653,754349) 
.................................
Epoch 1102 Error= 130889 0 (390464,770863) 
.................................
Epoch 1103 Error= 130890 0 (392223,759248) 
.................................
Epoch 1104 Error= 130937 0 (386644,772500) 
.................................
Epoch 1105 Error= 130912 0 (381764,771819) 
.................................
Epoch 1106 Error= 130894 0 (387573,764743) 
.................................
Epoch 1107 Error= 130919 0 (381082,778541) 
.................................
Epoch 1108 Error= 130877 0 (387323,782968) 
.................................
Epoch 1109 Error= 130829 0 (391584,763676) 
.................................
Epoch 1110 Error= 130902 0 (387050,765106) 
 counting_train_errors.................................

train1_NErrors= 35819/1.53189e+06 2.33822
Class01= 1130/1.49548e+06	0.0755611
Class11= 34689/36411	95.2707

 counting_test_errors.........

test1_NErrors= 9203/391106 2.35307
Class01= 309/381827	0.0809267
Class11= 8894/9279	95.8508

.................................
Epoch 1111 Error= 130913 0 (391855,767024) 
.................................
Epoch 1112 Error= 131065 0 (386600,1.10984e+06) 
.................................
Epoch 1113 Error= 130988 0 (391985,743255) 
.................................
Epoch 1114 Error= 130845 0 (390665,780440) 
.................................
Epoch 1115 Error= 130882 0 (392990,757906) 
.................................
Epoch 1116 Error= 130868 0 (384121,778250) 
.................................
Epoch 1117 Error= 130846 0 (387770,761723) 
.................................
Epoch 1118 Error= 130878 0 (391395,772132) 
.................................
Epoch 1119 Error= 130886 0 (391927,760790) 
.................................
Epoch 1120 Error= 131012 0 (381839,1.04739e+06) 
 counting_train_errors.................................

train1_NErrors= 35763/1.53189e+06 2.33457
Class01= 1060/1.49548e+06	0.0708803
Class11= 34703/36411	95.3091

 counting_test_errors.........

test1_NErrors= 9183/391106 2.34796
Class01= 277/381827	0.0725459
Class11= 8906/9279	95.9802

.................................
Epoch 1121 Error= 130864 0 (380901,748787) 
.................................
Epoch 1122 Error= 130904 0 (388295,797162) 
.................................
Epoch 1123 Error= 130807 0 (385991,760227) 
.................................
Epoch 1124 Error= 130857 0 (391915,768847) 
.................................
Epoch 1125 Error= 130901 0 (383978,754547) 
.................................
Epoch 1126 Error= 130851 0 (385596,761921) 
.................................
Epoch 1127 Error= 130858 0 (386279,754516) 
.................................
Epoch 1128 Error= 130893 0 (383912,771255) 
.................................
Epoch 1129 Error= 130893 0 (379879,755104) 
.................................
Epoch 1130 Error= 130839 0 (386295,792625) 
 counting_train_errors.................................

train1_NErrors= 35917/1.53189e+06 2.34462
Class01= 534/1.49548e+06	0.0357076
Class11= 35383/36411	97.1767

 counting_test_errors.........

test1_NErrors= 9202/391106 2.35281
Class01= 147/381827	0.0384991
Class11= 9055/9279	97.5859

.................................
Epoch 1131 Error= 130856 0 (389233,785706) 
.................................
Epoch 1132 Error= 130873 0 (390303,760053) 
.................................
Epoch 1133 Error= 130887 0 (385522,770154) 
.................................
Epoch 1134 Error= 130880 0 (388303,764163) 
.................................
Epoch 1135 Error= 130897 0 (385115,797461) 
.................................
Epoch 1136 Error= 130848 0 (385776,780699) 
.................................
Epoch 1137 Error= 130849 0 (383429,760269) 
.................................
Epoch 1138 Error= 130771 0 (388163,769239) 
.................................
Epoch 1139 Error= 130882 0 (385735,770004) 
.................................
Epoch 1140 Error= 130792 0 (383589,769684) 
 counting_train_errors.................................

train1_NErrors= 35834/1.53189e+06 2.3392
Class01= 1059/1.49548e+06	0.0708134
Class11= 34775/36411	95.5069

 counting_test_errors.........

test1_NErrors= 9192/391106 2.35026
Class01= 283/381827	0.0741173
Class11= 8909/9279	96.0125

.................................
Epoch 1141 Error= 130871 0 (379602,772656) 
.................................
Epoch 1142 Error= 130765 0 (386306,756241) 
.................................
Epoch 1143 Error= 130806 0 (392544,756899) 
.................................
Epoch 1144 Error= 130808 0 (375855,767090) 
.................................
Epoch 1145 Error= 130807 0 (388506,765916) 
.................................
Epoch 1146 Error= 130816 0 (384586,757606) 
.................................
Epoch 1147 Error= 130934 0 (378413,899216) 
.................................
Epoch 1148 Error= 130852 0 (384844,752284) 
.................................
Epoch 1149 Error= 130783 0 (382504,769029) 
.................................
Epoch 1150 Error= 130861 0 (383743,777748) 
 counting_train_errors.................................

train1_NErrors= 35740/1.53189e+06 2.33307
Class01= 1231/1.49548e+06	0.0823148
Class11= 34509/36411	94.7763

 counting_test_errors.........

test1_NErrors= 9191/391106 2.35
Class01= 334/381827	0.0874742
Class11= 8857/9279	95.4521

.................................
Epoch 1151 Error= 130832 0 (388855,755367) 
.................................
Epoch 1152 Error= 131123 0 (374288,749843) 
.................................
Epoch 1153 Error= 130947 0 (366617,779463) 
.................................
Epoch 1154 Error= 130836 0 (372665,788501) 
.................................
Epoch 1155 Error= 130727 0 (376684,765127) 
.................................
Epoch 1156 Error= 130844 0 (373262,792830) 
.................................
Epoch 1157 Error= 131056 0 (379635,1.88646e+06) 
.................................
Epoch 1158 Error= 131470 0 (365064,719749) 
.................................
Epoch 1159 Error= 130902 0 (366926,751007) 
.................................
Epoch 1160 Error= 130813 0 (374916,748753) 
 counting_train_errors.................................

train1_NErrors= 35798/1.53189e+06 2.33685
Class01= 941/1.49548e+06	0.062923
Class11= 34857/36411	95.7321

 counting_test_errors.........

test1_NErrors= 9188/391106 2.34924
Class01= 251/381827	0.0657366
Class11= 8937/9279	96.3143

.................................
Epoch 1161 Error= 130797 0 (376163,754194) 
.................................
Epoch 1162 Error= 130818 0 (370658,766402) 
.................................
Epoch 1163 Error= 130856 0 (377371,766547) 
.................................
Epoch 1164 Error= 130727 0 (375487,753885) 
.................................
Epoch 1165 Error= 131185 0 (362215,750295) 
.................................
Epoch 1166 Error= 130686 0 (375196,754547) 
.................................
Epoch 1167 Error= 130747 0 (367635,746793) 
.................................
Epoch 1168 Error= 130782 0 (365892,766750) 
.................................
Epoch 1169 Error= 130789 0 (377815,753598) 
.................................
Epoch 1170 Error= 130750 0 (370375,750495) 
 counting_train_errors.................................

train1_NErrors= 35797/1.53189e+06 2.33679
Class01= 1760/1.49548e+06	0.117688
Class11= 34037/36411	93.48

 counting_test_errors.........

test1_NErrors= 9229/391106 2.35972
Class01= 477/381827	0.124926
Class11= 8752/9279	94.3205

.................................
Epoch 1171 Error= 130745 0 (373095,763344) 
.................................
Epoch 1172 Error= 130827 0 (372338,767319) 
.................................
Epoch 1173 Error= 130962 0 (371241,1.02487e+06) 
.................................
Epoch 1174 Error= 130841 0 (370090,755596) 
.................................
Epoch 1175 Error= 130745 0 (373371,740784) 
.................................
Epoch 1176 Error= 130742 0 (375015,761958) 
.................................
Epoch 1177 Error= 130721 0 (372726,758086) 
.................................
Epoch 1178 Error= 130791 0 (374164,918382) 
.................................
Epoch 1179 Error= 130752 0 (379551,766199) 
.................................
Epoch 1180 Error= 130738 0 (372537,744829) 
 counting_train_errors.................................

train1_NErrors= 35731/1.53189e+06 2.33248
Class01= 1089/1.49548e+06	0.0728195
Class11= 34642/36411	95.1416

 counting_test_errors.........

test1_NErrors= 9173/391106 2.3454
Class01= 280/381827	0.0733316
Class11= 8893/9279	95.8401

.................................
Epoch 1181 Error= 130718 0 (373001,769665) 
.................................
Epoch 1182 Error= 130746 0 (373519,754659) 
.................................
Epoch 1183 Error= 130716 0 (378491,770972) 
.................................
Epoch 1184 Error= 130702 0 (367437,758828) 
.................................
Epoch 1185 Error= 130766 0 (376504,803917) 
.................................
Epoch 1186 Error= 130775 0 (370422,759801) 
.................................
Epoch 1187 Error= 130723 0 (371382,767992) 
.................................
Epoch 1188 Error= 130817 0 (384571,759595) 
.................................
Epoch 1189 Error= 130739 0 (373921,760325) 
.................................
Epoch 1190 Error= 130742 0 (372692,766523) 
 counting_train_errors.................................

train1_NErrors= 35801/1.53189e+06 2.33705
Class01= 1102/1.49548e+06	0.0736888
Class11= 34699/36411	95.2981

 counting_test_errors.........

test1_NErrors= 9190/391106 2.34975
Class01= 292/381827	0.0764744
Class11= 8898/9279	95.894

.................................
Epoch 1191 Error= 130730 0 (372866,758761) 
.................................
Epoch 1192 Error= 132914 0 (266027,789750) 
.................................
Epoch 1193 Error= 132798 0 (135759,1.04507e+06) 
.................................
Epoch 1194 Error= 131204 0 (252406,720060) 
.................................
Epoch 1195 Error= 130799 0 (342126,746696) 
.................................
Epoch 1196 Error= 130737 0 (346538,744074) 
.................................
Epoch 1197 Error= 130762 0 (353207,792279) 
.................................
Epoch 1198 Error= 130718 0 (344410,750301) 
.................................
Epoch 1199 Error= 130686 0 (347293,763945) 
.................................
Epoch 1200 Error= 130772 0 (347947,760294) 
 counting_train_errors.................................

train1_NErrors= 35792/1.53189e+06 2.33646
Class01= 1158/1.49548e+06	0.0774334
Class11= 34634/36411	95.1196

 counting_test_errors.........

test1_NErrors= 9174/391106 2.34566
Class01= 304/381827	0.0796172
Class11= 8870/9279	95.5922

.................................
Epoch 1201 Error= 130698 0 (354385,747675) 
.................................
Epoch 1202 Error= 130692 0 (351003,754669) 
.................................
Epoch 1203 Error= 130709 0 (353604,755544) 
.................................
Epoch 1204 Error= 130717 0 (353458,784019) 
.................................
Epoch 1205 Error= 130755 0 (358738,761214) 
.................................
Epoch 1206 Error= 130799 0 (353954,787624) 
.................................
Epoch 1207 Error= 130672 0 (356703,751208) 
.................................
Epoch 1208 Error= 130661 0 (353600,758096) 
.................................
Epoch 1209 Error= 130685 0 (357082,755338) 
.................................
Epoch 1210 Error= 130709 0 (357659,741237) 
 counting_train_errors.................................

train1_NErrors= 35884/1.53189e+06 2.34247
Class01= 2019/1.49548e+06	0.135007
Class11= 33865/36411	93.0076

 counting_test_errors.........

test1_NErrors= 9270/391106 2.3702
Class01= 548/381827	0.14352
Class11= 8722/9279	93.9972

.................................
Epoch 1211 Error= 130728 0 (356551,754916) 
.................................
Epoch 1212 Error= 130634 0 (357912,743328) 
.................................
Epoch 1213 Error= 130730 0 (353918,751083) 
.................................
Epoch 1214 Error= 130671 0 (364480,760876) 
.................................
Epoch 1215 Error= 130669 0 (362875,756122) 
.................................
Epoch 1216 Error= 130676 0 (359790,759269) 
.................................
Epoch 1217 Error= 130640 0 (360746,746116) 
.................................
Epoch 1218 Error= 130624 0 (357776,744306) 
.................................
Epoch 1219 Error= 130819 0 (361672,760878) 
.................................
Epoch 1220 Error= 130690 0 (362586,744192) 
 counting_train_errors.................................

train1_NErrors= 35789/1.53189e+06 2.33626
Class01= 1138/1.49548e+06	0.076096
Class11= 34651/36411	95.1663

 counting_test_errors.........

test1_NErrors= 9171/391106 2.34489
Class01= 290/381827	0.0759506
Class11= 8881/9279	95.7107

.................................
Epoch 1221 Error= 130676 0 (360753,756971) 
.................................
Epoch 1222 Error= 130719 0 (358412,742591) 
.................................
Epoch 1223 Error= 130727 0 (358824,755353) 
.................................
Epoch 1224 Error= 130694 0 (354605,742267) 
.................................
Epoch 1225 Error= 131478 0 (348404,1.47895e+06) 
.................................
Epoch 1226 Error= 130706 0 (363990,714750) 
.................................
Epoch 1227 Error= 130683 0 (357879,745344) 
.................................
Epoch 1228 Error= 130629 0 (361462,752345) 
.................................
Epoch 1229 Error= 130691 0 (351534,762702) 
.................................
Epoch 1230 Error= 130771 0 (355545,793839) 
 counting_train_errors.................................

train1_NErrors= 35880/1.53189e+06 2.3422
Class01= 2307/1.49548e+06	0.154265
Class11= 33573/36411	92.2057

 counting_test_errors.........

test1_NErrors= 9298/391106 2.37736
Class01= 643/381827	0.168401
Class11= 8655/9279	93.2751

.................................
Epoch 1231 Error= 130670 0 (358403,740629) 
.................................
Epoch 1232 Error= 130646 0 (361984,766065) 
.................................
Epoch 1233 Error= 130652 0 (352119,748635) 
.................................
Epoch 1234 Error= 130620 0 (360242,765000) 
.................................
Epoch 1235 Error= 130698 0 (354626,765935) 
.................................
Epoch 1236 Error= 130594 0 (362362,738179) 
.................................
Epoch 1237 Error= 130782 0 (436870,755618) 
.................................
Epoch 1238 Error= 131064 0 (328366,766914) 
.................................
Epoch 1239 Error= 130737 0 (358343,760110) 
.................................
Epoch 1240 Error= 130679 0 (363140,766805) 
 counting_train_errors.................................

train1_NErrors= 35792/1.53189e+06 2.33646
Class01= 802/1.49548e+06	0.0536283
Class11= 34990/36411	96.0973

 counting_test_errors.........

test1_NErrors= 9190/391106 2.34975
Class01= 220/381827	0.0576177
Class11= 8970/9279	96.6699

.................................
Epoch 1241 Error= 130649 0 (360097,745137) 
.................................
Epoch 1242 Error= 130622 0 (360194,752723) 
.................................
Epoch 1243 Error= 130674 0 (360473,773100) 
.................................
Epoch 1244 Error= 130602 0 (352140,738012) 
.................................
Epoch 1245 Error= 130623 0 (356449,751500) 
.................................
Epoch 1246 Error= 130623 0 (357649,745125) 
.................................
Epoch 1247 Error= 130655 0 (356640,775039) 
.................................
Epoch 1248 Error= 130624 0 (359271,761961) 
.................................
Epoch 1249 Error= 130670 0 (353567,765951) 
.................................
Epoch 1250 Error= 130612 0 (360647,753191) 
 counting_train_errors.................................

train1_NErrors= 35786/1.53189e+06 2.33607
Class01= 1644/1.49548e+06	0.109931
Class11= 34142/36411	93.7684

 counting_test_errors.........

test1_NErrors= 9223/391106 2.35818
Class01= 457/381827	0.119688
Class11= 8766/9279	94.4714

.................................
Epoch 1251 Error= 130527 0 (364314,747201) 
.................................
Epoch 1252 Error= 130574 0 (355267,773995) 
.................................
Epoch 1253 Error= 130567 0 (365887,746892) 
.................................
Epoch 1254 Error= 130614 0 (352536,769144) 
.................................
Epoch 1255 Error= 130586 0 (357788,756880) 
.................................
Epoch 1256 Error= 130687 0 (353959,749727) 
.................................
Epoch 1257 Error= 130672 0 (356451,773362) 
.................................
Epoch 1258 Error= 130568 0 (357188,765571) 
.................................
Epoch 1259 Error= 130571 0 (356142,758474) 
.................................
Epoch 1260 Error= 130598 0 (357278,778042) 
 counting_train_errors.................................

train1_NErrors= 35761/1.53189e+06 2.33444
Class01= 1371/1.49548e+06	0.0916763
Class11= 34390/36411	94.4495

 counting_test_errors.........

test1_NErrors= 9171/391106 2.34489
Class01= 355/381827	0.092974
Class11= 8816/9279	95.0102

.................................
Epoch 1261 Error= 130569 0 (364455,758241) 
.................................
Epoch 1262 Error= 130585 0 (361345,758112) 
.................................
Epoch 1263 Error= 130615 0 (356387,759308) 
.................................
Epoch 1264 Error= 130822 0 (364847,767694) 
.................................
Epoch 1265 Error= 130597 0 (355181,743401) 
.................................
Epoch 1266 Error= 130583 0 (361288,754597) 
.................................
Epoch 1267 Error= 130591 0 (358076,741909) 
.................................
Epoch 1268 Error= 130632 0 (354093,777275) 
.................................
Epoch 1269 Error= 130599 0 (360017,784654) 
.................................
Epoch 1270 Error= 130588 0 (349626,751361) 
 counting_train_errors.................................

train1_NErrors= 35794/1.53189e+06 2.33659
Class01= 1561/1.49548e+06	0.104381
Class11= 34233/36411	94.0183

 counting_test_errors.........

test1_NErrors= 9200/391106 2.3523
Class01= 407/381827	0.106593
Class11= 8793/9279	94.7624

.................................
Epoch 1271 Error= 130579 0 (357385,747781) 
.................................
Epoch 1272 Error= 130572 0 (356269,755097) 
.................................
Epoch 1273 Error= 130644 0 (356506,763035) 
.................................
Epoch 1274 Error= 130611 0 (354165,809339) 
.................................
Epoch 1275 Error= 130643 0 (359129,774001) 
.................................
Epoch 1276 Error= 130511 0 (358293,744681) 
.................................
Epoch 1277 Error= 130593 0 (351809,758437) 
.................................
Epoch 1278 Error= 130556 0 (353336,748227) 
.................................
Epoch 1279 Error= 130543 0 (353938,754810) 
.................................
Epoch 1280 Error= 130532 0 (357751,748815) 
 counting_train_errors.................................

train1_NErrors= 35819/1.53189e+06 2.33822
Class01= 664/1.49548e+06	0.0444005
Class11= 35155/36411	96.5505

 counting_test_errors.........

test1_NErrors= 9193/391106 2.35051
Class01= 186/381827	0.0487132
Class11= 9007/9279	97.0686

.................................
Epoch 1281 Error= 130580 0 (358309,746008) 
.................................
Epoch 1282 Error= 130610 0 (352658,768526) 
.................................
Epoch 1283 Error= 130585 0 (351338,758669) 
.................................
Epoch 1284 Error= 130486 0 (351717,776693) 
.................................
Epoch 1285 Error= 130634 0 (358158,830883) 
.................................
Epoch 1286 Error= 130594 0 (351483,747599) 
.................................
Epoch 1287 Error= 130523 0 (354677,734959) 
.................................
Epoch 1288 Error= 130578 0 (351629,794344) 
.................................
Epoch 1289 Error= 130611 0 (355485,795155) 
.................................
Epoch 1290 Error= 130879 0 (345553,799139) 
 counting_train_errors.................................

train1_NErrors= 35808/1.53189e+06 2.3375
Class01= 1214/1.49548e+06	0.081178
Class11= 34594/36411	95.0097

 counting_test_errors.........

test1_NErrors= 9189/391106 2.34949
Class01= 313/381827	0.0819743
Class11= 8876/9279	95.6569

.................................
Epoch 1291 Error= 130592 0 (343779,788858) 
.................................
Epoch 1292 Error= 130589 0 (342004,750302) 
.................................
Epoch 1293 Error= 130577 0 (340272,758916) 
.................................
Epoch 1294 Error= 131123 0 (330189,742477) 
.................................
Epoch 1295 Error= 130528 0 (342068,745921) 
.................................
Epoch 1296 Error= 130541 0 (350281,742560) 
.................................
Epoch 1297 Error= 130508 0 (343720,791582) 
.................................
Epoch 1298 Error= 130553 0 (345628,755556) 
.................................
Epoch 1299 Error= 130726 0 (349763,919267) 
.................................
Epoch 1300 Error= 130544 0 (342922,743673) 
 counting_train_errors.................................

train1_NErrors= 35842/1.53189e+06 2.33972
Class01= 671/1.49548e+06	0.0448686
Class11= 35171/36411	96.5944

 counting_test_errors.........

test1_NErrors= 9198/391106 2.35179
Class01= 187/381827	0.0489751
Class11= 9011/9279	97.1118

.................................
Epoch 1301 Error= 130522 0 (346577,782881) 
.................................
Epoch 1302 Error= 130566 0 (345513,765069) 
.................................
Epoch 1303 Error= 130511 0 (338151,743385) 
.................................
Epoch 1304 Error= 130547 0 (350041,781258) 
.................................
Epoch 1305 Error= 130534 0 (348861,748018) 
.................................
Epoch 1306 Error= 130557 0 (345974,758144) 
.................................
Epoch 1307 Error= 130516 0 (343980,773277) 
.................................
Epoch 1308 Error= 130585 0 (352562,760814) 
.................................
Epoch 1309 Error= 130473 0 (343937,745045) 
.................................
Epoch 1310 Error= 130532 0 (346002,748177) 
 counting_train_errors.................................

train1_NErrors= 35811/1.53189e+06 2.3377
Class01= 750/1.49548e+06	0.0501512
Class11= 35061/36411	96.2923

 counting_test_errors.........

test1_NErrors= 9201/391106 2.35256
Class01= 209/381827	0.0547368
Class11= 8992/9279	96.907

.................................
Epoch 1311 Error= 130552 0 (349096,751335) 
.................................
Epoch 1312 Error= 130583 0 (348204,799345) 
.................................
Epoch 1313 Error= 130555 0 (336969,773722) 
.................................
Epoch 1314 Error= 130532 0 (347891,811175) 
.................................
Epoch 1315 Error= 130504 0 (340286,786221) 
.................................
Epoch 1316 Error= 130470 0 (348967,738394) 
.................................
Epoch 1317 Error= 130484 0 (348113,781216) 
.................................
Epoch 1318 Error= 130492 0 (373450,754399) 
.................................
Epoch 1319 Error= 130569 0 (341209,787361) 
.................................
Epoch 1320 Error= 130468 0 (350102,748841) 
 counting_train_errors.................................

train1_NErrors= 35754/1.53189e+06 2.33398
Class01= 1024/1.49548e+06	0.068473
Class11= 34730/36411	95.3833

 counting_test_errors.........

test1_NErrors= 9191/391106 2.35
Class01= 278/381827	0.0728078
Class11= 8913/9279	96.0556

.................................
Epoch 1321 Error= 130527 0 (343610,768402) 
.................................
Epoch 1322 Error= 130466 0 (348573,759902) 
.................................
Epoch 1323 Error= 130449 0 (343086,770262) 
.................................
Epoch 1324 Error= 130467 0 (345323,752001) 
.................................
Epoch 1325 Error= 130458 0 (344229,747824) 
.................................
Epoch 1326 Error= 130470 0 (349811,775628) 
.................................
Epoch 1327 Error= 130475 0 (342035,745486) 
.................................
Epoch 1328 Error= 130511 0 (341408,774413) 
.................................
Epoch 1329 Error= 130411 0 (347313,750320) 
.................................
Epoch 1330 Error= 130453 0 (345806,780259) 
 counting_train_errors.................................

train1_NErrors= 35766/1.53189e+06 2.33476
Class01= 1208/1.49548e+06	0.0807768
Class11= 34558/36411	94.9109

 counting_test_errors.........

test1_NErrors= 9194/391106 2.35077
Class01= 339/381827	0.0887837
Class11= 8855/9279	95.4305

.................................
Epoch 1331 Error= 130461 0 (352596,762877) 
.................................
Epoch 1332 Error= 130460 0 (346980,821980) 
.................................
Epoch 1333 Error= 130489 0 (341969,761543) 
.................................
Epoch 1334 Error= 130459 0 (343600,756899) 
.................................
Epoch 1335 Error= 130590 0 (342251,827939) 
.................................
Epoch 1336 Error= 130407 0 (348269,745829) 
.................................
Epoch 1337 Error= 130415 0 (351261,750923) 
.................................
Epoch 1338 Error= 130438 0 (343123,746835) 
.................................
Epoch 1339 Error= 130426 0 (342056,768198) 
.................................
Epoch 1340 Error= 130485 0 (343195,755325) 
 counting_train_errors.................................

train1_NErrors= 35801/1.53189e+06 2.33705
Class01= 1190/1.49548e+06	0.0795732
Class11= 34611/36411	95.0564

 counting_test_errors.........

test1_NErrors= 9198/391106 2.35179
Class01= 317/381827	0.0830219
Class11= 8881/9279	95.7107

.................................
Epoch 1341 Error= 130435 0 (343407,773934) 
.................................
Epoch 1342 Error= 130542 0 (369630,761939) 
.................................
Epoch 1343 Error= 130667 0 (324133,760290) 
.................................
Epoch 1344 Error= 130501 0 (344285,774061) 
.................................
Epoch 1345 Error= 130480 0 (337534,769553) 
.................................
Epoch 1346 Error= 130888 0 (338435,744873) 
.................................
Epoch 1347 Error= 130490 0 (335864,755002) 
.................................
Epoch 1348 Error= 130402 0 (337838,741775) 
.................................
Epoch 1349 Error= 130467 0 (335805,795224) 
.................................
Epoch 1350 Error= 130389 0 (338106,788164) 
 counting_train_errors.................................

train1_NErrors= 35789/1.53189e+06 2.33626
Class01= 803/1.49548e+06	0.0536952
Class11= 34986/36411	96.0863

 counting_test_errors.........

test1_NErrors= 9183/391106 2.34796
Class01= 222/381827	0.0581415
Class11= 8961/9279	96.5729

.................................
Epoch 1351 Error= 130456 0 (335549,763176) 
.................................
Epoch 1352 Error= 130715 0 (336549,781915) 
.................................
Epoch 1353 Error= 130574 0 (335996,778390) 
.................................
Epoch 1354 Error= 130489 0 (336671,803743) 
.................................
Epoch 1355 Error= 130433 0 (339519,754508) 
.................................
Epoch 1356 Error= 130510 0 (339973,755745) 
.................................
Epoch 1357 Error= 130427 0 (336516,778491) 
.................................
Epoch 1358 Error= 130477 0 (339915,755119) 
.................................
Epoch 1359 Error= 130433 0 (338762,761830) 
.................................
Epoch 1360 Error= 130407 0 (341098,795377) 
 counting_train_errors.................................

train1_NErrors= 35831/1.53189e+06 2.33901
Class01= 2007/1.49548e+06	0.134204
Class11= 33824/36411	92.895

 counting_test_errors.........

test1_NErrors= 9254/391106 2.36611
Class01= 542/381827	0.141949
Class11= 8712/9279	93.8894

.................................
Epoch 1361 Error= 130374 0 (340718,821075) 
.................................
Epoch 1362 Error= 130409 0 (341368,773664) 
.................................
Epoch 1363 Error= 130405 0 (346074,740690) 
.................................
Epoch 1364 Error= 130442 0 (341084,807720) 
.................................
Epoch 1365 Error= 130395 0 (339259,770276) 
.................................
Epoch 1366 Error= 130325 0 (337264,747502) 
.................................
Epoch 1367 Error= 130470 0 (335834,802451) 
.................................
Epoch 1368 Error= 130365 0 (339043,759616) 
.................................
Epoch 1369 Error= 130425 0 (342177,764543) 
.................................
Epoch 1370 Error= 130409 0 (343307,761906) 
 counting_train_errors.................................

train1_NErrors= 35754/1.53189e+06 2.33398
Class01= 1580/1.49548e+06	0.105652
Class11= 34174/36411	93.8563

 counting_test_errors.........

test1_NErrors= 9214/391106 2.35588
Class01= 425/381827	0.111307
Class11= 8789/9279	94.7193

.................................
Epoch 1371 Error= 130478 0 (337436,787496) 
.................................
Epoch 1372 Error= 130351 0 (338941,758021) 
.................................
Epoch 1373 Error= 130376 0 (341804,792379) 
.................................
Epoch 1374 Error= 130402 0 (336480,771127) 
.................................
Epoch 1375 Error= 130439 0 (333581,790248) 
.................................
Epoch 1376 Error= 130409 0 (335044,767757) 
.................................
Epoch 1377 Error= 130422 0 (333215,773766) 
.................................
Epoch 1378 Error= 130282 0 (336089,752720) 
.................................
Epoch 1379 Error= 130385 0 (337904,761922) 
.................................
Epoch 1380 Error= 130369 0 (333498,762224) 
 counting_train_errors.................................

train1_NErrors= 35717/1.53189e+06 2.33156
Class01= 1481/1.49548e+06	0.0990318
Class11= 34236/36411	94.0265

 counting_test_errors.........

test1_NErrors= 9206/391106 2.35384
Class01= 397/381827	0.103974
Class11= 8809/9279	94.9348

.................................
Epoch 1381 Error= 130330 0 (335350,762092) 
.................................
Epoch 1382 Error= 130470 0 (329401,772480) 
.................................
Epoch 1383 Error= 130427 0 (336240,783255) 
.................................
Epoch 1384 Error= 130352 0 (335232,755600) 
.................................
Epoch 1385 Error= 130474 0 (338108,820891) 
.................................
Epoch 1386 Error= 130352 0 (334117,799668) 
.................................
Epoch 1387 Error= 130357 0 (336899,764407) 
.................................
Epoch 1388 Error= 130297 0 (330544,750814) 
.................................
Epoch 1389 Error= 130393 0 (338859,756610) 
.................................
Epoch 1390 Error= 130539 0 (327768,759275) 
 counting_train_errors.................................

train1_NErrors= 35766/1.53189e+06 2.33476
Class01= 958/1.49548e+06	0.0640597
Class11= 34808/36411	95.5975

 counting_test_errors.........

test1_NErrors= 9181/391106 2.34745
Class01= 255/381827	0.0667842
Class11= 8926/9279	96.1957

.................................
Epoch 1391 Error= 130313 0 (336627,750188) 
.................................
Epoch 1392 Error= 130422 0 (332031,939291) 
.................................
Epoch 1393 Error= 130362 0 (331125,743479) 
.................................
Epoch 1394 Error= 130350 0 (337549,751009) 
.................................
Epoch 1395 Error= 130375 0 (335907,786511) 
.................................
Epoch 1396 Error= 130333 0 (334449,751211) 
.................................
Epoch 1397 Error= 130337 0 (333647,760203) 
.................................
Epoch 1398 Error= 130366 0 (339953,752905) 
.................................
Epoch 1399 Error= 130403 0 (335201,801556) 
.................................
Epoch 1400 Error= 130370 0 (340549,769395) 
 counting_train_errors.................................

train1_NErrors= 35792/1.53189e+06 2.33646
Class01= 1739/1.49548e+06	0.116284
Class11= 34053/36411	93.5239

 counting_test_errors.........

test1_NErrors= 9246/391106 2.36406
Class01= 483/381827	0.126497
Class11= 8763/9279	94.4391

.................................
Epoch 1401 Error= 130338 0 (339672,746563) 
.................................
Epoch 1402 Error= 130381 0 (333240,761454) 
.................................
Epoch 1403 Error= 130307 0 (341085,751094) 
.................................
Epoch 1404 Error= 130336 0 (340730,773558) 
.................................
Epoch 1405 Error= 130327 0 (337063,758232) 
.................................
Epoch 1406 Error= 130282 0 (337150,764258) 
.................................
Epoch 1407 Error= 130648 0 (342716,917735) 
.................................
Epoch 1408 Error= 130338 0 (335567,774633) 
.................................
Epoch 1409 Error= 130381 0 (334002,801366) 
.................................
Epoch 1410 Error= 130324 0 (330478,752958) 
 counting_train_errors.................................

train1_NErrors= 35721/1.53189e+06 2.33183
Class01= 1153/1.49548e+06	0.077099
Class11= 34568/36411	94.9383

 counting_test_errors.........

test1_NErrors= 9184/391106 2.34821
Class01= 303/381827	0.0793553
Class11= 8881/9279	95.7107

.................................
Epoch 1411 Error= 130353 0 (335092,767521) 
.................................
Epoch 1412 Error= 130335 0 (334702,757669) 
.................................
Epoch 1413 Error= 130314 0 (335010,772673) 
.................................
Epoch 1414 Error= 131869 0 (301488,745356) 
.................................
Epoch 1415 Error= 131277 0 (224680,768923) 
.................................
Epoch 1416 Error= 130892 0 (274286,782701) 
.................................
Epoch 1417 Error= 130577 0 (303906,778925) 
.................................
Epoch 1418 Error= 130387 0 (320747,764618) 
.................................
Epoch 1419 Error= 130331 0 (320459,759369) 
.................................
Epoch 1420 Error= 132457 0 (213637,730417) 
 counting_train_errors.................................

train1_NErrors= 35955/1.53189e+06 2.3471
Class01= 539/1.49548e+06	0.036042
Class11= 35416/36411	97.2673

 counting_test_errors.........

test1_NErrors= 9212/391106 2.35537
Class01= 146/381827	0.0382372
Class11= 9066/9279	97.7045

.................................
Epoch 1421 Error= 132928 0 (52372.3,732414) 
.................................
Epoch 1422 Error= 132486 0 (77779.8,749357) 
.................................
Epoch 1423 Error= 131297 0 (219729,752073) 
.................................
Epoch 1424 Error= 130428 0 (285003,742811) 
.................................
Epoch 1425 Error= 130423 0 (290969,762890) 
.................................
Epoch 1426 Error= 130539 0 (292276,890196) 
.................................
Epoch 1427 Error= 130349 0 (294780,745275) 
.................................
Epoch 1428 Error= 130356 0 (302071,793304) 
.................................
Epoch 1429 Error= 130342 0 (305463,762741) 
.................................
Epoch 1430 Error= 131123 0 (273209,754890) 
 counting_train_errors.................................

train1_NErrors= 35819/1.53189e+06 2.33822
Class01= 1181/1.49548e+06	0.0789714
Class11= 34638/36411	95.1306

 counting_test_errors.........

test1_NErrors= 9226/391106 2.35895
Class01= 329/381827	0.0861647
Class11= 8897/9279	95.8832

.................................
Epoch 1431 Error= 132776 0 (52715.7,790933) 
.................................
Epoch 1432 Error= 132430 0 (62379.2,741303) 
.................................
Epoch 1433 Error= 131844 0 (146121,748444) 
.................................
Epoch 1434 Error= 130620 0 (277622,775651) 
.................................
Epoch 1435 Error= 130597 0 (301670,796787) 
.................................
Epoch 1436 Error= 132494 0 (55003.1,745153) 
.................................
Epoch 1437 Error= 132338 0 (66220.4,866643) 
.................................
Epoch 1438 Error= 131130 0 (216428,771366) 
.................................
Epoch 1439 Error= 130491 0 (279359,748670) 
.................................
Epoch 1440 Error= 130471 0 (276297,751599) 
 counting_train_errors.................................

train1_NErrors= 35863/1.53189e+06 2.34109
Class01= 693/1.49548e+06	0.0463397
Class11= 35170/36411	96.5917

 counting_test_errors.........

test1_NErrors= 9218/391106 2.35691
Class01= 186/381827	0.0487132
Class11= 9032/9279	97.3381

.................................
Epoch 1441 Error= 130449 0 (286882,792825) 
.................................
Epoch 1442 Error= 130379 0 (288582,751005) 
.................................
Epoch 1443 Error= 130348 0 (283034,761186) 
.................................
Epoch 1444 Error= 130453 0 (295522,817001) 
.................................
Epoch 1445 Error= 130334 0 (289904,769893) 
.................................
Epoch 1446 Error= 130372 0 (291390,777419) 
.................................
Epoch 1447 Error= 130283 0 (292475,755157) 
.................................
Epoch 1448 Error= 130340 0 (290775,760655) 
.................................
Epoch 1449 Error= 130335 0 (302301,809728) 
.................................
Epoch 1450 Error= 130894 0 (293158,835292) 
 counting_train_errors.................................

train1_NErrors= 35865/1.53189e+06 2.34123
Class01= 1477/1.49548e+06	0.0987643
Class11= 34388/36411	94.444

 counting_test_errors.........

test1_NErrors= 9231/391106 2.36023
Class01= 419/381827	0.109736
Class11= 8812/9279	94.9671

.................................
Epoch 1451 Error= 131624 0 (186916,736813) 
.................................
Epoch 1452 Error= 130424 0 (289060,801189) 
.................................
Epoch 1453 Error= 130281 0 (296437,759254) 
.................................
Epoch 1454 Error= 130364 0 (296654,743895) 
.................................
Epoch 1455 Error= 130268 0 (294156,753412) 
.................................
Epoch 1456 Error= 130361 0 (297143,768195) 
.................................
Epoch 1457 Error= 130259 0 (295658,777797) 
.................................
Epoch 1458 Error= 130265 0 (295809,747589) 
.................................
Epoch 1459 Error= 130299 0 (302330,762305) 
.................................
Epoch 1460 Error= 130320 0 (303044,819559) 
 counting_train_errors.................................

train1_NErrors= 35774/1.53189e+06 2.33529
Class01= 1508/1.49548e+06	0.100837
Class11= 34266/36411	94.1089

 counting_test_errors.........

test1_NErrors= 9224/391106 2.35844
Class01= 414/381827	0.108426
Class11= 8810/9279	94.9456

.................................
Epoch 1461 Error= 130344 0 (300119,769264) 
.................................
Epoch 1462 Error= 130258 0 (304659,767620) 
.................................
Epoch 1463 Error= 130270 0 (304182,825995) 
.................................
Epoch 1464 Error= 131870 0 (177212,739124) 
.................................
Epoch 1465 Error= 130380 0 (293222,799632) 
.................................
Epoch 1466 Error= 130315 0 (297228,779455) 
.................................
Epoch 1467 Error= 130339 0 (294762,768092) 
.................................
Epoch 1468 Error= 130296 0 (304959,772782) 
.................................
Epoch 1469 Error= 130344 0 (299373,842259) 
.................................
Epoch 1470 Error= 130334 0 (302248,792745) 
 counting_train_errors.................................

train1_NErrors= 35729/1.53189e+06 2.33235
Class01= 1320/1.49548e+06	0.088266
Class11= 34409/36411	94.5017

 counting_test_errors.........

test1_NErrors= 9220/391106 2.35742
Class01= 378/381827	0.0989977
Class11= 8842/9279	95.2904

.................................
Epoch 1471 Error= 130255 0 (300671,758136) 
.................................
Epoch 1472 Error= 130293 0 (304922,760980) 
.................................
Epoch 1473 Error= 130248 0 (297896,776987) 
.................................
Epoch 1474 Error= 130228 0 (301477,766771) 
.................................
Epoch 1475 Error= 130313 0 (301447,806634) 
.................................
Epoch 1476 Error= 130266 0 (304825,792860) 
.................................
Epoch 1477 Error= 130230 0 (301779,774304) 
.................................
Epoch 1478 Error= 130240 0 (302546,778952) 
.................................
Epoch 1479 Error= 130244 0 (305729,770139) 
.................................
Epoch 1480 Error= 130285 0 (301362,876354) 
 counting_train_errors.................................

train1_NErrors= 35774/1.53189e+06 2.33529
Class01= 865/1.49548e+06	0.057841
Class11= 34909/36411	95.8749

 counting_test_errors.........

test1_NErrors= 9182/391106 2.3477
Class01= 242/381827	0.0633795
Class11= 8940/9279	96.3466

.................................
Epoch 1481 Error= 130207 0 (306145,757474) 
.................................
Epoch 1482 Error= 130227 0 (305032,776164) 
.................................
Epoch 1483 Error= 130163 0 (308372,749650) 
.................................
Epoch 1484 Error= 130449 0 (309942,996889) 
.................................
Epoch 1485 Error= 130265 0 (304986,748346) 
.................................
Epoch 1486 Error= 130177 0 (305344,763925) 
.................................
Epoch 1487 Error= 130263 0 (302717,784152) 
.................................
Epoch 1488 Error= 130292 0 (309764,795157) 
.................................
Epoch 1489 Error= 130168 0 (307307,769546) 
.................................
Epoch 1490 Error= 130171 0 (306255,781403) 
 counting_train_errors.................................

train1_NErrors= 35765/1.53189e+06 2.3347
Class01= 1133/1.49548e+06	0.0757617
Class11= 34632/36411	95.1141

 counting_test_errors.........

test1_NErrors= 9183/391106 2.34796
Class01= 305/381827	0.0798791
Class11= 8878/9279	95.6784

.................................
Epoch 1491 Error= 130219 0 (308852,759846) 
.................................
Epoch 1492 Error= 130228 0 (311374,755432) 
.................................
Epoch 1493 Error= 130217 0 (312241,789120) 
.................................
Epoch 1494 Error= 134467 0 (297736,4.10646e+08) 
.................................
Epoch 1495 Error= 149603 0 (500744,172597) 
.................................
Epoch 1496 Error= 143298 0 (697005,185505) 
.................................
Epoch 1497 Error= 141787 0 (677343,183114) 
.................................
Epoch 1498 Error= 141005 0 (617002,181273) 
.................................
Epoch 1499 Error= 140634 0 (580032,176635) 
.................................
Epoch 1500 Error= 140375 0 (543032,175844) 
 counting_train_errors.................................

train1_NErrors= 36345/1.53189e+06 2.37256
Class01= 1081/1.49548e+06	0.0722845
Class11= 35264/36411	96.8499

 counting_test_errors.........

test1_NErrors= 9267/391106 2.36943
Class01= 292/381827	0.0764744
Class11= 8975/9279	96.7238

.................................
Epoch 1501 Error= 140046 0 (512640,171829) 
.................................
Epoch 1502 Error= 139620 0 (511845,173575) 
.................................
Epoch 1503 Error= 139400 0 (490559,177691) 
.................................
Epoch 1504 Error= 139272 0 (480625,177396) 
.................................
Epoch 1505 Error= 139133 0 (465794,180222) 
.................................
Epoch 1506 Error= 138961 0 (455644,179535) 
.................................
Epoch 1507 Error= 138813 0 (448661,184484) 
.................................
Epoch 1508 Error= 138677 0 (444791,185729) 
.................................
Epoch 1509 Error= 138684 0 (428814,185585) 
.................................
Epoch 1510 Error= 138509 0 (428100,187389) 
 counting_train_errors.................................

train1_NErrors= 36204/1.53189e+06 2.36336
Class01= 546/1.49548e+06	0.03651
Class11= 35658/36411	97.9319

 counting_test_errors.........

test1_NErrors= 9219/391106 2.35716
Class01= 144/381827	0.0377134
Class11= 9075/9279	97.8015

.................................
Epoch 1511 Error= 138354 0 (426316,188851) 
.................................
Epoch 1512 Error= 138314 0 (414210,189317) 
.................................
Epoch 1513 Error= 138183 0 (408983,189914) 
.................................
Epoch 1514 Error= 138046 0 (405896,194471) 
.................................
Epoch 1515 Error= 138101 0 (399522,194382) 
.................................
Epoch 1516 Error= 137970 0 (396008,193961) 
.................................
Epoch 1517 Error= 137748 0 (395754,195417) 
.................................
Epoch 1518 Error= 137875 0 (389397,195128) 
.................................
Epoch 1519 Error= 137702 0 (383851,194702) 
.................................
Epoch 1520 Error= 137530 0 (380485,196908) 
 counting_train_errors.................................

train1_NErrors= 36312/1.53189e+06 2.37041
Class01= 1197/1.49548e+06	0.0800412
Class11= 35115/36411	96.4406

 counting_test_errors.........

test1_NErrors= 9248/391106 2.36458
Class01= 324/381827	0.0848552
Class11= 8924/9279	96.1742

.................................
Epoch 1521 Error= 137575 0 (380287,197500) 
.................................
Epoch 1522 Error= 137507 0 (373260,199710) 
.................................
Epoch 1523 Error= 137353 0 (373367,199171) 
.................................
Epoch 1524 Error= 137386 0 (371235,200491) 
.................................
Epoch 1525 Error= 137323 0 (365502,200413) 
.................................
Epoch 1526 Error= 137277 0 (360714,200636) 
.................................
Epoch 1527 Error= 137240 0 (360520,199698) 
.................................
Epoch 1528 Error= 137212 0 (359065,199373) 
.................................
Epoch 1529 Error= 137055 0 (357429,202597) 
.................................
Epoch 1530 Error= 137099 0 (357580,201895) 
 counting_train_errors.................................

train1_NErrors= 36214/1.53189e+06 2.36401
Class01= 370/1.49548e+06	0.0247412
Class11= 35844/36411	98.4428

 counting_test_errors.........

test1_NErrors= 9206/391106 2.35384
Class01= 79/381827	0.02069
Class11= 9127/9279	98.3619

.................................
Epoch 1531 Error= 137015 0 (351387,201295) 
.................................
Epoch 1532 Error= 136926 0 (354863,202217) 
.................................
Epoch 1533 Error= 136948 0 (354270,205021) 
.................................
Epoch 1534 Error= 136910 0 (348270,201458) 
.................................
Epoch 1535 Error= 136827 0 (346542,203607) 
.................................
Epoch 1536 Error= 136745 0 (347951,200894) 
.................................
Epoch 1537 Error= 136729 0 (344022,203077) 
.................................
Epoch 1538 Error= 136712 0 (345948,205580) 
.................................
Epoch 1539 Error= 136641 0 (342512,205262) 
.................................
Epoch 1540 Error= 136673 0 (343387,206344) 
 counting_train_errors.................................

train1_NErrors= 36209/1.53189e+06 2.36368
Class01= 263/1.49548e+06	0.0175863
Class11= 35946/36411	98.7229

 counting_test_errors.........

test1_NErrors= 9216/391106 2.35639
Class01= 61/381827	0.0159758
Class11= 9155/9279	98.6636

.................................
Epoch 1541 Error= 136680 0 (339249,203353) 
.................................
Epoch 1542 Error= 136529 0 (337598,204951) 
.................................
Epoch 1543 Error= 136481 0 (335180,206841) 
.................................
Epoch 1544 Error= 136510 0 (333575,205065) 
.................................
Epoch 1545 Error= 136473 0 (331996,206200) 
.................................
Epoch 1546 Error= 136461 0 (332739,205916) 
.................................
Epoch 1547 Error= 136431 0 (328211,205634) 
.................................
Epoch 1548 Error= 136380 0 (328436,203625) 
.................................
Epoch 1549 Error= 136298 0 (326656,204945) 
.................................
Epoch 1550 Error= 136381 0 (325958,204468) 
 counting_train_errors.................................

train1_NErrors= 36192/1.53189e+06 2.36257
Class01= 967/1.49548e+06	0.0646616
Class11= 35225/36411	96.7427

 counting_test_errors.........

test1_NErrors= 9216/391106 2.35639
Class01= 264/381827	0.0691413
Class11= 8952/9279	96.4759

.................................
Epoch 1551 Error= 136288 0 (324045,204264) 
.................................
Epoch 1552 Error= 136282 0 (324632,203759) 
.................................
Epoch 1553 Error= 136292 0 (323956,205056) 
.................................
Epoch 1554 Error= 136319 0 (318664,203335) 
.................................
Epoch 1555 Error= 136296 0 (314873,201987) 
.................................
Epoch 1556 Error= 136209 0 (313565,201844) 
.................................
Epoch 1557 Error= 136163 0 (314992,204228) 
.................................
Epoch 1558 Error= 136068 0 (314577,203890) 
.................................
Epoch 1559 Error= 136115 0 (311518,203444) 
.................................
Epoch 1560 Error= 136170 0 (308816,200810) 
 counting_train_errors.................................

train1_NErrors= 36187/1.53189e+06 2.36225
Class01= 1053/1.49548e+06	0.0704122
Class11= 35134/36411	96.4928

 counting_test_errors.........

test1_NErrors= 9197/391106 2.35154
Class01= 277/381827	0.0725459
Class11= 8920/9279	96.131

.................................
Epoch 1561 Error= 136003 0 (308797,203463) 
.................................
Epoch 1562 Error= 136076 0 (303813,200672) 
.................................
Epoch 1563 Error= 135928 0 (307318,203073) 
.................................
Epoch 1564 Error= 136003 0 (304054,199884) 
.................................
Epoch 1565 Error= 135972 0 (302572,199960) 
.................................
Epoch 1566 Error= 135903 0 (299033,200589) 
.................................
Epoch 1567 Error= 135892 0 (301683,201354) 
.................................
Epoch 1568 Error= 135798 0 (299429,201501) 
.................................
Epoch 1569 Error= 135797 0 (299826,202382) 
.................................
Epoch 1570 Error= 135802 0 (296202,202071) 
 counting_train_errors.................................

train1_NErrors= 36206/1.53189e+06 2.36349
Class01= 932/1.49548e+06	0.0623212
Class11= 35274/36411	96.8773

 counting_test_errors.........

test1_NErrors= 9194/391106 2.35077
Class01= 242/381827	0.0633795
Class11= 8952/9279	96.4759

.................................
Epoch 1571 Error= 135801 0 (297813,202089) 
.................................
Epoch 1572 Error= 135820 0 (294683,199503) 
.................................
Epoch 1573 Error= 135716 0 (293444,199823) 
.................................
Epoch 1574 Error= 135760 0 (292406,200062) 
.................................
Epoch 1575 Error= 135681 0 (290516,198889) 
.................................
Epoch 1576 Error= 135642 0 (291102,199347) 
.................................
Epoch 1577 Error= 135628 0 (289582,200088) 
.................................
Epoch 1578 Error= 135684 0 (288848,202081) 
.................................
Epoch 1579 Error= 135709 0 (287777,199394) 
.................................
Epoch 1580 Error= 135655 0 (289119,199152) 
 counting_train_errors.................................

train1_NErrors= 36212/1.53189e+06 2.36388
Class01= 1134/1.49548e+06	0.0758285
Class11= 35078/36411	96.339

 counting_test_errors.........

test1_NErrors= 9214/391106 2.35588
Class01= 304/381827	0.0796172
Class11= 8910/9279	96.0233

.................................
Epoch 1581 Error= 135564 0 (282813,201865) 
.................................
Epoch 1582 Error= 135623 0 (284220,198446) 
.................................
Epoch 1583 Error= 135567 0 (284559,198410) 
.................................
Epoch 1584 Error= 135577 0 (285021,200840) 
.................................
Epoch 1585 Error= 135472 0 (282133,197126) 
.................................
Epoch 1586 Error= 135467 0 (282653,199584) 
.................................
Epoch 1587 Error= 135529 0 (279823,199144) 
.................................
Epoch 1588 Error= 135492 0 (279882,198656) 
.................................
Epoch 1589 Error= 135400 0 (280419,199386) 
.................................
Epoch 1590 Error= 135396 0 (280162,198766) 
 counting_train_errors.................................

train1_NErrors= 36161/1.53189e+06 2.36055
Class01= 489/1.49548e+06	0.0326986
Class11= 35672/36411	97.9704

 counting_test_errors.........

test1_NErrors= 9198/391106 2.35179
Class01= 121/381827	0.0316897
Class11= 9077/9279	97.823

.................................
Epoch 1591 Error= 135486 0 (279119,200417) 
.................................
Epoch 1592 Error= 135390 0 (275598,199051) 
.................................
Epoch 1593 Error= 135422 0 (277758,199667) 
.................................
Epoch 1594 Error= 135374 0 (279618,199930) 
.................................
Epoch 1595 Error= 135314 0 (275907,200321) 
.................................
Epoch 1596 Error= 135335 0 (279564,201257) 
.................................
Epoch 1597 Error= 135361 0 (277356,197517) 
.................................
Epoch 1598 Error= 135316 0 (275578,201416) 
.................................
Epoch 1599 Error= 135392 0 (276839,199342) 
.................................
Epoch 1600 Error= 135226 0 (276690,200981) 
 counting_train_errors.................................

train1_NErrors= 36188/1.53189e+06 2.36231
Class01= 365/1.49548e+06	0.0244069
Class11= 35823/36411	98.3851

 counting_test_errors.........

test1_NErrors= 9201/391106 2.35256
Class01= 77/381827	0.0201662
Class11= 9124/9279	98.3296

.................................
Epoch 1601 Error= 135276 0 (274542,198830) 
.................................
Epoch 1602 Error= 135254 0 (273327,199764) 
.................................
Epoch 1603 Error= 135264 0 (275018,200527) 
.................................
Epoch 1604 Error= 135306 0 (273948,199667) 
.................................
Epoch 1605 Error= 135247 0 (272637,198424) 
.................................
Epoch 1606 Error= 135171 0 (271788,201203) 
.................................
Epoch 1607 Error= 135145 0 (271333,200657) 
.................................
Epoch 1608 Error= 135188 0 (275228,201136) 
.................................
Epoch 1609 Error= 135192 0 (271202,199832) 
.................................
Epoch 1610 Error= 135141 0 (272695,202407) 
 counting_train_errors.................................

train1_NErrors= 36179/1.53189e+06 2.36172
Class01= 667/1.49548e+06	0.0446011
Class11= 35512/36411	97.531

 counting_test_errors.........

test1_NErrors= 9205/391106 2.35358
Class01= 170/381827	0.0445228
Class11= 9035/9279	97.3704

.................................
Epoch 1611 Error= 135126 0 (271974,199928) 
.................................
Epoch 1612 Error= 135121 0 (272099,201020) 
.................................
Epoch 1613 Error= 135082 0 (272241,201082) 
.................................
Epoch 1614 Error= 135075 0 (270661,202297) 
.................................
Epoch 1615 Error= 135095 0 (272121,202166) 
.................................
Epoch 1616 Error= 135051 0 (270123,202449) 
.................................
Epoch 1617 Error= 135173 0 (268199,199964) 
.................................
Epoch 1618 Error= 135113 0 (269702,202129) 
.................................
Epoch 1619 Error= 134956 0 (272006,202321) 
.................................
Epoch 1620 Error= 134988 0 (272572,203430) 
 counting_train_errors.................................

train1_NErrors= 36146/1.53189e+06 2.35957
Class01= 367/1.49548e+06	0.0245406
Class11= 35779/36411	98.2643

 counting_test_errors.........

test1_NErrors= 9205/391106 2.35358
Class01= 88/381827	0.0230471
Class11= 9117/9279	98.2541

.................................
Epoch 1621 Error= 135053 0 (266547,200819) 
.................................
Epoch 1622 Error= 135039 0 (271718,201458) 
.................................
Epoch 1623 Error= 134959 0 (268755,199922) 
.................................
Epoch 1624 Error= 134946 0 (268050,201191) 
.................................
Epoch 1625 Error= 134967 0 (269622,202945) 
.................................
Epoch 1626 Error= 135014 0 (267100,204588) 
.................................
Epoch 1627 Error= 134898 0 (266450,201068) 
.................................
Epoch 1628 Error= 134818 0 (269843,203783) 
.................................
Epoch 1629 Error= 134940 0 (270665,201531) 
.................................
Epoch 1630 Error= 134844 0 (269380,203398) 
 counting_train_errors.................................

train1_NErrors= 36210/1.53189e+06 2.36375
Class01= 1760/1.49548e+06	0.117688
Class11= 34450/36411	94.6143

 counting_test_errors.........

test1_NErrors= 9260/391106 2.36764
Class01= 511/381827	0.13383
Class11= 8749/9279	94.2882

.................................
Epoch 1631 Error= 134929 0 (270751,203326) 
.................................
Epoch 1632 Error= 134923 0 (267959,203281) 
.................................
Epoch 1633 Error= 134845 0 (265275,203598) 
.................................
Epoch 1634 Error= 134819 0 (269170,200247) 
.................................
Epoch 1635 Error= 134821 0 (265333,204372) 
.................................
Epoch 1636 Error= 134855 0 (268050,203527) 
.................................
Epoch 1637 Error= 134783 0 (269124,203652) 
.................................
Epoch 1638 Error= 134810 0 (266218,203655) 
.................................
Epoch 1639 Error= 134872 0 (263721,202904) 
.................................
Epoch 1640 Error= 134771 0 (267903,203344) 
 counting_train_errors.................................

train1_NErrors= 36133/1.53189e+06 2.35872
Class01= 917/1.49548e+06	0.0613181
Class11= 35216/36411	96.718

 counting_test_errors.........

test1_NErrors= 9184/391106 2.34821
Class01= 239/381827	0.0625938
Class11= 8945/9279	96.4005

.................................
Epoch 1641 Error= 134793 0 (264218,203312) 
.................................
Epoch 1642 Error= 134744 0 (265255,204484) 
.................................
Epoch 1643 Error= 134725 0 (264875,202769) 
.................................
Epoch 1644 Error= 134767 0 (262529,204209) 
.................................
Epoch 1645 Error= 134753 0 (266788,200898) 
.................................
Epoch 1646 Error= 134735 0 (262045,203834) 
.................................
Epoch 1647 Error= 134780 0 (262233,202295) 
.................................
Epoch 1648 Error= 134680 0 (262519,202537) 
.................................
Epoch 1649 Error= 134677 0 (263210,202582) 
.................................
Epoch 1650 Error= 134671 0 (265128,205761) 
 counting_train_errors.................................

train1_NErrors= 36130/1.53189e+06 2.35852
Class01= 1030/1.49548e+06	0.0688743
Class11= 35100/36411	96.3994

 counting_test_errors.........

test1_NErrors= 9213/391106 2.35563
Class01= 282/381827	0.0738554
Class11= 8931/9279	96.2496

.................................
Epoch 1651 Error= 134670 0 (258327,203543) 
.................................
Epoch 1652 Error= 134660 0 (262057,203495) 
.................................
Epoch 1653 Error= 134757 0 (260993,204518) 
.................................
Epoch 1654 Error= 134635 0 (261674,204401) 
.................................
Epoch 1655 Error= 134652 0 (259801,204144) 
.................................
Epoch 1656 Error= 134571 0 (262573,202815) 
.................................
Epoch 1657 Error= 134587 0 (258496,204763) 
.................................
Epoch 1658 Error= 134663 0 (261017,204606) 
.................................
Epoch 1659 Error= 134584 0 (260418,205981) 
.................................
Epoch 1660 Error= 134521 0 (257547,203627) 
 counting_train_errors.................................

train1_NErrors= 36127/1.53189e+06 2.35833
Class01= 560/1.49548e+06	0.0374462
Class11= 35567/36411	97.682

 counting_test_errors.........

test1_NErrors= 9189/391106 2.34949
Class01= 139/381827	0.0364039
Class11= 9050/9279	97.5321

.................................
Epoch 1661 Error= 134533 0 (259703,205655) 
.................................
Epoch 1662 Error= 134517 0 (258780,204819) 
.................................
Epoch 1663 Error= 134544 0 (260580,204483) 
.................................
Epoch 1664 Error= 134590 0 (257576,206254) 
.................................
Epoch 1665 Error= 134506 0 (260541,204072) 
.................................
Epoch 1666 Error= 134542 0 (257889,206242) 
.................................
Epoch 1667 Error= 134438 0 (259079,205463) 
.................................
Epoch 1668 Error= 134514 0 (258112,205032) 
.................................
Epoch 1669 Error= 134482 0 (259816,205934) 
.................................
Epoch 1670 Error= 134538 0 (254214,206754) 
 counting_train_errors.................................

train1_NErrors= 36068/1.53189e+06 2.35448
Class01= 1233/1.49548e+06	0.0824485
Class11= 34835/36411	95.6716

 counting_test_errors.........

test1_NErrors= 9208/391106 2.35435
Class01= 353/381827	0.0924502
Class11= 8855/9279	95.4305

.................................
Epoch 1671 Error= 134477 0 (258566,206746) 
.................................
Epoch 1672 Error= 134440 0 (258840,203554) 
.................................
Epoch 1673 Error= 134438 0 (255470,204507) 
.................................
Epoch 1674 Error= 134436 0 (257067,207208) 
.................................
Epoch 1675 Error= 134403 0 (257476,209255) 
.................................
Epoch 1676 Error= 134540 0 (253920,205303) 
.................................
Epoch 1677 Error= 134418 0 (252755,201926) 
.................................
Epoch 1678 Error= 134466 0 (253487,204544) 
.................................
Epoch 1679 Error= 134422 0 (252567,206711) 
.................................
Epoch 1680 Error= 134424 0 (252350,202438) 
 counting_train_errors.................................

train1_NErrors= 36059/1.53189e+06 2.35389
Class01= 1259/1.49548e+06	0.0841871
Class11= 34800/36411	95.5755

 counting_test_errors.........

test1_NErrors= 9197/391106 2.35154
Class01= 352/381827	0.0921883
Class11= 8845/9279	95.3228

.................................
Epoch 1681 Error= 134306 0 (256164,204317) 
.................................
Epoch 1682 Error= 134404 0 (253269,206470) 
.................................
Epoch 1683 Error= 134443 0 (252875,204911) 
.................................
Epoch 1684 Error= 134353 0 (249907,205482) 
.................................
Epoch 1685 Error= 134320 0 (252152,206642) 
.................................
Epoch 1686 Error= 134329 0 (252684,204727) 
.................................
Epoch 1687 Error= 134315 0 (248123,206920) 
.................................
Epoch 1688 Error= 134311 0 (253232,205751) 
.................................
Epoch 1689 Error= 134303 0 (250682,206287) 
.................................
Epoch 1690 Error= 134298 0 (250530,207407) 
 counting_train_errors.................................

train1_NErrors= 36060/1.53189e+06 2.35395
Class01= 1437/1.49548e+06	0.0960896
Class11= 34623/36411	95.0894

 counting_test_errors.........

test1_NErrors= 9201/391106 2.35256
Class01= 404/381827	0.105807
Class11= 8797/9279	94.8055

.................................
Epoch 1691 Error= 134261 0 (252835,208735) 
.................................
Epoch 1692 Error= 134243 0 (250696,209978) 
.................................
Epoch 1693 Error= 134279 0 (249600,206907) 
.................................
Epoch 1694 Error= 134284 0 (249422,209395) 
.................................
Epoch 1695 Error= 134270 0 (247600,206218) 
.................................
Epoch 1696 Error= 134267 0 (253950,207333) 
.................................
Epoch 1697 Error= 134262 0 (250377,206720) 
.................................
Epoch 1698 Error= 134243 0 (247251,205195) 
.................................
Epoch 1699 Error= 134209 0 (250691,208435) 
.................................
Epoch 1700 Error= 134243 0 (247088,206875) 
 counting_train_errors.................................

train1_NErrors= 36087/1.53189e+06 2.35572
Class01= 646/1.49548e+06	0.0431969
Class11= 35441/36411	97.336

 counting_test_errors.........

test1_NErrors= 9178/391106 2.34668
Class01= 160/381827	0.0419038
Class11= 9018/9279	97.1872

.................................
Epoch 1701 Error= 134262 0 (247901,203139) 
.................................
Epoch 1702 Error= 134241 0 (247777,209112) 
.................................
Epoch 1703 Error= 134186 0 (245753,206227) 
.................................
Epoch 1704 Error= 134160 0 (248701,206641) 
.................................
Epoch 1705 Error= 134171 0 (250614,206647) 
.................................
Epoch 1706 Error= 134215 0 (246130,207504) 
.................................
Epoch 1707 Error= 134158 0 (247659,208380) 
.................................
Epoch 1708 Error= 134185 0 (250206,208346) 
.................................
Epoch 1709 Error= 134173 0 (246779,207650) 
.................................
Epoch 1710 Error= 134223 0 (243987,208801) 
 counting_train_errors.................................

train1_NErrors= 35984/1.53189e+06 2.34899
Class01= 1152/1.49548e+06	0.0770322
Class11= 34832/36411	95.6634

 counting_test_errors.........

test1_NErrors= 9194/391106 2.35077
Class01= 329/381827	0.0861647
Class11= 8865/9279	95.5383

.................................
Epoch 1711 Error= 134164 0 (246966,208118) 
.................................
Epoch 1712 Error= 134106 0 (248790,211746) 
.................................
Epoch 1713 Error= 134127 0 (244194,207647) 
.................................
Epoch 1714 Error= 134088 0 (247107,208306) 
.................................
Epoch 1715 Error= 134083 0 (250129,210188) 
.................................
Epoch 1716 Error= 134083 0 (245754,208215) 
.................................
Epoch 1717 Error= 134109 0 (246571,209339) 
.................................
Epoch 1718 Error= 134066 0 (247231,207496) 
.................................
Epoch 1719 Error= 134141 0 (246742,207507) 
.................................
Epoch 1720 Error= 134062 0 (247061,208498) 
 counting_train_errors.................................

train1_NErrors= 35990/1.53189e+06 2.34939
Class01= 1022/1.49548e+06	0.0683393
Class11= 34968/36411	96.0369

 counting_test_errors.........

test1_NErrors= 9182/391106 2.3477
Class01= 280/381827	0.0733316
Class11= 8902/9279	95.9371

.................................
Epoch 1721 Error= 134095 0 (246181,213250) 
.................................
Epoch 1722 Error= 134063 0 (247443,208560) 
.................................
Epoch 1723 Error= 134037 0 (250013,211284) 
.................................
Epoch 1724 Error= 134049 0 (248408,210161) 
.................................
Epoch 1725 Error= 134034 0 (246854,207507) 
.................................
Epoch 1726 Error= 134043 0 (247317,211638) 
.................................
Epoch 1727 Error= 134059 0 (246098,209661) 
.................................
Epoch 1728 Error= 134047 0 (247007,210092) 
.................................
Epoch 1729 Error= 133948 0 (246262,212639) 
.................................
Epoch 1730 Error= 134042 0 (245307,210988) 
 counting_train_errors.................................

train1_NErrors= 36029/1.53189e+06 2.35193
Class01= 608/1.49548e+06	0.0406559
Class11= 35421/36411	97.281

 counting_test_errors.........

test1_NErrors= 9179/391106 2.34693
Class01= 156/381827	0.0408562
Class11= 9023/9279	97.2411

.................................
Epoch 1731 Error= 133998 0 (246489,211436) 
.................................
Epoch 1732 Error= 134002 0 (247213,212833) 
.................................
Epoch 1733 Error= 134044 0 (247500,210875) 
.................................
Epoch 1734 Error= 133968 0 (246322,210263) 
.................................
Epoch 1735 Error= 133930 0 (248615,213500) 
.................................
Epoch 1736 Error= 133931 0 (247573,211182) 
.................................
Epoch 1737 Error= 133903 0 (249197,212842) 
.................................
Epoch 1738 Error= 133989 0 (245716,212751) 
.................................
Epoch 1739 Error= 133925 0 (248631,213481) 
.................................
Epoch 1740 Error= 133974 0 (247545,211704) 
 counting_train_errors.................................

train1_NErrors= 36012/1.53189e+06 2.35082
Class01= 959/1.49548e+06	0.0641266
Class11= 35053/36411	96.2704

 counting_test_errors.........

test1_NErrors= 9204/391106 2.35333
Class01= 265/381827	0.0694032
Class11= 8939/9279	96.3358

.................................
Epoch 1741 Error= 133928 0 (248224,212412) 
.................................
Epoch 1742 Error= 133956 0 (247790,212655) 
.................................
Epoch 1743 Error= 133938 0 (247721,214427) 
.................................
Epoch 1744 Error= 133903 0 (249751,213669) 
.................................
Epoch 1745 Error= 133894 0 (250515,213375) 
.................................
Epoch 1746 Error= 133897 0 (250842,213419) 
.................................
Epoch 1747 Error= 133925 0 (249201,214344) 
.................................
Epoch 1748 Error= 133973 0 (251706,214126) 
.................................
Epoch 1749 Error= 133959 0 (249635,212697) 
.................................
Epoch 1750 Error= 133948 0 (248343,212675) 
 counting_train_errors.................................

train1_NErrors= 36043/1.53189e+06 2.35285
Class01= 1192/1.49548e+06	0.0797069
Class11= 34851/36411	95.7156

 counting_test_errors.........

test1_NErrors= 9190/391106 2.34975
Class01= 312/381827	0.0817124
Class11= 8878/9279	95.6784

.................................
Epoch 1751 Error= 133883 0 (248641,213358) 
.................................
Epoch 1752 Error= 133899 0 (250655,212645) 
.................................
Epoch 1753 Error= 133868 0 (250250,215197) 
.................................
Epoch 1754 Error= 133885 0 (250992,213756) 
.................................
Epoch 1755 Error= 133865 0 (248182,214085) 
.................................
Epoch 1756 Error= 133944 0 (248981,215553) 
.................................
Epoch 1757 Error= 133869 0 (250653,215666) 
.................................
Epoch 1758 Error= 133791 0 (252860,215687) 
.................................
Epoch 1759 Error= 133847 0 (251106,215178) 
.................................
Epoch 1760 Error= 133818 0 (252039,216610) 
 counting_train_errors.................................

train1_NErrors= 36001/1.53189e+06 2.3501
Class01= 831/1.49548e+06	0.0555675
Class11= 35170/36411	96.5917

 counting_test_errors.........

test1_NErrors= 9186/391106 2.34872
Class01= 226/381827	0.0591891
Class11= 8960/9279	96.5621

.................................
Epoch 1761 Error= 133779 0 (253857,214571) 
.................................
Epoch 1762 Error= 133776 0 (251066,217373) 
.................................
Epoch 1763 Error= 133833 0 (250878,217384) 
.................................
Epoch 1764 Error= 133850 0 (252992,215312) 
.................................
Epoch 1765 Error= 133809 0 (253596,216292) 
.................................
Epoch 1766 Error= 133859 0 (254725,216810) 
.................................
Epoch 1767 Error= 133761 0 (251721,216319) 
.................................
Epoch 1768 Error= 133766 0 (255392,216749) 
.................................
Epoch 1769 Error= 133738 0 (253832,216998) 
.................................
Epoch 1770 Error= 133737 0 (253659,215526) 
 counting_train_errors.................................

train1_NErrors= 35995/1.53189e+06 2.34971
Class01= 669/1.49548e+06	0.0447348
Class11= 35326/36411	97.0201

 counting_test_errors.........

test1_NErrors= 9161/391106 2.34233
Class01= 166/381827	0.0434752
Class11= 8995/9279	96.9393

.................................
Epoch 1771 Error= 133779 0 (256833,214995) 
.................................
Epoch 1772 Error= 133800 0 (253359,216463) 
.................................
Epoch 1773 Error= 133695 0 (255178,216543) 
.................................
Epoch 1774 Error= 133753 0 (255334,214811) 
.................................
Epoch 1775 Error= 133796 0 (255220,216415) 
.................................
Epoch 1776 Error= 133697 0 (253494,216308) 
.................................
Epoch 1777 Error= 133749 0 (254655,216836) 
.................................
Epoch 1778 Error= 133727 0 (256924,219695) 
.................................
Epoch 1779 Error= 133759 0 (254862,218887) 
.................................
Epoch 1780 Error= 133730 0 (256071,219654) 
 counting_train_errors.................................

train1_NErrors= 35962/1.53189e+06 2.34756
Class01= 1221/1.49548e+06	0.0816461
Class11= 34741/36411	95.4135

 counting_test_errors.........

test1_NErrors= 9201/391106 2.35256
Class01= 339/381827	0.0887837
Class11= 8862/9279	95.506

.................................
Epoch 1781 Error= 133711 0 (258344,218282) 
.................................
Epoch 1782 Error= 133701 0 (257219,216410) 
.................................
Epoch 1783 Error= 133699 0 (258312,218040) 
.................................
Epoch 1784 Error= 133706 0 (257575,219675) 
.................................
Epoch 1785 Error= 133695 0 (256701,220278) 
.................................
Epoch 1786 Error= 133691 0 (260072,221067) 
.................................
Epoch 1787 Error= 133710 0 (257036,220462) 
.................................
Epoch 1788 Error= 133614 0 (261409,216426) 
.................................
Epoch 1789 Error= 133640 0 (259451,220290) 
.................................
Epoch 1790 Error= 133673 0 (257991,221448) 
 counting_train_errors.................................

train1_NErrors= 35956/1.53189e+06 2.34717
Class01= 786/1.49548e+06	0.0525584
Class11= 35170/36411	96.5917

 counting_test_errors.........

test1_NErrors= 9162/391106 2.34259
Class01= 207/381827	0.054213
Class11= 8955/9279	96.5082

.................................
Epoch 1791 Error= 133674 0 (261716,221392) 
.................................
Epoch 1792 Error= 133653 0 (259398,220314) 
.................................
Epoch 1793 Error= 133659 0 (260014,220100) 
.................................
Epoch 1794 Error= 133630 0 (258734,221195) 
.................................
Epoch 1795 Error= 133665 0 (262009,221921) 
.................................
Epoch 1796 Error= 133597 0 (260242,219499) 
.................................
Epoch 1797 Error= 133588 0 (259585,220276) 
.................................
Epoch 1798 Error= 133669 0 (264966,219551) 
.................................
Epoch 1799 Error= 133624 0 (261932,222873) 
.................................
Epoch 1800 Error= 133612 0 (262473,221452) 
 counting_train_errors.................................

train1_NErrors= 35979/1.53189e+06 2.34867
Class01= 1369/1.49548e+06	0.0915426
Class11= 34610/36411	95.0537

 counting_test_errors.........

test1_NErrors= 9182/391106 2.3477
Class01= 366/381827	0.0958549
Class11= 8816/9279	95.0102

.................................
Epoch 1801 Error= 133615 0 (264026,221553) 
.................................
Epoch 1802 Error= 133588 0 (264932,221253) 
.................................
Epoch 1803 Error= 133566 0 (266572,222390) 
.................................
Epoch 1804 Error= 133592 0 (266692,223903) 
.................................
Epoch 1805 Error= 133576 0 (266971,226232) 
.................................
Epoch 1806 Error= 133556 0 (266533,223280) 
.................................
Epoch 1807 Error= 133543 0 (266610,221022) 
.................................
Epoch 1808 Error= 133622 0 (268077,224039) 
.................................
Epoch 1809 Error= 133567 0 (269282,223234) 
.................................
Epoch 1810 Error= 133647 0 (266508,221234) 
 counting_train_errors.................................

train1_NErrors= 35938/1.53189e+06 2.34599
Class01= 823/1.49548e+06	0.0550325
Class11= 35115/36411	96.4406

 counting_test_errors.........

test1_NErrors= 9173/391106 2.3454
Class01= 222/381827	0.0581415
Class11= 8951/9279	96.4651

.................................
Epoch 1811 Error= 133576 0 (266547,220640) 
.................................
Epoch 1812 Error= 133563 0 (268700,220230) 
.................................
Epoch 1813 Error= 133593 0 (269464,223311) 
.................................
Epoch 1814 Error= 133574 0 (268430,221772) 
.................................
Epoch 1815 Error= 133504 0 (270922,222099) 
.................................
Epoch 1816 Error= 133538 0 (271867,223478) 
.................................
Epoch 1817 Error= 133542 0 (269851,224115) 
.................................
Epoch 1818 Error= 133423 0 (271071,221830) 
.................................
Epoch 1819 Error= 133549 0 (271759,224164) 
.................................
Epoch 1820 Error= 133529 0 (270392,222028) 
 counting_train_errors.................................

train1_NErrors= 35933/1.53189e+06 2.34566
Class01= 959/1.49548e+06	0.0641266
Class11= 34974/36411	96.0534

 counting_test_errors.........

test1_NErrors= 9186/391106 2.34872
Class01= 261/381827	0.0683556
Class11= 8925/9279	96.1849

.................................
Epoch 1821 Error= 133473 0 (277823,223886) 
.................................
Epoch 1822 Error= 133548 0 (270027,222163) 
.................................
Epoch 1823 Error= 133520 0 (276495,223652) 
.................................
Epoch 1824 Error= 133494 0 (275507,222432) 
.................................
Epoch 1825 Error= 133505 0 (273493,222140) 
.................................
Epoch 1826 Error= 133538 0 (274041,220530) 
.................................
Epoch 1827 Error= 133501 0 (275291,219925) 
.................................
Epoch 1828 Error= 133483 0 (276168,221239) 
.................................
Epoch 1829 Error= 133480 0 (275805,222369) 
.................................
Epoch 1830 Error= 133464 0 (277010,222331) 
 counting_train_errors.................................

train1_NErrors= 35912/1.53189e+06 2.34429
Class01= 1138/1.49548e+06	0.076096
Class11= 34774/36411	95.5041

 counting_test_errors.........

test1_NErrors= 9175/391106 2.34591
Class01= 301/381827	0.0788315
Class11= 8874/9279	95.6353

.................................
Epoch 1831 Error= 133483 0 (280204,220382) 
.................................
Epoch 1832 Error= 133489 0 (272057,220551) 
.................................
Epoch 1833 Error= 133508 0 (279374,222615) 
.................................
Epoch 1834 Error= 133443 0 (282763,218236) 
.................................
Epoch 1835 Error= 133365 0 (280136,220862) 
.................................
Epoch 1836 Error= 133479 0 (276675,222132) 
.................................
Epoch 1837 Error= 133468 0 (282925,219603) 
.................................
Epoch 1838 Error= 133471 0 (279902,222162) 
.................................
Epoch 1839 Error= 133403 0 (280604,221521) 
.................................
Epoch 1840 Error= 133373 0 (280600,220586) 
 counting_train_errors.................................

train1_NErrors= 35960/1.53189e+06 2.34743
Class01= 799/1.49548e+06	0.0534277
Class11= 35161/36411	96.567

 counting_test_errors.........

test1_NErrors= 9167/391106 2.34387
Class01= 201/381827	0.0526416
Class11= 8966/9279	96.6268

.................................
Epoch 1841 Error= 133462 0 (282069,222072) 
.................................
Epoch 1842 Error= 133433 0 (278422,221180) 
.................................
Epoch 1843 Error= 133371 0 (283309,217778) 
.................................
Epoch 1844 Error= 133431 0 (281906,221367) 
.................................
Epoch 1845 Error= 133387 0 (281613,223576) 
.................................
Epoch 1846 Error= 133343 0 (284979,219054) 
.................................
Epoch 1847 Error= 133419 0 (282776,220739) 
.................................
Epoch 1848 Error= 133348 0 (285233,220146) 
.................................
Epoch 1849 Error= 133378 0 (286833,222577) 
.................................
Epoch 1850 Error= 133412 0 (285275,220213) 
 counting_train_errors.................................

train1_NErrors= 36004/1.53189e+06 2.3503
Class01= 570/1.49548e+06	0.0381149
Class11= 35434/36411	97.3167

 counting_test_errors.........

test1_NErrors= 9186/391106 2.34872
Class01= 150/381827	0.0392848
Class11= 9036/9279	97.3812

.................................
Epoch 1851 Error= 133358 0 (286111,218872) 
.................................
Epoch 1852 Error= 133349 0 (286231,220892) 
.................................
Epoch 1853 Error= 133411 0 (289161,221158) 
.................................
Epoch 1854 Error= 133433 0 (283424,220116) 
.................................
Epoch 1855 Error= 133490 0 (283390,218916) 
.................................
Epoch 1856 Error= 133301 0 (287154,218546) 
.................................
Epoch 1857 Error= 133378 0 (284753,218800) 
.................................
Epoch 1858 Error= 133371 0 (290405,218421) 
.................................
Epoch 1859 Error= 133330 0 (289535,216243) 
.................................
Epoch 1860 Error= 133343 0 (287086,219956) 
 counting_train_errors.................................

train1_NErrors= 35959/1.53189e+06 2.34736
Class01= 672/1.49548e+06	0.0449354
Class11= 35287/36411	96.913

 counting_test_errors.........

test1_NErrors= 9164/391106 2.3431
Class01= 165/381827	0.0432133
Class11= 8999/9279	96.9824

.................................
Epoch 1861 Error= 133344 0 (292604,217874) 
.................................
Epoch 1862 Error= 133354 0 (290269,219221) 
.................................
Epoch 1863 Error= 133288 0 (290090,222596) 
.................................
Epoch 1864 Error= 133349 0 (288057,218407) 
.................................
Epoch 1865 Error= 133318 0 (288343,216126) 
.................................
Epoch 1866 Error= 133328 0 (290032,216866) 
.................................
Epoch 1867 Error= 133357 0 (292436,217052) 
.................................
Epoch 1868 Error= 133300 0 (286845,217312) 
.................................
Epoch 1869 Error= 133356 0 (290202,216194) 
.................................
Epoch 1870 Error= 133292 0 (289417,218229) 
 counting_train_errors.................................

train1_NErrors= 35959/1.53189e+06 2.34736
Class01= 730/1.49548e+06	0.0488138
Class11= 35229/36411	96.7537

 counting_test_errors.........

test1_NErrors= 9169/391106 2.34438
Class01= 193/381827	0.0505465
Class11= 8976/9279	96.7346

.................................
Epoch 1871 Error= 133269 0 (291507,218132) 
.................................
Epoch 1872 Error= 133379 0 (293281,219817) 
.................................
Epoch 1873 Error= 133299 0 (292585,217322) 
.................................
Epoch 1874 Error= 133276 0 (290776,218138) 
.................................
Epoch 1875 Error= 133264 0 (293141,218184) 
.................................
Epoch 1876 Error= 133311 0 (297008,218025) 
.................................
Epoch 1877 Error= 133327 0 (292350,216824) 
.................................
Epoch 1878 Error= 133296 0 (294646,214598) 
.................................
Epoch 1879 Error= 133322 0 (295249,219258) 
.................................
Epoch 1880 Error= 133333 0 (296511,214589) 
 counting_train_errors.................................

train1_NErrors= 35979/1.53189e+06 2.34867
Class01= 660/1.49548e+06	0.044133
Class11= 35319/36411	97.0009

 counting_test_errors.........

test1_NErrors= 9165/391106 2.34335
Class01= 163/381827	0.0426895
Class11= 9002/9279	97.0148

.................................
Epoch 1881 Error= 133211 0 (294583,215549) 
.................................
Epoch 1882 Error= 133268 0 (296546,217339) 
.................................
Epoch 1883 Error= 133319 0 (295951,219695) 
.................................
Epoch 1884 Error= 133261 0 (296801,214951) 
.................................
Epoch 1885 Error= 133269 0 (296376,214450) 
.................................
Epoch 1886 Error= 133248 0 (297167,214445) 
.................................
Epoch 1887 Error= 133255 0 (294809,217615) 
.................................
Epoch 1888 Error= 133269 0 (295031,217078) 
.................................
Epoch 1889 Error= 133309 0 (296358,214280) 
.................................
Epoch 1890 Error= 133255 0 (297775,219267) 
 counting_train_errors.................................

train1_NErrors= 35973/1.53189e+06 2.34828
Class01= 670/1.49548e+06	0.0448017
Class11= 35303/36411	96.957

 counting_test_errors.........

test1_NErrors= 9182/391106 2.3477
Class01= 174/381827	0.0455704
Class11= 9008/9279	97.0794

.................................
Epoch 1891 Error= 133349 0 (294058,215878) 
.................................
Epoch 1892 Error= 133204 0 (300776,215779) 
.................................
Epoch 1893 Error= 133211 0 (297929,214515) 
.................................
Epoch 1894 Error= 133226 0 (300850,214716) 
.................................
Epoch 1895 Error= 133220 0 (298991,218448) 
.................................
Epoch 1896 Error= 133257 0 (295874,216770) 
.................................
Epoch 1897 Error= 133153 0 (302671,216607) 
.................................
Epoch 1898 Error= 133149 0 (301414,215437) 
.................................
Epoch 1899 Error= 133177 0 (298303,216414) 
.................................
Epoch 1900 Error= 133239 0 (298231,216856) 
 counting_train_errors.................................

train1_NErrors= 36000/1.53189e+06 2.35004
Class01= 852/1.49548e+06	0.0569717
Class11= 35148/36411	96.5313

 counting_test_errors.........

test1_NErrors= 9175/391106 2.34591
Class01= 216/381827	0.0565701
Class11= 8959/9279	96.5514

.................................
Epoch 1901 Error= 133173 0 (301492,215761) 
.................................
Epoch 1902 Error= 133193 0 (300797,215350) 
.................................
Epoch 1903 Error= 133232 0 (300916,215650) 
.................................
Epoch 1904 Error= 133213 0 (301289,214805) 
.................................
Epoch 1905 Error= 133241 0 (301259,214330) 
.................................
Epoch 1906 Error= 133156 0 (304593,216323) 
.................................
Epoch 1907 Error= 133118 0 (301682,214075) 
.................................
Epoch 1908 Error= 133121 0 (301020,214045) 
.................................
Epoch 1909 Error= 133159 0 (306100,216481) 
.................................
Epoch 1910 Error= 133216 0 (302809,213761) 
 counting_train_errors.................................

train1_NErrors= 35904/1.53189e+06 2.34377
Class01= 1089/1.49548e+06	0.0728195
Class11= 34815/36411	95.6167

 counting_test_errors.........

test1_NErrors= 9154/391106 2.34054
Class01= 279/381827	0.0730697
Class11= 8875/9279	95.6461

.................................
Epoch 1911 Error= 133131 0 (302418,213468) 
.................................
Epoch 1912 Error= 133147 0 (305340,214830) 
.................................
Epoch 1913 Error= 133150 0 (306123,211716) 
.................................
Epoch 1914 Error= 133186 0 (302243,213681) 
.................................
Epoch 1915 Error= 133194 0 (303559,216522) 
.................................
Epoch 1916 Error= 133192 0 (305231,214953) 
.................................
Epoch 1917 Error= 133132 0 (302413,211979) 
.................................
Epoch 1918 Error= 133188 0 (301120,214716) 
.................................
Epoch 1919 Error= 133134 0 (308153,213988) 
.................................
Epoch 1920 Error= 133136 0 (304081,214644) 
 counting_train_errors.................................

train1_NErrors= 35901/1.53189e+06 2.34358
Class01= 1163/1.49548e+06	0.0777677
Class11= 34738/36411	95.4052

 counting_test_errors.........

test1_NErrors= 9154/391106 2.34054
Class01= 303/381827	0.0793553
Class11= 8851/9279	95.3874

.................................
Epoch 1921 Error= 133199 0 (302706,215322) 
.................................
Epoch 1922 Error= 133144 0 (313787,209152) 
.................................
Epoch 1923 Error= 133132 0 (300418,215836) 
.................................
Epoch 1924 Error= 133146 0 (303653,212051) 
.................................
Epoch 1925 Error= 133129 0 (304727,211722) 
.................................
Epoch 1926 Error= 133050 0 (303941,211715) 
.................................
Epoch 1927 Error= 133141 0 (305264,212172) 
.................................
Epoch 1928 Error= 133132 0 (305132,210150) 
.................................
Epoch 1929 Error= 133099 0 (303896,211387) 
.................................
Epoch 1930 Error= 133136 0 (307722,213003) 
 counting_train_errors.................................

train1_NErrors= 35890/1.53189e+06 2.34286
Class01= 1113/1.49548e+06	0.0744243
Class11= 34777/36411	95.5123

 counting_test_errors.........

test1_NErrors= 9156/391106 2.34105
Class01= 299/381827	0.0783077
Class11= 8857/9279	95.4521

.................................
Epoch 1931 Error= 133016 0 (301602,212431) 
.................................
Epoch 1932 Error= 133124 0 (307402,213395) 
.................................
Epoch 1933 Error= 133126 0 (310676,211403) 
.................................
Epoch 1934 Error= 133081 0 (302527,212435) 
.................................
Epoch 1935 Error= 133129 0 (316341,210971) 
.................................
Epoch 1936 Error= 133072 0 (305667,211344) 
.................................
Epoch 1937 Error= 133083 0 (306786,211976) 
.................................
Epoch 1938 Error= 133062 0 (306524,212729) 
.................................
Epoch 1939 Error= 133094 0 (305676,213374) 
.................................
Epoch 1940 Error= 133121 0 (307996,212785) 
 counting_train_errors.................................

train1_NErrors= 36058/1.53189e+06 2.35382
Class01= 1622/1.49548e+06	0.10846
Class11= 34436/36411	94.5758

 counting_test_errors.........

test1_NErrors= 9232/391106 2.36049
Class01= 437/381827	0.11445
Class11= 8795/9279	94.7839

.................................
Epoch 1941 Error= 133109 0 (304820,211871) 
.................................
Epoch 1942 Error= 133065 0 (301765,213360) 
.................................
Epoch 1943 Error= 133103 0 (308329,209781) 
.................................
Epoch 1944 Error= 133053 0 (302738,207255) 
.................................
Epoch 1945 Error= 133040 0 (306890,210885) 
.................................
Epoch 1946 Error= 133110 0 (307675,210377) 
.................................
Epoch 1947 Error= 132953 0 (301121,209988) 
.................................
Epoch 1948 Error= 133070 0 (308624,210661) 
.................................
Epoch 1949 Error= 133058 0 (316334,216023) 
.................................
Epoch 1950 Error= 133050 0 (306180,212944) 
 counting_train_errors.................................

train1_NErrors= 35981/1.53189e+06 2.3488
Class01= 632/1.49548e+06	0.0422607
Class11= 35349/36411	97.0833

 counting_test_errors.........

test1_NErrors= 9165/391106 2.34335
Class01= 153/381827	0.0400705
Class11= 9012/9279	97.1225

.................................
Epoch 1951 Error= 132959 0 (303178,211786) 
.................................
Epoch 1952 Error= 133075 0 (305413,210519) 
.................................
Epoch 1953 Error= 133007 0 (306481,212124) 
.................................
Epoch 1954 Error= 133054 0 (305409,207315) 
.................................
Epoch 1955 Error= 133007 0 (308703,209488) 
.................................
Epoch 1956 Error= 133006 0 (304288,211093) 
.................................
Epoch 1957 Error= 133064 0 (324833,211461) 
.................................
Epoch 1958 Error= 133005 0 (303783,209723) 
.................................
Epoch 1959 Error= 133050 0 (305354,210329) 
.................................
Epoch 1960 Error= 133038 0 (303730,206733) 
 counting_train_errors.................................

train1_NErrors= 35899/1.53189e+06 2.34345
Class01= 1045/1.49548e+06	0.0698773
Class11= 34854/36411	95.7238

 counting_test_errors.........

test1_NErrors= 9159/391106 2.34182
Class01= 275/381827	0.0720221
Class11= 8884/9279	95.7431

.................................
Epoch 1961 Error= 132996 0 (304436,206913) 
.................................
Epoch 1962 Error= 132955 0 (308023,211354) 
.................................
Epoch 1963 Error= 133018 0 (305096,210261) 
.................................
Epoch 1964 Error= 132932 0 (302199,211025) 
.................................
Epoch 1965 Error= 133003 0 (305480,213048) 
.................................
Epoch 1966 Error= 133002 0 (313302,207622) 
.................................
Epoch 1967 Error= 132976 0 (305800,207800) 
.................................
Epoch 1968 Error= 132986 0 (307414,210088) 
.................................
Epoch 1969 Error= 132994 0 (308624,208649) 
.................................
Epoch 1970 Error= 133036 0 (329644,208165) 
 counting_train_errors.................................

train1_NErrors= 35928/1.53189e+06 2.34534
Class01= 1271/1.49548e+06	0.0849895
Class11= 34657/36411	95.1828

 counting_test_errors.........

test1_NErrors= 9178/391106 2.34668
Class01= 350/381827	0.0916645
Class11= 8828/9279	95.1396

.................................
Epoch 1971 Error= 132972 0 (305959,207514) 
.................................
Epoch 1972 Error= 132879 0 (305394,207635) 
.................................
Epoch 1973 Error= 132979 0 (307506,209519) 
.................................
Epoch 1974 Error= 133779 0 (360449,205146) 
.................................
Epoch 1975 Error= 133005 0 (292225,210116) 
.................................
Epoch 1976 Error= 133000 0 (295793,207929) 
.................................
Epoch 1977 Error= 133001 0 (300343,224597) 
.................................
Epoch 1978 Error= 132938 0 (296879,206689) 
.................................
Epoch 1979 Error= 132939 0 (300564,204249) 
.................................
Epoch 1980 Error= 132975 0 (298863,203154) 
 counting_train_errors.................................

train1_NErrors= 35923/1.53189e+06 2.34501
Class01= 1439/1.49548e+06	0.0962234
Class11= 34484/36411	94.7076

 counting_test_errors.........

test1_NErrors= 9169/391106 2.34438
Class01= 375/381827	0.098212
Class11= 8794/9279	94.7731

.................................
Epoch 1981 Error= 132909 0 (303278,205131) 
.................................
Epoch 1982 Error= 133031 0 (308869,205262) 
.................................
Epoch 1983 Error= 132931 0 (302004,208697) 
.................................
Epoch 1984 Error= 133010 0 (299635,225278) 
.................................
Epoch 1985 Error= 132949 0 (301968,202921) 
.................................
Epoch 1986 Error= 132969 0 (308654,202318) 
.................................
Epoch 1987 Error= 132898 0 (302942,202798) 
.................................
Epoch 1988 Error= 132877 0 (303083,204743) 
.................................
Epoch 1989 Error= 132904 0 (303679,204912) 
.................................
Epoch 1990 Error= 132872 0 (306604,205546) 
 counting_train_errors.................................

train1_NErrors= 35907/1.53189e+06 2.34397
Class01= 1029/1.49548e+06	0.0688074
Class11= 34878/36411	95.7897

 counting_test_errors.........

test1_NErrors= 9144/391106 2.33799
Class01= 260/381827	0.0680937
Class11= 8884/9279	95.7431

.................................
Epoch 1991 Error= 132849 0 (310889,205063) 
.................................
Epoch 1992 Error= 132860 0 (304185,208490) 
.................................
Epoch 1993 Error= 132970 0 (303707,208032) 
.................................
Epoch 1994 Error= 132871 0 (303774,207505) 
.................................
Epoch 1995 Error= 132840 0 (307535,203565) 
.................................
Epoch 1996 Error= 132951 0 (305787,221109) 
.................................
Epoch 1997 Error= 132881 0 (307982,206980) 
.................................
Epoch 1998 Error= 132854 0 (303871,207325) 
.................................
Epoch 1999 Error= 132819 0 (306116,209296) 
.................................
Epoch 2000 Error= 132886 0 (308618,205283) 
 counting_train_errors.................................

train1_NErrors= 35887/1.53189e+06 2.34266
Class01= 1256/1.49548e+06	0.0839865
Class11= 34631/36411	95.1114

 counting_test_errors.........

test1_NErrors= 9162/391106 2.34259
Class01= 334/381827	0.0874742
Class11= 8828/9279	95.1396
