# Supplementary material for: Prediction of polyproline II secondary structure propensity in proteins
Source: R Soc Open Sci. 2020 Jan 15;7(1):191239. doi: 10.1098/rsos.191239 (PMC7029904; doi:10.1098/rsos.191239)
Supplement: Supplementary Code [file rsos191239supp2.zip › models/PPIIH_None_aln=False_oneHot=True_iupred=True_espritz=True_paleale=False_charge=True_removeNegativeOnlyChains_strictPPIIDefinition/fold0/final_trained-2000.model]

24 2 10 0
10 10 10 3 3 10 7 1 0 1 1
0.8 
24 2 10 0 1
10 10 10 3 3 1 0 0
2 10 1 140 1 1 1
2
0
10
1 1 1 1 1 1 1 1 1 1 
0.55537 -0.536168 -0.54837 -0.603318 -0.463503 -1.14589 0.523893 -0.667051 -0.717584 -0.65313 2.2104
-0.542674 0.474845 0.538817 0.580667 0.504764 1.17884 -0.460283 0.688958 0.733254 0.616344 -2.2493
10
1
140
24 1 1 1 1 1 1 1 1 1 1 1 1 1 1 1 1 1 1 1 1 1 1 1 1 1 1 1 1 1 1 1 1 1 1 1 1 1 1 1 1 1 1 1 1 1 1 1 1 1 1 1 1 1 1 1 1 1 1 1 1 1 1 1 1 1 1 1 1 1 1 1 1 1 1 1 1 1 1 1 1 1 1 1 1 1 1 1 1 1 1 1 1 1 1 1 1 1 1 1 1 1 1 1 1 1 1 1 1 1 1 1 1 1 1 1 1 1 1 1 1 1 1 1 1 1 1 1 1 1 1 1 1 1 1 1 1 1 1 1 1 
0.00296767 0.0456363 -0.146738 0.0439626 0.2194 0.239034 -0.275733 -0.10177 -0.0322653 0.00817083 -0.123574 -0.226612 0.148334 0.139152 0.439227 0.11682 -0.348498 0.293464 0.395943 0.228712 0.0927932 -0.461227 0.364461 -0.0170352 -0.0495058 -0.0881264 -0.0646408 0.0207523 0.0924314 0.183409 -0.409111 -0.182107 -0.00876787 0.200814 0.198428 -0.277118 0.0293921 0.175147 0.0648336 0.0768142 -0.503121 -0.334082 0.0476638 -0.264685 -0.225455 -0.145418 0.0778523 0.466833 0.108337 -0.145462 0.235132 0.0309447 -0.0575894 0.196833 -0.187713 0.140405 0.0336042 0.180903 -0.0498019 -0.212231 -0.14907 0.421759 -0.0571395 -0.114119 -0.307119 0.0786915 -0.153892 0.04881 -0.0597825 -0.10618 0.195422 0.352541 0.0741658 -0.448033 -0.188474 -0.23374 -0.39757 -0.0469233 0.057743 0.311277 0.40995 -0.359882 -0.0205353 -0.123439 0.305128 0.0945263 0.0112917 0.127626 -0.0427377 -0.177632 0.0170206 0.0260474 0.0946343 0.0727442 0.113319 0.183764 0.0554974 0.193029 -0.0515722 0.0776554 0.0611291 0.0576339 -0.0534258 0.128065 -0.0724873 -0.0669747 -0.293606 0.155568 0.254281 -0.274953 -0.312635 -0.290247 -0.127887 0.127886 0.0833732 -0.219994 -0.466891 0.103892 -0.158837 0.292681 -0.166066 -0.599137 0.220333 0.309796 0.113986 -0.144716 -0.57082 0.248521 -0.292668 0.00918286 -0.47288 -0.325726 -0.119813 0.404963 -0.211651 -0.0628003 -0.262435 -0.0135706 0.173701 0.304385 -0.297088 -0.214032 -0.225588 0.238471 -0.320407 0.0492108 0.0969566 -0.0707405 0.0550354 -0.0760477 -0.0635542 0.335597 -0.00025652 0.130141 -0.0239515 -0.176308 0.35664 0.0598551 -0.127379 0.186476 0.000635058 0.0234121 0.178819 -0.187679 1.21831
-0.000295047 -0.124817 -0.289122 -0.189226 0.446899 0.0230698 0.417651 -0.212813 -0.242014 0.253709 -0.27136 -0.229944 -0.143896 -0.41729 0.122633 0.211357 -0.495783 0.0594638 0.122272 -0.0093404 0.152567 0.48593 -0.426982 -0.165423 0.0493715 0.0343299 0.104333 0.156224 0.0799876 0.0229601 -0.32624 -0.0769549 0.177607 -0.0296529 0.0355381 -0.0989731 -0.137172 -0.000991049 -0.00330564 0.237065 -0.225317 -0.322196 0.192731 -0.0199189 -0.108523 0.157083 -0.0931347 -0.0324041 0.00183514 -0.010355 0.635319 0.158228 0.0500262 -0.0346037 0.0569673 0.0445598 -0.0969545 -0.0421816 -0.0017151 0.133572 0.517106 0.117627 0.0678114 0.10992 -0.110948 0.0708447 -0.0111923 -0.314434 -0.0458331 0.134784 0.131593 0.132003 -0.154876 -0.0325901 0.535406 -0.0864395 0.0615732 -0.243208 -0.0665033 -0.054378 -0.13597 -0.211294 -0.0844796 -0.169968 0.191546 0.0707977 0.211676 0.091676 0.0347022 -0.200283 -0.52645 0.0606582 -0.0429645 0.157606 0.0713807 -0.219295 0.179645 0.315713 -0.205627 -0.00241575 0.103459 -0.055958 -0.0800534 -0.191062 0.0817984 -0.0490931 -0.296331 0.0677027 0.154683 -0.0704221 0.0331673 -0.0244433 -0.0850294 0.10494 -0.149005 0.687869 -0.255612 0.157465 0.200314 0.314876 -0.0841917 -0.289481 0.0269499 -0.424923 0.254574 0.0265525 -0.091349 0.1166 -0.0956909 -0.0383562 -0.00194205 0.194316 -0.130683 -0.143079 0.456951 -0.241845 0.394997 -0.25673 0.103195 -0.188373 -0.288879 0.524364 -0.186658 0.233879 -0.518247 0.274256 0.199723 -0.736702 0.38786 -0.423839 0.608285 0.191006 -0.178415 -0.523852 0.26385 0.295499 0.187551 0.18615 -0.33215 -0.135186 0.210538 0.515833 0.0844189 0.00136625 -0.777577
-8.01295e-05 0.1125 -0.110316 -0.00593396 -0.225239 -0.117462 0.522148 -0.0742976 0.150262 -0.0961463 0.261685 -0.0609239 -0.0318575 -0.263755 -0.0346846 0.110429 -0.215415 -0.188559 -0.407497 0.0722001 0.0328603 0.0529036 0.0718345 0.0127157 -0.182039 -0.0360894 -0.0378126 0.00266904 -0.000397647 0.0900469 -0.0878556 -0.000649531 -0.238147 0.145871 0.0374973 -0.123396 -0.239042 0.0770919 -0.156465 0.132092 0.203989 -0.0771749 -0.291487 -0.297926 -0.237806 0.229514 0.0136951 0.0884452 -0.313332 -0.14233 0.369622 0.323518 -0.287456 0.132913 -0.134061 -0.0813242 -0.118408 -0.18118 0.00405715 0.205294 0.0968306 -0.129439 0.112515 -0.0325222 0.175806 0.0666709 -0.116519 -0.224331 -0.012354 0.0985037 0.219754 -0.101057 -0.299923 -0.322729 -0.26686 0.0788723 0.132652 0.270055 0.03896 -0.139889 -0.176693 0.0245645 -0.421783 0.481468 0.452931 0.0442055 0.0541277 0.354611 -0.171104 -0.206156 -0.339229 0.0359486 0.116842 0.171564 -0.0155713 0.0154921 -0.0680806 0.0810338 0.113229 0.00895831 0.0876338 0.0851893 -0.0406935 0.103062 -0.298752 0.142804 -0.216907 0.0171189 0.0960805 -0.101913 -0.126531 -0.0789183 0.00151401 -0.0748804 0.0115776 -0.122057 -0.192586 -0.176119 -0.317303 -0.0990882 0.255437 0.253828 0.257437 -0.106558 0.0305105 0.0809839 0.0129794 -0.0877381 0.227434 -0.275153 -0.177014 0.297267 -0.207262 -0.132679 -0.397016 0.174838 -0.106651 -0.314221 0.371724 -0.241769 0.437393 0.174851 -0.203273 -0.250604 0.124432 0.327583 0.345794 0.0402857 0.0136432 -0.207202 0.107188 0.672782 0.186865 0.160436 0.251314 -0.34631 -0.230972 0.270362 -0.0754968 -0.0474274 -0.102343 -0.0701406 0.0824535 -0.00173474 -0.629106
0.00278094 0.102983 0.087549 0.0863192 0.178536 0.0049641 0.31231 0.115647 -0.0716345 -0.130251 0.108082 0.17478 -0.190472 -0.433456 0.0566535 -0.172729 0.106911 -0.0526945 -0.226049 -0.0249404 -0.234441 0.316286 -0.162045 -0.123659 0.0115933 -0.0483929 -0.147008 -0.0618661 0.0783621 0.0901759 0.0479047 0.201367 -0.0977617 -0.267621 -0.273304 0.0152185 -0.0270289 0.127199 -0.0823496 0.0292896 -0.0321508 0.265075 -0.353229 -0.128445 -0.259898 0.257737 0.354801 0.273284 0.30124 -0.539956 0.337641 0.590097 -0.497316 0.0251245 0.236203 -0.151436 0.10732 0.0230966 0.0588846 -0.0499654 0.238754 -0.143947 0.0420892 0.235371 0.420668 0.186994 0.114922 0.292108 -0.221241 -0.221065 -0.378376 0.0278425 -0.190554 0.0411707 0.297264 0.0765296 0.11871 0.0656807 0.0971189 -0.109531 -0.332525 -0.0521331 -0.123957 0.165699 0.0273445 0.0746344 0.0301104 0.00342946 -0.472278 0.0255913 -0.0147485 -0.2781 0.223735 -0.153525 0.164853 0.0181471 0.0225342 -0.138635 0.0961821 0.00815684 0.119982 -0.252335 -0.143183 -0.111019 -0.291185 0.230607 0.0131765 -0.0273764 -0.327989 -0.0484024 0.193295 0.259553 0.194963 -0.0259218 -0.166177 -0.323969 0.131089 -0.414318 0.147444 -0.148312 -0.391006 0.31693 -0.0116454 -0.243423 -0.141849 -0.104268 -0.198453 -0.287709 -0.352903 -0.0769025 -0.215523 -0.170316 0.22079 -0.298247 -0.629484 0.0717989 0.137303 -0.182722 0.0653749 -0.0112906 0.110973 -0.0151752 0.0557309 0.280713 0.1734 0.36016 -0.181406 0.0880088 -0.159831 -0.0883566 -0.014498 0.133515 0.228648 0.0657809 -0.170395 0.316243 -0.558032 -0.426723 0.419536 0.151219 0.388354 -0.0443561 0.202034 -0.363069 -0.252431
0.00260569 0.158431 -0.060963 -0.325175 0.170986 0.0372506 0.124518 -0.124543 -0.120221 0.122023 -0.123309 0.186749 -0.148514 0.211827 -0.0149748 0.285249 -0.3539 -0.35248 -0.00111267 0.00183926 0.0124443 -0.0134431 -0.0364169 0.0397503 -0.274983 -0.221294 -0.326234 0.0268952 0.0817338 0.167963 -0.198077 0.183315 -0.468816 -0.0330646 -0.0530681 0.324217 0.385243 0.299617 0.438152 -0.539334 0.3082 0.542793 -0.168089 0.0741152 0.443874 0.0778758 0.0283331 0.0633558 -0.013077 -0.168679 0.149955 0.160042 0.0196112 0.0839268 0.351952 -0.167781 -0.0205813 0.0658603 0.0256529 0.044863 0.0135804 -0.138572 -0.0610272 0.171641 -0.0301485 0.0648546 0.0600857 -0.175742 -0.0113688 0.0195006 -0.160681 -0.0735976 0.140654 0.371765 0.129961 0.112436 0.086806 -0.093102 -0.157506 -0.129647 -0.132002 -0.0507455 0.30888 -0.160869 0.4197 -0.0439886 -0.275637 -0.0942518 -0.308549 0.203939 -0.165042 -0.289891 -0.167269 -0.139937 -0.406662 0.294468 -0.212086 -0.372533 -0.0124367 0.056131 -0.462883 0.62406 0.0455094 0.16233 0.14822 0.066419 -0.0575062 -0.42063 0.368934 -0.106752 -0.477659 -0.0507148 -0.055492 -0.0981039 -0.0840512 -0.0784991 0.263132 -0.346249 -0.181074 0.0865303 0.163898 -0.48771 0.126225 -0.00478358 -0.444975 0.0736299 0.258108 0.0206775 -0.159231 -0.053041 0.0886532 0.140386 0.0275712 0.119502 0.0352749 0.118584 0.0985243 0.0169889 -0.146799 -0.195404 0.229207 0.272441 -0.0266525 0.123056 -0.243146 -0.0252119 0.0409683 -0.187438 0.489131 0.159347 0.0883964 -0.0402761 -0.110009 0.0174795 -0.274876 0.11504 -0.134364 -0.197157 0.0701652 0.274374 0.0243001 -0.151761 0.150579 0.443791 -0.298116
-0.00120146 0.295858 0.0983111 -0.40628 0.231772 0.134185 -0.186834 -0.413712 -0.406811 0.0221306 -0.316121 -0.142719 -0.148462 0.798398 0.0640911 -0.0435614 -0.0497293 -0.0517816 -0.0378996 0.0624113 -0.0358463 -0.454017 0.271402 0.0289429 -0.0997617 0.164575 -0.00840772 -0.0841132 -0.114821 -0.0916372 0.537727 0.157718 -0.212723 0.126099 -0.0474141 0.0800152 -0.0947764 -0.268263 -0.1521 0.0389658 -0.0968103 -0.0490641 0.0898074 -0.139154 0.330989 0.0351665 -0.126488 -0.0418842 -0.0290949 0.0282423 -0.289892 -0.124498 0.0614488 -0.478707 0.0993402 -0.0346608 -0.0582023 -0.0704417 0.102711 0.0518854 0.247882 -0.189241 0.0281695 0.326944 -0.0482518 0.162656 0.297018 0.282268 -0.0534117 -0.255259 -0.444648 0.046999 -0.0591002 0.0648413 -0.194788 -0.13254 -0.109039 0.078679 0.0295269 0.0465284 0.449629 -0.0177573 0.0380207 0.0806975 -0.750998 -0.0054217 0.0565228 -0.251102 -0.233821 0.0604704 0.314368 -0.0553855 0.0940493 -0.0171984 0.0514719 0.233418 -0.00219955 -0.18113 -0.131975 0.0206784 -0.0660249 0.177545 0.0110811 -0.0906086 0.0538876 0.167179 0.116255 -0.176449 0.108174 -0.270461 0.19582 0.35825 -0.00204821 0.0527558 0.223103 -0.374214 0.373704 0.0725614 0.0480561 -0.0942915 0.248966 -0.16232 -0.127366 -0.0393239 -0.0853663 0.421606 0.115053 -0.0807912 -0.17968 -0.37656 0.17521 0.20544 -0.158739 -0.149226 0.373336 0.123367 -0.0957922 0.238972 -0.0825864 -0.313999 -0.0585742 -0.0839669 0.101438 -0.346735 0.0329834 0.0491226 -0.363274 0.0654552 0.151424 0.00894743 -0.0192965 0.0698071 -0.074254 0.0262509 0.322234 0.216387 -0.241604 -0.221944 0.109099 -0.0696562 -0.200754 0.0821086 -0.0659057 -0.164622 -0.578645
0.000754279 0.159322 0.251517 0.200215 0.631576 0.356023 -0.360894 0.311597 -0.232204 -0.264284 0.00819781 0.112563 -0.00674343 -0.235564 -0.288437 -0.189988 0.144314 -0.125783 0.405591 -0.150338 -0.40019 0.353865 -0.0732249 -0.104431 -0.0128433 0.120881 0.0408308 0.028192 0.0955855 -0.0585492 0.0583624 0.146796 0.0311896 0.159267 -0.0101873 0.0791249 0.0425431 -0.0193131 0.125663 -0.0680847 0.0537 0.083257 0.110497 0.377108 0.301803 -0.115988 -0.162379 -0.19084 -0.0693689 0.185131 0.0931631 -0.151187 0.279429 0.195114 0.116557 -0.0255553 -0.0792477 -0.207211 0.125117 0.1148 -0.059168 0.00610208 0.229688 0.0683594 0.0264615 -0.24122 -0.327576 -0.230341 0.150464 0.393923 0.164493 -0.305604 0.294919 -0.000574885 0.030271 0.0731393 -0.134654 0.0369042 0.127456 0.158006 -0.0273843 -0.0277377 -0.0270157 0.0388282 -0.209448 -0.0195275 -0.1808 -0.0167336 -0.0499264 0.246392 0.178132 -0.0629261 -0.148217 -0.119493 0.09796 -0.155895 -0.0665694 0.0925224 0.0386945 -0.138659 0.219715 -0.0976139 0.11603 -0.317774 0.089265 0.0652818 0.0279556 0.017427 -0.211478 -0.216611 -0.0181386 -0.0075038 0.105823 -0.16559 0.0796853 0.183321 0.0940274 0.0946329 -0.215178 -0.248791 -0.337883 -0.0149414 -0.326497 0.0563964 -0.14087 0.311604 -0.073147 0.297994 0.00868656 0.117485 -0.235166 -0.0664239 0.00192159 -0.00649668 -0.240603 0.263262 -0.0902101 0.18368 0.26741 -0.119122 -0.119018 -0.286603 0.0878909 -0.126004 -0.212999 0.0219206 -0.0989655 -0.0792069 -0.099689 0.208917 -0.0791378 -0.192424 0.132011 0.0904205 -0.525322 -0.371117 -0.0596549 -0.06357 0.285879 0.101059 0.0851824 0.0693113 -0.0986951 0.165741 0.309221
-0.00191263 0.0890228 -0.070575 -0.072089 -0.277815 0.255531 0.408561 -0.225183 -0.0652054 -0.0318484 -0.255869 0.035808 0.180834 -0.103621 0.234199 -0.0868908 0.141771 0.0664582 0.0612157 0.00742271 -0.338534 0.345859 0.00569843 0.18044 0.0263462 0.161223 0.022671 -0.145731 0.172186 -0.0135347 0.247015 0.215876 0.0719837 0.227816 -0.112678 -0.061707 -0.107456 -0.140367 -0.0353853 0.128372 -0.024765 -0.0468366 -0.063819 0.00108282 0.17198 0.0157937 0.014986 -0.128408 0.153163 -0.0444215 0.0478755 0.0684464 0.320965 -0.0836684 0.0669781 0.0249845 -0.0106655 0.131195 -0.11498 -0.0434555 0.199273 -0.059316 0.151091 -0.00240971 0.276334 0.177865 0.375739 0.294702 -0.0168903 -0.404252 -0.330385 0.10511 -0.16714 0.0270547 -0.0799295 0.127992 0.362415 0.24085 0.250804 -0.384134 -0.201932 0.156288 0.0582695 -0.0796294 0.0129513 -0.0657593 0.0559218 0.031609 0.0907144 -0.0953213 0.0469487 -0.0952903 0.0161162 -0.140843 0.413386 0.073055 -0.166209 0.0484583 -0.136928 -0.166621 0.0831141 0.220338 0.103925 -0.390707 0.0270249 -0.0328664 -0.00525051 0.198856 0.117002 -0.240174 -0.265002 0.551603 -0.13549 -0.119647 0.118141 -0.200139 0.146733 0.08821 -0.0404765 -0.0123371 -0.314117 0.245326 0.0235281 0.136646 -0.0283273 -0.216704 0.105759 0.0973861 -0.231769 0.252948 -0.0689352 -0.0029996 0.00802132 0.135537 -0.00321919 -0.179234 0.101579 -0.0430696 -0.103325 0.276325 0.508607 0.13931 0.387457 0.0427351 0.123361 -0.133885 -0.195382 -0.0607747 -0.368679 0.0551962 0.304355 0.177083 0.205177 -0.0255616 -0.0870659 -0.331191 -0.210427 -0.0562247 0.0454674 0.254676 0.156673 0.0928021 -0.0828618 0.289576 -0.0326912
0.00208281 -0.233715 -0.430041 -0.421713 0.888838 0.384012 0.542264 -0.381719 -0.201296 0.0309864 -0.366565 -0.574084 -0.051564 0.522264 -0.174075 -0.0666037 -0.101996 0.205292 0.310109 0.0787952 -0.203413 0.333738 0.21716 -0.0869353 0.25471 0.0471199 -0.166716 0.086455 0.0930401 0.150794 0.230073 -0.128428 0.0247464 -0.100873 -0.0791669 0.1232 -0.106458 0.207878 0.00981614 0.118062 0.117425 0.0760151 -0.0391026 0.01242 0.0084205 0.193781 -0.0680356 0.0304821 0.193526 0.0328176 0.14621 0.108567 -0.0363556 0.0439902 -0.0021778 0.0708555 0.0726136 -0.134708 0.0695359 -0.0223419 0.106322 -0.0756021 0.145678 0.00172665 0.285058 -0.0354224 0.368931 0.115301 0.233962 -0.442832 -0.0651304 -0.0141787 0.390334 0.0125329 -0.0780126 0.0027631 0.194729 0.0575076 0.200022 -0.327902 -0.027205 0.0604697 0.0982924 0.192028 -0.241981 0.153147 -0.210985 -0.301138 -0.146148 0.149011 -0.0892177 0.176746 -0.313596 -0.0219043 -0.142606 0.137131 0.074344 -0.0657123 0.120968 0.0287123 0.27248 -0.0832293 0.0384151 -0.00940892 -0.152881 0.119493 -0.114269 -0.0418818 -0.229648 0.0894585 0.0863317 0.0387462 0.054824 0.159974 0.0687843 -0.260067 -0.0150118 -0.15433 -0.25469 0.047125 0.35489 -0.0494198 0.10554 0.307523 -0.316603 -0.054034 0.221884 -0.198318 -0.118415 0.106977 0.0326776 -0.191165 0.323885 -0.0882627 -0.594881 0.0464951 -0.0558755 -0.102657 -0.220771 -0.00904645 0.423507 0.138443 0.143039 0.387629 -0.44998 -0.0731854 0.0145858 0.0515494 -0.344053 0.0529302 0.120683 0.213138 0.11118 0.141445 -0.503656 -0.531358 0.221351 -0.0633881 0.139752 -0.0221744 0.0315688 0.033228 0.146148 -0.156286 -0.191104
0.00225921 -0.138834 -0.321168 0.0439052 -0.079797 0.137689 0.496984 0.155781 -0.139324 0.0620952 -0.0100666 -0.121474 0.0709453 -0.447357 -0.0207762 0.142777 0.257783 -0.128889 0.0534314 -0.0721811 -0.0270707 0.39188 0.0754101 0.0442248 -0.271924 -0.096392 -0.304889 -0.0540735 0.144615 0.234477 0.10969 0.174486 -0.0871486 0.0218677 0.240048 0.00657349 -0.0943633 0.158587 0.174996 0.0702105 0.118354 0.0591971 0.134827 -0.0478913 0.153221 -0.052926 0.0796175 0.130691 0.00273659 -0.125031 -0.0220454 -0.00563691 -0.228235 0.205775 -0.0367422 -0.0984945 0.176136 -0.0554576 0.271935 -0.156093 -0.0370368 -0.0336063 0.173454 0.110041 0.274691 0.123147 0.266635 -0.0100076 -0.0715577 -0.274389 -0.00709626 0.071514 0.31701 -0.201871 0.358187 0.172251 0.103988 0.241613 0.048432 -0.185331 -0.0153299 0.132456 -0.203741 -0.182597 -0.00354513 0.0797769 0.204211 0.297444 0.240133 -0.1767 -0.0531847 0.148498 -0.297449 0.128246 0.0714274 0.0910698 -0.0126463 -0.567523 -0.0200754 0.0932686 -0.0604161 -0.160674 0.0179524 0.0449709 0.00127499 -0.151054 0.0774681 0.122519 -0.273122 -0.171105 0.349222 -0.250702 0.202263 -0.0484063 -0.464748 0.347469 0.195142 0.0935781 -0.395158 -0.110709 0.00329975 0.358434 0.0121581 0.0931486 0.132814 -0.270129 0.0766537 0.115697 0.0191201 0.273615 0.0286148 0.205688 -0.148635 0.0530851 -0.167994 0.0965394 -0.190806 0.0706664 0.0338676 -0.0020607 -0.017754 0.0638977 0.00471414 0.0036458 -0.248876 -0.286908 0.427813 -0.564303 0.0363427 0.205835 -0.0765682 -0.147641 0.157398 0.0663655 0.096824 0.078841 -0.353352 -0.0928461 -0.208758 -0.106696 -0.0278183 0.183207 -0.0443717 0.426397 -0.123054
10 10 1 10 2 0 1
10
0
10
1 1 1 1 1 1 1 1 1 1 
0.284962 1.65874 -0.466253 0.690365 -0.088279 0.403055 -0.237689 -0.142363 -0.219085 -0.551252 -0.234484
0.325223 -0.117737 0.803008 -0.50156 -0.743084 -1.10694 1.00541 -0.405475 0.053493 -0.0616797 0.259412
0.0746878 -0.290173 -0.191884 -0.179408 -0.0154756 -0.39152 0.0946809 -0.514341 0.0716785 0.198769 0.643955
-0.0540592 -0.518067 -0.493476 0.181589 0.0831077 -0.216486 0.0174547 0.840546 -0.412334 0.435249 0.540273
0.920733 -0.216027 -0.159783 -0.0843372 -0.0318135 -0.0745049 -0.1754 -0.131739 0.295816 0.984668 0.41288
-0.403445 0.227832 -0.553051 0.611748 0.224293 0.68782 -0.759378 0.147413 0.0554376 -0.317472 -1.29248
-0.129696 -0.861847 0.101314 -0.604145 1.33579 -0.0615879 -0.182004 -0.126824 0.0424789 0.536512 0.109661
0.0674095 -0.10241 0.513989 -0.33476 -0.824175 -1.01725 0.628279 -0.112008 0.171681 0.0679628 0.327176
-0.276899 -0.454701 0.194142 -0.701051 -0.118791 0.218176 0.12353 0.452499 1.02554 -0.912588 -0.372903
-0.643478 0.373453 -0.278047 -0.224532 0.280575 -0.547127 -0.130191 0.156402 1.14977 0.930374 0.453093
10
1
10
24 1 1 1 1 1 1 1 1 1 1 
-0.0399925 -0.0800688 0.16229 0.120901 0.625845 0.394621 0.39724 0.0399601 0.0394358 -0.0239135 -0.0793488 -0.224091 -0.35668 0.739961 -0.357281 -0.595898 -0.0115061 0.254017 -0.176514 0.069327 -0.0636969 0.174421 0.0751249 0.0470892 -0.120779 0.087887 -0.346246 0.366191 0.753438 -0.0437081 0.613055 0.170367 -0.713045 -0.536539 0.95211
-0.0250168 0.270765 -0.385434 -0.274483 -0.473956 -0.242499 0.991979 0.724608 0.176632 0.180957 0.377969 0.539783 -0.509475 -0.547133 -0.445848 -0.26846 0.109258 -0.378436 -0.465549 -0.170759 -0.017166 -0.551896 -0.205861 0.0793192 0.214964 0.392896 0.30021 -0.365312 -0.448964 -0.352993 -0.488913 0.176618 -0.0557676 -0.730595 -0.799641
0.0377042 -0.278998 0.303364 -0.0274211 0.299911 0.0742314 -0.195168 0.192604 -0.45721 -0.0173087 -0.0310985 0.0706911 0.118632 0.805132 -0.0566837 0.198999 0.126021 -0.110425 -0.0275972 -0.0395335 0.159453 0.0776766 0.884024 0.0045427 -0.504551 -0.000986219 -0.17573 0.260047 0.161861 -0.00874737 0.330628 0.17091 -0.553344 0.087889 0.962303
-0.0133746 0.578833 0.368617 -0.000816122 -0.0770118 -0.23999 -0.86603 0.25461 0.10497 -0.327533 0.25734 1.0021 -0.342103 -0.121605 -0.317478 -0.283422 -0.146993 -0.365216 -0.544644 0.141183 -0.00965283 0.387175 0.541687 0.142624 0.756812 -0.0217222 -0.0299502 -0.499195 -0.354197 0.0600754 -0.422998 -0.124615 0.0976966 0.0435263 -0.97515
-0.039488 0.151082 0.149441 -0.236974 -0.221226 -0.242224 -0.0791929 0.454195 -0.0563718 -0.0111193 0.160605 0.264869 -0.168237 0.2245 -0.0917414 -0.11548 -0.0852159 -0.0772029 -0.27143 0.0938742 0.0554892 0.177693 0.560738 0.09202 0.0941593 -0.395644 -0.226514 -0.399813 -0.012998 0.31484 0.640198 -0.612472 0.101767 -0.0936732 -0.154944
0.00849547 -0.0218122 0.00175823 0.0645244 -0.142362 -0.133947 -0.034548 0.142322 0.35515 -0.12945 0.159167 0.249037 -0.042579 -0.768653 -0.00498816 -0.0673533 -0.0744198 -0.251629 -0.529149 -0.129815 -0.0862973 -0.37595 -0.761954 -0.072141 0.358348 -0.787168 -0.365546 -0.274155 -0.230068 0.329879 0.0723396 -1.37823 0.267127 -0.438261 -1.45065
-0.0198377 0.00507106 -0.019974 -0.0321094 -0.052511 -0.0629513 -0.0353717 -0.0398101 -0.199434 0.0758795 -0.0582629 -0.224757 0.170106 1.01164 0.014566 0.274483 0.125835 0.106735 0.295132 0.13704 0.296933 0.712171 1.46892 -0.0673623 -0.603487 0.25828 0.0047992 0.564923 0.384532 -0.440287 0.30833 0.518924 -0.828795 0.0246398 1.73085
-0.00549335 0.274589 -0.126537 -0.0055784 -0.466576 -0.209315 -1.11686 0.372656 0.241627 0.0528822 -0.0395556 0.260261 0.178867 0.45707 -0.117486 0.13639 -0.594036 -0.19073 -0.359991 -0.0560557 0.150512 0.0452926 -0.186624 0.0863514 0.353471 0.263536 0.327158 -0.0729466 -0.00982649 -0.121863 -0.619675 0.156848 0.8065 0.20046 -0.979104
0.00966875 -0.221348 0.150839 -0.154895 0.509654 0.681513 -1.19968 -0.322488 -0.277851 -0.0583553 -0.239792 -0.0309883 0.268331 -0.0602634 -0.29724 -0.504762 -0.373079 1.08296 0.909769 0.111255 -0.0896099 -0.332255 0.0878555 -0.147196 0.14496 -0.108232 0.181468 -0.0685497 -0.295844 0.012747 -0.00454935 0.195383 -0.189354 -0.267996 -0.105553
0.0320243 0.00742367 -0.172541 -0.311854 -0.233026 -0.0403444 0.471201 0.169123 -0.532208 0.227988 -0.343692 -0.0918376 0.0596466 0.597844 0.128478 0.407294 0.0281479 -0.075136 0.25285 0.052999 -0.13143 -0.300036 -0.109888 0.148193 -0.189298 -0.275174 0.110706 -0.469795 -0.0477961 0.288133 0.634256 0.115255 -0.212575 0.292696 0.437997
10 10 1 10 2 0 1
10
0
10
1 1 1 1 1 1 1 1 1 1 
-0.377158 0.360219 -0.746122 -0.807665 -0.181703 -0.43533 -0.548229 0.851583 0.637747 0.511882 -0.745754
-0.209415 -1.58519 -0.797458 -1.34617 2.11084 1.05848 1.82853 -1.3995 -2.76492 0.532064 2.48069
0.0296152 0.0564366 0.302227 -0.731763 -0.650371 0.438811 0.912142 0.393453 0.00902029 1.17963 0.097193
0.88482 0.12717 -0.260747 -1.05474 0.932337 0.767665 0.156333 0.644668 -0.695482 -0.00756106 0.323038
-0.49857 -0.675375 -0.379681 0.565389 -0.155512 0.02794 0.172107 -0.538599 0.669047 0.0202087 -0.0790722
-0.638286 -0.137663 -0.117995 -0.110994 0.18771 -0.00472656 0.696533 -1.19066 -0.371072 0.59221 0.583311
0.91268 0.116842 0.0718109 -0.440363 0.101936 -0.682374 -0.566517 -1.7843 -0.323805 -0.176561 -0.646622
-0.81726 -0.081317 -0.0246306 -1.38541 -0.590671 0.270531 -1.44805 -1.12371 -0.107021 -0.00263996 0.183619
-0.143887 -0.0822518 -0.956878 0.388592 0.278715 0.949151 0.36893 -0.347122 -0.844992 -0.139407 1.07519
1.63442 -0.202905 -0.486737 0.494093 0.283236 -0.397439 -0.65099 -0.443291 -0.341149 0.31019 0.702047
10
1
10
24 1 1 1 1 1 1 1 1 1 1 
-0.0272852 -0.225425 0.0807511 -0.349229 0.0523354 0.400557 1.07663 -0.740034 -0.749652 -0.582069 -0.0719699 -0.363972 0.656204 0.446117 -0.227073 -0.175997 -0.30406 -0.156364 0.409628 -0.516918 -0.209247 -0.134862 -1.06747 -0.0899505 0.799963 0.396178 -0.400671 0.312394 0.0455605 -0.00828617 -0.0303071 0.32863 0.0225754 0.44682 -0.873843
0.00384269 -0.136293 -0.269187 0.428845 -1.80025 -0.557438 -0.984173 0.028315 0.23555 0.0589016 0.245581 0.229238 0.231091 -1.12437 0.500506 0.571373 0.338709 -0.0982301 0.137894 0.343722 -0.229106 -1.89975 -0.412393 0.144417 1.50615 -0.368227 0.433871 0.70819 0.42397 -0.916533 -0.141739 -0.00310789 -0.48743 0.539876 -1.69664
0.0149497 0.108652 0.0183503 0.175982 1.19025 0.294136 -0.0230048 0.0490229 -0.353359 0.349376 -0.55762 -0.152529 -0.341282 -1.32766 -0.143109 0.13547 -0.463337 -0.35978 0.182935 0.119528 -0.351025 -1.55442 -1.54802 0.209849 0.568533 -0.458394 -0.103826 0.078222 0.439085 -0.696772 0.389843 -0.302592 -0.659481 -0.688867 -1.75108
-0.0194358 0.284498 0.535306 0.767963 0.131358 0.142786 -1.15972 0.639884 0.128188 -0.743962 -0.154508 0.0589013 0.1208 1.00908 -0.548137 -0.876767 0.711659 -0.185753 0.0924407 -0.289191 -0.540882 0.124957 -0.00135353 0.171796 -0.142905 0.155596 -0.368728 -0.153535 0.740076 -0.247746 0.219934 0.0783757 -0.255082 -0.209094 0.0486822
0.0453734 0.1142 0.587541 -0.235722 0.0816101 -0.0637439 -0.945421 -0.0380587 -0.178524 0.319342 -0.320786 -0.417921 0.339825 1.16596 -0.0562099 0.144499 -0.302476 0.191197 -0.125818 0.00725466 0.675072 1.23126 1.97712 0.2399 -0.73007 0.509044 0.0697076 -0.603523 -0.595665 0.0509407 0.503232 0.449494 0.372467 0.210205 1.47466
0.0131655 0.00791772 -0.087087 -0.249054 -0.0844853 0.0718318 0.802765 -0.123626 0.375921 0.688722 0.267782 -0.309586 -0.675508 0.0417386 -0.327724 -0.311716 0.303477 0.0304383 -0.783494 0.641069 0.514332 0.273033 1.31059 0.972332 -0.780125 0.448455 -0.46759 0.252199 -0.149646 -0.188853 0.104549 0.612154 0.456491 -0.266323 0.76297
-0.043078 0.67045 0.178805 0.510701 0.0306146 -0.402501 -0.960772 0.497094 0.334966 -0.713543 0.759891 0.61416 0.082976 0.0940573 -0.738474 -0.563308 0.882807 -0.72602 -0.113661 -0.411739 -0.276347 -0.116123 -0.166186 0.250273 -0.446662 0.459197 1.23884 -0.3209 0.0916547 0.574468 0.292739 -0.251014 0.0307243 -0.276151 -0.755913
-0.0134719 0.468585 0.705289 0.381713 -0.889956 -0.823231 -1.12115 0.785746 0.448345 -0.296262 0.689274 0.756312 -0.220016 -0.330546 0.113251 -0.0558565 -0.254263 -0.660991 -0.594947 -0.187729 0.157041 0.328851 -0.485429 0.00945988 0.437655 -0.0614671 -0.464831 0.497236 -0.339952 0.119549 -0.720673 0.150481 0.464676 -0.479717 -0.949547
0.0348512 0.126239 0.231852 0.0844007 -0.359621 -0.724743 0.0897939 0.0523471 0.365792 -0.263438 0.217577 0.00814579 -0.266708 0.0926474 -0.554514 -0.634295 0.264792 -0.401467 -0.592335 -0.0947046 -0.643958 -1.93053 -1.66588 0.420821 1.74493 -0.488509 -0.265493 0.267451 1.14537 -1.08065 0.319493 -0.552404 -0.901485 -0.0926888 -3.45293
0.0302281 0.0400209 0.0603312 0.205211 0.267986 0.0338384 1.13987 0.170641 -0.157547 -0.1041 -0.248135 -0.0870154 0.0541784 0.456923 -0.190785 0.0262915 -0.00451146 -0.17886 -0.566339 -0.141196 0.225149 0.958388 1.04166 0.0735357 -1.44717 -0.134762 -0.165801 0.14396 -0.36419 0.0892343 0.511104 0.507336 0.404579 0.525749 1.15904
44 2 5 0 1
5 5 5 3 3 1 0 0
2 5 1 70 1 1 1
2
0
5
1 1 1 1 1 
0.0836884 -0.097215 -0.0375153 -0.0515433 0.0267323 -0.00647771
0.0842057 0.0107785 -0.0759969 -0.0640374 0.0102858 -0.0216284
5
1
70
44 1 1 1 1 1 1 1 1 1 1 1 1 1 1 1 1 1 1 1 1 1 1 1 1 1 1 1 1 1 1 1 1 1 1 1 1 1 1 1 1 1 1 1 1 1 1 1 1 1 1 1 1 1 1 1 1 1 1 1 1 1 1 1 1 1 1 1 1 1 1 
0.00589355 -0.00684613 -0.00264192 -0.00362981 0.00188256 -0.000456177 0.00592998 0.000759049 -0.00535189 -0.00450968 0.000724353 -0.00152313 -0.00432249 -0.00134422 1.05652e-05 0.0048285 0.00265971 0.00347117 0.00191199 0.00616332 -0.00183883 -0.00346168 -0.00646166 0.00498216 0.000787644 0.00196091 -0.000149578 0.00556593 -0.00443427 0.00336379 -0.00263659 -0.00558298 0.00355991 0.00176374 -0.00217053 -0.00159978 -0.00573469 -0.00328281 0.00620152 -0.00404433 -0.000750228 -0.000116381 0.0014748 0.00196954 0.00558165 -0.00555689 -0.000244221 0.0011991 0.00495654 -0.00537448 0.000320172 -0.00392455 -0.0017939 0.000900764 -0.00598464 0.00603599 -0.00418058 0.000908034 0.00455967 -0.00157259 -0.00277043 -0.00511917 -0.000113316 -0.00625278 0.00368682 0.0047584 -0.000810306 0.00499439 -0.00556665 -0.00165104 -0.00609219 0.000725371 0.00527483 0.00242487 -0.00434735 0.00381423 0.00391023 0.00245069 -0.00202892 0.00182452 0.00411846 0.0053335 0.00494222 -0.0047177 -0.000807985 0.00599983 -0.00572396 0.00205369 -0.000134386 0.00587797 -0.00656116 0.00413743 -0.00628346 0.000367779 0.00492691 0.00444562 -0.00191607 -0.00292565 0.00239775 -0.00044047 0.00246556 0.00334782 -0.00675735 0.000698144 -0.00126957 -0.00406244 -0.00252988 -0.00440159 0.0054305 0.00248345 0.00446518 0.0025067 0.000774705 0.00236515 0.00483126
0.00700897 0.00132273 0.00614956 0.00202041 -0.00585391 0.00498527 0.0025015 0.00532578 0.00574406 -0.00417297 0.00321043 0.00314742 0.000953214 -0.00675747 -0.00149708 -0.00652951 0.00275035 -0.00519151 -0.00624461 -0.00359376 0.000581169 -0.0032648 0.000918615 0.00322183 -0.00487656 -0.00364018 0.000644758 0.0046724 0.00417677 -0.00403235 0.00246141 0.00414349 0.00433264 0.00156871 -0.000878352 0.00552098 -0.000488271 -0.0054191 0.00380451 -0.00178646 -0.00254982 -2.73144e-05 -0.00568129 0.00544565 0.000257471 -0.000136117 0.00595839 -0.00403443 0.00171462 0.00675604 -0.000585939 -0.00474646 -0.00355101 -0.00670958 0.00551762 -0.00138532 -0.00330751 -0.000879872 -0.00375517 -0.00617299 0.00213003 0.00574849 0.00501276 -0.000579582 0.00027495 -0.00290785 -0.00210085 0.00682893 -0.0012847 -0.0053386 -0.00199978 0.00320774 0.00167634 -0.000638824 0.00161114 -0.00510845 0.00626731 0.000527279 -0.00210063 0.000939681 0.000241065 0.00435569 0.00323547 0.0037323 0.00468836 0.00171084 -0.00469526 -0.0056614 -0.00621128 -0.00140818 -0.00479213 0.00296101 -0.00270194 -0.00682163 -0.00466083 0.00461526 -0.00268722 0.000280569 0.00440194 0.00307034 0.00198422 -0.0046401 -0.000764176 -0.0033817 0.00176333 -0.00619529 -0.00144789 0.000988389 0.00137424 0.00349374 -0.00511418 -0.00542695 0.000807172 0.00516354 0.00534761
-0.00154672 -0.000167868 -0.00638991 -0.00016586 0.000663102 -0.000755836 0.00208426 -0.00341815 0.00358447 0.00230489 -0.00103672 0.00115748 0.00665992 0.0062861 -0.00148284 0.002688 0.00122807 0.000919318 -0.00511843 0.00488862 -0.00435961 -0.00427146 -0.00360152 0.00367104 0.00414503 0.00693447 0.00559911 0.00576034 0.000699387 0.0037204 0.00406569 0.00619492 -0.00348973 0.00471804 -0.00101319 0.00421563 -0.00308005 -0.00597118 -0.00624477 -0.00653783 0.00337596 -0.00023924 0.0016619 0.00299363 -0.000995394 -0.00686319 -0.00136063 -0.00680958 0.00109838 0.000563202 0.00512129 0.00378103 0.00333399 -0.00552248 0.000409814 0.000436768 -0.00563027 -0.00103333 -0.00084515 0.00211137 -0.00435519 -0.00382171 0.00126404 -0.000802664 -0.00614593 -0.0067914 -0.00362929 -0.00218373 -0.00572033 -0.00283181 -0.0016793 0.00469788 0.00397121 0.00702485 0.000649255 -0.00406644 -0.00688059 0.00633088 -0.00383377 0.00126005 -0.000148168 -0.00575473 -0.00200117 -0.00385643 -0.00423496 0.0054509 0.00362259 -0.00282297 -0.00262469 -0.00426481 0.00633066 6.23741e-05 -0.00104427 0.000552446 0.00630196 -0.000147944 0.000803299 -0.00436958 0.00471058 0.00212522 -0.00015913 -0.00401097 -0.000219147 -0.00323018 -0.00402837 -0.00661215 -0.000254363 -0.00386671 0.00676099 0.00295412 0.0044356 -0.000429431 0.00424165 -0.00460782 0.00275639
-0.00703556 -0.00619918 -0.000663269 -0.00281628 -0.00178161 0.00211417 -0.00352788 0.00532301 -0.00597235 0.00406682 0.00458272 0.000921958 -0.00217213 -0.00682911 -0.00140971 0.00699535 5.40148e-05 0.00162157 -0.000266055 0.00386609 0.00463545 0.000164053 -0.00343052 -0.00627351 -0.000117209 0.00656585 0.00520434 0.00649561 0.00376525 -0.00644573 0.00220975 0.00377194 -0.00560266 -0.00549577 -0.0060866 -0.000342021 0.00366066 -0.00257222 -0.00206126 0.00473056 -0.00554765 -0.00452079 -0.00138974 -0.000677527 -0.00430765 0.0042428 -0.000724435 0.00278862 -0.00117788 0.00605176 -0.000387539 -0.00358469 -0.000826436 0.00322419 -0.00281594 0.00609861 0.00274779 -0.00465385 0.00555197 -0.000529217 -0.00405733 0.000719467 -0.00379953 -0.00261774 0.00226595 -0.00284388 0.00408249 -0.00111565 0.00162616 -0.00502102 -0.00342734 0.00312076 -0.00249956 0.00222517 -0.00459902 0.000235048 -0.000574277 0.0017188 -0.00401858 0.0052901 0.000728311 0.00263613 -0.00533684 0.00694413 -0.00118193 -0.00111053 0.00600048 -0.00547639 0.00127787 0.0045102 0.00103664 0.00426279 -0.00181259 0.00427936 -0.00539721 -0.00658889 -0.00560677 0.00572754 -0.000662285 0.00306165 -0.00633574 0.00295263 -0.000859842 -0.00179304 -0.00186445 0.00158339 0.00548426 0.00460352 -0.00374006 -0.00557658 0.00285136 0.00403051 0.00410181 0.00455677 0.00393238
-0.00412238 -0.00359601 0.00289061 -0.00255652 0.00472411 0.000358554 0.00552238 0.00194465 0.00558822 0.00275949 0.0035897 0.00604158 0.00419498 0.00227498 -0.00166296 0.00021437 0.0029815 -0.00575259 0.00639678 -0.0058538 -0.000574787 0.000937922 0.00667271 -0.00301352 0.00424012 -0.00594612 0.0068801 0.00122837 0.00519794 0.00439462 -0.0018815 -0.00596669 -0.00624365 -0.00603315 -0.00148095 0.00552272 0.00136766 -0.00300083 0.000425112 -8.63724e-05 0.00680092 -0.00302745 -0.00108705 0.00395364 0.00628979 0.00429225 -0.00287424 0.00222904 0.00558192 -0.00351972 0.00341749 -0.00203512 0.00446046 0.00304795 0.00199361 0.00165832 0.00414409 0.00183146 -0.00415556 0.00229978 -0.00081618 0.00100519 0.00337534 -1.75737e-05 0.0020143 -0.00514786 -0.00153711 -0.00366029 -0.00110643 0.00593026 0.00329559 -0.00134777 -0.00413944 -0.00483371 -0.00443639 -0.00489191 0.00650079 -0.000268376 0.00437938 0.00504046 0.00325416 0.000754622 -0.00403692 0.000672368 -0.00323968 0.00499894 -0.00471156 -0.00613785 -0.000211853 -0.00182487 0.00320418 0.00601422 0.00622258 -0.000462727 -0.00104561 0.00119462 0.00143166 0.00445954 0.00457658 -0.00671702 0.00334754 0.00082992 -0.00102254 0.00625035 0.00303846 0.00158333 -0.00568381 0.002497 -0.0057273 0.00573783 0.000495209 0.00456911 -0.0005498 0.00350054 -0.00180077
5 5 1 5 2 0 1
5
0
5
1 1 1 1 1 
-0.0879836 0.0202223 -0.0982339 0.0844186 -0.0599978 0.049143
-0.0880434 -0.0481241 -0.0373353 0.0189445 -0.0914761 -0.0542721
0.0582242 -0.0292799 0.00154398 -0.0235623 -0.0983594 0.0961364
0.0882173 0.0553752 0.0591075 0.0896019 0.0679325 0.0962159
-0.0352575 0.0322562 0.0556315 0.0392656 0.0188133 -0.0152615
5
1
5
44 1 1 1 1 1 
-0.0733196 0.016852 -0.0818616 0.0703488 -0.0499982 0.0409525 -0.0733695 -0.0401035 -0.0311127 0.0157871 -0.0762301 -0.0452267 0.0485202 -0.0243999 0.00128665 -0.0196352 -0.0819662 0.0801137 0.0735144 0.046146 0.0492563 0.0746683 0.0566104 0.0801799 -0.0293813 0.0268802 0.0463595 0.0327213 0.0156778 -0.0127179 0.0320962 0.0256915 -0.0791993 0.0335679 0.012707 -0.0458641 -0.00881294 0.0226708 -0.00263422 0.0434077 -0.0448754 0.00446905 0.0815143 -0.0796886 0.0634025 -0.000532383 -0.0159905 0.0647697 -0.00375203 -0.0258094
0.0275823 -0.0378291 -0.0344745 0.00085939 -0.0409826 0.0194776 -0.0555937 -0.0779563 -0.0311345 0.0434174 -0.0073409 -0.0823716 -0.0142245 -0.00320684 0.0345296 0.0818158 0.0342624 -0.0576166 0.0211533 -0.0517052 0.0691244 0.0596112 0.0360972 0.0673054 0.063256 0.0161664 -0.0165604 -0.0360678 -0.00239729 0.0630209 0.0214561 -0.0581483 -0.0581415 0.0703149 0.0260444 -0.0157907 0.00645919 0.053784 -0.0104137 0.0586581 0.013868 0.0655787 0.0596198 0.0829769 -0.0209615 0.0108161 0.0814594 -0.0700324 0.0365328 0.0192793
-0.0384043 0.0223239 -0.00444281 0.0810263 0.00629587 -0.0245202 0.0138593 0.0730688 0.0227453 -0.0718713 0.0527564 -0.0391319 -0.0466863 0.0779483 -0.0521503 0.0626914 -0.0211758 0.0376422 0.0331421 0.0517438 0.0129669 -0.0363232 0.0339891 -0.0107466 -0.0366797 -0.0703057 -0.0832639 -0.0385537 -0.0570048 0.0366023 0.064059 -0.0120757 -0.0244072 -0.0237172 -0.0143827 0.065222 0.035096 0.0828099 0.0549575 -0.025492 -0.0723947 0.0243806 0.0187094 -0.0357476 0.0189955 0.0498924 -0.0563895 0.0811531 0.00420128 0.0600859
0.0495635 -0.0661651 -0.0595706 0.000219316 0.00642158 -0.012917 0.013247 0.00649105 0.0318627 0.0395755 -0.04024 0.0125883 -0.0558335 0.0186861 0.0722045 0.0131171 0.00057475 0.0239672 0.0125937 -0.0278011 0.0818085 0.0235324 0.0799128 0.0171845 0.0711181 0.015575 -0.0162564 -0.0686048 0.0133947 0.0712782 0.0748144 -0.0203751 -0.0782202 -0.0680895 0.0631776 0.0115347 0.0023268 -0.00690879 -0.0653076 -0.0491439 -0.0506666 -0.0222143 0.0467778 -0.0231668 0.0798051 0.035649 0.0732837 -0.00295345 -0.0237172 0.00254407
0.0525788 -0.0252421 -0.0572569 0.0491583 0.0752758 -0.0694722 -0.0186 -0.024314 -0.0547436 0.0781281 -0.0363691 -0.0632625 -0.0255804 -0.031256 -0.0480187 -0.0457361 0.063612 0.0376414 0.0306884 0.0816377 0.0718309 0.0633552 -0.0239099 0.0352753 -0.0431449 -0.0274381 -0.012409 -0.0531946 0.0529418 0.0472071 0.0326828 0.0221872 -0.0613683 0.0587593 -0.0119878 -0.0694259 0.0726204 0.0527455 -0.0104065 -0.0654565 0.0475402 0.0365578 -0.0453857 -0.0613735 -0.0780316 -0.0100711 -0.0237763 0.0689138 -0.0557631 -0.0764212
5 5 1 5 2 0 1
5
0
5
1 1 1 1 1 
-0.0600275 0.0370319 -0.0593258 0.0199599 -0.0474743 -0.0957098
0.0392305 0.0920905 0.000726654 0.00138314 0.00572321 -0.0876733
0.077205 -0.0406886 -0.0980159 0.0835919 -0.0359056 -0.0582136
-0.0515529 -0.0784169 -0.0571659 0.0273756 -0.0742864 0.0198318
-0.0828678 -0.0655317 -0.088903 0.0980945 -0.00193561 0.0188963
5
1
5
44 1 1 1 1 1 
-0.050023 0.0308599 -0.0494381 0.0166332 -0.0395619 -0.0797582 0.0326921 0.0767421 0.000605545 0.00115262 0.00476934 -0.0730611 0.0643375 -0.0339071 -0.0816799 0.0696599 -0.0299213 -0.0485113 -0.0429607 -0.0653474 -0.0476382 0.022813 -0.0619053 0.0165265 -0.0690565 -0.0546097 -0.0740858 0.0817454 -0.00161301 0.0157469 0.0106464 0.0316974 -0.0367265 0.0445416 -0.0350027 0.00704493 0.0481168 0.0810227 0.000453666 -0.034611 -0.00115801 -0.0781103 -0.0243388 -0.0201538 -0.0286841 -0.0226853 -0.0338272 0.0247279 0.0121367 0.00654537
0.0427138 0.0478318 -0.053975 0.0641418 -0.018975 -0.0396982 -0.0738013 -0.0097275 -0.0412861 0.00791903 -0.0773139 0.0526937 -0.0437169 -0.0307071 0.013902 0.00461369 0.0596712 -0.0213145 0.00230305 -0.0232085 0.0274078 -0.0821883 -0.0179855 -0.0802643 -0.0190088 0.0366637 -0.0196162 0.0304973 -0.0219417 0.0758538 -0.0462907 -0.0625613 0.0403523 -0.0169323 -0.0817528 -0.061956 0.0267029 -0.0722208 0.0116498 0.0687501 0.0190316 0.0176692 0.0381104 0.058648 0.0702954 -0.031321 -0.0200717 0.0466333 0.0306978 0.0655647
-0.0599086 -0.0252277 0.0667097 0.00543929 -0.0221587 -0.0356324 -0.0412303 0.0415584 0.0781983 0.0201613 0.0340789 -0.0514257 0.0409333 -0.00890212 0.0149753 0.0425138 0.0124752 -0.0416552 0.0536263 -0.0592083 -0.0562385 -0.0106755 0.0417942 0.0652053 -0.0353608 0.0287563 -0.0494491 0.0279008 -0.00794374 0.0645821 0.0101322 0.015481 -0.043979 -0.00649142 -0.062413 0.0171957 0.0412095 -0.02031 -0.0245792 0.0360744 0.0831846 -0.0738336 0.067982 0.0407846 0.000597579 -0.000375992 -3.50012e-05 -0.0702606 0.0413022 -0.029742
-0.0461356 0.068397 0.0429158 0.078992 0.0502689 -0.0757783 0.024415 -0.0825134 0.0354558 -0.0668621 0.065402 -0.0377454 0.0319523 -0.0619104 0.0390966 0.0528726 0.0386187 -0.00302726 -0.0507707 -0.0692939 -0.0502861 -0.0509195 -0.0597942 -0.0656374 0.0731984 0.0241367 0.0173199 -0.0101699 0.0372095 -0.0247113 0.0434214 0.0744073 -0.0396476 0.00300389 0.0700659 -0.072712 0.0105589 0.0111476 -0.0718921 -0.0373186 0.0276188 0.0768432 0.00826933 -0.0237623 -0.0684005 -0.0359674 -0.054223 0.0535515 0.0443386 -0.0216604
0.067591 0.0773858 0.0107535 -0.0755365 -0.0715849 0.00061854 0.0319336 0.0290683 0.073782 -0.0141902 -0.0789763 0.03387 -0.0231163 -0.0352905 -0.0464594 -0.0363837 -0.0246692 0.0474328 0.0580972 -0.0132279 -0.0732192 0.0023827 -0.019718 0.0183835 0.0619538 -0.00478516 0.0657494 -0.0756026 -0.034567 0.0267547 -0.0139296 -0.0503093 0.0208071 0.0801572 -0.0425125 0.0325555 -0.00255764 0.0727545 -0.0217095 -0.012109 -0.0247691 -0.0173525 -0.0615723 0.035448 0.0306903 -0.0246985 0.0823976 -0.0773122 -0.060599 0.0571615
