# Supplementary material for: Prediction of polyproline II secondary structure propensity in proteins
Source: R Soc Open Sci. 2020 Jan 15;7(1):191239. doi: 10.1098/rsos.191239 (PMC7029904; doi:10.1098/rsos.191239)
Supplement: Supplementary Code [file rsos191239supp2.zip › models/PPIIH_None_aln=False_oneHot=True_iupred=True_espritz=True_paleale=False_charge=True_removeNegativeOnlyChains/fold2/NN_log.txt]

epsilon 0.005
NU 24
NF 10
NB 10
NHY 10
NHF 10
NHB 10
context 0
Moore 1
CoF 3
CoB 3
Cseg 10
Cwin 7
Classes 2
Thresholds 0.8 
Step 1
shortcut 0
seed 949
shuffle 1
batch_blocks 1920
readModel 0
readEpoch 0
nEpochs 2000
adaptive 1000
reload 0
belief 0
threshold 0
cycles 1
Creating model
Generating random parameters
Reading train dataset
7111 sequences, 24 attributes, 2 classes
Reading test dataset
1791 sequences, 24 attributes, 2 classes
Actual lrate= 5.9599e-06
Start learning
....................................
Epoch 1 Error= 285854 0 (340.358,99.8622) 
....................................
Epoch 2 Error= 265949 0 (829.721,312.743) 
....................................
Epoch 3 Error= 259412 0 (2105.21,1185) 
....................................
Epoch 4 Error= 255881 0 (3773.6,3105.08) 
....................................
Epoch 5 Error= 254860 0 (4570.83,5839.62) 
....................................
Epoch 6 Error= 254483 0 (4649.98,10237.7) 
....................................
Epoch 7 Error= 254241 0 (4538.44,19262.6) 
....................................
Epoch 8 Error= 253676 0 (4996.87,45754) 
....................................
Epoch 9 Error= 249109 0 (6586.65,201734) 
....................................
Epoch 10 Error= 234434 0 (8542.59,888183) 
 counting_train_errors....................................

train1_NErrors= 63818/1.60992e+06 3.96404
Class01= 429/1.54572e+06	0.0277541
Class11= 63389/64205	98.7291

 counting_test_errors.........

test1_NErrors= 16085/403863 3.98279
Class01= 101/387698	0.0260512
Class11= 15984/16165	98.8803

....................................
Epoch 11 Error= 232910 0 (10041.6,980116) 
....................................
Epoch 12 Error= 232710 0 (12002.1,955947) 
....................................
Epoch 13 Error= 232616 0 (14487.6,930982) 
....................................
Epoch 14 Error= 232470 0 (18042.4,918287) 
....................................
Epoch 15 Error= 232323 0 (22701.7,906039) 
....................................
Epoch 16 Error= 232171 0 (29500.8,902057) 
....................................
Epoch 17 Error= 231992 0 (39278.3,906753) 
....................................
Epoch 18 Error= 231671 0 (52811.7,910536) 
....................................
Epoch 19 Error= 231357 0 (69589.2,934392) 
....................................
Epoch 20 Error= 231112 0 (84009.5,958196) 
 counting_train_errors....................................

train1_NErrors= 63702/1.60992e+06 3.95683
Class01= 945/1.54572e+06	0.0611366
Class11= 62757/64205	97.7447

 counting_test_errors.........

test1_NErrors= 16098/403863 3.98601
Class01= 232/387698	0.0598404
Class11= 15866/16165	98.1503

....................................
Epoch 21 Error= 230941 0 (94278.8,958901) 
....................................
Epoch 22 Error= 230708 0 (102262,978851) 
....................................
Epoch 23 Error= 230509 0 (107841,983829) 
....................................
Epoch 24 Error= 230299 0 (113643,997998) 
....................................
Epoch 25 Error= 230101 0 (120374,1.02145e+06) 
....................................
Epoch 26 Error= 229944 0 (129028,1.03431e+06) 
....................................
Epoch 27 Error= 229658 0 (140335,1.05574e+06) 
....................................
Epoch 28 Error= 229367 0 (156651,1.08204e+06) 
....................................
Epoch 29 Error= 229071 0 (181264,1.09031e+06) 
....................................
Epoch 30 Error= 228684 0 (213702,1.10182e+06) 
 counting_train_errors....................................

train1_NErrors= 63686/1.60992e+06 3.95584
Class01= 667/1.54572e+06	0.0431514
Class11= 63019/64205	98.1528

 counting_test_errors.........

test1_NErrors= 16063/403863 3.97734
Class01= 162/387698	0.0417851
Class11= 15901/16165	98.3668

....................................
Epoch 31 Error= 228378 0 (252006,1.11805e+06) 
....................................
Epoch 32 Error= 228126 0 (287389,1.11162e+06) 
....................................
Epoch 33 Error= 227953 0 (317473,1.08035e+06) 
....................................
Epoch 34 Error= 227772 0 (343262,1.06041e+06) 
....................................
Epoch 35 Error= 227607 0 (357478,1.0285e+06) 
....................................
Epoch 36 Error= 227476 0 (371083,1.01582e+06) 
....................................
Epoch 37 Error= 227398 0 (385375,984353) 
....................................
Epoch 38 Error= 227253 0 (391317,986565) 
....................................
Epoch 39 Error= 227109 0 (412884,967928) 
....................................
Epoch 40 Error= 226985 0 (420728,962010) 
 counting_train_errors....................................

train1_NErrors= 63699/1.60992e+06 3.95664
Class01= 665/1.54572e+06	0.043022
Class11= 63034/64205	98.1762

 counting_test_errors.........

test1_NErrors= 16077/403863 3.98081
Class01= 169/387698	0.0435906
Class11= 15908/16165	98.4101

....................................
Epoch 41 Error= 226896 0 (434820,957387) 
....................................
Epoch 42 Error= 226740 0 (447811,942358) 
....................................
Epoch 43 Error= 226621 0 (456839,966720) 
....................................
Epoch 44 Error= 226676 0 (467797,947509) 
....................................
Epoch 45 Error= 226552 0 (477811,956131) 
....................................
Epoch 46 Error= 226363 0 (493142,943441) 
....................................
Epoch 47 Error= 226368 0 (490267,942939) 
....................................
Epoch 48 Error= 226271 0 (500687,949423) 
....................................
Epoch 49 Error= 226164 0 (511332,944145) 
....................................
Epoch 50 Error= 226096 0 (514980,941833) 
 counting_train_errors....................................

train1_NErrors= 63597/1.60992e+06 3.95031
Class01= 889/1.54572e+06	0.0575137
Class11= 62708/64205	97.6684

 counting_test_errors.........

test1_NErrors= 16076/403863 3.98056
Class01= 232/387698	0.0598404
Class11= 15844/16165	98.0142

....................................
Epoch 51 Error= 226023 0 (525679,935750) 
....................................
Epoch 52 Error= 225875 0 (524981,942694) 
....................................
Epoch 53 Error= 225897 0 (535144,937318) 
....................................
Epoch 54 Error= 225807 0 (545067,934859) 
....................................
Epoch 55 Error= 225747 0 (548288,937385) 
....................................
Epoch 56 Error= 225727 0 (549962,929948) 
....................................
Epoch 57 Error= 225589 0 (565601,932107) 
....................................
Epoch 58 Error= 225549 0 (575166,931410) 
....................................
Epoch 59 Error= 225449 0 (585781,922308) 
....................................
Epoch 60 Error= 225433 0 (597654,927503) 
 counting_train_errors....................................

train1_NErrors= 63588/1.60992e+06 3.94975
Class01= 1740/1.54572e+06	0.112569
Class11= 61848/64205	96.3289

 counting_test_errors.........

test1_NErrors= 16108/403863 3.98848
Class01= 434/387698	0.111943
Class11= 15674/16165	96.9626

....................................
Epoch 61 Error= 225279 0 (615016,920657) 
....................................
Epoch 62 Error= 225271 0 (622281,927812) 
....................................
Epoch 63 Error= 225145 0 (644389,921439) 
....................................
Epoch 64 Error= 225130 0 (661546,921136) 
....................................
Epoch 65 Error= 225016 0 (687502,916628) 
....................................
Epoch 66 Error= 224988 0 (715369,925924) 
....................................
Epoch 67 Error= 224984 0 (748366,922573) 
....................................
Epoch 68 Error= 224767 0 (786768,923382) 
....................................
Epoch 69 Error= 224723 0 (839776,923951) 
....................................
Epoch 70 Error= 224655 0 (893878,922542) 
 counting_train_errors....................................

train1_NErrors= 63570/1.60992e+06 3.94863
Class01= 1764/1.54572e+06	0.114122
Class11= 61806/64205	96.2635

 counting_test_errors.........

test1_NErrors= 16128/403863 3.99343
Class01= 454/387698	0.117101
Class11= 15674/16165	96.9626

....................................
Epoch 71 Error= 224515 0 (966331,918313) 
....................................
Epoch 72 Error= 224449 0 (1.06637e+06,923115) 
....................................
Epoch 73 Error= 224258 0 (1.1783e+06,921900) 
....................................
Epoch 74 Error= 224244 0 (1.32075e+06,916525) 
....................................
Epoch 75 Error= 224130 0 (1.46971e+06,919178) 
....................................
Epoch 76 Error= 224015 0 (1.60471e+06,918916) 
....................................
Epoch 77 Error= 223886 0 (1.71391e+06,925102) 
....................................
Epoch 78 Error= 223918 0 (1.81656e+06,915277) 
....................................
Epoch 79 Error= 223946 0 (1.87151e+06,912039) 
....................................
Epoch 80 Error= 223810 0 (1.92448e+06,918859) 
 counting_train_errors....................................

train1_NErrors= 63636/1.60992e+06 3.95273
Class01= 2562/1.54572e+06	0.165748
Class11= 61074/64205	95.1234

 counting_test_errors.........

test1_NErrors= 16154/403863 3.99987
Class01= 649/387698	0.167398
Class11= 15505/16165	95.9171

....................................
Epoch 81 Error= 223747 0 (1.97956e+06,925328) 
....................................
Epoch 82 Error= 223689 0 (2.00668e+06,914035) 
....................................
Epoch 83 Error= 223690 0 (2.01904e+06,917628) 
....................................
Epoch 84 Error= 223731 0 (2.05895e+06,916304) 
....................................
Epoch 85 Error= 223531 0 (2.08599e+06,919808) 
....................................
Epoch 86 Error= 223499 0 (2.09675e+06,916176) 
....................................
Epoch 87 Error= 223478 0 (2.1112e+06,914340) 
....................................
Epoch 88 Error= 223547 0 (2.0958e+06,915693) 
....................................
Epoch 89 Error= 223506 0 (2.15568e+06,918376) 
....................................
Epoch 90 Error= 223431 0 (2.11807e+06,908041) 
 counting_train_errors....................................

train1_NErrors= 63647/1.60992e+06 3.95341
Class01= 3224/1.54572e+06	0.208576
Class11= 60423/64205	94.1095

 counting_test_errors.........

test1_NErrors= 16173/403863 4.00458
Class01= 808/387698	0.20841
Class11= 15365/16165	95.051

....................................
Epoch 91 Error= 223491 0 (2.18596e+06,896988) 
....................................
Epoch 92 Error= 223466 0 (2.18569e+06,909715) 
....................................
Epoch 93 Error= 223415 0 (2.20249e+06,913135) 
....................................
Epoch 94 Error= 223450 0 (2.24661e+06,904207) 
....................................
Epoch 95 Error= 223426 0 (2.21282e+06,915745) 
....................................
Epoch 96 Error= 223352 0 (2.27345e+06,909534) 
....................................
Epoch 97 Error= 223208 0 (2.32773e+06,918407) 
....................................
Epoch 98 Error= 223271 0 (2.34176e+06,922505) 
....................................
Epoch 99 Error= 223200 0 (2.30178e+06,923288) 
....................................
Epoch 100 Error= 223184 0 (2.36955e+06,920876) 
 counting_train_errors....................................

train1_NErrors= 63555/1.60992e+06 3.9477
Class01= 2503/1.54572e+06	0.161931
Class11= 61052/64205	95.0892

 counting_test_errors.........

test1_NErrors= 16139/403863 3.99616
Class01= 635/387698	0.163787
Class11= 15504/16165	95.9109

....................................
Epoch 101 Error= 223145 0 (2.34209e+06,929056) 
....................................
Epoch 102 Error= 223220 0 (2.36389e+06,934939) 
....................................
Epoch 103 Error= 223017 0 (2.41975e+06,940657) 
....................................
Epoch 104 Error= 223081 0 (2.39642e+06,944525) 
....................................
Epoch 105 Error= 223114 0 (2.43265e+06,945216) 
....................................
Epoch 106 Error= 223081 0 (2.47278e+06,950105) 
....................................
Epoch 107 Error= 222953 0 (2.42611e+06,952029) 
....................................
Epoch 108 Error= 223018 0 (2.45953e+06,970855) 
....................................
Epoch 109 Error= 222913 0 (2.48989e+06,969294) 
....................................
Epoch 110 Error= 223007 0 (2.51733e+06,960036) 
 counting_train_errors....................................

train1_NErrors= 63481/1.60992e+06 3.9431
Class01= 2030/1.54572e+06	0.13133
Class11= 61451/64205	95.7106

 counting_test_errors.........

test1_NErrors= 16098/403863 3.98601
Class01= 506/387698	0.130514
Class11= 15592/16165	96.4553

....................................
Epoch 111 Error= 222917 0 (2.55269e+06,966892) 
....................................
Epoch 112 Error= 222883 0 (2.51952e+06,985982) 
....................................
Epoch 113 Error= 222841 0 (2.58724e+06,982493) 
....................................
Epoch 114 Error= 222778 0 (2.56185e+06,981171) 
....................................
Epoch 115 Error= 222766 0 (2.56106e+06,994722) 
....................................
Epoch 116 Error= 222744 0 (2.52459e+06,994508) 
....................................
Epoch 117 Error= 222805 0 (2.60122e+06,1.01034e+06) 
....................................
Epoch 118 Error= 222748 0 (2.59606e+06,1.00363e+06) 
....................................
Epoch 119 Error= 222730 0 (2.61056e+06,1.0041e+06) 
....................................
Epoch 120 Error= 222708 0 (2.6105e+06,1.01234e+06) 
 counting_train_errors....................................

train1_NErrors= 63460/1.60992e+06 3.9418
Class01= 1748/1.54572e+06	0.113086
Class11= 61712/64205	96.1171

 counting_test_errors.........

test1_NErrors= 16077/403863 3.98081
Class01= 432/387698	0.111427
Class11= 15645/16165	96.7832

....................................
Epoch 121 Error= 222667 0 (2.60737e+06,1.02388e+06) 
....................................
Epoch 122 Error= 222652 0 (2.61982e+06,1.0172e+06) 
....................................
Epoch 123 Error= 222590 0 (2.60649e+06,1.03759e+06) 
....................................
Epoch 124 Error= 222609 0 (2.60854e+06,1.02949e+06) 
....................................
Epoch 125 Error= 222533 0 (2.61666e+06,1.04148e+06) 
....................................
Epoch 126 Error= 222498 0 (2.63204e+06,1.04123e+06) 
....................................
Epoch 127 Error= 222468 0 (2.63211e+06,1.04175e+06) 
....................................
Epoch 128 Error= 222487 0 (2.60024e+06,1.04435e+06) 
....................................
Epoch 129 Error= 222448 0 (2.6802e+06,1.06091e+06) 
....................................
Epoch 130 Error= 222381 0 (2.66209e+06,1.05505e+06) 
 counting_train_errors....................................

train1_NErrors= 63463/1.60992e+06 3.94198
Class01= 2014/1.54572e+06	0.130295
Class11= 61449/64205	95.7075

 counting_test_errors.........

test1_NErrors= 16075/403863 3.98031
Class01= 498/387698	0.12845
Class11= 15577/16165	96.3625

....................................
Epoch 131 Error= 222345 0 (2.70774e+06,1.06169e+06) 
....................................
Epoch 132 Error= 222399 0 (2.63625e+06,1.05843e+06) 
....................................
Epoch 133 Error= 222307 0 (2.71685e+06,1.06817e+06) 
....................................
Epoch 134 Error= 222245 0 (2.6915e+06,1.07687e+06) 
....................................
Epoch 135 Error= 222299 0 (2.70832e+06,1.07744e+06) 
....................................
Epoch 136 Error= 222258 0 (2.67076e+06,1.07096e+06) 
....................................
Epoch 137 Error= 222120 0 (2.66473e+06,1.07831e+06) 
....................................
Epoch 138 Error= 222165 0 (2.73497e+06,1.08496e+06) 
....................................
Epoch 139 Error= 222066 0 (2.6813e+06,1.09278e+06) 
....................................
Epoch 140 Error= 221994 0 (2.72685e+06,1.08687e+06) 
 counting_train_errors....................................

train1_NErrors= 63414/1.60992e+06 3.93894
Class01= 1997/1.54572e+06	0.129195
Class11= 61417/64205	95.6577

 counting_test_errors.........

test1_NErrors= 16061/403863 3.97684
Class01= 496/387698	0.127935
Class11= 15565/16165	96.2883

....................................
Epoch 141 Error= 222017 0 (2.70836e+06,1.0826e+06) 
....................................
Epoch 142 Error= 221965 0 (2.68513e+06,1.08779e+06) 
....................................
Epoch 143 Error= 221959 0 (2.72014e+06,1.08997e+06) 
....................................
Epoch 144 Error= 221838 0 (2.72838e+06,1.09821e+06) 
....................................
Epoch 145 Error= 221804 0 (2.715e+06,1.08916e+06) 
....................................
Epoch 146 Error= 221733 0 (2.71185e+06,1.08542e+06) 
....................................
Epoch 147 Error= 221739 0 (2.68837e+06,1.09087e+06) 
....................................
Epoch 148 Error= 221700 0 (2.72606e+06,1.09881e+06) 
....................................
Epoch 149 Error= 221698 0 (2.67233e+06,1.09916e+06) 
....................................
Epoch 150 Error= 221683 0 (2.73984e+06,1.07623e+06) 
 counting_train_errors....................................

train1_NErrors= 63345/1.60992e+06 3.93466
Class01= 1957/1.54572e+06	0.126608
Class11= 61388/64205	95.6125

 counting_test_errors.........

test1_NErrors= 16055/403863 3.97536
Class01= 484/387698	0.124839
Class11= 15571/16165	96.3254

....................................
Epoch 151 Error= 221687 0 (2.74933e+06,1.10025e+06) 
....................................
Epoch 152 Error= 221597 0 (2.68659e+06,1.08546e+06) 
....................................
Epoch 153 Error= 221535 0 (2.72978e+06,1.09025e+06) 
....................................
Epoch 154 Error= 221495 0 (2.71841e+06,1.0964e+06) 
....................................
Epoch 155 Error= 221421 0 (2.72437e+06,1.07362e+06) 
....................................
Epoch 156 Error= 221442 0 (2.76358e+06,1.08567e+06) 
....................................
Epoch 157 Error= 221433 0 (2.69955e+06,1.08556e+06) 
....................................
Epoch 158 Error= 221343 0 (2.70962e+06,1.07926e+06) 
....................................
Epoch 159 Error= 221315 0 (2.71345e+06,1.07994e+06) 
....................................
Epoch 160 Error= 221247 0 (2.71424e+06,1.0743e+06) 
 counting_train_errors....................................

train1_NErrors= 63374/1.60992e+06 3.93646
Class01= 2414/1.54572e+06	0.156173
Class11= 60960/64205	94.9459

 counting_test_errors.........

test1_NErrors= 16074/403863 3.98006
Class01= 604/387698	0.155791
Class11= 15470/16165	95.7006

....................................
Epoch 161 Error= 221284 0 (2.74776e+06,1.07436e+06) 
....................................
Epoch 162 Error= 221193 0 (2.76473e+06,1.07358e+06) 
....................................
Epoch 163 Error= 221164 0 (2.73558e+06,1.05628e+06) 
....................................
Epoch 164 Error= 221171 0 (2.7517e+06,1.07862e+06) 
....................................
Epoch 165 Error= 221150 0 (2.71651e+06,1.049e+06) 
....................................
Epoch 166 Error= 221040 0 (2.779e+06,1.06954e+06) 
....................................
Epoch 167 Error= 221013 0 (2.74243e+06,1.04965e+06) 
....................................
Epoch 168 Error= 221032 0 (2.70281e+06,1.06091e+06) 
....................................
Epoch 169 Error= 221072 0 (2.71006e+06,1.04397e+06) 
....................................
Epoch 170 Error= 220961 0 (2.72817e+06,1.04681e+06) 
 counting_train_errors....................................

train1_NErrors= 63382/1.60992e+06 3.93695
Class01= 2556/1.54572e+06	0.16536
Class11= 60826/64205	94.7372

 counting_test_errors.........

test1_NErrors= 16092/403863 3.98452
Class01= 637/387698	0.164303
Class11= 15455/16165	95.6078

....................................
Epoch 171 Error= 220915 0 (2.70121e+06,1.03083e+06) 
....................................
Epoch 172 Error= 220910 0 (2.70166e+06,1.03983e+06) 
....................................
Epoch 173 Error= 220949 0 (2.68338e+06,1.04668e+06) 
....................................
Epoch 174 Error= 220810 0 (2.7543e+06,1.03487e+06) 
....................................
Epoch 175 Error= 220872 0 (2.77278e+06,1.03408e+06) 
....................................
Epoch 176 Error= 220810 0 (2.71253e+06,1.02616e+06) 
....................................
Epoch 177 Error= 220819 0 (2.70281e+06,1.03273e+06) 
....................................
Epoch 178 Error= 220779 0 (2.69336e+06,1.02961e+06) 
....................................
Epoch 179 Error= 220703 0 (2.71058e+06,1.026e+06) 
....................................
Epoch 180 Error= 220717 0 (2.70461e+06,1.02485e+06) 
 counting_train_errors....................................

train1_NErrors= 63292/1.60992e+06 3.93136
Class01= 1800/1.54572e+06	0.116451
Class11= 61492/64205	95.7745

 counting_test_errors.........

test1_NErrors= 16056/403863 3.97561
Class01= 470/387698	0.121228
Class11= 15586/16165	96.4182

....................................
Epoch 181 Error= 220680 0 (2.72747e+06,1.01383e+06) 
....................................
Epoch 182 Error= 220699 0 (2.70725e+06,1.02465e+06) 
....................................
Epoch 183 Error= 220681 0 (2.7129e+06,1.01616e+06) 
....................................
Epoch 184 Error= 220621 0 (2.72918e+06,1.02104e+06) 
....................................
Epoch 185 Error= 220558 0 (2.7423e+06,1.01733e+06) 
....................................
Epoch 186 Error= 220521 0 (2.69869e+06,1.0155e+06) 
....................................
Epoch 187 Error= 220509 0 (2.74425e+06,1.0194e+06) 
....................................
Epoch 188 Error= 220496 0 (2.70671e+06,1.01304e+06) 
....................................
Epoch 189 Error= 220542 0 (2.70803e+06,1.002e+06) 
....................................
Epoch 190 Error= 220409 0 (2.72927e+06,1.00767e+06) 
 counting_train_errors....................................

train1_NErrors= 63365/1.60992e+06 3.9359
Class01= 1202/1.54572e+06	0.0777631
Class11= 62163/64205	96.8196

 counting_test_errors.........

test1_NErrors= 16049/403863 3.97387
Class01= 322/387698	0.0830543
Class11= 15727/16165	97.2904

....................................
Epoch 191 Error= 220415 0 (2.72405e+06,1.00848e+06) 
....................................
Epoch 192 Error= 220379 0 (2.66599e+06,998746) 
....................................
Epoch 193 Error= 220313 0 (2.70245e+06,1.01379e+06) 
....................................
Epoch 194 Error= 220362 0 (2.70947e+06,1.00332e+06) 
....................................
Epoch 195 Error= 220278 0 (2.71295e+06,1.0018e+06) 
....................................
Epoch 196 Error= 220307 0 (2.73547e+06,1.00144e+06) 
....................................
Epoch 197 Error= 220212 0 (2.74012e+06,1.01011e+06) 
....................................
Epoch 198 Error= 220304 0 (2.73237e+06,1.00275e+06) 
....................................
Epoch 199 Error= 220278 0 (2.68058e+06,1.0051e+06) 
....................................
Epoch 200 Error= 220241 0 (2.76747e+06,998572) 
 counting_train_errors....................................

train1_NErrors= 63328/1.60992e+06 3.9336
Class01= 1935/1.54572e+06	0.125184
Class11= 61393/64205	95.6203

 counting_test_errors.........

test1_NErrors= 16057/403863 3.97585
Class01= 494/387698	0.127419
Class11= 15563/16165	96.2759

....................................
Epoch 201 Error= 220208 0 (2.68886e+06,1.00128e+06) 
....................................
Epoch 202 Error= 220175 0 (2.72608e+06,999526) 
....................................
Epoch 203 Error= 220097 0 (2.7546e+06,994989) 
....................................
Epoch 204 Error= 220159 0 (2.66575e+06,1.00433e+06) 
....................................
Epoch 205 Error= 220135 0 (2.74308e+06,994234) 
....................................
Epoch 206 Error= 220054 0 (2.69504e+06,990644) 
....................................
Epoch 207 Error= 220095 0 (2.65345e+06,989929) 
....................................
Epoch 208 Error= 219996 0 (2.76851e+06,997678) 
....................................
Epoch 209 Error= 219984 0 (2.75065e+06,1.00715e+06) 
....................................
Epoch 210 Error= 219883 0 (2.74636e+06,1.00284e+06) 
 counting_train_errors....................................

train1_NErrors= 63300/1.60992e+06 3.93186
Class01= 2121/1.54572e+06	0.137218
Class11= 61179/64205	95.287

 counting_test_errors.........

test1_NErrors= 16042/403863 3.97214
Class01= 533/387698	0.137478
Class11= 15509/16165	95.9418

....................................
Epoch 211 Error= 219989 0 (2.65013e+06,1.00019e+06) 
....................................
Epoch 212 Error= 219888 0 (2.69851e+06,991286) 
....................................
Epoch 213 Error= 219905 0 (2.75051e+06,996565) 
....................................
Epoch 214 Error= 219875 0 (2.67924e+06,993345) 
....................................
Epoch 215 Error= 219816 0 (2.71883e+06,1.00966e+06) 
....................................
Epoch 216 Error= 219847 0 (2.70601e+06,980664) 
....................................
Epoch 217 Error= 219747 0 (2.70195e+06,988969) 
....................................
Epoch 218 Error= 219756 0 (2.70185e+06,1.00203e+06) 
....................................
Epoch 219 Error= 219712 0 (2.70149e+06,996850) 
....................................
Epoch 220 Error= 219665 0 (2.70466e+06,1.00591e+06) 
 counting_train_errors....................................

train1_NErrors= 63256/1.60992e+06 3.92913
Class01= 2428/1.54572e+06	0.157079
Class11= 60828/64205	94.7403

 counting_test_errors.........

test1_NErrors= 16071/403863 3.97932
Class01= 615/387698	0.158629
Class11= 15456/16165	95.614

....................................
Epoch 221 Error= 219600 0 (2.69184e+06,1.008e+06) 
....................................
Epoch 222 Error= 219680 0 (2.68905e+06,1.01167e+06) 
....................................
Epoch 223 Error= 219660 0 (2.6979e+06,1.00391e+06) 
....................................
Epoch 224 Error= 219522 0 (2.67198e+06,997566) 
....................................
Epoch 225 Error= 219564 0 (2.70202e+06,1.00295e+06) 
....................................
Epoch 226 Error= 219558 0 (2.64639e+06,1.00562e+06) 
....................................
Epoch 227 Error= 219440 0 (2.68646e+06,1.01024e+06) 
....................................
Epoch 228 Error= 219473 0 (2.67025e+06,1.01016e+06) 
....................................
Epoch 229 Error= 219463 0 (2.69055e+06,1.01501e+06) 
....................................
Epoch 230 Error= 219381 0 (2.73356e+06,1.00734e+06) 
 counting_train_errors....................................

train1_NErrors= 63378/1.60992e+06 3.93671
Class01= 1544/1.54572e+06	0.0998887
Class11= 61834/64205	96.3071

 counting_test_errors.........

test1_NErrors= 16042/403863 3.97214
Class01= 396/387698	0.102141
Class11= 15646/16165	96.7894

....................................
Epoch 231 Error= 219368 0 (2.64343e+06,1.0084e+06) 
....................................
Epoch 232 Error= 219321 0 (2.66001e+06,1.01054e+06) 
....................................
Epoch 233 Error= 219352 0 (2.62128e+06,1.01517e+06) 
....................................
Epoch 234 Error= 219289 0 (2.64737e+06,1.00728e+06) 
....................................
Epoch 235 Error= 219221 0 (2.63743e+06,1.01101e+06) 
....................................
Epoch 236 Error= 219214 0 (2.59984e+06,999953) 
....................................
Epoch 237 Error= 219242 0 (2.61483e+06,1.01463e+06) 
....................................
Epoch 238 Error= 219234 0 (2.5956e+06,1.00336e+06) 
....................................
Epoch 239 Error= 219137 0 (2.60317e+06,1.01357e+06) 
....................................
Epoch 240 Error= 219112 0 (2.6404e+06,1.02362e+06) 
 counting_train_errors....................................

train1_NErrors= 63378/1.60992e+06 3.93671
Class01= 1448/1.54572e+06	0.093678
Class11= 61930/64205	96.4567

 counting_test_errors.........

test1_NErrors= 16060/403863 3.9766
Class01= 377/387698	0.0972406
Class11= 15683/16165	97.0182

....................................
Epoch 241 Error= 219148 0 (2.61284e+06,1.02741e+06) 
....................................
Epoch 242 Error= 219074 0 (2.65107e+06,1.01632e+06) 
....................................
Epoch 243 Error= 219094 0 (2.61561e+06,1.02027e+06) 
....................................
Epoch 244 Error= 219039 0 (2.5924e+06,1.01396e+06) 
....................................
Epoch 245 Error= 219003 0 (2.53588e+06,1.01615e+06) 
....................................
Epoch 246 Error= 218889 0 (2.58644e+06,1.02714e+06) 
....................................
Epoch 247 Error= 218991 0 (2.55239e+06,1.02273e+06) 
....................................
Epoch 248 Error= 218942 0 (2.53655e+06,1.02557e+06) 
....................................
Epoch 249 Error= 218881 0 (2.57081e+06,1.02016e+06) 
....................................
Epoch 250 Error= 218875 0 (2.52088e+06,1.02601e+06) 
 counting_train_errors....................................

train1_NErrors= 63300/1.60992e+06 3.93186
Class01= 2351/1.54572e+06	0.152097
Class11= 60949/64205	94.9287

 counting_test_errors.........

test1_NErrors= 16077/403863 3.98081
Class01= 597/387698	0.153986
Class11= 15480/16165	95.7624

....................................
Epoch 251 Error= 218844 0 (2.55505e+06,1.02753e+06) 
....................................
Epoch 252 Error= 218848 0 (2.4526e+06,1.01223e+06) 
....................................
Epoch 253 Error= 218774 0 (2.51905e+06,1.02579e+06) 
....................................
Epoch 254 Error= 218756 0 (2.51791e+06,1.02346e+06) 
....................................
Epoch 255 Error= 218763 0 (2.4897e+06,1.03528e+06) 
....................................
Epoch 256 Error= 218723 0 (2.4683e+06,1.01879e+06) 
....................................
Epoch 257 Error= 218732 0 (2.46704e+06,1.02019e+06) 
....................................
Epoch 258 Error= 218666 0 (2.44625e+06,1.02536e+06) 
....................................
Epoch 259 Error= 218717 0 (2.48709e+06,1.01442e+06) 
....................................
Epoch 260 Error= 218675 0 (2.45106e+06,1.02214e+06) 
 counting_train_errors....................................

train1_NErrors= 63347/1.60992e+06 3.93478
Class01= 2065/1.54572e+06	0.133595
Class11= 61282/64205	95.4474

 counting_test_errors.........

test1_NErrors= 16069/403863 3.97882
Class01= 529/387698	0.136446
Class11= 15540/16165	96.1336

....................................
Epoch 261 Error= 218608 0 (2.45579e+06,1.02117e+06) 
....................................
Epoch 262 Error= 218574 0 (2.37177e+06,1.00886e+06) 
....................................
Epoch 263 Error= 218576 0 (2.46558e+06,1.01808e+06) 
....................................
Epoch 264 Error= 218565 0 (2.43855e+06,1.01832e+06) 
....................................
Epoch 265 Error= 218558 0 (2.44723e+06,1.02002e+06) 
....................................
Epoch 266 Error= 218432 0 (2.43257e+06,1.03086e+06) 
....................................
Epoch 267 Error= 218401 0 (2.33585e+06,1.01766e+06) 
....................................
Epoch 268 Error= 218424 0 (2.39612e+06,1.01115e+06) 
....................................
Epoch 269 Error= 218384 0 (2.37391e+06,1.03015e+06) 
....................................
Epoch 270 Error= 218388 0 (2.32557e+06,1.01225e+06) 
 counting_train_errors....................................

train1_NErrors= 63328/1.60992e+06 3.9336
Class01= 1571/1.54572e+06	0.101635
Class11= 61757/64205	96.1872

 counting_test_errors.........

test1_NErrors= 16054/403863 3.97511
Class01= 405/387698	0.104463
Class11= 15649/16165	96.8079

....................................
Epoch 271 Error= 218361 0 (2.3188e+06,1.01682e+06) 
....................................
Epoch 272 Error= 218404 0 (2.32228e+06,1.02227e+06) 
....................................
Epoch 273 Error= 218359 0 (2.29064e+06,1.01075e+06) 
....................................
Epoch 274 Error= 218353 0 (2.30089e+06,1.00995e+06) 
....................................
Epoch 275 Error= 218328 0 (2.2838e+06,1.01176e+06) 
....................................
Epoch 276 Error= 218254 0 (2.26781e+06,1.00914e+06) 
....................................
Epoch 277 Error= 218331 0 (2.26613e+06,1.01266e+06) 
....................................
Epoch 278 Error= 218244 0 (2.23044e+06,1.00292e+06) 
....................................
Epoch 279 Error= 218221 0 (2.21268e+06,1.01837e+06) 
....................................
Epoch 280 Error= 218166 0 (2.23265e+06,1.00557e+06) 
 counting_train_errors....................................

train1_NErrors= 63225/1.60992e+06 3.9272
Class01= 2286/1.54572e+06	0.147892
Class11= 60939/64205	94.9132

 counting_test_errors.........

test1_NErrors= 16046/403863 3.97313
Class01= 575/387698	0.148311
Class11= 15471/16165	95.7068

....................................
Epoch 281 Error= 218153 0 (2.24151e+06,1.00052e+06) 
....................................
Epoch 282 Error= 218200 0 (2.15545e+06,997119) 
....................................
Epoch 283 Error= 218156 0 (2.18825e+06,997702) 
....................................
Epoch 284 Error= 218047 0 (2.20051e+06,996070) 
....................................
Epoch 285 Error= 218113 0 (2.15862e+06,995648) 
....................................
Epoch 286 Error= 218084 0 (2.13268e+06,993244) 
....................................
Epoch 287 Error= 218027 0 (2.08088e+06,998020) 
....................................
Epoch 288 Error= 218063 0 (2.11608e+06,985992) 
....................................
Epoch 289 Error= 218161 0 (2.09631e+06,986155) 
....................................
Epoch 290 Error= 218031 0 (2.07749e+06,979575) 
 counting_train_errors....................................

train1_NErrors= 63352/1.60992e+06 3.93509
Class01= 3885/1.54572e+06	0.251339
Class11= 59467/64205	92.6205

 counting_test_errors.........

test1_NErrors= 16137/403863 3.99566
Class01= 969/387698	0.249937
Class11= 15168/16165	93.8324

....................................
Epoch 291 Error= 217988 0 (2.05729e+06,980090) 
....................................
Epoch 292 Error= 217942 0 (2.08801e+06,982551) 
....................................
Epoch 293 Error= 218011 0 (2.04494e+06,983251) 
....................................
Epoch 294 Error= 217907 0 (2.04567e+06,982482) 
....................................
Epoch 295 Error= 217979 0 (2.06121e+06,988343) 
....................................
Epoch 296 Error= 217940 0 (2.01394e+06,968868) 
....................................
Epoch 297 Error= 217885 0 (2.02905e+06,974387) 
....................................
Epoch 298 Error= 217892 0 (2.01603e+06,976135) 
....................................
Epoch 299 Error= 217858 0 (2.00083e+06,977698) 
....................................
Epoch 300 Error= 217763 0 (1.99016e+06,966808) 
 counting_train_errors....................................

train1_NErrors= 63253/1.60992e+06 3.92894
Class01= 1674/1.54572e+06	0.108299
Class11= 61579/64205	95.91

 counting_test_errors.........

test1_NErrors= 16049/403863 3.97387
Class01= 439/387698	0.113232
Class11= 15610/16165	96.5667

....................................
Epoch 301 Error= 217848 0 (1.96432e+06,976080) 
....................................
Epoch 302 Error= 217818 0 (2.01074e+06,962819) 
....................................
Epoch 303 Error= 217752 0 (1.96157e+06,968766) 
....................................
Epoch 304 Error= 217745 0 (1.90848e+06,957042) 
....................................
Epoch 305 Error= 217743 0 (1.92479e+06,960109) 
....................................
Epoch 306 Error= 217713 0 (1.9465e+06,966460) 
....................................
Epoch 307 Error= 217661 0 (1.92216e+06,964848) 
....................................
Epoch 308 Error= 217673 0 (1.88038e+06,960363) 
....................................
Epoch 309 Error= 217714 0 (1.89444e+06,970023) 
....................................
Epoch 310 Error= 217679 0 (1.90351e+06,963997) 
 counting_train_errors....................................

train1_NErrors= 63191/1.60992e+06 3.92509
Class01= 2152/1.54572e+06	0.139223
Class11= 61039/64205	95.0689

 counting_test_errors.........

test1_NErrors= 16035/403863 3.97041
Class01= 540/387698	0.139284
Class11= 15495/16165	95.8552

....................................
Epoch 311 Error= 217652 0 (1.86958e+06,961994) 
....................................
Epoch 312 Error= 217629 0 (1.83882e+06,959929) 
....................................
Epoch 313 Error= 217634 0 (1.84358e+06,951195) 
....................................
Epoch 314 Error= 217708 0 (1.78103e+06,950465) 
....................................
Epoch 315 Error= 217616 0 (1.7841e+06,953416) 
....................................
Epoch 316 Error= 217604 0 (1.79251e+06,963398) 
....................................
Epoch 317 Error= 217575 0 (1.78359e+06,957187) 
....................................
Epoch 318 Error= 217567 0 (1.77604e+06,952584) 
....................................
Epoch 319 Error= 217652 0 (1.75767e+06,950289) 
....................................
Epoch 320 Error= 217529 0 (1.78549e+06,947985) 
 counting_train_errors....................................

train1_NErrors= 63171/1.60992e+06 3.92385
Class01= 2304/1.54572e+06	0.149057
Class11= 60867/64205	94.801

 counting_test_errors.........

test1_NErrors= 16043/403863 3.97239
Class01= 580/387698	0.149601
Class11= 15463/16165	95.6573

....................................
Epoch 321 Error= 217507 0 (1.74206e+06,948657) 
....................................
Epoch 322 Error= 217480 0 (1.75269e+06,944094) 
....................................
Epoch 323 Error= 217454 0 (1.75327e+06,948184) 
....................................
Epoch 324 Error= 217411 0 (1.74399e+06,955790) 
....................................
Epoch 325 Error= 217484 0 (1.7071e+06,954791) 
....................................
Epoch 326 Error= 217475 0 (1.70979e+06,937694) 
....................................
Epoch 327 Error= 217308 0 (1.7087e+06,952821) 
....................................
Epoch 328 Error= 217414 0 (1.69874e+06,951935) 
....................................
Epoch 329 Error= 217437 0 (1.6773e+06,955538) 
....................................
Epoch 330 Error= 217400 0 (1.71137e+06,948757) 
 counting_train_errors....................................

train1_NErrors= 63208/1.60992e+06 3.92615
Class01= 3137/1.54572e+06	0.202947
Class11= 60071/64205	93.5612

 counting_test_errors.........

test1_NErrors= 16075/403863 3.98031
Class01= 792/387698	0.204283
Class11= 15283/16165	94.5438

....................................
Epoch 331 Error= 217387 0 (1.67574e+06,948455) 
....................................
Epoch 332 Error= 217378 0 (1.69173e+06,935246) 
....................................
Epoch 333 Error= 217376 0 (1.66508e+06,944318) 
....................................
Epoch 334 Error= 217381 0 (1.65559e+06,942857) 
....................................
Epoch 335 Error= 217285 0 (1.6861e+06,941226) 
....................................
Epoch 336 Error= 217328 0 (1.6476e+06,948116) 
....................................
Epoch 337 Error= 217368 0 (1.63786e+06,939875) 
....................................
Epoch 338 Error= 217254 0 (1.6424e+06,941203) 
....................................
Epoch 339 Error= 217254 0 (1.64357e+06,948631) 
....................................
Epoch 340 Error= 217297 0 (1.64738e+06,944915) 
 counting_train_errors....................................

train1_NErrors= 63265/1.60992e+06 3.92969
Class01= 3559/1.54572e+06	0.230249
Class11= 59706/64205	92.9928

 counting_test_errors.........

test1_NErrors= 16123/403863 3.9922
Class01= 908/387698	0.234203
Class11= 15215/16165	94.1231

....................................
Epoch 341 Error= 217263 0 (1.66002e+06,943992) 
....................................
Epoch 342 Error= 217188 0 (1.60976e+06,937572) 
....................................
Epoch 343 Error= 217183 0 (1.65184e+06,945847) 
....................................
Epoch 344 Error= 217174 0 (1.63456e+06,938791) 
....................................
Epoch 345 Error= 217246 0 (1.65962e+06,941322) 
....................................
Epoch 346 Error= 217180 0 (1.63214e+06,936625) 
....................................
Epoch 347 Error= 217188 0 (1.60904e+06,938404) 
....................................
Epoch 348 Error= 217151 0 (1.60033e+06,946993) 
....................................
Epoch 349 Error= 217157 0 (1.61984e+06,937921) 
....................................
Epoch 350 Error= 217158 0 (1.60209e+06,941441) 
 counting_train_errors....................................

train1_NErrors= 63196/1.60992e+06 3.9254
Class01= 1488/1.54572e+06	0.0962658
Class11= 61708/64205	96.1109

 counting_test_errors.........

test1_NErrors= 16051/403863 3.97437
Class01= 415/387698	0.107042
Class11= 15636/16165	96.7275

....................................
Epoch 351 Error= 217164 0 (1.62199e+06,933236) 
....................................
Epoch 352 Error= 217173 0 (1.58016e+06,938777) 
....................................
Epoch 353 Error= 217100 0 (1.58409e+06,935381) 
....................................
Epoch 354 Error= 217081 0 (1.59052e+06,939708) 
....................................
Epoch 355 Error= 217144 0 (1.56436e+06,945089) 
....................................
Epoch 356 Error= 217007 0 (1.57305e+06,941400) 
....................................
Epoch 357 Error= 217135 0 (1.57167e+06,930419) 
....................................
Epoch 358 Error= 217040 0 (1.57519e+06,936228) 
....................................
Epoch 359 Error= 217022 0 (1.56911e+06,932252) 
....................................
Epoch 360 Error= 217108 0 (1.58704e+06,926350) 
 counting_train_errors....................................

train1_NErrors= 63094/1.60992e+06 3.91906
Class01= 2066/1.54572e+06	0.133659
Class11= 61028/64205	95.0518

 counting_test_errors.........

test1_NErrors= 16002/403863 3.96223
Class01= 536/387698	0.138252
Class11= 15466/16165	95.6758

....................................
Epoch 361 Error= 217076 0 (1.57456e+06,926645) 
....................................
Epoch 362 Error= 217017 0 (1.56397e+06,936808) 
....................................
Epoch 363 Error= 217026 0 (1.57375e+06,928908) 
....................................
Epoch 364 Error= 217073 0 (1.55559e+06,934665) 
....................................
Epoch 365 Error= 217015 0 (1.57586e+06,928050) 
....................................
Epoch 366 Error= 217014 0 (1.55796e+06,920178) 
....................................
Epoch 367 Error= 216978 0 (1.56887e+06,932952) 
....................................
Epoch 368 Error= 217098 0 (1.54188e+06,913725) 
....................................
Epoch 369 Error= 216967 0 (1.54931e+06,920364) 
....................................
Epoch 370 Error= 216901 0 (1.5763e+06,917737) 
 counting_train_errors....................................

train1_NErrors= 63151/1.60992e+06 3.92261
Class01= 2513/1.54572e+06	0.162578
Class11= 60638/64205	94.4444

 counting_test_errors.........

test1_NErrors= 16040/403863 3.97164
Class01= 636/387698	0.164045
Class11= 15404/16165	95.2923

....................................
Epoch 371 Error= 217006 0 (1.53977e+06,929768) 
....................................
Epoch 372 Error= 216968 0 (1.5646e+06,929909) 
....................................
Epoch 373 Error= 216915 0 (1.57185e+06,918021) 
....................................
Epoch 374 Error= 216913 0 (1.56916e+06,927614) 
....................................
Epoch 375 Error= 216886 0 (1.54092e+06,921833) 
....................................
Epoch 376 Error= 216899 0 (1.52988e+06,919955) 
....................................
Epoch 377 Error= 216937 0 (1.53209e+06,930660) 
....................................
Epoch 378 Error= 216898 0 (1.5382e+06,913731) 
....................................
Epoch 379 Error= 216888 0 (1.5491e+06,908619) 
....................................
Epoch 380 Error= 216868 0 (1.53095e+06,923259) 
 counting_train_errors....................................

train1_NErrors= 63212/1.60992e+06 3.92639
Class01= 2770/1.54572e+06	0.179205
Class11= 60442/64205	94.1391

 counting_test_errors.........

test1_NErrors= 16062/403863 3.97709
Class01= 698/387698	0.180037
Class11= 15364/16165	95.0448

....................................
Epoch 381 Error= 216853 0 (1.52957e+06,931165) 
....................................
Epoch 382 Error= 216854 0 (1.50596e+06,915062) 
....................................
Epoch 383 Error= 216794 0 (1.51129e+06,922470) 
....................................
Epoch 384 Error= 216850 0 (1.50951e+06,906514) 
....................................
Epoch 385 Error= 216777 0 (1.53501e+06,915292) 
....................................
Epoch 386 Error= 216788 0 (1.52818e+06,917074) 
....................................
Epoch 387 Error= 216827 0 (1.50626e+06,904836) 
....................................
Epoch 388 Error= 216779 0 (1.519e+06,912254) 
....................................
Epoch 389 Error= 216808 0 (1.53017e+06,914959) 
....................................
Epoch 390 Error= 216781 0 (1.50309e+06,910860) 
 counting_train_errors....................................

train1_NErrors= 63141/1.60992e+06 3.92198
Class01= 2734/1.54572e+06	0.176876
Class11= 60407/64205	94.0846

 counting_test_errors.........

test1_NErrors= 16041/403863 3.97189
Class01= 682/387698	0.17591
Class11= 15359/16165	95.0139

....................................
Epoch 391 Error= 216707 0 (1.53997e+06,911148) 
....................................
Epoch 392 Error= 216728 0 (1.53851e+06,909439) 
....................................
Epoch 393 Error= 216765 0 (1.52782e+06,912734) 
....................................
Epoch 394 Error= 216702 0 (1.53775e+06,912831) 
....................................
Epoch 395 Error= 216713 0 (1.52617e+06,896509) 
....................................
Epoch 396 Error= 216661 0 (1.53415e+06,912643) 
....................................
Epoch 397 Error= 216713 0 (1.50493e+06,904844) 
....................................
Epoch 398 Error= 216643 0 (1.52173e+06,903182) 
....................................
Epoch 399 Error= 216640 0 (1.51685e+06,911244) 
....................................
Epoch 400 Error= 216685 0 (1.49712e+06,911973) 
 counting_train_errors....................................

train1_NErrors= 63104/1.60992e+06 3.91969
Class01= 2146/1.54572e+06	0.138835
Class11= 60958/64205	94.9428

 counting_test_errors.........

test1_NErrors= 16024/403863 3.96768
Class01= 576/387698	0.148569
Class11= 15448/16165	95.5645

....................................
Epoch 401 Error= 216637 0 (1.52843e+06,900374) 
....................................
Epoch 402 Error= 216651 0 (1.50516e+06,908167) 
....................................
Epoch 403 Error= 216626 0 (1.5058e+06,896416) 
....................................
Epoch 404 Error= 216620 0 (1.50442e+06,897393) 
....................................
Epoch 405 Error= 216707 0 (1.52536e+06,896886) 
....................................
Epoch 406 Error= 216667 0 (1.50679e+06,886005) 
....................................
Epoch 407 Error= 216565 0 (1.51854e+06,898726) 
....................................
Epoch 408 Error= 216650 0 (1.52404e+06,900823) 
....................................
Epoch 409 Error= 216546 0 (1.52437e+06,897746) 
....................................
Epoch 410 Error= 216631 0 (1.50443e+06,897739) 
 counting_train_errors....................................

train1_NErrors= 63109/1.60992e+06 3.92
Class01= 3120/1.54572e+06	0.201848
Class11= 59989/64205	93.4335

 counting_test_errors.........

test1_NErrors= 16049/403863 3.97387
Class01= 789/387698	0.203509
Class11= 15260/16165	94.4015

....................................
Epoch 411 Error= 216638 0 (1.51535e+06,893853) 
....................................
Epoch 412 Error= 216601 0 (1.53787e+06,894505) 
....................................
Epoch 413 Error= 216540 0 (1.52497e+06,897733) 
....................................
Epoch 414 Error= 216584 0 (1.52432e+06,899465) 
....................................
Epoch 415 Error= 216512 0 (1.49946e+06,894177) 
....................................
Epoch 416 Error= 216526 0 (1.51315e+06,901005) 
....................................
Epoch 417 Error= 216483 0 (1.49027e+06,883410) 
....................................
Epoch 418 Error= 216547 0 (1.53096e+06,886847) 
....................................
Epoch 419 Error= 216491 0 (1.51894e+06,886113) 
....................................
Epoch 420 Error= 216513 0 (1.51885e+06,899117) 
 counting_train_errors....................................

train1_NErrors= 63127/1.60992e+06 3.92111
Class01= 1978/1.54572e+06	0.127966
Class11= 61149/64205	95.2402

 counting_test_errors.........

test1_NErrors= 16009/403863 3.96397
Class01= 506/387698	0.130514
Class11= 15503/16165	95.9047

....................................
Epoch 421 Error= 216497 0 (1.53093e+06,894466) 
....................................
Epoch 422 Error= 216419 0 (1.51807e+06,893890) 
....................................
Epoch 423 Error= 216541 0 (1.51467e+06,884434) 
....................................
Epoch 424 Error= 216410 0 (1.53351e+06,892410) 
....................................
Epoch 425 Error= 216521 0 (1.5003e+06,883794) 
....................................
Epoch 426 Error= 216466 0 (1.51979e+06,881524) 
....................................
Epoch 427 Error= 216414 0 (1.53345e+06,881562) 
....................................
Epoch 428 Error= 216393 0 (1.51047e+06,882392) 
....................................
Epoch 429 Error= 216384 0 (1.51614e+06,892583) 
....................................
Epoch 430 Error= 216324 0 (1.50074e+06,881586) 
 counting_train_errors....................................

train1_NErrors= 63139/1.60992e+06 3.92186
Class01= 2017/1.54572e+06	0.130489
Class11= 61122/64205	95.1982

 counting_test_errors.........

test1_NErrors= 16012/403863 3.96471
Class01= 523/387698	0.134899
Class11= 15489/16165	95.8181

....................................
Epoch 431 Error= 216327 0 (1.53086e+06,891573) 
....................................
Epoch 432 Error= 216411 0 (1.5043e+06,884089) 
....................................
Epoch 433 Error= 216430 0 (1.53669e+06,884282) 
....................................
Epoch 434 Error= 216354 0 (1.52903e+06,874482) 
....................................
Epoch 435 Error= 216235 0 (1.54172e+06,884748) 
....................................
Epoch 436 Error= 216266 0 (1.53779e+06,885898) 
....................................
Epoch 437 Error= 216304 0 (1.51606e+06,884797) 
....................................
Epoch 438 Error= 216331 0 (1.53018e+06,873507) 
....................................
Epoch 439 Error= 216349 0 (1.55141e+06,878552) 
....................................
Epoch 440 Error= 216356 0 (1.54412e+06,872613) 
 counting_train_errors....................................

train1_NErrors= 63141/1.60992e+06 3.92198
Class01= 2032/1.54572e+06	0.13146
Class11= 61109/64205	95.1779

 counting_test_errors.........

test1_NErrors= 16014/403863 3.96521
Class01= 522/387698	0.134641
Class11= 15492/16165	95.8367

....................................
Epoch 441 Error= 216319 0 (1.5358e+06,880313) 
....................................
Epoch 442 Error= 216301 0 (1.53292e+06,873882) 
....................................
Epoch 443 Error= 216305 0 (1.55311e+06,871314) 
....................................
Epoch 444 Error= 216236 0 (1.54349e+06,872926) 
....................................
Epoch 445 Error= 216253 0 (1.52779e+06,871638) 
....................................
Epoch 446 Error= 216260 0 (1.52507e+06,868963) 
....................................
Epoch 447 Error= 216261 0 (1.54104e+06,873255) 
....................................
Epoch 448 Error= 216235 0 (1.50957e+06,868918) 
....................................
Epoch 449 Error= 216185 0 (1.52127e+06,872319) 
....................................
Epoch 450 Error= 216202 0 (1.54198e+06,876654) 
 counting_train_errors....................................

train1_NErrors= 63057/1.60992e+06 3.91677
Class01= 3199/1.54572e+06	0.206959
Class11= 59858/64205	93.2295

 counting_test_errors.........

test1_NErrors= 16083/403863 3.98229
Class01= 838/387698	0.216148
Class11= 15245/16165	94.3087

....................................
Epoch 451 Error= 216217 0 (1.53908e+06,863868) 
....................................
Epoch 452 Error= 216213 0 (1.54837e+06,864064) 
....................................
Epoch 453 Error= 216196 0 (1.5264e+06,863263) 
....................................
Epoch 454 Error= 216162 0 (1.52161e+06,858731) 
....................................
Epoch 455 Error= 216157 0 (1.55126e+06,869617) 
....................................
Epoch 456 Error= 216118 0 (1.55175e+06,863523) 
....................................
Epoch 457 Error= 216165 0 (1.5267e+06,858218) 
....................................
Epoch 458 Error= 216160 0 (1.54345e+06,872621) 
....................................
Epoch 459 Error= 216111 0 (1.5308e+06,868645) 
....................................
Epoch 460 Error= 216133 0 (1.54366e+06,858942) 
 counting_train_errors....................................

train1_NErrors= 63240/1.60992e+06 3.92813
Class01= 1395/1.54572e+06	0.0902492
Class11= 61845/64205	96.3243

 counting_test_errors.........

test1_NErrors= 16034/403863 3.97016
Class01= 373/387698	0.0962089
Class11= 15661/16165	96.8822

....................................
Epoch 461 Error= 216125 0 (1.51339e+06,865715) 
....................................
Epoch 462 Error= 216073 0 (1.52577e+06,853828) 
....................................
Epoch 463 Error= 216041 0 (1.52691e+06,869681) 
....................................
Epoch 464 Error= 216107 0 (1.54519e+06,859959) 
....................................
Epoch 465 Error= 216040 0 (1.53075e+06,862633) 
....................................
Epoch 466 Error= 216044 0 (1.5126e+06,863520) 
....................................
Epoch 467 Error= 215950 0 (1.548e+06,865770) 
....................................
Epoch 468 Error= 215989 0 (1.52123e+06,867503) 
....................................
Epoch 469 Error= 215985 0 (1.5119e+06,866597) 
....................................
Epoch 470 Error= 215966 0 (1.52434e+06,865063) 
 counting_train_errors....................................

train1_NErrors= 63128/1.60992e+06 3.92118
Class01= 1891/1.54572e+06	0.122338
Class11= 61237/64205	95.3773

 counting_test_errors.........

test1_NErrors= 16026/403863 3.96818
Class01= 502/387698	0.129482
Class11= 15524/16165	96.0346

....................................
Epoch 471 Error= 216034 0 (1.54526e+06,858799) 
....................................
Epoch 472 Error= 216049 0 (1.53574e+06,857659) 
....................................
Epoch 473 Error= 216004 0 (1.53231e+06,863871) 
....................................
Epoch 474 Error= 216011 0 (1.54531e+06,864538) 
....................................
Epoch 475 Error= 216010 0 (1.52832e+06,863697) 
....................................
Epoch 476 Error= 215987 0 (1.56335e+06,851464) 
....................................
Epoch 477 Error= 215912 0 (1.53975e+06,853382) 
....................................
Epoch 478 Error= 215975 0 (1.53618e+06,858410) 
....................................
Epoch 479 Error= 215925 0 (1.52451e+06,872359) 
....................................
Epoch 480 Error= 215988 0 (1.51597e+06,862311) 
 counting_train_errors....................................

train1_NErrors= 63037/1.60992e+06 3.91552
Class01= 3214/1.54572e+06	0.207929
Class11= 59823/64205	93.175

 counting_test_errors.........

test1_NErrors= 16069/403863 3.97882
Class01= 842/387698	0.217179
Class11= 15227/16165	94.1973

....................................
Epoch 481 Error= 215902 0 (1.50271e+06,854315) 
....................................
Epoch 482 Error= 215922 0 (1.50556e+06,868630) 
....................................
Epoch 483 Error= 215932 0 (1.54985e+06,862467) 
....................................
Epoch 484 Error= 215929 0 (1.49658e+06,858602) 
....................................
Epoch 485 Error= 215893 0 (1.51525e+06,861733) 
....................................
Epoch 486 Error= 215838 0 (1.51614e+06,858456) 
....................................
Epoch 487 Error= 215873 0 (1.48124e+06,863715) 
....................................
Epoch 488 Error= 215903 0 (1.50736e+06,863287) 
....................................
Epoch 489 Error= 215822 0 (1.50617e+06,858236) 
....................................
Epoch 490 Error= 215805 0 (1.50819e+06,862604) 
 counting_train_errors....................................

train1_NErrors= 63069/1.60992e+06 3.91751
Class01= 2549/1.54572e+06	0.164907
Class11= 60520/64205	94.2606

 counting_test_errors.........

test1_NErrors= 16043/403863 3.97239
Class01= 664/387698	0.171267
Class11= 15379/16165	95.1376

....................................
Epoch 491 Error= 215864 0 (1.49033e+06,870096) 
....................................
Epoch 492 Error= 215867 0 (1.50549e+06,856212) 
....................................
Epoch 493 Error= 215839 0 (1.51023e+06,862813) 
....................................
Epoch 494 Error= 215854 0 (1.48992e+06,865456) 
....................................
Epoch 495 Error= 215798 0 (1.48695e+06,859632) 
....................................
Epoch 496 Error= 215855 0 (1.4998e+06,860710) 
....................................
Epoch 497 Error= 215739 0 (1.48379e+06,856049) 
....................................
Epoch 498 Error= 215768 0 (1.51148e+06,859604) 
....................................
Epoch 499 Error= 215741 0 (1.48236e+06,866543) 
....................................
Epoch 500 Error= 215742 0 (1.4794e+06,860462) 
 counting_train_errors....................................

train1_NErrors= 63109/1.60992e+06 3.92
Class01= 1816/1.54572e+06	0.117486
Class11= 61293/64205	95.4645

 counting_test_errors.........

test1_NErrors= 16003/403863 3.96248
Class01= 472/387698	0.121744
Class11= 15531/16165	96.0779

....................................
Epoch 501 Error= 215802 0 (1.47516e+06,852750) 
....................................
Epoch 502 Error= 215766 0 (1.47438e+06,871226) 
....................................
Epoch 503 Error= 215712 0 (1.45553e+06,866662) 
....................................
Epoch 504 Error= 215702 0 (1.47481e+06,852220) 
....................................
Epoch 505 Error= 215744 0 (1.45384e+06,853283) 
....................................
Epoch 506 Error= 215650 0 (1.47874e+06,872945) 
....................................
Epoch 507 Error= 215763 0 (1.45283e+06,857955) 
....................................
Epoch 508 Error= 215726 0 (1.46141e+06,859671) 
....................................
Epoch 509 Error= 215698 0 (1.48568e+06,858572) 
....................................
Epoch 510 Error= 215711 0 (1.47316e+06,854752) 
 counting_train_errors....................................

train1_NErrors= 63159/1.60992e+06 3.9231
Class01= 1416/1.54572e+06	0.0916078
Class11= 61743/64205	96.1654

 counting_test_errors.........

test1_NErrors= 16001/403863 3.96199
Class01= 367/387698	0.0946613
Class11= 15634/16165	96.7151

....................................
Epoch 511 Error= 215684 0 (1.48249e+06,866514) 
....................................
Epoch 512 Error= 215707 0 (1.48259e+06,863492) 
....................................
Epoch 513 Error= 215670 0 (1.42917e+06,853494) 
....................................
Epoch 514 Error= 215646 0 (1.45644e+06,866131) 
....................................
Epoch 515 Error= 215686 0 (1.42507e+06,862016) 
....................................
Epoch 516 Error= 215675 0 (1.43495e+06,855152) 
....................................
Epoch 517 Error= 215687 0 (1.41441e+06,863793) 
....................................
Epoch 518 Error= 215607 0 (1.42899e+06,857992) 
....................................
Epoch 519 Error= 215586 0 (1.41529e+06,847575) 
....................................
Epoch 520 Error= 215605 0 (1.43872e+06,860134) 
 counting_train_errors....................................

train1_NErrors= 62983/1.60992e+06 3.91217
Class01= 2312/1.54572e+06	0.149574
Class11= 60671/64205	94.4958

 counting_test_errors.........

test1_NErrors= 16025/403863 3.96793
Class01= 609/387698	0.157081
Class11= 15416/16165	95.3665

....................................
Epoch 521 Error= 215682 0 (1.4178e+06,866976) 
....................................
Epoch 522 Error= 215634 0 (1.42145e+06,845426) 
....................................
Epoch 523 Error= 215508 0 (1.43438e+06,862920) 
....................................
Epoch 524 Error= 215638 0 (1.42021e+06,847902) 
....................................
Epoch 525 Error= 215587 0 (1.40432e+06,860070) 
....................................
Epoch 526 Error= 215549 0 (1.41683e+06,860693) 
....................................
Epoch 527 Error= 215557 0 (1.43483e+06,863620) 
....................................
Epoch 528 Error= 215602 0 (1.43135e+06,854741) 
....................................
Epoch 529 Error= 215515 0 (1.41514e+06,860862) 
....................................
Epoch 530 Error= 215475 0 (1.42332e+06,869592) 
 counting_train_errors....................................

train1_NErrors= 62970/1.60992e+06 3.91136
Class01= 2598/1.54572e+06	0.168077
Class11= 60372/64205	94.0301

 counting_test_errors.........

test1_NErrors= 16045/403863 3.97288
Class01= 694/387698	0.179005
Class11= 15351/16165	94.9644

....................................
Epoch 531 Error= 215505 0 (1.41314e+06,844722) 
....................................
Epoch 532 Error= 215467 0 (1.40475e+06,859810) 
....................................
Epoch 533 Error= 215562 0 (1.40355e+06,857919) 
....................................
Epoch 534 Error= 215480 0 (1.37875e+06,866504) 
....................................
Epoch 535 Error= 215454 0 (1.39621e+06,858043) 
....................................
Epoch 536 Error= 215491 0 (1.4173e+06,861832) 
....................................
Epoch 537 Error= 215504 0 (1.38494e+06,856566) 
....................................
Epoch 538 Error= 215519 0 (1.41662e+06,853572) 
....................................
Epoch 539 Error= 215468 0 (1.38767e+06,852454) 
....................................
Epoch 540 Error= 215425 0 (1.39085e+06,863468) 
 counting_train_errors....................................

train1_NErrors= 63132/1.60992e+06 3.92142
Class01= 1536/1.54572e+06	0.0993712
Class11= 61596/64205	95.9365

 counting_test_errors.........

test1_NErrors= 16047/403863 3.97338
Class01= 448/387698	0.115554
Class11= 15599/16165	96.4986

....................................
Epoch 541 Error= 215444 0 (1.38609e+06,858195) 
....................................
Epoch 542 Error= 215432 0 (1.4045e+06,858259) 
....................................
Epoch 543 Error= 215480 0 (1.38894e+06,858782) 
....................................
Epoch 544 Error= 215370 0 (1.38733e+06,863794) 
....................................
Epoch 545 Error= 215438 0 (1.38051e+06,869163) 
....................................
Epoch 546 Error= 215380 0 (1.39527e+06,851044) 
....................................
Epoch 547 Error= 215436 0 (1.40904e+06,862580) 
....................................
Epoch 548 Error= 215484 0 (1.38335e+06,860319) 
....................................
Epoch 549 Error= 215386 0 (1.38042e+06,861606) 
....................................
Epoch 550 Error= 215401 0 (1.37374e+06,862654) 
 counting_train_errors....................................

train1_NErrors= 63033/1.60992e+06 3.91528
Class01= 1871/1.54572e+06	0.121044
Class11= 61162/64205	95.2605

 counting_test_errors.........

test1_NErrors= 16037/403863 3.9709
Class01= 517/387698	0.133351
Class11= 15520/16165	96.0099

....................................
Epoch 551 Error= 215350 0 (1.36929e+06,854672) 
....................................
Epoch 552 Error= 215424 0 (1.39422e+06,868029) 
....................................
Epoch 553 Error= 215369 0 (1.37053e+06,857177) 
....................................
Epoch 554 Error= 215389 0 (1.38415e+06,861228) 
....................................
Epoch 555 Error= 215369 0 (1.35397e+06,864044) 
....................................
Epoch 556 Error= 215326 0 (1.35871e+06,860848) 
....................................
Epoch 557 Error= 215380 0 (1.36436e+06,854807) 
....................................
Epoch 558 Error= 215362 0 (1.3534e+06,860029) 
....................................
Epoch 559 Error= 215338 0 (1.3794e+06,857801) 
....................................
Epoch 560 Error= 215272 0 (1.37863e+06,863925) 
 counting_train_errors....................................

train1_NErrors= 62947/1.60992e+06 3.90993
Class01= 2915/1.54572e+06	0.188585
Class11= 60032/64205	93.5005

 counting_test_errors.........

test1_NErrors= 16044/403863 3.97263
Class01= 773/387698	0.199382
Class11= 15271/16165	94.4695

....................................
Epoch 561 Error= 215337 0 (1.3356e+06,867300) 
....................................
Epoch 562 Error= 215322 0 (1.36522e+06,866234) 
....................................
Epoch 563 Error= 215243 0 (1.35019e+06,871399) 
....................................
Epoch 564 Error= 215213 0 (1.3434e+06,872029) 
....................................
Epoch 565 Error= 215226 0 (1.35267e+06,866982) 
....................................
Epoch 566 Error= 215278 0 (1.3507e+06,866683) 
....................................
Epoch 567 Error= 215263 0 (1.34646e+06,865802) 
....................................
Epoch 568 Error= 215280 0 (1.34879e+06,861232) 
....................................
Epoch 569 Error= 215243 0 (1.36328e+06,869941) 
....................................
Epoch 570 Error= 215237 0 (1.36528e+06,869909) 
 counting_train_errors....................................

train1_NErrors= 62904/1.60992e+06 3.90726
Class01= 2602/1.54572e+06	0.168336
Class11= 60302/64205	93.921

 counting_test_errors.........

test1_NErrors= 16039/403863 3.9714
Class01= 709/387698	0.182874
Class11= 15330/16165	94.8345

....................................
Epoch 571 Error= 215230 0 (1.33457e+06,859083) 
....................................
Epoch 572 Error= 215239 0 (1.33624e+06,861616) 
....................................
Epoch 573 Error= 215237 0 (1.33855e+06,882152) 
....................................
Epoch 574 Error= 215190 0 (1.3356e+06,870641) 
....................................
Epoch 575 Error= 215164 0 (1.36241e+06,874840) 
....................................
Epoch 576 Error= 215221 0 (1.32712e+06,871763) 
....................................
Epoch 577 Error= 215177 0 (1.34079e+06,873594) 
....................................
Epoch 578 Error= 215199 0 (1.3514e+06,861398) 
....................................
Epoch 579 Error= 215180 0 (1.32978e+06,868001) 
....................................
Epoch 580 Error= 215155 0 (1.32959e+06,871567) 
 counting_train_errors....................................

train1_NErrors= 62978/1.60992e+06 3.91186
Class01= 2398/1.54572e+06	0.155138
Class11= 60580/64205	94.354

 counting_test_errors.........

test1_NErrors= 16043/403863 3.97239
Class01= 640/387698	0.165077
Class11= 15403/16165	95.2861

....................................
Epoch 581 Error= 215213 0 (1.32557e+06,875665) 
....................................
Epoch 582 Error= 215180 0 (1.32372e+06,868316) 
....................................
Epoch 583 Error= 215175 0 (1.30852e+06,863854) 
....................................
Epoch 584 Error= 215146 0 (1.32439e+06,865739) 
....................................
Epoch 585 Error= 215143 0 (1.33983e+06,876129) 
....................................
Epoch 586 Error= 215157 0 (1.31338e+06,866984) 
....................................
Epoch 587 Error= 215127 0 (1.32574e+06,875664) 
....................................
Epoch 588 Error= 215075 0 (1.32933e+06,865595) 
....................................
Epoch 589 Error= 215144 0 (1.31038e+06,869112) 
....................................
Epoch 590 Error= 215110 0 (1.32752e+06,866763) 
 counting_train_errors....................................

train1_NErrors= 62997/1.60992e+06 3.91304
Class01= 3243/1.54572e+06	0.209805
Class11= 59754/64205	93.0675

 counting_test_errors.........

test1_NErrors= 16080/403863 3.98155
Class01= 874/387698	0.225433
Class11= 15206/16165	94.0674

....................................
Epoch 591 Error= 215104 0 (1.32204e+06,875002) 
....................................
Epoch 592 Error= 215123 0 (1.32469e+06,880074) 
....................................
Epoch 593 Error= 215000 0 (1.31285e+06,868568) 
....................................
Epoch 594 Error= 215087 0 (1.31864e+06,879235) 
....................................
Epoch 595 Error= 215082 0 (1.30516e+06,866028) 
....................................
Epoch 596 Error= 215071 0 (1.32592e+06,867416) 
....................................
Epoch 597 Error= 215048 0 (1.31126e+06,876658) 
....................................
Epoch 598 Error= 215015 0 (1.32624e+06,865435) 
....................................
Epoch 599 Error= 215071 0 (1.32256e+06,876830) 
....................................
Epoch 600 Error= 215078 0 (1.31568e+06,880133) 
 counting_train_errors....................................

train1_NErrors= 62833/1.60992e+06 3.90285
Class01= 2823/1.54572e+06	0.182633
Class11= 60010/64205	93.4662

 counting_test_errors.........

test1_NErrors= 16054/403863 3.97511
Class01= 766/387698	0.197576
Class11= 15288/16165	94.5747

....................................
Epoch 601 Error= 215066 0 (1.31124e+06,874509) 
....................................
Epoch 602 Error= 215050 0 (1.29888e+06,877490) 
....................................
Epoch 603 Error= 215022 0 (1.30587e+06,887005) 
....................................
Epoch 604 Error= 215014 0 (1.28953e+06,869643) 
....................................
Epoch 605 Error= 215023 0 (1.3101e+06,873524) 
....................................
Epoch 606 Error= 214914 0 (1.30404e+06,887982) 
....................................
Epoch 607 Error= 215005 0 (1.30492e+06,870987) 
....................................
Epoch 608 Error= 214985 0 (1.30181e+06,879986) 
....................................
Epoch 609 Error= 214924 0 (1.29142e+06,880363) 
....................................
Epoch 610 Error= 215000 0 (1.30675e+06,871210) 
 counting_train_errors....................................

train1_NErrors= 62867/1.60992e+06 3.90496
Class01= 2916/1.54572e+06	0.18865
Class11= 59951/64205	93.3743

 counting_test_errors.........

test1_NErrors= 16041/403863 3.97189
Class01= 781/387698	0.201445
Class11= 15260/16165	94.4015

....................................
Epoch 611 Error= 215060 0 (1.30565e+06,880064) 
....................................
Epoch 612 Error= 214970 0 (1.30472e+06,880322) 
....................................
Epoch 613 Error= 214895 0 (1.29128e+06,879261) 
....................................
Epoch 614 Error= 214947 0 (1.28285e+06,883297) 
....................................
Epoch 615 Error= 214973 0 (1.29486e+06,883281) 
....................................
Epoch 616 Error= 214930 0 (1.29161e+06,889270) 
....................................
Epoch 617 Error= 214971 0 (1.28542e+06,879995) 
....................................
Epoch 618 Error= 214849 0 (1.30132e+06,883868) 
....................................
Epoch 619 Error= 214909 0 (1.30527e+06,889168) 
....................................
Epoch 620 Error= 214860 0 (1.27939e+06,879345) 
 counting_train_errors....................................

train1_NErrors= 62897/1.60992e+06 3.90683
Class01= 2747/1.54572e+06	0.177717
Class11= 60150/64205	93.6843

 counting_test_errors.........

test1_NErrors= 16047/403863 3.97338
Class01= 748/387698	0.192934
Class11= 15299/16165	94.6427

....................................
Epoch 621 Error= 214940 0 (1.30218e+06,898161) 
....................................
Epoch 622 Error= 214893 0 (1.27614e+06,884410) 
....................................
Epoch 623 Error= 214911 0 (1.28209e+06,891672) 
....................................
Epoch 624 Error= 214890 0 (1.27865e+06,888742) 
....................................
Epoch 625 Error= 214908 0 (1.28387e+06,888850) 
....................................
Epoch 626 Error= 214906 0 (1.30023e+06,889329) 
....................................
Epoch 627 Error= 214900 0 (1.27879e+06,888421) 
....................................
Epoch 628 Error= 214861 0 (1.30377e+06,886473) 
....................................
Epoch 629 Error= 214892 0 (1.27929e+06,891770) 
....................................
Epoch 630 Error= 214861 0 (1.28564e+06,895820) 
 counting_train_errors....................................

train1_NErrors= 62986/1.60992e+06 3.91236
Class01= 1710/1.54572e+06	0.110628
Class11= 61276/64205	95.438

 counting_test_errors.........

test1_NErrors= 16003/403863 3.96248
Class01= 467/387698	0.120455
Class11= 15536/16165	96.1089

....................................
Epoch 631 Error= 214807 0 (1.26769e+06,888989) 
....................................
Epoch 632 Error= 214834 0 (1.30535e+06,895581) 
....................................
Epoch 633 Error= 214870 0 (1.27462e+06,892891) 
....................................
Epoch 634 Error= 214844 0 (1.27352e+06,897661) 
....................................
Epoch 635 Error= 214810 0 (1.29395e+06,885866) 
....................................
Epoch 636 Error= 214729 0 (1.27672e+06,892021) 
....................................
Epoch 637 Error= 214842 0 (1.27331e+06,884800) 
....................................
Epoch 638 Error= 214822 0 (1.28933e+06,898261) 
....................................
Epoch 639 Error= 214833 0 (1.26067e+06,897390) 
....................................
Epoch 640 Error= 214754 0 (1.27999e+06,889792) 
 counting_train_errors....................................

train1_NErrors= 62874/1.60992e+06 3.9054
Class01= 3544/1.54572e+06	0.229278
Class11= 59330/64205	92.4071

 counting_test_errors.........

test1_NErrors= 16051/403863 3.97437
Class01= 937/387698	0.241683
Class11= 15114/16165	93.4983

....................................
Epoch 641 Error= 214772 0 (1.29228e+06,888970) 
....................................
Epoch 642 Error= 214753 0 (1.30158e+06,897069) 
....................................
Epoch 643 Error= 214782 0 (1.2733e+06,909149) 
....................................
Epoch 644 Error= 214744 0 (1.26332e+06,891902) 
....................................
Epoch 645 Error= 214818 0 (1.27831e+06,892817) 
....................................
Epoch 646 Error= 214688 0 (1.27576e+06,903605) 
....................................
Epoch 647 Error= 214772 0 (1.27926e+06,897921) 
....................................
Epoch 648 Error= 214702 0 (1.28475e+06,901652) 
....................................
Epoch 649 Error= 214759 0 (1.26982e+06,899674) 
....................................
Epoch 650 Error= 214742 0 (1.26372e+06,905342) 
 counting_train_errors....................................

train1_NErrors= 62784/1.60992e+06 3.89981
Class01= 2595/1.54572e+06	0.167883
Class11= 60189/64205	93.745

 counting_test_errors.........

test1_NErrors= 16027/403863 3.96842
Class01= 700/387698	0.180553
Class11= 15327/16165	94.816

....................................
Epoch 651 Error= 214667 0 (1.2581e+06,899640) 
....................................
Epoch 652 Error= 214729 0 (1.26614e+06,901935) 
....................................
Epoch 653 Error= 214726 0 (1.25328e+06,899725) 
....................................
Epoch 654 Error= 214730 0 (1.26296e+06,899619) 
....................................
Epoch 655 Error= 214687 0 (1.25508e+06,914801) 
....................................
Epoch 656 Error= 214668 0 (1.27783e+06,907705) 
....................................
Epoch 657 Error= 214700 0 (1.26393e+06,910616) 
....................................
Epoch 658 Error= 214615 0 (1.268e+06,899801) 
....................................
Epoch 659 Error= 214611 0 (1.2623e+06,906184) 
....................................
Epoch 660 Error= 214651 0 (1.24873e+06,916314) 
 counting_train_errors....................................

train1_NErrors= 62854/1.60992e+06 3.90416
Class01= 2373/1.54572e+06	0.153521
Class11= 60481/64205	94.1998

 counting_test_errors.........

test1_NErrors= 16042/403863 3.97214
Class01= 661/387698	0.170494
Class11= 15381/16165	95.15

....................................
Epoch 661 Error= 214712 0 (1.2634e+06,904196) 
....................................
Epoch 662 Error= 214644 0 (1.26303e+06,904613) 
....................................
Epoch 663 Error= 214628 0 (1.26045e+06,897019) 
....................................
Epoch 664 Error= 214585 0 (1.25653e+06,913048) 
....................................
Epoch 665 Error= 214599 0 (1.26208e+06,906820) 
....................................
Epoch 666 Error= 214528 0 (1.23367e+06,915184) 
....................................
Epoch 667 Error= 214649 0 (1.27559e+06,923298) 
....................................
Epoch 668 Error= 214566 0 (1.25159e+06,917419) 
....................................
Epoch 669 Error= 214632 0 (1.2532e+06,911315) 
....................................
Epoch 670 Error= 214596 0 (1.24578e+06,916798) 
 counting_train_errors....................................

train1_NErrors= 62792/1.60992e+06 3.90031
Class01= 2956/1.54572e+06	0.191238
Class11= 59836/64205	93.1952

 counting_test_errors.........

test1_NErrors= 16043/403863 3.97239
Class01= 803/387698	0.20712
Class11= 15240/16165	94.2778

....................................
Epoch 671 Error= 214589 0 (1.26298e+06,917605) 
....................................
Epoch 672 Error= 214599 0 (1.26222e+06,922205) 
....................................
Epoch 673 Error= 214578 0 (1.24758e+06,915324) 
....................................
Epoch 674 Error= 214604 0 (1.2552e+06,913128) 
....................................
Epoch 675 Error= 214509 0 (1.24387e+06,919348) 
....................................
Epoch 676 Error= 214597 0 (1.26213e+06,917980) 
....................................
Epoch 677 Error= 214619 0 (1.25726e+06,929203) 
....................................
Epoch 678 Error= 214541 0 (1.25843e+06,918493) 
....................................
Epoch 679 Error= 214574 0 (1.23821e+06,920796) 
....................................
Epoch 680 Error= 214468 0 (1.25701e+06,923542) 
 counting_train_errors....................................

train1_NErrors= 62956/1.60992e+06 3.91049
Class01= 3962/1.54572e+06	0.256321
Class11= 58994/64205	91.8838

 counting_test_errors.........

test1_NErrors= 16090/403863 3.98402
Class01= 1049/387698	0.270571
Class11= 15041/16165	93.0467

....................................
Epoch 681 Error= 214467 0 (1.26938e+06,929258) 
....................................
Epoch 682 Error= 214566 0 (1.22219e+06,923237) 
....................................
Epoch 683 Error= 214518 0 (1.25128e+06,920422) 
....................................
Epoch 684 Error= 214443 0 (1.25615e+06,935842) 
....................................
Epoch 685 Error= 214496 0 (1.25471e+06,937347) 
....................................
Epoch 686 Error= 214454 0 (1.2413e+06,923059) 
....................................
Epoch 687 Error= 214491 0 (1.24192e+06,931653) 
....................................
Epoch 688 Error= 214446 0 (1.25471e+06,936842) 
....................................
Epoch 689 Error= 214387 0 (1.24194e+06,942558) 
....................................
Epoch 690 Error= 214420 0 (1.26887e+06,939848) 
 counting_train_errors....................................

train1_NErrors= 62854/1.60992e+06 3.90416
Class01= 2899/1.54572e+06	0.18755
Class11= 59955/64205	93.3806

 counting_test_errors.........

test1_NErrors= 16035/403863 3.97041
Class01= 782/387698	0.201703
Class11= 15253/16165	94.3582

....................................
Epoch 691 Error= 214430 0 (1.24826e+06,926903) 
....................................
Epoch 692 Error= 214435 0 (1.2369e+06,941456) 
....................................
Epoch 693 Error= 214504 0 (1.25087e+06,944439) 
....................................
Epoch 694 Error= 214364 0 (1.24703e+06,937932) 
....................................
Epoch 695 Error= 214416 0 (1.25668e+06,948199) 
....................................
Epoch 696 Error= 214401 0 (1.25631e+06,940402) 
....................................
Epoch 697 Error= 214383 0 (1.22072e+06,941503) 
....................................
Epoch 698 Error= 214369 0 (1.24851e+06,945521) 
....................................
Epoch 699 Error= 214436 0 (1.24864e+06,949567) 
....................................
Epoch 700 Error= 214408 0 (1.24168e+06,948963) 
 counting_train_errors....................................

train1_NErrors= 62928/1.60992e+06 3.90875
Class01= 2087/1.54572e+06	0.135018
Class11= 60841/64205	94.7605

 counting_test_errors.........

test1_NErrors= 16027/403863 3.96842
Class01= 559/387698	0.144184
Class11= 15468/16165	95.6882

....................................
Epoch 701 Error= 214370 0 (1.22884e+06,957736) 
....................................
Epoch 702 Error= 214357 0 (1.24796e+06,951441) 
....................................
Epoch 703 Error= 214406 0 (1.2388e+06,948709) 
....................................
Epoch 704 Error= 214379 0 (1.23595e+06,942875) 
....................................
Epoch 705 Error= 214343 0 (1.2157e+06,955127) 
....................................
Epoch 706 Error= 214340 0 (1.24633e+06,951945) 
....................................
Epoch 707 Error= 214390 0 (1.25405e+06,963163) 
....................................
Epoch 708 Error= 214305 0 (1.2146e+06,954665) 
....................................
Epoch 709 Error= 214354 0 (1.23309e+06,959569) 
....................................
Epoch 710 Error= 214366 0 (1.23563e+06,953889) 
 counting_train_errors....................................

train1_NErrors= 62853/1.60992e+06 3.90409
Class01= 2376/1.54572e+06	0.153715
Class11= 60477/64205	94.1936

 counting_test_errors.........

test1_NErrors= 16023/403863 3.96743
Class01= 658/387698	0.16972
Class11= 15365/16165	95.051

....................................
Epoch 711 Error= 214332 0 (1.21942e+06,966376) 
....................................
Epoch 712 Error= 214287 0 (1.23367e+06,958642) 
....................................
Epoch 713 Error= 214285 0 (1.22854e+06,963769) 
....................................
Epoch 714 Error= 214382 0 (1.21145e+06,964874) 
....................................
Epoch 715 Error= 214314 0 (1.2352e+06,961806) 
....................................
Epoch 716 Error= 214246 0 (1.22353e+06,963805) 
....................................
Epoch 717 Error= 214294 0 (1.24871e+06,975513) 
....................................
Epoch 718 Error= 214335 0 (1.22768e+06,978004) 
....................................
Epoch 719 Error= 214226 0 (1.24489e+06,971080) 
....................................
Epoch 720 Error= 214242 0 (1.22495e+06,976297) 
 counting_train_errors....................................

train1_NErrors= 62861/1.60992e+06 3.90459
Class01= 2064/1.54572e+06	0.13353
Class11= 60797/64205	94.692

 counting_test_errors.........

test1_NErrors= 16024/403863 3.96768
Class01= 586/387698	0.151149
Class11= 15438/16165	95.5026

....................................
Epoch 721 Error= 214273 0 (1.23336e+06,974085) 
....................................
Epoch 722 Error= 214223 0 (1.2357e+06,980987) 
....................................
Epoch 723 Error= 214269 0 (1.22746e+06,971631) 
....................................
Epoch 724 Error= 214188 0 (1.21292e+06,978530) 
....................................
Epoch 725 Error= 214170 0 (1.22631e+06,986807) 
....................................
Epoch 726 Error= 214193 0 (1.21524e+06,982949) 
....................................
Epoch 727 Error= 214193 0 (1.20971e+06,982212) 
....................................
Epoch 728 Error= 214214 0 (1.20624e+06,988055) 
....................................
Epoch 729 Error= 214230 0 (1.22434e+06,972360) 
....................................
Epoch 730 Error= 214182 0 (1.22579e+06,984303) 
 counting_train_errors....................................

train1_NErrors= 62963/1.60992e+06 3.91093
Class01= 1619/1.54572e+06	0.104741
Class11= 61344/64205	95.544

 counting_test_errors.........

test1_NErrors= 16019/403863 3.96644
Class01= 459/387698	0.118391
Class11= 15560/16165	96.2573

....................................
Epoch 731 Error= 214185 0 (1.22581e+06,994321) 
....................................
Epoch 732 Error= 214156 0 (1.219e+06,993477) 
....................................
Epoch 733 Error= 214147 0 (1.23042e+06,1.00774e+06) 
....................................
Epoch 734 Error= 214178 0 (1.21618e+06,986292) 
....................................
Epoch 735 Error= 214135 0 (1.21762e+06,995434) 
....................................
Epoch 736 Error= 214089 0 (1.2217e+06,990992) 
....................................
Epoch 737 Error= 214143 0 (1.20997e+06,993631) 
....................................
Epoch 738 Error= 214136 0 (1.21534e+06,1.00661e+06) 
....................................
Epoch 739 Error= 214160 0 (1.22098e+06,998930) 
....................................
Epoch 740 Error= 214075 0 (1.19845e+06,999908) 
 counting_train_errors....................................

train1_NErrors= 62825/1.60992e+06 3.90236
Class01= 2030/1.54572e+06	0.13133
Class11= 60795/64205	94.6889

 counting_test_errors.........

test1_NErrors= 16016/403863 3.9657
Class01= 573/387698	0.147795
Class11= 15443/16165	95.5336

....................................
Epoch 741 Error= 214068 0 (1.23311e+06,1.00279e+06) 
....................................
Epoch 742 Error= 214053 0 (1.21449e+06,1.00836e+06) 
....................................
Epoch 743 Error= 214130 0 (1.21395e+06,1.00329e+06) 
....................................
Epoch 744 Error= 214119 0 (1.19449e+06,1.00087e+06) 
....................................
Epoch 745 Error= 214139 0 (1.20397e+06,1.01999e+06) 
....................................
Epoch 746 Error= 214080 0 (1.20952e+06,1.0115e+06) 
....................................
Epoch 747 Error= 214089 0 (1.21852e+06,1.01377e+06) 
....................................
Epoch 748 Error= 214069 0 (1.20185e+06,1.0132e+06) 
....................................
Epoch 749 Error= 214097 0 (1.2049e+06,1.01126e+06) 
....................................
Epoch 750 Error= 214055 0 (1.21022e+06,1.02233e+06) 
 counting_train_errors....................................

train1_NErrors= 62817/1.60992e+06 3.90186
Class01= 2396/1.54572e+06	0.155009
Class11= 60421/64205	94.1064

 counting_test_errors.........

test1_NErrors= 16016/403863 3.9657
Class01= 664/387698	0.171267
Class11= 15352/16165	94.9706

....................................
Epoch 751 Error= 214065 0 (1.21107e+06,1.01421e+06) 
....................................
Epoch 752 Error= 214043 0 (1.21041e+06,1.01627e+06) 
....................................
Epoch 753 Error= 214064 0 (1.21082e+06,1.01532e+06) 
....................................
Epoch 754 Error= 214085 0 (1.21363e+06,1.01538e+06) 
....................................
Epoch 755 Error= 214056 0 (1.19377e+06,1.02332e+06) 
....................................
Epoch 756 Error= 213992 0 (1.1975e+06,1.02561e+06) 
....................................
Epoch 757 Error= 214025 0 (1.20203e+06,1.0256e+06) 
....................................
Epoch 758 Error= 214028 0 (1.19327e+06,1.03148e+06) 
....................................
Epoch 759 Error= 214016 0 (1.20104e+06,1.02568e+06) 
....................................
Epoch 760 Error= 214020 0 (1.21319e+06,1.03901e+06) 
 counting_train_errors....................................

train1_NErrors= 62832/1.60992e+06 3.90279
Class01= 2135/1.54572e+06	0.138123
Class11= 60697/64205	94.5363

 counting_test_errors.........

test1_NErrors= 16025/403863 3.96793
Class01= 584/387698	0.150633
Class11= 15441/16165	95.5212

....................................
Epoch 761 Error= 214046 0 (1.18845e+06,1.03661e+06) 
....................................
Epoch 762 Error= 213986 0 (1.20019e+06,1.04003e+06) 
....................................
Epoch 763 Error= 213969 0 (1.20526e+06,1.02851e+06) 
....................................
Epoch 764 Error= 213949 0 (1.1883e+06,1.04265e+06) 
....................................
Epoch 765 Error= 214013 0 (1.20866e+06,1.0266e+06) 
....................................
Epoch 766 Error= 213942 0 (1.188e+06,1.04291e+06) 
....................................
Epoch 767 Error= 213985 0 (1.16465e+06,1.03042e+06) 
....................................
Epoch 768 Error= 214006 0 (1.19402e+06,1.04119e+06) 
....................................
Epoch 769 Error= 213920 0 (1.17364e+06,1.04126e+06) 
....................................
Epoch 770 Error= 213961 0 (1.17816e+06,1.04386e+06) 
 counting_train_errors....................................

train1_NErrors= 62792/1.60992e+06 3.90031
Class01= 3327/1.54572e+06	0.21524
Class11= 59465/64205	92.6174

 counting_test_errors.........

test1_NErrors= 16037/403863 3.9709
Class01= 907/387698	0.233945
Class11= 15130/16165	93.5973

....................................
Epoch 771 Error= 213915 0 (1.19164e+06,1.04092e+06) 
....................................
Epoch 772 Error= 213932 0 (1.17155e+06,1.04325e+06) 
....................................
Epoch 773 Error= 213851 0 (1.18089e+06,1.05112e+06) 
....................................
Epoch 774 Error= 213837 0 (1.17655e+06,1.04411e+06) 
....................................
Epoch 775 Error= 213912 0 (1.18881e+06,1.05791e+06) 
....................................
Epoch 776 Error= 213926 0 (1.17714e+06,1.05107e+06) 
....................................
Epoch 777 Error= 213936 0 (1.17705e+06,1.05839e+06) 
....................................
Epoch 778 Error= 213859 0 (1.15797e+06,1.0539e+06) 
....................................
Epoch 779 Error= 213861 0 (1.16912e+06,1.05455e+06) 
....................................
Epoch 780 Error= 213852 0 (1.16789e+06,1.06852e+06) 
 counting_train_errors....................................

train1_NErrors= 62819/1.60992e+06 3.90198
Class01= 2519/1.54572e+06	0.162966
Class11= 60300/64205	93.9179

 counting_test_errors.........

test1_NErrors= 16030/403863 3.96917
Class01= 709/387698	0.182874
Class11= 15321/16165	94.7788

....................................
Epoch 781 Error= 213870 0 (1.16899e+06,1.07106e+06) 
....................................
Epoch 782 Error= 213814 0 (1.17477e+06,1.05517e+06) 
....................................
Epoch 783 Error= 213876 0 (1.1874e+06,1.06837e+06) 
....................................
Epoch 784 Error= 213855 0 (1.15513e+06,1.0525e+06) 
....................................
Epoch 785 Error= 213838 0 (1.15381e+06,1.06032e+06) 
....................................
Epoch 786 Error= 213864 0 (1.16742e+06,1.06772e+06) 
....................................
Epoch 787 Error= 213761 0 (1.15865e+06,1.07e+06) 
....................................
Epoch 788 Error= 213875 0 (1.15762e+06,1.06907e+06) 
....................................
Epoch 789 Error= 213799 0 (1.14934e+06,1.08664e+06) 
....................................
Epoch 790 Error= 213789 0 (1.16134e+06,1.07741e+06) 
 counting_train_errors....................................

train1_NErrors= 62797/1.60992e+06 3.90062
Class01= 2050/1.54572e+06	0.132624
Class11= 60747/64205	94.6141

 counting_test_errors.........

test1_NErrors= 16002/403863 3.96223
Class01= 569/387698	0.146764
Class11= 15433/16165	95.4717

....................................
Epoch 791 Error= 213755 0 (1.17263e+06,1.07446e+06) 
....................................
Epoch 792 Error= 213794 0 (1.15325e+06,1.0857e+06) 
....................................
Epoch 793 Error= 213774 0 (1.15452e+06,1.08186e+06) 
....................................
Epoch 794 Error= 213784 0 (1.13833e+06,1.08081e+06) 
....................................
Epoch 795 Error= 213896 0 (1.1549e+06,1.08609e+06) 
....................................
Epoch 796 Error= 213803 0 (1.14726e+06,1.08428e+06) 
....................................
Epoch 797 Error= 213802 0 (1.13227e+06,1.0875e+06) 
....................................
Epoch 798 Error= 213764 0 (1.15285e+06,1.08642e+06) 
....................................
Epoch 799 Error= 213737 0 (1.14412e+06,1.08557e+06) 
....................................
Epoch 800 Error= 213670 0 (1.16347e+06,1.09789e+06) 
 counting_train_errors....................................

train1_NErrors= 62797/1.60992e+06 3.90062
Class01= 2371/1.54572e+06	0.153391
Class11= 60426/64205	94.1142

 counting_test_errors.........

test1_NErrors= 15998/403863 3.96124
Class01= 643/387698	0.165851
Class11= 15355/16165	94.9892

....................................
Epoch 801 Error= 213744 0 (1.14013e+06,1.08117e+06) 
....................................
Epoch 802 Error= 213707 0 (1.13788e+06,1.09259e+06) 
....................................
Epoch 803 Error= 213729 0 (1.13839e+06,1.09904e+06) 
....................................
Epoch 804 Error= 213744 0 (1.11573e+06,1.09302e+06) 
....................................
Epoch 805 Error= 213721 0 (1.14356e+06,1.10663e+06) 
....................................
Epoch 806 Error= 213731 0 (1.12549e+06,1.09787e+06) 
....................................
Epoch 807 Error= 213782 0 (1.13071e+06,1.10437e+06) 
....................................
Epoch 808 Error= 213632 0 (1.13893e+06,1.10972e+06) 
....................................
Epoch 809 Error= 213689 0 (1.12451e+06,1.09981e+06) 
....................................
Epoch 810 Error= 213720 0 (1.14237e+06,1.11477e+06) 
 counting_train_errors....................................

train1_NErrors= 62761/1.60992e+06 3.89838
Class01= 3045/1.54572e+06	0.196996
Class11= 59716/64205	93.0083

 counting_test_errors.........

test1_NErrors= 16017/403863 3.96595
Class01= 829/387698	0.213826
Class11= 15188/16165	93.9561

....................................
Epoch 811 Error= 213625 0 (1.11812e+06,1.10836e+06) 
....................................
Epoch 812 Error= 213663 0 (1.12237e+06,1.10861e+06) 
....................................
Epoch 813 Error= 213644 0 (1.12733e+06,1.11884e+06) 
....................................
Epoch 814 Error= 213655 0 (1.11318e+06,1.1082e+06) 
....................................
Epoch 815 Error= 213614 0 (1.13255e+06,1.11703e+06) 
....................................
Epoch 816 Error= 213682 0 (1.12069e+06,1.11049e+06) 
....................................
Epoch 817 Error= 213622 0 (1.11363e+06,1.11577e+06) 
....................................
Epoch 818 Error= 213651 0 (1.107e+06,1.12451e+06) 
....................................
Epoch 819 Error= 213568 0 (1.11695e+06,1.12342e+06) 
....................................
Epoch 820 Error= 213605 0 (1.13234e+06,1.1196e+06) 
 counting_train_errors....................................

train1_NErrors= 62758/1.60992e+06 3.89819
Class01= 3279/1.54572e+06	0.212134
Class11= 59479/64205	92.6392

 counting_test_errors.........

test1_NErrors= 16031/403863 3.96942
Class01= 897/387698	0.231366
Class11= 15134/16165	93.622

....................................
Epoch 821 Error= 213634 0 (1.09518e+06,1.1137e+06) 
....................................
Epoch 822 Error= 213610 0 (1.10525e+06,1.13221e+06) 
....................................
Epoch 823 Error= 213605 0 (1.09414e+06,1.12734e+06) 
....................................
Epoch 824 Error= 213627 0 (1.12345e+06,1.12221e+06) 
....................................
Epoch 825 Error= 213657 0 (1.1016e+06,1.12166e+06) 
....................................
Epoch 826 Error= 213643 0 (1.10914e+06,1.12825e+06) 
....................................
Epoch 827 Error= 213604 0 (1.08204e+06,1.12687e+06) 
....................................
Epoch 828 Error= 213561 0 (1.11415e+06,1.12867e+06) 
....................................
Epoch 829 Error= 213579 0 (1.101e+06,1.12518e+06) 
....................................
Epoch 830 Error= 213578 0 (1.10333e+06,1.12416e+06) 
 counting_train_errors....................................

train1_NErrors= 62797/1.60992e+06 3.90062
Class01= 3342/1.54572e+06	0.21621
Class11= 59455/64205	92.6018

 counting_test_errors.........

test1_NErrors= 16039/403863 3.9714
Class01= 910/387698	0.234719
Class11= 15129/16165	93.5911

....................................
Epoch 831 Error= 213595 0 (1.0965e+06,1.13788e+06) 
....................................
Epoch 832 Error= 213609 0 (1.08942e+06,1.12667e+06) 
....................................
Epoch 833 Error= 213557 0 (1.09225e+06,1.12758e+06) 
....................................
Epoch 834 Error= 213530 0 (1.09098e+06,1.13515e+06) 
....................................
Epoch 835 Error= 213539 0 (1.08772e+06,1.13537e+06) 
....................................
Epoch 836 Error= 213541 0 (1.08861e+06,1.13975e+06) 
....................................
Epoch 837 Error= 213569 0 (1.08484e+06,1.1446e+06) 
....................................
Epoch 838 Error= 213535 0 (1.09524e+06,1.13419e+06) 
....................................
Epoch 839 Error= 213539 0 (1.08399e+06,1.14663e+06) 
....................................
Epoch 840 Error= 213547 0 (1.08534e+06,1.14169e+06) 
 counting_train_errors....................................

train1_NErrors= 62741/1.60992e+06 3.89714
Class01= 3498/1.54572e+06	0.226302
Class11= 59243/64205	92.2716

 counting_test_errors.........

test1_NErrors= 16060/403863 3.9766
Class01= 945/387698	0.243746
Class11= 15115/16165	93.5045

....................................
Epoch 841 Error= 213582 0 (1.10282e+06,1.14202e+06) 
....................................
Epoch 842 Error= 213500 0 (1.07949e+06,1.14208e+06) 
....................................
Epoch 843 Error= 213447 0 (1.09298e+06,1.151e+06) 
....................................
Epoch 844 Error= 213541 0 (1.06004e+06,1.13444e+06) 
....................................
Epoch 845 Error= 213478 0 (1.0892e+06,1.16027e+06) 
....................................
Epoch 846 Error= 213512 0 (1.07628e+06,1.14442e+06) 
....................................
Epoch 847 Error= 213457 0 (1.09159e+06,1.14535e+06) 
....................................
Epoch 848 Error= 213468 0 (1.0916e+06,1.15236e+06) 
....................................
Epoch 849 Error= 213482 0 (1.08794e+06,1.15001e+06) 
....................................
Epoch 850 Error= 213380 0 (1.08378e+06,1.1604e+06) 
 counting_train_errors....................................

train1_NErrors= 62752/1.60992e+06 3.89782
Class01= 3180/1.54572e+06	0.205729
Class11= 59572/64205	92.7841

 counting_test_errors.........

test1_NErrors= 16051/403863 3.97437
Class01= 869/387698	0.224144
Class11= 15182/16165	93.919

....................................
Epoch 851 Error= 213422 0 (1.07048e+06,1.16249e+06) 
....................................
Epoch 852 Error= 213395 0 (1.07572e+06,1.15067e+06) 
....................................
Epoch 853 Error= 213527 0 (1.06771e+06,1.15556e+06) 
....................................
Epoch 854 Error= 213435 0 (1.08361e+06,1.1626e+06) 
....................................
Epoch 855 Error= 213429 0 (1.06464e+06,1.1599e+06) 
....................................
Epoch 856 Error= 213413 0 (1.0684e+06,1.15929e+06) 
....................................
Epoch 857 Error= 213429 0 (1.07418e+06,1.16504e+06) 
....................................
Epoch 858 Error= 213394 0 (1.07779e+06,1.15808e+06) 
....................................
Epoch 859 Error= 213317 0 (1.06392e+06,1.15582e+06) 
....................................
Epoch 860 Error= 213367 0 (1.05962e+06,1.15667e+06) 
 counting_train_errors....................................

train1_NErrors= 62767/1.60992e+06 3.89875
Class01= 2396/1.54572e+06	0.155009
Class11= 60371/64205	94.0285

 counting_test_errors.........

test1_NErrors= 16009/403863 3.96397
Class01= 665/387698	0.171525
Class11= 15344/16165	94.9211

....................................
Epoch 861 Error= 213402 0 (1.0578e+06,1.17013e+06) 
....................................
Epoch 862 Error= 213366 0 (1.05366e+06,1.17685e+06) 
....................................
Epoch 863 Error= 213383 0 (1.05066e+06,1.18961e+06) 
....................................
Epoch 864 Error= 213290 0 (1.0624e+06,1.16219e+06) 
....................................
Epoch 865 Error= 213392 0 (1.05963e+06,1.16538e+06) 
....................................
Epoch 866 Error= 213376 0 (1.06487e+06,1.18285e+06) 
....................................
Epoch 867 Error= 213403 0 (1.05468e+06,1.17194e+06) 
....................................
Epoch 868 Error= 213413 0 (1.05113e+06,1.16465e+06) 
....................................
Epoch 869 Error= 213391 0 (1.03234e+06,1.17123e+06) 
....................................
Epoch 870 Error= 213292 0 (1.05281e+06,1.17066e+06) 
 counting_train_errors....................................

train1_NErrors= 62682/1.60992e+06 3.89347
Class01= 2814/1.54572e+06	0.182051
Class11= 59868/64205	93.2451

 counting_test_errors.........

test1_NErrors= 16032/403863 3.96966
Class01= 795/387698	0.205057
Class11= 15237/16165	94.2592

....................................
Epoch 871 Error= 213345 0 (1.03989e+06,1.17e+06) 
....................................
Epoch 872 Error= 213360 0 (1.04484e+06,1.16468e+06) 
....................................
Epoch 873 Error= 213312 0 (1.03543e+06,1.18208e+06) 
....................................
Epoch 874 Error= 213326 0 (1.04733e+06,1.17674e+06) 
....................................
Epoch 875 Error= 213307 0 (1.04171e+06,1.19307e+06) 
....................................
Epoch 876 Error= 213225 0 (1.03387e+06,1.17793e+06) 
....................................
Epoch 877 Error= 213259 0 (1.04219e+06,1.17404e+06) 
....................................
Epoch 878 Error= 213250 0 (1.04301e+06,1.17448e+06) 
....................................
Epoch 879 Error= 213292 0 (1.03858e+06,1.18545e+06) 
....................................
Epoch 880 Error= 213211 0 (1.03511e+06,1.18104e+06) 
 counting_train_errors....................................

train1_NErrors= 62795/1.60992e+06 3.90049
Class01= 2438/1.54572e+06	0.157726
Class11= 60357/64205	94.0067

 counting_test_errors.........

test1_NErrors= 16037/403863 3.9709
Class01= 695/387698	0.179263
Class11= 15342/16165	94.9088

....................................
Epoch 881 Error= 213301 0 (1.04507e+06,1.19015e+06) 
....................................
Epoch 882 Error= 213310 0 (1.03364e+06,1.18692e+06) 
....................................
Epoch 883 Error= 213308 0 (1.03928e+06,1.18059e+06) 
....................................
Epoch 884 Error= 213255 0 (1.05158e+06,1.17547e+06) 
....................................
Epoch 885 Error= 213250 0 (1.03345e+06,1.18883e+06) 
....................................
Epoch 886 Error= 213217 0 (1.04235e+06,1.17034e+06) 
....................................
Epoch 887 Error= 213228 0 (1.04186e+06,1.19527e+06) 
....................................
Epoch 888 Error= 213230 0 (1.04131e+06,1.18396e+06) 
....................................
Epoch 889 Error= 213228 0 (1.02528e+06,1.19657e+06) 
....................................
Epoch 890 Error= 213205 0 (1.0289e+06,1.19318e+06) 
 counting_train_errors....................................

train1_NErrors= 62755/1.60992e+06 3.89801
Class01= 2134/1.54572e+06	0.138059
Class11= 60621/64205	94.4179

 counting_test_errors.........

test1_NErrors= 15996/403863 3.96075
Class01= 596/387698	0.153728
Class11= 15400/16165	95.2676

....................................
Epoch 891 Error= 213246 0 (1.0451e+06,1.18922e+06) 
....................................
Epoch 892 Error= 213197 0 (1.03115e+06,1.19554e+06) 
....................................
Epoch 893 Error= 213230 0 (1.02167e+06,1.18001e+06) 
....................................
Epoch 894 Error= 213180 0 (1.04046e+06,1.19866e+06) 
....................................
Epoch 895 Error= 213223 0 (1.01892e+06,1.19159e+06) 
....................................
Epoch 896 Error= 213188 0 (1.03302e+06,1.2019e+06) 
....................................
Epoch 897 Error= 213221 0 (1.00131e+06,1.19456e+06) 
....................................
Epoch 898 Error= 213230 0 (1.03387e+06,1.19856e+06) 
....................................
Epoch 899 Error= 213152 0 (1.03954e+06,1.20023e+06) 
....................................
Epoch 900 Error= 213133 0 (1.02017e+06,1.20003e+06) 
 counting_train_errors....................................

train1_NErrors= 62747/1.60992e+06 3.89751
Class01= 3327/1.54572e+06	0.21524
Class11= 59420/64205	92.5473

 counting_test_errors.........

test1_NErrors= 16060/403863 3.9766
Class01= 916/387698	0.236266
Class11= 15144/16165	93.6839

....................................
Epoch 901 Error= 213228 0 (1.01279e+06,1.18636e+06) 
....................................
Epoch 902 Error= 213144 0 (1.01135e+06,1.19469e+06) 
....................................
Epoch 903 Error= 213139 0 (1.02807e+06,1.1936e+06) 
....................................
Epoch 904 Error= 213149 0 (1.01194e+06,1.19417e+06) 
....................................
Epoch 905 Error= 213143 0 (1.01783e+06,1.195e+06) 
....................................
Epoch 906 Error= 213093 0 (1.0177e+06,1.19001e+06) 
....................................
Epoch 907 Error= 213114 0 (1.006e+06,1.19722e+06) 
....................................
Epoch 908 Error= 213066 0 (1.00957e+06,1.20399e+06) 
....................................
Epoch 909 Error= 213082 0 (1.0037e+06,1.19434e+06) 
....................................
Epoch 910 Error= 213141 0 (1.01456e+06,1.20322e+06) 
 counting_train_errors....................................

train1_NErrors= 62718/1.60992e+06 3.89571
Class01= 1998/1.54572e+06	0.12926
Class11= 60720/64205	94.5721

 counting_test_errors.........

test1_NErrors= 15995/403863 3.9605
Class01= 572/387698	0.147538
Class11= 15423/16165	95.4098

....................................
Epoch 911 Error= 213126 0 (1.01754e+06,1.20491e+06) 
....................................
Epoch 912 Error= 213143 0 (1.01747e+06,1.18076e+06) 
....................................
Epoch 913 Error= 213092 0 (1.01373e+06,1.20433e+06) 
....................................
Epoch 914 Error= 213083 0 (1.01834e+06,1.20984e+06) 
....................................
Epoch 915 Error= 213097 0 (1.0089e+06,1.20478e+06) 
....................................
Epoch 916 Error= 213134 0 (1.00584e+06,1.20303e+06) 
....................................
Epoch 917 Error= 213046 0 (1.00101e+06,1.1968e+06) 
....................................
Epoch 918 Error= 213026 0 (1.00223e+06,1.1958e+06) 
....................................
Epoch 919 Error= 213022 0 (996334,1.18983e+06) 
....................................
Epoch 920 Error= 212965 0 (990477,1.21287e+06) 
 counting_train_errors....................................

train1_NErrors= 62680/1.60992e+06 3.89335
Class01= 2943/1.54572e+06	0.190397
Class11= 59737/64205	93.041

 counting_test_errors.........

test1_NErrors= 16038/403863 3.97115
Class01= 813/387698	0.209699
Class11= 15225/16165	94.185

....................................
Epoch 921 Error= 213023 0 (1.00906e+06,1.21201e+06) 
....................................
Epoch 922 Error= 213068 0 (1.004e+06,1.19681e+06) 
....................................
Epoch 923 Error= 213019 0 (1.00484e+06,1.1986e+06) 
....................................
Epoch 924 Error= 212961 0 (1.00374e+06,1.20164e+06) 
....................................
Epoch 925 Error= 212963 0 (1.01502e+06,1.20559e+06) 
....................................
Epoch 926 Error= 213026 0 (1.00071e+06,1.2022e+06) 
....................................
Epoch 927 Error= 212969 0 (979452,1.19905e+06) 
....................................
Epoch 928 Error= 213070 0 (996179,1.21159e+06) 
....................................
Epoch 929 Error= 212993 0 (998445,1.19857e+06) 
....................................
Epoch 930 Error= 212992 0 (1.00069e+06,1.20401e+06) 
 counting_train_errors....................................

train1_NErrors= 62729/1.60992e+06 3.89639
Class01= 1999/1.54572e+06	0.129325
Class11= 60730/64205	94.5876

 counting_test_errors.........

test1_NErrors= 15989/403863 3.95902
Class01= 558/387698	0.143926
Class11= 15431/16165	95.4593

....................................
Epoch 931 Error= 213007 0 (1.00224e+06,1.20838e+06) 
....................................
Epoch 932 Error= 213014 0 (978644,1.20184e+06) 
....................................
Epoch 933 Error= 212957 0 (998238,1.2028e+06) 
....................................
Epoch 934 Error= 212951 0 (985084,1.21948e+06) 
....................................
Epoch 935 Error= 212922 0 (988957,1.1967e+06) 
....................................
Epoch 936 Error= 212943 0 (989709,1.1969e+06) 
....................................
Epoch 937 Error= 212925 0 (993154,1.19897e+06) 
....................................
Epoch 938 Error= 212852 0 (994651,1.208e+06) 
....................................
Epoch 939 Error= 212981 0 (989116,1.19605e+06) 
....................................
Epoch 940 Error= 212929 0 (980445,1.20575e+06) 
 counting_train_errors....................................

train1_NErrors= 62682/1.60992e+06 3.89347
Class01= 2954/1.54572e+06	0.191108
Class11= 59728/64205	93.027

 counting_test_errors.........

test1_NErrors= 16051/403863 3.97437
Class01= 835/387698	0.215374
Class11= 15216/16165	94.1293

....................................
Epoch 941 Error= 212929 0 (1.00247e+06,1.21284e+06) 
....................................
Epoch 942 Error= 212913 0 (988564,1.19926e+06) 
....................................
Epoch 943 Error= 212849 0 (989557,1.22248e+06) 
....................................
Epoch 944 Error= 212861 0 (989164,1.20293e+06) 
....................................
Epoch 945 Error= 212923 0 (990237,1.22005e+06) 
....................................
Epoch 946 Error= 212933 0 (993204,1.21091e+06) 
....................................
Epoch 947 Error= 212844 0 (1.00405e+06,1.21397e+06) 
....................................
Epoch 948 Error= 212890 0 (985567,1.19851e+06) 
....................................
Epoch 949 Error= 212808 0 (978671,1.19316e+06) 
....................................
Epoch 950 Error= 212899 0 (984041,1.20926e+06) 
 counting_train_errors....................................

train1_NErrors= 62675/1.60992e+06 3.89304
Class01= 2225/1.54572e+06	0.143946
Class11= 60450/64205	94.1515

 counting_test_errors.........

test1_NErrors= 16006/403863 3.96323
Class01= 629/387698	0.16224
Class11= 15377/16165	95.1253

....................................
Epoch 951 Error= 212893 0 (991403,1.22151e+06) 
....................................
Epoch 952 Error= 212920 0 (975739,1.20237e+06) 
....................................
Epoch 953 Error= 212909 0 (989330,1.20104e+06) 
....................................
Epoch 954 Error= 212855 0 (978969,1.20474e+06) 
....................................
Epoch 955 Error= 212811 0 (980519,1.20228e+06) 
....................................
Epoch 956 Error= 212856 0 (987269,1.19913e+06) 
....................................
Epoch 957 Error= 212831 0 (982836,1.20635e+06) 
....................................
Epoch 958 Error= 212805 0 (975604,1.20836e+06) 
....................................
Epoch 959 Error= 212819 0 (970955,1.20813e+06) 
....................................
Epoch 960 Error= 212792 0 (972438,1.20391e+06) 
 counting_train_errors....................................

train1_NErrors= 62621/1.60992e+06 3.88968
Class01= 2933/1.54572e+06	0.18975
Class11= 59688/64205	92.9647

 counting_test_errors.........

test1_NErrors= 16045/403863 3.97288
Class01= 840/387698	0.216663
Class11= 15205/16165	94.0612

....................................
Epoch 961 Error= 212774 0 (971636,1.20977e+06) 
....................................
Epoch 962 Error= 212817 0 (975904,1.20668e+06) 
....................................
Epoch 963 Error= 212820 0 (977739,1.20088e+06) 
....................................
Epoch 964 Error= 212762 0 (957393,1.20196e+06) 
....................................
Epoch 965 Error= 212789 0 (971666,1.19396e+06) 
....................................
Epoch 966 Error= 212786 0 (976221,1.20575e+06) 
....................................
Epoch 967 Error= 212739 0 (974083,1.20781e+06) 
....................................
Epoch 968 Error= 212795 0 (981704,1.19121e+06) 
....................................
Epoch 969 Error= 212782 0 (973724,1.21287e+06) 
....................................
Epoch 970 Error= 212755 0 (968730,1.20628e+06) 
 counting_train_errors....................................

train1_NErrors= 62667/1.60992e+06 3.89254
Class01= 2519/1.54572e+06	0.162966
Class11= 60148/64205	93.6812

 counting_test_errors.........

test1_NErrors= 15999/403863 3.96149
Class01= 691/387698	0.178232
Class11= 15308/16165	94.6984

....................................
Epoch 971 Error= 212766 0 (971680,1.20706e+06) 
....................................
Epoch 972 Error= 212755 0 (965403,1.2047e+06) 
....................................
Epoch 973 Error= 212735 0 (984586,1.20751e+06) 
....................................
Epoch 974 Error= 212782 0 (970259,1.2139e+06) 
....................................
Epoch 975 Error= 212744 0 (978348,1.1968e+06) 
....................................
Epoch 976 Error= 212660 0 (976570,1.20393e+06) 
....................................
Epoch 977 Error= 212779 0 (968523,1.19629e+06) 
....................................
Epoch 978 Error= 212699 0 (959593,1.19937e+06) 
....................................
Epoch 979 Error= 212663 0 (973570,1.19932e+06) 
....................................
Epoch 980 Error= 212652 0 (963326,1.19988e+06) 
 counting_train_errors....................................

train1_NErrors= 62644/1.60992e+06 3.89111
Class01= 3069/1.54572e+06	0.198548
Class11= 59575/64205	92.7887

 counting_test_errors.........

test1_NErrors= 16052/403863 3.97462
Class01= 862/387698	0.222338
Class11= 15190/16165	93.9685

....................................
Epoch 981 Error= 212678 0 (965175,1.19285e+06) 
....................................
Epoch 982 Error= 212709 0 (960046,1.2004e+06) 
....................................
Epoch 983 Error= 212664 0 (970068,1.21037e+06) 
....................................
Epoch 984 Error= 212680 0 (967886,1.21631e+06) 
....................................
Epoch 985 Error= 212682 0 (953204,1.19461e+06) 
....................................
Epoch 986 Error= 212668 0 (965768,1.19684e+06) 
....................................
Epoch 987 Error= 212576 0 (961135,1.20405e+06) 
....................................
Epoch 988 Error= 212667 0 (943973,1.19448e+06) 
....................................
Epoch 989 Error= 212639 0 (969760,1.20568e+06) 
....................................
Epoch 990 Error= 212652 0 (954629,1.19496e+06) 
 counting_train_errors....................................

train1_NErrors= 62667/1.60992e+06 3.89254
Class01= 2487/1.54572e+06	0.160896
Class11= 60180/64205	93.731

 counting_test_errors.........

test1_NErrors= 16023/403863 3.96743
Class01= 700/387698	0.180553
Class11= 15323/16165	94.7912

....................................
Epoch 991 Error= 212660 0 (961588,1.20775e+06) 
....................................
Epoch 992 Error= 212622 0 (944171,1.19935e+06) 
....................................
Epoch 993 Error= 212640 0 (973738,1.20561e+06) 
....................................
Epoch 994 Error= 212664 0 (951813,1.2075e+06) 
....................................
Epoch 995 Error= 212635 0 (965935,1.19173e+06) 
....................................
Epoch 996 Error= 212540 0 (943741,1.20056e+06) 
....................................
Epoch 997 Error= 212589 0 (969498,1.20915e+06) 
....................................
Epoch 998 Error= 212628 0 (948611,1.20175e+06) 
....................................
Epoch 999 Error= 212571 0 (953357,1.20274e+06) 
....................................
Epoch 1000 Error= 212540 0 (955607,1.20441e+06) 
 counting_train_errors....................................

train1_NErrors= 62886/1.60992e+06 3.90614
Class01= 1181/1.54572e+06	0.0764045
Class11= 61705/64205	96.1062

 counting_test_errors.........

test1_NErrors= 15991/403863 3.95951
Class01= 359/387698	0.0925978
Class11= 15632/16165	96.7028

....................................
Epoch 1001 Error= 212658 0 (954812,1.19119e+06) 
....................................
Epoch 1002 Error= 212535 0 (941170,1.20409e+06) 
....................................
Epoch 1003 Error= 212554 0 (957917,1.19704e+06) 
....................................
Epoch 1004 Error= 212551 0 (959102,1.19557e+06) 
....................................
Epoch 1005 Error= 212641 0 (944958,1.19707e+06) 
....................................
Epoch 1006 Error= 212550 0 (945861,1.19543e+06) 
....................................
Epoch 1007 Error= 212571 0 (948231,1.20657e+06) 
....................................
Epoch 1008 Error= 212576 0 (933797,1.19203e+06) 
....................................
Epoch 1009 Error= 212629 0 (945094,1.19958e+06) 
....................................
Epoch 1010 Error= 212599 0 (947030,1.19555e+06) 
 counting_train_errors....................................

train1_NErrors= 62639/1.60992e+06 3.8908
Class01= 3730/1.54572e+06	0.241311
Class11= 58909/64205	91.7514

 counting_test_errors.........

test1_NErrors= 16077/403863 3.98081
Class01= 1044/387698	0.269282
Class11= 15033/16165	92.9972

....................................
Epoch 1011 Error= 212591 0 (936888,1.19215e+06) 
....................................
Epoch 1012 Error= 212535 0 (956719,1.19829e+06) 
....................................
Epoch 1013 Error= 212510 0 (944336,1.21205e+06) 
....................................
Epoch 1014 Error= 212511 0 (947777,1.20039e+06) 
....................................
Epoch 1015 Error= 212524 0 (940648,1.21023e+06) 
....................................
Epoch 1016 Error= 212458 0 (940915,1.18872e+06) 
....................................
Epoch 1017 Error= 212485 0 (944674,1.19033e+06) 
....................................
Epoch 1018 Error= 212516 0 (941444,1.19433e+06) 
....................................
Epoch 1019 Error= 212537 0 (945371,1.20593e+06) 
....................................
Epoch 1020 Error= 212467 0 (936260,1.2056e+06) 
 counting_train_errors....................................

train1_NErrors= 62672/1.60992e+06 3.89285
Class01= 2122/1.54572e+06	0.137282
Class11= 60550/64205	94.3073

 counting_test_errors.........

test1_NErrors= 15997/403863 3.961
Class01= 598/387698	0.154244
Class11= 15399/16165	95.2614

....................................
Epoch 1021 Error= 212553 0 (924897,1.19022e+06) 
....................................
Epoch 1022 Error= 212555 0 (943027,1.19625e+06) 
....................................
Epoch 1023 Error= 212485 0 (934407,1.18529e+06) 
....................................
Epoch 1024 Error= 212410 0 (941820,1.20709e+06) 
....................................
Epoch 1025 Error= 212456 0 (952707,1.20106e+06) 
....................................
Epoch 1026 Error= 212509 0 (939513,1.19925e+06) 
....................................
Epoch 1027 Error= 212537 0 (935435,1.19562e+06) 
....................................
Epoch 1028 Error= 212459 0 (928284,1.20147e+06) 
....................................
Epoch 1029 Error= 212501 0 (925213,1.18345e+06) 
....................................
Epoch 1030 Error= 212473 0 (953299,1.18805e+06) 
 counting_train_errors....................................

train1_NErrors= 62651/1.60992e+06 3.89155
Class01= 2774/1.54572e+06	0.179463
Class11= 59877/64205	93.2591

 counting_test_errors.........

test1_NErrors= 16037/403863 3.9709
Class01= 772/387698	0.199124
Class11= 15265/16165	94.4324

....................................
Epoch 1031 Error= 212446 0 (925671,1.19309e+06) 
....................................
Epoch 1032 Error= 212406 0 (929738,1.2103e+06) 
....................................
Epoch 1033 Error= 212417 0 (935417,1.20105e+06) 
....................................
Epoch 1034 Error= 212390 0 (932344,1.19969e+06) 
....................................
Epoch 1035 Error= 212384 0 (928369,1.19178e+06) 
....................................
Epoch 1036 Error= 212472 0 (936243,1.19979e+06) 
....................................
Epoch 1037 Error= 212421 0 (927587,1.19217e+06) 
....................................
Epoch 1038 Error= 212462 0 (927174,1.18991e+06) 
....................................
Epoch 1039 Error= 212434 0 (930138,1.20709e+06) 
....................................
Epoch 1040 Error= 212448 0 (938037,1.19538e+06) 
 counting_train_errors....................................

train1_NErrors= 62756/1.60992e+06 3.89807
Class01= 1653/1.54572e+06	0.10694
Class11= 61103/64205	95.1686

 counting_test_errors.........

test1_NErrors= 15986/403863 3.95827
Class01= 476/387698	0.122776
Class11= 15510/16165	95.948

....................................
Epoch 1041 Error= 212420 0 (918417,1.20229e+06) 
....................................
Epoch 1042 Error= 212435 0 (934507,1.2128e+06) 
....................................
Epoch 1043 Error= 212418 0 (913919,1.1957e+06) 
....................................
Epoch 1044 Error= 212409 0 (930905,1.19218e+06) 
....................................
Epoch 1045 Error= 212366 0 (924074,1.19996e+06) 
....................................
Epoch 1046 Error= 212415 0 (919803,1.1971e+06) 
....................................
Epoch 1047 Error= 212300 0 (928307,1.2006e+06) 
....................................
Epoch 1048 Error= 212369 0 (940878,1.19177e+06) 
....................................
Epoch 1049 Error= 212394 0 (930821,1.20405e+06) 
....................................
Epoch 1050 Error= 212353 0 (934728,1.20073e+06) 
 counting_train_errors....................................

train1_NErrors= 62731/1.60992e+06 3.89652
Class01= 1967/1.54572e+06	0.127255
Class11= 60764/64205	94.6406

 counting_test_errors.........

test1_NErrors= 15998/403863 3.96124
Class01= 546/387698	0.140831
Class11= 15452/16165	95.5892

....................................
Epoch 1051 Error= 212348 0 (923421,1.2007e+06) 
....................................
Epoch 1052 Error= 212263 0 (939147,1.2071e+06) 
....................................
Epoch 1053 Error= 212318 0 (935497,1.21134e+06) 
....................................
Epoch 1054 Error= 212337 0 (932135,1.19965e+06) 
....................................
Epoch 1055 Error= 212363 0 (925111,1.20061e+06) 
....................................
Epoch 1056 Error= 212327 0 (936318,1.19268e+06) 
....................................
Epoch 1057 Error= 212320 0 (916623,1.18944e+06) 
....................................
Epoch 1058 Error= 212336 0 (923631,1.1909e+06) 
....................................
Epoch 1059 Error= 212290 0 (921886,1.2084e+06) 
....................................
Epoch 1060 Error= 212277 0 (929814,1.20197e+06) 
 counting_train_errors....................................

train1_NErrors= 62576/1.60992e+06 3.88689
Class01= 3309/1.54572e+06	0.214075
Class11= 59267/64205	92.309

 counting_test_errors.........

test1_NErrors= 16071/403863 3.97932
Class01= 930/387698	0.239877
Class11= 15141/16165	93.6653

....................................
Epoch 1061 Error= 212298 0 (919953,1.20546e+06) 
....................................
Epoch 1062 Error= 212239 0 (920023,1.21496e+06) 
....................................
Epoch 1063 Error= 212323 0 (920673,1.20097e+06) 
....................................
Epoch 1064 Error= 212202 0 (921134,1.18533e+06) 
....................................
Epoch 1065 Error= 212314 0 (921647,1.20318e+06) 
....................................
Epoch 1066 Error= 212306 0 (926291,1.20866e+06) 
....................................
Epoch 1067 Error= 212376 0 (911296,1.1953e+06) 
....................................
Epoch 1068 Error= 212273 0 (929590,1.21417e+06) 
....................................
Epoch 1069 Error= 212332 0 (920703,1.19547e+06) 
....................................
Epoch 1070 Error= 212303 0 (923482,1.1926e+06) 
 counting_train_errors....................................

train1_NErrors= 62531/1.60992e+06 3.88409
Class01= 3301/1.54572e+06	0.213557
Class11= 59230/64205	92.2514

 counting_test_errors.........

test1_NErrors= 16036/403863 3.97065
Class01= 920/387698	0.237298
Class11= 15116/16165	93.5107

....................................
Epoch 1071 Error= 212247 0 (922636,1.20699e+06) 
....................................
Epoch 1072 Error= 212252 0 (926093,1.21087e+06) 
....................................
Epoch 1073 Error= 212252 0 (906138,1.20316e+06) 
....................................
Epoch 1074 Error= 212253 0 (920972,1.19703e+06) 
....................................
Epoch 1075 Error= 212178 0 (919495,1.20427e+06) 
....................................
Epoch 1076 Error= 212234 0 (917375,1.20977e+06) 
....................................
Epoch 1077 Error= 212228 0 (917659,1.2021e+06) 
....................................
Epoch 1078 Error= 212206 0 (920385,1.2089e+06) 
....................................
Epoch 1079 Error= 212195 0 (916796,1.19475e+06) 
....................................
Epoch 1080 Error= 212187 0 (918337,1.20034e+06) 
 counting_train_errors....................................

train1_NErrors= 62525/1.60992e+06 3.88372
Class01= 2532/1.54572e+06	0.163807
Class11= 59993/64205	93.4398

 counting_test_errors.........

test1_NErrors= 15995/403863 3.9605
Class01= 708/387698	0.182616
Class11= 15287/16165	94.5685

....................................
Epoch 1081 Error= 212231 0 (916141,1.19893e+06) 
....................................
Epoch 1082 Error= 212236 0 (920070,1.18963e+06) 
....................................
Epoch 1083 Error= 212218 0 (904885,1.20346e+06) 
....................................
Epoch 1084 Error= 212188 0 (919192,1.20033e+06) 
....................................
Epoch 1085 Error= 212197 0 (923968,1.2162e+06) 
....................................
Epoch 1086 Error= 212212 0 (904795,1.19591e+06) 
....................................
Epoch 1087 Error= 212196 0 (907979,1.19933e+06) 
....................................
Epoch 1088 Error= 212227 0 (920684,1.2089e+06) 
....................................
Epoch 1089 Error= 212203 0 (909739,1.20533e+06) 
....................................
Epoch 1090 Error= 212173 0 (908132,1.19599e+06) 
 counting_train_errors....................................

train1_NErrors= 62584/1.60992e+06 3.88739
Class01= 4336/1.54572e+06	0.280517
Class11= 58248/64205	90.7219

 counting_test_errors.........

test1_NErrors= 16102/403863 3.987
Class01= 1188/387698	0.306424
Class11= 14914/16165	92.2611

....................................
Epoch 1091 Error= 212150 0 (901042,1.19913e+06) 
....................................
Epoch 1092 Error= 212233 0 (897253,1.21284e+06) 
....................................
Epoch 1093 Error= 212170 0 (909427,1.21116e+06) 
....................................
Epoch 1094 Error= 212187 0 (902519,1.19935e+06) 
....................................
Epoch 1095 Error= 212145 0 (916748,1.20796e+06) 
....................................
Epoch 1096 Error= 212207 0 (905726,1.20621e+06) 
....................................
Epoch 1097 Error= 212073 0 (897115,1.20539e+06) 
....................................
Epoch 1098 Error= 212142 0 (905289,1.20235e+06) 
....................................
Epoch 1099 Error= 212101 0 (913042,1.18905e+06) 
....................................
Epoch 1100 Error= 212106 0 (910711,1.21129e+06) 
 counting_train_errors....................................

train1_NErrors= 62673/1.60992e+06 3.89291
Class01= 1601/1.54572e+06	0.103576
Class11= 61072/64205	95.1203

 counting_test_errors.........

test1_NErrors= 15979/403863 3.95654
Class01= 467/387698	0.120455
Class11= 15512/16165	95.9604

....................................
Epoch 1101 Error= 212157 0 (903385,1.20603e+06) 
....................................
Epoch 1102 Error= 212089 0 (898270,1.20958e+06) 
....................................
Epoch 1103 Error= 212099 0 (910305,1.20692e+06) 
....................................
Epoch 1104 Error= 212139 0 (907947,1.20579e+06) 
....................................
Epoch 1105 Error= 212053 0 (900890,1.20201e+06) 
....................................
Epoch 1106 Error= 212128 0 (888446,1.209e+06) 
....................................
Epoch 1107 Error= 212147 0 (914648,1.20747e+06) 
....................................
Epoch 1108 Error= 212089 0 (901791,1.20401e+06) 
....................................
Epoch 1109 Error= 212131 0 (900357,1.19992e+06) 
....................................
Epoch 1110 Error= 212088 0 (899536,1.19768e+06) 
 counting_train_errors....................................

train1_NErrors= 62577/1.60992e+06 3.88695
Class01= 2261/1.54572e+06	0.146275
Class11= 60316/64205	93.9428

 counting_test_errors.........

test1_NErrors= 15990/403863 3.95926
Class01= 630/387698	0.162498
Class11= 15360/16165	95.0201

....................................
Epoch 1111 Error= 212062 0 (892886,1.2137e+06) 
....................................
Epoch 1112 Error= 212114 0 (891467,1.20273e+06) 
....................................
Epoch 1113 Error= 212128 0 (891616,1.19438e+06) 
....................................
Epoch 1114 Error= 212061 0 (894635,1.20423e+06) 
....................................
Epoch 1115 Error= 212025 0 (899506,1.21186e+06) 
....................................
Epoch 1116 Error= 212034 0 (907300,1.21078e+06) 
....................................
Epoch 1117 Error= 212042 0 (893454,1.19985e+06) 
....................................
Epoch 1118 Error= 212028 0 (888370,1.20456e+06) 
....................................
Epoch 1119 Error= 212043 0 (904596,1.19368e+06) 
....................................
Epoch 1120 Error= 212100 0 (912396,1.21753e+06) 
 counting_train_errors....................................

train1_NErrors= 62622/1.60992e+06 3.88975
Class01= 2303/1.54572e+06	0.148992
Class11= 60319/64205	93.9475

 counting_test_errors.........

test1_NErrors= 16017/403863 3.96595
Class01= 656/387698	0.169204
Class11= 15361/16165	95.0263

....................................
Epoch 1121 Error= 212005 0 (896801,1.20611e+06) 
....................................
Epoch 1122 Error= 211995 0 (891361,1.2084e+06) 
....................................
Epoch 1123 Error= 212064 0 (892000,1.19335e+06) 
....................................
Epoch 1124 Error= 212125 0 (886887,1.20177e+06) 
....................................
Epoch 1125 Error= 212042 0 (896847,1.20064e+06) 
....................................
Epoch 1126 Error= 212048 0 (894115,1.20923e+06) 
....................................
Epoch 1127 Error= 212038 0 (888328,1.19612e+06) 
....................................
Epoch 1128 Error= 212092 0 (881800,1.21111e+06) 
....................................
Epoch 1129 Error= 212004 0 (889924,1.20851e+06) 
....................................
Epoch 1130 Error= 212012 0 (875637,1.2082e+06) 
 counting_train_errors....................................

train1_NErrors= 62544/1.60992e+06 3.8849
Class01= 2391/1.54572e+06	0.154685
Class11= 60153/64205	93.689

 counting_test_errors.........

test1_NErrors= 15987/403863 3.95852
Class01= 666/387698	0.171783
Class11= 15321/16165	94.7788

....................................
Epoch 1131 Error= 212043 0 (887607,1.20484e+06) 
....................................
Epoch 1132 Error= 212004 0 (882203,1.21116e+06) 
....................................
Epoch 1133 Error= 212015 0 (885106,1.19427e+06) 
....................................
Epoch 1134 Error= 212014 0 (886508,1.21855e+06) 
....................................
Epoch 1135 Error= 211983 0 (878025,1.19283e+06) 
....................................
Epoch 1136 Error= 212014 0 (885283,1.20411e+06) 
....................................
Epoch 1137 Error= 212032 0 (881374,1.19723e+06) 
....................................
Epoch 1138 Error= 211990 0 (880758,1.21203e+06) 
....................................
Epoch 1139 Error= 211996 0 (876096,1.2026e+06) 
....................................
Epoch 1140 Error= 211951 0 (878716,1.20715e+06) 
 counting_train_errors....................................

train1_NErrors= 62521/1.60992e+06 3.88347
Class01= 2658/1.54572e+06	0.171959
Class11= 59863/64205	93.2373

 counting_test_errors.........

test1_NErrors= 16013/403863 3.96496
Class01= 731/387698	0.188549
Class11= 15282/16165	94.5376

....................................
Epoch 1141 Error= 211952 0 (888023,1.2019e+06) 
....................................
Epoch 1142 Error= 211963 0 (893978,1.20519e+06) 
....................................
Epoch 1143 Error= 211967 0 (864341,1.21213e+06) 
....................................
Epoch 1144 Error= 211967 0 (879367,1.19977e+06) 
....................................
Epoch 1145 Error= 211945 0 (891544,1.20908e+06) 
....................................
Epoch 1146 Error= 211951 0 (884536,1.19893e+06) 
....................................
Epoch 1147 Error= 212009 0 (883888,1.20619e+06) 
....................................
Epoch 1148 Error= 211930 0 (883688,1.21985e+06) 
....................................
Epoch 1149 Error= 211916 0 (890450,1.20965e+06) 
....................................
Epoch 1150 Error= 211937 0 (888715,1.2108e+06) 
 counting_train_errors....................................

train1_NErrors= 62488/1.60992e+06 3.88142
Class01= 2750/1.54572e+06	0.177911
Class11= 59738/64205	93.0426

 counting_test_errors.........

test1_NErrors= 16010/403863 3.96422
Class01= 776/387698	0.200156
Class11= 15234/16165	94.2406

....................................
Epoch 1151 Error= 211929 0 (870549,1.19441e+06) 
....................................
Epoch 1152 Error= 211933 0 (892500,1.19923e+06) 
....................................
Epoch 1153 Error= 211884 0 (885619,1.20526e+06) 
....................................
Epoch 1154 Error= 211928 0 (891625,1.20475e+06) 
....................................
Epoch 1155 Error= 211989 0 (882775,1.20344e+06) 
....................................
Epoch 1156 Error= 211938 0 (880970,1.19821e+06) 
....................................
Epoch 1157 Error= 211927 0 (876077,1.22651e+06) 
....................................
Epoch 1158 Error= 211905 0 (886420,1.20155e+06) 
....................................
Epoch 1159 Error= 211915 0 (882861,1.1989e+06) 
....................................
Epoch 1160 Error= 211874 0 (885572,1.21527e+06) 
 counting_train_errors....................................

train1_NErrors= 62566/1.60992e+06 3.88627
Class01= 2080/1.54572e+06	0.134565
Class11= 60486/64205	94.2076

 counting_test_errors.........

test1_NErrors= 15983/403863 3.95753
Class01= 585/387698	0.150891
Class11= 15398/16165	95.2552

....................................
Epoch 1161 Error= 211871 0 (878975,1.21087e+06) 
....................................
Epoch 1162 Error= 211788 0 (878722,1.20537e+06) 
....................................
Epoch 1163 Error= 211918 0 (874859,1.21154e+06) 
....................................
Epoch 1164 Error= 211844 0 (884469,1.21182e+06) 
....................................
Epoch 1165 Error= 211853 0 (873996,1.2083e+06) 
....................................
Epoch 1166 Error= 211922 0 (884796,1.20452e+06) 
....................................
Epoch 1167 Error= 211821 0 (884560,1.19363e+06) 
....................................
Epoch 1168 Error= 211838 0 (876678,1.21528e+06) 
....................................
Epoch 1169 Error= 211844 0 (877098,1.21553e+06) 
....................................
Epoch 1170 Error= 211839 0 (874856,1.21595e+06) 
 counting_train_errors....................................

train1_NErrors= 62550/1.60992e+06 3.88527
Class01= 3880/1.54572e+06	0.251016
Class11= 58670/64205	91.3792

 counting_test_errors.........

test1_NErrors= 16065/403863 3.97783
Class01= 1059/387698	0.273151
Class11= 15006/16165	92.8302

....................................
Epoch 1171 Error= 211839 0 (876839,1.2232e+06) 
....................................
Epoch 1172 Error= 211848 0 (873007,1.2007e+06) 
....................................
Epoch 1173 Error= 211821 0 (889714,1.21207e+06) 
....................................
Epoch 1174 Error= 211779 0 (868352,1.21873e+06) 
....................................
Epoch 1175 Error= 211803 0 (866734,1.21264e+06) 
....................................
Epoch 1176 Error= 211876 0 (879488,1.20739e+06) 
....................................
Epoch 1177 Error= 211828 0 (883969,1.21805e+06) 
....................................
Epoch 1178 Error= 211793 0 (885767,1.21635e+06) 
....................................
Epoch 1179 Error= 211885 0 (874258,1.21221e+06) 
....................................
Epoch 1180 Error= 211757 0 (890787,1.21281e+06) 
 counting_train_errors....................................

train1_NErrors= 62507/1.60992e+06 3.8826
Class01= 2509/1.54572e+06	0.162319
Class11= 59998/64205	93.4476

 counting_test_errors.........

test1_NErrors= 15990/403863 3.95926
Class01= 694/387698	0.179005
Class11= 15296/16165	94.6242

....................................
Epoch 1181 Error= 211778 0 (879065,1.21275e+06) 
....................................
Epoch 1182 Error= 211782 0 (871427,1.21279e+06) 
....................................
Epoch 1183 Error= 211875 0 (879198,1.20567e+06) 
....................................
Epoch 1184 Error= 211774 0 (868640,1.22017e+06) 
....................................
Epoch 1185 Error= 211760 0 (886434,1.21821e+06) 
....................................
Epoch 1186 Error= 211797 0 (867085,1.20759e+06) 
....................................
Epoch 1187 Error= 211788 0 (878798,1.20248e+06) 
....................................
Epoch 1188 Error= 211770 0 (885811,1.23629e+06) 
....................................
Epoch 1189 Error= 211688 0 (872753,1.20629e+06) 
....................................
Epoch 1190 Error= 211751 0 (867183,1.22387e+06) 
 counting_train_errors....................................

train1_NErrors= 62512/1.60992e+06 3.88291
Class01= 2805/1.54572e+06	0.181469
Class11= 59707/64205	92.9943

 counting_test_errors.........

test1_NErrors= 16005/403863 3.96298
Class01= 782/387698	0.201703
Class11= 15223/16165	94.1726

....................................
Epoch 1191 Error= 211741 0 (883906,1.21143e+06) 
....................................
Epoch 1192 Error= 211705 0 (888950,1.21272e+06) 
....................................
Epoch 1193 Error= 211750 0 (866140,1.20883e+06) 
....................................
Epoch 1194 Error= 211744 0 (886882,1.22411e+06) 
....................................
Epoch 1195 Error= 211682 0 (873449,1.217e+06) 
....................................
Epoch 1196 Error= 211747 0 (886923,1.21763e+06) 
....................................
Epoch 1197 Error= 211727 0 (875728,1.21331e+06) 
....................................
Epoch 1198 Error= 211756 0 (874465,1.21108e+06) 
....................................
Epoch 1199 Error= 211712 0 (878495,1.20309e+06) 
....................................
Epoch 1200 Error= 211700 0 (878769,1.19974e+06) 
 counting_train_errors....................................

train1_NErrors= 62696/1.60992e+06 3.89434
Class01= 1496/1.54572e+06	0.0967834
Class11= 61200/64205	95.3197

 counting_test_errors.........

test1_NErrors= 15968/403863 3.95382
Class01= 434/387698	0.111943
Class11= 15534/16165	96.0965

....................................
Epoch 1201 Error= 211739 0 (866900,1.2338e+06) 
....................................
Epoch 1202 Error= 211610 0 (883785,1.22334e+06) 
....................................
Epoch 1203 Error= 211681 0 (874934,1.22643e+06) 
....................................
Epoch 1204 Error= 211662 0 (874800,1.20459e+06) 
....................................
Epoch 1205 Error= 211707 0 (867680,1.22197e+06) 
....................................
Epoch 1206 Error= 211699 0 (886710,1.23453e+06) 
....................................
Epoch 1207 Error= 211736 0 (874475,1.2142e+06) 
....................................
Epoch 1208 Error= 211685 0 (876885,1.22317e+06) 
....................................
Epoch 1209 Error= 211687 0 (873105,1.22748e+06) 
....................................
Epoch 1210 Error= 211695 0 (869923,1.21155e+06) 
 counting_train_errors....................................

train1_NErrors= 62437/1.60992e+06 3.87826
Class01= 2367/1.54572e+06	0.153133
Class11= 60070/64205	93.5597

 counting_test_errors.........

test1_NErrors= 15979/403863 3.95654
Class01= 672/387698	0.173331
Class11= 15307/16165	94.6922

....................................
Epoch 1211 Error= 211668 0 (876780,1.22249e+06) 
....................................
Epoch 1212 Error= 211698 0 (864420,1.21487e+06) 
....................................
Epoch 1213 Error= 211726 0 (868892,1.22955e+06) 
....................................
Epoch 1214 Error= 211683 0 (870031,1.22937e+06) 
....................................
Epoch 1215 Error= 211597 0 (871471,1.21918e+06) 
....................................
Epoch 1216 Error= 211643 0 (879768,1.22316e+06) 
....................................
Epoch 1217 Error= 211739 0 (875421,1.2138e+06) 
....................................
Epoch 1218 Error= 211618 0 (875339,1.22632e+06) 
....................................
Epoch 1219 Error= 211683 0 (858957,1.21429e+06) 
....................................
Epoch 1220 Error= 211602 0 (870373,1.20733e+06) 
 counting_train_errors....................................

train1_NErrors= 62489/1.60992e+06 3.88149
Class01= 2256/1.54572e+06	0.145951
Class11= 60233/64205	93.8136

 counting_test_errors.........

test1_NErrors= 15958/403863 3.95134
Class01= 619/387698	0.15966
Class11= 15339/16165	94.8902

....................................
Epoch 1221 Error= 211600 0 (876122,1.22046e+06) 
....................................
Epoch 1222 Error= 211627 0 (854675,1.23356e+06) 
....................................
Epoch 1223 Error= 211611 0 (876213,1.22109e+06) 
....................................
Epoch 1224 Error= 211614 0 (877018,1.22838e+06) 
....................................
Epoch 1225 Error= 211671 0 (864532,1.20699e+06) 
....................................
Epoch 1226 Error= 211580 0 (884680,1.22236e+06) 
....................................
Epoch 1227 Error= 211603 0 (875899,1.23172e+06) 
....................................
Epoch 1228 Error= 211479 0 (873663,1.23336e+06) 
....................................
Epoch 1229 Error= 211665 0 (862931,1.22843e+06) 
....................................
Epoch 1230 Error= 211639 0 (871995,1.22874e+06) 
 counting_train_errors....................................

train1_NErrors= 62535/1.60992e+06 3.88434
Class01= 1923/1.54572e+06	0.124408
Class11= 60612/64205	94.4039

 counting_test_errors.........

test1_NErrors= 15955/403863 3.9506
Class01= 540/387698	0.139284
Class11= 15415/16165	95.3603

....................................
Epoch 1231 Error= 211638 0 (867807,1.2324e+06) 
....................................
Epoch 1232 Error= 211633 0 (874668,1.22112e+06) 
....................................
Epoch 1233 Error= 211656 0 (870616,1.23518e+06) 
....................................
Epoch 1234 Error= 211583 0 (873230,1.24135e+06) 
....................................
Epoch 1235 Error= 211581 0 (881148,1.2081e+06) 
....................................
Epoch 1236 Error= 211589 0 (868555,1.22672e+06) 
....................................
Epoch 1237 Error= 211601 0 (860381,1.22113e+06) 
....................................
Epoch 1238 Error= 211640 0 (868558,1.22237e+06) 
....................................
Epoch 1239 Error= 211558 0 (874576,1.22154e+06) 
....................................
Epoch 1240 Error= 211530 0 (858885,1.22398e+06) 
 counting_train_errors....................................

train1_NErrors= 62511/1.60992e+06 3.88285
Class01= 2103/1.54572e+06	0.136053
Class11= 60408/64205	94.0861

 counting_test_errors.........

test1_NErrors= 15952/403863 3.94985
Class01= 584/387698	0.150633
Class11= 15368/16165	95.0696

....................................
Epoch 1241 Error= 211561 0 (867828,1.22185e+06) 
....................................
Epoch 1242 Error= 211647 0 (861974,1.2427e+06) 
....................................
Epoch 1243 Error= 211602 0 (867911,1.22873e+06) 
....................................
Epoch 1244 Error= 211557 0 (852649,1.21633e+06) 
....................................
Epoch 1245 Error= 211493 0 (862973,1.23111e+06) 
....................................
Epoch 1246 Error= 211567 0 (866105,1.23833e+06) 
....................................
Epoch 1247 Error= 211598 0 (875500,1.24532e+06) 
....................................
Epoch 1248 Error= 211549 0 (872823,1.23501e+06) 
....................................
Epoch 1249 Error= 211465 0 (870711,1.23201e+06) 
....................................
Epoch 1250 Error= 211596 0 (860894,1.23631e+06) 
 counting_train_errors....................................

train1_NErrors= 62486/1.60992e+06 3.8813
Class01= 2676/1.54572e+06	0.173123
Class11= 59810/64205	93.1547

 counting_test_errors.........

test1_NErrors= 16001/403863 3.96199
Class01= 752/387698	0.193965
Class11= 15249/16165	94.3334

....................................
Epoch 1251 Error= 211593 0 (854904,1.21929e+06) 
....................................
Epoch 1252 Error= 211509 0 (879763,1.24356e+06) 
....................................
Epoch 1253 Error= 211528 0 (862521,1.23848e+06) 
....................................
Epoch 1254 Error= 211587 0 (857968,1.23893e+06) 
....................................
Epoch 1255 Error= 211514 0 (865041,1.2255e+06) 
....................................
Epoch 1256 Error= 211555 0 (862972,1.25583e+06) 
....................................
Epoch 1257 Error= 211496 0 (868106,1.23571e+06) 
....................................
Epoch 1258 Error= 211521 0 (853371,1.23618e+06) 
....................................
Epoch 1259 Error= 211485 0 (871338,1.24703e+06) 
....................................
Epoch 1260 Error= 211493 0 (869891,1.23574e+06) 
 counting_train_errors....................................

train1_NErrors= 62464/1.60992e+06 3.87993
Class01= 3128/1.54572e+06	0.202365
Class11= 59336/64205	92.4165

 counting_test_errors.........

test1_NErrors= 16031/403863 3.96942
Class01= 879/387698	0.226723
Class11= 15152/16165	93.7334

....................................
Epoch 1261 Error= 211544 0 (855468,1.25462e+06) 
....................................
Epoch 1262 Error= 211502 0 (865366,1.23044e+06) 
....................................
Epoch 1263 Error= 211518 0 (869796,1.22905e+06) 
....................................
Epoch 1264 Error= 211463 0 (866967,1.24504e+06) 
....................................
Epoch 1265 Error= 211442 0 (866510,1.24168e+06) 
....................................
Epoch 1266 Error= 211465 0 (872131,1.25376e+06) 
....................................
Epoch 1267 Error= 211485 0 (854926,1.22252e+06) 
....................................
Epoch 1268 Error= 211455 0 (873605,1.23565e+06) 
....................................
Epoch 1269 Error= 211424 0 (866833,1.24528e+06) 
....................................
Epoch 1270 Error= 211466 0 (861549,1.24327e+06) 
 counting_train_errors....................................

train1_NErrors= 62401/1.60992e+06 3.87602
Class01= 2474/1.54572e+06	0.160055
Class11= 59927/64205	93.337

 counting_test_errors.........

test1_NErrors= 16006/403863 3.96323
Class01= 721/387698	0.185969
Class11= 15285/16165	94.5561

....................................
Epoch 1271 Error= 211495 0 (863949,1.24748e+06) 
....................................
Epoch 1272 Error= 211498 0 (861392,1.23473e+06) 
....................................
Epoch 1273 Error= 211470 0 (876011,1.25285e+06) 
....................................
Epoch 1274 Error= 211492 0 (871098,1.23746e+06) 
....................................
Epoch 1275 Error= 211341 0 (864619,1.24892e+06) 
....................................
Epoch 1276 Error= 211396 0 (867541,1.25673e+06) 
....................................
Epoch 1277 Error= 211497 0 (862326,1.26067e+06) 
....................................
Epoch 1278 Error= 211501 0 (867314,1.239e+06) 
....................................
Epoch 1279 Error= 211447 0 (855297,1.23767e+06) 
....................................
Epoch 1280 Error= 211442 0 (865738,1.24999e+06) 
 counting_train_errors....................................

train1_NErrors= 62467/1.60992e+06 3.88012
Class01= 2235/1.54572e+06	0.144593
Class11= 60232/64205	93.812

 counting_test_errors.........

test1_NErrors= 15966/403863 3.95332
Class01= 622/387698	0.160434
Class11= 15344/16165	94.9211

....................................
Epoch 1281 Error= 211380 0 (863472,1.23102e+06) 
....................................
Epoch 1282 Error= 211525 0 (850741,1.25277e+06) 
....................................
Epoch 1283 Error= 211336 0 (875528,1.24971e+06) 
....................................
Epoch 1284 Error= 211380 0 (864739,1.24764e+06) 
....................................
Epoch 1285 Error= 211419 0 (857848,1.26683e+06) 
....................................
Epoch 1286 Error= 211507 0 (853313,1.25764e+06) 
....................................
Epoch 1287 Error= 211356 0 (862980,1.25651e+06) 
....................................
Epoch 1288 Error= 211402 0 (861667,1.25101e+06) 
....................................
Epoch 1289 Error= 211442 0 (866595,1.26078e+06) 
....................................
Epoch 1290 Error= 211380 0 (859711,1.25299e+06) 
 counting_train_errors....................................

train1_NErrors= 62596/1.60992e+06 3.88813
Class01= 4449/1.54572e+06	0.287827
Class11= 58147/64205	90.5646

 counting_test_errors.........

test1_NErrors= 16147/403863 3.99814
Class01= 1215/387698	0.313388
Class11= 14932/16165	92.3724

....................................
Epoch 1291 Error= 211422 0 (865063,1.25004e+06) 
....................................
Epoch 1292 Error= 211357 0 (863859,1.255e+06) 
....................................
Epoch 1293 Error= 211366 0 (851007,1.25005e+06) 
....................................
Epoch 1294 Error= 211347 0 (855579,1.23946e+06) 
....................................
Epoch 1295 Error= 211346 0 (871567,1.24825e+06) 
....................................
Epoch 1296 Error= 211341 0 (873663,1.25377e+06) 
....................................
Epoch 1297 Error= 211408 0 (863876,1.24242e+06) 
....................................
Epoch 1298 Error= 211335 0 (880539,1.2613e+06) 
....................................
Epoch 1299 Error= 211366 0 (862011,1.26042e+06) 
....................................
Epoch 1300 Error= 211360 0 (862457,1.25745e+06) 
 counting_train_errors....................................

train1_NErrors= 62481/1.60992e+06 3.88099
Class01= 2202/1.54572e+06	0.142458
Class11= 60279/64205	93.8852

 counting_test_errors.........

test1_NErrors= 15988/403863 3.95877
Class01= 643/387698	0.165851
Class11= 15345/16165	94.9273

....................................
Epoch 1301 Error= 211375 0 (855491,1.25066e+06) 
....................................
Epoch 1302 Error= 211394 0 (860789,1.2598e+06) 
....................................
Epoch 1303 Error= 211398 0 (855463,1.24697e+06) 
....................................
Epoch 1304 Error= 211292 0 (856447,1.25331e+06) 
....................................
Epoch 1305 Error= 211370 0 (860646,1.25575e+06) 
....................................
Epoch 1306 Error= 211340 0 (855654,1.24602e+06) 
....................................
Epoch 1307 Error= 211293 0 (853833,1.2778e+06) 
....................................
Epoch 1308 Error= 211351 0 (868684,1.25669e+06) 
....................................
Epoch 1309 Error= 211341 0 (858164,1.25328e+06) 
....................................
Epoch 1310 Error= 211324 0 (861299,1.25921e+06) 
 counting_train_errors....................................

train1_NErrors= 62507/1.60992e+06 3.8826
Class01= 2645/1.54572e+06	0.171118
Class11= 59862/64205	93.2357

 counting_test_errors.........

test1_NErrors= 16018/403863 3.9662
Class01= 756/387698	0.194997
Class11= 15262/16165	94.4139

....................................
Epoch 1311 Error= 211403 0 (861388,1.26922e+06) 
....................................
Epoch 1312 Error= 211366 0 (857851,1.23585e+06) 
....................................
Epoch 1313 Error= 211356 0 (868180,1.26429e+06) 
....................................
Epoch 1314 Error= 211289 0 (864880,1.25388e+06) 
....................................
Epoch 1315 Error= 211283 0 (874481,1.2556e+06) 
....................................
Epoch 1316 Error= 211307 0 (862170,1.25957e+06) 
....................................
Epoch 1317 Error= 211287 0 (860203,1.27749e+06) 
....................................
Epoch 1318 Error= 211322 0 (853981,1.26061e+06) 
....................................
Epoch 1319 Error= 211297 0 (863233,1.26229e+06) 
....................................
Epoch 1320 Error= 211312 0 (863917,1.26401e+06) 
 counting_train_errors....................................

train1_NErrors= 62470/1.60992e+06 3.8803
Class01= 3571/1.54572e+06	0.231025
Class11= 58899/64205	91.7358

 counting_test_errors.........

test1_NErrors= 16034/403863 3.97016
Class01= 981/387698	0.253032
Class11= 15053/16165	93.1209

....................................
Epoch 1321 Error= 211317 0 (864125,1.27572e+06) 
....................................
Epoch 1322 Error= 211327 0 (852049,1.26107e+06) 
....................................
Epoch 1323 Error= 211196 0 (858057,1.26779e+06) 
....................................
Epoch 1324 Error= 211272 0 (842409,1.26856e+06) 
....................................
Epoch 1325 Error= 211353 0 (859211,1.24816e+06) 
....................................
Epoch 1326 Error= 211336 0 (858411,1.25599e+06) 
....................................
Epoch 1327 Error= 211329 0 (850703,1.26149e+06) 
....................................
Epoch 1328 Error= 211353 0 (848433,1.28117e+06) 
....................................
Epoch 1329 Error= 211358 0 (863575,1.25968e+06) 
....................................
Epoch 1330 Error= 211285 0 (859333,1.27754e+06) 
 counting_train_errors....................................

train1_NErrors= 62532/1.60992e+06 3.88416
Class01= 1809/1.54572e+06	0.117033
Class11= 60723/64205	94.5767

 counting_test_errors.........

test1_NErrors= 15965/403863 3.95307
Class01= 537/387698	0.13851
Class11= 15428/16165	95.4408

....................................
Epoch 1331 Error= 211297 0 (850181,1.2708e+06) 
....................................
Epoch 1332 Error= 211280 0 (848475,1.26162e+06) 
....................................
Epoch 1333 Error= 211334 0 (858675,1.26764e+06) 
....................................
Epoch 1334 Error= 211261 0 (850544,1.27161e+06) 
....................................
Epoch 1335 Error= 211240 0 (849452,1.25275e+06) 
....................................
Epoch 1336 Error= 211349 0 (856121,1.27606e+06) 
....................................
Epoch 1337 Error= 211290 0 (862734,1.27285e+06) 
....................................
Epoch 1338 Error= 211201 0 (860995,1.27764e+06) 
....................................
Epoch 1339 Error= 211291 0 (865539,1.28678e+06) 
....................................
Epoch 1340 Error= 211210 0 (848476,1.2761e+06) 
 counting_train_errors....................................

train1_NErrors= 62459/1.60992e+06 3.87962
Class01= 3794/1.54572e+06	0.245452
Class11= 58665/64205	91.3714

 counting_test_errors.........

test1_NErrors= 16037/403863 3.9709
Class01= 1034/387698	0.266702
Class11= 15003/16165	92.8116

....................................
Epoch 1341 Error= 211214 0 (856483,1.27939e+06) 
....................................
Epoch 1342 Error= 211264 0 (861613,1.28042e+06) 
....................................
Epoch 1343 Error= 211186 0 (863679,1.29211e+06) 
....................................
Epoch 1344 Error= 211267 0 (846964,1.27273e+06) 
....................................
Epoch 1345 Error= 211307 0 (860763,1.27731e+06) 
....................................
Epoch 1346 Error= 211249 0 (859041,1.28164e+06) 
....................................
Epoch 1347 Error= 211216 0 (851128,1.27283e+06) 
....................................
Epoch 1348 Error= 211282 0 (862244,1.26138e+06) 
....................................
Epoch 1349 Error= 211299 0 (849777,1.27833e+06) 
....................................
Epoch 1350 Error= 211249 0 (863496,1.27705e+06) 
 counting_train_errors....................................

train1_NErrors= 62513/1.60992e+06 3.88298
Class01= 2261/1.54572e+06	0.146275
Class11= 60252/64205	93.8432

 counting_test_errors.........

test1_NErrors= 15979/403863 3.95654
Class01= 642/387698	0.165593
Class11= 15337/16165	94.8778

....................................
Epoch 1351 Error= 211154 0 (856595,1.27797e+06) 
....................................
Epoch 1352 Error= 211137 0 (855839,1.27289e+06) 
....................................
Epoch 1353 Error= 211221 0 (858956,1.26456e+06) 
....................................
Epoch 1354 Error= 211153 0 (851601,1.27493e+06) 
....................................
Epoch 1355 Error= 211198 0 (859544,1.28593e+06) 
....................................
Epoch 1356 Error= 211272 0 (856845,1.28053e+06) 
....................................
Epoch 1357 Error= 211180 0 (850974,1.27405e+06) 
....................................
Epoch 1358 Error= 211194 0 (863750,1.28297e+06) 
....................................
Epoch 1359 Error= 211157 0 (847909,1.27444e+06) 
....................................
Epoch 1360 Error= 211215 0 (850101,1.27993e+06) 
 counting_train_errors....................................

train1_NErrors= 62457/1.60992e+06 3.8795
Class01= 2898/1.54572e+06	0.187485
Class11= 59559/64205	92.7638

 counting_test_errors.........

test1_NErrors= 16052/403863 3.97462
Class01= 833/387698	0.214858
Class11= 15219/16165	94.1479

....................................
Epoch 1361 Error= 211174 0 (836407,1.2828e+06) 
....................................
Epoch 1362 Error= 211233 0 (854295,1.27743e+06) 
....................................
Epoch 1363 Error= 211183 0 (849839,1.27695e+06) 
....................................
Epoch 1364 Error= 211177 0 (853195,1.27388e+06) 
....................................
Epoch 1365 Error= 211137 0 (850189,1.25466e+06) 
....................................
Epoch 1366 Error= 211144 0 (857930,1.27961e+06) 
....................................
Epoch 1367 Error= 211157 0 (857575,1.28136e+06) 
....................................
Epoch 1368 Error= 211119 0 (845911,1.27989e+06) 
....................................
Epoch 1369 Error= 211212 0 (845490,1.28147e+06) 
....................................
Epoch 1370 Error= 211152 0 (853651,1.28316e+06) 
 counting_train_errors....................................

train1_NErrors= 62564/1.60992e+06 3.88614
Class01= 1960/1.54572e+06	0.126802
Class11= 60604/64205	94.3914

 counting_test_errors.........

test1_NErrors= 15968/403863 3.95382
Class01= 567/387698	0.146248
Class11= 15401/16165	95.2737

....................................
Epoch 1371 Error= 211202 0 (835984,1.28694e+06) 
....................................
Epoch 1372 Error= 211145 0 (844710,1.2888e+06) 
....................................
Epoch 1373 Error= 211111 0 (841674,1.28709e+06) 
....................................
Epoch 1374 Error= 211207 0 (846427,1.28365e+06) 
....................................
Epoch 1375 Error= 211177 0 (848069,1.28454e+06) 
....................................
Epoch 1376 Error= 211134 0 (845475,1.27812e+06) 
....................................
Epoch 1377 Error= 211164 0 (850442,1.28048e+06) 
....................................
Epoch 1378 Error= 211162 0 (836662,1.27805e+06) 
....................................
Epoch 1379 Error= 211062 0 (854307,1.2843e+06) 
....................................
Epoch 1380 Error= 211084 0 (841773,1.27837e+06) 
 counting_train_errors....................................

train1_NErrors= 62467/1.60992e+06 3.88012
Class01= 3066/1.54572e+06	0.198354
Class11= 59401/64205	92.5177

 counting_test_errors.........

test1_NErrors= 16034/403863 3.97016
Class01= 859/387698	0.221564
Class11= 15175/16165	93.8757

....................................
Epoch 1381 Error= 211152 0 (847654,1.29134e+06) 
....................................
Epoch 1382 Error= 211114 0 (842411,1.29817e+06) 
....................................
Epoch 1383 Error= 211107 0 (845397,1.31533e+06) 
....................................
Epoch 1384 Error= 211151 0 (852464,1.28548e+06) 
....................................
Epoch 1385 Error= 211148 0 (825726,1.28751e+06) 
....................................
Epoch 1386 Error= 211107 0 (843952,1.28941e+06) 
....................................
Epoch 1387 Error= 211067 0 (841910,1.28518e+06) 
....................................
Epoch 1388 Error= 211097 0 (840786,1.28409e+06) 
....................................
Epoch 1389 Error= 211086 0 (848261,1.29737e+06) 
....................................
Epoch 1390 Error= 211045 0 (843521,1.2943e+06) 
 counting_train_errors....................................

train1_NErrors= 62401/1.60992e+06 3.87602
Class01= 3361/1.54572e+06	0.217439
Class11= 59040/64205	91.9555

 counting_test_errors.........

test1_NErrors= 16002/403863 3.96223
Class01= 917/387698	0.236524
Class11= 15085/16165	93.3189

....................................
Epoch 1391 Error= 211090 0 (852725,1.30112e+06) 
....................................
Epoch 1392 Error= 211123 0 (844539,1.30635e+06) 
....................................
Epoch 1393 Error= 211108 0 (845263,1.26465e+06) 
....................................
Epoch 1394 Error= 211134 0 (843895,1.27859e+06) 
....................................
Epoch 1395 Error= 211092 0 (837480,1.30436e+06) 
....................................
Epoch 1396 Error= 211104 0 (836821,1.29495e+06) 
....................................
Epoch 1397 Error= 211063 0 (833084,1.29788e+06) 
....................................
Epoch 1398 Error= 211184 0 (836477,1.28432e+06) 
....................................
Epoch 1399 Error= 211126 0 (836299,1.29067e+06) 
....................................
Epoch 1400 Error= 211050 0 (844894,1.30249e+06) 
 counting_train_errors....................................

train1_NErrors= 62557/1.60992e+06 3.88571
Class01= 1906/1.54572e+06	0.123308
Class11= 60651/64205	94.4646

 counting_test_errors.........

test1_NErrors= 15974/403863 3.9553
Class01= 535/387698	0.137994
Class11= 15439/16165	95.5088

....................................
Epoch 1401 Error= 211071 0 (842063,1.2956e+06) 
....................................
Epoch 1402 Error= 211053 0 (832962,1.29725e+06) 
....................................
Epoch 1403 Error= 211060 0 (843446,1.30082e+06) 
....................................
Epoch 1404 Error= 211111 0 (844857,1.28756e+06) 
....................................
Epoch 1405 Error= 211084 0 (837493,1.29119e+06) 
....................................
Epoch 1406 Error= 211034 0 (826843,1.30313e+06) 
....................................
Epoch 1407 Error= 211095 0 (834469,1.31005e+06) 
....................................
Epoch 1408 Error= 211059 0 (836425,1.29635e+06) 
....................................
Epoch 1409 Error= 211074 0 (839172,1.30479e+06) 
....................................
Epoch 1410 Error= 211018 0 (834864,1.29668e+06) 
 counting_train_errors....................................

train1_NErrors= 62435/1.60992e+06 3.87813
Class01= 3414/1.54572e+06	0.220868
Class11= 59021/64205	91.9259

 counting_test_errors.........

test1_NErrors= 16058/403863 3.9761
Class01= 958/387698	0.2471
Class11= 15100/16165	93.4117

....................................
Epoch 1411 Error= 211055 0 (842122,1.29365e+06) 
....................................
Epoch 1412 Error= 210994 0 (838262,1.3236e+06) 
....................................
Epoch 1413 Error= 211037 0 (839321,1.30791e+06) 
....................................
Epoch 1414 Error= 211016 0 (847807,1.2889e+06) 
....................................
Epoch 1415 Error= 210980 0 (833557,1.3096e+06) 
....................................
Epoch 1416 Error= 211037 0 (840429,1.2926e+06) 
....................................
Epoch 1417 Error= 211077 0 (835940,1.29538e+06) 
....................................
Epoch 1418 Error= 211000 0 (841767,1.32994e+06) 
....................................
Epoch 1419 Error= 211081 0 (834909,1.30307e+06) 
....................................
Epoch 1420 Error= 211021 0 (827153,1.30183e+06) 
 counting_train_errors....................................

train1_NErrors= 62455/1.60992e+06 3.87937
Class01= 3518/1.54572e+06	0.227596
Class11= 58937/64205	91.795

 counting_test_errors.........

test1_NErrors= 16038/403863 3.97115
Class01= 961/387698	0.247873
Class11= 15077/16165	93.2694

....................................
Epoch 1421 Error= 210976 0 (841639,1.29856e+06) 
....................................
Epoch 1422 Error= 211001 0 (830505,1.29907e+06) 
....................................
Epoch 1423 Error= 211064 0 (838116,1.31202e+06) 
....................................
Epoch 1424 Error= 211049 0 (833225,1.31268e+06) 
....................................
Epoch 1425 Error= 211027 0 (837218,1.31285e+06) 
....................................
Epoch 1426 Error= 211025 0 (829516,1.2956e+06) 
....................................
Epoch 1427 Error= 211033 0 (838455,1.31969e+06) 
....................................
Epoch 1428 Error= 211046 0 (841797,1.30359e+06) 
....................................
Epoch 1429 Error= 211017 0 (832577,1.29805e+06) 
....................................
Epoch 1430 Error= 211010 0 (840250,1.32178e+06) 
 counting_train_errors....................................

train1_NErrors= 62419/1.60992e+06 3.87714
Class01= 3193/1.54572e+06	0.20657
Class11= 59226/64205	92.2452

 counting_test_errors.........

test1_NErrors= 16034/403863 3.97016
Class01= 893/387698	0.230334
Class11= 15141/16165	93.6653

....................................
Epoch 1431 Error= 211013 0 (833569,1.29572e+06) 
....................................
Epoch 1432 Error= 211094 0 (832139,1.30207e+06) 
....................................
Epoch 1433 Error= 210989 0 (834135,1.2992e+06) 
....................................
Epoch 1434 Error= 211040 0 (828156,1.30465e+06) 
....................................
Epoch 1435 Error= 211044 0 (835912,1.29798e+06) 
....................................
Epoch 1436 Error= 210978 0 (835064,1.32858e+06) 
....................................
Epoch 1437 Error= 211025 0 (849102,1.31244e+06) 
....................................
Epoch 1438 Error= 211049 0 (834280,1.3254e+06) 
....................................
Epoch 1439 Error= 211015 0 (830998,1.30922e+06) 
....................................
Epoch 1440 Error= 210924 0 (837076,1.31651e+06) 
 counting_train_errors....................................

train1_NErrors= 62501/1.60992e+06 3.88223
Class01= 4075/1.54572e+06	0.263631
Class11= 58426/64205	90.9991

 counting_test_errors.........

test1_NErrors= 16066/403863 3.97808
Class01= 1106/387698	0.285274
Class11= 14960/16165	92.5456

....................................
Epoch 1441 Error= 211057 0 (847757,1.31359e+06) 
....................................
Epoch 1442 Error= 210928 0 (833771,1.29045e+06) 
....................................
Epoch 1443 Error= 211010 0 (836471,1.31443e+06) 
....................................
Epoch 1444 Error= 210952 0 (829495,1.31008e+06) 
....................................
Epoch 1445 Error= 210917 0 (834079,1.32435e+06) 
....................................
Epoch 1446 Error= 210987 0 (839586,1.31193e+06) 
....................................
Epoch 1447 Error= 210938 0 (833873,1.31461e+06) 
....................................
Epoch 1448 Error= 211002 0 (831990,1.32458e+06) 
....................................
Epoch 1449 Error= 211009 0 (831209,1.31268e+06) 
....................................
Epoch 1450 Error= 210916 0 (839679,1.31253e+06) 
 counting_train_errors....................................

train1_NErrors= 62587/1.60992e+06 3.88757
Class01= 1866/1.54572e+06	0.12072
Class11= 60721/64205	94.5736

 counting_test_errors.........

test1_NErrors= 15997/403863 3.961
Class01= 557/387698	0.143669
Class11= 15440/16165	95.515

....................................
Epoch 1451 Error= 210960 0 (828060,1.30692e+06) 
....................................
Epoch 1452 Error= 210902 0 (834607,1.30962e+06) 
....................................
Epoch 1453 Error= 210943 0 (837988,1.31758e+06) 
....................................
Epoch 1454 Error= 210960 0 (836636,1.3204e+06) 
....................................
Epoch 1455 Error= 210931 0 (836450,1.30609e+06) 
....................................
Epoch 1456 Error= 210947 0 (820162,1.32117e+06) 
....................................
Epoch 1457 Error= 210984 0 (822978,1.30034e+06) 
....................................
Epoch 1458 Error= 210985 0 (849443,1.3277e+06) 
....................................
Epoch 1459 Error= 210954 0 (829254,1.31716e+06) 
....................................
Epoch 1460 Error= 210999 0 (820081,1.32594e+06) 
 counting_train_errors....................................

train1_NErrors= 62439/1.60992e+06 3.87838
Class01= 2551/1.54572e+06	0.165036
Class11= 59888/64205	93.2762

 counting_test_errors.........

test1_NErrors= 16003/403863 3.96248
Class01= 728/387698	0.187775
Class11= 15275/16165	94.4943

....................................
Epoch 1461 Error= 210971 0 (826180,1.32738e+06) 
....................................
Epoch 1462 Error= 210954 0 (812435,1.32157e+06) 
....................................
Epoch 1463 Error= 210956 0 (815881,1.32592e+06) 
....................................
Epoch 1464 Error= 210898 0 (820676,1.31127e+06) 
....................................
Epoch 1465 Error= 210934 0 (826433,1.31875e+06) 
....................................
Epoch 1466 Error= 210904 0 (822088,1.32441e+06) 
....................................
Epoch 1467 Error= 210990 0 (833264,1.32151e+06) 
....................................
Epoch 1468 Error= 210940 0 (831365,1.32606e+06) 
....................................
Epoch 1469 Error= 210910 0 (820948,1.32047e+06) 
....................................
Epoch 1470 Error= 210868 0 (824538,1.31969e+06) 
 counting_train_errors....................................

train1_NErrors= 62485/1.60992e+06 3.88124
Class01= 2072/1.54572e+06	0.134048
Class11= 60413/64205	94.0939

 counting_test_errors.........

test1_NErrors= 15992/403863 3.95976
Class01= 608/387698	0.156823
Class11= 15384/16165	95.1686

....................................
Epoch 1471 Error= 210952 0 (821548,1.33575e+06) 
....................................
Epoch 1472 Error= 210937 0 (819093,1.31632e+06) 
....................................
Epoch 1473 Error= 210938 0 (825644,1.32464e+06) 
....................................
Epoch 1474 Error= 210840 0 (827760,1.32958e+06) 
....................................
Epoch 1475 Error= 210939 0 (813834,1.32611e+06) 
....................................
Epoch 1476 Error= 210875 0 (826042,1.31786e+06) 
....................................
Epoch 1477 Error= 210949 0 (817195,1.31487e+06) 
....................................
Epoch 1478 Error= 210821 0 (826294,1.33535e+06) 
....................................
Epoch 1479 Error= 210854 0 (809830,1.32017e+06) 
....................................
Epoch 1480 Error= 210885 0 (818090,1.33591e+06) 
 counting_train_errors....................................

train1_NErrors= 62639/1.60992e+06 3.8908
Class01= 1429/1.54572e+06	0.0924488
Class11= 61210/64205	95.3353

 counting_test_errors.........

test1_NErrors= 15965/403863 3.95307
Class01= 438/387698	0.112975
Class11= 15527/16165	96.0532

....................................
Epoch 1481 Error= 210927 0 (821368,1.32048e+06) 
....................................
Epoch 1482 Error= 210876 0 (821528,1.33157e+06) 
....................................
Epoch 1483 Error= 210929 0 (817473,1.32304e+06) 
....................................
Epoch 1484 Error= 210900 0 (808695,1.33399e+06) 
....................................
Epoch 1485 Error= 210867 0 (816002,1.31773e+06) 
....................................
Epoch 1486 Error= 210891 0 (824920,1.32528e+06) 
....................................
Epoch 1487 Error= 210901 0 (822180,1.33233e+06) 
....................................
Epoch 1488 Error= 210847 0 (825591,1.32194e+06) 
....................................
Epoch 1489 Error= 210870 0 (809405,1.34008e+06) 
....................................
Epoch 1490 Error= 210907 0 (821374,1.32118e+06) 
 counting_train_errors....................................

train1_NErrors= 62504/1.60992e+06 3.88242
Class01= 2104/1.54572e+06	0.136118
Class11= 60400/64205	94.0737

 counting_test_errors.........

test1_NErrors= 15993/403863 3.96001
Class01= 607/387698	0.156565
Class11= 15386/16165	95.1809

....................................
Epoch 1491 Error= 210864 0 (810069,1.31919e+06) 
....................................
Epoch 1492 Error= 210832 0 (816490,1.34593e+06) 
....................................
Epoch 1493 Error= 210825 0 (830899,1.31399e+06) 
....................................
Epoch 1494 Error= 210900 0 (810246,1.31184e+06) 
....................................
Epoch 1495 Error= 210826 0 (813219,1.32822e+06) 
....................................
Epoch 1496 Error= 210791 0 (816961,1.324e+06) 
....................................
Epoch 1497 Error= 210774 0 (822565,1.32306e+06) 
....................................
Epoch 1498 Error= 210858 0 (815428,1.32931e+06) 
....................................
Epoch 1499 Error= 210871 0 (820629,1.33429e+06) 
....................................
Epoch 1500 Error= 210926 0 (816569,1.33273e+06) 
 counting_train_errors....................................

train1_NErrors= 62410/1.60992e+06 3.87658
Class01= 3617/1.54572e+06	0.234001
Class11= 58793/64205	91.5707

 counting_test_errors.........

test1_NErrors= 16042/403863 3.97214
Class01= 990/387698	0.255353
Class11= 15052/16165	93.1148

....................................
Epoch 1501 Error= 210902 0 (820203,1.31638e+06) 
....................................
Epoch 1502 Error= 210856 0 (804037,1.3232e+06) 
....................................
Epoch 1503 Error= 210879 0 (817975,1.33127e+06) 
....................................
Epoch 1504 Error= 210752 0 (806803,1.34209e+06) 
....................................
Epoch 1505 Error= 210794 0 (808102,1.33393e+06) 
....................................
Epoch 1506 Error= 210794 0 (814273,1.34177e+06) 
....................................
Epoch 1507 Error= 210833 0 (809080,1.31491e+06) 
....................................
Epoch 1508 Error= 210810 0 (823354,1.33175e+06) 
....................................
Epoch 1509 Error= 210844 0 (818255,1.33619e+06) 
....................................
Epoch 1510 Error= 210870 0 (804377,1.31031e+06) 
 counting_train_errors....................................

train1_NErrors= 62597/1.60992e+06 3.88819
Class01= 4758/1.54572e+06	0.307818
Class11= 57839/64205	90.0849

 counting_test_errors.........

test1_NErrors= 16082/403863 3.98204
Class01= 1239/387698	0.319579
Class11= 14843/16165	91.8218

....................................
Epoch 1511 Error= 210821 0 (808213,1.34532e+06) 
....................................
Epoch 1512 Error= 210863 0 (804329,1.3254e+06) 
....................................
Epoch 1513 Error= 210829 0 (805908,1.32523e+06) 
....................................
Epoch 1514 Error= 210870 0 (813664,1.32055e+06) 
....................................
Epoch 1515 Error= 210866 0 (810040,1.33379e+06) 
....................................
Epoch 1516 Error= 210774 0 (817020,1.32176e+06) 
....................................
Epoch 1517 Error= 210827 0 (813510,1.33033e+06) 
....................................
Epoch 1518 Error= 210835 0 (822269,1.33927e+06) 
....................................
Epoch 1519 Error= 210787 0 (811102,1.35107e+06) 
....................................
Epoch 1520 Error= 210762 0 (814175,1.34083e+06) 
 counting_train_errors....................................

train1_NErrors= 62622/1.60992e+06 3.88975
Class01= 4217/1.54572e+06	0.272818
Class11= 58405/64205	90.9664

 counting_test_errors.........

test1_NErrors= 16109/403863 3.98873
Class01= 1151/387698	0.296881
Class11= 14958/16165	92.5333

....................................
Epoch 1521 Error= 210799 0 (809385,1.33894e+06) 
....................................
Epoch 1522 Error= 210873 0 (808458,1.32276e+06) 
....................................
Epoch 1523 Error= 210756 0 (808643,1.34686e+06) 
....................................
Epoch 1524 Error= 210815 0 (808741,1.35278e+06) 
....................................
Epoch 1525 Error= 210727 0 (809135,1.32776e+06) 
....................................
Epoch 1526 Error= 210746 0 (829288,1.34995e+06) 
....................................
Epoch 1527 Error= 210819 0 (798198,1.33896e+06) 
....................................
Epoch 1528 Error= 210818 0 (810162,1.32107e+06) 
....................................
Epoch 1529 Error= 210800 0 (808629,1.32377e+06) 
....................................
Epoch 1530 Error= 210734 0 (798699,1.34521e+06) 
 counting_train_errors....................................

train1_NErrors= 62555/1.60992e+06 3.88558
Class01= 1968/1.54572e+06	0.127319
Class11= 60587/64205	94.3649

 counting_test_errors.........

test1_NErrors= 15988/403863 3.95877
Class01= 565/387698	0.145732
Class11= 15423/16165	95.4098

....................................
Epoch 1531 Error= 210804 0 (815952,1.33368e+06) 
....................................
Epoch 1532 Error= 210745 0 (802690,1.3359e+06) 
....................................
Epoch 1533 Error= 210796 0 (800618,1.33387e+06) 
....................................
Epoch 1534 Error= 210774 0 (801169,1.34543e+06) 
....................................
Epoch 1535 Error= 210736 0 (810469,1.3411e+06) 
....................................
Epoch 1536 Error= 210744 0 (814847,1.35494e+06) 
....................................
Epoch 1537 Error= 210774 0 (792901,1.33981e+06) 
....................................
Epoch 1538 Error= 210755 0 (799920,1.35965e+06) 
....................................
Epoch 1539 Error= 210758 0 (799940,1.33561e+06) 
....................................
Epoch 1540 Error= 210739 0 (805267,1.34291e+06) 
 counting_train_errors....................................

train1_NErrors= 62506/1.60992e+06 3.88254
Class01= 2190/1.54572e+06	0.141682
Class11= 60316/64205	93.9428

 counting_test_errors.........

test1_NErrors= 15997/403863 3.961
Class01= 637/387698	0.164303
Class11= 15360/16165	95.0201

....................................
Epoch 1541 Error= 210721 0 (799396,1.34917e+06) 
....................................
Epoch 1542 Error= 210773 0 (813744,1.34443e+06) 
....................................
Epoch 1543 Error= 210721 0 (813021,1.32251e+06) 
....................................
Epoch 1544 Error= 210725 0 (804926,1.35452e+06) 
....................................
Epoch 1545 Error= 210713 0 (797874,1.34258e+06) 
....................................
Epoch 1546 Error= 210770 0 (797380,1.32532e+06) 
....................................
Epoch 1547 Error= 210743 0 (795602,1.3539e+06) 
....................................
Epoch 1548 Error= 210844 0 (797992,1.33848e+06) 
....................................
Epoch 1549 Error= 210743 0 (799239,1.34339e+06) 
....................................
Epoch 1550 Error= 210745 0 (798435,1.35583e+06) 
 counting_train_errors....................................

train1_NErrors= 62538/1.60992e+06 3.88453
Class01= 3829/1.54572e+06	0.247716
Class11= 58709/64205	91.4399

 counting_test_errors.........

test1_NErrors= 16065/403863 3.97783
Class01= 1042/387698	0.268766
Class11= 15023/16165	92.9354

....................................
Epoch 1551 Error= 210769 0 (803943,1.33575e+06) 
....................................
Epoch 1552 Error= 210767 0 (816878,1.32463e+06) 
....................................
Epoch 1553 Error= 210714 0 (810543,1.34797e+06) 
....................................
Epoch 1554 Error= 210733 0 (793936,1.34283e+06) 
....................................
Epoch 1555 Error= 210781 0 (802760,1.32959e+06) 
....................................
Epoch 1556 Error= 210671 0 (795958,1.34584e+06) 
....................................
Epoch 1557 Error= 210748 0 (819700,1.33592e+06) 
....................................
Epoch 1558 Error= 210847 0 (778721,1.31611e+06) 
....................................
Epoch 1559 Error= 210749 0 (790811,1.33225e+06) 
....................................
Epoch 1560 Error= 210673 0 (822976,1.35164e+06) 
 counting_train_errors....................................

train1_NErrors= 62677/1.60992e+06 3.89316
Class01= 1382/1.54572e+06	0.0894082
Class11= 61295/64205	95.4676

 counting_test_errors.........

test1_NErrors= 15941/403863 3.94713
Class01= 391/387698	0.100852
Class11= 15550/16165	96.1955

....................................
Epoch 1561 Error= 210671 0 (789419,1.34519e+06) 
....................................
Epoch 1562 Error= 210727 0 (789449,1.32813e+06) 
....................................
Epoch 1563 Error= 210711 0 (804553,1.34971e+06) 
....................................
Epoch 1564 Error= 210792 0 (814736,1.348e+06) 
....................................
Epoch 1565 Error= 210699 0 (789231,1.34728e+06) 
....................................
Epoch 1566 Error= 210653 0 (795167,1.3323e+06) 
....................................
Epoch 1567 Error= 210720 0 (787278,1.33345e+06) 
....................................
Epoch 1568 Error= 210681 0 (797116,1.35026e+06) 
....................................
Epoch 1569 Error= 210645 0 (784333,1.35233e+06) 
....................................
Epoch 1570 Error= 210705 0 (795952,1.34365e+06) 
 counting_train_errors....................................

train1_NErrors= 62425/1.60992e+06 3.87751
Class01= 3536/1.54572e+06	0.228761
Class11= 58889/64205	91.7203

 counting_test_errors.........

test1_NErrors= 16070/403863 3.97907
Class01= 978/387698	0.252258
Class11= 15092/16165	93.3622

....................................
Epoch 1571 Error= 210636 0 (789725,1.34591e+06) 
....................................
Epoch 1572 Error= 210647 0 (802903,1.34273e+06) 
....................................
Epoch 1573 Error= 210667 0 (794886,1.33825e+06) 
....................................
Epoch 1574 Error= 210681 0 (795857,1.34953e+06) 
....................................
Epoch 1575 Error= 210666 0 (787608,1.33644e+06) 
....................................
Epoch 1576 Error= 210635 0 (803898,1.35207e+06) 
....................................
Epoch 1577 Error= 210696 0 (783982,1.3552e+06) 
....................................
Epoch 1578 Error= 210678 0 (789005,1.35653e+06) 
....................................
Epoch 1579 Error= 210673 0 (787645,1.34624e+06) 
....................................
Epoch 1580 Error= 210648 0 (796842,1.35683e+06) 
 counting_train_errors....................................

train1_NErrors= 62522/1.60992e+06 3.88353
Class01= 1922/1.54572e+06	0.124343
Class11= 60600/64205	94.3852

 counting_test_errors.........

test1_NErrors= 16009/403863 3.96397
Class01= 568/387698	0.146506
Class11= 15441/16165	95.5212

....................................
Epoch 1581 Error= 210657 0 (790160,1.36449e+06) 
....................................
Epoch 1582 Error= 210662 0 (793224,1.33382e+06) 
....................................
Epoch 1583 Error= 210677 0 (784223,1.33469e+06) 
....................................
Epoch 1584 Error= 210661 0 (774265,1.35547e+06) 
....................................
Epoch 1585 Error= 210642 0 (791834,1.36114e+06) 
....................................
Epoch 1586 Error= 210609 0 (775889,1.35458e+06) 
....................................
Epoch 1587 Error= 210707 0 (788616,1.34101e+06) 
....................................
Epoch 1588 Error= 210717 0 (788138,1.34479e+06) 
....................................
Epoch 1589 Error= 210595 0 (799263,1.35733e+06) 
....................................
Epoch 1590 Error= 210644 0 (795600,1.35079e+06) 
 counting_train_errors....................................

train1_NErrors= 62354/1.60992e+06 3.8731
Class01= 2916/1.54572e+06	0.18865
Class11= 59438/64205	92.5753

 counting_test_errors.........

test1_NErrors= 16008/403863 3.96372
Class01= 823/387698	0.212279
Class11= 15185/16165	93.9375

....................................
Epoch 1591 Error= 210667 0 (785294,1.3479e+06) 
....................................
Epoch 1592 Error= 210617 0 (794222,1.34392e+06) 
....................................
Epoch 1593 Error= 210657 0 (784582,1.34487e+06) 
....................................
Epoch 1594 Error= 210644 0 (813378,1.37225e+06) 
....................................
Epoch 1595 Error= 210652 0 (783330,1.35391e+06) 
....................................
Epoch 1596 Error= 210618 0 (794087,1.34912e+06) 
....................................
Epoch 1597 Error= 210612 0 (791772,1.36395e+06) 
....................................
Epoch 1598 Error= 210679 0 (796322,1.34928e+06) 
....................................
Epoch 1599 Error= 210638 0 (776045,1.35706e+06) 
....................................
Epoch 1600 Error= 210592 0 (773333,1.34433e+06) 
 counting_train_errors....................................

train1_NErrors= 62353/1.60992e+06 3.87304
Class01= 2942/1.54572e+06	0.190332
Class11= 59411/64205	92.5333

 counting_test_errors.........

test1_NErrors= 16038/403863 3.97115
Class01= 856/387698	0.22079
Class11= 15182/16165	93.919

....................................
Epoch 1601 Error= 210643 0 (795107,1.37037e+06) 
....................................
Epoch 1602 Error= 210586 0 (796267,1.36059e+06) 
....................................
Epoch 1603 Error= 210533 0 (789683,1.37423e+06) 
....................................
Epoch 1604 Error= 210661 0 (781498,1.3557e+06) 
....................................
Epoch 1605 Error= 210594 0 (793105,1.35162e+06) 
....................................
Epoch 1606 Error= 210601 0 (779991,1.35243e+06) 
....................................
Epoch 1607 Error= 210623 0 (788723,1.36018e+06) 
....................................
Epoch 1608 Error= 210601 0 (780532,1.3466e+06) 
....................................
Epoch 1609 Error= 210544 0 (791535,1.3619e+06) 
....................................
Epoch 1610 Error= 210641 0 (775377,1.35846e+06) 
 counting_train_errors....................................

train1_NErrors= 62442/1.60992e+06 3.87857
Class01= 3123/1.54572e+06	0.202042
Class11= 59319/64205	92.39

 counting_test_errors.........

test1_NErrors= 16048/403863 3.97362
Class01= 894/387698	0.230592
Class11= 15154/16165	93.7457

....................................
Epoch 1611 Error= 210609 0 (778585,1.34916e+06) 
....................................
Epoch 1612 Error= 210616 0 (785271,1.34092e+06) 
....................................
Epoch 1613 Error= 210611 0 (810114,1.35763e+06) 
....................................
Epoch 1614 Error= 210576 0 (778434,1.3404e+06) 
....................................
Epoch 1615 Error= 210571 0 (789623,1.359e+06) 
....................................
Epoch 1616 Error= 210615 0 (772235,1.36501e+06) 
....................................
Epoch 1617 Error= 210566 0 (791349,1.3927e+06) 
....................................
Epoch 1618 Error= 210629 0 (782334,1.37549e+06) 
....................................
Epoch 1619 Error= 210667 0 (776598,1.3688e+06) 
....................................
Epoch 1620 Error= 210627 0 (794123,1.36092e+06) 
 counting_train_errors....................................

train1_NErrors= 62423/1.60992e+06 3.87739
Class01= 3004/1.54572e+06	0.194343
Class11= 59419/64205	92.5458

 counting_test_errors.........

test1_NErrors= 16046/403863 3.97313
Class01= 855/387698	0.220532
Class11= 15191/16165	93.9746

....................................
Epoch 1621 Error= 210584 0 (777142,1.34471e+06) 
....................................
Epoch 1622 Error= 210663 0 (786710,1.36232e+06) 
....................................
Epoch 1623 Error= 210561 0 (798356,1.36468e+06) 
....................................
Epoch 1624 Error= 210541 0 (780366,1.36012e+06) 
....................................
Epoch 1625 Error= 210632 0 (796139,1.36184e+06) 
....................................
Epoch 1626 Error= 210502 0 (765559,1.3423e+06) 
....................................
Epoch 1627 Error= 210554 0 (789871,1.36738e+06) 
....................................
Epoch 1628 Error= 210556 0 (788457,1.37804e+06) 
....................................
Epoch 1629 Error= 210606 0 (773511,1.34959e+06) 
....................................
Epoch 1630 Error= 210566 0 (781358,1.35954e+06) 
 counting_train_errors....................................

train1_NErrors= 62393/1.60992e+06 3.87552
Class01= 2573/1.54572e+06	0.16646
Class11= 59820/64205	93.1703

 counting_test_errors.........

test1_NErrors= 16001/403863 3.96199
Class01= 737/387698	0.190096
Class11= 15264/16165	94.4262

....................................
Epoch 1631 Error= 210599 0 (796049,1.35227e+06) 
....................................
Epoch 1632 Error= 210590 0 (793479,1.35699e+06) 
....................................
Epoch 1633 Error= 210517 0 (794506,1.34613e+06) 
....................................
Epoch 1634 Error= 210580 0 (772749,1.35883e+06) 
....................................
Epoch 1635 Error= 210547 0 (784259,1.34913e+06) 
....................................
Epoch 1636 Error= 210682 0 (779230,1.35429e+06) 
....................................
Epoch 1637 Error= 210590 0 (782623,1.35916e+06) 
....................................
Epoch 1638 Error= 210647 0 (775712,1.35189e+06) 
....................................
Epoch 1639 Error= 210615 0 (778027,1.36499e+06) 
....................................
Epoch 1640 Error= 210553 0 (778781,1.34057e+06) 
 counting_train_errors....................................

train1_NErrors= 62334/1.60992e+06 3.87186
Class01= 3374/1.54572e+06	0.21828
Class11= 58960/64205	91.8309

 counting_test_errors.........

test1_NErrors= 16075/403863 3.98031
Class01= 952/387698	0.245552
Class11= 15123/16165	93.554

....................................
Epoch 1641 Error= 210521 0 (786461,1.36918e+06) 
....................................
Epoch 1642 Error= 210541 0 (793447,1.36341e+06) 
....................................
Epoch 1643 Error= 210534 0 (784633,1.35482e+06) 
....................................
Epoch 1644 Error= 210516 0 (787273,1.38029e+06) 
....................................
Epoch 1645 Error= 210576 0 (775150,1.35981e+06) 
....................................
Epoch 1646 Error= 210589 0 (779471,1.34975e+06) 
....................................
Epoch 1647 Error= 210591 0 (786425,1.35463e+06) 
....................................
Epoch 1648 Error= 210535 0 (775398,1.35346e+06) 
....................................
Epoch 1649 Error= 210585 0 (780807,1.36964e+06) 
....................................
Epoch 1650 Error= 210550 0 (776958,1.35571e+06) 
 counting_train_errors....................................

train1_NErrors= 62358/1.60992e+06 3.87335
Class01= 2652/1.54572e+06	0.171571
Class11= 59706/64205	92.9928

 counting_test_errors.........

test1_NErrors= 16015/403863 3.96545
Class01= 761/387698	0.196287
Class11= 15254/16165	94.3644

....................................
Epoch 1651 Error= 210604 0 (789943,1.37402e+06) 
....................................
Epoch 1652 Error= 210629 0 (777190,1.36817e+06) 
....................................
Epoch 1653 Error= 210551 0 (764424,1.34857e+06) 
....................................
Epoch 1654 Error= 210578 0 (784157,1.36572e+06) 
....................................
Epoch 1655 Error= 210607 0 (776940,1.38097e+06) 
....................................
Epoch 1656 Error= 210485 0 (785065,1.3706e+06) 
....................................
Epoch 1657 Error= 210555 0 (777058,1.37512e+06) 
....................................
Epoch 1658 Error= 210516 0 (784396,1.36816e+06) 
....................................
Epoch 1659 Error= 210507 0 (778516,1.37411e+06) 
....................................
Epoch 1660 Error= 210464 0 (778071,1.36842e+06) 
 counting_train_errors....................................

train1_NErrors= 62436/1.60992e+06 3.87819
Class01= 2976/1.54572e+06	0.192532
Class11= 59460/64205	92.6096

 counting_test_errors.........

test1_NErrors= 16039/403863 3.9714
Class01= 835/387698	0.215374
Class11= 15204/16165	94.0551

....................................
Epoch 1661 Error= 210563 0 (785928,1.36198e+06) 
....................................
Epoch 1662 Error= 210571 0 (773873,1.36295e+06) 
....................................
Epoch 1663 Error= 210574 0 (778691,1.35496e+06) 
....................................
Epoch 1664 Error= 210527 0 (784110,1.36978e+06) 
....................................
Epoch 1665 Error= 210503 0 (779761,1.36647e+06) 
....................................
Epoch 1666 Error= 210476 0 (784424,1.37192e+06) 
....................................
Epoch 1667 Error= 210531 0 (777221,1.36023e+06) 
....................................
Epoch 1668 Error= 210465 0 (783200,1.3658e+06) 
....................................
Epoch 1669 Error= 210492 0 (781891,1.38697e+06) 
....................................
Epoch 1670 Error= 210540 0 (781527,1.37951e+06) 
 counting_train_errors....................................

train1_NErrors= 62418/1.60992e+06 3.87708
Class01= 2415/1.54572e+06	0.156238
Class11= 60003/64205	93.4553

 counting_test_errors.........

test1_NErrors= 16028/403863 3.96867
Class01= 717/387698	0.184938
Class11= 15311/16165	94.717

....................................
Epoch 1671 Error= 210513 0 (778096,1.37501e+06) 
....................................
Epoch 1672 Error= 210437 0 (788405,1.35106e+06) 
....................................
Epoch 1673 Error= 210521 0 (794483,1.35436e+06) 
....................................
Epoch 1674 Error= 210530 0 (783964,1.36637e+06) 
....................................
Epoch 1675 Error= 210529 0 (776372,1.37071e+06) 
....................................
Epoch 1676 Error= 210483 0 (771303,1.37244e+06) 
....................................
Epoch 1677 Error= 210454 0 (784468,1.37834e+06) 
....................................
Epoch 1678 Error= 210492 0 (765497,1.36897e+06) 
....................................
Epoch 1679 Error= 210460 0 (777116,1.39021e+06) 
....................................
Epoch 1680 Error= 210422 0 (779159,1.36517e+06) 
 counting_train_errors....................................

train1_NErrors= 62388/1.60992e+06 3.87521
Class01= 2638/1.54572e+06	0.170665
Class11= 59750/64205	93.0613

 counting_test_errors.........

test1_NErrors= 16013/403863 3.96496
Class01= 762/387698	0.196545
Class11= 15251/16165	94.3458

....................................
Epoch 1681 Error= 210497 0 (772040,1.37844e+06) 
....................................
Epoch 1682 Error= 210475 0 (771544,1.38389e+06) 
....................................
Epoch 1683 Error= 210506 0 (770688,1.38258e+06) 
....................................
Epoch 1684 Error= 210476 0 (774601,1.38284e+06) 
....................................
Epoch 1685 Error= 210464 0 (777334,1.38152e+06) 
....................................
Epoch 1686 Error= 210538 0 (784311,1.36741e+06) 
....................................
Epoch 1687 Error= 210497 0 (778042,1.3766e+06) 
....................................
Epoch 1688 Error= 210448 0 (767499,1.38764e+06) 
....................................
Epoch 1689 Error= 210524 0 (757873,1.37072e+06) 
....................................
Epoch 1690 Error= 210540 0 (772201,1.35309e+06) 
 counting_train_errors....................................

train1_NErrors= 62351/1.60992e+06 3.87291
Class01= 2910/1.54572e+06	0.188262
Class11= 59441/64205	92.58

 counting_test_errors.........

test1_NErrors= 16037/403863 3.9709
Class01= 830/387698	0.214084
Class11= 15207/16165	94.0736

....................................
Epoch 1691 Error= 210569 0 (775873,1.37233e+06) 
....................................
Epoch 1692 Error= 210542 0 (783197,1.38111e+06) 
....................................
Epoch 1693 Error= 210507 0 (780288,1.3656e+06) 
....................................
Epoch 1694 Error= 210444 0 (767915,1.37756e+06) 
....................................
Epoch 1695 Error= 210435 0 (782143,1.37988e+06) 
....................................
Epoch 1696 Error= 210525 0 (790101,1.36815e+06) 
....................................
Epoch 1697 Error= 210438 0 (765290,1.37309e+06) 
....................................
Epoch 1698 Error= 210525 0 (770209,1.36529e+06) 
....................................
Epoch 1699 Error= 210500 0 (768910,1.39175e+06) 
....................................
Epoch 1700 Error= 210445 0 (789471,1.38726e+06) 
 counting_train_errors....................................

train1_NErrors= 62484/1.60992e+06 3.88117
Class01= 2005/1.54572e+06	0.129713
Class11= 60479/64205	94.1967

 counting_test_errors.........

test1_NErrors= 16003/403863 3.96248
Class01= 596/387698	0.153728
Class11= 15407/16165	95.3109

....................................
Epoch 1701 Error= 210490 0 (780234,1.36751e+06) 
....................................
Epoch 1702 Error= 210474 0 (801319,1.38688e+06) 
....................................
Epoch 1703 Error= 210473 0 (779433,1.36877e+06) 
....................................
Epoch 1704 Error= 210382 0 (774765,1.37513e+06) 
....................................
Epoch 1705 Error= 210486 0 (786214,1.36999e+06) 
....................................
Epoch 1706 Error= 210386 0 (782671,1.38075e+06) 
....................................
Epoch 1707 Error= 210465 0 (762659,1.36337e+06) 
....................................
Epoch 1708 Error= 210444 0 (769736,1.38088e+06) 
....................................
Epoch 1709 Error= 210408 0 (761937,1.38168e+06) 
....................................
Epoch 1710 Error= 210484 0 (774305,1.38271e+06) 
 counting_train_errors....................................

train1_NErrors= 62353/1.60992e+06 3.87304
Class01= 2817/1.54572e+06	0.182245
Class11= 59536/64205	92.728

 counting_test_errors.........

test1_NErrors= 16040/403863 3.97164
Class01= 822/387698	0.212021
Class11= 15218/16165	94.1417

....................................
Epoch 1711 Error= 210451 0 (769441,1.38098e+06) 
....................................
Epoch 1712 Error= 210424 0 (776370,1.37443e+06) 
....................................
Epoch 1713 Error= 210379 0 (776007,1.3708e+06) 
....................................
Epoch 1714 Error= 210518 0 (786424,1.38474e+06) 
....................................
Epoch 1715 Error= 210423 0 (774557,1.36395e+06) 
....................................
Epoch 1716 Error= 210392 0 (767386,1.39056e+06) 
....................................
Epoch 1717 Error= 210419 0 (763330,1.37059e+06) 
....................................
Epoch 1718 Error= 210439 0 (776147,1.40332e+06) 
....................................
Epoch 1719 Error= 210406 0 (780621,1.37872e+06) 
....................................
Epoch 1720 Error= 210467 0 (801919,1.36608e+06) 
 counting_train_errors....................................

train1_NErrors= 62341/1.60992e+06 3.87229
Class01= 3609/1.54572e+06	0.233483
Class11= 58732/64205	91.4757

 counting_test_errors.........

test1_NErrors= 16044/403863 3.97263
Class01= 983/387698	0.253548
Class11= 15061/16165	93.1704

....................................
Epoch 1721 Error= 210358 0 (773793,1.37856e+06) 
....................................
Epoch 1722 Error= 210471 0 (767249,1.38123e+06) 
....................................
Epoch 1723 Error= 210430 0 (764667,1.39091e+06) 
....................................
Epoch 1724 Error= 210425 0 (784500,1.36577e+06) 
....................................
Epoch 1725 Error= 210400 0 (768838,1.38469e+06) 
....................................
Epoch 1726 Error= 210413 0 (774196,1.36193e+06) 
....................................
Epoch 1727 Error= 210408 0 (759979,1.36861e+06) 
....................................
Epoch 1728 Error= 210464 0 (774273,1.37699e+06) 
....................................
Epoch 1729 Error= 210398 0 (773870,1.40676e+06) 
....................................
Epoch 1730 Error= 210462 0 (761081,1.38867e+06) 
 counting_train_errors....................................

train1_NErrors= 62412/1.60992e+06 3.8767
Class01= 3659/1.54572e+06	0.236718
Class11= 58753/64205	91.5084

 counting_test_errors.........

test1_NErrors= 16054/403863 3.97511
Class01= 1006/387698	0.25948
Class11= 15048/16165	93.09

....................................
Epoch 1731 Error= 210397 0 (774789,1.37605e+06) 
....................................
Epoch 1732 Error= 210382 0 (769550,1.38704e+06) 
....................................
Epoch 1733 Error= 210392 0 (773339,1.3941e+06) 
....................................
Epoch 1734 Error= 210420 0 (774432,1.37836e+06) 
....................................
Epoch 1735 Error= 210462 0 (823458,1.38076e+06) 
....................................
Epoch 1736 Error= 210282 0 (765568,1.39002e+06) 
....................................
Epoch 1737 Error= 210453 0 (769776,1.37293e+06) 
....................................
Epoch 1738 Error= 210345 0 (767679,1.37804e+06) 
....................................
Epoch 1739 Error= 210385 0 (778678,1.38469e+06) 
....................................
Epoch 1740 Error= 210440 0 (779559,1.37418e+06) 
 counting_train_errors....................................

train1_NErrors= 62338/1.60992e+06 3.87211
Class01= 3961/1.54572e+06	0.256256
Class11= 58377/64205	90.9228

 counting_test_errors.........

test1_NErrors= 16072/403863 3.97957
Class01= 1094/387698	0.282178
Class11= 14978/16165	92.657

....................................
Epoch 1741 Error= 210365 0 (771579,1.40982e+06) 
....................................
Epoch 1742 Error= 210451 0 (779765,1.3855e+06) 
....................................
Epoch 1743 Error= 210359 0 (761530,1.37432e+06) 
....................................
Epoch 1744 Error= 210434 0 (779443,1.38064e+06) 
....................................
Epoch 1745 Error= 210437 0 (792140,1.40913e+06) 
....................................
Epoch 1746 Error= 210392 0 (763415,1.38483e+06) 
....................................
Epoch 1747 Error= 210406 0 (763080,1.38765e+06) 
....................................
Epoch 1748 Error= 210356 0 (770515,1.41365e+06) 
....................................
Epoch 1749 Error= 210397 0 (762172,1.37539e+06) 
....................................
Epoch 1750 Error= 210409 0 (764830,1.39473e+06) 
 counting_train_errors....................................

train1_NErrors= 62462/1.60992e+06 3.87981
Class01= 1923/1.54572e+06	0.124408
Class11= 60539/64205	94.2902

 counting_test_errors.........

test1_NErrors= 16000/403863 3.96174
Class01= 574/387698	0.148053
Class11= 15426/16165	95.4284

....................................
Epoch 1751 Error= 210355 0 (775490,1.40623e+06) 
....................................
Epoch 1752 Error= 210325 0 (769393,1.3948e+06) 
....................................
Epoch 1753 Error= 210373 0 (772310,1.39447e+06) 
....................................
Epoch 1754 Error= 210394 0 (766297,1.37245e+06) 
....................................
Epoch 1755 Error= 210383 0 (767093,1.37753e+06) 
....................................
Epoch 1756 Error= 210409 0 (770731,1.38375e+06) 
....................................
Epoch 1757 Error= 210391 0 (778361,1.39658e+06) 
....................................
Epoch 1758 Error= 210280 0 (767849,1.39191e+06) 
....................................
Epoch 1759 Error= 210306 0 (769827,1.38259e+06) 
....................................
Epoch 1760 Error= 210393 0 (774425,1.40193e+06) 
 counting_train_errors....................................

train1_NErrors= 62438/1.60992e+06 3.87832
Class01= 2674/1.54572e+06	0.172994
Class11= 59764/64205	93.0831

 counting_test_errors.........

test1_NErrors= 16024/403863 3.96768
Class01= 759/387698	0.195771
Class11= 15265/16165	94.4324

....................................
Epoch 1761 Error= 210305 0 (773098,1.39187e+06) 
....................................
Epoch 1762 Error= 210315 0 (775519,1.37975e+06) 
....................................
Epoch 1763 Error= 210335 0 (772437,1.3815e+06) 
....................................
Epoch 1764 Error= 210289 0 (780456,1.38741e+06) 
....................................
Epoch 1765 Error= 210339 0 (765694,1.37066e+06) 
....................................
Epoch 1766 Error= 210461 0 (780273,1.36174e+06) 
....................................
Epoch 1767 Error= 210372 0 (780474,1.40398e+06) 
....................................
Epoch 1768 Error= 210277 0 (769335,1.38502e+06) 
....................................
Epoch 1769 Error= 210310 0 (778104,1.38374e+06) 
....................................
Epoch 1770 Error= 210301 0 (764464,1.38412e+06) 
 counting_train_errors....................................

train1_NErrors= 62414/1.60992e+06 3.87683
Class01= 3001/1.54572e+06	0.194149
Class11= 59413/64205	92.5364

 counting_test_errors.........

test1_NErrors= 16071/403863 3.97932
Class01= 867/387698	0.223628
Class11= 15204/16165	94.0551

....................................
Epoch 1771 Error= 210395 0 (760349,1.40042e+06) 
....................................
Epoch 1772 Error= 210338 0 (769948,1.38454e+06) 
....................................
Epoch 1773 Error= 210413 0 (776737,1.39704e+06) 
....................................
Epoch 1774 Error= 210384 0 (781196,1.40441e+06) 
....................................
Epoch 1775 Error= 210374 0 (770697,1.36988e+06) 
....................................
Epoch 1776 Error= 210380 0 (774676,1.39237e+06) 
....................................
Epoch 1777 Error= 210337 0 (762509,1.38217e+06) 
....................................
Epoch 1778 Error= 210260 0 (762373,1.39007e+06) 
....................................
Epoch 1779 Error= 210293 0 (781978,1.41328e+06) 
....................................
Epoch 1780 Error= 210376 0 (795022,1.39865e+06) 
 counting_train_errors....................................

train1_NErrors= 62440/1.60992e+06 3.87844
Class01= 4011/1.54572e+06	0.259491
Class11= 58429/64205	91.0038

 counting_test_errors.........

test1_NErrors= 16049/403863 3.97387
Class01= 1083/387698	0.279341
Class11= 14966/16165	92.5827

....................................
Epoch 1781 Error= 210333 0 (782728,1.3959e+06) 
....................................
Epoch 1782 Error= 210292 0 (770711,1.38868e+06) 
....................................
Epoch 1783 Error= 210322 0 (765095,1.38999e+06) 
....................................
Epoch 1784 Error= 210365 0 (775834,1.38848e+06) 
....................................
Epoch 1785 Error= 210346 0 (782556,1.38368e+06) 
....................................
Epoch 1786 Error= 210302 0 (765486,1.39332e+06) 
....................................
Epoch 1787 Error= 210317 0 (771757,1.41976e+06) 
....................................
Epoch 1788 Error= 210218 0 (781858,1.40047e+06) 
....................................
Epoch 1789 Error= 210315 0 (770254,1.41275e+06) 
....................................
Epoch 1790 Error= 210319 0 (790495,1.40153e+06) 
 counting_train_errors....................................

train1_NErrors= 62429/1.60992e+06 3.87776
Class01= 2425/1.54572e+06	0.156885
Class11= 60004/64205	93.4569

 counting_test_errors.........

test1_NErrors= 16068/403863 3.97858
Class01= 713/387698	0.183906
Class11= 15355/16165	94.9892

....................................
Epoch 1791 Error= 210285 0 (772477,1.40536e+06) 
....................................
Epoch 1792 Error= 210332 0 (761748,1.41351e+06) 
....................................
Epoch 1793 Error= 210287 0 (781532,1.38078e+06) 
....................................
Epoch 1794 Error= 210319 0 (772220,1.4019e+06) 
....................................
Epoch 1795 Error= 210338 0 (775798,1.40196e+06) 
....................................
Epoch 1796 Error= 210261 0 (776019,1.38568e+06) 
....................................
Epoch 1797 Error= 210294 0 (776112,1.40094e+06) 
....................................
Epoch 1798 Error= 210308 0 (792930,1.38365e+06) 
....................................
Epoch 1799 Error= 210353 0 (776555,1.38908e+06) 
....................................
Epoch 1800 Error= 210220 0 (778145,1.4113e+06) 
 counting_train_errors....................................

train1_NErrors= 62460/1.60992e+06 3.87968
Class01= 3428/1.54572e+06	0.221774
Class11= 59032/64205	91.943

 counting_test_errors.........

test1_NErrors= 16058/403863 3.9761
Class01= 959/387698	0.247357
Class11= 15099/16165	93.4055

....................................
Epoch 1801 Error= 210224 0 (770164,1.40106e+06) 
....................................
Epoch 1802 Error= 210309 0 (784315,1.39483e+06) 
....................................
Epoch 1803 Error= 210240 0 (775767,1.40689e+06) 
....................................
Epoch 1804 Error= 210202 0 (768238,1.38168e+06) 
....................................
Epoch 1805 Error= 210241 0 (774247,1.38806e+06) 
....................................
Epoch 1806 Error= 210272 0 (777375,1.40394e+06) 
....................................
Epoch 1807 Error= 210282 0 (765026,1.39474e+06) 
....................................
Epoch 1808 Error= 210263 0 (781048,1.39733e+06) 
....................................
Epoch 1809 Error= 210288 0 (769182,1.40943e+06) 
....................................
Epoch 1810 Error= 210230 0 (786217,1.40261e+06) 
 counting_train_errors....................................

train1_NErrors= 62423/1.60992e+06 3.87739
Class01= 3795/1.54572e+06	0.245517
Class11= 58628/64205	91.3138

 counting_test_errors.........

test1_NErrors= 16049/403863 3.97387
Class01= 1032/387698	0.266187
Class11= 15017/16165	92.8982

....................................
Epoch 1811 Error= 210345 0 (787926,1.4017e+06) 
....................................
Epoch 1812 Error= 210261 0 (784841,1.38329e+06) 
....................................
Epoch 1813 Error= 210250 0 (781218,1.38686e+06) 
....................................
Epoch 1814 Error= 210296 0 (781966,1.40537e+06) 
....................................
Epoch 1815 Error= 210350 0 (799882,1.39426e+06) 
....................................
Epoch 1816 Error= 210374 0 (778869,1.39853e+06) 
....................................
Epoch 1817 Error= 210275 0 (770492,1.38927e+06) 
....................................
Epoch 1818 Error= 210259 0 (764358,1.40582e+06) 
....................................
Epoch 1819 Error= 210301 0 (780261,1.40199e+06) 
....................................
Epoch 1820 Error= 210319 0 (792185,1.39145e+06) 
 counting_train_errors....................................

train1_NErrors= 62460/1.60992e+06 3.87968
Class01= 1925/1.54572e+06	0.124537
Class11= 60535/64205	94.2839

 counting_test_errors.........

test1_NErrors= 15988/403863 3.95877
Class01= 565/387698	0.145732
Class11= 15423/16165	95.4098

....................................
Epoch 1821 Error= 210238 0 (790756,1.37955e+06) 
....................................
Epoch 1822 Error= 210330 0 (771609,1.4096e+06) 
....................................
Epoch 1823 Error= 210256 0 (766271,1.40439e+06) 
....................................
Epoch 1824 Error= 210194 0 (781607,1.40063e+06) 
....................................
Epoch 1825 Error= 210239 0 (767162,1.40287e+06) 
....................................
Epoch 1826 Error= 210286 0 (784710,1.39131e+06) 
....................................
Epoch 1827 Error= 210210 0 (768590,1.39994e+06) 
....................................
Epoch 1828 Error= 210205 0 (775152,1.41823e+06) 
....................................
Epoch 1829 Error= 210232 0 (779908,1.41558e+06) 
....................................
Epoch 1830 Error= 210328 0 (833367,1.4308e+06) 
 counting_train_errors....................................

train1_NErrors= 62317/1.60992e+06 3.8708
Class01= 2788/1.54572e+06	0.180369
Class11= 59529/64205	92.7171

 counting_test_errors.........

test1_NErrors= 16017/403863 3.96595
Class01= 768/387698	0.198092
Class11= 15249/16165	94.3334

....................................
Epoch 1831 Error= 210253 0 (779101,1.40222e+06) 
....................................
Epoch 1832 Error= 210296 0 (769966,1.40374e+06) 
....................................
Epoch 1833 Error= 210243 0 (779302,1.38966e+06) 
....................................
Epoch 1834 Error= 210211 0 (786102,1.40328e+06) 
....................................
Epoch 1835 Error= 210242 0 (782893,1.40083e+06) 
....................................
Epoch 1836 Error= 210220 0 (772276,1.41326e+06) 
....................................
Epoch 1837 Error= 210269 0 (754176,1.40527e+06) 
....................................
Epoch 1838 Error= 210177 0 (779284,1.39665e+06) 
....................................
Epoch 1839 Error= 210206 0 (780786,1.41056e+06) 
....................................
Epoch 1840 Error= 210165 0 (776086,1.41156e+06) 
 counting_train_errors....................................

train1_NErrors= 62416/1.60992e+06 3.87695
Class01= 2246/1.54572e+06	0.145304
Class11= 60170/64205	93.7154

 counting_test_errors.........

test1_NErrors= 15982/403863 3.95728
Class01= 653/387698	0.16843
Class11= 15329/16165	94.8283

....................................
Epoch 1841 Error= 210167 0 (779828,1.40896e+06) 
....................................
Epoch 1842 Error= 210183 0 (792392,1.38728e+06) 
....................................
Epoch 1843 Error= 210232 0 (816180,1.42403e+06) 
....................................
Epoch 1844 Error= 210172 0 (794085,1.42096e+06) 
....................................
Epoch 1845 Error= 210205 0 (780049,1.43045e+06) 
....................................
Epoch 1846 Error= 210173 0 (750513,1.40162e+06) 
....................................
Epoch 1847 Error= 210315 0 (781952,1.4086e+06) 
....................................
Epoch 1848 Error= 210160 0 (782552,1.41482e+06) 
....................................
Epoch 1849 Error= 210163 0 (791706,1.39892e+06) 
....................................
Epoch 1850 Error= 210265 0 (776608,1.40813e+06) 
 counting_train_errors....................................

train1_NErrors= 62378/1.60992e+06 3.87459
Class01= 2165/1.54572e+06	0.140064
Class11= 60213/64205	93.7824

 counting_test_errors.........

test1_NErrors= 15982/403863 3.95728
Class01= 629/387698	0.16224
Class11= 15353/16165	94.9768

....................................
Epoch 1851 Error= 210178 0 (784560,1.41971e+06) 
....................................
Epoch 1852 Error= 210275 0 (828074,1.41124e+06) 
....................................
Epoch 1853 Error= 210175 0 (775068,1.41872e+06) 
....................................
Epoch 1854 Error= 210206 0 (767443,1.42705e+06) 
....................................
Epoch 1855 Error= 210181 0 (768838,1.42069e+06) 
....................................
Epoch 1856 Error= 210232 0 (769074,1.43736e+06) 
....................................
Epoch 1857 Error= 210213 0 (769114,1.40281e+06) 
....................................
Epoch 1858 Error= 210150 0 (775463,1.42977e+06) 
....................................
Epoch 1859 Error= 210238 0 (768568,1.41416e+06) 
....................................
Epoch 1860 Error= 210245 0 (768505,1.42748e+06) 
 counting_train_errors....................................

train1_NErrors= 62397/1.60992e+06 3.87577
Class01= 2067/1.54572e+06	0.133724
Class11= 60330/64205	93.9646

 counting_test_errors.........

test1_NErrors= 15989/403863 3.95902
Class01= 603/387698	0.155533
Class11= 15386/16165	95.1809

....................................
Epoch 1861 Error= 210201 0 (783907,1.40922e+06) 
....................................
Epoch 1862 Error= 210131 0 (778565,1.41379e+06) 
....................................
Epoch 1863 Error= 210112 0 (779550,1.42333e+06) 
....................................
Epoch 1864 Error= 210198 0 (771788,1.4121e+06) 
....................................
Epoch 1865 Error= 210131 0 (790047,1.42456e+06) 
....................................
Epoch 1866 Error= 210230 0 (778913,1.41884e+06) 
....................................
Epoch 1867 Error= 210179 0 (794226,1.41929e+06) 
....................................
Epoch 1868 Error= 210175 0 (776361,1.40359e+06) 
....................................
Epoch 1869 Error= 210254 0 (800257,1.41679e+06) 
....................................
Epoch 1870 Error= 210126 0 (783553,1.4237e+06) 
 counting_train_errors....................................

train1_NErrors= 62433/1.60992e+06 3.87801
Class01= 2249/1.54572e+06	0.145499
Class11= 60184/64205	93.7372

 counting_test_errors.........

test1_NErrors= 16005/403863 3.96298
Class01= 661/387698	0.170494
Class11= 15344/16165	94.9211

....................................
Epoch 1871 Error= 210159 0 (773233,1.41818e+06) 
....................................
Epoch 1872 Error= 210166 0 (794328,1.41394e+06) 
....................................
Epoch 1873 Error= 210195 0 (772870,1.40684e+06) 
....................................
Epoch 1874 Error= 210185 0 (790455,1.42706e+06) 
....................................
Epoch 1875 Error= 210149 0 (775014,1.41596e+06) 
....................................
Epoch 1876 Error= 210152 0 (789464,1.40772e+06) 
....................................
Epoch 1877 Error= 210145 0 (804480,1.43287e+06) 
....................................
Epoch 1878 Error= 210153 0 (787742,1.43181e+06) 
....................................
Epoch 1879 Error= 210127 0 (767101,1.43858e+06) 
....................................
Epoch 1880 Error= 210123 0 (786966,1.40882e+06) 
 counting_train_errors....................................

train1_NErrors= 62352/1.60992e+06 3.87298
Class01= 2583/1.54572e+06	0.167107
Class11= 59769/64205	93.0909

 counting_test_errors.........

test1_NErrors= 16009/403863 3.96397
Class01= 742/387698	0.191386
Class11= 15267/16165	94.4448

....................................
Epoch 1881 Error= 210171 0 (792188,1.42634e+06) 
....................................
Epoch 1882 Error= 210099 0 (785926,1.40941e+06) 
....................................
Epoch 1883 Error= 210232 0 (787034,1.4215e+06) 
....................................
Epoch 1884 Error= 210138 0 (791858,1.42869e+06) 
....................................
Epoch 1885 Error= 210118 0 (801160,1.41636e+06) 
....................................
Epoch 1886 Error= 210118 0 (792676,1.41962e+06) 
....................................
Epoch 1887 Error= 210114 0 (790239,1.42812e+06) 
....................................
Epoch 1888 Error= 210073 0 (823509,1.41785e+06) 
....................................
Epoch 1889 Error= 210215 0 (924539,1.42506e+06) 
....................................
Epoch 1890 Error= 210258 0 (851134,1.43594e+06) 
 counting_train_errors....................................

train1_NErrors= 62417/1.60992e+06 3.87701
Class01= 2043/1.54572e+06	0.132171
Class11= 60374/64205	94.0332

 counting_test_errors.........

test1_NErrors= 16005/403863 3.96298
Class01= 618/387698	0.159402
Class11= 15387/16165	95.1871

....................................
Epoch 1891 Error= 210139 0 (781001,1.423e+06) 
....................................
Epoch 1892 Error= 210066 0 (787448,1.43751e+06) 
....................................
Epoch 1893 Error= 210159 0 (816404,1.41484e+06) 
....................................
Epoch 1894 Error= 210126 0 (789305,1.42188e+06) 
....................................
Epoch 1895 Error= 210088 0 (795034,1.42009e+06) 
....................................
Epoch 1896 Error= 210155 0 (791437,1.42833e+06) 
....................................
Epoch 1897 Error= 210122 0 (793301,1.41473e+06) 
....................................
Epoch 1898 Error= 210149 0 (796839,1.42065e+06) 
....................................
Epoch 1899 Error= 210102 0 (784697,1.42453e+06) 
....................................
Epoch 1900 Error= 210101 0 (809746,1.41546e+06) 
 counting_train_errors....................................

train1_NErrors= 62570/1.60992e+06 3.88652
Class01= 1423/1.54572e+06	0.0920607
Class11= 61147/64205	95.2371

 counting_test_errors.........

test1_NErrors= 15980/403863 3.95679
Class01= 433/387698	0.111685
Class11= 15547/16165	96.1769

....................................
Epoch 1901 Error= 210138 0 (789230,1.4357e+06) 
....................................
Epoch 1902 Error= 210069 0 (785547,1.42958e+06) 
....................................
Epoch 1903 Error= 210077 0 (807830,1.44313e+06) 
....................................
Epoch 1904 Error= 210060 0 (839939,1.42352e+06) 
....................................
Epoch 1905 Error= 210157 0 (791447,1.43875e+06) 
....................................
Epoch 1906 Error= 210182 0 (797714,1.42459e+06) 
....................................
Epoch 1907 Error= 210127 0 (802566,1.44479e+06) 
....................................
Epoch 1908 Error= 210036 0 (813391,1.42898e+06) 
....................................
Epoch 1909 Error= 210039 0 (796790,1.42965e+06) 
....................................
Epoch 1910 Error= 210046 0 (801364,1.43157e+06) 
 counting_train_errors....................................

train1_NErrors= 62511/1.60992e+06 3.88285
Class01= 1831/1.54572e+06	0.118456
Class11= 60680/64205	94.5098

 counting_test_errors.........

test1_NErrors= 15980/403863 3.95679
Class01= 525/387698	0.135415
Class11= 15455/16165	95.6078

....................................
Epoch 1911 Error= 210027 0 (788128,1.42666e+06) 
....................................
Epoch 1912 Error= 210048 0 (793587,1.42517e+06) 
....................................
Epoch 1913 Error= 210077 0 (799031,1.44172e+06) 
....................................
Epoch 1914 Error= 210052 0 (813428,1.42428e+06) 
....................................
Epoch 1915 Error= 210101 0 (814153,1.43867e+06) 
....................................
Epoch 1916 Error= 209959 0 (804799,1.45426e+06) 
....................................
Epoch 1917 Error= 209983 0 (824002,1.42929e+06) 
....................................
Epoch 1918 Error= 210023 0 (807976,1.44622e+06) 
....................................
Epoch 1919 Error= 210079 0 (802802,1.44431e+06) 
....................................
Epoch 1920 Error= 210060 0 (792169,1.44633e+06) 
 counting_train_errors....................................

train1_NErrors= 62335/1.60992e+06 3.87192
Class01= 2559/1.54572e+06	0.165554
Class11= 59776/64205	93.1018

 counting_test_errors.........

test1_NErrors= 16014/403863 3.96521
Class01= 741/387698	0.191128
Class11= 15273/16165	94.4819

....................................
Epoch 1921 Error= 210082 0 (812950,1.44024e+06) 
....................................
Epoch 1922 Error= 210058 0 (839498,1.4399e+06) 
....................................
Epoch 1923 Error= 210053 0 (830828,1.44428e+06) 
....................................
Epoch 1924 Error= 210081 0 (802176,1.44466e+06) 
....................................
Epoch 1925 Error= 210024 0 (791156,1.42616e+06) 
....................................
Epoch 1926 Error= 210011 0 (827475,1.44797e+06) 
....................................
Epoch 1927 Error= 210127 0 (829829,1.43106e+06) 
....................................
Epoch 1928 Error= 210076 0 (802923,1.455e+06) 
....................................
Epoch 1929 Error= 210115 0 (822026,1.45184e+06) 
....................................
Epoch 1930 Error= 210111 0 (816162,1.42166e+06) 
 counting_train_errors....................................

train1_NErrors= 62436/1.60992e+06 3.87819
Class01= 1986/1.54572e+06	0.128484
Class11= 60450/64205	94.1515

 counting_test_errors.........

test1_NErrors= 16005/403863 3.96298
Class01= 576/387698	0.148569
Class11= 15429/16165	95.447

....................................
Epoch 1931 Error= 210081 0 (807199,1.4226e+06) 
....................................
Epoch 1932 Error= 210067 0 (810569,1.43612e+06) 
....................................
Epoch 1933 Error= 209993 0 (813066,1.43335e+06) 
....................................
Epoch 1934 Error= 210059 0 (824291,1.43836e+06) 
....................................
Epoch 1935 Error= 210027 0 (820807,1.45099e+06) 
....................................
Epoch 1936 Error= 210036 0 (824169,1.43892e+06) 
....................................
Epoch 1937 Error= 210122 0 (810645,1.42704e+06) 
....................................
Epoch 1938 Error= 210112 0 (833839,1.43546e+06) 
....................................
Epoch 1939 Error= 210015 0 (810713,1.436e+06) 
....................................
Epoch 1940 Error= 210009 0 (809299,1.4383e+06) 
 counting_train_errors....................................

train1_NErrors= 62412/1.60992e+06 3.8767
Class01= 1741/1.54572e+06	0.112634
Class11= 60671/64205	94.4958

 counting_test_errors.........

test1_NErrors= 15953/403863 3.9501
Class01= 512/387698	0.132062
Class11= 15441/16165	95.5212

....................................
Epoch 1941 Error= 210006 0 (816598,1.43132e+06) 
....................................
Epoch 1942 Error= 210030 0 (815766,1.44704e+06) 
....................................
Epoch 1943 Error= 210064 0 (793093,1.43327e+06) 
....................................
Epoch 1944 Error= 210071 0 (796306,1.43295e+06) 
....................................
Epoch 1945 Error= 209991 0 (815537,1.43763e+06) 
....................................
Epoch 1946 Error= 210085 0 (842873,1.438e+06) 
....................................
Epoch 1947 Error= 210066 0 (820095,1.44906e+06) 
....................................
Epoch 1948 Error= 210051 0 (805361,1.44201e+06) 
....................................
Epoch 1949 Error= 210051 0 (804562,1.44639e+06) 
....................................
Epoch 1950 Error= 209988 0 (829371,1.44737e+06) 
 counting_train_errors....................................

train1_NErrors= 62383/1.60992e+06 3.8749
Class01= 2677/1.54572e+06	0.173188
Class11= 59706/64205	92.9928

 counting_test_errors.........

test1_NErrors= 16000/403863 3.96174
Class01= 761/387698	0.196287
Class11= 15239/16165	94.2716

....................................
Epoch 1951 Error= 209943 0 (818196,1.44903e+06) 
....................................
Epoch 1952 Error= 210011 0 (816457,1.45161e+06) 
....................................
Epoch 1953 Error= 209932 0 (815806,1.42885e+06) 
....................................
Epoch 1954 Error= 210090 0 (921004,1.4516e+06) 
....................................
Epoch 1955 Error= 210008 0 (814784,1.44813e+06) 
....................................
Epoch 1956 Error= 209953 0 (807021,1.44162e+06) 
....................................
Epoch 1957 Error= 210084 0 (847778,1.44818e+06) 
....................................
Epoch 1958 Error= 210029 0 (829091,1.43636e+06) 
....................................
Epoch 1959 Error= 209947 0 (821476,1.43347e+06) 
....................................
Epoch 1960 Error= 210033 0 (807251,1.46228e+06) 
 counting_train_errors....................................

train1_NErrors= 62358/1.60992e+06 3.87335
Class01= 2400/1.54572e+06	0.155267
Class11= 59958/64205	93.3853

 counting_test_errors.........

test1_NErrors= 15980/403863 3.95679
Class01= 688/387698	0.177458
Class11= 15292/16165	94.5994

....................................
Epoch 1961 Error= 209943 0 (798262,1.44192e+06) 
....................................
Epoch 1962 Error= 209963 0 (834104,1.4444e+06) 
....................................
Epoch 1963 Error= 209998 0 (839943,1.45106e+06) 
....................................
Epoch 1964 Error= 210025 0 (844676,1.44815e+06) 
....................................
Epoch 1965 Error= 209968 0 (934196,1.45359e+06) 
....................................
Epoch 1966 Error= 210052 0 (831195,1.44448e+06) 
....................................
Epoch 1967 Error= 209917 0 (868811,1.4379e+06) 
....................................
Epoch 1968 Error= 209981 0 (838633,1.45101e+06) 
....................................
Epoch 1969 Error= 209987 0 (811715,1.42615e+06) 
....................................
Epoch 1970 Error= 209969 0 (838934,1.45853e+06) 
 counting_train_errors....................................

train1_NErrors= 62262/1.60992e+06 3.86739
Class01= 2496/1.54572e+06	0.161478
Class11= 59766/64205	93.0862

 counting_test_errors.........

test1_NErrors= 15982/403863 3.95728
Class01= 724/387698	0.186743
Class11= 15258/16165	94.3891

....................................
Epoch 1971 Error= 210044 0 (831718,1.44124e+06) 
....................................
Epoch 1972 Error= 209959 0 (848468,1.4482e+06) 
....................................
Epoch 1973 Error= 209938 0 (817566,1.44097e+06) 
....................................
Epoch 1974 Error= 209974 0 (815315,1.45827e+06) 
....................................
Epoch 1975 Error= 209952 0 (802299,1.42583e+06) 
....................................
Epoch 1976 Error= 210040 0 (860178,1.44819e+06) 
....................................
Epoch 1977 Error= 210052 0 (853764,1.45914e+06) 
....................................
Epoch 1978 Error= 209895 0 (816676,1.45121e+06) 
....................................
Epoch 1979 Error= 209944 0 (812812,1.46617e+06) 
....................................
Epoch 1980 Error= 210030 0 (832246,1.45741e+06) 
 counting_train_errors....................................

train1_NErrors= 62337/1.60992e+06 3.87204
Class01= 2980/1.54572e+06	0.19279
Class11= 59357/64205	92.4492

 counting_test_errors.........

test1_NErrors= 16039/403863 3.9714
Class01= 839/387698	0.216406
Class11= 15200/16165	94.0303

....................................
Epoch 1981 Error= 209930 0 (840018,1.46491e+06) 
....................................
Epoch 1982 Error= 210003 0 (822118,1.44745e+06) 
....................................
Epoch 1983 Error= 209946 0 (811813,1.4609e+06) 
....................................
Epoch 1984 Error= 209908 0 (814305,1.43368e+06) 
....................................
Epoch 1985 Error= 209950 0 (840629,1.43305e+06) 
....................................
Epoch 1986 Error= 209940 0 (828430,1.46057e+06) 
....................................
Epoch 1987 Error= 209933 0 (838996,1.45203e+06) 
....................................
Epoch 1988 Error= 209931 0 (851543,1.45267e+06) 
....................................
Epoch 1989 Error= 209937 0 (841625,1.45842e+06) 
....................................
Epoch 1990 Error= 209938 0 (822253,1.45777e+06) 
 counting_train_errors....................................

train1_NErrors= 62303/1.60992e+06 3.86993
Class01= 2862/1.54572e+06	0.185156
Class11= 59441/64205	92.58

 counting_test_errors.........

test1_NErrors= 16004/403863 3.96273
Class01= 813/387698	0.209699
Class11= 15191/16165	93.9746

....................................
Epoch 1991 Error= 209907 0 (831222,1.43237e+06) 
....................................
Epoch 1992 Error= 209856 0 (863851,1.45409e+06) 
....................................
Epoch 1993 Error= 209953 0 (838362,1.44504e+06) 
....................................
Epoch 1994 Error= 209891 0 (838333,1.44947e+06) 
....................................
Epoch 1995 Error= 209914 0 (851155,1.45534e+06) 
....................................
Epoch 1996 Error= 209953 0 (869604,1.44836e+06) 
....................................
Epoch 1997 Error= 209843 0 (837040,1.46827e+06) 
....................................
Epoch 1998 Error= 209978 0 (859020,1.46532e+06) 
....................................
Epoch 1999 Error= 209947 0 (835148,1.46401e+06) 
....................................
Epoch 2000 Error= 210055 0 (834213,1.46305e+06) 
 counting_train_errors....................................

train1_NErrors= 62315/1.60992e+06 3.87068
Class01= 3279/1.54572e+06	0.212134
Class11= 59036/64205	91.9492

 counting_test_errors.........

test1_NErrors= 16040/403863 3.97164
Class01= 933/387698	0.240651
Class11= 15107/16165	93.455
