# Supplementary material for: Prediction of polyproline II secondary structure propensity in proteins
Source: R Soc Open Sci. 2020 Jan 15;7(1):191239. doi: 10.1098/rsos.191239 (PMC7029904; doi:10.1098/rsos.191239)
Supplement: Supplementary Code [file rsos191239supp2.zip › models/PPIIH_None_aln=False_oneHot=True_iupred=True_espritz=True_paleale=False_charge=True_removeNegativeOnlyChains/fold2/final_trained-2000.model]

24 2 10 0
10 10 10 3 3 10 7 1 0 1 1
0.8 
24 2 10 0 1
10 10 10 3 3 1 0 0
2 10 1 140 1 1 1
2
0
10
1 1 1 1 1 1 1 1 1 1 
0.678046 -0.761618 -0.620537 -0.894994 -0.577459 -0.969652 0.315126 -0.432425 -0.967596 -0.799823 1.72563
-0.664805 0.697073 0.609089 0.876164 0.625926 0.998378 -0.263992 0.452617 0.974793 0.761201 -1.76391
10
1
140
24 1 1 1 1 1 1 1 1 1 1 1 1 1 1 1 1 1 1 1 1 1 1 1 1 1 1 1 1 1 1 1 1 1 1 1 1 1 1 1 1 1 1 1 1 1 1 1 1 1 1 1 1 1 1 1 1 1 1 1 1 1 1 1 1 1 1 1 1 1 1 1 1 1 1 1 1 1 1 1 1 1 1 1 1 1 1 1 1 1 1 1 1 1 1 1 1 1 1 1 1 1 1 1 1 1 1 1 1 1 1 1 1 1 1 1 1 1 1 1 1 1 1 1 1 1 1 1 1 1 1 1 1 1 1 1 1 1 1 1 1 
0.00296767 0.196502 -0.00867609 0.104786 0.0341396 0.128771 0.400629 0.286199 0.168347 0.0160283 0.165622 0.0347162 0.150082 -0.0641275 -0.108837 -0.0965216 -0.0516596 0.251236 -0.0462886 0.0142397 0.0892266 0.0755657 0.0584074 0.0336674 -0.00814647 0.0302318 0.251235 -0.0424245 -0.0461794 0.126534 0.0362691 -0.0549657 0.0931629 0.112331 0.0788214 -0.00458789 0.369561 0.0140274 -0.134492 0.287739 -0.298247 -0.258985 0.251026 -0.0653249 -0.268392 0.262672 -0.206347 0.101706 -0.152083 0.0331781 0.155771 -0.00415711 -0.145201 -0.0630924 -0.107318 0.398593 -0.0510005 0.125389 0.00501182 0.095747 0.193408 0.00775494 -0.110983 -0.152442 0.212281 -0.371178 -0.0599587 0.0245394 0.29633 -0.340248 0.0780082 0.244341 -0.0897828 -0.0146351 0.207893 -0.034595 0.239695 0.16202 0.0207237 -0.4002 0.0107568 0.0528112 0.0707589 0.35648 0.0299548 -0.300191 -0.129116 -0.0978127 -0.0501042 -0.0316757 -0.0327498 0.0223707 0.026299 -0.0380702 -0.0251945 0.148499 0.0457688 0.0554768 -0.0291025 -0.131043 0.0470008 -0.113242 -0.184491 0.15525 0.237405 -0.088388 -0.142366 -0.0348701 -0.122602 0.0434509 0.261842 -0.193578 0.0630666 0.10085 0.201612 0.123158 -0.711381 0.0207695 0.0174373 -0.0941674 0.0490569 -0.402437 0.191745 -0.120847 0.0977218 -0.297751 -0.395517 0.179528 0.0676209 -0.145296 -0.13643 -0.0448964 0.814733 -0.0684744 -0.471083 -0.608778 0.0967162 -0.155566 -0.0365382 -0.332378 -0.0377522 -0.394755 0.400624 -0.191316 -0.149456 0.299617 -0.0291114 0.119987 0.0939341 -0.158532 0.0517963 0.45855 -0.0615339 -0.189215 -0.0647389 -0.110634 -0.0612425 -0.209178 0.0026328 -0.119925 0.218449 0.0487304 0.0831483 -0.106491 1.81808
-0.000295047 0.137339 -0.121245 -0.27353 0.0455336 -0.00474535 0.174438 -0.0476145 0.0686875 -0.0643531 -0.118521 -0.149128 -0.0836924 -0.551197 0.121608 0.00122351 -0.159746 -0.215399 -0.123749 0.0300309 0.142475 -0.15754 0.27653 0.101087 0.102156 -0.232567 -0.0615323 0.0782004 0.0738063 0.0870254 0.0284031 -0.0977564 0.00843888 0.0770542 -0.0868064 -0.226043 -0.0920339 -0.333401 -0.0076922 0.043537 -0.164842 -0.240417 0.276576 0.0468692 0.0256028 0.0551694 -0.322049 0.116179 0.140325 -0.0716803 -0.0177071 0.0147375 -0.0830851 -0.0603926 -0.185016 0.0698987 -0.0336207 0.185966 0.0979117 -0.18074 -0.082567 0.0655248 -0.158873 -0.064747 -0.0385362 -0.0113481 0.373596 0.0007397 0.301651 -0.335422 0.100333 0.197778 -0.284096 -0.125622 0.25104 -0.403466 -0.0331523 -0.0107162 0.0488776 -0.171068 -0.0105429 -0.0899404 0.128083 0.186658 0.0855461 -0.0271706 -0.322672 -0.173462 -0.194393 0.469387 -0.0387858 -0.0540266 0.0624736 0.040959 -0.0313705 -0.0360566 0.0394871 0.00998008 -0.0167421 -0.0340068 0.00922673 -0.026381 -0.0389819 0.01873 -0.15806 -0.110585 0.113526 -0.0233074 0.145215 0.0586075 0.098699 0.108923 -0.00481588 -0.0576113 0.30611 -0.377048 -0.146531 -0.169978 -0.105875 0.268236 0.186944 -0.178738 0.177594 -0.136195 0.0917588 0.0998829 -0.0167784 0.270624 0.117583 -0.0254147 -0.279873 -0.0339722 0.025518 0.0655936 -0.569586 0.190288 0.531824 0.120281 -0.197988 0.0242178 -0.284861 -0.187121 -0.33338 -0.18587 -0.14734 0.549402 0.0370125 -0.460586 0.111188 0.104574 -0.161719 0.284405 -0.73935 -0.170542 0.169735 0.535942 -0.168788 -0.0604203 -0.0912905 0.251735 -0.137137 0.374367 -0.162702 0.0102494 -1.19307
-8.01295e-05 -0.0430188 -0.0655097 -0.0816474 -0.142296 0.103979 0.650299 0.0623459 -0.0802931 -0.00352362 0.178589 -0.0461975 -0.131819 -0.708963 -0.146018 -0.235325 -0.334616 0.145348 -0.267559 -0.0844981 0.0810505 0.0156113 0.0258371 -0.139474 -0.266082 -0.00831055 0.122366 -0.101539 0.0174893 -0.169582 0.0470387 -0.0501582 0.125511 -0.00236643 0.182712 0.144842 -0.0625001 0.215065 0.0019783 0.0637703 -0.105186 0.0567304 -0.0184656 -0.213857 -0.116135 -0.0226552 0.0283965 0.127694 0.0180124 -0.147627 0.104048 0.257076 -0.21011 -0.0651232 0.0984417 -0.195844 0.161984 -0.163773 0.080014 -0.138967 0.165489 0.222246 0.170231 0.0113458 0.287935 -0.77711 0.129268 -0.129608 -0.0399814 -0.299257 -0.191452 -0.0714612 0.210964 0.200992 -0.12007 0.371068 0.138671 0.0913929 -0.383938 0.152262 -0.117783 0.077608 0.0766303 0.0266673 -0.0779385 0.0555291 -0.44409 -0.0570842 0.0418293 -0.0458538 0.114355 0.175426 0.011653 -0.28231 0.05752 -0.129436 0.0459724 -0.0183104 -0.120759 0.105787 -0.0133741 -0.0486772 0.0575293 0.133746 0.0905479 -0.294042 0.00267501 -0.14637 -0.181947 0.102606 -0.00292793 -0.153587 0.13675 -0.133984 -0.370797 0.271252 0.0209027 0.167415 -0.0830056 -0.166794 -0.554378 0.0903767 -0.064034 -0.0338533 -0.493708 -0.187508 0.48958 -0.0139193 -0.350188 -0.359581 -0.477831 0.138075 0.107148 0.0586337 -0.0713491 0.113484 0.284641 -0.122364 0.000179874 -0.10971 0.187086 0.161167 -0.471695 0.0439354 0.267952 0.584175 0.00124824 0.41534 -0.243423 0.165754 0.103596 0.597115 -0.0731044 0.138205 0.0406733 -0.365079 0.0475004 0.0473209 -0.103511 0.0271499 0.159087 -0.199342 0.0838984 0.0674736 -1.32204
0.00278094 0.235599 0.0319918 0.12097 -0.151577 -0.246012 0.110256 0.217163 -0.0408195 -0.235659 -0.000537641 0.194535 0.0327464 -0.199412 -0.122924 -0.215226 0.0584447 -0.00247149 -0.134315 -0.117005 -0.222753 0.0849987 -0.0442633 -0.10564 -0.0176861 0.294854 0.209113 0.113706 -0.154833 0.234187 -0.0469597 -0.106263 0.15272 0.131545 -0.360664 0.0966581 -0.245674 0.0365807 -0.12446 -0.304659 0.246126 0.201371 -0.0257882 -0.187141 -0.0491218 0.163385 -0.28471 -0.0708137 -0.218329 -0.285272 -0.00840941 0.173046 -0.0426332 -0.375474 0.180339 0.183545 -0.0274936 -0.0470683 -0.13175 0.128878 0.122808 -0.177221 -0.0304528 0.195274 0.273045 0.355299 -0.464546 0.178224 -0.124815 0.301882 0.193976 -0.0804956 -0.0323162 0.162451 -0.0896779 0.0220275 -0.114756 0.115362 0.0729908 0.431298 -0.07984 0.242527 0.186176 -0.229823 0.114451 -0.389184 0.102675 -0.101907 0.0942801 0.106634 -0.0632856 0.268941 0.144659 -0.00432032 0.113354 0.33316 -0.149223 0.0138237 0.136812 -0.0551283 0.171868 -0.0568391 -0.0176548 -0.161504 -0.161684 -0.392932 -0.106295 0.0901837 -0.291502 0.201214 0.0189569 0.0839877 0.123813 0.0300422 -0.219185 -0.336798 -0.157304 -0.20893 0.436435 -0.124928 -0.26625 0.179416 0.0882872 -0.317509 0.267807 0.286319 0.0656807 -0.00686081 0.170379 -0.266038 -0.0829841 -0.0882849 0.0802806 -0.0366529 0.0804254 -0.0344275 0.608531 -0.261966 -0.18759 0.253589 0.0331841 -0.21896 -0.131721 0.051942 -0.0792655 -0.143938 -0.382277 -0.0433402 -0.0984998 0.288721 -0.140587 -0.119714 -0.162037 -0.0519978 0.26529 -0.00739954 -0.417126 -0.30078 -0.0742146 0.162586 0.00288055 0.125858 -0.102348 -0.0273882 -0.623273
0.00260569 0.0551483 -0.235477 -0.0612679 -0.104232 0.0621678 0.448206 -0.356325 -0.0637133 -0.00269402 0.193241 0.106216 0.151734 -0.0967236 0.0615616 0.0943825 -0.130963 -0.031625 -0.346586 -0.0821182 0.0810098 -0.357641 -0.0211391 0.00133627 0.062172 0.0570009 -0.137897 0.127875 0.00849904 -0.300257 -0.029548 0.28892 -0.0798758 0.00388935 -0.0567049 0.133229 0.162266 0.0830615 -0.174332 0.144531 0.212628 0.0927019 -0.00691328 0.253162 -0.336242 0.270219 -0.276061 0.167651 -0.25089 -0.478385 0.219634 0.176028 -0.158962 -0.142968 -0.30645 -0.157145 -0.029129 -0.210663 -0.241735 -0.00715701 0.22017 0.202411 -0.1987 -0.444318 0.235741 -0.134748 -0.148405 -0.273897 -0.189137 0.216472 -0.0618964 0.00535314 0.0496135 -0.0625365 0.225013 0.0681722 -0.0594773 -0.0673307 -0.0807518 0.159994 0.116403 0.0956346 -0.0843303 0.256701 0.019206 0.0148432 0.11184 -0.0090055 -0.0158249 -0.118288 -0.137136 0.0630194 0.00181931 -0.231866 -0.19492 0.162441 0.0398891 -0.240172 -0.242797 -0.0194585 -0.0329511 -0.0939145 0.208756 -0.434111 -0.168968 0.0127708 -0.112415 -0.082883 -0.113853 -0.12562 -0.0490355 -0.320893 0.124514 -0.436279 -0.224934 -0.582354 -0.132388 -0.00904657 0.0865523 0.0951994 -0.344648 0.128968 -0.113112 -0.0892011 0.0613598 -0.497705 -0.375057 -0.148728 0.111998 0.0681126 -0.476655 0.086746 -0.059093 0.0202841 0.30015 0.217658 0.247963 -0.123565 0.0201156 0.103609 0.0998057 0.297321 0.00201267 -0.0557117 -0.0391795 0.199572 0.414603 -0.0320173 0.00368954 -0.034629 -0.138212 -0.0591629 -0.122833 0.0864023 -0.121534 0.126529 0.0968317 -0.109778 -0.404803 0.246083 0.0622217 -0.379022 0.0204228 0.0709888 -0.340408
-0.00120146 0.153246 -0.0793158 -0.339652 0.179899 0.134125 -0.744066 -0.453372 0.14556 0.168476 0.106148 -0.0666242 -0.137624 -0.000668461 0.00842998 -0.0125715 0.0370404 0.0848035 -0.111395 0.151445 0.0632597 0.160903 -0.0995565 0.107586 -0.0403047 -0.0524756 -0.0690423 0.0839592 0.100986 -0.369647 0.308933 0.22049 -0.210818 0.0692396 0.239513 -0.202885 0.558912 -0.0180713 -0.100803 0.102825 -0.397211 -0.110237 0.130494 0.0501774 -0.00408854 -0.118287 0.117407 -0.172099 -0.0299649 0.0262455 -0.0313628 0.129366 0.218347 0.0969689 0.0325919 0.00211239 0.0460654 -0.029048 -0.0921099 0.158871 -0.12406 -0.0526928 0.320914 -0.0968988 -0.292206 0.0546757 0.0749509 0.043902 0.138097 0.0152859 -0.0805092 0.392822 0.0489232 -0.374863 0.102953 0.0904702 -0.183307 0.194154 0.186598 -0.580828 0.2747 -0.0743655 -0.109663 0.0720282 0.146763 -0.268791 0.0928926 -0.00326465 -0.0515147 0.120061 -0.0436181 -0.156833 -0.0432584 0.19144 -0.122131 -0.0983374 0.0168095 -0.0817476 -0.201428 -0.01348 -0.23242 -0.119884 -0.160013 0.022717 -0.154383 -0.100654 0.394488 0.0314316 -0.085876 -0.133641 -0.17578 0.44007 -0.0420098 0.0713201 -0.420694 -0.322392 0.39715 0.431178 -0.587346 -0.331478 -0.0199211 -0.0967558 -0.400007 -0.215659 0.243528 0.145348 0.117751 0.211382 -0.330557 -0.0393316 0.396681 0.50936 -0.118528 0.292774 -0.0325399 -0.300188 -0.240027 0.220673 -0.444508 -0.209863 -0.207066 -0.185348 0.375276 -0.000315942 -0.0428492 -0.152019 -0.178044 0.311651 0.0411557 -0.125965 -0.0229721 0.136815 0.081052 0.0690713 -0.153667 0.282219 -0.0185332 0.0634342 -0.04533 -0.0789838 0.09497 0.0562789 0.240437 -0.117575 -0.74267
0.000754279 0.120558 0.106614 0.0931123 -0.261272 0.00485927 0.0782127 0.0406533 -0.0135941 -0.494512 0.0592342 0.0783422 0.143322 0.017035 0.29036 -0.440203 0.104622 0.117655 0.268875 -0.0221849 0.318791 -0.282957 0.370422 -0.0496641 -0.0641433 -0.298755 0.0763668 0.119995 0.142206 0.15618 -0.100587 0.0174306 -0.202616 0.18003 0.176766 -0.190667 0.167998 -0.173595 -0.123915 0.136542 -0.205936 -0.544305 0.128441 0.126647 -0.123686 0.241899 -0.132857 0.0425666 -0.0552002 -0.0304125 -0.400654 0.182454 -0.0430075 -0.118462 -0.303212 0.255145 -0.12323 0.0798859 0.0559757 0.156109 0.0727216 -0.103803 0.385251 0.0743261 0.201625 -0.305974 -0.473161 0.16008 0.189863 0.156512 -0.0482303 -0.107366 -0.24696 -0.0642262 -0.043633 0.294137 0.0336678 0.219885 0.0343184 0.471356 -0.00298513 0.0954884 -0.376598 -0.178556 0.293047 -0.160041 -0.126646 -0.236474 0.116814 -0.262636 -0.100128 0.0879278 0.0508779 0.128261 0.19432 0.252989 0.0768017 -0.353789 -0.00491916 -0.00171985 0.0789193 0.0319221 0.189518 0.0734984 -0.144077 0.125328 0.376197 0.164493 0.112445 0.16419 0.279782 0.262593 0.0271498 -0.298914 -0.264446 -0.058026 0.204994 0.13598 0.120073 0.244683 -0.127077 0.14319 -0.354853 0.195075 0.396409 -0.230644 -0.16621 0.259504 0.139766 0.030328 0.434804 -0.211387 -0.235216 -0.0243745 0.402758 0.0972279 -0.0582415 -0.106741 0.474152 0.08317 0.207607 -0.610648 -0.0987521 0.362971 0.0219815 -0.140342 0.384308 -0.0280501 0.32619 0.380814 -0.047845 -0.285206 0.25184 0.0432522 -0.208636 0.147102 -0.0304686 -0.184884 0.41663 0.0470264 -0.241125 -0.415527 0.0496761 -0.259159 0.74248
-0.00191263 -0.184645 0.227434 -0.395258 -0.0405159 -0.0106794 -0.156884 0.181107 0.299577 -0.1989 -0.0776653 -0.25892 0.14541 0.13278 0.0703104 -0.0603302 0.146258 -0.0139874 0.0810298 0.0472512 0.127013 0.0753345 0.435917 0.071678 -0.199318 0.0121252 -0.0708905 0.216158 0.101999 -0.0918754 0.038441 0.170636 -0.111999 -0.0848377 0.105229 -0.249034 -0.158051 -0.343395 0.129456 -0.475934 0.141237 0.297446 -0.160085 -0.232536 0.253285 -0.375927 0.217277 -0.254372 -0.0827541 0.117408 -0.122831 0.160514 -0.137895 0.131802 -0.251106 0.0846988 -0.132291 -0.0900147 -0.178683 -0.0390831 -0.0314396 0.0779586 -0.0217278 -0.0354977 -0.395364 0.114489 -0.271258 -0.171448 0.182246 -0.158952 0.010081 0.402394 -0.120765 -0.486432 -0.227519 -0.272042 -0.196956 -0.258164 0.0746482 -0.185814 0.0159547 -7.64184e-05 -0.0848496 -0.228452 -0.0254252 -0.198297 -0.186868 -0.44381 -0.0884511 0.104314 0.151132 -0.282065 -0.0142552 -0.238565 -0.189533 0.0764335 0.0218156 0.399217 0.107938 -0.0456536 -0.196684 0.0196648 -0.028705 0.260869 -0.203626 0.0385924 0.222897 -0.13054 -0.140265 0.0771574 -0.056009 0.088793 -0.119391 0.118203 0.0485962 -0.0853681 0.0784457 -0.177084 0.299885 -0.368534 0.172796 0.116049 0.00409026 -0.106279 0.0075131 -0.292884 0.0464194 0.323733 0.259151 0.136533 -0.0148378 0.370157 -0.121757 0.0439079 -0.094655 -0.384466 -0.0605544 0.199836 0.218377 0.114354 0.0442954 0.551831 0.0483893 0.233779 -0.0893626 -0.06847 0.0437259 -0.132841 0.348552 -0.182199 0.460638 0.439286 -0.0726083 0.000908495 -0.224893 -0.0859553 0.372744 -0.133309 -0.171144 -0.0277614 0.531786 0.168939 0.0566662 -0.223592 0.0732763
0.00208281 -0.298756 -0.337243 -0.00744022 0.375946 0.225004 0.2095 -0.229072 -0.126394 0.077326 -0.37959 -0.297457 0.0688626 0.149191 -0.0950089 -0.0356109 -0.0186486 0.131154 0.391448 -0.0831546 -0.142487 -0.203894 0.000511601 -0.0389739 -0.28031 0.329361 0.299464 -0.163484 -0.221518 -0.413244 -0.000477785 0.290503 0.0017297 0.0941213 0.0444023 0.225687 -0.0784686 -0.0708301 -0.274637 -0.312061 0.23583 0.159584 -0.0648727 -0.228366 0.0812204 0.435977 -0.233684 0.189053 -0.311247 0.0712193 0.23623 0.157528 -0.0331205 0.0406063 0.16737 0.20666 -0.110412 -0.0146854 -0.32087 -0.0556515 0.233038 0.0223478 0.0164336 -0.126518 -0.0939992 0.0690482 -0.366854 0.117286 -0.215947 0.524254 -0.0821679 0.0719292 0.129278 -0.0845926 0.0590153 -0.0186805 0.129667 0.0483187 -0.0159905 0.355743 -0.0835722 0.177292 0.0796377 -0.127227 0.0788416 0.247685 -0.0136159 0.0308994 0.04605 -0.159379 0.130704 0.290613 -0.014304 0.0968284 -0.16835 -0.440444 -0.0508282 0.0111152 0.0383221 0.0243842 0.213211 0.192145 0.263105 -0.196317 0.00856221 -0.391072 0.114897 -0.170383 0.144913 -0.154134 0.0178384 0.00224796 0.295007 -0.240274 0.100547 -0.0964818 0.0530152 -0.0473784 0.15303 -0.0841722 0.0804263 -0.49854 -0.00782886 -0.104965 -0.219658 0.231257 0.419673 -0.111944 -0.229581 0.350382 0.123432 -0.12007 -0.466472 -0.230168 -0.041821 0.193145 -0.581307 -0.300105 -0.246209 0.300546 0.0139543 0.08321 -0.227223 -0.012097 0.192996 -0.102871 -0.194674 -0.482947 0.166626 -0.0205976 -0.116635 -0.0792484 0.136194 -0.0379257 -0.24504 -0.0151489 0.389423 -0.0258062 -0.113336 0.121651 -0.256636 -0.270783 -0.0592081 0.0474518 -0.356687
0.00225921 -0.254461 -0.100607 0.317 0.0344431 0.0463646 0.325663 0.211028 -0.12098 -0.0896369 -0.245551 -0.287071 0.0639013 -0.193296 -0.0601298 -0.0657305 0.276077 0.00303714 0.13134 0.0441819 -0.0757244 0.289716 0.0801326 0.0783933 0.0330035 -0.0594321 0.356601 -0.175336 0.00162476 0.0188985 0.0751342 0.226556 -0.0985385 0.0602376 -0.158429 0.183898 0.61666 0.257631 -0.164749 0.0728477 -0.191219 -0.176467 -0.0827916 0.0394623 -0.342948 0.183659 0.128838 -0.0918927 -0.084851 -0.0508156 0.18607 0.270105 -0.154218 -0.368905 0.0467338 0.112085 -0.23118 -0.112218 0.021872 -0.00487571 -0.11012 0.110527 0.140011 -0.246818 0.0419126 0.0441503 -0.692623 -0.0605485 -0.0744047 0.369656 0.211044 -0.0449906 -0.180213 0.00392786 0.06753 0.4975 -0.158746 0.0184938 -0.0720801 -0.0090117 0.148159 0.0880528 -0.223044 -0.173836 -0.0123167 0.0450516 -0.27882 0.032253 -0.107601 0.184139 -0.140169 0.100614 -0.0894355 -0.0690623 0.102518 0.271325 0.0651244 -0.399414 -0.159271 -0.135837 0.266851 -0.0855347 -0.0642083 -0.132694 0.0984312 0.102757 0.00908549 0.310791 0.0114144 -0.123741 0.128571 0.00523067 0.112581 0.0266344 -0.0837512 0.0475719 -0.138502 0.383229 -0.0273361 0.224964 0.0608435 0.0418658 -0.0496562 0.267943 0.471941 0.0914305 -0.372079 -0.370933 0.491765 0.117796 0.581741 0.319749 0.0194329 -0.136529 -0.00643438 -0.109321 0.0048738 -0.0759132 0.485828 -0.159344 0.293025 0.0961406 0.0773552 -0.0119819 -0.0395842 -0.562806 0.364636 -0.114722 0.169605 0.0798784 0.13291 -0.0388095 0.171985 -0.0177776 -0.0822711 -0.312719 0.161897 -0.0102658 0.375981 -0.0914396 -0.0484802 0.162271 -0.0145609 0.12982 -0.107439
10 10 1 10 2 0 1
10
0
10
1 1 1 1 1 1 1 1 1 1 
-0.413471 1.01535 -0.253938 0.405077 -0.0610981 0.619319 0.745086 -0.440647 -0.285136 0.244308 0.357663
-0.218157 0.387998 -0.365306 0.738579 -0.0658055 -0.724544 0.201844 0.163727 0.285185 0.285172 0.754616
-0.262338 0.180165 -0.691528 -9.51514e-06 0.239252 -0.145757 0.275212 0.028403 -0.0790885 0.378024 -1.07852
-0.165073 0.0590935 -0.225473 -0.778777 -0.649734 -0.161187 0.678645 0.1072 0.163915 0.658268 0.026702
1.27848 0.174941 0.276604 0.690329 0.348643 -0.227818 0.163909 -0.295833 0.0243692 -0.0495337 -0.306368
0.261484 -0.357487 -0.434799 -0.0126549 0.0772152 0.0347261 -1.23352 -0.064347 -0.00267719 0.945037 0.210792
0.340211 -0.476819 -0.374783 -0.377334 0.904543 1.08834 0.921909 0.794271 0.606275 0.514066 0.0563949
0.278532 0.477859 0.124579 -0.462794 -0.192782 -0.351705 0.215855 0.782655 -0.72388 0.644126 0.695589
0.336239 0.633849 -0.888903 0.414514 0.496151 -0.0500284 -0.228384 0.83251 1.13819 -0.523859 -0.137219
-0.182983 0.046159 0.892902 -0.230142 0.695746 -0.30291 -0.837105 0.107351 -0.0229428 0.0029988 -0.748566
10
1
10
24 1 1 1 1 1 1 1 1 1 1 
-0.0399925 -0.11222 -0.483683 -0.290389 -0.292313 0.0942328 0.200629 -0.0254264 0.167229 0.202796 0.739785 0.223387 0.105502 -0.63581 0.0717197 -0.0480362 -0.0198309 0.324797 0.388616 0.0442751 0.349983 -0.491641 0.171739 0.0922882 -0.330253 -0.47118 0.450611 0.28391 0.257587 -0.420594 0.183299 0.135845 -0.723135 0.277967 1.11597
-0.0250168 0.740942 0.198985 0.373824 0.412104 0.259955 -1.03539 0.569474 0.0481953 -0.854672 0.76229 0.621758 -0.0339924 0.696143 -0.565163 -0.807015 0.344288 -0.395789 -0.880832 -0.441051 0.430655 0.0891339 0.865313 -0.195211 -0.256325 -0.0634283 0.443027 0.0807671 -0.327017 -0.557465 -0.644407 0.0245222 -0.554022 0.0509349 0.44244
0.0377042 0.0163963 -0.00159822 0.390781 0.224008 -0.433592 -0.266317 -0.26274 -0.36827 0.22387 -0.360683 -0.314176 0.451021 0.45098 0.0031286 0.287874 0.172635 0.373308 0.282853 -0.0770488 -0.171085 1.35664 0.166095 -0.0320118 -0.287715 0.739517 1.04093 0.611962 -0.24307 -1.17655 0.155311 0.236099 -0.320947 0.314433 0.336308
-0.0133746 0.420656 0.00763486 0.516489 -0.389929 -0.366443 -0.0998918 -0.127286 0.756538 -0.414129 0.20831 0.499924 0.415043 -0.538509 -0.724197 -0.696672 -0.28202 -0.055457 0.258413 -0.482842 -0.0345836 -0.107963 0.861242 0.29264 1.16597 0.936648 -0.0770056 -0.230428 -0.687124 -0.337327 -0.029285 0.527213 0.746609 0.361085 -1.12868
-0.039488 -0.619374 0.53875 0.0360135 0.467163 0.676401 -0.295458 -0.079762 0.0272397 0.0303793 -0.234978 -0.214081 0.122349 -0.191209 -0.185764 -0.399548 0.391255 0.305813 0.67544 -0.170007 -0.173622 -0.85422 -0.305235 0.0612756 -0.363072 -0.0293034 0.0756561 -0.748123 -0.298958 0.156178 0.414572 0.141944 0.584498 0.234636 0.5416
0.00849547 0.27113 0.111548 0.329739 0.184235 0.122248 -0.804789 0.266734 -0.158402 -0.0203313 -0.114492 -0.0975168 -0.289239 -0.353296 -0.118872 -0.0138135 0.169437 -0.0413488 -0.475936 0.275762 0.0627462 0.626683 0.242906 -0.0679251 0.255238 -0.821169 -0.298 -0.500099 -0.253418 0.280375 -0.312269 -0.207786 -0.24497 -0.136376 -0.610798
-0.0198377 -0.0630602 -0.205645 -0.805076 0.218805 0.261503 0.310635 -0.230409 -0.219012 0.1344 -0.318481 -0.420794 0.271781 0.91022 0.254626 0.407243 -0.00784899 0.0454526 0.493464 0.29866 -0.360948 -0.641957 0.532006 0.182977 0.139871 -0.830341 0.943099 0.56061 0.835214 -0.799584 0.252404 -0.0871701 -0.119786 0.338 0.928929
-0.00549335 0.899576 0.000227124 -0.045096 0.273051 -0.324358 1.3559 0.287717 -0.379205 -0.120837 -0.445972 0.511278 -0.579582 -0.141271 0.0208596 -0.236942 0.419053 -0.707941 -0.156155 0.0655576 -1.17124 0.514207 0.210036 0.166339 -0.0411443 0.655795 -0.506752 -0.144287 -0.146 -1.37369 0.060197 0.550776 0.194465 0.568464 -0.211277
0.00966875 0.431667 -0.18239 0.168708 0.0877512 -0.085525 -0.706905 0.253313 0.155594 -0.490697 0.530204 0.539125 -0.253156 0.662947 -0.41415 -0.695494 0.291207 -0.152353 -0.402738 0.0104483 -0.00664562 -0.0171074 -0.348343 0.224214 0.230827 -0.736537 -0.400419 0.644771 0.542734 -0.0648341 0.229417 0.505981 -0.0108454 -0.280538 -0.171999
0.0320243 -0.450167 0.163018 0.0037618 0.901119 0.58847 0.630303 -0.313408 -0.342575 0.262925 -0.55179 -0.79212 0.344692 -0.250262 -0.365383 0.20222 -0.609493 0.585377 0.684631 0.0282459 -0.238606 -0.442376 0.0838185 -0.012017 0.533943 -0.087123 0.109925 0.115511 -0.0812001 -0.446924 0.500641 1.02219 -0.0967086 0.189016 0.582562
10 10 1 10 2 0 1
10
0
10
1 1 1 1 1 1 1 1 1 1 
0.866832 0.362338 -0.8194 -0.203684 -0.0853735 -0.101118 1.51172 0.603636 0.0211489 -0.522593 -0.261761
-0.999772 0.132755 0.596301 -0.0240696 -0.220296 0.0411507 -0.259424 0.225973 -0.209385 -0.0472846 -1.55038
0.0728797 0.357995 -0.374683 -0.231306 -0.770297 0.226195 0.772465 0.0471857 0.528382 0.371749 -0.214918
0.809151 0.174477 -0.00100655 0.278463 0.0769125 0.0138608 -0.35063 1.01295 -0.143209 0.784345 0.22333
-0.302299 0.337702 0.145845 0.358399 -0.610602 -0.0109172 -0.633688 0.276849 0.529474 0.370657 0.433752
-0.47613 -0.0358104 -0.780966 -0.411772 -0.00933763 -0.0384819 -0.719544 -0.0663138 -0.27236 0.463364 -0.0257646
-0.039038 -0.386667 -0.486596 0.129069 0.652978 0.21346 -1.11307 -0.192792 0.352843 1.15699 -0.433369
0.293474 -0.668894 1.07652 -0.420485 -0.379749 0.397513 0.754436 -0.99407 -1.0194 -0.554606 -0.56962
0.150569 0.936999 0.00254386 -0.379932 0.0966442 -0.439736 -0.165458 -0.474292 -0.451523 -0.834944 -0.471556
0.0899594 -0.428975 0.20115 -0.133584 0.240181 -0.282281 -1.18941 -0.429913 0.678505 0.157655 0.312196
10
1
10
24 1 1 1 1 1 1 1 1 1 1 
-0.0272852 -0.260254 -0.102925 -1.02114 -0.0468001 0.227471 0.444119 -0.574848 -0.0593582 0.469616 -0.0550955 -0.264951 -0.135963 -0.844121 -0.0767859 0.233372 0.161608 0.340489 0.263099 0.346383 0.312907 -0.469668 0.233364 0.126648 -0.0391143 0.298779 -1.29987 0.268263 -0.786334 0.226537 -0.266334 -0.204658 0.52684 -0.386892 -0.456417
0.00384269 0.140314 0.2938 0.975375 -0.178702 -0.547644 -2.25235 0.789865 0.627129 -0.109104 0.775815 0.258523 -0.646164 0.644379 0.158632 -0.0963898 0.26773 -0.491572 -0.528052 0.259534 0.00633522 0.656778 -0.0690246 0.0760745 0.791484 1.19242 -0.556058 -0.294609 0.652091 -0.0441246 0.318544 0.685381 -0.0937529 0.338159 0.646998
0.0149497 -0.551453 -0.275491 -0.12887 0.0282446 -0.486687 -0.320238 -0.100527 0.585032 0.0923168 0.104135 -0.182524 0.134854 -0.214571 0.0393563 0.374757 -0.0953493 -0.239084 0.0465131 0.183206 0.242516 0.131068 -0.314325 0.132621 -0.200306 -0.43107 -0.474936 0.324059 0.870768 -0.183224 -0.915828 0.106002 -0.115704 0.280582 -0.651604
-0.0194358 0.0441018 0.422561 0.0090606 -0.386617 0.0591569 0.1926 0.022698 0.627262 -0.104724 0.30334 0.21084 -0.481808 0.625491 -0.582802 -0.918922 -0.261739 -0.10451 -0.29708 -0.278068 0.123778 -0.498693 0.648939 0.180461 -0.583537 0.124851 0.440142 -0.270162 0.560012 -0.455909 0.383643 -0.848551 -0.887398 -0.373568 -0.71836
0.0453734 -0.512064 0.432555 0.149391 0.018623 -0.758644 -0.934 0.579765 0.537304 -0.209437 0.0969268 -0.102992 0.616897 0.819645 -0.449261 0.142305 -0.0589719 -0.178746 -0.444843 0.0284975 -0.00931342 -0.262845 0.127194 0.381573 -0.279022 0.936825 -0.0890651 -0.420115 -0.252933 0.197663 -0.46461 -0.745951 -0.299528 0.335036 0.108172
0.0131655 -0.224283 -0.610103 -0.462954 0.436033 0.0579677 2.53788 -0.32647 0.471568 0.309091 0.545081 -0.0949151 -0.412422 0.332398 0.402912 -0.0299253 -0.533859 -0.767736 -0.537066 0.472298 -1.05025 0.212955 -0.331814 1.2034 0.236553 0.601653 -0.528345 0.44898 0.35956 0.168394 0.435409 0.27484 -0.596844 0.179504 0.180622
-0.043078 0.338747 0.511497 0.530614 -0.408881 -0.851966 0.298191 1.00182 0.60964 -0.1057 0.816071 0.660302 -0.469295 -1.3197 -0.352459 0.0205767 0.181667 -0.785275 -1.19862 -0.0394223 0.479194 0.132208 0.0430337 0.153533 0.214542 -0.103062 0.19944 -0.672253 0.711293 0.0715282 0.0353014 -0.151209 -0.152327 -0.233199 -0.341079
-0.0134719 0.889077 0.397388 0.269327 -0.804271 -0.751872 -1.5906 0.726118 0.308443 -0.193477 0.865686 0.908272 -0.241998 -0.684296 0.0817409 0.11223 0.0341561 -0.696258 -0.85709 -0.0815682 0.188708 0.264987 -0.0845013 0.0636048 0.0278027 -0.159805 -0.343946 0.516921 0.344731 -0.284534 -0.853121 -0.0554168 0.185341 -0.205943 -0.84306
0.0348512 -0.0852819 0.0182464 0.581647 0.164016 -0.701713 -0.129849 0.249598 0.394441 -0.717447 -0.070862 0.179836 0.542851 0.916042 -0.588451 -0.323516 0.178397 -0.484998 -0.17851 -0.158218 -0.454087 -0.177882 -0.429008 0.48561 0.33344 -0.77314 -0.598021 -0.477232 0.103663 -0.196212 -0.451419 -0.0131096 0.120962 0.356177 -0.569696
0.0302281 -0.188967 0.0529708 -0.106277 -0.21608 -0.155231 1.39386 0.241957 -0.0488691 0.0496499 0.265547 -0.0308148 -0.362313 -0.11204 -0.297216 0.0838861 -0.0756071 0.00807784 -0.164064 -0.112469 0.416477 -0.234402 -0.0838412 -0.405011 -0.051243 0.219834 0.340143 0.443811 0.229305 0.0408266 0.408773 0.338802 0.63705 0.075714 0.441092
44 2 5 0 1
5 5 5 3 3 1 0 0
2 5 1 70 1 1 1
2
0
5
1 1 1 1 1 
0.0836884 -0.097215 -0.0375153 -0.0515433 0.0267323 -0.00647771
0.0842057 0.0107785 -0.0759969 -0.0640374 0.0102858 -0.0216284
5
1
70
44 1 1 1 1 1 1 1 1 1 1 1 1 1 1 1 1 1 1 1 1 1 1 1 1 1 1 1 1 1 1 1 1 1 1 1 1 1 1 1 1 1 1 1 1 1 1 1 1 1 1 1 1 1 1 1 1 1 1 1 1 1 1 1 1 1 1 1 1 1 1 
0.00589355 -0.00684613 -0.00264192 -0.00362981 0.00188256 -0.000456177 0.00592998 0.000759049 -0.00535189 -0.00450968 0.000724353 -0.00152313 -0.00432249 -0.00134422 1.05652e-05 0.0048285 0.00265971 0.00347117 0.00191199 0.00616332 -0.00183883 -0.00346168 -0.00646166 0.00498216 0.000787644 0.00196091 -0.000149578 0.00556593 -0.00443427 0.00336379 -0.00263659 -0.00558298 0.00355991 0.00176374 -0.00217053 -0.00159978 -0.00573469 -0.00328281 0.00620152 -0.00404433 -0.000750228 -0.000116381 0.0014748 0.00196954 0.00558165 -0.00555689 -0.000244221 0.0011991 0.00495654 -0.00537448 0.000320172 -0.00392455 -0.0017939 0.000900764 -0.00598464 0.00603599 -0.00418058 0.000908034 0.00455967 -0.00157259 -0.00277043 -0.00511917 -0.000113316 -0.00625278 0.00368682 0.0047584 -0.000810306 0.00499439 -0.00556665 -0.00165104 -0.00609219 0.000725371 0.00527483 0.00242487 -0.00434735 0.00381423 0.00391023 0.00245069 -0.00202892 0.00182452 0.00411846 0.0053335 0.00494222 -0.0047177 -0.000807985 0.00599983 -0.00572396 0.00205369 -0.000134386 0.00587797 -0.00656116 0.00413743 -0.00628346 0.000367779 0.00492691 0.00444562 -0.00191607 -0.00292565 0.00239775 -0.00044047 0.00246556 0.00334782 -0.00675735 0.000698144 -0.00126957 -0.00406244 -0.00252988 -0.00440159 0.0054305 0.00248345 0.00446518 0.0025067 0.000774705 0.00236515 0.00483126
0.00700897 0.00132273 0.00614956 0.00202041 -0.00585391 0.00498527 0.0025015 0.00532578 0.00574406 -0.00417297 0.00321043 0.00314742 0.000953214 -0.00675747 -0.00149708 -0.00652951 0.00275035 -0.00519151 -0.00624461 -0.00359376 0.000581169 -0.0032648 0.000918615 0.00322183 -0.00487656 -0.00364018 0.000644758 0.0046724 0.00417677 -0.00403235 0.00246141 0.00414349 0.00433264 0.00156871 -0.000878352 0.00552098 -0.000488271 -0.0054191 0.00380451 -0.00178646 -0.00254982 -2.73144e-05 -0.00568129 0.00544565 0.000257471 -0.000136117 0.00595839 -0.00403443 0.00171462 0.00675604 -0.000585939 -0.00474646 -0.00355101 -0.00670958 0.00551762 -0.00138532 -0.00330751 -0.000879872 -0.00375517 -0.00617299 0.00213003 0.00574849 0.00501276 -0.000579582 0.00027495 -0.00290785 -0.00210085 0.00682893 -0.0012847 -0.0053386 -0.00199978 0.00320774 0.00167634 -0.000638824 0.00161114 -0.00510845 0.00626731 0.000527279 -0.00210063 0.000939681 0.000241065 0.00435569 0.00323547 0.0037323 0.00468836 0.00171084 -0.00469526 -0.0056614 -0.00621128 -0.00140818 -0.00479213 0.00296101 -0.00270194 -0.00682163 -0.00466083 0.00461526 -0.00268722 0.000280569 0.00440194 0.00307034 0.00198422 -0.0046401 -0.000764176 -0.0033817 0.00176333 -0.00619529 -0.00144789 0.000988389 0.00137424 0.00349374 -0.00511418 -0.00542695 0.000807172 0.00516354 0.00534761
-0.00154672 -0.000167868 -0.00638991 -0.00016586 0.000663102 -0.000755836 0.00208426 -0.00341815 0.00358447 0.00230489 -0.00103672 0.00115748 0.00665992 0.0062861 -0.00148284 0.002688 0.00122807 0.000919318 -0.00511843 0.00488862 -0.00435961 -0.00427146 -0.00360152 0.00367104 0.00414503 0.00693447 0.00559911 0.00576034 0.000699387 0.0037204 0.00406569 0.00619492 -0.00348973 0.00471804 -0.00101319 0.00421563 -0.00308005 -0.00597118 -0.00624477 -0.00653783 0.00337596 -0.00023924 0.0016619 0.00299363 -0.000995394 -0.00686319 -0.00136063 -0.00680958 0.00109838 0.000563202 0.00512129 0.00378103 0.00333399 -0.00552248 0.000409814 0.000436768 -0.00563027 -0.00103333 -0.00084515 0.00211137 -0.00435519 -0.00382171 0.00126404 -0.000802664 -0.00614593 -0.0067914 -0.00362929 -0.00218373 -0.00572033 -0.00283181 -0.0016793 0.00469788 0.00397121 0.00702485 0.000649255 -0.00406644 -0.00688059 0.00633088 -0.00383377 0.00126005 -0.000148168 -0.00575473 -0.00200117 -0.00385643 -0.00423496 0.0054509 0.00362259 -0.00282297 -0.00262469 -0.00426481 0.00633066 6.23741e-05 -0.00104427 0.000552446 0.00630196 -0.000147944 0.000803299 -0.00436958 0.00471058 0.00212522 -0.00015913 -0.00401097 -0.000219147 -0.00323018 -0.00402837 -0.00661215 -0.000254363 -0.00386671 0.00676099 0.00295412 0.0044356 -0.000429431 0.00424165 -0.00460782 0.00275639
-0.00703556 -0.00619918 -0.000663269 -0.00281628 -0.00178161 0.00211417 -0.00352788 0.00532301 -0.00597235 0.00406682 0.00458272 0.000921958 -0.00217213 -0.00682911 -0.00140971 0.00699535 5.40148e-05 0.00162157 -0.000266055 0.00386609 0.00463545 0.000164053 -0.00343052 -0.00627351 -0.000117209 0.00656585 0.00520434 0.00649561 0.00376525 -0.00644573 0.00220975 0.00377194 -0.00560266 -0.00549577 -0.0060866 -0.000342021 0.00366066 -0.00257222 -0.00206126 0.00473056 -0.00554765 -0.00452079 -0.00138974 -0.000677527 -0.00430765 0.0042428 -0.000724435 0.00278862 -0.00117788 0.00605176 -0.000387539 -0.00358469 -0.000826436 0.00322419 -0.00281594 0.00609861 0.00274779 -0.00465385 0.00555197 -0.000529217 -0.00405733 0.000719467 -0.00379953 -0.00261774 0.00226595 -0.00284388 0.00408249 -0.00111565 0.00162616 -0.00502102 -0.00342734 0.00312076 -0.00249956 0.00222517 -0.00459902 0.000235048 -0.000574277 0.0017188 -0.00401858 0.0052901 0.000728311 0.00263613 -0.00533684 0.00694413 -0.00118193 -0.00111053 0.00600048 -0.00547639 0.00127787 0.0045102 0.00103664 0.00426279 -0.00181259 0.00427936 -0.00539721 -0.00658889 -0.00560677 0.00572754 -0.000662285 0.00306165 -0.00633574 0.00295263 -0.000859842 -0.00179304 -0.00186445 0.00158339 0.00548426 0.00460352 -0.00374006 -0.00557658 0.00285136 0.00403051 0.00410181 0.00455677 0.00393238
-0.00412238 -0.00359601 0.00289061 -0.00255652 0.00472411 0.000358554 0.00552238 0.00194465 0.00558822 0.00275949 0.0035897 0.00604158 0.00419498 0.00227498 -0.00166296 0.00021437 0.0029815 -0.00575259 0.00639678 -0.0058538 -0.000574787 0.000937922 0.00667271 -0.00301352 0.00424012 -0.00594612 0.0068801 0.00122837 0.00519794 0.00439462 -0.0018815 -0.00596669 -0.00624365 -0.00603315 -0.00148095 0.00552272 0.00136766 -0.00300083 0.000425112 -8.63724e-05 0.00680092 -0.00302745 -0.00108705 0.00395364 0.00628979 0.00429225 -0.00287424 0.00222904 0.00558192 -0.00351972 0.00341749 -0.00203512 0.00446046 0.00304795 0.00199361 0.00165832 0.00414409 0.00183146 -0.00415556 0.00229978 -0.00081618 0.00100519 0.00337534 -1.75737e-05 0.0020143 -0.00514786 -0.00153711 -0.00366029 -0.00110643 0.00593026 0.00329559 -0.00134777 -0.00413944 -0.00483371 -0.00443639 -0.00489191 0.00650079 -0.000268376 0.00437938 0.00504046 0.00325416 0.000754622 -0.00403692 0.000672368 -0.00323968 0.00499894 -0.00471156 -0.00613785 -0.000211853 -0.00182487 0.00320418 0.00601422 0.00622258 -0.000462727 -0.00104561 0.00119462 0.00143166 0.00445954 0.00457658 -0.00671702 0.00334754 0.00082992 -0.00102254 0.00625035 0.00303846 0.00158333 -0.00568381 0.002497 -0.0057273 0.00573783 0.000495209 0.00456911 -0.0005498 0.00350054 -0.00180077
5 5 1 5 2 0 1
5
0
5
1 1 1 1 1 
-0.0879836 0.0202223 -0.0982339 0.0844186 -0.0599978 0.049143
-0.0880434 -0.0481241 -0.0373353 0.0189445 -0.0914761 -0.0542721
0.0582242 -0.0292799 0.00154398 -0.0235623 -0.0983594 0.0961364
0.0882173 0.0553752 0.0591075 0.0896019 0.0679325 0.0962159
-0.0352575 0.0322562 0.0556315 0.0392656 0.0188133 -0.0152615
5
1
5
44 1 1 1 1 1 
-0.0733196 0.016852 -0.0818616 0.0703488 -0.0499982 0.0409525 -0.0733695 -0.0401035 -0.0311127 0.0157871 -0.0762301 -0.0452267 0.0485202 -0.0243999 0.00128665 -0.0196352 -0.0819662 0.0801137 0.0735144 0.046146 0.0492563 0.0746683 0.0566104 0.0801799 -0.0293813 0.0268802 0.0463595 0.0327213 0.0156778 -0.0127179 0.0320962 0.0256915 -0.0791993 0.0335679 0.012707 -0.0458641 -0.00881294 0.0226708 -0.00263422 0.0434077 -0.0448754 0.00446905 0.0815143 -0.0796886 0.0634025 -0.000532383 -0.0159905 0.0647697 -0.00375203 -0.0258094
0.0275823 -0.0378291 -0.0344745 0.00085939 -0.0409826 0.0194776 -0.0555937 -0.0779563 -0.0311345 0.0434174 -0.0073409 -0.0823716 -0.0142245 -0.00320684 0.0345296 0.0818158 0.0342624 -0.0576166 0.0211533 -0.0517052 0.0691244 0.0596112 0.0360972 0.0673054 0.063256 0.0161664 -0.0165604 -0.0360678 -0.00239729 0.0630209 0.0214561 -0.0581483 -0.0581415 0.0703149 0.0260444 -0.0157907 0.00645919 0.053784 -0.0104137 0.0586581 0.013868 0.0655787 0.0596198 0.0829769 -0.0209615 0.0108161 0.0814594 -0.0700324 0.0365328 0.0192793
-0.0384043 0.0223239 -0.00444281 0.0810263 0.00629587 -0.0245202 0.0138593 0.0730688 0.0227453 -0.0718713 0.0527564 -0.0391319 -0.0466863 0.0779483 -0.0521503 0.0626914 -0.0211758 0.0376422 0.0331421 0.0517438 0.0129669 -0.0363232 0.0339891 -0.0107466 -0.0366797 -0.0703057 -0.0832639 -0.0385537 -0.0570048 0.0366023 0.064059 -0.0120757 -0.0244072 -0.0237172 -0.0143827 0.065222 0.035096 0.0828099 0.0549575 -0.025492 -0.0723947 0.0243806 0.0187094 -0.0357476 0.0189955 0.0498924 -0.0563895 0.0811531 0.00420128 0.0600859
0.0495635 -0.0661651 -0.0595706 0.000219316 0.00642158 -0.012917 0.013247 0.00649105 0.0318627 0.0395755 -0.04024 0.0125883 -0.0558335 0.0186861 0.0722045 0.0131171 0.00057475 0.0239672 0.0125937 -0.0278011 0.0818085 0.0235324 0.0799128 0.0171845 0.0711181 0.015575 -0.0162564 -0.0686048 0.0133947 0.0712782 0.0748144 -0.0203751 -0.0782202 -0.0680895 0.0631776 0.0115347 0.0023268 -0.00690879 -0.0653076 -0.0491439 -0.0506666 -0.0222143 0.0467778 -0.0231668 0.0798051 0.035649 0.0732837 -0.00295345 -0.0237172 0.00254407
0.0525788 -0.0252421 -0.0572569 0.0491583 0.0752758 -0.0694722 -0.0186 -0.024314 -0.0547436 0.0781281 -0.0363691 -0.0632625 -0.0255804 -0.031256 -0.0480187 -0.0457361 0.063612 0.0376414 0.0306884 0.0816377 0.0718309 0.0633552 -0.0239099 0.0352753 -0.0431449 -0.0274381 -0.012409 -0.0531946 0.0529418 0.0472071 0.0326828 0.0221872 -0.0613683 0.0587593 -0.0119878 -0.0694259 0.0726204 0.0527455 -0.0104065 -0.0654565 0.0475402 0.0365578 -0.0453857 -0.0613735 -0.0780316 -0.0100711 -0.0237763 0.0689138 -0.0557631 -0.0764212
5 5 1 5 2 0 1
5
0
5
1 1 1 1 1 
-0.0600275 0.0370319 -0.0593258 0.0199599 -0.0474743 -0.0957098
0.0392305 0.0920905 0.000726654 0.00138314 0.00572321 -0.0876733
0.077205 -0.0406886 -0.0980159 0.0835919 -0.0359056 -0.0582136
-0.0515529 -0.0784169 -0.0571659 0.0273756 -0.0742864 0.0198318
-0.0828678 -0.0655317 -0.088903 0.0980945 -0.00193561 0.0188963
5
1
5
44 1 1 1 1 1 
-0.050023 0.0308599 -0.0494381 0.0166332 -0.0395619 -0.0797582 0.0326921 0.0767421 0.000605545 0.00115262 0.00476934 -0.0730611 0.0643375 -0.0339071 -0.0816799 0.0696599 -0.0299213 -0.0485113 -0.0429607 -0.0653474 -0.0476382 0.022813 -0.0619053 0.0165265 -0.0690565 -0.0546097 -0.0740858 0.0817454 -0.00161301 0.0157469 0.0106464 0.0316974 -0.0367265 0.0445416 -0.0350027 0.00704493 0.0481168 0.0810227 0.000453666 -0.034611 -0.00115801 -0.0781103 -0.0243388 -0.0201538 -0.0286841 -0.0226853 -0.0338272 0.0247279 0.0121367 0.00654537
0.0427138 0.0478318 -0.053975 0.0641418 -0.018975 -0.0396982 -0.0738013 -0.0097275 -0.0412861 0.00791903 -0.0773139 0.0526937 -0.0437169 -0.0307071 0.013902 0.00461369 0.0596712 -0.0213145 0.00230305 -0.0232085 0.0274078 -0.0821883 -0.0179855 -0.0802643 -0.0190088 0.0366637 -0.0196162 0.0304973 -0.0219417 0.0758538 -0.0462907 -0.0625613 0.0403523 -0.0169323 -0.0817528 -0.061956 0.0267029 -0.0722208 0.0116498 0.0687501 0.0190316 0.0176692 0.0381104 0.058648 0.0702954 -0.031321 -0.0200717 0.0466333 0.0306978 0.0655647
-0.0599086 -0.0252277 0.0667097 0.00543929 -0.0221587 -0.0356324 -0.0412303 0.0415584 0.0781983 0.0201613 0.0340789 -0.0514257 0.0409333 -0.00890212 0.0149753 0.0425138 0.0124752 -0.0416552 0.0536263 -0.0592083 -0.0562385 -0.0106755 0.0417942 0.0652053 -0.0353608 0.0287563 -0.0494491 0.0279008 -0.00794374 0.0645821 0.0101322 0.015481 -0.043979 -0.00649142 -0.062413 0.0171957 0.0412095 -0.02031 -0.0245792 0.0360744 0.0831846 -0.0738336 0.067982 0.0407846 0.000597579 -0.000375992 -3.50012e-05 -0.0702606 0.0413022 -0.029742
-0.0461356 0.068397 0.0429158 0.078992 0.0502689 -0.0757783 0.024415 -0.0825134 0.0354558 -0.0668621 0.065402 -0.0377454 0.0319523 -0.0619104 0.0390966 0.0528726 0.0386187 -0.00302726 -0.0507707 -0.0692939 -0.0502861 -0.0509195 -0.0597942 -0.0656374 0.0731984 0.0241367 0.0173199 -0.0101699 0.0372095 -0.0247113 0.0434214 0.0744073 -0.0396476 0.00300389 0.0700659 -0.072712 0.0105589 0.0111476 -0.0718921 -0.0373186 0.0276188 0.0768432 0.00826933 -0.0237623 -0.0684005 -0.0359674 -0.054223 0.0535515 0.0443386 -0.0216604
0.067591 0.0773858 0.0107535 -0.0755365 -0.0715849 0.00061854 0.0319336 0.0290683 0.073782 -0.0141902 -0.0789763 0.03387 -0.0231163 -0.0352905 -0.0464594 -0.0363837 -0.0246692 0.0474328 0.0580972 -0.0132279 -0.0732192 0.0023827 -0.019718 0.0183835 0.0619538 -0.00478516 0.0657494 -0.0756026 -0.034567 0.0267547 -0.0139296 -0.0503093 0.0208071 0.0801572 -0.0425125 0.0325555 -0.00255764 0.0727545 -0.0217095 -0.012109 -0.0247691 -0.0173525 -0.0615723 0.035448 0.0306903 -0.0246985 0.0823976 -0.0773122 -0.060599 0.0571615
