# Supplementary material for: Prediction of polyproline II secondary structure propensity in proteins
Source: R Soc Open Sci. 2020 Jan 15;7(1):191239. doi: 10.1098/rsos.191239 (PMC7029904; doi:10.1098/rsos.191239)
Supplement: Supplementary Code [file rsos191239supp2.zip › models/PPIIH_None_aln=False_oneHot=True_iupred=True_espritz=True_paleale=False_charge=True_removeNegativeOnlyChains/fold1/NN_log.txt]

epsilon 0.005
NU 24
NF 10
NB 10
NHY 10
NHF 10
NHB 10
context 0
Moore 1
CoF 3
CoB 3
Cseg 10
Cwin 7
Classes 2
Thresholds 0.8 
Step 1
shortcut 0
seed 949
shuffle 1
batch_blocks 1920
readModel 0
readEpoch 0
nEpochs 2000
adaptive 1000
reload 0
belief 0
threshold 0
cycles 1
Creating model
Generating random parameters
Reading train dataset
7115 sequences, 24 attributes, 2 classes
Reading test dataset
1787 sequences, 24 attributes, 2 classes
Actual lrate= 5.9611e-06
Start learning
....................................
Epoch 1 Error= 284792 0 (335.502,98.2909) 
....................................
Epoch 2 Error= 265015 0 (804.912,299.178) 
....................................
Epoch 3 Error= 258753 0 (1944.04,1086.85) 
....................................
Epoch 4 Error= 255173 0 (3601.98,2920.95) 
....................................
Epoch 5 Error= 254127 0 (4357.3,5462.89) 
....................................
Epoch 6 Error= 253730 0 (4452.66,9470.8) 
....................................
Epoch 7 Error= 253495 0 (4404.28,17590.5) 
....................................
Epoch 8 Error= 253026 0 (4787.14,40092.8) 
....................................
Epoch 9 Error= 249860 0 (6136.03,150893) 
....................................
Epoch 10 Error= 235215 0 (8291.78,786608) 
 counting_train_errors....................................

train1_NErrors= 63473/1.6096e+06 3.94339
Class01= 563/1.54576e+06	0.0364222
Class11= 62910/63841	98.5417

 counting_test_errors.........

test1_NErrors= 16387/404185 4.05433
Class01= 173/387656	0.0446272
Class11= 16214/16529	98.0943

....................................
Epoch 11 Error= 232386 0 (9758.78,980432) 
....................................
Epoch 12 Error= 232193 0 (11603.9,925961) 
....................................
Epoch 13 Error= 232009 0 (14062.3,907997) 
....................................
Epoch 14 Error= 231949 0 (17230.5,905425) 
....................................
Epoch 15 Error= 231768 0 (21651.5,890421) 
....................................
Epoch 16 Error= 231669 0 (28112.8,881266) 
....................................
Epoch 17 Error= 231458 0 (37225.1,870653) 
....................................
Epoch 18 Error= 231179 0 (50885.7,887844) 
....................................
Epoch 19 Error= 230876 0 (67249.8,899316) 
....................................
Epoch 20 Error= 230588 0 (84629.5,912429) 
 counting_train_errors....................................

train1_NErrors= 63402/1.6096e+06 3.93898
Class01= 580/1.54576e+06	0.0375219
Class11= 62822/63841	98.4038

 counting_test_errors.........

test1_NErrors= 16373/404185 4.05087
Class01= 183/387656	0.0472068
Class11= 16190/16529	97.9491

....................................
Epoch 21 Error= 230397 0 (98113.8,921314) 
....................................
Epoch 22 Error= 230194 0 (106674,941820) 
....................................
Epoch 23 Error= 230012 0 (114567,948949) 
....................................
Epoch 24 Error= 229845 0 (123132,953498) 
....................................
Epoch 25 Error= 229603 0 (130446,972527) 
....................................
Epoch 26 Error= 229427 0 (140667,984822) 
....................................
Epoch 27 Error= 229127 0 (155433,1.01239e+06) 
....................................
Epoch 28 Error= 228857 0 (173666,1.03576e+06) 
....................................
Epoch 29 Error= 228485 0 (198776,1.06084e+06) 
....................................
Epoch 30 Error= 228142 0 (231586,1.06137e+06) 
 counting_train_errors....................................

train1_NErrors= 63421/1.6096e+06 3.94016
Class01= 518/1.54576e+06	0.033511
Class11= 62903/63841	98.5307

 counting_test_errors.........

test1_NErrors= 16388/404185 4.05458
Class01= 153/387656	0.039468
Class11= 16235/16529	98.2213

....................................
Epoch 31 Error= 227735 0 (269278,1.07741e+06) 
....................................
Epoch 32 Error= 227470 0 (299273,1.08795e+06) 
....................................
Epoch 33 Error= 227374 0 (329524,1.042e+06) 
....................................
Epoch 34 Error= 227112 0 (345535,1.03108e+06) 
....................................
Epoch 35 Error= 226977 0 (357014,1.00593e+06) 
....................................
Epoch 36 Error= 226788 0 (370400,982586) 
....................................
Epoch 37 Error= 226672 0 (387373,973019) 
....................................
Epoch 38 Error= 226568 0 (402865,971779) 
....................................
Epoch 39 Error= 226472 0 (415306,948986) 
....................................
Epoch 40 Error= 226359 0 (429283,946743) 
 counting_train_errors....................................

train1_NErrors= 63349/1.6096e+06 3.93569
Class01= 961/1.54576e+06	0.06217
Class11= 62388/63841	97.724

 counting_test_errors.........

test1_NErrors= 16366/404185 4.04914
Class01= 269/387656	0.0693914
Class11= 16097/16529	97.3864

....................................
Epoch 41 Error= 226224 0 (446201,936979) 
....................................
Epoch 42 Error= 226129 0 (457954,937802) 
....................................
Epoch 43 Error= 226108 0 (473020,926193) 
....................................
Epoch 44 Error= 225933 0 (484796,933027) 
....................................
Epoch 45 Error= 225865 0 (492868,936299) 
....................................
Epoch 46 Error= 225747 0 (503095,937650) 
....................................
Epoch 47 Error= 225708 0 (518219,926469) 
....................................
Epoch 48 Error= 225685 0 (519891,934844) 
....................................
Epoch 49 Error= 225585 0 (537484,936200) 
....................................
Epoch 50 Error= 225550 0 (544973,932220) 
 counting_train_errors....................................

train1_NErrors= 63407/1.6096e+06 3.93929
Class01= 626/1.54576e+06	0.0404978
Class11= 62781/63841	98.3396

 counting_test_errors.........

test1_NErrors= 16372/404185 4.05062
Class01= 174/387656	0.0448852
Class11= 16198/16529	97.9975

....................................
Epoch 51 Error= 225474 0 (557836,926204) 
....................................
Epoch 52 Error= 225382 0 (556348,924944) 
....................................
Epoch 53 Error= 225282 0 (567250,932430) 
....................................
Epoch 54 Error= 225246 0 (583238,918976) 
....................................
Epoch 55 Error= 225211 0 (583964,921021) 
....................................
Epoch 56 Error= 225077 0 (599858,918076) 
....................................
Epoch 57 Error= 225099 0 (622590,916320) 
....................................
Epoch 58 Error= 224925 0 (630716,915178) 
....................................
Epoch 59 Error= 224867 0 (652873,911866) 
....................................
Epoch 60 Error= 224785 0 (669474,900210) 
 counting_train_errors....................................

train1_NErrors= 63357/1.6096e+06 3.93619
Class01= 1247/1.54576e+06	0.0806722
Class11= 62110/63841	97.2886

 counting_test_errors.........

test1_NErrors= 16358/404185 4.04716
Class01= 351/387656	0.0905442
Class11= 16007/16529	96.8419

....................................
Epoch 61 Error= 224783 0 (700380,907337) 
....................................
Epoch 62 Error= 224644 0 (744671,904860) 
....................................
Epoch 63 Error= 224474 0 (760208,904469) 
....................................
Epoch 64 Error= 224447 0 (816577,896440) 
....................................
Epoch 65 Error= 224372 0 (879757,891385) 
....................................
Epoch 66 Error= 224214 0 (956726,891764) 
....................................
Epoch 67 Error= 224090 0 (1.04135e+06,898147) 
....................................
Epoch 68 Error= 223970 0 (1.16024e+06,888498) 
....................................
Epoch 69 Error= 223850 0 (1.29402e+06,884438) 
....................................
Epoch 70 Error= 223699 0 (1.48429e+06,875095) 
 counting_train_errors....................................

train1_NErrors= 63288/1.6096e+06 3.9319
Class01= 969/1.54576e+06	0.0626875
Class11= 62319/63841	97.616

 counting_test_errors.........

test1_NErrors= 16345/404185 4.04394
Class01= 267/387656	0.0688755
Class11= 16078/16529	97.2715

....................................
Epoch 71 Error= 223667 0 (1.60335e+06,871810) 
....................................
Epoch 72 Error= 223557 0 (1.73392e+06,876569) 
....................................
Epoch 73 Error= 223419 0 (1.85324e+06,867132) 
....................................
Epoch 74 Error= 223456 0 (1.96139e+06,871731) 
....................................
Epoch 75 Error= 223372 0 (1.99092e+06,860423) 
....................................
Epoch 76 Error= 223335 0 (2.05782e+06,870049) 
....................................
Epoch 77 Error= 223284 0 (2.0677e+06,857351) 
....................................
Epoch 78 Error= 223150 0 (2.10085e+06,875927) 
....................................
Epoch 79 Error= 223234 0 (2.16689e+06,867350) 
....................................
Epoch 80 Error= 223169 0 (2.16741e+06,851058) 
 counting_train_errors....................................

train1_NErrors= 63321/1.6096e+06 3.93395
Class01= 1177/1.54576e+06	0.0761437
Class11= 62144/63841	97.3418

 counting_test_errors.........

test1_NErrors= 16312/404185 4.03578
Class01= 316/387656	0.0815156
Class11= 15996/16529	96.7754

....................................
Epoch 81 Error= 223181 0 (2.15645e+06,859923) 
....................................
Epoch 82 Error= 223067 0 (2.18695e+06,858715) 
....................................
Epoch 83 Error= 223064 0 (2.27572e+06,857139) 
....................................
Epoch 84 Error= 223100 0 (2.18671e+06,858245) 
....................................
Epoch 85 Error= 222897 0 (2.23202e+06,851814) 
....................................
Epoch 86 Error= 222818 0 (2.25926e+06,851157) 
....................................
Epoch 87 Error= 222933 0 (2.24198e+06,864890) 
....................................
Epoch 88 Error= 222891 0 (2.26272e+06,852510) 
....................................
Epoch 89 Error= 222895 0 (2.26327e+06,861000) 
....................................
Epoch 90 Error= 222874 0 (2.26922e+06,855892) 
 counting_train_errors....................................

train1_NErrors= 63330/1.6096e+06 3.93451
Class01= 2170/1.54576e+06	0.140384
Class11= 61160/63841	95.8005

 counting_test_errors.........

test1_NErrors= 16347/404185 4.04444
Class01= 631/387656	0.162773
Class11= 15716/16529	95.0814

....................................
Epoch 91 Error= 222807 0 (2.27382e+06,847939) 
....................................
Epoch 92 Error= 222733 0 (2.2569e+06,859080) 
....................................
Epoch 93 Error= 222732 0 (2.23874e+06,860412) 
....................................
Epoch 94 Error= 222727 0 (2.3092e+06,860672) 
....................................
Epoch 95 Error= 222708 0 (2.29728e+06,866071) 
....................................
Epoch 96 Error= 222691 0 (2.31637e+06,861657) 
....................................
Epoch 97 Error= 222662 0 (2.31332e+06,859194) 
....................................
Epoch 98 Error= 222513 0 (2.30775e+06,863869) 
....................................
Epoch 99 Error= 222531 0 (2.35532e+06,883939) 
....................................
Epoch 100 Error= 222556 0 (2.32121e+06,869365) 
 counting_train_errors....................................

train1_NErrors= 63310/1.6096e+06 3.93327
Class01= 1932/1.54576e+06	0.124987
Class11= 61378/63841	96.142

 counting_test_errors.........

test1_NErrors= 16316/404185 4.03677
Class01= 545/387656	0.140589
Class11= 15771/16529	95.4141

....................................
Epoch 101 Error= 222428 0 (2.35182e+06,874651) 
....................................
Epoch 102 Error= 222445 0 (2.35246e+06,888507) 
....................................
Epoch 103 Error= 222490 0 (2.30842e+06,881830) 
....................................
Epoch 104 Error= 222470 0 (2.31884e+06,881505) 
....................................
Epoch 105 Error= 222381 0 (2.36402e+06,885855) 
....................................
Epoch 106 Error= 222390 0 (2.42345e+06,899330) 
....................................
Epoch 107 Error= 222350 0 (2.34192e+06,905474) 
....................................
Epoch 108 Error= 222289 0 (2.38984e+06,897737) 
....................................
Epoch 109 Error= 222253 0 (2.38257e+06,908133) 
....................................
Epoch 110 Error= 222179 0 (2.40266e+06,906976) 
 counting_train_errors....................................

train1_NErrors= 63252/1.6096e+06 3.92966
Class01= 1478/1.54576e+06	0.0956163
Class11= 61774/63841	96.7623

 counting_test_errors.........

test1_NErrors= 16306/404185 4.03429
Class01= 419/387656	0.108086
Class11= 15887/16529	96.1159

....................................
Epoch 111 Error= 222198 0 (2.39266e+06,908901) 
....................................
Epoch 112 Error= 222301 0 (2.42431e+06,912101) 
....................................
Epoch 113 Error= 222199 0 (2.45529e+06,917968) 
....................................
Epoch 114 Error= 222200 0 (2.50499e+06,921734) 
....................................
Epoch 115 Error= 222126 0 (2.43765e+06,925438) 
....................................
Epoch 116 Error= 222106 0 (2.4383e+06,926793) 
....................................
Epoch 117 Error= 222137 0 (2.45137e+06,937299) 
....................................
Epoch 118 Error= 222036 0 (2.46012e+06,939513) 
....................................
Epoch 119 Error= 221971 0 (2.45605e+06,939328) 
....................................
Epoch 120 Error= 221948 0 (2.47116e+06,946207) 
 counting_train_errors....................................

train1_NErrors= 63296/1.6096e+06 3.9324
Class01= 1893/1.54576e+06	0.122464
Class11= 61403/63841	96.1811

 counting_test_errors.........

test1_NErrors= 16317/404185 4.03701
Class01= 528/387656	0.136203
Class11= 15789/16529	95.523

....................................
Epoch 121 Error= 221996 0 (2.44475e+06,950271) 
....................................
Epoch 122 Error= 221977 0 (2.43642e+06,938407) 
....................................
Epoch 123 Error= 221862 0 (2.49908e+06,961081) 
....................................
Epoch 124 Error= 221898 0 (2.49445e+06,965659) 
....................................
Epoch 125 Error= 221807 0 (2.44922e+06,962896) 
....................................
Epoch 126 Error= 221819 0 (2.5067e+06,968084) 
....................................
Epoch 127 Error= 221788 0 (2.48995e+06,977309) 
....................................
Epoch 128 Error= 221676 0 (2.47764e+06,973306) 
....................................
Epoch 129 Error= 221669 0 (2.51659e+06,980083) 
....................................
Epoch 130 Error= 221650 0 (2.53194e+06,975144) 
 counting_train_errors....................................

train1_NErrors= 63211/1.6096e+06 3.92712
Class01= 1695/1.54576e+06	0.109655
Class11= 61516/63841	96.3581

 counting_test_errors.........

test1_NErrors= 16327/404185 4.03949
Class01= 488/387656	0.125885
Class11= 15839/16529	95.8255

....................................
Epoch 131 Error= 221602 0 (2.51101e+06,996631) 
....................................
Epoch 132 Error= 221633 0 (2.50743e+06,981374) 
....................................
Epoch 133 Error= 221577 0 (2.46672e+06,990722) 
....................................
Epoch 134 Error= 221598 0 (2.47753e+06,996601) 
....................................
Epoch 135 Error= 221519 0 (2.46706e+06,1.00316e+06) 
....................................
Epoch 136 Error= 221489 0 (2.52293e+06,1.00465e+06) 
....................................
Epoch 137 Error= 221405 0 (2.52311e+06,1.01117e+06) 
....................................
Epoch 138 Error= 221384 0 (2.517e+06,1.01479e+06) 
....................................
Epoch 139 Error= 221401 0 (2.49112e+06,1.01641e+06) 
....................................
Epoch 140 Error= 221354 0 (2.52312e+06,1.00975e+06) 
 counting_train_errors....................................

train1_NErrors= 63196/1.6096e+06 3.92619
Class01= 2455/1.54576e+06	0.158821
Class11= 60741/63841	95.1442

 counting_test_errors.........

test1_NErrors= 16338/404185 4.04221
Class01= 708/387656	0.182636
Class11= 15630/16529	94.5611

....................................
Epoch 141 Error= 221310 0 (2.50065e+06,1.02453e+06) 
....................................
Epoch 142 Error= 221253 0 (2.47524e+06,1.03101e+06) 
....................................
Epoch 143 Error= 221279 0 (2.5284e+06,1.02419e+06) 
....................................
Epoch 144 Error= 221183 0 (2.55112e+06,1.02956e+06) 
....................................
Epoch 145 Error= 221157 0 (2.4694e+06,1.03068e+06) 
....................................
Epoch 146 Error= 221096 0 (2.50598e+06,1.03501e+06) 
....................................
Epoch 147 Error= 220982 0 (2.50978e+06,1.03213e+06) 
....................................
Epoch 148 Error= 221058 0 (2.50593e+06,1.02926e+06) 
....................................
Epoch 149 Error= 220948 0 (2.51163e+06,1.04175e+06) 
....................................
Epoch 150 Error= 220953 0 (2.5396e+06,1.03327e+06) 
 counting_train_errors....................................

train1_NErrors= 63190/1.6096e+06 3.92581
Class01= 2178/1.54576e+06	0.140901
Class11= 61012/63841	95.5687

 counting_test_errors.........

test1_NErrors= 16314/404185 4.03627
Class01= 615/387656	0.158646
Class11= 15699/16529	94.9785

....................................
Epoch 151 Error= 220928 0 (2.51115e+06,1.04373e+06) 
....................................
Epoch 152 Error= 220858 0 (2.58926e+06,1.04492e+06) 
....................................
Epoch 153 Error= 220846 0 (2.54964e+06,1.04608e+06) 
....................................
Epoch 154 Error= 220735 0 (2.55639e+06,1.04884e+06) 
....................................
Epoch 155 Error= 220740 0 (2.50181e+06,1.04032e+06) 
....................................
Epoch 156 Error= 220621 0 (2.59887e+06,1.05224e+06) 
....................................
Epoch 157 Error= 220664 0 (2.57255e+06,1.03899e+06) 
....................................
Epoch 158 Error= 220693 0 (2.51017e+06,1.02578e+06) 
....................................
Epoch 159 Error= 220656 0 (2.55468e+06,1.03372e+06) 
....................................
Epoch 160 Error= 220534 0 (2.59644e+06,1.04862e+06) 
 counting_train_errors....................................

train1_NErrors= 63123/1.6096e+06 3.92165
Class01= 1527/1.54576e+06	0.0987862
Class11= 61596/63841	96.4835

 counting_test_errors.........

test1_NErrors= 16258/404185 4.02242
Class01= 420/387656	0.108343
Class11= 15838/16529	95.8195

....................................
Epoch 161 Error= 220554 0 (2.60231e+06,1.03732e+06) 
....................................
Epoch 162 Error= 220483 0 (2.58232e+06,1.03457e+06) 
....................................
Epoch 163 Error= 220425 0 (2.61789e+06,1.04125e+06) 
....................................
Epoch 164 Error= 220403 0 (2.58313e+06,1.03795e+06) 
....................................
Epoch 165 Error= 220397 0 (2.59936e+06,1.04251e+06) 
....................................
Epoch 166 Error= 220330 0 (2.55375e+06,1.03094e+06) 
....................................
Epoch 167 Error= 220375 0 (2.57702e+06,1.03476e+06) 
....................................
Epoch 168 Error= 220334 0 (2.57257e+06,1.04634e+06) 
....................................
Epoch 169 Error= 220273 0 (2.55516e+06,1.02272e+06) 
....................................
Epoch 170 Error= 220233 0 (2.58139e+06,1.03977e+06) 
 counting_train_errors....................................

train1_NErrors= 63143/1.6096e+06 3.92289
Class01= 1156/1.54576e+06	0.0747851
Class11= 61987/63841	97.0959

 counting_test_errors.........

test1_NErrors= 16262/404185 4.02341
Class01= 297/387656	0.0766143
Class11= 15965/16529	96.5878

....................................
Epoch 171 Error= 220229 0 (2.5123e+06,1.02852e+06) 
....................................
Epoch 172 Error= 220213 0 (2.58014e+06,1.03064e+06) 
....................................
Epoch 173 Error= 220252 0 (2.57005e+06,1.0242e+06) 
....................................
Epoch 174 Error= 220138 0 (2.60705e+06,1.029e+06) 
....................................
Epoch 175 Error= 220124 0 (2.5921e+06,1.036e+06) 
....................................
Epoch 176 Error= 220098 0 (2.647e+06,1.03296e+06) 
....................................
Epoch 177 Error= 220097 0 (2.62521e+06,1.02544e+06) 
....................................
Epoch 178 Error= 220111 0 (2.6041e+06,1.02883e+06) 
....................................
Epoch 179 Error= 219980 0 (2.63268e+06,1.03067e+06) 
....................................
Epoch 180 Error= 219984 0 (2.61944e+06,1.03847e+06) 
 counting_train_errors....................................

train1_NErrors= 63166/1.6096e+06 3.92432
Class01= 2583/1.54576e+06	0.167102
Class11= 60583/63841	94.8967

 counting_test_errors.........

test1_NErrors= 16277/404185 4.02712
Class01= 711/387656	0.18341
Class11= 15566/16529	94.1739

....................................
Epoch 181 Error= 219981 0 (2.6407e+06,1.03169e+06) 
....................................
Epoch 182 Error= 219947 0 (2.62803e+06,1.01463e+06) 
....................................
Epoch 183 Error= 219909 0 (2.62547e+06,1.03391e+06) 
....................................
Epoch 184 Error= 219932 0 (2.59356e+06,1.02866e+06) 
....................................
Epoch 185 Error= 219882 0 (2.63493e+06,1.02969e+06) 
....................................
Epoch 186 Error= 219924 0 (2.65866e+06,1.0279e+06) 
....................................
Epoch 187 Error= 219884 0 (2.64225e+06,1.02346e+06) 
....................................
Epoch 188 Error= 219755 0 (2.6775e+06,1.01863e+06) 
....................................
Epoch 189 Error= 219787 0 (2.64474e+06,1.02491e+06) 
....................................
Epoch 190 Error= 219833 0 (2.68328e+06,1.02535e+06) 
 counting_train_errors....................................

train1_NErrors= 63117/1.6096e+06 3.92128
Class01= 1883/1.54576e+06	0.121817
Class11= 61234/63841	95.9164

 counting_test_errors.........

test1_NErrors= 16250/404185 4.02044
Class01= 516/387656	0.133108
Class11= 15734/16529	95.1903

....................................
Epoch 191 Error= 219669 0 (2.61716e+06,1.03512e+06) 
....................................
Epoch 192 Error= 219671 0 (2.6593e+06,1.02331e+06) 
....................................
Epoch 193 Error= 219713 0 (2.64886e+06,1.02807e+06) 
....................................
Epoch 194 Error= 219665 0 (2.6555e+06,1.0273e+06) 
....................................
Epoch 195 Error= 219719 0 (2.64124e+06,1.01201e+06) 
....................................
Epoch 196 Error= 219566 0 (2.66295e+06,1.0256e+06) 
....................................
Epoch 197 Error= 219516 0 (2.65839e+06,1.02244e+06) 
....................................
Epoch 198 Error= 219635 0 (2.64513e+06,1.03909e+06) 
....................................
Epoch 199 Error= 219550 0 (2.66527e+06,1.02015e+06) 
....................................
Epoch 200 Error= 219550 0 (2.69468e+06,1.02819e+06) 
 counting_train_errors....................................

train1_NErrors= 63172/1.6096e+06 3.92469
Class01= 976/1.54576e+06	0.0631404
Class11= 62196/63841	97.4233

 counting_test_errors.........

test1_NErrors= 16272/404185 4.02588
Class01= 263/387656	0.0678437
Class11= 16009/16529	96.854

....................................
Epoch 201 Error= 219531 0 (2.62629e+06,1.02839e+06) 
....................................
Epoch 202 Error= 219513 0 (2.67604e+06,1.03694e+06) 
....................................
Epoch 203 Error= 219421 0 (2.64382e+06,1.02921e+06) 
....................................
Epoch 204 Error= 219447 0 (2.64298e+06,1.03305e+06) 
....................................
Epoch 205 Error= 219432 0 (2.63157e+06,1.02237e+06) 
....................................
Epoch 206 Error= 219410 0 (2.63641e+06,1.02845e+06) 
....................................
Epoch 207 Error= 219345 0 (2.66294e+06,1.02945e+06) 
....................................
Epoch 208 Error= 219305 0 (2.68539e+06,1.03002e+06) 
....................................
Epoch 209 Error= 219282 0 (2.57375e+06,1.03907e+06) 
....................................
Epoch 210 Error= 219328 0 (2.61258e+06,1.03708e+06) 
 counting_train_errors....................................

train1_NErrors= 63136/1.6096e+06 3.92246
Class01= 2323/1.54576e+06	0.150282
Class11= 60813/63841	95.257

 counting_test_errors.........

test1_NErrors= 16254/404185 4.02143
Class01= 644/387656	0.166127
Class11= 15610/16529	94.4401

....................................
Epoch 211 Error= 219306 0 (2.57277e+06,1.02392e+06) 
....................................
Epoch 212 Error= 219361 0 (2.61905e+06,1.02885e+06) 
....................................
Epoch 213 Error= 219243 0 (2.65519e+06,1.02573e+06) 
....................................
Epoch 214 Error= 219222 0 (2.64354e+06,1.03988e+06) 
....................................
Epoch 215 Error= 219194 0 (2.6415e+06,1.03168e+06) 
....................................
Epoch 216 Error= 219222 0 (2.65754e+06,1.03815e+06) 
....................................
Epoch 217 Error= 219103 0 (2.63444e+06,1.04208e+06) 
....................................
Epoch 218 Error= 219136 0 (2.64122e+06,1.03945e+06) 
....................................
Epoch 219 Error= 219115 0 (2.65739e+06,1.05124e+06) 
....................................
Epoch 220 Error= 219176 0 (2.66512e+06,1.04277e+06) 
 counting_train_errors....................................

train1_NErrors= 63149/1.6096e+06 3.92327
Class01= 1899/1.54576e+06	0.122852
Class11= 61250/63841	95.9415

 counting_test_errors.........

test1_NErrors= 16260/404185 4.02291
Class01= 519/387656	0.133882
Class11= 15741/16529	95.2326

....................................
Epoch 221 Error= 219004 0 (2.6552e+06,1.04002e+06) 
....................................
Epoch 222 Error= 219034 0 (2.68367e+06,1.05594e+06) 
....................................
Epoch 223 Error= 218975 0 (2.6132e+06,1.05306e+06) 
....................................
Epoch 224 Error= 218966 0 (2.65236e+06,1.05701e+06) 
....................................
Epoch 225 Error= 218916 0 (2.5973e+06,1.04969e+06) 
....................................
Epoch 226 Error= 218953 0 (2.59366e+06,1.052e+06) 
....................................
Epoch 227 Error= 218945 0 (2.6748e+06,1.05644e+06) 
....................................
Epoch 228 Error= 218878 0 (2.63794e+06,1.05441e+06) 
....................................
Epoch 229 Error= 218902 0 (2.58899e+06,1.06061e+06) 
....................................
Epoch 230 Error= 218773 0 (2.64007e+06,1.05238e+06) 
 counting_train_errors....................................

train1_NErrors= 63115/1.6096e+06 3.92115
Class01= 1519/1.54576e+06	0.0982687
Class11= 61596/63841	96.4835

 counting_test_errors.........

test1_NErrors= 16283/404185 4.0286
Class01= 426/387656	0.109891
Class11= 15857/16529	95.9344

....................................
Epoch 231 Error= 218771 0 (2.6032e+06,1.05899e+06) 
....................................
Epoch 232 Error= 218735 0 (2.59746e+06,1.07781e+06) 
....................................
Epoch 233 Error= 218693 0 (2.58926e+06,1.07376e+06) 
....................................
Epoch 234 Error= 218630 0 (2.58134e+06,1.07325e+06) 
....................................
Epoch 235 Error= 218688 0 (2.53896e+06,1.07535e+06) 
....................................
Epoch 236 Error= 218586 0 (2.58375e+06,1.07863e+06) 
....................................
Epoch 237 Error= 218671 0 (2.53351e+06,1.08084e+06) 
....................................
Epoch 238 Error= 218681 0 (2.48488e+06,1.08524e+06) 
....................................
Epoch 239 Error= 218588 0 (2.48091e+06,1.08069e+06) 
....................................
Epoch 240 Error= 218533 0 (2.54411e+06,1.08433e+06) 
 counting_train_errors....................................

train1_NErrors= 63138/1.6096e+06 3.92258
Class01= 2109/1.54576e+06	0.136438
Class11= 61029/63841	95.5953

 counting_test_errors.........

test1_NErrors= 16243/404185 4.0187
Class01= 563/387656	0.145232
Class11= 15680/16529	94.8636

....................................
Epoch 241 Error= 218496 0 (2.50358e+06,1.09112e+06) 
....................................
Epoch 242 Error= 218459 0 (2.52387e+06,1.09091e+06) 
....................................
Epoch 243 Error= 218409 0 (2.42536e+06,1.08215e+06) 
....................................
Epoch 244 Error= 218508 0 (2.43969e+06,1.0906e+06) 
....................................
Epoch 245 Error= 218347 0 (2.45848e+06,1.08477e+06) 
....................................
Epoch 246 Error= 218387 0 (2.43388e+06,1.10296e+06) 
....................................
Epoch 247 Error= 218409 0 (2.41763e+06,1.09819e+06) 
....................................
Epoch 248 Error= 218277 0 (2.43166e+06,1.10748e+06) 
....................................
Epoch 249 Error= 218377 0 (2.36167e+06,1.09617e+06) 
....................................
Epoch 250 Error= 218252 0 (2.43517e+06,1.10519e+06) 
 counting_train_errors....................................

train1_NErrors= 63191/1.6096e+06 3.92587
Class01= 2432/1.54576e+06	0.157333
Class11= 60759/63841	95.1724

 counting_test_errors.........

test1_NErrors= 16252/404185 4.02093
Class01= 654/387656	0.168706
Class11= 15598/16529	94.3675

....................................
Epoch 251 Error= 218252 0 (2.45946e+06,1.10854e+06) 
....................................
Epoch 252 Error= 218193 0 (2.3759e+06,1.11311e+06) 
....................................
Epoch 253 Error= 218218 0 (2.38511e+06,1.10803e+06) 
....................................
Epoch 254 Error= 218104 0 (2.4196e+06,1.1141e+06) 
....................................
Epoch 255 Error= 218112 0 (2.33431e+06,1.11966e+06) 
....................................
Epoch 256 Error= 218196 0 (2.39856e+06,1.12876e+06) 
....................................
Epoch 257 Error= 218108 0 (2.36173e+06,1.11808e+06) 
....................................
Epoch 258 Error= 218036 0 (2.34484e+06,1.12547e+06) 
....................................
Epoch 259 Error= 218117 0 (2.33347e+06,1.12e+06) 
....................................
Epoch 260 Error= 217968 0 (2.34198e+06,1.12653e+06) 
 counting_train_errors....................................

train1_NErrors= 63121/1.6096e+06 3.92153
Class01= 2065/1.54576e+06	0.133591
Class11= 61056/63841	95.6376

 counting_test_errors.........

test1_NErrors= 16254/404185 4.02143
Class01= 563/387656	0.145232
Class11= 15691/16529	94.9301

....................................
Epoch 261 Error= 218029 0 (2.32316e+06,1.13383e+06) 
....................................
Epoch 262 Error= 217992 0 (2.32562e+06,1.14242e+06) 
....................................
Epoch 263 Error= 217872 0 (2.25845e+06,1.132e+06) 
....................................
Epoch 264 Error= 217879 0 (2.2415e+06,1.1371e+06) 
....................................
Epoch 265 Error= 217870 0 (2.27495e+06,1.13924e+06) 
....................................
Epoch 266 Error= 217894 0 (2.23098e+06,1.1477e+06) 
....................................
Epoch 267 Error= 217840 0 (2.24386e+06,1.13372e+06) 
....................................
Epoch 268 Error= 217779 0 (2.20293e+06,1.14669e+06) 
....................................
Epoch 269 Error= 217796 0 (2.23864e+06,1.15194e+06) 
....................................
Epoch 270 Error= 217777 0 (2.24911e+06,1.14424e+06) 
 counting_train_errors....................................

train1_NErrors= 63110/1.6096e+06 3.92084
Class01= 2394/1.54576e+06	0.154875
Class11= 60716/63841	95.105

 counting_test_errors.........

test1_NErrors= 16228/404185 4.01499
Class01= 633/387656	0.163289
Class11= 15595/16529	94.3493

....................................
Epoch 271 Error= 217759 0 (2.2115e+06,1.13291e+06) 
....................................
Epoch 272 Error= 217671 0 (2.19072e+06,1.14402e+06) 
....................................
Epoch 273 Error= 217616 0 (2.16426e+06,1.14341e+06) 
....................................
Epoch 274 Error= 217661 0 (2.19894e+06,1.15602e+06) 
....................................
Epoch 275 Error= 217648 0 (2.10039e+06,1.1397e+06) 
....................................
Epoch 276 Error= 217729 0 (2.12504e+06,1.13724e+06) 
....................................
Epoch 277 Error= 217581 0 (2.12892e+06,1.13915e+06) 
....................................
Epoch 278 Error= 217507 0 (2.0952e+06,1.1423e+06) 
....................................
Epoch 279 Error= 217541 0 (2.11419e+06,1.13824e+06) 
....................................
Epoch 280 Error= 217512 0 (2.09367e+06,1.14453e+06) 
 counting_train_errors....................................

train1_NErrors= 63091/1.6096e+06 3.91966
Class01= 1644/1.54576e+06	0.106355
Class11= 61447/63841	96.2501

 counting_test_errors.........

test1_NErrors= 16260/404185 4.02291
Class01= 459/387656	0.118404
Class11= 15801/16529	95.5956

....................................
Epoch 281 Error= 217469 0 (2.07923e+06,1.13588e+06) 
....................................
Epoch 282 Error= 217404 0 (2.071e+06,1.1425e+06) 
....................................
Epoch 283 Error= 217381 0 (2.09114e+06,1.13746e+06) 
....................................
Epoch 284 Error= 217425 0 (2.04398e+06,1.14487e+06) 
....................................
Epoch 285 Error= 217406 0 (2.0396e+06,1.14381e+06) 
....................................
Epoch 286 Error= 217335 0 (2.04483e+06,1.14312e+06) 
....................................
Epoch 287 Error= 217341 0 (2.01525e+06,1.13368e+06) 
....................................
Epoch 288 Error= 217290 0 (2.02754e+06,1.14778e+06) 
....................................
Epoch 289 Error= 217434 0 (2.02703e+06,1.14127e+06) 
....................................
Epoch 290 Error= 217332 0 (1.97648e+06,1.12908e+06) 
 counting_train_errors....................................

train1_NErrors= 63066/1.6096e+06 3.91811
Class01= 2429/1.54576e+06	0.157139
Class11= 60637/63841	94.9813

 counting_test_errors.........

test1_NErrors= 16235/404185 4.01673
Class01= 664/387656	0.171286
Class11= 15571/16529	94.2041

....................................
Epoch 291 Error= 217331 0 (1.9857e+06,1.12688e+06) 
....................................
Epoch 292 Error= 217270 0 (1.97788e+06,1.1153e+06) 
....................................
Epoch 293 Error= 217317 0 (1.93462e+06,1.12059e+06) 
....................................
Epoch 294 Error= 217227 0 (1.93091e+06,1.12224e+06) 
....................................
Epoch 295 Error= 217229 0 (1.92233e+06,1.11135e+06) 
....................................
Epoch 296 Error= 217221 0 (1.94873e+06,1.12191e+06) 
....................................
Epoch 297 Error= 217202 0 (1.91893e+06,1.1109e+06) 
....................................
Epoch 298 Error= 217103 0 (1.9577e+06,1.1177e+06) 
....................................
Epoch 299 Error= 217070 0 (1.89e+06,1.10923e+06) 
....................................
Epoch 300 Error= 217183 0 (1.89899e+06,1.11045e+06) 
 counting_train_errors....................................

train1_NErrors= 63073/1.6096e+06 3.91854
Class01= 2585/1.54576e+06	0.167231
Class11= 60488/63841	94.7479

 counting_test_errors.........

test1_NErrors= 16259/404185 4.02266
Class01= 698/387656	0.180057
Class11= 15561/16529	94.1436

....................................
Epoch 301 Error= 217103 0 (1.88182e+06,1.10555e+06) 
....................................
Epoch 302 Error= 217093 0 (1.8834e+06,1.1141e+06) 
....................................
Epoch 303 Error= 217085 0 (1.87507e+06,1.09785e+06) 
....................................
Epoch 304 Error= 217075 0 (1.85502e+06,1.10617e+06) 
....................................
Epoch 305 Error= 217059 0 (1.85424e+06,1.11271e+06) 
....................................
Epoch 306 Error= 217000 0 (1.81373e+06,1.1025e+06) 
....................................
Epoch 307 Error= 216966 0 (1.83544e+06,1.10011e+06) 
....................................
Epoch 308 Error= 217004 0 (1.81229e+06,1.09886e+06) 
....................................
Epoch 309 Error= 216953 0 (1.82517e+06,1.10212e+06) 
....................................
Epoch 310 Error= 217033 0 (1.81383e+06,1.09474e+06) 
 counting_train_errors....................................

train1_NErrors= 63052/1.6096e+06 3.91724
Class01= 2319/1.54576e+06	0.150023
Class11= 60733/63841	95.1317

 counting_test_errors.........

test1_NErrors= 16233/404185 4.01623
Class01= 633/387656	0.163289
Class11= 15600/16529	94.3796

....................................
Epoch 311 Error= 216974 0 (1.76572e+06,1.08589e+06) 
....................................
Epoch 312 Error= 216953 0 (1.76998e+06,1.092e+06) 
....................................
Epoch 313 Error= 216937 0 (1.79465e+06,1.09864e+06) 
....................................
Epoch 314 Error= 216931 0 (1.78261e+06,1.09293e+06) 
....................................
Epoch 315 Error= 216907 0 (1.77873e+06,1.08122e+06) 
....................................
Epoch 316 Error= 216807 0 (1.7268e+06,1.08334e+06) 
....................................
Epoch 317 Error= 216850 0 (1.73702e+06,1.08199e+06) 
....................................
Epoch 318 Error= 216846 0 (1.74075e+06,1.08178e+06) 
....................................
Epoch 319 Error= 216791 0 (1.72095e+06,1.07394e+06) 
....................................
Epoch 320 Error= 216751 0 (1.73207e+06,1.07263e+06) 
 counting_train_errors....................................

train1_NErrors= 63092/1.6096e+06 3.91972
Class01= 1982/1.54576e+06	0.128222
Class11= 61110/63841	95.7222

 counting_test_errors.........

test1_NErrors= 16246/404185 4.01945
Class01= 534/387656	0.137751
Class11= 15712/16529	95.0572

....................................
Epoch 321 Error= 216750 0 (1.72224e+06,1.07799e+06) 
....................................
Epoch 322 Error= 216789 0 (1.71681e+06,1.07221e+06) 
....................................
Epoch 323 Error= 216727 0 (1.70386e+06,1.06946e+06) 
....................................
Epoch 324 Error= 216729 0 (1.6558e+06,1.07839e+06) 
....................................
Epoch 325 Error= 216743 0 (1.69171e+06,1.06512e+06) 
....................................
Epoch 326 Error= 216672 0 (1.66655e+06,1.07619e+06) 
....................................
Epoch 327 Error= 216662 0 (1.62564e+06,1.06885e+06) 
....................................
Epoch 328 Error= 216692 0 (1.65459e+06,1.05892e+06) 
....................................
Epoch 329 Error= 216713 0 (1.61804e+06,1.06607e+06) 
....................................
Epoch 330 Error= 216595 0 (1.63747e+06,1.05885e+06) 
 counting_train_errors....................................

train1_NErrors= 63064/1.6096e+06 3.91798
Class01= 1588/1.54576e+06	0.102733
Class11= 61476/63841	96.2955

 counting_test_errors.........

test1_NErrors= 16261/404185 4.02316
Class01= 454/387656	0.117114
Class11= 15807/16529	95.6319

....................................
Epoch 331 Error= 216723 0 (1.63192e+06,1.05471e+06) 
....................................
Epoch 332 Error= 216577 0 (1.64915e+06,1.06065e+06) 
....................................
Epoch 333 Error= 216619 0 (1.63153e+06,1.06284e+06) 
....................................
Epoch 334 Error= 216679 0 (1.63008e+06,1.0581e+06) 
....................................
Epoch 335 Error= 216577 0 (1.63427e+06,1.05335e+06) 
....................................
Epoch 336 Error= 216541 0 (1.65624e+06,1.0579e+06) 
....................................
Epoch 337 Error= 216530 0 (1.62562e+06,1.05314e+06) 
....................................
Epoch 338 Error= 216508 0 (1.60387e+06,1.05774e+06) 
....................................
Epoch 339 Error= 216492 0 (1.59434e+06,1.07231e+06) 
....................................
Epoch 340 Error= 216552 0 (1.57379e+06,1.0527e+06) 
 counting_train_errors....................................

train1_NErrors= 63041/1.6096e+06 3.91656
Class01= 2420/1.54576e+06	0.156557
Class11= 60621/63841	94.9562

 counting_test_errors.........

test1_NErrors= 16237/404185 4.01722
Class01= 645/387656	0.166385
Class11= 15592/16529	94.3312

....................................
Epoch 341 Error= 216508 0 (1.59623e+06,1.0498e+06) 
....................................
Epoch 342 Error= 216499 0 (1.57306e+06,1.0553e+06) 
....................................
Epoch 343 Error= 216412 0 (1.60703e+06,1.05461e+06) 
....................................
Epoch 344 Error= 216433 0 (1.59248e+06,1.06017e+06) 
....................................
Epoch 345 Error= 216380 0 (1.58356e+06,1.05986e+06) 
....................................
Epoch 346 Error= 216367 0 (1.58252e+06,1.05662e+06) 
....................................
Epoch 347 Error= 216390 0 (1.5933e+06,1.0504e+06) 
....................................
Epoch 348 Error= 216435 0 (1.54201e+06,1.05424e+06) 
....................................
Epoch 349 Error= 216446 0 (1.55168e+06,1.04776e+06) 
....................................
Epoch 350 Error= 216328 0 (1.59419e+06,1.05236e+06) 
 counting_train_errors....................................

train1_NErrors= 63060/1.6096e+06 3.91774
Class01= 2261/1.54576e+06	0.146271
Class11= 60799/63841	95.235

 counting_test_errors.........

test1_NErrors= 16231/404185 4.01574
Class01= 597/387656	0.154003
Class11= 15634/16529	94.5853

....................................
Epoch 351 Error= 216295 0 (1.56318e+06,1.04813e+06) 
....................................
Epoch 352 Error= 216349 0 (1.54349e+06,1.05818e+06) 
....................................
Epoch 353 Error= 216312 0 (1.56138e+06,1.05172e+06) 
....................................
Epoch 354 Error= 216339 0 (1.54798e+06,1.0412e+06) 
....................................
Epoch 355 Error= 216214 0 (1.52854e+06,1.05315e+06) 
....................................
Epoch 356 Error= 216267 0 (1.54344e+06,1.05101e+06) 
....................................
Epoch 357 Error= 216247 0 (1.51887e+06,1.05388e+06) 
....................................
Epoch 358 Error= 216214 0 (1.54381e+06,1.05228e+06) 
....................................
Epoch 359 Error= 216258 0 (1.50259e+06,1.04659e+06) 
....................................
Epoch 360 Error= 216291 0 (1.51856e+06,1.05439e+06) 
 counting_train_errors....................................

train1_NErrors= 62982/1.6096e+06 3.91289
Class01= 2673/1.54576e+06	0.172924
Class11= 60309/63841	94.4675

 counting_test_errors.........

test1_NErrors= 16210/404185 4.01054
Class01= 702/387656	0.181088
Class11= 15508/16529	93.823

....................................
Epoch 361 Error= 216203 0 (1.49578e+06,1.05619e+06) 
....................................
Epoch 362 Error= 216247 0 (1.49814e+06,1.0383e+06) 
....................................
Epoch 363 Error= 216239 0 (1.51625e+06,1.03794e+06) 
....................................
Epoch 364 Error= 216178 0 (1.52146e+06,1.05903e+06) 
....................................
Epoch 365 Error= 216147 0 (1.52703e+06,1.05109e+06) 
....................................
Epoch 366 Error= 216093 0 (1.52018e+06,1.05714e+06) 
....................................
Epoch 367 Error= 216147 0 (1.50199e+06,1.05342e+06) 
....................................
Epoch 368 Error= 216118 0 (1.49951e+06,1.04852e+06) 
....................................
Epoch 369 Error= 216101 0 (1.53561e+06,1.05878e+06) 
....................................
Epoch 370 Error= 216092 0 (1.52068e+06,1.04633e+06) 
 counting_train_errors....................................

train1_NErrors= 63022/1.6096e+06 3.91538
Class01= 1480/1.54576e+06	0.0957457
Class11= 61542/63841	96.3989

 counting_test_errors.........

test1_NErrors= 16254/404185 4.02143
Class01= 410/387656	0.105764
Class11= 15844/16529	95.8558

....................................
Epoch 371 Error= 216131 0 (1.50548e+06,1.05438e+06) 
....................................
Epoch 372 Error= 216071 0 (1.52012e+06,1.04654e+06) 
....................................
Epoch 373 Error= 216098 0 (1.50344e+06,1.05605e+06) 
....................................
Epoch 374 Error= 216073 0 (1.50914e+06,1.04213e+06) 
....................................
Epoch 375 Error= 216068 0 (1.5086e+06,1.04052e+06) 
....................................
Epoch 376 Error= 215981 0 (1.54419e+06,1.0513e+06) 
....................................
Epoch 377 Error= 216014 0 (1.51958e+06,1.05138e+06) 
....................................
Epoch 378 Error= 215981 0 (1.51183e+06,1.04666e+06) 
....................................
Epoch 379 Error= 216005 0 (1.51653e+06,1.05525e+06) 
....................................
Epoch 380 Error= 215929 0 (1.52738e+06,1.05646e+06) 
 counting_train_errors....................................

train1_NErrors= 62964/1.6096e+06 3.91177
Class01= 2342/1.54576e+06	0.151511
Class11= 60622/63841	94.9578

 counting_test_errors.........

test1_NErrors= 16217/404185 4.01227
Class01= 636/387656	0.164063
Class11= 15581/16529	94.2646

....................................
Epoch 381 Error= 215902 0 (1.53783e+06,1.05329e+06) 
....................................
Epoch 382 Error= 215929 0 (1.49693e+06,1.04887e+06) 
....................................
Epoch 383 Error= 215979 0 (1.51571e+06,1.05768e+06) 
....................................
Epoch 384 Error= 215871 0 (1.50387e+06,1.05826e+06) 
....................................
Epoch 385 Error= 215942 0 (1.52561e+06,1.04715e+06) 
....................................
Epoch 386 Error= 215872 0 (1.50188e+06,1.05489e+06) 
....................................
Epoch 387 Error= 215905 0 (1.51605e+06,1.04705e+06) 
....................................
Epoch 388 Error= 215893 0 (1.51984e+06,1.05124e+06) 
....................................
Epoch 389 Error= 215867 0 (1.50387e+06,1.05434e+06) 
....................................
Epoch 390 Error= 215824 0 (1.51263e+06,1.03877e+06) 
 counting_train_errors....................................

train1_NErrors= 62931/1.6096e+06 3.90972
Class01= 2339/1.54576e+06	0.151317
Class11= 60592/63841	94.9108

 counting_test_errors.........

test1_NErrors= 16196/404185 4.00708
Class01= 622/387656	0.160452
Class11= 15574/16529	94.2223

....................................
Epoch 391 Error= 215840 0 (1.54626e+06,1.04576e+06) 
....................................
Epoch 392 Error= 215842 0 (1.54631e+06,1.05716e+06) 
....................................
Epoch 393 Error= 215768 0 (1.51551e+06,1.05551e+06) 
....................................
Epoch 394 Error= 215756 0 (1.53782e+06,1.05611e+06) 
....................................
Epoch 395 Error= 215757 0 (1.53104e+06,1.05104e+06) 
....................................
Epoch 396 Error= 215803 0 (1.55355e+06,1.04827e+06) 
....................................
Epoch 397 Error= 215774 0 (1.53872e+06,1.04442e+06) 
....................................
Epoch 398 Error= 215740 0 (1.54123e+06,1.05016e+06) 
....................................
Epoch 399 Error= 215642 0 (1.54812e+06,1.05031e+06) 
....................................
Epoch 400 Error= 215661 0 (1.53236e+06,1.05396e+06) 
 counting_train_errors....................................

train1_NErrors= 63030/1.6096e+06 3.91587
Class01= 3567/1.54576e+06	0.23076
Class11= 59463/63841	93.1423

 counting_test_errors.........

test1_NErrors= 16231/404185 4.01574
Class01= 946/387656	0.244031
Class11= 15285/16529	92.4738

....................................
Epoch 401 Error= 215702 0 (1.55749e+06,1.05098e+06) 
....................................
Epoch 402 Error= 215724 0 (1.54572e+06,1.05368e+06) 
....................................
Epoch 403 Error= 215678 0 (1.55574e+06,1.04655e+06) 
....................................
Epoch 404 Error= 215581 0 (1.58101e+06,1.05401e+06) 
....................................
Epoch 405 Error= 215653 0 (1.53763e+06,1.0602e+06) 
....................................
Epoch 406 Error= 215661 0 (1.52551e+06,1.03977e+06) 
....................................
Epoch 407 Error= 215598 0 (1.56379e+06,1.04931e+06) 
....................................
Epoch 408 Error= 215658 0 (1.52318e+06,1.03973e+06) 
....................................
Epoch 409 Error= 215656 0 (1.54977e+06,1.04159e+06) 
....................................
Epoch 410 Error= 215622 0 (1.56277e+06,1.04388e+06) 
 counting_train_errors....................................

train1_NErrors= 63006/1.6096e+06 3.91438
Class01= 1393/1.54576e+06	0.0901174
Class11= 61613/63841	96.5101

 counting_test_errors.........

test1_NErrors= 16274/404185 4.02637
Class01= 396/387656	0.102152
Class11= 15878/16529	96.0615

....................................
Epoch 411 Error= 215559 0 (1.54115e+06,1.04563e+06) 
....................................
Epoch 412 Error= 215541 0 (1.54668e+06,1.04976e+06) 
....................................
Epoch 413 Error= 215528 0 (1.55494e+06,1.05482e+06) 
....................................
Epoch 414 Error= 215492 0 (1.5429e+06,1.04712e+06) 
....................................
Epoch 415 Error= 215474 0 (1.55891e+06,1.04124e+06) 
....................................
Epoch 416 Error= 215497 0 (1.55533e+06,1.04944e+06) 
....................................
Epoch 417 Error= 215460 0 (1.56243e+06,1.04402e+06) 
....................................
Epoch 418 Error= 215354 0 (1.56427e+06,1.04315e+06) 
....................................
Epoch 419 Error= 215475 0 (1.55814e+06,1.03701e+06) 
....................................
Epoch 420 Error= 215351 0 (1.58008e+06,1.05003e+06) 
 counting_train_errors....................................

train1_NErrors= 62921/1.6096e+06 3.9091
Class01= 1979/1.54576e+06	0.128027
Class11= 60942/63841	95.459

 counting_test_errors.........

test1_NErrors= 16236/404185 4.01697
Class01= 536/387656	0.138267
Class11= 15700/16529	94.9846

....................................
Epoch 421 Error= 215321 0 (1.55877e+06,1.05567e+06) 
....................................
Epoch 422 Error= 215361 0 (1.53761e+06,1.04978e+06) 
....................................
Epoch 423 Error= 215358 0 (1.56433e+06,1.0475e+06) 
....................................
Epoch 424 Error= 215417 0 (1.56272e+06,1.04545e+06) 
....................................
Epoch 425 Error= 215352 0 (1.54809e+06,1.057e+06) 
....................................
Epoch 426 Error= 215354 0 (1.57083e+06,1.04355e+06) 
....................................
Epoch 427 Error= 215338 0 (1.53864e+06,1.03448e+06) 
....................................
Epoch 428 Error= 215364 0 (1.55775e+06,1.04291e+06) 
....................................
Epoch 429 Error= 215258 0 (1.58387e+06,1.05128e+06) 
....................................
Epoch 430 Error= 215171 0 (1.57197e+06,1.05077e+06) 
 counting_train_errors....................................

train1_NErrors= 63003/1.6096e+06 3.91419
Class01= 3668/1.54576e+06	0.237294
Class11= 59335/63841	92.9418

 counting_test_errors.........

test1_NErrors= 16254/404185 4.02143
Class01= 994/387656	0.256413
Class11= 15260/16529	92.3226

....................................
Epoch 431 Error= 215297 0 (1.54812e+06,1.04371e+06) 
....................................
Epoch 432 Error= 215304 0 (1.54413e+06,1.04867e+06) 
....................................
Epoch 433 Error= 215280 0 (1.53674e+06,1.03369e+06) 
....................................
Epoch 434 Error= 215230 0 (1.56998e+06,1.03995e+06) 
....................................
Epoch 435 Error= 215322 0 (1.53663e+06,1.02898e+06) 
....................................
Epoch 436 Error= 215189 0 (1.53964e+06,1.03449e+06) 
....................................
Epoch 437 Error= 215227 0 (1.5526e+06,1.03869e+06) 
....................................
Epoch 438 Error= 215191 0 (1.53016e+06,1.03146e+06) 
....................................
Epoch 439 Error= 215170 0 (1.56472e+06,1.04373e+06) 
....................................
Epoch 440 Error= 215153 0 (1.52916e+06,1.03867e+06) 
 counting_train_errors....................................

train1_NErrors= 62901/1.6096e+06 3.90786
Class01= 2851/1.54576e+06	0.18444
Class11= 60050/63841	94.0618

 counting_test_errors.........

test1_NErrors= 16218/404185 4.01252
Class01= 759/387656	0.195792
Class11= 15459/16529	93.5265

....................................
Epoch 441 Error= 215075 0 (1.53355e+06,1.04892e+06) 
....................................
Epoch 442 Error= 215119 0 (1.53222e+06,1.03371e+06) 
....................................
Epoch 443 Error= 215140 0 (1.53102e+06,1.03806e+06) 
....................................
Epoch 444 Error= 215133 0 (1.53933e+06,1.03723e+06) 
....................................
Epoch 445 Error= 215131 0 (1.55671e+06,1.03163e+06) 
....................................
Epoch 446 Error= 215001 0 (1.53497e+06,1.04122e+06) 
....................................
Epoch 447 Error= 215107 0 (1.52822e+06,1.0398e+06) 
....................................
Epoch 448 Error= 215046 0 (1.52644e+06,1.03184e+06) 
....................................
Epoch 449 Error= 215096 0 (1.53186e+06,1.03817e+06) 
....................................
Epoch 450 Error= 215084 0 (1.54502e+06,1.04639e+06) 
 counting_train_errors....................................

train1_NErrors= 62886/1.6096e+06 3.90693
Class01= 2302/1.54576e+06	0.148923
Class11= 60584/63841	94.8983

 counting_test_errors.........

test1_NErrors= 16220/404185 4.01301
Class01= 623/387656	0.160709
Class11= 15597/16529	94.3614

....................................
Epoch 451 Error= 215047 0 (1.49839e+06,1.03313e+06) 
....................................
Epoch 452 Error= 214947 0 (1.52167e+06,1.03352e+06) 
....................................
Epoch 453 Error= 214990 0 (1.53398e+06,1.03591e+06) 
....................................
Epoch 454 Error= 214899 0 (1.5279e+06,1.03926e+06) 
....................................
Epoch 455 Error= 214992 0 (1.52581e+06,1.04136e+06) 
....................................
Epoch 456 Error= 215015 0 (1.5162e+06,1.02586e+06) 
....................................
Epoch 457 Error= 214941 0 (1.51474e+06,1.03777e+06) 
....................................
Epoch 458 Error= 214999 0 (1.50846e+06,1.03791e+06) 
....................................
Epoch 459 Error= 214958 0 (1.48875e+06,1.02639e+06) 
....................................
Epoch 460 Error= 215025 0 (1.48704e+06,1.03644e+06) 
 counting_train_errors....................................

train1_NErrors= 62926/1.6096e+06 3.90941
Class01= 2790/1.54576e+06	0.180494
Class11= 60136/63841	94.1965

 counting_test_errors.........

test1_NErrors= 16234/404185 4.01648
Class01= 761/387656	0.196308
Class11= 15473/16529	93.6112

....................................
Epoch 461 Error= 214944 0 (1.50625e+06,1.03034e+06) 
....................................
Epoch 462 Error= 214914 0 (1.53066e+06,1.03392e+06) 
....................................
Epoch 463 Error= 214878 0 (1.48021e+06,1.0373e+06) 
....................................
Epoch 464 Error= 214811 0 (1.51071e+06,1.03718e+06) 
....................................
Epoch 465 Error= 214848 0 (1.51303e+06,1.03623e+06) 
....................................
Epoch 466 Error= 214884 0 (1.5091e+06,1.0287e+06) 
....................................
Epoch 467 Error= 214846 0 (1.50466e+06,1.03926e+06) 
....................................
Epoch 468 Error= 214878 0 (1.47708e+06,1.03944e+06) 
....................................
Epoch 469 Error= 214814 0 (1.48467e+06,1.0413e+06) 
....................................
Epoch 470 Error= 214825 0 (1.47732e+06,1.03116e+06) 
 counting_train_errors....................................

train1_NErrors= 62844/1.6096e+06 3.90432
Class01= 2472/1.54576e+06	0.159921
Class11= 60372/63841	94.5662

 counting_test_errors.........

test1_NErrors= 16239/404185 4.01771
Class01= 684/387656	0.176445
Class11= 15555/16529	94.1073

....................................
Epoch 471 Error= 214780 0 (1.47381e+06,1.0348e+06) 
....................................
Epoch 472 Error= 214837 0 (1.46214e+06,1.02993e+06) 
....................................
Epoch 473 Error= 214668 0 (1.4786e+06,1.0482e+06) 
....................................
Epoch 474 Error= 214757 0 (1.46847e+06,1.03747e+06) 
....................................
Epoch 475 Error= 214759 0 (1.45106e+06,1.03948e+06) 
....................................
Epoch 476 Error= 214658 0 (1.43796e+06,1.05434e+06) 
....................................
Epoch 477 Error= 214813 0 (1.43774e+06,1.03509e+06) 
....................................
Epoch 478 Error= 214731 0 (1.44186e+06,1.04277e+06) 
....................................
Epoch 479 Error= 214758 0 (1.45852e+06,1.04377e+06) 
....................................
Epoch 480 Error= 214720 0 (1.42859e+06,1.03578e+06) 
 counting_train_errors....................................

train1_NErrors= 62824/1.6096e+06 3.90307
Class01= 2829/1.54576e+06	0.183017
Class11= 59995/63841	93.9757

 counting_test_errors.........

test1_NErrors= 16220/404185 4.01301
Class01= 772/387656	0.199146
Class11= 15448/16529	93.46

....................................
Epoch 481 Error= 214778 0 (1.43153e+06,1.04716e+06) 
....................................
Epoch 482 Error= 214566 0 (1.43019e+06,1.03754e+06) 
....................................
Epoch 483 Error= 214697 0 (1.43811e+06,1.04149e+06) 
....................................
Epoch 484 Error= 214629 0 (1.44889e+06,1.03744e+06) 
....................................
Epoch 485 Error= 214619 0 (1.41943e+06,1.04368e+06) 
....................................
Epoch 486 Error= 214630 0 (1.4232e+06,1.04125e+06) 
....................................
Epoch 487 Error= 214619 0 (1.43086e+06,1.04751e+06) 
....................................
Epoch 488 Error= 214680 0 (1.42951e+06,1.03334e+06) 
....................................
Epoch 489 Error= 214539 0 (1.42157e+06,1.04934e+06) 
....................................
Epoch 490 Error= 214667 0 (1.43587e+06,1.05597e+06) 
 counting_train_errors....................................

train1_NErrors= 62906/1.6096e+06 3.90817
Class01= 1983/1.54576e+06	0.128286
Class11= 60923/63841	95.4293

 counting_test_errors.........

test1_NErrors= 16232/404185 4.01598
Class01= 546/387656	0.140847
Class11= 15686/16529	94.8999

....................................
Epoch 491 Error= 214551 0 (1.43031e+06,1.03975e+06) 
....................................
Epoch 492 Error= 214555 0 (1.40107e+06,1.04318e+06) 
....................................
Epoch 493 Error= 214573 0 (1.39484e+06,1.04629e+06) 
....................................
Epoch 494 Error= 214494 0 (1.40935e+06,1.0415e+06) 
....................................
Epoch 495 Error= 214495 0 (1.41059e+06,1.0491e+06) 
....................................
Epoch 496 Error= 214488 0 (1.42493e+06,1.05679e+06) 
....................................
Epoch 497 Error= 214562 0 (1.38571e+06,1.035e+06) 
....................................
Epoch 498 Error= 214569 0 (1.4138e+06,1.05803e+06) 
....................................
Epoch 499 Error= 214529 0 (1.41707e+06,1.05168e+06) 
....................................
Epoch 500 Error= 214496 0 (1.37687e+06,1.04895e+06) 
 counting_train_errors....................................

train1_NErrors= 62890/1.6096e+06 3.90717
Class01= 1977/1.54576e+06	0.127898
Class11= 60913/63841	95.4136

 counting_test_errors.........

test1_NErrors= 16218/404185 4.01252
Class01= 550/387656	0.141878
Class11= 15668/16529	94.791

....................................
Epoch 501 Error= 214444 0 (1.40497e+06,1.05523e+06) 
....................................
Epoch 502 Error= 214561 0 (1.37893e+06,1.05311e+06) 
....................................
Epoch 503 Error= 214517 0 (1.37034e+06,1.0585e+06) 
....................................
Epoch 504 Error= 214463 0 (1.37465e+06,1.04918e+06) 
....................................
Epoch 505 Error= 214481 0 (1.36985e+06,1.05205e+06) 
....................................
Epoch 506 Error= 214417 0 (1.36889e+06,1.05399e+06) 
....................................
Epoch 507 Error= 214426 0 (1.37842e+06,1.04713e+06) 
....................................
Epoch 508 Error= 214438 0 (1.37739e+06,1.05277e+06) 
....................................
Epoch 509 Error= 214372 0 (1.37505e+06,1.06091e+06) 
....................................
Epoch 510 Error= 214358 0 (1.39585e+06,1.05906e+06) 
 counting_train_errors....................................

train1_NErrors= 62853/1.6096e+06 3.90488
Class01= 3331/1.54576e+06	0.215492
Class11= 59522/63841	93.2348

 counting_test_errors.........

test1_NErrors= 16275/404185 4.02662
Class01= 923/387656	0.238098
Class11= 15352/16529	92.8792

....................................
Epoch 511 Error= 214389 0 (1.36878e+06,1.05079e+06) 
....................................
Epoch 512 Error= 214377 0 (1.36031e+06,1.04962e+06) 
....................................
Epoch 513 Error= 214486 0 (1.36399e+06,1.04562e+06) 
....................................
Epoch 514 Error= 214388 0 (1.35776e+06,1.05693e+06) 
....................................
Epoch 515 Error= 214367 0 (1.36927e+06,1.06158e+06) 
....................................
Epoch 516 Error= 214337 0 (1.35582e+06,1.05941e+06) 
....................................
Epoch 517 Error= 214291 0 (1.37738e+06,1.0663e+06) 
....................................
Epoch 518 Error= 214331 0 (1.34285e+06,1.05562e+06) 
....................................
Epoch 519 Error= 214301 0 (1.34442e+06,1.06656e+06) 
....................................
Epoch 520 Error= 214338 0 (1.34639e+06,1.05311e+06) 
 counting_train_errors....................................

train1_NErrors= 62851/1.6096e+06 3.90475
Class01= 1880/1.54576e+06	0.121623
Class11= 60971/63841	95.5045

 counting_test_errors.........

test1_NErrors= 16260/404185 4.02291
Class01= 532/387656	0.137235
Class11= 15728/16529	95.154

....................................
Epoch 521 Error= 214363 0 (1.31051e+06,1.06454e+06) 
....................................
Epoch 522 Error= 214293 0 (1.32387e+06,1.05405e+06) 
....................................
Epoch 523 Error= 214355 0 (1.32358e+06,1.06324e+06) 
....................................
Epoch 524 Error= 214345 0 (1.31659e+06,1.04763e+06) 
....................................
Epoch 525 Error= 214255 0 (1.33228e+06,1.06144e+06) 
....................................
Epoch 526 Error= 214314 0 (1.33499e+06,1.0637e+06) 
....................................
Epoch 527 Error= 214385 0 (1.31027e+06,1.05663e+06) 
....................................
Epoch 528 Error= 214353 0 (1.31899e+06,1.06269e+06) 
....................................
Epoch 529 Error= 214275 0 (1.31979e+06,1.05641e+06) 
....................................
Epoch 530 Error= 214216 0 (1.30927e+06,1.0639e+06) 
 counting_train_errors....................................

train1_NErrors= 62848/1.6096e+06 3.90457
Class01= 3582/1.54576e+06	0.23173
Class11= 59266/63841	92.8338

 counting_test_errors.........

test1_NErrors= 16261/404185 4.02316
Class01= 986/387656	0.254349
Class11= 15275/16529	92.4133

....................................
Epoch 531 Error= 214187 0 (1.32447e+06,1.07184e+06) 
....................................
Epoch 532 Error= 214243 0 (1.30294e+06,1.06113e+06) 
....................................
Epoch 533 Error= 214245 0 (1.29631e+06,1.07771e+06) 
....................................
Epoch 534 Error= 214147 0 (1.28429e+06,1.06037e+06) 
....................................
Epoch 535 Error= 214212 0 (1.29543e+06,1.07135e+06) 
....................................
Epoch 536 Error= 214155 0 (1.29084e+06,1.06845e+06) 
....................................
Epoch 537 Error= 214131 0 (1.2788e+06,1.07448e+06) 
....................................
Epoch 538 Error= 214175 0 (1.28134e+06,1.06966e+06) 
....................................
Epoch 539 Error= 214118 0 (1.28896e+06,1.0661e+06) 
....................................
Epoch 540 Error= 214172 0 (1.28359e+06,1.08306e+06) 
 counting_train_errors....................................

train1_NErrors= 62859/1.6096e+06 3.90525
Class01= 3098/1.54576e+06	0.200419
Class11= 59761/63841	93.6091

 counting_test_errors.........

test1_NErrors= 16240/404185 4.01796
Class01= 845/387656	0.217977
Class11= 15395/16529	93.1393

....................................
Epoch 541 Error= 214149 0 (1.27976e+06,1.07644e+06) 
....................................
Epoch 542 Error= 214166 0 (1.26457e+06,1.07151e+06) 
....................................
Epoch 543 Error= 214031 0 (1.27033e+06,1.08697e+06) 
....................................
Epoch 544 Error= 214120 0 (1.25691e+06,1.07925e+06) 
....................................
Epoch 545 Error= 214223 0 (1.24526e+06,1.07534e+06) 
....................................
Epoch 546 Error= 214173 0 (1.25022e+06,1.07112e+06) 
....................................
Epoch 547 Error= 214142 0 (1.23314e+06,1.07354e+06) 
....................................
Epoch 548 Error= 214035 0 (1.23024e+06,1.07886e+06) 
....................................
Epoch 549 Error= 214232 0 (1.2354e+06,1.06728e+06) 
....................................
Epoch 550 Error= 214155 0 (1.22348e+06,1.07294e+06) 
 counting_train_errors....................................

train1_NErrors= 62795/1.6096e+06 3.90127
Class01= 2480/1.54576e+06	0.160439
Class11= 60315/63841	94.4769

 counting_test_errors.........

test1_NErrors= 16260/404185 4.02291
Class01= 714/387656	0.184184
Class11= 15546/16529	94.0529

....................................
Epoch 551 Error= 214039 0 (1.2253e+06,1.07122e+06) 
....................................
Epoch 552 Error= 214026 0 (1.20193e+06,1.07291e+06) 
....................................
Epoch 553 Error= 214080 0 (1.19052e+06,1.08149e+06) 
....................................
Epoch 554 Error= 213983 0 (1.21096e+06,1.08319e+06) 
....................................
Epoch 555 Error= 213930 0 (1.19692e+06,1.07789e+06) 
....................................
Epoch 556 Error= 214090 0 (1.21614e+06,1.08713e+06) 
....................................
Epoch 557 Error= 213983 0 (1.1797e+06,1.08777e+06) 
....................................
Epoch 558 Error= 214025 0 (1.19859e+06,1.089e+06) 
....................................
Epoch 559 Error= 214000 0 (1.19751e+06,1.0786e+06) 
....................................
Epoch 560 Error= 213951 0 (1.18797e+06,1.09023e+06) 
 counting_train_errors....................................

train1_NErrors= 62904/1.6096e+06 3.90804
Class01= 3098/1.54576e+06	0.200419
Class11= 59806/63841	93.6796

 counting_test_errors.........

test1_NErrors= 16272/404185 4.02588
Class01= 853/387656	0.22004
Class11= 15419/16529	93.2845

....................................
Epoch 561 Error= 213974 0 (1.18567e+06,1.09498e+06) 
....................................
Epoch 562 Error= 213935 0 (1.16437e+06,1.08922e+06) 
....................................
Epoch 563 Error= 213985 0 (1.17186e+06,1.08392e+06) 
....................................
Epoch 564 Error= 214011 0 (1.17017e+06,1.09073e+06) 
....................................
Epoch 565 Error= 213952 0 (1.15519e+06,1.0861e+06) 
....................................
Epoch 566 Error= 213889 0 (1.14508e+06,1.09097e+06) 
....................................
Epoch 567 Error= 214365 0 (1.18626e+06,1.09096e+06) 
....................................
Epoch 568 Error= 213940 0 (1.11056e+06,1.08677e+06) 
....................................
Epoch 569 Error= 213962 0 (1.10035e+06,1.08995e+06) 
....................................
Epoch 570 Error= 213910 0 (1.1131e+06,1.07826e+06) 
 counting_train_errors....................................

train1_NErrors= 62782/1.6096e+06 3.90046
Class01= 2088/1.54576e+06	0.135079
Class11= 60694/63841	95.0706

 counting_test_errors.........

test1_NErrors= 16253/404185 4.02118
Class01= 605/387656	0.156066
Class11= 15648/16529	94.67

....................................
Epoch 571 Error= 213884 0 (1.11606e+06,1.09172e+06) 
....................................
Epoch 572 Error= 213838 0 (1.12757e+06,1.09164e+06) 
....................................
Epoch 573 Error= 213930 0 (1.10578e+06,1.09343e+06) 
....................................
Epoch 574 Error= 213925 0 (1.12065e+06,1.09441e+06) 
....................................
Epoch 575 Error= 213726 0 (1.10538e+06,1.0996e+06) 
....................................
Epoch 576 Error= 213906 0 (1.10151e+06,1.10123e+06) 
....................................
Epoch 577 Error= 213822 0 (1.08904e+06,1.09564e+06) 
....................................
Epoch 578 Error= 213796 0 (1.10065e+06,1.10247e+06) 
....................................
Epoch 579 Error= 213870 0 (1.0855e+06,1.09491e+06) 
....................................
Epoch 580 Error= 213897 0 (1.07217e+06,1.09575e+06) 
 counting_train_errors....................................

train1_NErrors= 62805/1.6096e+06 3.90189
Class01= 1633/1.54576e+06	0.105644
Class11= 61172/63841	95.8193

 counting_test_errors.........

test1_NErrors= 16253/404185 4.02118
Class01= 463/387656	0.119436
Class11= 15790/16529	95.5291

....................................
Epoch 581 Error= 213838 0 (1.08536e+06,1.08824e+06) 
....................................
Epoch 582 Error= 213837 0 (1.06951e+06,1.10399e+06) 
....................................
Epoch 583 Error= 216220 0 (1.18234e+06,1.07417e+06) 
....................................
Epoch 584 Error= 214917 0 (701492,1.06424e+06) 
....................................
Epoch 585 Error= 213969 0 (882569,1.06845e+06) 
....................................
Epoch 586 Error= 213853 0 (902879,1.07985e+06) 
....................................
Epoch 587 Error= 213838 0 (914214,1.08505e+06) 
....................................
Epoch 588 Error= 213917 0 (934557,1.08623e+06) 
....................................
Epoch 589 Error= 213699 0 (947203,1.09253e+06) 
....................................
Epoch 590 Error= 213791 0 (949406,1.09454e+06) 
 counting_train_errors....................................

train1_NErrors= 62826/1.6096e+06 3.9032
Class01= 2100/1.54576e+06	0.135855
Class11= 60726/63841	95.1207

 counting_test_errors.........

test1_NErrors= 16259/404185 4.02266
Class01= 605/387656	0.156066
Class11= 15654/16529	94.7063

....................................
Epoch 591 Error= 213759 0 (952837,1.10621e+06) 
....................................
Epoch 592 Error= 213696 0 (967334,1.09983e+06) 
....................................
Epoch 593 Error= 213747 0 (953335,1.10293e+06) 
....................................
Epoch 594 Error= 213631 0 (962276,1.11163e+06) 
....................................
Epoch 595 Error= 213734 0 (963826,1.10106e+06) 
....................................
Epoch 596 Error= 213746 0 (959887,1.10703e+06) 
....................................
Epoch 597 Error= 213721 0 (951946,1.09407e+06) 
....................................
Epoch 598 Error= 213711 0 (947197,1.10649e+06) 
....................................
Epoch 599 Error= 213663 0 (947560,1.10858e+06) 
....................................
Epoch 600 Error= 213662 0 (949867,1.11131e+06) 
 counting_train_errors....................................

train1_NErrors= 62769/1.6096e+06 3.89966
Class01= 3084/1.54576e+06	0.199513
Class11= 59685/63841	93.4901

 counting_test_errors.........

test1_NErrors= 16275/404185 4.02662
Class01= 890/387656	0.229585
Class11= 15385/16529	93.0788

....................................
Epoch 601 Error= 213739 0 (948646,1.11106e+06) 
....................................
Epoch 602 Error= 213720 0 (955735,1.11008e+06) 
....................................
Epoch 603 Error= 213620 0 (941017,1.10465e+06) 
....................................
Epoch 604 Error= 213594 0 (942587,1.11804e+06) 
....................................
Epoch 605 Error= 213776 0 (959190,1.10432e+06) 
....................................
Epoch 606 Error= 213594 0 (948726,1.11574e+06) 
....................................
Epoch 607 Error= 213783 0 (973399,1.10736e+06) 
....................................
Epoch 608 Error= 213642 0 (932773,1.09724e+06) 
....................................
Epoch 609 Error= 213649 0 (928917,1.11182e+06) 
....................................
Epoch 610 Error= 213709 0 (933124,1.10543e+06) 
 counting_train_errors....................................

train1_NErrors= 62777/1.6096e+06 3.90015
Class01= 2472/1.54576e+06	0.159921
Class11= 60305/63841	94.4612

 counting_test_errors.........

test1_NErrors= 16267/404185 4.02464
Class01= 712/387656	0.183668
Class11= 15555/16529	94.1073

....................................
Epoch 611 Error= 213679 0 (931320,1.10691e+06) 
....................................
Epoch 612 Error= 213539 0 (920757,1.10675e+06) 
....................................
Epoch 613 Error= 213503 0 (898990,1.1188e+06) 
....................................
Epoch 614 Error= 213650 0 (988157,1.11328e+06) 
....................................
Epoch 615 Error= 213511 0 (908073,1.12073e+06) 
....................................
Epoch 616 Error= 213551 0 (903017,1.13406e+06) 
....................................
Epoch 617 Error= 213517 0 (900428,1.11189e+06) 
....................................
Epoch 618 Error= 213533 0 (890148,1.11848e+06) 
....................................
Epoch 619 Error= 213651 0 (917144,1.1138e+06) 
....................................
Epoch 620 Error= 213456 0 (881658,1.12028e+06) 
 counting_train_errors....................................

train1_NErrors= 62684/1.6096e+06 3.89438
Class01= 2570/1.54576e+06	0.166261
Class11= 60114/63841	94.1621

 counting_test_errors.........

test1_NErrors= 16243/404185 4.0187
Class01= 733/387656	0.189085
Class11= 15510/16529	93.8351

....................................
Epoch 621 Error= 213553 0 (881568,1.13277e+06) 
....................................
Epoch 622 Error= 213633 0 (897988,1.11501e+06) 
....................................
Epoch 623 Error= 213551 0 (886339,1.11056e+06) 
....................................
Epoch 624 Error= 213630 0 (956183,1.11208e+06) 
....................................
Epoch 625 Error= 213592 0 (908784,1.12171e+06) 
....................................
Epoch 626 Error= 213471 0 (840403,1.11962e+06) 
....................................
Epoch 627 Error= 213332 0 (844474,1.12231e+06) 
....................................
Epoch 628 Error= 213442 0 (864634,1.11094e+06) 
....................................
Epoch 629 Error= 213381 0 (851694,1.12253e+06) 
....................................
Epoch 630 Error= 213410 0 (857048,1.11805e+06) 
 counting_train_errors....................................

train1_NErrors= 62699/1.6096e+06 3.89531
Class01= 1965/1.54576e+06	0.127122
Class11= 60734/63841	95.1332

 counting_test_errors.........

test1_NErrors= 16237/404185 4.01722
Class01= 579/387656	0.149359
Class11= 15658/16529	94.7305

....................................
Epoch 631 Error= 213451 0 (864584,1.12242e+06) 
....................................
Epoch 632 Error= 213511 0 (869855,1.13272e+06) 
....................................
Epoch 633 Error= 213450 0 (845079,1.12234e+06) 
....................................
Epoch 634 Error= 213359 0 (835372,1.12658e+06) 
....................................
Epoch 635 Error= 213394 0 (844920,1.1319e+06) 
....................................
Epoch 636 Error= 213371 0 (857025,1.12742e+06) 
....................................
Epoch 637 Error= 213453 0 (812568,1.12302e+06) 
....................................
Epoch 638 Error= 213649 0 (921217,1.12316e+06) 
....................................
Epoch 639 Error= 213329 0 (822312,1.13432e+06) 
....................................
Epoch 640 Error= 213373 0 (830165,1.11876e+06) 
 counting_train_errors....................................

train1_NErrors= 62775/1.6096e+06 3.90003
Class01= 1520/1.54576e+06	0.0983334
Class11= 61255/63841	95.9493

 counting_test_errors.........

test1_NErrors= 16264/404185 4.0239
Class01= 451/387656	0.11634
Class11= 15813/16529	95.6682

....................................
Epoch 641 Error= 213432 0 (821949,1.13537e+06) 
....................................
Epoch 642 Error= 213338 0 (814912,1.12355e+06) 
....................................
Epoch 643 Error= 213320 0 (809534,1.12711e+06) 
....................................
Epoch 644 Error= 213490 0 (828940,1.1299e+06) 
....................................
Epoch 645 Error= 213365 0 (810523,1.13511e+06) 
....................................
Epoch 646 Error= 213320 0 (807216,1.12469e+06) 
....................................
Epoch 647 Error= 213278 0 (797732,1.12786e+06) 
....................................
Epoch 648 Error= 213317 0 (808426,1.11162e+06) 
....................................
Epoch 649 Error= 213275 0 (805308,1.12879e+06) 
....................................
Epoch 650 Error= 213293 0 (814371,1.13041e+06) 
 counting_train_errors....................................

train1_NErrors= 62692/1.6096e+06 3.89487
Class01= 2655/1.54576e+06	0.17176
Class11= 60037/63841	94.0414

 counting_test_errors.........

test1_NErrors= 16248/404185 4.01994
Class01= 756/387656	0.195018
Class11= 15492/16529	93.7262

....................................
Epoch 651 Error= 213587 0 (936082,1.14521e+06) 
....................................
Epoch 652 Error= 213293 0 (782429,1.1219e+06) 
....................................
Epoch 653 Error= 213234 0 (797451,1.1496e+06) 
....................................
Epoch 654 Error= 215253 0 (970474,1.10273e+06) 
....................................
Epoch 655 Error= 213372 0 (726297,1.10749e+06) 
....................................
Epoch 656 Error= 213292 0 (753708,1.12582e+06) 
....................................
Epoch 657 Error= 213240 0 (738076,1.11859e+06) 
....................................
Epoch 658 Error= 213269 0 (743492,1.12701e+06) 
....................................
Epoch 659 Error= 213296 0 (775127,1.12592e+06) 
....................................
Epoch 660 Error= 213179 0 (744469,1.12299e+06) 
 counting_train_errors....................................

train1_NErrors= 62747/1.6096e+06 3.89829
Class01= 1573/1.54576e+06	0.101762
Class11= 61174/63841	95.8224

 counting_test_errors.........

test1_NErrors= 16257/404185 4.02217
Class01= 464/387656	0.119694
Class11= 15793/16529	95.5472

....................................
Epoch 661 Error= 213312 0 (783163,1.12754e+06) 
....................................
Epoch 662 Error= 213213 0 (738887,1.12434e+06) 
....................................
Epoch 663 Error= 213197 0 (756764,1.11925e+06) 
....................................
Epoch 664 Error= 213193 0 (759875,1.13784e+06) 
....................................
Epoch 665 Error= 213421 0 (870317,1.11734e+06) 
....................................
Epoch 666 Error= 213288 0 (713509,1.145e+06) 
....................................
Epoch 667 Error= 213136 0 (745702,1.13653e+06) 
....................................
Epoch 668 Error= 213229 0 (756252,1.13276e+06) 
....................................
Epoch 669 Error= 213179 0 (752611,1.13192e+06) 
....................................
Epoch 670 Error= 213322 0 (805866,1.13178e+06) 
 counting_train_errors....................................

train1_NErrors= 62737/1.6096e+06 3.89767
Class01= 2095/1.54576e+06	0.135532
Class11= 60642/63841	94.9891

 counting_test_errors.........

test1_NErrors= 16271/404185 4.02563
Class01= 614/387656	0.158388
Class11= 15657/16529	94.7244

....................................
Epoch 671 Error= 214809 0 (1.03459e+06,1.10985e+06) 
....................................
Epoch 672 Error= 213226 0 (697130,1.12834e+06) 
....................................
Epoch 673 Error= 213230 0 (701815,1.11931e+06) 
....................................
Epoch 674 Error= 213149 0 (714898,1.12782e+06) 
....................................
Epoch 675 Error= 213102 0 (717747,1.14159e+06) 
....................................
Epoch 676 Error= 213171 0 (711294,1.1332e+06) 
....................................
Epoch 677 Error= 213089 0 (730228,1.13455e+06) 
....................................
Epoch 678 Error= 213104 0 (712683,1.14119e+06) 
....................................
Epoch 679 Error= 213308 0 (751379,1.12067e+06) 
....................................
Epoch 680 Error= 213151 0 (729774,1.13089e+06) 
 counting_train_errors....................................

train1_NErrors= 62639/1.6096e+06 3.89158
Class01= 2403/1.54576e+06	0.155457
Class11= 60236/63841	94.3532

 counting_test_errors.........

test1_NErrors= 16218/404185 4.01252
Class01= 687/387656	0.177219
Class11= 15531/16529	93.9621

....................................
Epoch 681 Error= 213159 0 (729822,1.13522e+06) 
....................................
Epoch 682 Error= 213162 0 (804517,1.13955e+06) 
....................................
Epoch 683 Error= 212980 0 (713558,1.12774e+06) 
....................................
Epoch 684 Error= 212998 0 (725609,1.14184e+06) 
....................................
Epoch 685 Error= 213097 0 (725404,1.14009e+06) 
....................................
Epoch 686 Error= 212991 0 (717915,1.13995e+06) 
....................................
Epoch 687 Error= 213176 0 (864142,1.13814e+06) 
....................................
Epoch 688 Error= 213048 0 (685718,1.15219e+06) 
....................................
Epoch 689 Error= 213078 0 (700942,1.14985e+06) 
....................................
Epoch 690 Error= 213092 0 (716623,1.12822e+06) 
 counting_train_errors....................................

train1_NErrors= 62710/1.6096e+06 3.89599
Class01= 2474/1.54576e+06	0.160051
Class11= 60236/63841	94.3532

 counting_test_errors.........

test1_NErrors= 16243/404185 4.0187
Class01= 702/387656	0.181088
Class11= 15541/16529	94.0226

....................................
Epoch 691 Error= 213068 0 (717764,1.12978e+06) 
....................................
Epoch 692 Error= 213051 0 (712277,1.13823e+06) 
....................................
Epoch 693 Error= 213073 0 (701622,1.14043e+06) 
....................................
Epoch 694 Error= 212957 0 (713029,1.13092e+06) 
....................................
Epoch 695 Error= 213044 0 (718543,1.13139e+06) 
....................................
Epoch 696 Error= 213168 0 (873420,1.14792e+06) 
....................................
Epoch 697 Error= 212961 0 (707834,1.13795e+06) 
....................................
Epoch 698 Error= 212972 0 (723406,1.14504e+06) 
....................................
Epoch 699 Error= 212939 0 (710970,1.15648e+06) 
....................................
Epoch 700 Error= 213017 0 (709205,1.12938e+06) 
 counting_train_errors....................................

train1_NErrors= 62624/1.6096e+06 3.89065
Class01= 2817/1.54576e+06	0.18224
Class11= 59807/63841	93.6812

 counting_test_errors.........

test1_NErrors= 16237/404185 4.01722
Class01= 789/387656	0.203531
Class11= 15448/16529	93.46

....................................
Epoch 701 Error= 212938 0 (701982,1.14748e+06) 
....................................
Epoch 702 Error= 213325 0 (804976,1.12746e+06) 
....................................
Epoch 703 Error= 212961 0 (709137,1.12559e+06) 
....................................
Epoch 704 Error= 212949 0 (698883,1.14079e+06) 
....................................
Epoch 705 Error= 212993 0 (715951,1.14163e+06) 
....................................
Epoch 706 Error= 212915 0 (702400,1.15493e+06) 
....................................
Epoch 707 Error= 213011 0 (725580,1.14609e+06) 
....................................
Epoch 708 Error= 212962 0 (716469,1.14544e+06) 
....................................
Epoch 709 Error= 212807 0 (709199,1.13777e+06) 
....................................
Epoch 710 Error= 212958 0 (707637,1.14487e+06) 
 counting_train_errors....................................

train1_NErrors= 62688/1.6096e+06 3.89462
Class01= 2499/1.54576e+06	0.161668
Class11= 60189/63841	94.2795

 counting_test_errors.........

test1_NErrors= 16238/404185 4.01747
Class01= 707/387656	0.182378
Class11= 15531/16529	93.9621

....................................
Epoch 711 Error= 213104 0 (782516,1.14003e+06) 
....................................
Epoch 712 Error= 212925 0 (703744,1.14243e+06) 
....................................
Epoch 713 Error= 212847 0 (714999,1.15658e+06) 
....................................
Epoch 714 Error= 212838 0 (698415,1.15802e+06) 
....................................
Epoch 715 Error= 217862 0 (1.29092e+06,1.12193e+06) 
....................................
Epoch 716 Error= 213743 0 (483440,1.07844e+06) 
....................................
Epoch 717 Error= 213178 0 (581625,1.11618e+06) 
....................................
Epoch 718 Error= 212995 0 (606340,1.1501e+06) 
....................................
Epoch 719 Error= 212962 0 (616850,1.12178e+06) 
....................................
Epoch 720 Error= 212824 0 (641076,1.15287e+06) 
 counting_train_errors....................................

train1_NErrors= 62772/1.6096e+06 3.89984
Class01= 4105/1.54576e+06	0.265565
Class11= 58667/63841	91.8955

 counting_test_errors.........

test1_NErrors= 16252/404185 4.02093
Class01= 1118/387656	0.2884
Class11= 15134/16529	91.5603

....................................
Epoch 721 Error= 212873 0 (641326,1.13667e+06) 
....................................
Epoch 722 Error= 212856 0 (636861,1.15604e+06) 
....................................
Epoch 723 Error= 212875 0 (646039,1.1475e+06) 
....................................
Epoch 724 Error= 212886 0 (660680,1.14729e+06) 
....................................
Epoch 725 Error= 212815 0 (651917,1.14707e+06) 
....................................
Epoch 726 Error= 212933 0 (714336,1.15723e+06) 
....................................
Epoch 727 Error= 212836 0 (657337,1.14608e+06) 
....................................
Epoch 728 Error= 212865 0 (658198,1.15136e+06) 
....................................
Epoch 729 Error= 213880 0 (1.17666e+06,1.14197e+06) 
....................................
Epoch 730 Error= 213057 0 (597452,1.13339e+06) 
 counting_train_errors....................................

train1_NErrors= 62626/1.6096e+06 3.89077
Class01= 2610/1.54576e+06	0.168849
Class11= 60016/63841	94.0086

 counting_test_errors.........

test1_NErrors= 16234/404185 4.01648
Class01= 731/387656	0.188569
Class11= 15503/16529	93.7927

....................................
Epoch 731 Error= 212864 0 (626123,1.14594e+06) 
....................................
Epoch 732 Error= 212847 0 (638706,1.14844e+06) 
....................................
Epoch 733 Error= 212712 0 (651838,1.14746e+06) 
....................................
Epoch 734 Error= 212723 0 (650282,1.15364e+06) 
....................................
Epoch 735 Error= 212818 0 (638128,1.14777e+06) 
....................................
Epoch 736 Error= 212669 0 (665246,1.14314e+06) 
....................................
Epoch 737 Error= 212814 0 (656477,1.15015e+06) 
....................................
Epoch 738 Error= 212742 0 (656559,1.13932e+06) 
....................................
Epoch 739 Error= 212763 0 (658721,1.14663e+06) 
....................................
Epoch 740 Error= 212686 0 (653696,1.17714e+06) 
 counting_train_errors....................................

train1_NErrors= 62586/1.6096e+06 3.88829
Class01= 2597/1.54576e+06	0.168008
Class11= 59989/63841	93.9663

 counting_test_errors.........

test1_NErrors= 16220/404185 4.01301
Class01= 732/387656	0.188827
Class11= 15488/16529	93.702

....................................
Epoch 741 Error= 212728 0 (664752,1.1636e+06) 
....................................
Epoch 742 Error= 212705 0 (663055,1.15078e+06) 
....................................
Epoch 743 Error= 212883 0 (677440,1.16547e+06) 
....................................
Epoch 744 Error= 212905 0 (702521,1.16179e+06) 
....................................
Epoch 745 Error= 219753 0 (1.61312e+06,1.04499e+06) 
....................................
Epoch 746 Error= 217177 0 (235796,1.0829e+06) 
....................................
Epoch 747 Error= 216178 0 (249008,1.09127e+06) 
....................................
Epoch 748 Error= 215678 0 (273897,1.10265e+06) 
....................................
Epoch 749 Error= 215411 0 (287837,1.11339e+06) 
....................................
Epoch 750 Error= 215249 0 (302438,1.11069e+06) 
 counting_train_errors....................................

train1_NErrors= 62893/1.6096e+06 3.90736
Class01= 2858/1.54576e+06	0.184893
Class11= 60035/63841	94.0383

 counting_test_errors.........

test1_NErrors= 16239/404185 4.01771
Class01= 806/387656	0.207916
Class11= 15433/16529	93.3692

....................................
Epoch 751 Error= 215031 0 (313536,1.1072e+06) 
....................................
Epoch 752 Error= 214802 0 (324364,1.14092e+06) 
....................................
Epoch 753 Error= 214884 0 (337387,1.12032e+06) 
....................................
Epoch 754 Error= 214707 0 (340802,1.11783e+06) 
....................................
Epoch 755 Error= 214548 0 (351218,1.15868e+06) 
....................................
Epoch 756 Error= 214410 0 (360439,1.15074e+06) 
....................................
Epoch 757 Error= 214424 0 (368865,1.1694e+06) 
....................................
Epoch 758 Error= 214262 0 (371684,1.17462e+06) 
....................................
Epoch 759 Error= 214204 0 (384699,1.15941e+06) 
....................................
Epoch 760 Error= 214057 0 (407487,1.15813e+06) 
 counting_train_errors....................................

train1_NErrors= 62820/1.6096e+06 3.90283
Class01= 1358/1.54576e+06	0.0878531
Class11= 61462/63841	96.2736

 counting_test_errors.........

test1_NErrors= 16268/404185 4.02489
Class01= 412/387656	0.10628
Class11= 15856/16529	95.9284

....................................
Epoch 761 Error= 214064 0 (411679,1.15721e+06) 
....................................
Epoch 762 Error= 213903 0 (423379,1.17053e+06) 
....................................
Epoch 763 Error= 213858 0 (451544,1.1619e+06) 
....................................
Epoch 764 Error= 213786 0 (463403,1.15932e+06) 
....................................
Epoch 765 Error= 213708 0 (479243,1.15258e+06) 
....................................
Epoch 766 Error= 213553 0 (497683,1.17358e+06) 
....................................
Epoch 767 Error= 213374 0 (512286,1.15574e+06) 
....................................
Epoch 768 Error= 213318 0 (535767,1.18066e+06) 
....................................
Epoch 769 Error= 213181 0 (557654,1.16726e+06) 
....................................
Epoch 770 Error= 213072 0 (572595,1.17546e+06) 
 counting_train_errors....................................

train1_NErrors= 62650/1.6096e+06 3.89226
Class01= 2736/1.54576e+06	0.177
Class11= 59914/63841	93.8488

 counting_test_errors.........

test1_NErrors= 16223/404185 4.01376
Class01= 745/387656	0.192181
Class11= 15478/16529	93.6415

....................................
Epoch 771 Error= 213065 0 (587854,1.17256e+06) 
....................................
Epoch 772 Error= 213057 0 (605885,1.17711e+06) 
....................................
Epoch 773 Error= 212877 0 (624782,1.1814e+06) 
....................................
Epoch 774 Error= 212927 0 (619037,1.16999e+06) 
....................................
Epoch 775 Error= 212916 0 (632571,1.17686e+06) 
....................................
Epoch 776 Error= 212909 0 (669436,1.17112e+06) 
....................................
Epoch 777 Error= 212847 0 (623244,1.18467e+06) 
....................................
Epoch 778 Error= 212750 0 (632878,1.1761e+06) 
....................................
Epoch 779 Error= 212969 0 (640819,1.18728e+06) 
....................................
Epoch 780 Error= 212783 0 (634603,1.18149e+06) 
 counting_train_errors....................................

train1_NErrors= 62667/1.6096e+06 3.89332
Class01= 1672/1.54576e+06	0.108167
Class11= 60995/63841	95.542

 counting_test_errors.........

test1_NErrors= 16242/404185 4.01846
Class01= 485/387656	0.125111
Class11= 15757/16529	95.3294

....................................
Epoch 781 Error= 212754 0 (638541,1.17365e+06) 
....................................
Epoch 782 Error= 212775 0 (644847,1.18577e+06) 
....................................
Epoch 783 Error= 212678 0 (639671,1.17243e+06) 
....................................
Epoch 784 Error= 212717 0 (651997,1.1912e+06) 
....................................
Epoch 785 Error= 212738 0 (657324,1.19397e+06) 
....................................
Epoch 786 Error= 212701 0 (654976,1.17291e+06) 
....................................
Epoch 787 Error= 212725 0 (645625,1.17814e+06) 
....................................
Epoch 788 Error= 212590 0 (650758,1.18203e+06) 
....................................
Epoch 789 Error= 212598 0 (668585,1.19311e+06) 
....................................
Epoch 790 Error= 212553 0 (645408,1.17432e+06) 
 counting_train_errors....................................

train1_NErrors= 62613/1.6096e+06 3.88997
Class01= 3036/1.54576e+06	0.196408
Class11= 59577/63841	93.3209

 counting_test_errors.........

test1_NErrors= 16239/404185 4.01771
Class01= 836/387656	0.215655
Class11= 15403/16529	93.1877

....................................
Epoch 791 Error= 212654 0 (657654,1.2004e+06) 
....................................
Epoch 792 Error= 212636 0 (666042,1.19561e+06) 
....................................
Epoch 793 Error= 212610 0 (659981,1.18481e+06) 
....................................
Epoch 794 Error= 212763 0 (665782,1.16809e+06) 
....................................
Epoch 795 Error= 212686 0 (665361,1.18069e+06) 
....................................
Epoch 796 Error= 212467 0 (661992,1.18155e+06) 
....................................
Epoch 797 Error= 212813 0 (796614,1.17048e+06) 
....................................
Epoch 798 Error= 212616 0 (654191,1.19643e+06) 
....................................
Epoch 799 Error= 212687 0 (834865,1.17402e+06) 
....................................
Epoch 800 Error= 212545 0 (652540,1.18179e+06) 
 counting_train_errors....................................

train1_NErrors= 62683/1.6096e+06 3.89431
Class01= 1764/1.54576e+06	0.114118
Class11= 60919/63841	95.423

 counting_test_errors.........

test1_NErrors= 16230/404185 4.01549
Class01= 498/387656	0.128464
Class11= 15732/16529	95.1782

....................................
Epoch 801 Error= 212506 0 (651406,1.17912e+06) 
....................................
Epoch 802 Error= 212568 0 (654928,1.19202e+06) 
....................................
Epoch 803 Error= 212610 0 (664163,1.18817e+06) 
....................................
Epoch 804 Error= 212443 0 (658505,1.1872e+06) 
....................................
Epoch 805 Error= 212469 0 (671647,1.18213e+06) 
....................................
Epoch 806 Error= 212510 0 (669760,1.19178e+06) 
....................................
Epoch 807 Error= 212445 0 (663123,1.18553e+06) 
....................................
Epoch 808 Error= 218001 0 (4.14479e+07,1.1104e+06) 
....................................
Epoch 809 Error= 227734 0 (1462.95,697054) 
....................................
Epoch 810 Error= 223132 0 (2160.74,797501) 
 counting_train_errors....................................

train1_NErrors= 63310/1.6096e+06 3.93327
Class01= 875/1.54576e+06	0.0566064
Class11= 62435/63841	97.7977

 counting_test_errors.........

test1_NErrors= 16344/404185 4.04369
Class01= 246/387656	0.0634583
Class11= 16098/16529	97.3925

....................................
Epoch 811 Error= 221526 0 (2870.31,871488) 
....................................
Epoch 812 Error= 220702 0 (3861.53,929664) 
....................................
Epoch 813 Error= 220094 0 (4814.51,977660) 
....................................
Epoch 814 Error= 219867 0 (6977.44,988151) 
....................................
Epoch 815 Error= 219431 0 (10128.9,994320) 
....................................
Epoch 816 Error= 219202 0 (15000.8,1.00151e+06) 
....................................
Epoch 817 Error= 218838 0 (21612.8,1.01159e+06) 
....................................
Epoch 818 Error= 218656 0 (26486,1.0342e+06) 
....................................
Epoch 819 Error= 218648 0 (29950.8,1.02879e+06) 
....................................
Epoch 820 Error= 218354 0 (32414.6,1.02874e+06) 
 counting_train_errors....................................

train1_NErrors= 63143/1.6096e+06 3.92289
Class01= 2630/1.54576e+06	0.170143
Class11= 60513/63841	94.787

 counting_test_errors.........

test1_NErrors= 16315/404185 4.03652
Class01= 723/387656	0.186506
Class11= 15592/16529	94.3312

....................................
Epoch 821 Error= 218217 0 (35473.9,1.05285e+06) 
....................................
Epoch 822 Error= 218178 0 (38085.2,1.06737e+06) 
....................................
Epoch 823 Error= 218005 0 (39688.4,1.06095e+06) 
....................................
Epoch 824 Error= 217930 0 (42816.9,1.08924e+06) 
....................................
Epoch 825 Error= 217960 0 (43675.9,1.07245e+06) 
....................................
Epoch 826 Error= 217849 0 (45392.9,1.07515e+06) 
....................................
Epoch 827 Error= 217683 0 (48531.3,1.09696e+06) 
....................................
Epoch 828 Error= 217609 0 (51659.4,1.10664e+06) 
....................................
Epoch 829 Error= 217654 0 (53072.8,1.11832e+06) 
....................................
Epoch 830 Error= 217510 0 (53645.9,1.11756e+06) 
 counting_train_errors....................................

train1_NErrors= 62980/1.6096e+06 3.91277
Class01= 2082/1.54576e+06	0.134691
Class11= 60898/63841	95.3901

 counting_test_errors.........

test1_NErrors= 16288/404185 4.02984
Class01= 599/387656	0.154518
Class11= 15689/16529	94.918

....................................
Epoch 831 Error= 217472 0 (56093.3,1.129e+06) 
....................................
Epoch 832 Error= 217457 0 (57780.7,1.12286e+06) 
....................................
Epoch 833 Error= 217348 0 (61640.4,1.13596e+06) 
....................................
Epoch 834 Error= 217283 0 (62783.5,1.14079e+06) 
....................................
Epoch 835 Error= 217201 0 (66643.1,1.13692e+06) 
....................................
Epoch 836 Error= 217261 0 (67563.9,1.14624e+06) 
....................................
Epoch 837 Error= 217199 0 (68853.7,1.14329e+06) 
....................................
Epoch 838 Error= 217222 0 (71765.6,1.15726e+06) 
....................................
Epoch 839 Error= 217254 0 (71109.5,1.16841e+06) 
....................................
Epoch 840 Error= 217080 0 (76141.7,1.17129e+06) 
 counting_train_errors....................................

train1_NErrors= 63001/1.6096e+06 3.91407
Class01= 1278/1.54576e+06	0.0826777
Class11= 61723/63841	96.6824

 counting_test_errors.........

test1_NErrors= 16250/404185 4.02044
Class01= 379/387656	0.0977671
Class11= 15871/16529	96.0191

....................................
Epoch 841 Error= 217085 0 (77698.8,1.16068e+06) 
....................................
Epoch 842 Error= 217048 0 (80444.1,1.16936e+06) 
....................................
Epoch 843 Error= 216882 0 (82631.4,1.16601e+06) 
....................................
Epoch 844 Error= 216869 0 (84656.1,1.17766e+06) 
....................................
Epoch 845 Error= 216895 0 (84485.5,1.17111e+06) 
....................................
Epoch 846 Error= 216796 0 (90685.1,1.17165e+06) 
....................................
Epoch 847 Error= 216745 0 (92285,1.18426e+06) 
....................................
Epoch 848 Error= 216915 0 (94313.3,1.20182e+06) 
....................................
Epoch 849 Error= 216816 0 (95020,1.17543e+06) 
....................................
Epoch 850 Error= 216666 0 (100448,1.18298e+06) 
 counting_train_errors....................................

train1_NErrors= 63044/1.6096e+06 3.91674
Class01= 3208/1.54576e+06	0.207535
Class11= 59836/63841	93.7266

 counting_test_errors.........

test1_NErrors= 16327/404185 4.03949
Class01= 902/387656	0.232681
Class11= 15425/16529	93.3208

....................................
Epoch 851 Error= 216773 0 (101936,1.18586e+06) 
....................................
Epoch 852 Error= 216645 0 (105292,1.1899e+06) 
....................................
Epoch 853 Error= 216658 0 (108532,1.20317e+06) 
....................................
Epoch 854 Error= 216615 0 (108195,1.20462e+06) 
....................................
Epoch 855 Error= 216626 0 (112152,1.20411e+06) 
....................................
Epoch 856 Error= 216558 0 (115437,1.20306e+06) 
....................................
Epoch 857 Error= 216502 0 (116653,1.20225e+06) 
....................................
Epoch 858 Error= 216432 0 (120442,1.23213e+06) 
....................................
Epoch 859 Error= 216505 0 (120429,1.23346e+06) 
....................................
Epoch 860 Error= 216358 0 (124837,1.23567e+06) 
 counting_train_errors....................................

train1_NErrors= 62960/1.6096e+06 3.91152
Class01= 1366/1.54576e+06	0.0883707
Class11= 61594/63841	96.4803

 counting_test_errors.........

test1_NErrors= 16270/404185 4.02538
Class01= 415/387656	0.107054
Class11= 15855/16529	95.9223

....................................
Epoch 861 Error= 216514 0 (124051,1.22005e+06) 
....................................
Epoch 862 Error= 216598 0 (127617,1.21275e+06) 
....................................
Epoch 863 Error= 216430 0 (130675,1.22098e+06) 
....................................
Epoch 864 Error= 216372 0 (132370,1.23058e+06) 
....................................
Epoch 865 Error= 216474 0 (136310,1.21484e+06) 
....................................
Epoch 866 Error= 216403 0 (138477,1.22783e+06) 
....................................
Epoch 867 Error= 216314 0 (139247,1.25388e+06) 
....................................
Epoch 868 Error= 216357 0 (144622,1.233e+06) 
....................................
Epoch 869 Error= 216416 0 (145570,1.21963e+06) 
....................................
Epoch 870 Error= 216276 0 (149815,1.21712e+06) 
 counting_train_errors....................................

train1_NErrors= 62985/1.6096e+06 3.91308
Class01= 1495/1.54576e+06	0.0967161
Class11= 61490/63841	96.3174

 counting_test_errors.........

test1_NErrors= 16267/404185 4.02464
Class01= 441/387656	0.113761
Class11= 15826/16529	95.7469

....................................
Epoch 871 Error= 216264 0 (149864,1.23005e+06) 
....................................
Epoch 872 Error= 216250 0 (154267,1.23894e+06) 
....................................
Epoch 873 Error= 216185 0 (155025,1.22129e+06) 
....................................
Epoch 874 Error= 216200 0 (153579,1.24452e+06) 
....................................
Epoch 875 Error= 216271 0 (161482,1.21563e+06) 
....................................
Epoch 876 Error= 216236 0 (163550,1.23233e+06) 
....................................
Epoch 877 Error= 216253 0 (167334,1.21998e+06) 
....................................
Epoch 878 Error= 216199 0 (162753,1.23617e+06) 
....................................
Epoch 879 Error= 216130 0 (164978,1.23217e+06) 
....................................
Epoch 880 Error= 216072 0 (167070,1.23431e+06) 
 counting_train_errors....................................

train1_NErrors= 62946/1.6096e+06 3.91065
Class01= 1703/1.54576e+06	0.110172
Class11= 61243/63841	95.9305

 counting_test_errors.........

test1_NErrors= 16277/404185 4.02712
Class01= 504/387656	0.130012
Class11= 15773/16529	95.4262

....................................
Epoch 881 Error= 216088 0 (167548,1.23811e+06) 
....................................
Epoch 882 Error= 216179 0 (170766,1.25116e+06) 
....................................
Epoch 883 Error= 216009 0 (177565,1.23677e+06) 
....................................
Epoch 884 Error= 215981 0 (179007,1.24039e+06) 
....................................
Epoch 885 Error= 216017 0 (180681,1.23404e+06) 
....................................
Epoch 886 Error= 215988 0 (183416,1.25291e+06) 
....................................
Epoch 887 Error= 216047 0 (182577,1.2542e+06) 
....................................
Epoch 888 Error= 215990 0 (184524,1.26171e+06) 
....................................
Epoch 889 Error= 215964 0 (183242,1.25178e+06) 
....................................
Epoch 890 Error= 215896 0 (186163,1.25686e+06) 
 counting_train_errors....................................

train1_NErrors= 62975/1.6096e+06 3.91246
Class01= 1325/1.54576e+06	0.0857182
Class11= 61650/63841	96.568

 counting_test_errors.........

test1_NErrors= 16284/404185 4.02885
Class01= 394/387656	0.101637
Class11= 15890/16529	96.1341

....................................
Epoch 891 Error= 215892 0 (187479,1.25973e+06) 
....................................
Epoch 892 Error= 215987 0 (192399,1.26791e+06) 
....................................
Epoch 893 Error= 216010 0 (190757,1.24143e+06) 
....................................
Epoch 894 Error= 215749 0 (200301,1.24994e+06) 
....................................
Epoch 895 Error= 215922 0 (197256,1.25979e+06) 
....................................
Epoch 896 Error= 215813 0 (201381,1.27056e+06) 
....................................
Epoch 897 Error= 215783 0 (205607,1.25741e+06) 
....................................
Epoch 898 Error= 215692 0 (204000,1.25709e+06) 
....................................
Epoch 899 Error= 215802 0 (212280,1.2617e+06) 
....................................
Epoch 900 Error= 215721 0 (206721,1.2759e+06) 
 counting_train_errors....................................

train1_NErrors= 63093/1.6096e+06 3.91979
Class01= 963/1.54576e+06	0.0622994
Class11= 62130/63841	97.3199

 counting_test_errors.........

test1_NErrors= 16295/404185 4.03157
Class01= 273/387656	0.0704233
Class11= 16022/16529	96.9327

....................................
Epoch 901 Error= 215778 0 (207327,1.25922e+06) 
....................................
Epoch 902 Error= 215679 0 (204851,1.27771e+06) 
....................................
Epoch 903 Error= 215707 0 (212354,1.26673e+06) 
....................................
Epoch 904 Error= 215751 0 (211938,1.26923e+06) 
....................................
Epoch 905 Error= 215598 0 (220339,1.29882e+06) 
....................................
Epoch 906 Error= 215599 0 (216504,1.26898e+06) 
....................................
Epoch 907 Error= 215637 0 (223486,1.27371e+06) 
....................................
Epoch 908 Error= 215587 0 (224777,1.26311e+06) 
....................................
Epoch 909 Error= 215533 0 (224161,1.28122e+06) 
....................................
Epoch 910 Error= 215538 0 (229668,1.27334e+06) 
 counting_train_errors....................................

train1_NErrors= 63008/1.6096e+06 3.91451
Class01= 1409/1.54576e+06	0.0911525
Class11= 61599/63841	96.4882

 counting_test_errors.........

test1_NErrors= 16285/404185 4.0291
Class01= 415/387656	0.107054
Class11= 15870/16529	96.0131

....................................
Epoch 911 Error= 215634 0 (231301,1.28751e+06) 
....................................
Epoch 912 Error= 215650 0 (231817,1.27642e+06) 
....................................
Epoch 913 Error= 215525 0 (235930,1.2706e+06) 
....................................
Epoch 914 Error= 215504 0 (237707,1.28216e+06) 
....................................
Epoch 915 Error= 215426 0 (238238,1.28131e+06) 
....................................
Epoch 916 Error= 215408 0 (240234,1.28005e+06) 
....................................
Epoch 917 Error= 215416 0 (246537,1.28129e+06) 
....................................
Epoch 918 Error= 215367 0 (243294,1.29856e+06) 
....................................
Epoch 919 Error= 215283 0 (247552,1.29785e+06) 
....................................
Epoch 920 Error= 215497 0 (241888,1.30155e+06) 
 counting_train_errors....................................

train1_NErrors= 62878/1.6096e+06 3.90643
Class01= 2078/1.54576e+06	0.134432
Class11= 60800/63841	95.2366

 counting_test_errors.........

test1_NErrors= 16267/404185 4.02464
Class01= 601/387656	0.155034
Class11= 15666/16529	94.7789

....................................
Epoch 921 Error= 215381 0 (249730,1.28463e+06) 
....................................
Epoch 922 Error= 215326 0 (244181,1.30072e+06) 
....................................
Epoch 923 Error= 215385 0 (240946,1.28842e+06) 
....................................
Epoch 924 Error= 215373 0 (248540,1.29477e+06) 
....................................
Epoch 925 Error= 215316 0 (254164,1.28072e+06) 
....................................
Epoch 926 Error= 215449 0 (251310,1.27675e+06) 
....................................
Epoch 927 Error= 215346 0 (252973,1.29543e+06) 
....................................
Epoch 928 Error= 215256 0 (252315,1.29046e+06) 
....................................
Epoch 929 Error= 215308 0 (263006,1.28782e+06) 
....................................
Epoch 930 Error= 215166 0 (259944,1.27808e+06) 
 counting_train_errors....................................

train1_NErrors= 62976/1.6096e+06 3.91252
Class01= 2821/1.54576e+06	0.182499
Class11= 60155/63841	94.2263

 counting_test_errors.........

test1_NErrors= 16268/404185 4.02489
Class01= 785/387656	0.202499
Class11= 15483/16529	93.6717

....................................
Epoch 931 Error= 215237 0 (261697,1.29557e+06) 
....................................
Epoch 932 Error= 215183 0 (266646,1.27802e+06) 
....................................
Epoch 933 Error= 215261 0 (257794,1.30821e+06) 
....................................
Epoch 934 Error= 215301 0 (268626,1.28203e+06) 
....................................
Epoch 935 Error= 215203 0 (270823,1.29403e+06) 
....................................
Epoch 936 Error= 215158 0 (277107,1.27826e+06) 
....................................
Epoch 937 Error= 215216 0 (276661,1.29699e+06) 
....................................
Epoch 938 Error= 215249 0 (279628,1.30012e+06) 
....................................
Epoch 939 Error= 215041 0 (283384,1.2944e+06) 
....................................
Epoch 940 Error= 215084 0 (284531,1.30141e+06) 
 counting_train_errors....................................

train1_NErrors= 62934/1.6096e+06 3.90991
Class01= 1743/1.54576e+06	0.11276
Class11= 61191/63841	95.8491

 counting_test_errors.........

test1_NErrors= 16285/404185 4.0291
Class01= 514/387656	0.132592
Class11= 15771/16529	95.4141

....................................
Epoch 941 Error= 215066 0 (282279,1.31074e+06) 
....................................
Epoch 942 Error= 215165 0 (281887,1.30182e+06) 
....................................
Epoch 943 Error= 215202 0 (290612,1.29502e+06) 
....................................
Epoch 944 Error= 215122 0 (289072,1.29069e+06) 
....................................
Epoch 945 Error= 215123 0 (293758,1.30317e+06) 
....................................
Epoch 946 Error= 215093 0 (295644,1.31032e+06) 
....................................
Epoch 947 Error= 215076 0 (304788,1.30206e+06) 
....................................
Epoch 948 Error= 214961 0 (300135,1.29739e+06) 
....................................
Epoch 949 Error= 214972 0 (306174,1.31562e+06) 
....................................
Epoch 950 Error= 215004 0 (305109,1.31481e+06) 
 counting_train_errors....................................

train1_NErrors= 62890/1.6096e+06 3.90717
Class01= 2040/1.54576e+06	0.131974
Class11= 60850/63841	95.3149

 counting_test_errors.........

test1_NErrors= 16251/404185 4.02068
Class01= 580/387656	0.149617
Class11= 15671/16529	94.8091

....................................
Epoch 951 Error= 215068 0 (297252,1.30197e+06) 
....................................
Epoch 952 Error= 215047 0 (313650,1.30357e+06) 
....................................
Epoch 953 Error= 214962 0 (316496,1.32728e+06) 
....................................
Epoch 954 Error= 215009 0 (311779,1.30709e+06) 
....................................
Epoch 955 Error= 215133 0 (315795,1.30468e+06) 
....................................
Epoch 956 Error= 214957 0 (319190,1.29563e+06) 
....................................
Epoch 957 Error= 214858 0 (323470,1.30883e+06) 
....................................
Epoch 958 Error= 214848 0 (329045,1.34877e+06) 
....................................
Epoch 959 Error= 214935 0 (330374,1.31442e+06) 
....................................
Epoch 960 Error= 214930 0 (332155,1.31384e+06) 
 counting_train_errors....................................

train1_NErrors= 62948/1.6096e+06 3.91078
Class01= 1324/1.54576e+06	0.0856535
Class11= 61624/63841	96.5273

 counting_test_errors.........

test1_NErrors= 16281/404185 4.02811
Class01= 388/387656	0.100089
Class11= 15893/16529	96.1522

....................................
Epoch 961 Error= 214851 0 (336702,1.32139e+06) 
....................................
Epoch 962 Error= 214928 0 (336628,1.32965e+06) 
....................................
Epoch 963 Error= 214920 0 (340766,1.32937e+06) 
....................................
Epoch 964 Error= 214867 0 (338492,1.33454e+06) 
....................................
Epoch 965 Error= 214865 0 (346295,1.32294e+06) 
....................................
Epoch 966 Error= 214819 0 (354256,1.33339e+06) 
....................................
Epoch 967 Error= 214760 0 (354628,1.3519e+06) 
....................................
Epoch 968 Error= 214919 0 (350997,1.33175e+06) 
....................................
Epoch 969 Error= 214849 0 (359841,1.32738e+06) 
....................................
Epoch 970 Error= 214815 0 (361759,1.33031e+06) 
 counting_train_errors....................................

train1_NErrors= 62939/1.6096e+06 3.91022
Class01= 1517/1.54576e+06	0.0981393
Class11= 61422/63841	96.2109

 counting_test_errors.........

test1_NErrors= 16293/404185 4.03107
Class01= 448/387656	0.115566
Class11= 15845/16529	95.8618

....................................
Epoch 971 Error= 214901 0 (364699,1.33767e+06) 
....................................
Epoch 972 Error= 214712 0 (368238,1.32937e+06) 
....................................
Epoch 973 Error= 214845 0 (365519,1.3243e+06) 
....................................
Epoch 974 Error= 214741 0 (372519,1.34068e+06) 
....................................
Epoch 975 Error= 214875 0 (369390,1.32912e+06) 
....................................
Epoch 976 Error= 214797 0 (369912,1.32694e+06) 
....................................
Epoch 977 Error= 214718 0 (369687,1.32918e+06) 
....................................
Epoch 978 Error= 214699 0 (376834,1.36364e+06) 
....................................
Epoch 979 Error= 214739 0 (374996,1.34247e+06) 
....................................
Epoch 980 Error= 214748 0 (382104,1.32881e+06) 
 counting_train_errors....................................

train1_NErrors= 62878/1.6096e+06 3.90643
Class01= 2298/1.54576e+06	0.148665
Class11= 60580/63841	94.892

 counting_test_errors.........

test1_NErrors= 16252/404185 4.02093
Class01= 644/387656	0.166127
Class11= 15608/16529	94.428

....................................
Epoch 981 Error= 214686 0 (379634,1.34559e+06) 
....................................
Epoch 982 Error= 214722 0 (387589,1.34529e+06) 
....................................
Epoch 983 Error= 214715 0 (391744,1.3265e+06) 
....................................
Epoch 984 Error= 214656 0 (389598,1.35255e+06) 
....................................
Epoch 985 Error= 214570 0 (392393,1.33533e+06) 
....................................
Epoch 986 Error= 214588 0 (403162,1.35101e+06) 
....................................
Epoch 987 Error= 214715 0 (399296,1.35423e+06) 
....................................
Epoch 988 Error= 214651 0 (396675,1.35442e+06) 
....................................
Epoch 989 Error= 214669 0 (393957,1.35308e+06) 
....................................
Epoch 990 Error= 214687 0 (401649,1.35968e+06) 
 counting_train_errors....................................

train1_NErrors= 62825/1.6096e+06 3.90314
Class01= 2067/1.54576e+06	0.13372
Class11= 60758/63841	95.1708

 counting_test_errors.........

test1_NErrors= 16250/404185 4.02044
Class01= 592/387656	0.152713
Class11= 15658/16529	94.7305

....................................
Epoch 991 Error= 214549 0 (405575,1.35628e+06) 
....................................
Epoch 992 Error= 214623 0 (399558,1.36967e+06) 
....................................
Epoch 993 Error= 214694 0 (401060,1.35647e+06) 
....................................
Epoch 994 Error= 214664 0 (397919,1.36815e+06) 
....................................
Epoch 995 Error= 214451 0 (403484,1.36042e+06) 
....................................
Epoch 996 Error= 214569 0 (407379,1.35482e+06) 
....................................
Epoch 997 Error= 214569 0 (402793,1.36646e+06) 
....................................
Epoch 998 Error= 214593 0 (407280,1.36472e+06) 
....................................
Epoch 999 Error= 214596 0 (407092,1.36745e+06) 
....................................
Epoch 1000 Error= 214699 0 (401883,1.35478e+06) 
 counting_train_errors....................................

train1_NErrors= 62835/1.6096e+06 3.90376
Class01= 1752/1.54576e+06	0.113342
Class11= 61083/63841	95.6799

 counting_test_errors.........

test1_NErrors= 16260/404185 4.02291
Class01= 500/387656	0.12898
Class11= 15760/16529	95.3476

....................................
Epoch 1001 Error= 214553 0 (413562,1.35971e+06) 
....................................
Epoch 1002 Error= 214625 0 (402198,1.37208e+06) 
....................................
Epoch 1003 Error= 214550 0 (407966,1.36589e+06) 
....................................
Epoch 1004 Error= 214537 0 (410004,1.3665e+06) 
....................................
Epoch 1005 Error= 214540 0 (405545,1.37158e+06) 
....................................
Epoch 1006 Error= 214659 0 (453936,1.35946e+06) 
....................................
Epoch 1007 Error= 214518 0 (403023,1.34862e+06) 
....................................
Epoch 1008 Error= 214496 0 (409754,1.36047e+06) 
....................................
Epoch 1009 Error= 214512 0 (413410,1.35932e+06) 
....................................
Epoch 1010 Error= 214432 0 (404417,1.35749e+06) 
 counting_train_errors....................................

train1_NErrors= 62808/1.6096e+06 3.90208
Class01= 2217/1.54576e+06	0.143424
Class11= 60591/63841	94.9092

 counting_test_errors.........

test1_NErrors= 16269/404185 4.02514
Class01= 634/387656	0.163547
Class11= 15635/16529	94.5913

....................................
Epoch 1011 Error= 214463 0 (403921,1.35149e+06) 
....................................
Epoch 1012 Error= 214513 0 (421475,1.36596e+06) 
....................................
Epoch 1013 Error= 214451 0 (403518,1.36467e+06) 
....................................
Epoch 1014 Error= 214432 0 (406037,1.36794e+06) 
....................................
Epoch 1015 Error= 214409 0 (408479,1.36798e+06) 
....................................
Epoch 1016 Error= 214508 0 (408343,1.37973e+06) 
....................................
Epoch 1017 Error= 214514 0 (401622,1.36933e+06) 
....................................
Epoch 1018 Error= 214491 0 (403833,1.35096e+06) 
....................................
Epoch 1019 Error= 214530 0 (404425,1.36407e+06) 
....................................
Epoch 1020 Error= 214361 0 (406950,1.36657e+06) 
 counting_train_errors....................................

train1_NErrors= 62890/1.6096e+06 3.90717
Class01= 1962/1.54576e+06	0.126928
Class11= 60928/63841	95.4371

 counting_test_errors.........

test1_NErrors= 16287/404185 4.02959
Class01= 546/387656	0.140847
Class11= 15741/16529	95.2326

....................................
Epoch 1021 Error= 214490 0 (398719,1.36791e+06) 
....................................
Epoch 1022 Error= 214390 0 (403691,1.37436e+06) 
....................................
Epoch 1023 Error= 214479 0 (412339,1.38533e+06) 
....................................
Epoch 1024 Error= 214427 0 (399346,1.35293e+06) 
....................................
Epoch 1025 Error= 214410 0 (397460,1.37392e+06) 
....................................
Epoch 1026 Error= 214476 0 (420173,1.36447e+06) 
....................................
Epoch 1027 Error= 214440 0 (400248,1.37173e+06) 
....................................
Epoch 1028 Error= 214311 0 (405362,1.36695e+06) 
....................................
Epoch 1029 Error= 214343 0 (405619,1.37255e+06) 
....................................
Epoch 1030 Error= 214477 0 (404521,1.37046e+06) 
 counting_train_errors....................................

train1_NErrors= 62938/1.6096e+06 3.91016
Class01= 1251/1.54576e+06	0.080931
Class11= 61687/63841	96.626

 counting_test_errors.........

test1_NErrors= 16293/404185 4.03107
Class01= 363/387656	0.0936397
Class11= 15930/16529	96.3761

....................................
Epoch 1031 Error= 214349 0 (401558,1.37823e+06) 
....................................
Epoch 1032 Error= 214366 0 (418171,1.36116e+06) 
....................................
Epoch 1033 Error= 214382 0 (399374,1.36963e+06) 
....................................
Epoch 1034 Error= 214495 0 (456775,1.38981e+06) 
....................................
Epoch 1035 Error= 214228 0 (395326,1.355e+06) 
....................................
Epoch 1036 Error= 214291 0 (408438,1.37554e+06) 
....................................
Epoch 1037 Error= 214286 0 (399153,1.37356e+06) 
....................................
Epoch 1038 Error= 214372 0 (417211,1.37574e+06) 
....................................
Epoch 1039 Error= 214179 0 (393907,1.37472e+06) 
....................................
Epoch 1040 Error= 214243 0 (420876,1.37766e+06) 
 counting_train_errors....................................

train1_NErrors= 62885/1.6096e+06 3.90686
Class01= 1904/1.54576e+06	0.123175
Class11= 60981/63841	95.5201

 counting_test_errors.........

test1_NErrors= 16269/404185 4.02514
Class01= 528/387656	0.136203
Class11= 15741/16529	95.2326

....................................
Epoch 1041 Error= 214265 0 (403810,1.3695e+06) 
....................................
Epoch 1042 Error= 214303 0 (397490,1.3594e+06) 
....................................
Epoch 1043 Error= 215666 0 (478084,1.31713e+06) 
....................................
Epoch 1044 Error= 214293 0 (352001,1.35873e+06) 
....................................
Epoch 1045 Error= 214234 0 (370739,1.35625e+06) 
....................................
Epoch 1046 Error= 214350 0 (375968,1.36237e+06) 
....................................
Epoch 1047 Error= 214144 0 (389147,1.36052e+06) 
....................................
Epoch 1048 Error= 214258 0 (391933,1.37586e+06) 
....................................
Epoch 1049 Error= 214164 0 (403650,1.38062e+06) 
....................................
Epoch 1050 Error= 214246 0 (419917,1.40221e+06) 
 counting_train_errors....................................

train1_NErrors= 62764/1.6096e+06 3.89935
Class01= 2160/1.54576e+06	0.139737
Class11= 60604/63841	94.9296

 counting_test_errors.........

test1_NErrors= 16238/404185 4.01747
Class01= 613/387656	0.15813
Class11= 15625/16529	94.5308

....................................
Epoch 1051 Error= 214194 0 (385196,1.38722e+06) 
....................................
Epoch 1052 Error= 214239 0 (393393,1.37113e+06) 
....................................
Epoch 1053 Error= 214160 0 (394600,1.3776e+06) 
....................................
Epoch 1054 Error= 214194 0 (396834,1.37485e+06) 
....................................
Epoch 1055 Error= 214090 0 (402358,1.37373e+06) 
....................................
Epoch 1056 Error= 214097 0 (395219,1.38718e+06) 
....................................
Epoch 1057 Error= 214078 0 (398584,1.38909e+06) 
....................................
Epoch 1058 Error= 214000 0 (402533,1.3928e+06) 
....................................
Epoch 1059 Error= 214089 0 (409829,1.39086e+06) 
....................................
Epoch 1060 Error= 214048 0 (412836,1.3895e+06) 
 counting_train_errors....................................

train1_NErrors= 62783/1.6096e+06 3.90053
Class01= 2467/1.54576e+06	0.159598
Class11= 60316/63841	94.4785

 counting_test_errors.........

test1_NErrors= 16241/404185 4.01821
Class01= 680/387656	0.175413
Class11= 15561/16529	94.1436

....................................
Epoch 1061 Error= 213996 0 (407317,1.38529e+06) 
....................................
Epoch 1062 Error= 214247 0 (405152,1.38524e+06) 
....................................
Epoch 1063 Error= 214087 0 (407638,1.39855e+06) 
....................................
Epoch 1064 Error= 213981 0 (402665,1.38643e+06) 
....................................
Epoch 1065 Error= 214052 0 (412982,1.38387e+06) 
....................................
Epoch 1066 Error= 214008 0 (421079,1.38758e+06) 
....................................
Epoch 1067 Error= 214030 0 (406726,1.38889e+06) 
....................................
Epoch 1068 Error= 214127 0 (414322,1.39021e+06) 
....................................
Epoch 1069 Error= 215621 0 (380823,1.31392e+06) 
....................................
Epoch 1070 Error= 214448 0 (329713,1.35237e+06) 
 counting_train_errors....................................

train1_NErrors= 62790/1.6096e+06 3.90096
Class01= 2456/1.54576e+06	0.158886
Class11= 60334/63841	94.5067

 counting_test_errors.........

test1_NErrors= 16267/404185 4.02464
Class01= 689/387656	0.177735
Class11= 15578/16529	94.2465

....................................
Epoch 1071 Error= 214051 0 (368889,1.37274e+06) 
....................................
Epoch 1072 Error= 214040 0 (378117,1.38368e+06) 
....................................
Epoch 1073 Error= 214069 0 (390187,1.3821e+06) 
....................................
Epoch 1074 Error= 213924 0 (390490,1.37638e+06) 
....................................
Epoch 1075 Error= 214026 0 (392614,1.38862e+06) 
....................................
Epoch 1076 Error= 213990 0 (395161,1.38787e+06) 
....................................
Epoch 1077 Error= 213945 0 (404528,1.36197e+06) 
....................................
Epoch 1078 Error= 214137 0 (493607,1.37394e+06) 
....................................
Epoch 1079 Error= 214063 0 (400429,1.37126e+06) 
....................................
Epoch 1080 Error= 214061 0 (416133,1.38493e+06) 
 counting_train_errors....................................

train1_NErrors= 62816/1.6096e+06 3.90258
Class01= 2461/1.54576e+06	0.15921
Class11= 60355/63841	94.5396

 counting_test_errors.........

test1_NErrors= 16263/404185 4.02365
Class01= 692/387656	0.178509
Class11= 15571/16529	94.2041

....................................
Epoch 1081 Error= 213887 0 (397823,1.37507e+06) 
....................................
Epoch 1082 Error= 213962 0 (398484,1.39008e+06) 
....................................
Epoch 1083 Error= 213834 0 (408413,1.37207e+06) 
....................................
Epoch 1084 Error= 213814 0 (416331,1.39017e+06) 
....................................
Epoch 1085 Error= 214243 0 (513070,1.3675e+06) 
....................................
Epoch 1086 Error= 213925 0 (415502,1.39346e+06) 
....................................
Epoch 1087 Error= 213842 0 (418269,1.39595e+06) 
....................................
Epoch 1088 Error= 213841 0 (422286,1.3886e+06) 
....................................
Epoch 1089 Error= 213871 0 (419413,1.39007e+06) 
....................................
Epoch 1090 Error= 213971 0 (420353,1.37473e+06) 
 counting_train_errors....................................

train1_NErrors= 62774/1.6096e+06 3.89997
Class01= 1929/1.54576e+06	0.124793
Class11= 60845/63841	95.3071

 counting_test_errors.........

test1_NErrors= 16247/404185 4.01969
Class01= 540/387656	0.139299
Class11= 15707/16529	95.0269

....................................
Epoch 1091 Error= 213803 0 (448168,1.38971e+06) 
....................................
Epoch 1092 Error= 213946 0 (414044,1.36569e+06) 
....................................
Epoch 1093 Error= 213900 0 (423250,1.37363e+06) 
....................................
Epoch 1094 Error= 213809 0 (420650,1.37263e+06) 
....................................
Epoch 1095 Error= 213846 0 (433621,1.37396e+06) 
....................................
Epoch 1096 Error= 215094 0 (394273,1.29963e+06) 
....................................
Epoch 1097 Error= 213888 0 (380407,1.36787e+06) 
....................................
Epoch 1098 Error= 213841 0 (392069,1.36836e+06) 
....................................
Epoch 1099 Error= 213760 0 (396077,1.39089e+06) 
....................................
Epoch 1100 Error= 213749 0 (408291,1.39565e+06) 
 counting_train_errors....................................

train1_NErrors= 62863/1.6096e+06 3.9055
Class01= 1419/1.54576e+06	0.0917994
Class11= 61444/63841	96.2454

 counting_test_errors.........

test1_NErrors= 16266/404185 4.02439
Class01= 398/387656	0.102668
Class11= 15868/16529	96.001

....................................
Epoch 1101 Error= 213824 0 (414312,1.3789e+06) 
....................................
Epoch 1102 Error= 213799 0 (414245,1.38937e+06) 
....................................
Epoch 1103 Error= 213828 0 (416758,1.39599e+06) 
....................................
Epoch 1104 Error= 213789 0 (412858,1.3747e+06) 
....................................
Epoch 1105 Error= 213618 0 (434732,1.37959e+06) 
....................................
Epoch 1106 Error= 213783 0 (423054,1.38438e+06) 
....................................
Epoch 1107 Error= 213665 0 (420350,1.37302e+06) 
....................................
Epoch 1108 Error= 213721 0 (433373,1.38371e+06) 
....................................
Epoch 1109 Error= 213742 0 (423927,1.39059e+06) 
....................................
Epoch 1110 Error= 213691 0 (437772,1.39132e+06) 
 counting_train_errors....................................

train1_NErrors= 62773/1.6096e+06 3.89991
Class01= 1973/1.54576e+06	0.127639
Class11= 60800/63841	95.2366

 counting_test_errors.........

test1_NErrors= 16235/404185 4.01673
Class01= 549/387656	0.14162
Class11= 15686/16529	94.8999

....................................
Epoch 1111 Error= 213810 0 (435265,1.39057e+06) 
....................................
Epoch 1112 Error= 213697 0 (431509,1.37852e+06) 
....................................
Epoch 1113 Error= 213773 0 (444796,1.37868e+06) 
....................................
Epoch 1114 Error= 213782 0 (466443,1.3711e+06) 
....................................
Epoch 1115 Error= 213753 0 (431382,1.38744e+06) 
....................................
Epoch 1116 Error= 213838 0 (466624,1.38025e+06) 
....................................
Epoch 1117 Error= 213621 0 (428063,1.37555e+06) 
....................................
Epoch 1118 Error= 213714 0 (432686,1.37754e+06) 
....................................
Epoch 1119 Error= 213587 0 (439532,1.38968e+06) 
....................................
Epoch 1120 Error= 213711 0 (441585,1.38624e+06) 
 counting_train_errors....................................

train1_NErrors= 62784/1.6096e+06 3.90059
Class01= 3705/1.54576e+06	0.239688
Class11= 59079/63841	92.5408

 counting_test_errors.........

test1_NErrors= 16257/404185 4.02217
Class01= 998/387656	0.257445
Class11= 15259/16529	92.3165

....................................
Epoch 1121 Error= 213736 0 (447141,1.394e+06) 
....................................
Epoch 1122 Error= 213703 0 (449310,1.39149e+06) 
....................................
Epoch 1123 Error= 213718 0 (434391,1.36791e+06) 
....................................
Epoch 1124 Error= 213613 0 (451297,1.38608e+06) 
....................................
Epoch 1125 Error= 213595 0 (448028,1.38666e+06) 
....................................
Epoch 1126 Error= 213652 0 (461961,1.38773e+06) 
....................................
Epoch 1127 Error= 213695 0 (607293,1.37338e+06) 
....................................
Epoch 1128 Error= 213658 0 (464637,1.3726e+06) 
....................................
Epoch 1129 Error= 213604 0 (459105,1.38605e+06) 
....................................
Epoch 1130 Error= 213640 0 (455680,1.37362e+06) 
 counting_train_errors....................................

train1_NErrors= 62811/1.6096e+06 3.90227
Class01= 3088/1.54576e+06	0.199772
Class11= 59723/63841	93.5496

 counting_test_errors.........

test1_NErrors= 16256/404185 4.02192
Class01= 838/387656	0.216171
Class11= 15418/16529	93.2785

....................................
Epoch 1131 Error= 213582 0 (457309,1.39652e+06) 
....................................
Epoch 1132 Error= 213549 0 (456348,1.3954e+06) 
....................................
Epoch 1133 Error= 213637 0 (464748,1.38075e+06) 
....................................
Epoch 1134 Error= 213610 0 (455838,1.37977e+06) 
....................................
Epoch 1135 Error= 213597 0 (458924,1.38181e+06) 
....................................
Epoch 1136 Error= 217967 0 (466830,1.2251e+06) 
....................................
Epoch 1137 Error= 217540 0 (70633.5,1.17064e+06) 
....................................
Epoch 1138 Error= 216869 0 (354821,1.22273e+06) 
....................................
Epoch 1139 Error= 215795 0 (147102,1.29279e+06) 
....................................
Epoch 1140 Error= 214758 0 (253571,1.33355e+06) 
 counting_train_errors....................................

train1_NErrors= 62828/1.6096e+06 3.90332
Class01= 3247/1.54576e+06	0.210058
Class11= 59581/63841	93.3272

 counting_test_errors.........

test1_NErrors= 16265/404185 4.02415
Class01= 898/387656	0.231649
Class11= 15367/16529	92.9699

....................................
Epoch 1141 Error= 214085 0 (317869,1.32523e+06) 
....................................
Epoch 1142 Error= 213799 0 (363406,1.34971e+06) 
....................................
Epoch 1143 Error= 213643 0 (370439,1.35957e+06) 
....................................
Epoch 1144 Error= 213622 0 (381554,1.36029e+06) 
....................................
Epoch 1145 Error= 213502 0 (394344,1.3716e+06) 
....................................
Epoch 1146 Error= 213443 0 (403044,1.39178e+06) 
....................................
Epoch 1147 Error= 213613 0 (405771,1.3782e+06) 
....................................
Epoch 1148 Error= 213524 0 (413794,1.39348e+06) 
....................................
Epoch 1149 Error= 213544 0 (418351,1.3681e+06) 
....................................
Epoch 1150 Error= 213532 0 (415137,1.39176e+06) 
 counting_train_errors....................................

train1_NErrors= 62722/1.6096e+06 3.89674
Class01= 2595/1.54576e+06	0.167878
Class11= 60127/63841	94.1824

 counting_test_errors.........

test1_NErrors= 16215/404185 4.01178
Class01= 695/387656	0.179283
Class11= 15520/16529	93.8956

....................................
Epoch 1151 Error= 213553 0 (415522,1.38047e+06) 
....................................
Epoch 1152 Error= 213544 0 (417867,1.36652e+06) 
....................................
Epoch 1153 Error= 213557 0 (435488,1.3862e+06) 
....................................
Epoch 1154 Error= 213415 0 (429506,1.37376e+06) 
....................................
Epoch 1155 Error= 213456 0 (438396,1.39745e+06) 
....................................
Epoch 1156 Error= 213540 0 (437326,1.3826e+06) 
....................................
Epoch 1157 Error= 213453 0 (442400,1.37271e+06) 
....................................
Epoch 1158 Error= 213553 0 (438383,1.39523e+06) 
....................................
Epoch 1159 Error= 213524 0 (433104,1.37363e+06) 
....................................
Epoch 1160 Error= 213356 0 (450464,1.38807e+06) 
 counting_train_errors....................................

train1_NErrors= 62819/1.6096e+06 3.90276
Class01= 1155/1.54576e+06	0.0747204
Class11= 61664/63841	96.59

 counting_test_errors.........

test1_NErrors= 16251/404185 4.02068
Class01= 332/387656	0.0856429
Class11= 15919/16529	96.3095

....................................
Epoch 1161 Error= 213426 0 (447136,1.39508e+06) 
....................................
Epoch 1162 Error= 213394 0 (448428,1.37403e+06) 
....................................
Epoch 1163 Error= 213353 0 (467093,1.3983e+06) 
....................................
Epoch 1164 Error= 213613 0 (472441,1.38804e+06) 
....................................
Epoch 1165 Error= 213433 0 (460138,1.39886e+06) 
....................................
Epoch 1166 Error= 213430 0 (454604,1.36985e+06) 
....................................
Epoch 1167 Error= 213996 0 (530457,1.37507e+06) 
....................................
Epoch 1168 Error= 213420 0 (458545,1.36921e+06) 
....................................
Epoch 1169 Error= 213456 0 (454357,1.38437e+06) 
....................................
Epoch 1170 Error= 213367 0 (466001,1.38846e+06) 
 counting_train_errors....................................

train1_NErrors= 62665/1.6096e+06 3.8932
Class01= 1729/1.54576e+06	0.111854
Class11= 60936/63841	95.4496

 counting_test_errors.........

test1_NErrors= 16227/404185 4.01475
Class01= 492/387656	0.126917
Class11= 15735/16529	95.1963

....................................
Epoch 1171 Error= 213502 0 (498177,1.37157e+06) 
....................................
Epoch 1172 Error= 213498 0 (458412,1.35894e+06) 
....................................
Epoch 1173 Error= 213433 0 (467102,1.39016e+06) 
....................................
Epoch 1174 Error= 213363 0 (464961,1.3822e+06) 
....................................
Epoch 1175 Error= 213452 0 (469181,1.37728e+06) 
....................................
Epoch 1176 Error= 213466 0 (464770,1.36836e+06) 
....................................
Epoch 1177 Error= 213276 0 (469832,1.3771e+06) 
....................................
Epoch 1178 Error= 213319 0 (469060,1.37834e+06) 
....................................
Epoch 1179 Error= 213350 0 (477853,1.37836e+06) 
....................................
Epoch 1180 Error= 213329 0 (478615,1.38174e+06) 
 counting_train_errors....................................

train1_NErrors= 62728/1.6096e+06 3.89711
Class01= 3095/1.54576e+06	0.200225
Class11= 59633/63841	93.4086

 counting_test_errors.........

test1_NErrors= 16221/404185 4.01326
Class01= 838/387656	0.216171
Class11= 15383/16529	93.0667

....................................
Epoch 1181 Error= 213389 0 (475537,1.36777e+06) 
....................................
Epoch 1182 Error= 213292 0 (480995,1.38293e+06) 
....................................
Epoch 1183 Error= 213796 0 (617691,1.37003e+06) 
....................................
Epoch 1184 Error= 213538 0 (494435,1.39886e+06) 
....................................
Epoch 1185 Error= 213439 0 (491221,1.38625e+06) 
....................................
Epoch 1186 Error= 213541 0 (492323,1.38195e+06) 
....................................
Epoch 1187 Error= 213333 0 (492050,1.38033e+06) 
....................................
Epoch 1188 Error= 213315 0 (486635,1.372e+06) 
....................................
Epoch 1189 Error= 213478 0 (578085,1.37701e+06) 
....................................
Epoch 1190 Error= 213328 0 (478854,1.36948e+06) 
 counting_train_errors....................................

train1_NErrors= 62740/1.6096e+06 3.89786
Class01= 1872/1.54576e+06	0.121105
Class11= 60868/63841	95.3431

 counting_test_errors.........

test1_NErrors= 16240/404185 4.01796
Class01= 538/387656	0.138783
Class11= 15702/16529	94.9967

....................................
Epoch 1191 Error= 213386 0 (488866,1.3793e+06) 
....................................
Epoch 1192 Error= 213332 0 (524411,1.37566e+06) 
....................................
Epoch 1193 Error= 213232 0 (479071,1.37192e+06) 
....................................
Epoch 1194 Error= 213265 0 (493373,1.38586e+06) 
....................................
Epoch 1195 Error= 213360 0 (493790,1.38096e+06) 
....................................
Epoch 1196 Error= 213250 0 (490182,1.38184e+06) 
....................................
Epoch 1197 Error= 213204 0 (492018,1.38981e+06) 
....................................
Epoch 1198 Error= 213225 0 (495008,1.3872e+06) 
....................................
Epoch 1199 Error= 213235 0 (496798,1.38605e+06) 
....................................
Epoch 1200 Error= 213175 0 (495156,1.3788e+06) 
 counting_train_errors....................................

train1_NErrors= 62755/1.6096e+06 3.89879
Class01= 3444/1.54576e+06	0.222803
Class11= 59311/63841	92.9042

 counting_test_errors.........

test1_NErrors= 16214/404185 4.01153
Class01= 907/387656	0.23397
Class11= 15307/16529	92.6069

....................................
Epoch 1201 Error= 213250 0 (496597,1.36998e+06) 
....................................
Epoch 1202 Error= 213180 0 (496894,1.38498e+06) 
....................................
Epoch 1203 Error= 213242 0 (502676,1.38311e+06) 
....................................
Epoch 1204 Error= 213148 0 (507903,1.39001e+06) 
....................................
Epoch 1205 Error= 214716 0 (1.07041e+06,1.34246e+06) 
....................................
Epoch 1206 Error= 218050 0 (34750.3,1.15915e+06) 
....................................
Epoch 1207 Error= 216929 0 (40047.3,1.19708e+06) 
....................................
Epoch 1208 Error= 216625 0 (45013.9,1.21965e+06) 
....................................
Epoch 1209 Error= 216271 0 (63868.9,1.26466e+06) 
....................................
Epoch 1210 Error= 215778 0 (162526,1.30654e+06) 
 counting_train_errors....................................

train1_NErrors= 62794/1.6096e+06 3.90121
Class01= 2262/1.54576e+06	0.146336
Class11= 60532/63841	94.8168

 counting_test_errors.........

test1_NErrors= 16254/404185 4.02143
Class01= 620/387656	0.159936
Class11= 15634/16529	94.5853

....................................
Epoch 1211 Error= 215126 0 (249558,1.31621e+06) 
....................................
Epoch 1212 Error= 214829 0 (270551,1.32721e+06) 
....................................
Epoch 1213 Error= 214788 0 (569198,1.3108e+06) 
....................................
Epoch 1214 Error= 214637 0 (301626,1.31873e+06) 
....................................
Epoch 1215 Error= 214559 0 (318692,1.32804e+06) 
....................................
Epoch 1216 Error= 214367 0 (334732,1.32792e+06) 
....................................
Epoch 1217 Error= 214345 0 (348353,1.33836e+06) 
....................................
Epoch 1218 Error= 214490 0 (353624,1.34277e+06) 
....................................
Epoch 1219 Error= 214303 0 (370001,1.33752e+06) 
....................................
Epoch 1220 Error= 214321 0 (387079,1.33126e+06) 
 counting_train_errors....................................

train1_NErrors= 62655/1.6096e+06 3.89257
Class01= 2587/1.54576e+06	0.167361
Class11= 60068/63841	94.09

 counting_test_errors.........

test1_NErrors= 16207/404185 4.0098
Class01= 729/387656	0.188053
Class11= 15478/16529	93.6415

....................................
Epoch 1221 Error= 214264 0 (399566,1.35248e+06) 
....................................
Epoch 1222 Error= 214143 0 (410859,1.3368e+06) 
....................................
Epoch 1223 Error= 214235 0 (409988,1.3427e+06) 
....................................
Epoch 1224 Error= 214325 0 (529764,1.3393e+06) 
....................................
Epoch 1225 Error= 214169 0 (415622,1.33299e+06) 
....................................
Epoch 1226 Error= 214085 0 (442526,1.33741e+06) 
....................................
Epoch 1227 Error= 214032 0 (447987,1.32144e+06) 
....................................
Epoch 1228 Error= 214060 0 (452498,1.34244e+06) 
....................................
Epoch 1229 Error= 213990 0 (463454,1.34676e+06) 
....................................
Epoch 1230 Error= 214140 0 (476356,1.33062e+06) 
 counting_train_errors....................................

train1_NErrors= 62724/1.6096e+06 3.89686
Class01= 2145/1.54576e+06	0.138767
Class11= 60579/63841	94.8904

 counting_test_errors.........

test1_NErrors= 16209/404185 4.01029
Class01= 604/387656	0.155808
Class11= 15605/16529	94.4098

....................................
Epoch 1231 Error= 214045 0 (485746,1.33586e+06) 
....................................
Epoch 1232 Error= 213930 0 (501381,1.34192e+06) 
....................................
Epoch 1233 Error= 213958 0 (505594,1.35064e+06) 
....................................
Epoch 1234 Error= 213866 0 (516017,1.3471e+06) 
....................................
Epoch 1235 Error= 213983 0 (521094,1.33271e+06) 
....................................
Epoch 1236 Error= 213879 0 (535670,1.35585e+06) 
....................................
Epoch 1237 Error= 213864 0 (544858,1.3354e+06) 
....................................
Epoch 1238 Error= 213815 0 (544191,1.34123e+06) 
....................................
Epoch 1239 Error= 213923 0 (546556,1.34741e+06) 
....................................
Epoch 1240 Error= 213798 0 (560307,1.35681e+06) 
 counting_train_errors....................................

train1_NErrors= 62741/1.6096e+06 3.89792
Class01= 1733/1.54576e+06	0.112113
Class11= 61008/63841	95.5624

 counting_test_errors.........

test1_NErrors= 16190/404185 4.00559
Class01= 479/387656	0.123563
Class11= 15711/16529	95.0511

....................................
Epoch 1241 Error= 213831 0 (562535,1.3463e+06) 
....................................
Epoch 1242 Error= 213798 0 (569147,1.33401e+06) 
....................................
Epoch 1243 Error= 213842 0 (562228,1.34542e+06) 
....................................
Epoch 1244 Error= 213820 0 (583019,1.33718e+06) 
....................................
Epoch 1245 Error= 213906 0 (587704,1.34899e+06) 
....................................
Epoch 1246 Error= 213867 0 (598539,1.33088e+06) 
....................................
Epoch 1247 Error= 213770 0 (601906,1.34106e+06) 
....................................
Epoch 1248 Error= 213656 0 (615219,1.34687e+06) 
....................................
Epoch 1249 Error= 213691 0 (609757,1.3548e+06) 
....................................
Epoch 1250 Error= 213739 0 (604923,1.34194e+06) 
 counting_train_errors....................................

train1_NErrors= 62959/1.6096e+06 3.91146
Class01= 4215/1.54576e+06	0.272681
Class11= 58744/63841	92.0161

 counting_test_errors.........

test1_NErrors= 16245/404185 4.0192
Class01= 1108/387656	0.28582
Class11= 15137/16529	91.5784

....................................
Epoch 1251 Error= 213755 0 (624438,1.34672e+06) 
....................................
Epoch 1252 Error= 213661 0 (639373,1.3543e+06) 
....................................
Epoch 1253 Error= 213669 0 (634930,1.36479e+06) 
....................................
Epoch 1254 Error= 213725 0 (637156,1.35489e+06) 
....................................
Epoch 1255 Error= 213624 0 (645303,1.35703e+06) 
....................................
Epoch 1256 Error= 213654 0 (648058,1.33163e+06) 
....................................
Epoch 1257 Error= 213654 0 (651817,1.3382e+06) 
....................................
Epoch 1258 Error= 213663 0 (642317,1.33992e+06) 
....................................
Epoch 1259 Error= 213610 0 (665683,1.34475e+06) 
....................................
Epoch 1260 Error= 213561 0 (674665,1.34392e+06) 
 counting_train_errors....................................

train1_NErrors= 62691/1.6096e+06 3.89481
Class01= 2161/1.54576e+06	0.139802
Class11= 60530/63841	94.8137

 counting_test_errors.........

test1_NErrors= 16190/404185 4.00559
Class01= 590/387656	0.152197
Class11= 15600/16529	94.3796

....................................
Epoch 1261 Error= 213524 0 (671162,1.33053e+06) 
....................................
Epoch 1262 Error= 213608 0 (689193,1.34549e+06) 
....................................
Epoch 1263 Error= 213513 0 (677117,1.34474e+06) 
....................................
Epoch 1264 Error= 213608 0 (687002,1.33843e+06) 
....................................
Epoch 1265 Error= 213642 0 (655147,1.33457e+06) 
....................................
Epoch 1266 Error= 213619 0 (685706,1.31878e+06) 
....................................
Epoch 1267 Error= 213625 0 (670155,1.33861e+06) 
....................................
Epoch 1268 Error= 213471 0 (698655,1.3373e+06) 
....................................
Epoch 1269 Error= 213565 0 (683781,1.32158e+06) 
....................................
Epoch 1270 Error= 213545 0 (682921,1.33183e+06) 
 counting_train_errors....................................

train1_NErrors= 62750/1.6096e+06 3.89848
Class01= 1624/1.54576e+06	0.105061
Class11= 61126/63841	95.7472

 counting_test_errors.........

test1_NErrors= 16216/404185 4.01202
Class01= 444/387656	0.114535
Class11= 15772/16529	95.4202

....................................
Epoch 1271 Error= 213491 0 (685719,1.34436e+06) 
....................................
Epoch 1272 Error= 213566 0 (693627,1.31965e+06) 
....................................
Epoch 1273 Error= 213509 0 (693604,1.34269e+06) 
....................................
Epoch 1274 Error= 213517 0 (708366,1.34829e+06) 
....................................
Epoch 1275 Error= 213483 0 (701060,1.33243e+06) 
....................................
Epoch 1276 Error= 213483 0 (716674,1.34665e+06) 
....................................
Epoch 1277 Error= 213425 0 (695134,1.33245e+06) 
....................................
Epoch 1278 Error= 213541 0 (714649,1.34076e+06) 
....................................
Epoch 1279 Error= 213448 0 (713447,1.32845e+06) 
....................................
Epoch 1280 Error= 213433 0 (712471,1.347e+06) 
 counting_train_errors....................................

train1_NErrors= 62718/1.6096e+06 3.89649
Class01= 1733/1.54576e+06	0.112113
Class11= 60985/63841	95.5264

 counting_test_errors.........

test1_NErrors= 16215/404185 4.01178
Class01= 490/387656	0.126401
Class11= 15725/16529	95.1358

....................................
Epoch 1281 Error= 213414 0 (711415,1.33804e+06) 
....................................
Epoch 1282 Error= 213397 0 (732243,1.33379e+06) 
....................................
Epoch 1283 Error= 213426 0 (712184,1.34313e+06) 
....................................
Epoch 1284 Error= 213435 0 (728002,1.33749e+06) 
....................................
Epoch 1285 Error= 213386 0 (733681,1.33013e+06) 
....................................
Epoch 1286 Error= 213469 0 (725250,1.33887e+06) 
....................................
Epoch 1287 Error= 213259 0 (727702,1.3413e+06) 
....................................
Epoch 1288 Error= 213416 0 (719196,1.35399e+06) 
....................................
Epoch 1289 Error= 213374 0 (738507,1.34221e+06) 
....................................
Epoch 1290 Error= 213350 0 (718577,1.33176e+06) 
 counting_train_errors....................................

train1_NErrors= 62774/1.6096e+06 3.89997
Class01= 3724/1.54576e+06	0.240917
Class11= 59050/63841	92.4954

 counting_test_errors.........

test1_NErrors= 16242/404185 4.01846
Class01= 1022/387656	0.263636
Class11= 15220/16529	92.0806

....................................
Epoch 1291 Error= 213368 0 (736949,1.3558e+06) 
....................................
Epoch 1292 Error= 213393 0 (744236,1.32606e+06) 
....................................
Epoch 1293 Error= 213292 0 (729753,1.33933e+06) 
....................................
Epoch 1294 Error= 213411 0 (756546,1.32787e+06) 
....................................
Epoch 1295 Error= 213405 0 (744647,1.32739e+06) 
....................................
Epoch 1296 Error= 213285 0 (759903,1.34307e+06) 
....................................
Epoch 1297 Error= 213167 0 (744628,1.33812e+06) 
....................................
Epoch 1298 Error= 213337 0 (748395,1.34702e+06) 
....................................
Epoch 1299 Error= 213376 0 (739194,1.34048e+06) 
....................................
Epoch 1300 Error= 213307 0 (737621,1.34163e+06) 
 counting_train_errors....................................

train1_NErrors= 62688/1.6096e+06 3.89462
Class01= 3148/1.54576e+06	0.203654
Class11= 59540/63841	93.263

 counting_test_errors.........

test1_NErrors= 16201/404185 4.00831
Class01= 844/387656	0.217719
Class11= 15357/16529	92.9094

....................................
Epoch 1301 Error= 213304 0 (750152,1.3318e+06) 
....................................
Epoch 1302 Error= 213329 0 (755571,1.33735e+06) 
....................................
Epoch 1303 Error= 213307 0 (755581,1.33812e+06) 
....................................
Epoch 1304 Error= 213256 0 (759171,1.34419e+06) 
....................................
Epoch 1305 Error= 213253 0 (770013,1.35382e+06) 
....................................
Epoch 1306 Error= 213246 0 (758631,1.35815e+06) 
....................................
Epoch 1307 Error= 213197 0 (752687,1.32963e+06) 
....................................
Epoch 1308 Error= 213226 0 (764891,1.34692e+06) 
....................................
Epoch 1309 Error= 213183 0 (759664,1.32387e+06) 
....................................
Epoch 1310 Error= 213316 0 (767372,1.36354e+06) 
 counting_train_errors....................................

train1_NErrors= 62698/1.6096e+06 3.89525
Class01= 3180/1.54576e+06	0.205724
Class11= 59518/63841	93.2285

 counting_test_errors.........

test1_NErrors= 16214/404185 4.01153
Class01= 875/387656	0.225716
Class11= 15339/16529	92.8005

....................................
Epoch 1311 Error= 213228 0 (769857,1.32026e+06) 
....................................
Epoch 1312 Error= 213237 0 (777591,1.35748e+06) 
....................................
Epoch 1313 Error= 213209 0 (771861,1.34993e+06) 
....................................
Epoch 1314 Error= 213315 0 (755402,1.32812e+06) 
....................................
Epoch 1315 Error= 213256 0 (779849,1.34088e+06) 
....................................
Epoch 1316 Error= 213222 0 (787719,1.33818e+06) 
....................................
Epoch 1317 Error= 213105 0 (784529,1.34884e+06) 
....................................
Epoch 1318 Error= 213095 0 (790057,1.33354e+06) 
....................................
Epoch 1319 Error= 213238 0 (782968,1.33783e+06) 
....................................
Epoch 1320 Error= 213186 0 (782592,1.35058e+06) 
 counting_train_errors....................................

train1_NErrors= 62737/1.6096e+06 3.89767
Class01= 2443/1.54576e+06	0.158045
Class11= 60294/63841	94.444

 counting_test_errors.........

test1_NErrors= 16207/404185 4.0098
Class01= 669/387656	0.172576
Class11= 15538/16529	94.0045

....................................
Epoch 1321 Error= 213230 0 (792202,1.33929e+06) 
....................................
Epoch 1322 Error= 213166 0 (788889,1.3443e+06) 
....................................
Epoch 1323 Error= 213090 0 (787856,1.33735e+06) 
....................................
Epoch 1324 Error= 213116 0 (798653,1.33559e+06) 
....................................
Epoch 1325 Error= 213220 0 (792103,1.33744e+06) 
....................................
Epoch 1326 Error= 213073 0 (808567,1.34822e+06) 
....................................
Epoch 1327 Error= 213104 0 (790210,1.34319e+06) 
....................................
Epoch 1328 Error= 213118 0 (813974,1.34277e+06) 
....................................
Epoch 1329 Error= 213093 0 (814463,1.34999e+06) 
....................................
Epoch 1330 Error= 213133 0 (803127,1.35995e+06) 
 counting_train_errors....................................

train1_NErrors= 62709/1.6096e+06 3.89593
Class01= 2084/1.54576e+06	0.13482
Class11= 60625/63841	94.9625

 counting_test_errors.........

test1_NErrors= 16220/404185 4.01301
Class01= 581/387656	0.149875
Class11= 15639/16529	94.6155

....................................
Epoch 1331 Error= 213101 0 (803869,1.334e+06) 
....................................
Epoch 1332 Error= 213147 0 (797125,1.33728e+06) 
....................................
Epoch 1333 Error= 213073 0 (811358,1.33694e+06) 
....................................
Epoch 1334 Error= 212974 0 (797753,1.35298e+06) 
....................................
Epoch 1335 Error= 213112 0 (819577,1.36358e+06) 
....................................
Epoch 1336 Error= 213103 0 (820339,1.33161e+06) 
....................................
Epoch 1337 Error= 213106 0 (804173,1.34626e+06) 
....................................
Epoch 1338 Error= 213063 0 (812312,1.34091e+06) 
....................................
Epoch 1339 Error= 213087 0 (815676,1.33853e+06) 
....................................
Epoch 1340 Error= 213038 0 (821155,1.35727e+06) 
 counting_train_errors....................................

train1_NErrors= 62653/1.6096e+06 3.89245
Class01= 2486/1.54576e+06	0.160827
Class11= 60167/63841	94.2451

 counting_test_errors.........

test1_NErrors= 16226/404185 4.0145
Class01= 706/387656	0.18212
Class11= 15520/16529	93.8956

....................................
Epoch 1341 Error= 213041 0 (822001,1.34593e+06) 
....................................
Epoch 1342 Error= 213010 0 (820899,1.35002e+06) 
....................................
Epoch 1343 Error= 212988 0 (822750,1.3365e+06) 
....................................
Epoch 1344 Error= 213057 0 (824621,1.35337e+06) 
....................................
Epoch 1345 Error= 213068 0 (821478,1.33825e+06) 
....................................
Epoch 1346 Error= 212984 0 (813698,1.35129e+06) 
....................................
Epoch 1347 Error= 213123 0 (823713,1.32617e+06) 
....................................
Epoch 1348 Error= 213024 0 (826004,1.34584e+06) 
....................................
Epoch 1349 Error= 212904 0 (833021,1.35714e+06) 
....................................
Epoch 1350 Error= 212983 0 (834445,1.35602e+06) 
 counting_train_errors....................................

train1_NErrors= 62951/1.6096e+06 3.91096
Class01= 4215/1.54576e+06	0.272681
Class11= 58736/63841	92.0036

 counting_test_errors.........

test1_NErrors= 16310/404185 4.03528
Class01= 1155/387656	0.297945
Class11= 15155/16529	91.6873

....................................
Epoch 1351 Error= 213080 0 (822534,1.35059e+06) 
....................................
Epoch 1352 Error= 213018 0 (830131,1.33311e+06) 
....................................
Epoch 1353 Error= 213118 0 (819576,1.33326e+06) 
....................................
Epoch 1354 Error= 212927 0 (841770,1.33921e+06) 
....................................
Epoch 1355 Error= 212966 0 (822833,1.34418e+06) 
....................................
Epoch 1356 Error= 212964 0 (841064,1.35346e+06) 
....................................
Epoch 1357 Error= 212918 0 (822971,1.34401e+06) 
....................................
Epoch 1358 Error= 213003 0 (829394,1.34109e+06) 
....................................
Epoch 1359 Error= 212961 0 (822637,1.32661e+06) 
....................................
Epoch 1360 Error= 212910 0 (821674,1.34692e+06) 
 counting_train_errors....................................

train1_NErrors= 62645/1.6096e+06 3.89195
Class01= 2446/1.54576e+06	0.158239
Class11= 60199/63841	94.2952

 counting_test_errors.........

test1_NErrors= 16218/404185 4.01252
Class01= 692/387656	0.178509
Class11= 15526/16529	93.9319

....................................
Epoch 1361 Error= 212983 0 (840072,1.33997e+06) 
....................................
Epoch 1362 Error= 212927 0 (838457,1.33102e+06) 
....................................
Epoch 1363 Error= 212875 0 (839001,1.34778e+06) 
....................................
Epoch 1364 Error= 212920 0 (829898,1.33004e+06) 
....................................
Epoch 1365 Error= 212838 0 (840894,1.34218e+06) 
....................................
Epoch 1366 Error= 212909 0 (843796,1.33902e+06) 
....................................
Epoch 1367 Error= 212912 0 (826669,1.3329e+06) 
....................................
Epoch 1368 Error= 212951 0 (842990,1.33973e+06) 
....................................
Epoch 1369 Error= 212920 0 (831553,1.34862e+06) 
....................................
Epoch 1370 Error= 212942 0 (844802,1.34652e+06) 
 counting_train_errors....................................

train1_NErrors= 62643/1.6096e+06 3.89183
Class01= 2456/1.54576e+06	0.158886
Class11= 60187/63841	94.2764

 counting_test_errors.........

test1_NErrors= 16229/404185 4.01524
Class01= 700/387656	0.180572
Class11= 15529/16529	93.95

....................................
Epoch 1371 Error= 212852 0 (835835,1.34782e+06) 
....................................
Epoch 1372 Error= 212921 0 (842657,1.32455e+06) 
....................................
Epoch 1373 Error= 212852 0 (820279,1.32499e+06) 
....................................
Epoch 1374 Error= 212876 0 (830494,1.35057e+06) 
....................................
Epoch 1375 Error= 212992 0 (836011,1.34744e+06) 
....................................
Epoch 1376 Error= 212909 0 (827616,1.33592e+06) 
....................................
Epoch 1377 Error= 212884 0 (834390,1.34352e+06) 
....................................
Epoch 1378 Error= 212821 0 (847219,1.34745e+06) 
....................................
Epoch 1379 Error= 212856 0 (829453,1.34865e+06) 
....................................
Epoch 1380 Error= 212844 0 (837237,1.33047e+06) 
 counting_train_errors....................................

train1_NErrors= 62642/1.6096e+06 3.89177
Class01= 2837/1.54576e+06	0.183534
Class11= 59805/63841	93.678

 counting_test_errors.........

test1_NErrors= 16213/404185 4.01128
Class01= 790/387656	0.203789
Class11= 15423/16529	93.3087

....................................
Epoch 1381 Error= 212847 0 (844369,1.34388e+06) 
....................................
Epoch 1382 Error= 212799 0 (838452,1.35353e+06) 
....................................
Epoch 1383 Error= 212791 0 (853889,1.35179e+06) 
....................................
Epoch 1384 Error= 212852 0 (838646,1.34216e+06) 
....................................
Epoch 1385 Error= 212789 0 (828658,1.33406e+06) 
....................................
Epoch 1386 Error= 212852 0 (859559,1.33437e+06) 
....................................
Epoch 1387 Error= 212922 0 (834684,1.34308e+06) 
....................................
Epoch 1388 Error= 212778 0 (839245,1.35117e+06) 
....................................
Epoch 1389 Error= 212787 0 (829256,1.33739e+06) 
....................................
Epoch 1390 Error= 212626 0 (846235,1.3438e+06) 
 counting_train_errors....................................

train1_NErrors= 62713/1.6096e+06 3.89618
Class01= 1891/1.54576e+06	0.122334
Class11= 60822/63841	95.2711

 counting_test_errors.........

test1_NErrors= 16226/404185 4.0145
Class01= 538/387656	0.138783
Class11= 15688/16529	94.912

....................................
Epoch 1391 Error= 212792 0 (835799,1.33473e+06) 
....................................
Epoch 1392 Error= 212697 0 (834194,1.33074e+06) 
....................................
Epoch 1393 Error= 212705 0 (847406,1.33829e+06) 
....................................
Epoch 1394 Error= 212655 0 (842319,1.34037e+06) 
....................................
Epoch 1395 Error= 212739 0 (840359,1.36081e+06) 
....................................
Epoch 1396 Error= 212667 0 (838407,1.33128e+06) 
....................................
Epoch 1397 Error= 212739 0 (841746,1.34941e+06) 
....................................
Epoch 1398 Error= 212761 0 (840000,1.34318e+06) 
....................................
Epoch 1399 Error= 212705 0 (841533,1.32722e+06) 
....................................
Epoch 1400 Error= 212584 0 (829500,1.33714e+06) 
 counting_train_errors....................................

train1_NErrors= 62627/1.6096e+06 3.89084
Class01= 2854/1.54576e+06	0.184634
Class11= 59773/63841	93.6279

 counting_test_errors.........

test1_NErrors= 16249/404185 4.02019
Class01= 826/387656	0.213076
Class11= 15423/16529	93.3087

....................................
Epoch 1401 Error= 212742 0 (864294,1.33956e+06) 
....................................
Epoch 1402 Error= 212783 0 (828007,1.32433e+06) 
....................................
Epoch 1403 Error= 212721 0 (852591,1.33979e+06) 
....................................
Epoch 1404 Error= 212681 0 (838576,1.3281e+06) 
....................................
Epoch 1405 Error= 212696 0 (838700,1.33675e+06) 
....................................
Epoch 1406 Error= 212650 0 (843412,1.35091e+06) 
....................................
Epoch 1407 Error= 212688 0 (838716,1.32235e+06) 
....................................
Epoch 1408 Error= 212646 0 (840164,1.35057e+06) 
....................................
Epoch 1409 Error= 212617 0 (848188,1.34806e+06) 
....................................
Epoch 1410 Error= 212662 0 (845633,1.35456e+06) 
 counting_train_errors....................................

train1_NErrors= 62667/1.6096e+06 3.89332
Class01= 3112/1.54576e+06	0.201325
Class11= 59555/63841	93.2864

 counting_test_errors.........

test1_NErrors= 16222/404185 4.01351
Class01= 874/387656	0.225458
Class11= 15348/16529	92.855

....................................
Epoch 1411 Error= 212593 0 (836280,1.33134e+06) 
....................................
Epoch 1412 Error= 212693 0 (841790,1.33095e+06) 
....................................
Epoch 1413 Error= 212589 0 (845029,1.33307e+06) 
....................................
Epoch 1414 Error= 212593 0 (830840,1.3132e+06) 
....................................
Epoch 1415 Error= 212561 0 (847133,1.33212e+06) 
....................................
Epoch 1416 Error= 212575 0 (841978,1.3293e+06) 
....................................
Epoch 1417 Error= 212557 0 (850487,1.3196e+06) 
....................................
Epoch 1418 Error= 212563 0 (848462,1.3513e+06) 
....................................
Epoch 1419 Error= 212525 0 (834980,1.32583e+06) 
....................................
Epoch 1420 Error= 212505 0 (843933,1.32356e+06) 
 counting_train_errors....................................

train1_NErrors= 62927/1.6096e+06 3.90947
Class01= 4606/1.54576e+06	0.297976
Class11= 58321/63841	91.3535

 counting_test_errors.........

test1_NErrors= 16295/404185 4.03157
Class01= 1256/387656	0.323999
Class11= 15039/16529	90.9855

....................................
Epoch 1421 Error= 212503 0 (849674,1.33727e+06) 
....................................
Epoch 1422 Error= 212695 0 (838658,1.35181e+06) 
....................................
Epoch 1423 Error= 212495 0 (834314,1.32826e+06) 
....................................
Epoch 1424 Error= 212488 0 (839392,1.32133e+06) 
....................................
Epoch 1425 Error= 212516 0 (840401,1.32508e+06) 
....................................
Epoch 1426 Error= 212494 0 (842548,1.33662e+06) 
....................................
Epoch 1427 Error= 212522 0 (832988,1.31958e+06) 
....................................
Epoch 1428 Error= 212519 0 (841425,1.32748e+06) 
....................................
Epoch 1429 Error= 212510 0 (829239,1.33132e+06) 
....................................
Epoch 1430 Error= 212552 0 (845827,1.32572e+06) 
 counting_train_errors....................................

train1_NErrors= 62632/1.6096e+06 3.89115
Class01= 3316/1.54576e+06	0.214522
Class11= 59316/63841	92.9121

 counting_test_errors.........

test1_NErrors= 16222/404185 4.01351
Class01= 923/387656	0.238098
Class11= 15299/16529	92.5585

....................................
Epoch 1431 Error= 212465 0 (832615,1.32002e+06) 
....................................
Epoch 1432 Error= 212468 0 (840230,1.33381e+06) 
....................................
Epoch 1433 Error= 212497 0 (837844,1.3069e+06) 
....................................
Epoch 1434 Error= 212517 0 (833516,1.3483e+06) 
....................................
Epoch 1435 Error= 212400 0 (843974,1.31414e+06) 
....................................
Epoch 1436 Error= 212463 0 (837760,1.33414e+06) 
....................................
Epoch 1437 Error= 212397 0 (841452,1.342e+06) 
....................................
Epoch 1438 Error= 212407 0 (827108,1.33049e+06) 
....................................
Epoch 1439 Error= 212459 0 (828564,1.31237e+06) 
....................................
Epoch 1440 Error= 212447 0 (839857,1.3264e+06) 
 counting_train_errors....................................

train1_NErrors= 62584/1.6096e+06 3.88816
Class01= 2872/1.54576e+06	0.185798
Class11= 59712/63841	93.5324

 counting_test_errors.........

test1_NErrors= 16192/404185 4.00609
Class01= 799/387656	0.206111
Class11= 15393/16529	93.1272

....................................
Epoch 1441 Error= 212414 0 (822470,1.33828e+06) 
....................................
Epoch 1442 Error= 212438 0 (841612,1.32105e+06) 
....................................
Epoch 1443 Error= 212359 0 (834120,1.32776e+06) 
....................................
Epoch 1444 Error= 212358 0 (826954,1.32505e+06) 
....................................
Epoch 1445 Error= 212440 0 (841175,1.3311e+06) 
....................................
Epoch 1446 Error= 212437 0 (828104,1.33259e+06) 
....................................
Epoch 1447 Error= 212422 0 (826317,1.30976e+06) 
....................................
Epoch 1448 Error= 212410 0 (831237,1.32586e+06) 
....................................
Epoch 1449 Error= 212362 0 (841564,1.33958e+06) 
....................................
Epoch 1450 Error= 212345 0 (833796,1.33082e+06) 
 counting_train_errors....................................

train1_NErrors= 62724/1.6096e+06 3.89686
Class01= 1734/1.54576e+06	0.112178
Class11= 60990/63841	95.5342

 counting_test_errors.........

test1_NErrors= 16209/404185 4.01029
Class01= 504/387656	0.130012
Class11= 15705/16529	95.0148

....................................
Epoch 1451 Error= 212393 0 (825802,1.32154e+06) 
....................................
Epoch 1452 Error= 212414 0 (838981,1.33682e+06) 
....................................
Epoch 1453 Error= 212295 0 (827514,1.32808e+06) 
....................................
Epoch 1454 Error= 212327 0 (820988,1.33157e+06) 
....................................
Epoch 1455 Error= 212414 0 (821265,1.31295e+06) 
....................................
Epoch 1456 Error= 212288 0 (822463,1.31556e+06) 
....................................
Epoch 1457 Error= 212292 0 (828357,1.34773e+06) 
....................................
Epoch 1458 Error= 212286 0 (825660,1.33887e+06) 
....................................
Epoch 1459 Error= 212368 0 (823331,1.31947e+06) 
....................................
Epoch 1460 Error= 212343 0 (824870,1.31718e+06) 
 counting_train_errors....................................

train1_NErrors= 62734/1.6096e+06 3.89748
Class01= 1284/1.54576e+06	0.0830658
Class11= 61450/63841	96.2548

 counting_test_errors.........

test1_NErrors= 16226/404185 4.0145
Class01= 367/387656	0.0946716
Class11= 15859/16529	95.9465

....................................
Epoch 1461 Error= 212349 0 (827130,1.34022e+06) 
....................................
Epoch 1462 Error= 212358 0 (810338,1.33656e+06) 
....................................
Epoch 1463 Error= 212357 0 (829015,1.30918e+06) 
....................................
Epoch 1464 Error= 212299 0 (813035,1.32424e+06) 
....................................
Epoch 1465 Error= 212223 0 (805964,1.34172e+06) 
....................................
Epoch 1466 Error= 212270 0 (832110,1.31776e+06) 
....................................
Epoch 1467 Error= 212410 0 (804085,1.30312e+06) 
....................................
Epoch 1468 Error= 212432 0 (807013,1.32404e+06) 
....................................
Epoch 1469 Error= 212301 0 (804067,1.30386e+06) 
....................................
Epoch 1470 Error= 212320 0 (798784,1.31844e+06) 
 counting_train_errors....................................

train1_NErrors= 62526/1.6096e+06 3.88456
Class01= 2648/1.54576e+06	0.171307
Class11= 59878/63841	93.7924

 counting_test_errors.........

test1_NErrors= 16195/404185 4.00683
Class01= 766/387656	0.197598
Class11= 15429/16529	93.345

....................................
Epoch 1471 Error= 212236 0 (807977,1.32081e+06) 
....................................
Epoch 1472 Error= 212577 0 (832159,1.32069e+06) 
....................................
Epoch 1473 Error= 212282 0 (771331,1.32963e+06) 
....................................
Epoch 1474 Error= 212316 0 (800984,1.33521e+06) 
....................................
Epoch 1475 Error= 212296 0 (802245,1.32396e+06) 
....................................
Epoch 1476 Error= 212297 0 (802844,1.32777e+06) 
....................................
Epoch 1477 Error= 212296 0 (791210,1.33849e+06) 
....................................
Epoch 1478 Error= 212201 0 (801325,1.31635e+06) 
....................................
Epoch 1479 Error= 212285 0 (789857,1.31152e+06) 
....................................
Epoch 1480 Error= 212260 0 (802674,1.34984e+06) 
 counting_train_errors....................................

train1_NErrors= 62749/1.6096e+06 3.89841
Class01= 1322/1.54576e+06	0.0855242
Class11= 61427/63841	96.2187

 counting_test_errors.........

test1_NErrors= 16217/404185 4.01227
Class01= 377/387656	0.0972512
Class11= 15840/16529	95.8316

....................................
Epoch 1481 Error= 212260 0 (806666,1.31109e+06) 
....................................
Epoch 1482 Error= 212174 0 (801002,1.31774e+06) 
....................................
Epoch 1483 Error= 212139 0 (797198,1.32598e+06) 
....................................
Epoch 1484 Error= 212316 0 (800756,1.31922e+06) 
....................................
Epoch 1485 Error= 212224 0 (802262,1.30811e+06) 
....................................
Epoch 1486 Error= 212241 0 (790589,1.32351e+06) 
....................................
Epoch 1487 Error= 212686 0 (854062,1.29928e+06) 
....................................
Epoch 1488 Error= 212317 0 (772026,1.29447e+06) 
....................................
Epoch 1489 Error= 212139 0 (774650,1.32623e+06) 
....................................
Epoch 1490 Error= 212122 0 (789270,1.33151e+06) 
 counting_train_errors....................................

train1_NErrors= 62594/1.6096e+06 3.88878
Class01= 2277/1.54576e+06	0.147306
Class11= 60317/63841	94.48

 counting_test_errors.........

test1_NErrors= 16228/404185 4.01499
Class01= 663/387656	0.171028
Class11= 15565/16529	94.1678

....................................
Epoch 1491 Error= 212159 0 (774156,1.30998e+06) 
....................................
Epoch 1492 Error= 212305 0 (781884,1.30507e+06) 
....................................
Epoch 1493 Error= 212214 0 (782324,1.31008e+06) 
....................................
Epoch 1494 Error= 212215 0 (773144,1.30537e+06) 
....................................
Epoch 1495 Error= 212154 0 (781686,1.31465e+06) 
....................................
Epoch 1496 Error= 212380 0 (812659,1.30728e+06) 
....................................
Epoch 1497 Error= 212208 0 (767422,1.29921e+06) 
....................................
Epoch 1498 Error= 212044 0 (782011,1.30985e+06) 
....................................
Epoch 1499 Error= 212235 0 (792654,1.3182e+06) 
....................................
Epoch 1500 Error= 212117 0 (771624,1.2981e+06) 
 counting_train_errors....................................

train1_NErrors= 62655/1.6096e+06 3.89257
Class01= 3297/1.54576e+06	0.213293
Class11= 59358/63841	92.9779

 counting_test_errors.........

test1_NErrors= 16251/404185 4.02068
Class01= 935/387656	0.241193
Class11= 15316/16529	92.6614

....................................
Epoch 1501 Error= 212178 0 (802747,1.31277e+06) 
....................................
Epoch 1502 Error= 212063 0 (796339,1.30759e+06) 
....................................
Epoch 1503 Error= 212090 0 (771543,1.30895e+06) 
....................................
Epoch 1504 Error= 212246 0 (773194,1.32014e+06) 
....................................
Epoch 1505 Error= 212150 0 (762478,1.30548e+06) 
....................................
Epoch 1506 Error= 212047 0 (764552,1.30454e+06) 
....................................
Epoch 1507 Error= 212159 0 (774503,1.31715e+06) 
....................................
Epoch 1508 Error= 212168 0 (778011,1.31314e+06) 
....................................
Epoch 1509 Error= 212042 0 (767245,1.31192e+06) 
....................................
Epoch 1510 Error= 212188 0 (769814,1.32175e+06) 
 counting_train_errors....................................

train1_NErrors= 62723/1.6096e+06 3.8968
Class01= 1565/1.54576e+06	0.101245
Class11= 61158/63841	95.7974

 counting_test_errors.........

test1_NErrors= 16252/404185 4.02093
Class01= 445/387656	0.114792
Class11= 15807/16529	95.6319

....................................
Epoch 1511 Error= 212146 0 (773009,1.31482e+06) 
....................................
Epoch 1512 Error= 212147 0 (766747,1.30908e+06) 
....................................
Epoch 1513 Error= 212073 0 (769244,1.32174e+06) 
....................................
Epoch 1514 Error= 212161 0 (764844,1.31771e+06) 
....................................
Epoch 1515 Error= 212139 0 (775461,1.29819e+06) 
....................................
Epoch 1516 Error= 212121 0 (768961,1.31402e+06) 
....................................
Epoch 1517 Error= 212145 0 (778401,1.30935e+06) 
....................................
Epoch 1518 Error= 212071 0 (768844,1.29908e+06) 
....................................
Epoch 1519 Error= 212129 0 (763666,1.31119e+06) 
....................................
Epoch 1520 Error= 212150 0 (776373,1.30098e+06) 
 counting_train_errors....................................

train1_NErrors= 62582/1.6096e+06 3.88804
Class01= 3464/1.54576e+06	0.224097
Class11= 59118/63841	92.6019

 counting_test_errors.........

test1_NErrors= 16267/404185 4.02464
Class01= 988/387656	0.254865
Class11= 15279/16529	92.4375

....................................
Epoch 1521 Error= 212085 0 (770503,1.28739e+06) 
....................................
Epoch 1522 Error= 212048 0 (760439,1.30135e+06) 
....................................
Epoch 1523 Error= 215323 0 (1.18089e+06,1.17595e+06) 
....................................
Epoch 1524 Error= 215553 0 (228784,1.17205e+06) 
....................................
Epoch 1525 Error= 214938 0 (256147,1.1925e+06) 
....................................
Epoch 1526 Error= 214452 0 (264346,1.22798e+06) 
....................................
Epoch 1527 Error= 214185 0 (272784,1.22019e+06) 
....................................
Epoch 1528 Error= 213951 0 (275510,1.23644e+06) 
....................................
Epoch 1529 Error= 213695 0 (281321,1.2535e+06) 
....................................
Epoch 1530 Error= 213709 0 (294878,1.27092e+06) 
 counting_train_errors....................................

train1_NErrors= 62799/1.6096e+06 3.90152
Class01= 1449/1.54576e+06	0.0937402
Class11= 61350/63841	96.0981

 counting_test_errors.........

test1_NErrors= 16224/404185 4.014
Class01= 418/387656	0.107828
Class11= 15806/16529	95.6259

....................................
Epoch 1531 Error= 213613 0 (296014,1.26125e+06) 
....................................
Epoch 1532 Error= 213546 0 (299808,1.28036e+06) 
....................................
Epoch 1533 Error= 213528 0 (301579,1.27356e+06) 
....................................
Epoch 1534 Error= 213465 0 (308126,1.28519e+06) 
....................................
Epoch 1535 Error= 213272 0 (315267,1.2877e+06) 
....................................
Epoch 1536 Error= 213347 0 (322480,1.28947e+06) 
....................................
Epoch 1537 Error= 213296 0 (327498,1.28212e+06) 
....................................
Epoch 1538 Error= 213326 0 (324811,1.28056e+06) 
....................................
Epoch 1539 Error= 213286 0 (333463,1.26724e+06) 
....................................
Epoch 1540 Error= 213046 0 (336931,1.29496e+06) 
 counting_train_errors....................................

train1_NErrors= 62682/1.6096e+06 3.89425
Class01= 3007/1.54576e+06	0.194532
Class11= 59675/63841	93.4744

 counting_test_errors.........

test1_NErrors= 16248/404185 4.01994
Class01= 871/387656	0.224684
Class11= 15377/16529	93.0304

....................................
Epoch 1541 Error= 213051 0 (346541,1.29186e+06) 
....................................
Epoch 1542 Error= 213044 0 (350023,1.30953e+06) 
....................................
Epoch 1543 Error= 212989 0 (358532,1.28841e+06) 
....................................
Epoch 1544 Error= 212910 0 (365790,1.30609e+06) 
....................................
Epoch 1545 Error= 213049 0 (380523,1.30499e+06) 
....................................
Epoch 1546 Error= 212921 0 (391267,1.28907e+06) 
....................................
Epoch 1547 Error= 212970 0 (404924,1.31041e+06) 
....................................
Epoch 1548 Error= 212811 0 (418757,1.31291e+06) 
....................................
Epoch 1549 Error= 212871 0 (439679,1.30909e+06) 
....................................
Epoch 1550 Error= 212814 0 (451805,1.30845e+06) 
 counting_train_errors....................................

train1_NErrors= 62640/1.6096e+06 3.89164
Class01= 2335/1.54576e+06	0.151058
Class11= 60305/63841	94.4612

 counting_test_errors.........

test1_NErrors= 16214/404185 4.01153
Class01= 663/387656	0.171028
Class11= 15551/16529	94.0831

....................................
Epoch 1551 Error= 212728 0 (478790,1.30297e+06) 
....................................
Epoch 1552 Error= 212600 0 (518686,1.32165e+06) 
....................................
Epoch 1553 Error= 212652 0 (573937,1.32767e+06) 
....................................
Epoch 1554 Error= 212944 0 (588043,1.29778e+06) 
....................................
Epoch 1555 Error= 212478 0 (519892,1.32666e+06) 
....................................
Epoch 1556 Error= 212494 0 (554580,1.30956e+06) 
....................................
Epoch 1557 Error= 212232 0 (570539,1.30559e+06) 
....................................
Epoch 1558 Error= 212275 0 (588739,1.30951e+06) 
....................................
Epoch 1559 Error= 212327 0 (601736,1.30432e+06) 
....................................
Epoch 1560 Error= 212161 0 (604021,1.30976e+06) 
 counting_train_errors....................................

train1_NErrors= 62654/1.6096e+06 3.89251
Class01= 1544/1.54576e+06	0.099886
Class11= 61110/63841	95.7222

 counting_test_errors.........

test1_NErrors= 16215/404185 4.01178
Class01= 455/387656	0.117372
Class11= 15760/16529	95.3476

....................................
Epoch 1561 Error= 212218 0 (625079,1.31299e+06) 
....................................
Epoch 1562 Error= 212258 0 (623264,1.32097e+06) 
....................................
Epoch 1563 Error= 212139 0 (623640,1.30759e+06) 
....................................
Epoch 1564 Error= 212153 0 (651587,1.33383e+06) 
....................................
Epoch 1565 Error= 212474 0 (861802,1.33122e+06) 
....................................
Epoch 1566 Error= 212662 0 (600114,1.3101e+06) 
....................................
Epoch 1567 Error= 212330 0 (627634,1.29273e+06) 
....................................
Epoch 1568 Error= 212248 0 (641775,1.29996e+06) 
....................................
Epoch 1569 Error= 212055 0 (636408,1.29883e+06) 
....................................
Epoch 1570 Error= 212066 0 (651876,1.30251e+06) 
 counting_train_errors....................................

train1_NErrors= 62640/1.6096e+06 3.89164
Class01= 2355/1.54576e+06	0.152352
Class11= 60285/63841	94.4299

 counting_test_errors.........

test1_NErrors= 16253/404185 4.02118
Class01= 691/387656	0.178251
Class11= 15562/16529	94.1497

....................................
Epoch 1571 Error= 212060 0 (647577,1.28064e+06) 
....................................
Epoch 1572 Error= 212090 0 (659404,1.32666e+06) 
....................................
Epoch 1573 Error= 211992 0 (664596,1.30107e+06) 
....................................
Epoch 1574 Error= 212046 0 (665961,1.32619e+06) 
....................................
Epoch 1575 Error= 211993 0 (683968,1.30015e+06) 
....................................
Epoch 1576 Error= 211977 0 (672699,1.31055e+06) 
....................................
Epoch 1577 Error= 211957 0 (666994,1.31174e+06) 
....................................
Epoch 1578 Error= 211966 0 (686047,1.30882e+06) 
....................................
Epoch 1579 Error= 211953 0 (687491,1.30625e+06) 
....................................
Epoch 1580 Error= 211929 0 (687442,1.29985e+06) 
 counting_train_errors....................................

train1_NErrors= 62606/1.6096e+06 3.88953
Class01= 2174/1.54576e+06	0.140643
Class11= 60432/63841	94.6602

 counting_test_errors.........

test1_NErrors= 16233/404185 4.01623
Class01= 645/387656	0.166385
Class11= 15588/16529	94.307

....................................
Epoch 1581 Error= 211967 0 (690987,1.29731e+06) 
....................................
Epoch 1582 Error= 211934 0 (694333,1.30564e+06) 
....................................
Epoch 1583 Error= 211948 0 (697929,1.30553e+06) 
....................................
Epoch 1584 Error= 211977 0 (690902,1.28045e+06) 
....................................
Epoch 1585 Error= 212010 0 (711288,1.30052e+06) 
....................................
Epoch 1586 Error= 211982 0 (703259,1.30638e+06) 
....................................
Epoch 1587 Error= 211965 0 (701901,1.2937e+06) 
....................................
Epoch 1588 Error= 211941 0 (703535,1.30479e+06) 
....................................
Epoch 1589 Error= 212010 0 (721416,1.30039e+06) 
....................................
Epoch 1590 Error= 211935 0 (708854,1.28156e+06) 
 counting_train_errors....................................

train1_NErrors= 62623/1.6096e+06 3.89059
Class01= 1772/1.54576e+06	0.114636
Class11= 60851/63841	95.3165

 counting_test_errors.........

test1_NErrors= 16211/404185 4.01079
Class01= 510/387656	0.13156
Class11= 15701/16529	94.9906

....................................
Epoch 1591 Error= 211867 0 (723781,1.29713e+06) 
....................................
Epoch 1592 Error= 211907 0 (694771,1.28533e+06) 
....................................
Epoch 1593 Error= 211918 0 (719050,1.28109e+06) 
....................................
Epoch 1594 Error= 211932 0 (706013,1.2833e+06) 
....................................
Epoch 1595 Error= 211856 0 (722634,1.30185e+06) 
....................................
Epoch 1596 Error= 211816 0 (714441,1.30523e+06) 
....................................
Epoch 1597 Error= 211971 0 (713821,1.28954e+06) 
....................................
Epoch 1598 Error= 211875 0 (720550,1.28988e+06) 
....................................
Epoch 1599 Error= 211937 0 (725840,1.30481e+06) 
....................................
Epoch 1600 Error= 211983 0 (729132,1.28971e+06) 
 counting_train_errors....................................

train1_NErrors= 62498/1.6096e+06 3.88282
Class01= 2582/1.54576e+06	0.167037
Class11= 59916/63841	93.8519

 counting_test_errors.........

test1_NErrors= 16236/404185 4.01697
Class01= 752/387656	0.193986
Class11= 15484/16529	93.6778

....................................
Epoch 1601 Error= 211910 0 (722680,1.28276e+06) 
....................................
Epoch 1602 Error= 211863 0 (726192,1.30339e+06) 
....................................
Epoch 1603 Error= 211920 0 (715039,1.29746e+06) 
....................................
Epoch 1604 Error= 211795 0 (724043,1.28743e+06) 
....................................
Epoch 1605 Error= 211851 0 (732285,1.29457e+06) 
....................................
Epoch 1606 Error= 211927 0 (727929,1.29251e+06) 
....................................
Epoch 1607 Error= 211881 0 (736542,1.28905e+06) 
....................................
Epoch 1608 Error= 211855 0 (714706,1.27465e+06) 
....................................
Epoch 1609 Error= 211844 0 (723186,1.28959e+06) 
....................................
Epoch 1610 Error= 211871 0 (734514,1.27105e+06) 
 counting_train_errors....................................

train1_NErrors= 62555/1.6096e+06 3.88636
Class01= 2019/1.54576e+06	0.130615
Class11= 60536/63841	94.8231

 counting_test_errors.........

test1_NErrors= 16211/404185 4.01079
Class01= 586/387656	0.151165
Class11= 15625/16529	94.5308

....................................
Epoch 1611 Error= 211791 0 (733559,1.29216e+06) 
....................................
Epoch 1612 Error= 211904 0 (714848,1.28661e+06) 
....................................
Epoch 1613 Error= 211890 0 (729723,1.28439e+06) 
....................................
Epoch 1614 Error= 211966 0 (750404,1.27485e+06) 
....................................
Epoch 1615 Error= 211821 0 (727026,1.27968e+06) 
....................................
Epoch 1616 Error= 211793 0 (726298,1.27923e+06) 
....................................
Epoch 1617 Error= 212142 0 (725422,1.26735e+06) 
....................................
Epoch 1618 Error= 211783 0 (721007,1.26251e+06) 
....................................
Epoch 1619 Error= 211867 0 (722278,1.28346e+06) 
....................................
Epoch 1620 Error= 211734 0 (728923,1.27911e+06) 
 counting_train_errors....................................

train1_NErrors= 62534/1.6096e+06 3.88506
Class01= 2418/1.54576e+06	0.156428
Class11= 60116/63841	94.1652

 counting_test_errors.........

test1_NErrors= 16229/404185 4.01524
Class01= 690/387656	0.177993
Class11= 15539/16529	94.0105

....................................
Epoch 1621 Error= 211782 0 (732244,1.27988e+06) 
....................................
Epoch 1622 Error= 211826 0 (742380,1.28633e+06) 
....................................
Epoch 1623 Error= 211902 0 (734081,1.28126e+06) 
....................................
Epoch 1624 Error= 211803 0 (724825,1.29135e+06) 
....................................
Epoch 1625 Error= 211774 0 (723968,1.2693e+06) 
....................................
Epoch 1626 Error= 211808 0 (738316,1.28666e+06) 
....................................
Epoch 1627 Error= 211825 0 (711930,1.28801e+06) 
....................................
Epoch 1628 Error= 211747 0 (742275,1.28772e+06) 
....................................
Epoch 1629 Error= 211749 0 (729540,1.29226e+06) 
....................................
Epoch 1630 Error= 211748 0 (723183,1.26966e+06) 
 counting_train_errors....................................

train1_NErrors= 62678/1.6096e+06 3.894
Class01= 3619/1.54576e+06	0.234124
Class11= 59059/63841	92.5095

 counting_test_errors.........

test1_NErrors= 16276/404185 4.02687
Class01= 1030/387656	0.265699
Class11= 15246/16529	92.2379

....................................
Epoch 1631 Error= 211732 0 (727375,1.27674e+06) 
....................................
Epoch 1632 Error= 211739 0 (725541,1.27102e+06) 
....................................
Epoch 1633 Error= 211786 0 (741359,1.27091e+06) 
....................................
Epoch 1634 Error= 211739 0 (731612,1.2898e+06) 
....................................
Epoch 1635 Error= 211736 0 (735774,1.27346e+06) 
....................................
Epoch 1636 Error= 211805 0 (729228,1.26717e+06) 
....................................
Epoch 1637 Error= 211804 0 (759820,1.28774e+06) 
....................................
Epoch 1638 Error= 211782 0 (739404,1.27796e+06) 
....................................
Epoch 1639 Error= 211869 0 (800455,1.27804e+06) 
....................................
Epoch 1640 Error= 211718 0 (730144,1.27941e+06) 
 counting_train_errors....................................

train1_NErrors= 62560/1.6096e+06 3.88667
Class01= 3538/1.54576e+06	0.228884
Class11= 59022/63841	92.4516

 counting_test_errors.........

test1_NErrors= 16282/404185 4.02835
Class01= 995/387656	0.256671
Class11= 15287/16529	92.4859

....................................
Epoch 1641 Error= 211785 0 (737304,1.28629e+06) 
....................................
Epoch 1642 Error= 211673 0 (738369,1.27844e+06) 
....................................
Epoch 1643 Error= 211869 0 (732174,1.26494e+06) 
....................................
Epoch 1644 Error= 211814 0 (723693,1.27253e+06) 
....................................
Epoch 1645 Error= 211704 0 (720372,1.27342e+06) 
....................................
Epoch 1646 Error= 211767 0 (722884,1.27196e+06) 
....................................
Epoch 1647 Error= 211794 0 (743047,1.26804e+06) 
....................................
Epoch 1648 Error= 211757 0 (733600,1.2783e+06) 
....................................
Epoch 1649 Error= 211664 0 (725457,1.27681e+06) 
....................................
Epoch 1650 Error= 211592 0 (731395,1.27762e+06) 
 counting_train_errors....................................

train1_NErrors= 62547/1.6096e+06 3.88587
Class01= 1925/1.54576e+06	0.124534
Class11= 60622/63841	94.9578

 counting_test_errors.........

test1_NErrors= 16230/404185 4.01549
Class01= 569/387656	0.14678
Class11= 15661/16529	94.7486

....................................
Epoch 1651 Error= 211626 0 (728358,1.27156e+06) 
....................................
Epoch 1652 Error= 211788 0 (715607,1.27301e+06) 
....................................
Epoch 1653 Error= 211676 0 (726812,1.27043e+06) 
....................................
Epoch 1654 Error= 211932 0 (751593,1.27139e+06) 
....................................
Epoch 1655 Error= 211748 0 (717066,1.26478e+06) 
....................................
Epoch 1656 Error= 211775 0 (728278,1.2733e+06) 
....................................
Epoch 1657 Error= 211661 0 (719055,1.27244e+06) 
....................................
Epoch 1658 Error= 211612 0 (737600,1.27797e+06) 
....................................
Epoch 1659 Error= 211632 0 (732094,1.29086e+06) 
....................................
Epoch 1660 Error= 211635 0 (734828,1.27184e+06) 
 counting_train_errors....................................

train1_NErrors= 62582/1.6096e+06 3.88804
Class01= 3614/1.54576e+06	0.233801
Class11= 58968/63841	92.367

 counting_test_errors.........

test1_NErrors= 16274/404185 4.02637
Class01= 1026/387656	0.264668
Class11= 15248/16529	92.25

....................................
Epoch 1661 Error= 211662 0 (727861,1.28209e+06) 
....................................
Epoch 1662 Error= 211775 0 (735000,1.2778e+06) 
....................................
Epoch 1663 Error= 211753 0 (732588,1.27305e+06) 
....................................
Epoch 1664 Error= 211677 0 (727540,1.28863e+06) 
....................................
Epoch 1665 Error= 211661 0 (743065,1.28368e+06) 
....................................
Epoch 1666 Error= 211770 0 (818787,1.27215e+06) 
....................................
Epoch 1667 Error= 211722 0 (745263,1.28183e+06) 
....................................
Epoch 1668 Error= 211755 0 (738094,1.26295e+06) 
....................................
Epoch 1669 Error= 211693 0 (734661,1.29228e+06) 
....................................
Epoch 1670 Error= 211769 0 (745608,1.27794e+06) 
 counting_train_errors....................................

train1_NErrors= 62474/1.6096e+06 3.88133
Class01= 2641/1.54576e+06	0.170854
Class11= 59833/63841	93.7219

 counting_test_errors.........

test1_NErrors= 16239/404185 4.01771
Class01= 776/387656	0.200177
Class11= 15463/16529	93.5507

....................................
Epoch 1671 Error= 211647 0 (718608,1.24729e+06) 
....................................
Epoch 1672 Error= 211689 0 (725882,1.27089e+06) 
....................................
Epoch 1673 Error= 211693 0 (733747,1.26837e+06) 
....................................
Epoch 1674 Error= 211681 0 (751530,1.26367e+06) 
....................................
Epoch 1675 Error= 211680 0 (712901,1.2551e+06) 
....................................
Epoch 1676 Error= 211677 0 (727436,1.28253e+06) 
....................................
Epoch 1677 Error= 211643 0 (721803,1.25338e+06) 
....................................
Epoch 1678 Error= 211665 0 (733448,1.25825e+06) 
....................................
Epoch 1679 Error= 211647 0 (724549,1.25946e+06) 
....................................
Epoch 1680 Error= 211582 0 (724237,1.28318e+06) 
 counting_train_errors....................................

train1_NErrors= 62644/1.6096e+06 3.89189
Class01= 1560/1.54576e+06	0.100921
Class11= 61084/63841	95.6815

 counting_test_errors.........

test1_NErrors= 16238/404185 4.01747
Class01= 449/387656	0.115824
Class11= 15789/16529	95.523

....................................
Epoch 1681 Error= 211622 0 (726304,1.2604e+06) 
....................................
Epoch 1682 Error= 211625 0 (739768,1.27682e+06) 
....................................
Epoch 1683 Error= 211618 0 (734264,1.24758e+06) 
....................................
Epoch 1684 Error= 211567 0 (726329,1.27297e+06) 
....................................
Epoch 1685 Error= 211648 0 (733249,1.25407e+06) 
....................................
Epoch 1686 Error= 211636 0 (732125,1.27561e+06) 
....................................
Epoch 1687 Error= 211570 0 (724229,1.25206e+06) 
....................................
Epoch 1688 Error= 211675 0 (728118,1.25206e+06) 
....................................
Epoch 1689 Error= 211872 0 (783052,1.25429e+06) 
....................................
Epoch 1690 Error= 211632 0 (732610,1.27068e+06) 
 counting_train_errors....................................

train1_NErrors= 62505/1.6096e+06 3.88326
Class01= 3363/1.54576e+06	0.217563
Class11= 59142/63841	92.6395

 counting_test_errors.........

test1_NErrors= 16288/404185 4.02984
Class01= 982/387656	0.253317
Class11= 15306/16529	92.6009

....................................
Epoch 1691 Error= 211542 0 (733752,1.25642e+06) 
....................................
Epoch 1692 Error= 211589 0 (721553,1.25496e+06) 
....................................
Epoch 1693 Error= 211648 0 (734871,1.25808e+06) 
....................................
Epoch 1694 Error= 211642 0 (716537,1.26151e+06) 
....................................
Epoch 1695 Error= 211573 0 (735073,1.27702e+06) 
....................................
Epoch 1696 Error= 211561 0 (716620,1.25735e+06) 
....................................
Epoch 1697 Error= 211582 0 (717016,1.25094e+06) 
....................................
Epoch 1698 Error= 211627 0 (720788,1.25004e+06) 
....................................
Epoch 1699 Error= 211611 0 (723662,1.28397e+06) 
....................................
Epoch 1700 Error= 211513 0 (726589,1.2603e+06) 
 counting_train_errors....................................

train1_NErrors= 62473/1.6096e+06 3.88127
Class01= 2170/1.54576e+06	0.140384
Class11= 60303/63841	94.4581

 counting_test_errors.........

test1_NErrors= 16239/404185 4.01771
Class01= 641/387656	0.165353
Class11= 15598/16529	94.3675

....................................
Epoch 1701 Error= 211697 0 (717798,1.2491e+06) 
....................................
Epoch 1702 Error= 211588 0 (733324,1.26376e+06) 
....................................
Epoch 1703 Error= 211525 0 (721116,1.25689e+06) 
....................................
Epoch 1704 Error= 211467 0 (733531,1.24566e+06) 
....................................
Epoch 1705 Error= 211687 0 (728869,1.23632e+06) 
....................................
Epoch 1706 Error= 211578 0 (728426,1.26508e+06) 
....................................
Epoch 1707 Error= 211564 0 (735555,1.25488e+06) 
....................................
Epoch 1708 Error= 213837 0 (669558,1.19847e+06) 
....................................
Epoch 1709 Error= 212462 0 (525117,1.25554e+06) 
....................................
Epoch 1710 Error= 211722 0 (654691,1.25423e+06) 
 counting_train_errors....................................

train1_NErrors= 62602/1.6096e+06 3.88928
Class01= 1477/1.54576e+06	0.0955516
Class11= 61125/63841	95.7457

 counting_test_errors.........

test1_NErrors= 16232/404185 4.01598
Class01= 445/387656	0.114792
Class11= 15787/16529	95.5109

....................................
Epoch 1711 Error= 211776 0 (732179,1.24954e+06) 
....................................
Epoch 1712 Error= 211681 0 (692553,1.24463e+06) 
....................................
Epoch 1713 Error= 211549 0 (710413,1.26648e+06) 
....................................
Epoch 1714 Error= 211608 0 (708297,1.24644e+06) 
....................................
Epoch 1715 Error= 211504 0 (713553,1.2491e+06) 
....................................
Epoch 1716 Error= 211628 0 (720573,1.24697e+06) 
....................................
Epoch 1717 Error= 211643 0 (724060,1.24371e+06) 
....................................
Epoch 1718 Error= 211570 0 (715404,1.24192e+06) 
....................................
Epoch 1719 Error= 211541 0 (718909,1.23059e+06) 
....................................
Epoch 1720 Error= 211606 0 (712436,1.24523e+06) 
 counting_train_errors....................................

train1_NErrors= 62553/1.6096e+06 3.88624
Class01= 2168/1.54576e+06	0.140254
Class11= 60385/63841	94.5866

 counting_test_errors.........

test1_NErrors= 16235/404185 4.01673
Class01= 637/387656	0.164321
Class11= 15598/16529	94.3675

....................................
Epoch 1721 Error= 211496 0 (722125,1.2415e+06) 
....................................
Epoch 1722 Error= 211560 0 (747573,1.27681e+06) 
....................................
Epoch 1723 Error= 211509 0 (718638,1.23721e+06) 
....................................
Epoch 1724 Error= 211554 0 (716386,1.24064e+06) 
....................................
Epoch 1725 Error= 211565 0 (732895,1.24851e+06) 
....................................
Epoch 1726 Error= 211558 0 (743703,1.23647e+06) 
....................................
Epoch 1727 Error= 211475 0 (720059,1.23595e+06) 
....................................
Epoch 1728 Error= 211607 0 (730245,1.2604e+06) 
....................................
Epoch 1729 Error= 211724 0 (742015,1.25152e+06) 
....................................
Epoch 1730 Error= 211510 0 (733637,1.24681e+06) 
 counting_train_errors....................................

train1_NErrors= 62502/1.6096e+06 3.88307
Class01= 3231/1.54576e+06	0.209023
Class11= 59271/63841	92.8416

 counting_test_errors.........

test1_NErrors= 16272/404185 4.02588
Class01= 948/387656	0.244547
Class11= 15324/16529	92.7098

....................................
Epoch 1731 Error= 211512 0 (747563,1.25218e+06) 
....................................
Epoch 1732 Error= 211605 0 (772292,1.24106e+06) 
....................................
Epoch 1733 Error= 211559 0 (743747,1.26244e+06) 
....................................
Epoch 1734 Error= 211538 0 (725136,1.24049e+06) 
....................................
Epoch 1735 Error= 211458 0 (720683,1.26009e+06) 
....................................
Epoch 1736 Error= 211509 0 (730691,1.24763e+06) 
....................................
Epoch 1737 Error= 211489 0 (724589,1.23719e+06) 
....................................
Epoch 1738 Error= 211448 0 (725873,1.2315e+06) 
....................................
Epoch 1739 Error= 211474 0 (725498,1.24652e+06) 
....................................
Epoch 1740 Error= 211571 0 (730345,1.24485e+06) 
 counting_train_errors....................................

train1_NErrors= 62519/1.6096e+06 3.88413
Class01= 1995/1.54576e+06	0.129063
Class11= 60524/63841	94.8043

 counting_test_errors.........

test1_NErrors= 16231/404185 4.01574
Class01= 602/387656	0.155292
Class11= 15629/16529	94.555

....................................
Epoch 1741 Error= 211454 0 (728011,1.25109e+06) 
....................................
Epoch 1742 Error= 211376 0 (737851,1.24231e+06) 
....................................
Epoch 1743 Error= 211416 0 (732283,1.25558e+06) 
....................................
Epoch 1744 Error= 211423 0 (740061,1.26202e+06) 
....................................
Epoch 1745 Error= 211472 0 (728055,1.23224e+06) 
....................................
Epoch 1746 Error= 211500 0 (722419,1.24483e+06) 
....................................
Epoch 1747 Error= 211593 0 (725891,1.23928e+06) 
....................................
Epoch 1748 Error= 211343 0 (724071,1.24294e+06) 
....................................
Epoch 1749 Error= 211400 0 (728711,1.22987e+06) 
....................................
Epoch 1750 Error= 211426 0 (727780,1.24207e+06) 
 counting_train_errors....................................

train1_NErrors= 62543/1.6096e+06 3.88562
Class01= 1738/1.54576e+06	0.112436
Class11= 60805/63841	95.2444

 counting_test_errors.........

test1_NErrors= 16234/404185 4.01648
Class01= 530/387656	0.136719
Class11= 15704/16529	95.0088

....................................
Epoch 1751 Error= 211429 0 (725518,1.24596e+06) 
....................................
Epoch 1752 Error= 211405 0 (727186,1.24525e+06) 
....................................
Epoch 1753 Error= 211428 0 (724524,1.23649e+06) 
....................................
Epoch 1754 Error= 211367 0 (718029,1.23898e+06) 
....................................
Epoch 1755 Error= 211439 0 (728666,1.25072e+06) 
....................................
Epoch 1756 Error= 211411 0 (720604,1.22655e+06) 
....................................
Epoch 1757 Error= 211500 0 (766237,1.24601e+06) 
....................................
Epoch 1758 Error= 211486 0 (725406,1.23187e+06) 
....................................
Epoch 1759 Error= 211367 0 (731961,1.23429e+06) 
....................................
Epoch 1760 Error= 211516 0 (722341,1.24064e+06) 
 counting_train_errors....................................

train1_NErrors= 62515/1.6096e+06 3.88388
Class01= 2457/1.54576e+06	0.158951
Class11= 60058/63841	94.0743

 counting_test_errors.........

test1_NErrors= 16247/404185 4.01969
Class01= 722/387656	0.186248
Class11= 15525/16529	93.9258

....................................
Epoch 1761 Error= 211441 0 (741389,1.23659e+06) 
....................................
Epoch 1762 Error= 211448 0 (727247,1.22375e+06) 
....................................
Epoch 1763 Error= 211442 0 (727612,1.2472e+06) 
....................................
Epoch 1764 Error= 211419 0 (723518,1.22284e+06) 
....................................
Epoch 1765 Error= 211522 0 (733706,1.22574e+06) 
....................................
Epoch 1766 Error= 211387 0 (736077,1.23537e+06) 
....................................
Epoch 1767 Error= 211391 0 (718483,1.222e+06) 
....................................
Epoch 1768 Error= 211443 0 (743529,1.24919e+06) 
....................................
Epoch 1769 Error= 211432 0 (730043,1.23673e+06) 
....................................
Epoch 1770 Error= 211467 0 (727754,1.22508e+06) 
 counting_train_errors....................................

train1_NErrors= 62383/1.6096e+06 3.87568
Class01= 2535/1.54576e+06	0.163997
Class11= 59848/63841	93.7454

 counting_test_errors.........

test1_NErrors= 16259/404185 4.02266
Class01= 759/387656	0.195792
Class11= 15500/16529	93.7746

....................................
Epoch 1771 Error= 211296 0 (734410,1.23049e+06) 
....................................
Epoch 1772 Error= 211388 0 (717147,1.23464e+06) 
....................................
Epoch 1773 Error= 211357 0 (723061,1.23738e+06) 
....................................
Epoch 1774 Error= 211378 0 (725822,1.22577e+06) 
....................................
Epoch 1775 Error= 211344 0 (735333,1.22491e+06) 
....................................
Epoch 1776 Error= 211384 0 (730847,1.23023e+06) 
....................................
Epoch 1777 Error= 211378 0 (721996,1.24283e+06) 
....................................
Epoch 1778 Error= 211417 0 (723919,1.23306e+06) 
....................................
Epoch 1779 Error= 211481 0 (724529,1.22682e+06) 
....................................
Epoch 1780 Error= 211462 0 (731521,1.22735e+06) 
 counting_train_errors....................................

train1_NErrors= 62507/1.6096e+06 3.88338
Class01= 1912/1.54576e+06	0.123693
Class11= 60595/63841	94.9155

 counting_test_errors.........

test1_NErrors= 16216/404185 4.01202
Class01= 591/387656	0.152455
Class11= 15625/16529	94.5308

....................................
Epoch 1781 Error= 211380 0 (722992,1.20707e+06) 
....................................
Epoch 1782 Error= 211353 0 (723535,1.21726e+06) 
....................................
Epoch 1783 Error= 211380 0 (716117,1.23715e+06) 
....................................
Epoch 1784 Error= 211317 0 (739861,1.22412e+06) 
....................................
Epoch 1785 Error= 211344 0 (728559,1.22864e+06) 
....................................
Epoch 1786 Error= 211398 0 (715494,1.2345e+06) 
....................................
Epoch 1787 Error= 211372 0 (715446,1.21741e+06) 
....................................
Epoch 1788 Error= 211311 0 (717833,1.22145e+06) 
....................................
Epoch 1789 Error= 211358 0 (731140,1.23928e+06) 
....................................
Epoch 1790 Error= 211266 0 (725438,1.23703e+06) 
 counting_train_errors....................................

train1_NErrors= 62642/1.6096e+06 3.89177
Class01= 3600/1.54576e+06	0.232895
Class11= 59042/63841	92.4829

 counting_test_errors.........

test1_NErrors= 16331/404185 4.04048
Class01= 1087/387656	0.280403
Class11= 15244/16529	92.2258

....................................
Epoch 1791 Error= 211302 0 (737559,1.2428e+06) 
....................................
Epoch 1792 Error= 211399 0 (784192,1.24471e+06) 
....................................
Epoch 1793 Error= 211384 0 (717092,1.21993e+06) 
....................................
Epoch 1794 Error= 211425 0 (735009,1.22908e+06) 
....................................
Epoch 1795 Error= 211375 0 (724614,1.23556e+06) 
....................................
Epoch 1796 Error= 211390 0 (724359,1.22437e+06) 
....................................
Epoch 1797 Error= 211342 0 (716819,1.2269e+06) 
....................................
Epoch 1798 Error= 211475 0 (732475,1.2419e+06) 
....................................
Epoch 1799 Error= 211285 0 (718142,1.22112e+06) 
....................................
Epoch 1800 Error= 211229 0 (724142,1.2314e+06) 
 counting_train_errors....................................

train1_NErrors= 62427/1.6096e+06 3.87841
Class01= 2907/1.54576e+06	0.188063
Class11= 59520/63841	93.2316

 counting_test_errors.........

test1_NErrors= 16274/404185 4.02637
Class01= 874/387656	0.225458
Class11= 15400/16529	93.1696

....................................
Epoch 1801 Error= 211350 0 (723707,1.22201e+06) 
....................................
Epoch 1802 Error= 211331 0 (720513,1.21556e+06) 
....................................
Epoch 1803 Error= 211265 0 (723326,1.21993e+06) 
....................................
Epoch 1804 Error= 211297 0 (715790,1.23475e+06) 
....................................
Epoch 1805 Error= 211321 0 (717994,1.22886e+06) 
....................................
Epoch 1806 Error= 211308 0 (721326,1.21881e+06) 
....................................
Epoch 1807 Error= 211278 0 (731278,1.22451e+06) 
....................................
Epoch 1808 Error= 211266 0 (713643,1.23358e+06) 
....................................
Epoch 1809 Error= 211396 0 (735055,1.21906e+06) 
....................................
Epoch 1810 Error= 211255 0 (713688,1.2308e+06) 
 counting_train_errors....................................

train1_NErrors= 62395/1.6096e+06 3.87642
Class01= 2231/1.54576e+06	0.14433
Class11= 60164/63841	94.2404

 counting_test_errors.........

test1_NErrors= 16233/404185 4.01623
Class01= 689/387656	0.177735
Class11= 15544/16529	94.0408

....................................
Epoch 1811 Error= 211280 0 (713297,1.21845e+06) 
....................................
Epoch 1812 Error= 211345 0 (716003,1.2126e+06) 
....................................
Epoch 1813 Error= 211271 0 (726906,1.21446e+06) 
....................................
Epoch 1814 Error= 211237 0 (718274,1.21677e+06) 
....................................
Epoch 1815 Error= 212433 0 (777001,1.20448e+06) 
....................................
Epoch 1816 Error= 211480 0 (650863,1.24764e+06) 
....................................
Epoch 1817 Error= 211346 0 (696578,1.25047e+06) 
....................................
Epoch 1818 Error= 211325 0 (699849,1.22136e+06) 
....................................
Epoch 1819 Error= 211200 0 (711947,1.22792e+06) 
....................................
Epoch 1820 Error= 211464 0 (715858,1.22918e+06) 
 counting_train_errors....................................

train1_NErrors= 62429/1.6096e+06 3.87853
Class01= 2491/1.54576e+06	0.16115
Class11= 59938/63841	93.8864

 counting_test_errors.........

test1_NErrors= 16268/404185 4.02489
Class01= 763/387656	0.196824
Class11= 15505/16529	93.8048

....................................
Epoch 1821 Error= 211228 0 (723198,1.21719e+06) 
....................................
Epoch 1822 Error= 211165 0 (712099,1.22155e+06) 
....................................
Epoch 1823 Error= 211215 0 (715906,1.2268e+06) 
....................................
Epoch 1824 Error= 211361 0 (714293,1.21805e+06) 
....................................
Epoch 1825 Error= 211303 0 (718974,1.22713e+06) 
....................................
Epoch 1826 Error= 211244 0 (725461,1.22215e+06) 
....................................
Epoch 1827 Error= 211235 0 (736460,1.23636e+06) 
....................................
Epoch 1828 Error= 211319 0 (706001,1.20129e+06) 
....................................
Epoch 1829 Error= 211222 0 (719014,1.22254e+06) 
....................................
Epoch 1830 Error= 211121 0 (718485,1.22005e+06) 
 counting_train_errors....................................

train1_NErrors= 63050/1.6096e+06 3.91711
Class01= 2986/1.54576e+06	0.193173
Class11= 60064/63841	94.0837

 counting_test_errors.........

test1_NErrors= 16433/404185 4.06571
Class01= 903/387656	0.232938
Class11= 15530/16529	93.9561

....................................
Epoch 1831 Error= 211219 0 (720311,1.22884e+06) 
....................................
Epoch 1832 Error= 211213 0 (722002,1.23578e+06) 
....................................
Epoch 1833 Error= 211225 0 (719597,1.20172e+06) 
....................................
Epoch 1834 Error= 211264 0 (718640,1.21238e+06) 
....................................
Epoch 1835 Error= 211158 0 (712710,1.21533e+06) 
....................................
Epoch 1836 Error= 211205 0 (739333,1.22344e+06) 
....................................
Epoch 1837 Error= 211221 0 (710260,1.23086e+06) 
....................................
Epoch 1838 Error= 211287 0 (711923,1.23282e+06) 
....................................
Epoch 1839 Error= 211281 0 (720289,1.21827e+06) 
....................................
Epoch 1840 Error= 211250 0 (711893,1.21618e+06) 
 counting_train_errors....................................

train1_NErrors= 62506/1.6096e+06 3.88332
Class01= 2066/1.54576e+06	0.133656
Class11= 60440/63841	94.6727

 counting_test_errors.........

test1_NErrors= 16254/404185 4.02143
Class01= 637/387656	0.164321
Class11= 15617/16529	94.4824

....................................
Epoch 1841 Error= 211124 0 (720162,1.23317e+06) 
....................................
Epoch 1842 Error= 211159 0 (724555,1.21936e+06) 
....................................
Epoch 1843 Error= 211173 0 (706444,1.21669e+06) 
....................................
Epoch 1844 Error= 211085 0 (709954,1.22731e+06) 
....................................
Epoch 1845 Error= 211214 0 (707020,1.22464e+06) 
....................................
Epoch 1846 Error= 211181 0 (703904,1.2277e+06) 
....................................
Epoch 1847 Error= 211206 0 (708470,1.20203e+06) 
....................................
Epoch 1848 Error= 211193 0 (710744,1.20682e+06) 
....................................
Epoch 1849 Error= 211198 0 (717187,1.21997e+06) 
....................................
Epoch 1850 Error= 211144 0 (715813,1.21515e+06) 
 counting_train_errors....................................

train1_NErrors= 62510/1.6096e+06 3.88357
Class01= 3229/1.54576e+06	0.208894
Class11= 59281/63841	92.8573

 counting_test_errors.........

test1_NErrors= 16276/404185 4.02687
Class01= 955/387656	0.246352
Class11= 15321/16529	92.6916

....................................
Epoch 1851 Error= 211209 0 (745817,1.21377e+06) 
....................................
Epoch 1852 Error= 211126 0 (717325,1.22129e+06) 
....................................
Epoch 1853 Error= 211278 0 (699806,1.22847e+06) 
....................................
Epoch 1854 Error= 211131 0 (705975,1.2335e+06) 
....................................
Epoch 1855 Error= 211172 0 (720008,1.22805e+06) 
....................................
Epoch 1856 Error= 211097 0 (702862,1.20854e+06) 
....................................
Epoch 1857 Error= 211190 0 (716037,1.21831e+06) 
....................................
Epoch 1858 Error= 211149 0 (708345,1.21338e+06) 
....................................
Epoch 1859 Error= 211176 0 (704734,1.19897e+06) 
....................................
Epoch 1860 Error= 211100 0 (708206,1.21592e+06) 
 counting_train_errors....................................

train1_NErrors= 62512/1.6096e+06 3.88369
Class01= 1640/1.54576e+06	0.106097
Class11= 60872/63841	95.3494

 counting_test_errors.........

test1_NErrors= 16262/404185 4.02341
Class01= 511/387656	0.131818
Class11= 15751/16529	95.2931

....................................
Epoch 1861 Error= 211233 0 (714240,1.20797e+06) 
....................................
Epoch 1862 Error= 211089 0 (717740,1.21719e+06) 
....................................
Epoch 1863 Error= 211088 0 (704836,1.228e+06) 
....................................
Epoch 1864 Error= 211253 0 (713198,1.21371e+06) 
....................................
Epoch 1865 Error= 215532 0 (2.02761e+06,1.14113e+06) 
....................................
Epoch 1866 Error= 215335 0 (247896,1.17531e+06) 
....................................
Epoch 1867 Error= 214827 0 (249983,1.19529e+06) 
....................................
Epoch 1868 Error= 214387 0 (251803,1.18868e+06) 
....................................
Epoch 1869 Error= 214070 0 (252068,1.20674e+06) 
....................................
Epoch 1870 Error= 213818 0 (266932,1.21151e+06) 
 counting_train_errors....................................

train1_NErrors= 62783/1.6096e+06 3.90053
Class01= 1264/1.54576e+06	0.081772
Class11= 61519/63841	96.3628

 counting_test_errors.........

test1_NErrors= 16242/404185 4.01846
Class01= 399/387656	0.102926
Class11= 15843/16529	95.8497

....................................
Epoch 1871 Error= 213582 0 (277330,1.20929e+06) 
....................................
Epoch 1872 Error= 213281 0 (290445,1.20198e+06) 
....................................
Epoch 1873 Error= 213180 0 (295281,1.20081e+06) 
....................................
Epoch 1874 Error= 213033 0 (302382,1.21933e+06) 
....................................
Epoch 1875 Error= 212890 0 (314923,1.20948e+06) 
....................................
Epoch 1876 Error= 212816 0 (323142,1.22075e+06) 
....................................
Epoch 1877 Error= 212756 0 (328739,1.22439e+06) 
....................................
Epoch 1878 Error= 212693 0 (340797,1.233e+06) 
....................................
Epoch 1879 Error= 212585 0 (353694,1.22754e+06) 
....................................
Epoch 1880 Error= 212507 0 (356417,1.20196e+06) 
 counting_train_errors....................................

train1_NErrors= 62627/1.6096e+06 3.89084
Class01= 1563/1.54576e+06	0.101115
Class11= 61064/63841	95.6501

 counting_test_errors.........

test1_NErrors= 16226/404185 4.0145
Class01= 482/387656	0.124337
Class11= 15744/16529	95.2508

....................................
Epoch 1881 Error= 212510 0 (365946,1.23851e+06) 
....................................
Epoch 1882 Error= 212552 0 (369399,1.22469e+06) 
....................................
Epoch 1883 Error= 212638 0 (374047,1.22393e+06) 
....................................
Epoch 1884 Error= 212432 0 (378512,1.21879e+06) 
....................................
Epoch 1885 Error= 212430 0 (384922,1.22435e+06) 
....................................
Epoch 1886 Error= 212453 0 (393441,1.21701e+06) 
....................................
Epoch 1887 Error= 212371 0 (404630,1.221e+06) 
....................................
Epoch 1888 Error= 212379 0 (409530,1.23852e+06) 
....................................
Epoch 1889 Error= 212272 0 (413925,1.21257e+06) 
....................................
Epoch 1890 Error= 212313 0 (420607,1.22464e+06) 
 counting_train_errors....................................

train1_NErrors= 62570/1.6096e+06 3.88729
Class01= 1637/1.54576e+06	0.105902
Class11= 60933/63841	95.4449

 counting_test_errors.........

test1_NErrors= 16243/404185 4.0187
Class01= 505/387656	0.13027
Class11= 15738/16529	95.2145

....................................
Epoch 1891 Error= 212354 0 (429211,1.22658e+06) 
....................................
Epoch 1892 Error= 212226 0 (428673,1.22842e+06) 
....................................
Epoch 1893 Error= 212171 0 (438968,1.23113e+06) 
....................................
Epoch 1894 Error= 212181 0 (453805,1.23551e+06) 
....................................
Epoch 1895 Error= 212206 0 (434192,1.22372e+06) 
....................................
Epoch 1896 Error= 212185 0 (440532,1.22861e+06) 
....................................
Epoch 1897 Error= 212095 0 (453138,1.19923e+06) 
....................................
Epoch 1898 Error= 212164 0 (438072,1.23598e+06) 
....................................
Epoch 1899 Error= 212147 0 (467995,1.23047e+06) 
....................................
Epoch 1900 Error= 212172 0 (455635,1.23462e+06) 
 counting_train_errors....................................

train1_NErrors= 62539/1.6096e+06 3.88537
Class01= 3115/1.54576e+06	0.201519
Class11= 59424/63841	93.0812

 counting_test_errors.........

test1_NErrors= 16282/404185 4.02835
Class01= 928/387656	0.239387
Class11= 15354/16529	92.8913

....................................
Epoch 1901 Error= 212137 0 (448597,1.21886e+06) 
....................................
Epoch 1902 Error= 211994 0 (452902,1.24576e+06) 
....................................
Epoch 1903 Error= 212057 0 (459845,1.243e+06) 
....................................
Epoch 1904 Error= 212027 0 (458931,1.21345e+06) 
....................................
Epoch 1905 Error= 211894 0 (464353,1.22032e+06) 
....................................
Epoch 1906 Error= 212138 0 (469913,1.22946e+06) 
....................................
Epoch 1907 Error= 211919 0 (470164,1.23805e+06) 
....................................
Epoch 1908 Error= 211901 0 (473870,1.23981e+06) 
....................................
Epoch 1909 Error= 211956 0 (478526,1.23631e+06) 
....................................
Epoch 1910 Error= 212006 0 (471647,1.22426e+06) 
 counting_train_errors....................................

train1_NErrors= 62636/1.6096e+06 3.89139
Class01= 1393/1.54576e+06	0.0901174
Class11= 61243/63841	95.9305

 counting_test_errors.........

test1_NErrors= 16237/404185 4.01722
Class01= 438/387656	0.112987
Class11= 15799/16529	95.5835

....................................
Epoch 1911 Error= 212202 0 (462973,1.23039e+06) 
....................................
Epoch 1912 Error= 211933 0 (473267,1.23935e+06) 
....................................
Epoch 1913 Error= 211860 0 (478209,1.21685e+06) 
....................................
Epoch 1914 Error= 211849 0 (472468,1.244e+06) 
....................................
Epoch 1915 Error= 211960 0 (493983,1.23503e+06) 
....................................
Epoch 1916 Error= 211823 0 (479147,1.23204e+06) 
....................................
Epoch 1917 Error= 211921 0 (479691,1.22152e+06) 
....................................
Epoch 1918 Error= 211957 0 (480850,1.25093e+06) 
....................................
Epoch 1919 Error= 211826 0 (488140,1.24012e+06) 
....................................
Epoch 1920 Error= 211849 0 (477653,1.21461e+06) 
 counting_train_errors....................................

train1_NErrors= 62499/1.6096e+06 3.88288
Class01= 2303/1.54576e+06	0.148988
Class11= 60196/63841	94.2905

 counting_test_errors.........

test1_NErrors= 16256/404185 4.02192
Class01= 691/387656	0.178251
Class11= 15565/16529	94.1678

....................................
Epoch 1921 Error= 211866 0 (508838,1.2422e+06) 
....................................
Epoch 1922 Error= 211996 0 (490899,1.23319e+06) 
....................................
Epoch 1923 Error= 211786 0 (487867,1.24406e+06) 
....................................
Epoch 1924 Error= 211828 0 (492061,1.2088e+06) 
....................................
Epoch 1925 Error= 211764 0 (495289,1.24183e+06) 
....................................
Epoch 1926 Error= 211901 0 (499122,1.22885e+06) 
....................................
Epoch 1927 Error= 211688 0 (492588,1.21944e+06) 
....................................
Epoch 1928 Error= 211768 0 (500669,1.22675e+06) 
....................................
Epoch 1929 Error= 212684 0 (523717,1.22941e+06) 
....................................
Epoch 1930 Error= 212101 0 (443660,1.22751e+06) 
 counting_train_errors....................................

train1_NErrors= 62621/1.6096e+06 3.89046
Class01= 1606/1.54576e+06	0.103897
Class11= 61015/63841	95.5734

 counting_test_errors.........

test1_NErrors= 16255/404185 4.02167
Class01= 511/387656	0.131818
Class11= 15744/16529	95.2508

....................................
Epoch 1931 Error= 211933 0 (477925,1.19609e+06) 
....................................
Epoch 1932 Error= 211836 0 (498102,1.23194e+06) 
....................................
Epoch 1933 Error= 211725 0 (499399,1.23884e+06) 
....................................
Epoch 1934 Error= 211732 0 (506206,1.23087e+06) 
....................................
Epoch 1935 Error= 211730 0 (517082,1.22738e+06) 
....................................
Epoch 1936 Error= 211752 0 (498858,1.21687e+06) 
....................................
Epoch 1937 Error= 211637 0 (501216,1.23509e+06) 
....................................
Epoch 1938 Error= 211634 0 (515938,1.23848e+06) 
....................................
Epoch 1939 Error= 211774 0 (508084,1.22534e+06) 
....................................
Epoch 1940 Error= 211692 0 (509378,1.24091e+06) 
 counting_train_errors....................................

train1_NErrors= 62468/1.6096e+06 3.88096
Class01= 2183/1.54576e+06	0.141225
Class11= 60285/63841	94.4299

 counting_test_errors.........

test1_NErrors= 16239/404185 4.01771
Class01= 662/387656	0.17077
Class11= 15577/16529	94.2404

....................................
Epoch 1941 Error= 211695 0 (509363,1.23736e+06) 
....................................
Epoch 1942 Error= 212049 0 (502772,1.21715e+06) 
....................................
Epoch 1943 Error= 211736 0 (502748,1.23162e+06) 
....................................
Epoch 1944 Error= 211678 0 (524004,1.2321e+06) 
....................................
Epoch 1945 Error= 211582 0 (515962,1.23124e+06) 
....................................
Epoch 1946 Error= 211550 0 (520104,1.22923e+06) 
....................................
Epoch 1947 Error= 211638 0 (518425,1.23635e+06) 
....................................
Epoch 1948 Error= 211596 0 (509594,1.22094e+06) 
....................................
Epoch 1949 Error= 211696 0 (517961,1.23098e+06) 
....................................
Epoch 1950 Error= 211603 0 (523280,1.22098e+06) 
 counting_train_errors....................................

train1_NErrors= 62713/1.6096e+06 3.89618
Class01= 1330/1.54576e+06	0.0860417
Class11= 61383/63841	96.1498

 counting_test_errors.........

test1_NErrors= 16251/404185 4.02068
Class01= 409/387656	0.105506
Class11= 15842/16529	95.8437

....................................
Epoch 1951 Error= 211781 0 (529438,1.21475e+06) 
....................................
Epoch 1952 Error= 211516 0 (519204,1.23625e+06) 
....................................
Epoch 1953 Error= 211531 0 (530291,1.2195e+06) 
....................................
Epoch 1954 Error= 211564 0 (521148,1.22384e+06) 
....................................
Epoch 1955 Error= 211573 0 (527778,1.24474e+06) 
....................................
Epoch 1956 Error= 211549 0 (531705,1.22647e+06) 
....................................
Epoch 1957 Error= 211562 0 (539566,1.24906e+06) 
....................................
Epoch 1958 Error= 211482 0 (528921,1.23553e+06) 
....................................
Epoch 1959 Error= 211819 0 (677937,1.22995e+06) 
....................................
Epoch 1960 Error= 212430 0 (427327,1.23996e+06) 
 counting_train_errors....................................

train1_NErrors= 62538/1.6096e+06 3.88531
Class01= 2624/1.54576e+06	0.169754
Class11= 59914/63841	93.8488

 counting_test_errors.........

test1_NErrors= 16243/404185 4.0187
Class01= 789/387656	0.203531
Class11= 15454/16529	93.4963

....................................
Epoch 1961 Error= 211898 0 (505105,1.21819e+06) 
....................................
Epoch 1962 Error= 211668 0 (530978,1.22094e+06) 
....................................
Epoch 1963 Error= 211696 0 (539224,1.2103e+06) 
....................................
Epoch 1964 Error= 211538 0 (533695,1.2217e+06) 
....................................
Epoch 1965 Error= 211589 0 (532617,1.23766e+06) 
....................................
Epoch 1966 Error= 211508 0 (537015,1.22231e+06) 
....................................
Epoch 1967 Error= 211538 0 (532438,1.22902e+06) 
....................................
Epoch 1968 Error= 211616 0 (536891,1.20672e+06) 
....................................
Epoch 1969 Error= 211521 0 (544054,1.2239e+06) 
....................................
Epoch 1970 Error= 211465 0 (536287,1.22373e+06) 
 counting_train_errors....................................

train1_NErrors= 62685/1.6096e+06 3.89444
Class01= 4132/1.54576e+06	0.267312
Class11= 58553/63841	91.7169

 counting_test_errors.........

test1_NErrors= 16388/404185 4.05458
Class01= 1223/387656	0.315486
Class11= 15165/16529	91.7478

....................................
Epoch 1971 Error= 211397 0 (535618,1.22608e+06) 
....................................
Epoch 1972 Error= 211417 0 (542349,1.23962e+06) 
....................................
Epoch 1973 Error= 211516 0 (541341,1.23687e+06) 
....................................
Epoch 1974 Error= 211404 0 (545592,1.21356e+06) 
....................................
Epoch 1975 Error= 211463 0 (542607,1.21006e+06) 
....................................
Epoch 1976 Error= 211407 0 (554144,1.22414e+06) 
....................................
Epoch 1977 Error= 211534 0 (547161,1.24065e+06) 
....................................
Epoch 1978 Error= 211455 0 (555630,1.22627e+06) 
....................................
Epoch 1979 Error= 213278 0 (3.20563e+06,1.24438e+06) 
....................................
Epoch 1980 Error= 215387 0 (241617,1.18962e+06) 
 counting_train_errors....................................

train1_NErrors= 62685/1.6096e+06 3.89444
Class01= 2149/1.54576e+06	0.139025
Class11= 60536/63841	94.8231

 counting_test_errors.........

test1_NErrors= 16218/404185 4.01252
Class01= 621/387656	0.160194
Class11= 15597/16529	94.3614

....................................
Epoch 1981 Error= 214159 0 (283489,1.18929e+06) 
....................................
Epoch 1982 Error= 213524 0 (352759,1.18455e+06) 
....................................
Epoch 1983 Error= 213086 0 (386723,1.19483e+06) 
....................................
Epoch 1984 Error= 212830 0 (421355,1.19833e+06) 
....................................
Epoch 1985 Error= 212737 0 (437688,1.19267e+06) 
....................................
Epoch 1986 Error= 212515 0 (471446,1.19459e+06) 
....................................
Epoch 1987 Error= 212377 0 (477265,1.19602e+06) 
....................................
Epoch 1988 Error= 212312 0 (498033,1.18832e+06) 
....................................
Epoch 1989 Error= 212264 0 (504833,1.20686e+06) 
....................................
Epoch 1990 Error= 212158 0 (524632,1.22605e+06) 
 counting_train_errors....................................

train1_NErrors= 62526/1.6096e+06 3.88456
Class01= 2633/1.54576e+06	0.170337
Class11= 59893/63841	93.8159

 counting_test_errors.........

test1_NErrors= 16201/404185 4.00831
Class01= 761/387656	0.196308
Class11= 15440/16529	93.4116

....................................
Epoch 1991 Error= 212066 0 (533613,1.21875e+06) 
....................................
Epoch 1992 Error= 211948 0 (548283,1.22102e+06) 
....................................
Epoch 1993 Error= 211962 0 (556301,1.20998e+06) 
....................................
Epoch 1994 Error= 211887 0 (566151,1.21685e+06) 
....................................
Epoch 1995 Error= 211837 0 (577447,1.22877e+06) 
....................................
Epoch 1996 Error= 211933 0 (586908,1.22294e+06) 
....................................
Epoch 1997 Error= 211866 0 (593034,1.20734e+06) 
....................................
Epoch 1998 Error= 211576 0 (596284,1.22801e+06) 
....................................
Epoch 1999 Error= 211883 0 (598043,1.216e+06) 
....................................
Epoch 2000 Error= 211747 0 (599727,1.21756e+06) 
 counting_train_errors....................................

train1_NErrors= 62611/1.6096e+06 3.88984
Class01= 1943/1.54576e+06	0.125699
Class11= 60668/63841	95.0298

 counting_test_errors.........

test1_NErrors= 16222/404185 4.01351
Class01= 582/387656	0.150133
Class11= 15640/16529	94.6216
