# Supplementary material for: Prediction of polyproline II secondary structure propensity in proteins
Source: R Soc Open Sci. 2020 Jan 15;7(1):191239. doi: 10.1098/rsos.191239 (PMC7029904; doi:10.1098/rsos.191239)
Supplement: Supplementary Code [file rsos191239supp2.zip › models/PPIIH_None_aln=False_oneHot=True_iupred=True_espritz=True_paleale=False_charge=True_removeNegativeOnlyChains/fold1/final_trained-2000.model]

24 2 10 0
10 10 10 3 3 10 7 1 0 1 1
0.8 
24 2 10 0 1
10 10 10 3 3 1 0 0
2 10 1 140 1 1 1
2
0
10
1 1 1 1 1 1 1 1 1 1 
0.792781 -1.08693 -0.772126 -0.801033 -0.620788 -0.606292 0.50383 -0.529165 -1.25749 -0.606693 1.84191
-0.767965 1.01299 0.751161 0.772643 0.667474 0.626096 -0.438486 0.549371 1.26971 0.565429 -1.86926
10
1
140
24 1 1 1 1 1 1 1 1 1 1 1 1 1 1 1 1 1 1 1 1 1 1 1 1 1 1 1 1 1 1 1 1 1 1 1 1 1 1 1 1 1 1 1 1 1 1 1 1 1 1 1 1 1 1 1 1 1 1 1 1 1 1 1 1 1 1 1 1 1 1 1 1 1 1 1 1 1 1 1 1 1 1 1 1 1 1 1 1 1 1 1 1 1 1 1 1 1 1 1 1 1 1 1 1 1 1 1 1 1 1 1 1 1 1 1 1 1 1 1 1 1 1 1 1 1 1 1 1 1 1 1 1 1 1 1 1 1 1 1 1 
0.00296767 0.0981786 0.166654 0.170201 0.0389377 0.0792251 0.585167 0.232736 0.0274193 -0.0375514 0.0214584 0.0240165 0.0597921 -0.0964668 -0.144556 -0.113192 0.185149 0.157986 0.255939 0.0378713 0.0626879 0.13384 0.15171 0.0233499 -0.0375915 -0.378716 0.139475 0.227248 0.0432713 -0.159569 -0.142549 -0.618747 -0.0432091 0.140084 0.197794 -0.310703 0.160828 -0.0178773 0.207085 0.202459 -0.0967508 -0.258995 -0.0234666 0.0993586 0.0423536 0.269851 -0.145681 -0.0150226 0.069332 0.0893477 0.0706988 0.352337 -0.11198 -0.0760959 -0.219751 0.372554 -0.308879 0.00406958 -0.192013 0.171679 0.124211 0.160103 -0.125499 -0.151569 0.0432426 0.376426 0.0741926 -0.0495449 -0.236991 0.0780281 -0.0846955 0.159478 -0.0596568 0.00460759 0.276473 -0.111275 0.203574 0.17133 -0.0530604 -0.219701 -0.14484 -0.247744 -0.0582213 -0.0554724 -0.14207 -0.16345 0.101207 0.155523 -0.00128211 -0.197411 0.0621605 0.127539 0.0306072 0.060892 0.020817 -0.0955401 0.028708 0.102377 0.116614 -0.124423 0.119033 -0.07987 0.0680788 0.388551 -0.0745295 0.03383 -0.0381445 0.275507 -0.304079 0.179821 0.103153 -0.132309 0.377954 0.262389 0.0124906 0.325712 -0.105342 -0.276121 -0.305255 0.0745668 0.0526648 -0.31854 0.493678 0.605834 0.53448 0.210097 -0.462212 -0.240441 0.0722316 0.0631021 -0.558336 -0.25068 0.100991 0.16615 -0.121545 0.0382772 -0.0750477 -0.180609 0.0596146 -0.0692137 -0.13252 -0.0207077 0.0455377 -0.4447 -0.0150971 0.0680034 0.0777412 0.0731511 0.0549328 -0.0279718 0.0813876 0.292582 0.226363 -0.0404216 -0.222045 -0.0602802 0.159923 0.0202695 0.0423392 -0.0077259 -0.0346845 0.0499936 0.047944 0.233612 1.91123
-0.000295047 0.0531163 -0.226635 0.0158969 0.135371 -0.108204 0.0201207 -0.0116183 -0.178109 0.178637 -0.203703 -0.0923339 -0.291813 -0.0299738 0.0207457 0.0574121 -0.183955 0.0125189 -0.0194352 0.0745943 -0.0679291 0.0237315 0.343424 -0.103587 0.0701409 -0.0695103 -0.121411 -0.139576 -0.0346437 -0.0251914 -0.0657785 -0.245024 -0.00386781 -0.293588 0.216714 -0.213499 0.123715 0.0166773 -0.0268383 -0.0292649 -0.0265191 0.0143233 0.0054942 -0.115802 -0.057348 0.00584325 0.0417957 0.102945 -0.0980479 -0.161624 -0.155234 0.0769916 -0.117735 -0.0480723 0.222662 -0.0665431 0.0883152 0.0611638 0.0487667 -0.0539534 -0.100674 0.12464 0.167975 0.0727208 -0.0157234 0.162262 0.272099 0.487965 0.461827 -0.380018 0.0959535 0.236558 -0.0435674 0.219599 0.271719 -0.0835547 0.165102 0.178128 0.0471624 -0.331405 0.196089 -0.0606102 0.191315 0.355164 -0.0213139 -0.141151 -0.108625 0.244821 0.255552 -0.14393 0.101406 0.443801 -0.128005 0.240514 -0.194102 -0.197213 0.0505952 0.198308 -0.3131 -0.0401556 0.223491 0.116014 0.135524 -0.0527359 -0.0438752 0.149084 -0.183737 0.18141 -0.267455 0.373326 -0.0621655 0.129795 0.276549 0.0802875 -0.0988937 -0.00396239 0.268543 -0.230884 -0.0236116 0.1637 -0.0317588 -0.209876 0.0541531 -0.0749134 0.11508 -0.124584 -0.0506729 0.119023 0.0717321 -0.164373 -0.50811 -0.0490687 -0.00734585 -0.195729 -0.0140429 -0.0576237 -0.166577 -0.0293654 -0.107509 0.0304251 -0.0452089 0.136709 -0.131684 -0.345573 -0.0928116 -0.0996022 -0.0310218 0.258211 -0.181187 -0.300947 0.0651596 0.230158 -0.0500759 -0.0346884 0.101542 0.107519 0.110503 -0.0978242 0.178272 0.091403 -0.263147 0.0201318 -0.0297452 -0.064145 -0.836435
-8.01295e-05 -0.0460233 -0.0695709 -0.0685032 0.0907654 -0.0236692 0.428028 -0.0628911 -0.105331 -0.0532885 -0.149524 -0.143959 0.0637942 -0.763145 0.0275075 0.0857649 -0.0469661 -0.10878 -0.213036 -0.0826962 0.0948067 0.195906 0.0167992 -0.0587856 -0.00418085 -0.199114 -0.053089 -0.045995 0.0986624 0.00449435 -0.00357524 -0.119883 0.0676074 0.0369227 0.0457481 0.0216635 0.0264014 -0.1752 0.0198717 0.107085 0.0586315 0.236965 0.0921557 0.0214373 -0.0933455 0.153595 -0.022944 -0.573825 -0.238414 0.583566 0.0717591 0.207771 0.0152465 0.0203271 0.122533 0.426284 -0.00392459 -0.34605 -0.302562 0.146155 0.0260483 0.137084 0.11826 -0.073879 0.0143389 0.117274 0.377052 -0.225404 -0.19758 -0.0948424 -0.258965 -0.176098 0.0105888 -0.0017085 0.148559 -0.414359 0.110813 -0.11698 0.0815739 0.0590485 -0.0966188 -0.315219 0.0621653 0.0633592 -0.112482 -0.295348 -0.179416 0.411958 0.333568 -0.651257 0.103754 0.102459 0.0796329 -0.0251849 -0.0867425 -0.0732979 -0.0361028 0.158991 -0.135058 -0.00687558 0.0519929 -0.0784693 0.0332014 -0.0178793 -0.156857 -0.0698135 0.00211417 0.0278728 -0.288383 0.0608319 -0.0342176 -0.165334 0.0102855 -0.296061 0.142078 0.0287021 -0.131943 -0.298574 -0.0174006 -0.107531 -0.225604 -0.113532 -0.178991 0.000932776 0.209553 -0.190442 -0.114466 -0.00456666 0.263065 -0.27427 -0.437093 0.144274 -0.472843 -0.787391 -0.220391 -0.114712 0.300022 0.035538 0.0593487 -0.112511 0.219289 0.343122 -0.235495 -0.47536 -0.0916827 -0.0208974 0.280475 0.166202 -0.141413 0.0427099 0.215716 0.327636 -0.0989492 0.250959 -0.155252 -0.156976 0.230385 -0.0158182 -0.101461 -0.0587479 0.09597 0.00297566 -0.214724 0.222327 -1.20896
0.00278094 0.0832638 -0.0731591 0.444467 -0.0498392 -0.258117 0.545358 0.16148 0.020227 0.0820689 -0.0123603 0.153413 -0.101758 -0.185902 -0.291603 0.0023925 -0.225293 -0.00831982 -0.0417477 0.0746163 -0.508207 -0.0138273 -0.408332 0.0574354 0.0510894 0.35539 -0.0643471 -0.00451276 -0.203163 0.0520923 -0.200339 0.500629 -0.177895 -0.00291073 0.000945943 0.216475 -0.148848 -0.0941097 -0.160568 -0.0132282 0.276495 0.172672 -0.187588 -0.353165 0.0880541 0.279966 -0.199318 0.736538 -0.0672682 -0.894848 0.224637 0.656491 0.0642362 -0.231278 -0.0537871 -0.325882 -0.00293712 0.137181 -0.00473605 -0.0942886 -0.0342388 -0.327672 0.168987 -0.0841899 -0.12293 -0.15817 -0.132606 0.0118796 0.0093841 -0.0493714 0.027573 0.16341 -0.0737376 -0.134656 -0.251641 -0.0777329 -0.00151867 -0.0717727 -0.108696 0.144767 0.107898 -0.247528 0.437622 0.0154546 0.0841404 0.0729093 0.0130258 -0.146839 -0.105912 0.0357923 -0.0283676 -0.240982 0.146037 0.239957 -0.082846 -0.379655 0.109303 -0.434602 -0.0208857 -0.0681862 -0.0682443 -0.308174 -0.453499 0.292591 -0.185667 -0.0179758 -0.42164 -0.512415 -0.129013 0.00641247 0.102958 0.299407 -0.361511 0.312204 -0.118754 -0.130398 -0.0445875 -0.286005 -0.286892 -0.242576 0.07877 0.207531 -0.486225 -0.355283 0.139977 0.0650251 -0.0891738 -0.40326 0.00570212 -0.244366 0.227412 -0.18548 -0.299473 0.181515 -0.259806 0.0696124 0.313088 -0.444865 0.240233 0.0253892 0.172001 -0.0306119 -0.0588264 -0.29011 0.0568984 0.214114 0.0294091 0.17421 -0.171015 0.146276 0.413487 0.192609 0.389831 -0.0988371 0.00047627 0.012462 -0.163868 0.0174569 0.171562 0.273404 -0.146784 0.130605 0.0818652 -0.0477384 -0.201406
0.00260569 0.218581 -0.119957 -0.139128 -0.00161773 -0.0133696 0.213312 -0.114649 -0.117195 0.0345976 -0.116473 0.101766 -0.0284602 0.0440335 -0.0034768 0.08545 0.0376754 -0.0538613 -0.0332066 0.0530869 -0.162421 -0.499037 -0.0854774 0.0248072 0.132819 0.198034 0.268981 -0.249476 -0.347791 0.157038 0.0857688 0.412875 -0.156608 -0.205099 0.00896686 0.322699 -0.177856 -0.198028 -0.360677 0.0156839 -0.233011 0.185792 -0.0122109 -0.150914 0.15155 0.361539 -0.266399 0.502624 -0.18435 -0.696358 0.121595 -0.00562745 -0.12933 -0.00659236 -0.036442 -0.063986 -0.0671729 0.226164 0.0297109 -0.260754 0.160519 0.126469 0.0780975 -0.144847 -0.250548 -0.173356 0.0671723 0.0668903 -0.0938919 -0.0450674 0.097068 -0.115964 0.37647 0.138819 -0.332116 -0.0556115 0.212935 0.0276753 -0.105875 0.135829 0.10925 -0.105833 -0.112864 0.202101 -0.0349108 -0.0776044 -0.14493 -0.146645 0.033599 -0.140699 -0.0430018 -0.165463 0.156101 -0.155387 -0.178657 0.178156 -0.0546664 -0.402342 -0.333103 0.109134 0.00328209 0.25642 -0.0626272 -0.504113 -0.153943 0.0665878 0.289406 -0.401963 0.00280274 -0.0984618 0.1789 -0.148824 -0.172509 -0.165099 -0.0413771 0.0716869 0.168934 -0.815185 0.245179 -0.0889208 -0.11258 0.0231271 -0.287613 -0.0392176 0.0971561 0.107661 -0.0351408 0.150221 -0.136708 0.0254183 -0.0216173 0.406257 0.129435 -0.0814135 -0.0428985 0.0546717 0.0769045 0.0137459 -0.135449 0.191644 0.0883652 0.0542307 -0.132326 -0.0532847 -0.250608 -0.00910814 0.351955 -0.214274 0.182824 -0.0529595 -0.00190962 -0.302509 -0.127014 -0.192415 0.125206 0.266257 0.232604 0.0599076 -0.309429 0.214796 0.403755 -0.0820288 0.267659 -0.337556 -0.0941637
-0.00120146 -0.325293 0.00107268 0.113687 -0.262126 -0.0595089 0.219525 0.0616367 0.120795 0.036903 -0.186434 -0.302427 0.0621812 0.0642963 0.0409388 0.000184557 0.219965 -0.0805905 -0.15435 -0.123874 0.0598303 -0.0713466 0.177276 0.0531362 0.164115 -0.0213101 0.216528 -0.201144 -0.173414 0.159666 0.0317879 0.14092 -0.0660856 -0.034976 -0.0291802 0.0739886 0.138169 0.0499058 -0.0417025 -0.190905 -0.102745 -0.163971 0.004974 -0.0185829 0.0753352 -0.134292 0.131176 0.031864 -0.183253 -0.240313 0.128947 -0.259893 -0.247993 -0.133813 -0.0418768 -0.188085 0.197055 0.0742478 0.0186953 -0.284259 -0.0964188 -0.344088 0.353022 -0.242416 0.0511553 -0.0389316 0.13179 0.294848 0.0237639 -0.501308 0.0160744 -0.0163692 -0.190225 0.0782459 -0.0035836 0.292965 0.00422609 0.563971 0.281385 -0.832985 -0.0922161 0.571513 -0.125012 -0.389109 -0.423706 -0.0283188 -0.0345092 0.146355 0.00683949 -0.282983 0.0684438 -0.0651724 -0.216843 0.0673223 0.0522643 0.173065 0.0846956 -0.38075 0.199986 0.0232865 -0.280417 0.231761 0.00274665 -0.0531885 0.214777 0.170238 0.0831685 0.379496 0.21819 0.086703 0.119844 -0.0628267 0.337484 0.324697 -0.318319 0.1064 -0.112199 0.078339 -0.176659 -0.0152947 -0.0155432 0.518148 0.446474 0.266729 -0.17286 0.0552061 0.0146475 -0.0346984 0.0489693 0.150601 0.15633 0.173077 0.160841 0.535517 0.0664898 -0.0972625 0.078375 0.293097 0.25799 -0.0668958 -0.165323 0.0168416 -0.177058 -0.105412 -0.333514 -0.227832 0.402238 -0.262744 -0.108333 -0.254499 0.34159 -0.174608 -0.117114 -0.0335161 0.0386217 0.189241 -0.169507 -0.0542625 -0.0996478 0.0664797 -0.122767 0.274447 0.0820148 0.241793 -0.521972
0.000754279 -0.121528 0.0785304 -0.0109293 0.227899 0.00278791 0.103727 0.301779 -0.219486 0.0403498 -0.186117 -0.0889534 -0.00871203 0.35037 -0.271864 0.0600713 0.0865497 -0.0678735 0.293217 -0.0695631 -0.178643 0.0278215 0.0159093 -0.0289599 0.128596 -0.148172 0.0436328 0.00615234 0.28177 0.0402704 0.0476644 -0.222641 -0.207445 -0.198842 0.265029 -0.0341003 -0.0121444 0.0684997 0.144601 0.0635036 -0.178286 -0.0400685 0.117608 -0.0850605 0.295529 -0.00533669 -0.119278 -0.0477823 0.216687 0.208642 0.152227 0.0200979 -0.0571513 -0.117658 -0.185439 -0.328684 -0.075936 -0.161829 0.0703977 0.340896 0.203617 -0.0226201 0.0529551 -0.295423 -0.0435287 -0.0362082 -0.176076 -0.30927 -0.135125 0.539222 0.125345 0.112859 0.0191549 0.251412 -0.0287012 0.238601 -0.254483 -0.0380476 -0.181167 0.251301 -0.143923 0.276649 -0.0696795 0.209133 0.00937175 0.0396442 -0.0667155 0.158545 -0.00676113 -0.0173011 0.134983 0.210243 -0.0071208 0.287291 -0.621364 0.106631 0.0134417 -0.136255 0.048975 0.152749 -0.0376715 0.168158 0.0444345 0.509796 0.024643 -0.0840107 -0.057729 0.175149 0.14526 0.169658 0.211007 0.0898821 0.0896199 0.562363 -0.260756 -0.160033 -0.420578 0.0746954 0.0442299 0.131723 0.207833 0.0456153 -0.0813243 0.242537 -0.287706 -0.107939 -0.21412 0.0024731 0.0344177 -0.297941 0.0915294 0.0911645 -0.163171 -0.0759551 -0.00545392 0.116261 -0.31351 0.135604 0.0319726 0.025863 0.115909 -0.0976242 0.203847 -0.043578 0.131784 -0.000180471 0.0340631 -0.0317193 0.238787 -0.0418301 -0.0831995 -0.180658 0.0519201 -0.123944 0.158679 -0.0355305 0.00912408 0.338023 0.154197 -0.133115 0.0272215 -0.0918355 0.047546 -0.118814 0.348527
-0.00191263 -0.377902 0.0349194 -0.323766 0.368432 0.364633 0.265332 -0.0299358 -0.0288818 -0.150284 -0.256957 -0.398632 -0.0136666 -0.120036 0.0968657 -0.0516324 0.00240196 0.000976091 0.327976 0.0633646 0.164615 0.298398 -0.0734159 -0.0463301 -0.297692 0.253873 0.00425589 -0.0507618 0.0349868 0.0416103 0.0890461 -0.0240698 0.0320784 -0.274781 -0.176722 0.176238 -0.0266036 -0.249174 -0.289855 0.104124 0.0582124 0.0479437 -0.291975 -0.302355 0.0623513 -0.0169996 0.0782346 -0.0411886 -0.267888 0.00170484 -0.396369 -0.17018 -0.138441 -0.175074 0.26415 0.0863492 -0.23386 0.135308 -0.0680513 -0.248594 0.0799234 0.111723 -0.0891789 -0.135036 0.00533601 -0.0599337 -0.105521 0.348417 0.187937 -0.498906 0.114997 -0.0937907 0.120636 -0.13945 0.126435 -0.127895 -0.0400122 0.150973 0.21452 -0.0814405 -0.109193 0.136478 -0.0939427 0.118657 -0.23573 -0.0505847 0.316609 -0.0519597 0.0943126 0.112519 -0.0773402 0.165971 -0.0619394 0.0937937 -0.284443 -0.0354585 -0.152658 -0.0877988 0.108284 -0.0728585 0.0520702 0.113446 0.0243197 0.30934 -0.0190471 -0.117391 -0.110884 -0.158891 0.23065 -0.053453 -0.187013 0.507521 0.055519 -0.0763079 0.0125037 0.0512607 -0.079762 0.150612 0.400991 0.127877 0.234105 0.243001 0.197755 0.121298 -0.435698 -0.0655865 0.13625 -0.30258 0.274995 -0.0292722 -0.0192168 0.370543 -0.0221296 0.187597 -0.335852 -0.0933053 0.139132 -0.170175 -0.0623437 -0.18069 0.284245 0.37759 0.0970996 0.542559 -0.0562155 -0.149171 0.10335 -0.138979 0.206523 -0.0800733 -0.102301 0.2475 -0.208944 0.389647 -0.600159 -0.256185 0.57737 -0.168718 -0.0232689 -0.169703 0.293701 -0.0708986 -0.0380126 0.147355 -0.0599981
0.00208281 -0.185602 -0.21032 -0.17386 0.159419 0.132604 0.40562 -0.225314 -0.195039 0.104146 -0.502367 -0.418235 -0.057813 0.413524 -0.050037 0.138634 -0.113164 0.170825 0.194054 0.0318297 -0.100619 -0.195273 0.374175 -0.237761 0.0238717 -0.0774882 0.118899 0.040319 -0.0323874 -0.0409617 -0.129503 0.0533953 0.235296 -0.10487 -0.0327897 -0.0180295 -0.17248 -0.150872 -0.171495 0.068992 -0.0988599 -0.0533056 0.139642 -0.203553 -0.269488 -0.0566906 -0.25092 -0.0798553 -0.0329689 0.284351 0.0413916 -0.0787637 -0.016132 -0.32603 0.133064 -0.21115 -0.110459 -0.202157 -0.0595244 0.125473 -0.0978768 -0.332945 0.252336 -0.212401 -0.286626 0.049317 -0.55101 -0.239612 -0.11068 0.383801 -0.0692084 0.0616575 0.235024 -0.475938 -0.372705 -0.0275964 -0.417859 -0.170326 -0.0638354 0.413347 0.0071012 0.254637 0.174646 -0.361763 -0.182183 -0.232542 -0.33025 -0.150103 -0.0499967 0.268948 0.0456918 0.180197 0.149723 -0.420572 -0.00940495 -0.0492932 -0.228665 0.127091 -0.130576 0.0357962 0.39767 0.543853 0.214757 -0.0155894 -0.101524 0.187365 0.0788097 -0.18587 0.126315 0.0389406 0.433241 0.338822 0.197665 0.0121306 0.071422 0.0367823 -0.0943643 -0.494547 0.183608 -0.0450467 0.302199 0.0281138 -0.000338927 0.22049 0.304539 -0.182298 -0.164398 -0.026631 0.185262 -0.0673443 0.0676258 0.242853 0.0403904 -0.000492665 -0.110409 0.242865 -0.440486 -0.318672 -0.200157 0.235137 0.108946 0.201211 0.215835 0.476175 -0.290276 0.0998918 -0.0929289 -0.140813 0.174778 -0.0812849 0.128514 0.00868538 -0.0258068 0.208785 -0.141564 -0.0596367 0.0605812 0.00837328 0.174801 0.244269 0.230579 -0.162482 0.420133 -0.129078 -0.453277
0.00225921 -0.233047 -0.101505 0.0192338 0.228409 0.173358 0.214496 0.14776 -0.24038 0.130278 0.03752 -0.243702 -0.246691 -0.19466 -0.0363762 -0.199668 0.12846 -0.0196491 -0.0585611 0.131602 0.143835 0.367205 0.0190613 0.23176 0.146269 0.0997972 0.117615 0.0492066 -0.0801136 -0.0180385 -0.00330715 -0.206121 0.18379 0.0276624 -0.0720573 -0.0628822 0.0414793 0.00179208 -0.14313 0.0117947 0.0281392 -0.415441 -0.00411161 0.0417291 -0.2748 -0.101472 0.115917 -0.0820211 -0.116856 0.296224 0.00150568 -0.210391 -0.0354404 0.103963 -0.0606865 -0.0593254 -0.0462179 -0.236485 -0.203468 0.182703 0.0895513 -0.218761 0.135995 -0.0153012 -0.0476424 0.0510361 -0.33406 -0.138572 -0.110163 0.380535 0.0485078 0.173512 0.0376564 0.18724 0.122439 0.0264688 -0.0940255 0.0652514 0.154941 -0.12441 -0.152058 0.202187 -0.0251923 -0.236581 -0.152535 0.265997 -0.00971049 0.00949916 0.219933 0.0977589 -0.16077 0.317145 -0.125748 -0.302318 -0.0906362 -0.00105207 0.00980906 -0.280978 0.49483 -0.148188 -0.0376937 0.0175876 -0.133207 0.216851 0.268204 -0.268692 0.0176491 -0.000247151 0.0704847 -0.0626894 -0.0888085 0.369233 -0.130441 -0.107598 -0.157993 -0.171045 0.0283102 0.534229 -0.000508498 0.220948 0.169389 -0.0744979 0.132072 -0.158086 0.226541 0.227355 0.189541 -0.132376 -0.252321 -0.069973 0.348081 -0.174646 0.116117 0.603828 -0.0341437 0.0155972 0.118335 -0.0126855 -0.320036 -0.144678 -0.0222686 0.0951502 -0.188232 -0.214019 0.0257847 -0.299437 0.104595 -0.219861 0.0560704 -0.0871601 -0.0161394 0.162953 0.111268 -0.364706 0.0686309 0.0546036 0.0165978 -0.409455 0.0386369 0.0185887 -0.0786322 0.134491 0.0348675 0.38051 -0.243578
10 10 1 10 2 0 1
10
0
10
1 1 1 1 1 1 1 1 1 1 
-0.292403 0.691329 -0.584664 -0.133465 0.260052 0.179361 0.326214 0.131258 0.405712 -0.102773 0.066234
-0.502102 -0.154527 -0.347907 0.191754 0.119488 -0.194799 0.373458 1.32933 0.508263 0.697491 0.478538
0.346127 0.503897 0.441777 0.142967 0.185571 -0.416153 -0.248076 -0.0285949 -0.39586 0.61233 -0.487462
-0.281482 0.0901053 0.167747 -0.429582 0.0230353 -0.20727 0.821638 -0.147871 -0.137584 0.302561 0.772791
0.299467 1.205 0.137536 -0.297829 0.782937 0.553408 -0.0657594 -0.236766 -0.19196 0.0104747 0.266266
0.771839 -0.642591 -1.32367 0.835133 0.441242 0.778024 -1.42019 -0.644969 -0.0566346 -0.410035 -0.819925
0.197592 -0.286676 0.00299063 0.409677 0.717216 -0.234472 0.350285 0.176199 0.599672 -0.263511 0.356072
-0.260625 0.45908 0.0800709 -0.110098 -0.263181 -0.957513 -0.00861154 0.00106245 0.0795144 -0.032741 0.0746498
0.820586 0.72759 0.638198 0.198995 -0.0310859 0.843941 -0.185494 0.123798 0.467633 -0.503296 -0.180519
0.12512 -0.522794 0.197736 -1.00241 -0.0898826 -0.500549 -0.0920524 0.388207 0.215301 0.751744 0.176208
10
1
10
24 1 1 1 1 1 1 1 1 1 1 
-0.0399925 -0.23059 -0.268134 -0.205171 0.302187 0.354338 0.0385493 -0.319513 -0.00191153 0.18792 -0.00910137 0.227763 -0.0463669 -0.901903 -0.019553 0.233404 -0.110559 0.0416147 -0.256688 -0.00112472 0.39552 -0.125092 -0.387108 -0.118116 -1.18824 -0.266117 -0.00553079 0.135573 -0.506936 -0.154466 0.371381 0.0872706 0.297682 0.165334 -0.683398
-0.0250168 0.0934204 0.196377 0.086277 -0.0578415 0.0892362 -0.278619 0.223465 0.140192 -0.312529 0.365086 0.204358 -0.0560763 0.402989 -0.495048 -0.439915 0.240352 -0.169249 0.0586094 -0.143462 0.258921 -0.45215 0.25617 0.0287971 -0.411268 0.40445 -0.112642 -0.0795838 -0.247173 0.405254 0.561672 0.701262 -0.222842 -0.225174 0.679251
0.0377042 0.489104 0.0207817 0.0303463 -0.424879 -0.39022 -0.394202 -0.0081288 -0.0846884 0.486639 0.458968 -0.445971 0.237556 0.498997 -0.0874071 -0.0168172 -0.0517921 0.524521 0.037038 -0.0497252 -0.167137 0.797922 0.341883 0.198093 -0.516434 0.202814 0.125205 0.103351 0.117148 -0.371954 -0.215983 0.397412 -0.191185 0.374102 0.486194
-0.0133746 0.240709 0.284446 -0.351825 -0.0533458 0.0812857 -0.304741 0.418302 0.0449213 -0.566006 0.147919 0.309485 0.0425881 -0.496693 -0.343381 -0.468959 0.573167 -0.226414 -0.273333 -0.0544702 0.439252 0.142828 -0.00926984 0.139924 0.535075 0.323282 -0.649329 -0.20542 -0.37265 0.0440753 0.0964975 -0.265605 0.0100057 -0.00953947 -0.489987
-0.039488 -0.108274 -0.0290284 -0.0822454 0.138712 0.127545 -0.0806669 -0.274954 -0.0105304 -0.0724413 -0.113505 -0.00760339 0.123837 -0.0390727 -0.184341 -0.30759 -0.00858565 0.372415 0.385333 0.0181113 0.130571 0.144458 0.329156 -0.0104983 0.0577478 1.12487 -0.16616 0.635199 0.186192 -0.409178 0.603273 -0.378583 -0.253403 0.360256 -0.138977
0.00849547 0.704312 0.355153 0.252964 -0.362002 -0.396881 -0.728398 0.728089 0.254965 -0.364723 0.780565 0.622312 -0.248052 -0.589832 -0.348626 -0.399762 0.388268 -0.63483 -0.621915 -0.289913 -0.0492786 0.341242 0.269601 0.0426229 0.158638 -0.0947257 -0.516336 0.474425 0.444713 -0.334046 -0.393942 -0.11025 0.092382 -0.213643 -0.577367
-0.0198377 -0.0165812 0.136154 -0.269941 -0.0607079 0.015081 0.296042 -0.151785 -0.0807782 0.107003 -0.0547045 -0.0847507 0.144251 1.06202 -0.257975 0.13686 0.283334 0.114959 0.0986694 0.162865 0.199134 0.333279 0.954965 0.0931309 -0.733886 0.460998 0.0235159 0.980847 0.52825 -1.01171 0.421789 0.905478 -0.808633 0.173865 1.77731
-0.00549335 -0.199464 0.217695 -0.223879 -0.178938 0.186096 -0.162808 0.156069 -0.135343 0.0670712 -0.174469 -0.157995 0.186848 0.727977 -0.344069 0.105146 0.00168436 0.125315 0.325055 0.0705207 -0.12282 0.00529738 0.267508 -0.0497024 0.0594229 0.352749 0.490366 -0.718158 -0.294109 0.657174 0.643141 0.0796246 0.985058 0.294976 0.608056
0.00966875 0.497569 0.213432 0.0311611 0.162545 -0.235307 0.164081 0.133393 -0.226996 0.228705 0.0742124 0.308392 -0.327947 -0.183428 0.0894777 -0.144414 0.309635 -0.0974096 0.132272 0.0364111 -0.669677 0.565938 -0.272232 0.288765 0.623389 0.23654 -0.00892044 -0.420221 -0.057541 0.617378 -0.140883 0.0975658 0.303861 0.123725 0.462466
0.0320243 -0.582587 -0.166062 0.21255 0.331838 0.653907 0.137564 0.0857973 -0.145514 0.153733 -0.0338342 -0.414487 0.420168 -0.694469 0.448848 0.535198 -0.295054 0.171715 0.0394761 -0.0589235 -0.150651 -0.195062 -0.362171 -0.0522177 -0.218301 0.513345 -0.0595837 0.165496 -0.262423 -0.386878 -0.0663044 0.321868 -0.563217 0.332636 0.435995
10 10 1 10 2 0 1
10
0
10
1 1 1 1 1 1 1 1 1 1 
0.483482 0.684028 -0.672339 0.316568 -1.2203 -0.425247 -0.0927806 0.21658 -0.649808 0.0597529 -0.864369
-1.41499 0.138847 0.870951 -0.646188 -0.119185 -0.151822 -0.953442 0.743495 -0.0473356 0.0746961 -1.59406
-0.155959 0.225347 -0.188956 -0.547328 -0.649289 0.649284 0.675216 0.231502 0.870218 0.846041 -1.17838
0.267644 0.203928 0.732001 0.0374482 -0.228287 0.145663 -0.588091 0.699646 -0.517168 0.408746 -0.334877
-0.898556 -0.714761 0.187817 0.303744 -0.0380494 0.345372 0.361942 0.37605 0.411169 0.22709 -0.0963946
0.237574 -0.066445 -0.0927615 -0.332226 0.625553 0.14486 0.843465 -0.194852 -0.746787 0.552687 0.388125
0.689255 -0.931355 -0.158515 -0.117916 0.0498748 0.410874 -0.649403 0.0191201 0.636764 0.359958 -0.291025
-0.252588 -0.274975 -0.836282 -0.194027 -0.732368 1.13063 0.0526503 -0.93125 -0.828075 0.0244375 0.137841
0.181716 0.0599312 -0.770234 0.415726 0.601079 -0.480971 -0.0653484 0.027386 0.494046 -0.46778 -0.368972
0.191812 0.339376 -0.61798 0.553941 0.356848 0.420826 -1.28516 -0.615213 0.131209 0.91257 -1.61265
10
1
10
24 1 1 1 1 1 1 1 1 1 1 
-0.0272852 0.00966134 0.266548 -0.024118 -0.68838 -0.233803 0.865282 0.100103 0.0170973 0.213447 0.158856 -0.00714956 0.131503 -0.703645 -0.0363615 0.28717 -0.177186 0.0184115 -0.26337 -0.0214837 0.0146027 -0.309644 -0.0445349 0.0383575 -0.0985566 0.60426 -0.270148 1.07856 -0.440554 0.561636 -0.00519195 0.0615636 1.09899 -0.00340685 0.0199126
0.00384269 0.181354 -0.0584663 0.739134 -0.440785 -0.433084 -2.22331 0.553759 0.63494 0.269208 0.949843 0.52689 0.487471 -0.18977 -0.117597 0.34044 0.0853825 -0.259283 -0.38384 0.201646 -0.497925 0.106999 -0.341063 0.861013 -0.308041 0.035735 0.548127 0.304515 -0.121798 -0.336798 0.111932 0.14531 -0.782436 0.808321 0.465348
0.0149497 0.101594 -0.502524 -0.0447232 0.554595 0.55102 -0.329561 -0.0221843 -0.0707424 0.173858 0.117742 0.137847 -0.403138 -0.589919 -0.115566 -0.101034 -0.32852 -0.217525 -0.0548706 0.129167 -0.0399904 -0.0968529 -0.133191 0.0763633 -0.59183 -0.247754 -0.576906 0.419705 0.82655 0.426696 -0.75895 0.183895 0.0207339 0.19552 -1.00474
-0.0194358 -0.0136086 -0.0149165 0.236579 -0.311354 -0.231938 -0.256266 0.223405 0.674014 -0.516557 0.623194 0.270153 0.480948 0.177713 -0.657069 -1.10032 -0.252842 0.380814 0.286554 -0.320895 0.000855729 -0.523001 0.345943 0.384629 0.483801 -0.621895 0.384273 0.203168 0.445702 -0.814499 0.282728 -0.520153 -0.463893 -0.0626882 -0.424101
0.0453734 -0.458023 0.0055214 0.127281 0.362167 0.264361 -0.636649 0.0518082 -0.240065 -0.0126542 -0.378471 -0.54984 0.558424 0.798058 -0.333532 -0.192294 -0.133787 0.607595 0.692134 0.109494 -0.427316 -0.381333 0.210003 0.149136 -0.344448 0.3628 0.543867 -0.838722 -0.380792 0.39243 0.441114 -0.384372 0.186809 0.627041 0.304234
0.0131655 -0.640851 -0.68705 -0.796814 -0.170458 -0.0721679 1.99821 -0.32085 0.140003 0.991944 0.131763 -0.284491 -0.0667905 -0.449783 -0.519804 0.131817 0.00535802 0.216057 0.574827 0.611235 -0.8463 -0.206865 -0.123013 1.22529 0.189631 -0.256067 -0.164622 -0.207235 0.23291 -0.364683 0.406857 0.163494 -0.45719 0.486121 -0.181735
-0.043078 0.889643 0.864173 0.644795 -0.435251 -0.838341 0.24224 0.784258 0.367461 -0.337481 0.943499 0.895752 -0.391303 -0.779587 -0.625442 -0.371438 0.247185 -0.77719 -0.962161 -0.28253 -0.0411244 0.0337643 0.316808 0.140566 -0.513526 -0.250111 0.471633 -0.0809905 0.258373 0.0661015 -0.0168522 -0.167934 0.151668 0.0490993 -0.240611
-0.0134719 0.103142 1.15465 0.379382 -0.958292 -1.18248 -0.576543 0.575582 0.575213 -0.184847 0.701316 0.535557 -0.273198 -0.281114 -0.42624 -0.21097 0.663847 -0.424023 -0.197719 0.136849 0.132003 0.282161 -0.722904 0.310416 0.536739 0.155018 -0.460931 -0.80368 0.474874 -0.552413 -0.154802 0.304713 -0.210658 0.49675 0.149782
0.0348512 0.527769 0.174327 0.628078 -0.131624 -0.416965 -0.401039 0.863664 0.408031 -0.552879 0.305989 0.608993 0.0734275 0.383047 -0.547641 -0.558607 1.05551 -0.643166 -0.564462 -0.409061 -0.352849 0.273312 -0.520227 0.32317 -0.720951 -0.433154 0.0394957 0.656257 -0.196874 -0.480629 0.385059 -0.210748 -0.718946 -0.299223 0.215003
0.0302281 0.315513 -0.202133 0.0301505 0.674992 0.735524 1.24302 -0.275888 -0.00876043 -0.420012 0.278409 0.261072 -0.282509 -0.531855 -0.0063492 -0.512702 -0.534836 0.302796 -0.179183 -0.38091 0.515343 0.03072 -0.352091 -0.761439 0.452892 0.578124 0.381258 0.125125 -0.0421365 0.741272 -0.137666 0.648725 0.537266 0.409951 0.840549
44 2 5 0 1
5 5 5 3 3 1 0 0
2 5 1 70 1 1 1
2
0
5
1 1 1 1 1 
0.0836884 -0.097215 -0.0375153 -0.0515433 0.0267323 -0.00647771
0.0842057 0.0107785 -0.0759969 -0.0640374 0.0102858 -0.0216284
5
1
70
44 1 1 1 1 1 1 1 1 1 1 1 1 1 1 1 1 1 1 1 1 1 1 1 1 1 1 1 1 1 1 1 1 1 1 1 1 1 1 1 1 1 1 1 1 1 1 1 1 1 1 1 1 1 1 1 1 1 1 1 1 1 1 1 1 1 1 1 1 1 1 
0.00589355 -0.00684613 -0.00264192 -0.00362981 0.00188256 -0.000456177 0.00592998 0.000759049 -0.00535189 -0.00450968 0.000724353 -0.00152313 -0.00432249 -0.00134422 1.05652e-05 0.0048285 0.00265971 0.00347117 0.00191199 0.00616332 -0.00183883 -0.00346168 -0.00646166 0.00498216 0.000787644 0.00196091 -0.000149578 0.00556593 -0.00443427 0.00336379 -0.00263659 -0.00558298 0.00355991 0.00176374 -0.00217053 -0.00159978 -0.00573469 -0.00328281 0.00620152 -0.00404433 -0.000750228 -0.000116381 0.0014748 0.00196954 0.00558165 -0.00555689 -0.000244221 0.0011991 0.00495654 -0.00537448 0.000320172 -0.00392455 -0.0017939 0.000900764 -0.00598464 0.00603599 -0.00418058 0.000908034 0.00455967 -0.00157259 -0.00277043 -0.00511917 -0.000113316 -0.00625278 0.00368682 0.0047584 -0.000810306 0.00499439 -0.00556665 -0.00165104 -0.00609219 0.000725371 0.00527483 0.00242487 -0.00434735 0.00381423 0.00391023 0.00245069 -0.00202892 0.00182452 0.00411846 0.0053335 0.00494222 -0.0047177 -0.000807985 0.00599983 -0.00572396 0.00205369 -0.000134386 0.00587797 -0.00656116 0.00413743 -0.00628346 0.000367779 0.00492691 0.00444562 -0.00191607 -0.00292565 0.00239775 -0.00044047 0.00246556 0.00334782 -0.00675735 0.000698144 -0.00126957 -0.00406244 -0.00252988 -0.00440159 0.0054305 0.00248345 0.00446518 0.0025067 0.000774705 0.00236515 0.00483126
0.00700897 0.00132273 0.00614956 0.00202041 -0.00585391 0.00498527 0.0025015 0.00532578 0.00574406 -0.00417297 0.00321043 0.00314742 0.000953214 -0.00675747 -0.00149708 -0.00652951 0.00275035 -0.00519151 -0.00624461 -0.00359376 0.000581169 -0.0032648 0.000918615 0.00322183 -0.00487656 -0.00364018 0.000644758 0.0046724 0.00417677 -0.00403235 0.00246141 0.00414349 0.00433264 0.00156871 -0.000878352 0.00552098 -0.000488271 -0.0054191 0.00380451 -0.00178646 -0.00254982 -2.73144e-05 -0.00568129 0.00544565 0.000257471 -0.000136117 0.00595839 -0.00403443 0.00171462 0.00675604 -0.000585939 -0.00474646 -0.00355101 -0.00670958 0.00551762 -0.00138532 -0.00330751 -0.000879872 -0.00375517 -0.00617299 0.00213003 0.00574849 0.00501276 -0.000579582 0.00027495 -0.00290785 -0.00210085 0.00682893 -0.0012847 -0.0053386 -0.00199978 0.00320774 0.00167634 -0.000638824 0.00161114 -0.00510845 0.00626731 0.000527279 -0.00210063 0.000939681 0.000241065 0.00435569 0.00323547 0.0037323 0.00468836 0.00171084 -0.00469526 -0.0056614 -0.00621128 -0.00140818 -0.00479213 0.00296101 -0.00270194 -0.00682163 -0.00466083 0.00461526 -0.00268722 0.000280569 0.00440194 0.00307034 0.00198422 -0.0046401 -0.000764176 -0.0033817 0.00176333 -0.00619529 -0.00144789 0.000988389 0.00137424 0.00349374 -0.00511418 -0.00542695 0.000807172 0.00516354 0.00534761
-0.00154672 -0.000167868 -0.00638991 -0.00016586 0.000663102 -0.000755836 0.00208426 -0.00341815 0.00358447 0.00230489 -0.00103672 0.00115748 0.00665992 0.0062861 -0.00148284 0.002688 0.00122807 0.000919318 -0.00511843 0.00488862 -0.00435961 -0.00427146 -0.00360152 0.00367104 0.00414503 0.00693447 0.00559911 0.00576034 0.000699387 0.0037204 0.00406569 0.00619492 -0.00348973 0.00471804 -0.00101319 0.00421563 -0.00308005 -0.00597118 -0.00624477 -0.00653783 0.00337596 -0.00023924 0.0016619 0.00299363 -0.000995394 -0.00686319 -0.00136063 -0.00680958 0.00109838 0.000563202 0.00512129 0.00378103 0.00333399 -0.00552248 0.000409814 0.000436768 -0.00563027 -0.00103333 -0.00084515 0.00211137 -0.00435519 -0.00382171 0.00126404 -0.000802664 -0.00614593 -0.0067914 -0.00362929 -0.00218373 -0.00572033 -0.00283181 -0.0016793 0.00469788 0.00397121 0.00702485 0.000649255 -0.00406644 -0.00688059 0.00633088 -0.00383377 0.00126005 -0.000148168 -0.00575473 -0.00200117 -0.00385643 -0.00423496 0.0054509 0.00362259 -0.00282297 -0.00262469 -0.00426481 0.00633066 6.23741e-05 -0.00104427 0.000552446 0.00630196 -0.000147944 0.000803299 -0.00436958 0.00471058 0.00212522 -0.00015913 -0.00401097 -0.000219147 -0.00323018 -0.00402837 -0.00661215 -0.000254363 -0.00386671 0.00676099 0.00295412 0.0044356 -0.000429431 0.00424165 -0.00460782 0.00275639
-0.00703556 -0.00619918 -0.000663269 -0.00281628 -0.00178161 0.00211417 -0.00352788 0.00532301 -0.00597235 0.00406682 0.00458272 0.000921958 -0.00217213 -0.00682911 -0.00140971 0.00699535 5.40148e-05 0.00162157 -0.000266055 0.00386609 0.00463545 0.000164053 -0.00343052 -0.00627351 -0.000117209 0.00656585 0.00520434 0.00649561 0.00376525 -0.00644573 0.00220975 0.00377194 -0.00560266 -0.00549577 -0.0060866 -0.000342021 0.00366066 -0.00257222 -0.00206126 0.00473056 -0.00554765 -0.00452079 -0.00138974 -0.000677527 -0.00430765 0.0042428 -0.000724435 0.00278862 -0.00117788 0.00605176 -0.000387539 -0.00358469 -0.000826436 0.00322419 -0.00281594 0.00609861 0.00274779 -0.00465385 0.00555197 -0.000529217 -0.00405733 0.000719467 -0.00379953 -0.00261774 0.00226595 -0.00284388 0.00408249 -0.00111565 0.00162616 -0.00502102 -0.00342734 0.00312076 -0.00249956 0.00222517 -0.00459902 0.000235048 -0.000574277 0.0017188 -0.00401858 0.0052901 0.000728311 0.00263613 -0.00533684 0.00694413 -0.00118193 -0.00111053 0.00600048 -0.00547639 0.00127787 0.0045102 0.00103664 0.00426279 -0.00181259 0.00427936 -0.00539721 -0.00658889 -0.00560677 0.00572754 -0.000662285 0.00306165 -0.00633574 0.00295263 -0.000859842 -0.00179304 -0.00186445 0.00158339 0.00548426 0.00460352 -0.00374006 -0.00557658 0.00285136 0.00403051 0.00410181 0.00455677 0.00393238
-0.00412238 -0.00359601 0.00289061 -0.00255652 0.00472411 0.000358554 0.00552238 0.00194465 0.00558822 0.00275949 0.0035897 0.00604158 0.00419498 0.00227498 -0.00166296 0.00021437 0.0029815 -0.00575259 0.00639678 -0.0058538 -0.000574787 0.000937922 0.00667271 -0.00301352 0.00424012 -0.00594612 0.0068801 0.00122837 0.00519794 0.00439462 -0.0018815 -0.00596669 -0.00624365 -0.00603315 -0.00148095 0.00552272 0.00136766 -0.00300083 0.000425112 -8.63724e-05 0.00680092 -0.00302745 -0.00108705 0.00395364 0.00628979 0.00429225 -0.00287424 0.00222904 0.00558192 -0.00351972 0.00341749 -0.00203512 0.00446046 0.00304795 0.00199361 0.00165832 0.00414409 0.00183146 -0.00415556 0.00229978 -0.00081618 0.00100519 0.00337534 -1.75737e-05 0.0020143 -0.00514786 -0.00153711 -0.00366029 -0.00110643 0.00593026 0.00329559 -0.00134777 -0.00413944 -0.00483371 -0.00443639 -0.00489191 0.00650079 -0.000268376 0.00437938 0.00504046 0.00325416 0.000754622 -0.00403692 0.000672368 -0.00323968 0.00499894 -0.00471156 -0.00613785 -0.000211853 -0.00182487 0.00320418 0.00601422 0.00622258 -0.000462727 -0.00104561 0.00119462 0.00143166 0.00445954 0.00457658 -0.00671702 0.00334754 0.00082992 -0.00102254 0.00625035 0.00303846 0.00158333 -0.00568381 0.002497 -0.0057273 0.00573783 0.000495209 0.00456911 -0.0005498 0.00350054 -0.00180077
5 5 1 5 2 0 1
5
0
5
1 1 1 1 1 
-0.0879836 0.0202223 -0.0982339 0.0844186 -0.0599978 0.049143
-0.0880434 -0.0481241 -0.0373353 0.0189445 -0.0914761 -0.0542721
0.0582242 -0.0292799 0.00154398 -0.0235623 -0.0983594 0.0961364
0.0882173 0.0553752 0.0591075 0.0896019 0.0679325 0.0962159
-0.0352575 0.0322562 0.0556315 0.0392656 0.0188133 -0.0152615
5
1
5
44 1 1 1 1 1 
-0.0733196 0.016852 -0.0818616 0.0703488 -0.0499982 0.0409525 -0.0733695 -0.0401035 -0.0311127 0.0157871 -0.0762301 -0.0452267 0.0485202 -0.0243999 0.00128665 -0.0196352 -0.0819662 0.0801137 0.0735144 0.046146 0.0492563 0.0746683 0.0566104 0.0801799 -0.0293813 0.0268802 0.0463595 0.0327213 0.0156778 -0.0127179 0.0320962 0.0256915 -0.0791993 0.0335679 0.012707 -0.0458641 -0.00881294 0.0226708 -0.00263422 0.0434077 -0.0448754 0.00446905 0.0815143 -0.0796886 0.0634025 -0.000532383 -0.0159905 0.0647697 -0.00375203 -0.0258094
0.0275823 -0.0378291 -0.0344745 0.00085939 -0.0409826 0.0194776 -0.0555937 -0.0779563 -0.0311345 0.0434174 -0.0073409 -0.0823716 -0.0142245 -0.00320684 0.0345296 0.0818158 0.0342624 -0.0576166 0.0211533 -0.0517052 0.0691244 0.0596112 0.0360972 0.0673054 0.063256 0.0161664 -0.0165604 -0.0360678 -0.00239729 0.0630209 0.0214561 -0.0581483 -0.0581415 0.0703149 0.0260444 -0.0157907 0.00645919 0.053784 -0.0104137 0.0586581 0.013868 0.0655787 0.0596198 0.0829769 -0.0209615 0.0108161 0.0814594 -0.0700324 0.0365328 0.0192793
-0.0384043 0.0223239 -0.00444281 0.0810263 0.00629587 -0.0245202 0.0138593 0.0730688 0.0227453 -0.0718713 0.0527564 -0.0391319 -0.0466863 0.0779483 -0.0521503 0.0626914 -0.0211758 0.0376422 0.0331421 0.0517438 0.0129669 -0.0363232 0.0339891 -0.0107466 -0.0366797 -0.0703057 -0.0832639 -0.0385537 -0.0570048 0.0366023 0.064059 -0.0120757 -0.0244072 -0.0237172 -0.0143827 0.065222 0.035096 0.0828099 0.0549575 -0.025492 -0.0723947 0.0243806 0.0187094 -0.0357476 0.0189955 0.0498924 -0.0563895 0.0811531 0.00420128 0.0600859
0.0495635 -0.0661651 -0.0595706 0.000219316 0.00642158 -0.012917 0.013247 0.00649105 0.0318627 0.0395755 -0.04024 0.0125883 -0.0558335 0.0186861 0.0722045 0.0131171 0.00057475 0.0239672 0.0125937 -0.0278011 0.0818085 0.0235324 0.0799128 0.0171845 0.0711181 0.015575 -0.0162564 -0.0686048 0.0133947 0.0712782 0.0748144 -0.0203751 -0.0782202 -0.0680895 0.0631776 0.0115347 0.0023268 -0.00690879 -0.0653076 -0.0491439 -0.0506666 -0.0222143 0.0467778 -0.0231668 0.0798051 0.035649 0.0732837 -0.00295345 -0.0237172 0.00254407
0.0525788 -0.0252421 -0.0572569 0.0491583 0.0752758 -0.0694722 -0.0186 -0.024314 -0.0547436 0.0781281 -0.0363691 -0.0632625 -0.0255804 -0.031256 -0.0480187 -0.0457361 0.063612 0.0376414 0.0306884 0.0816377 0.0718309 0.0633552 -0.0239099 0.0352753 -0.0431449 -0.0274381 -0.012409 -0.0531946 0.0529418 0.0472071 0.0326828 0.0221872 -0.0613683 0.0587593 -0.0119878 -0.0694259 0.0726204 0.0527455 -0.0104065 -0.0654565 0.0475402 0.0365578 -0.0453857 -0.0613735 -0.0780316 -0.0100711 -0.0237763 0.0689138 -0.0557631 -0.0764212
5 5 1 5 2 0 1
5
0
5
1 1 1 1 1 
-0.0600275 0.0370319 -0.0593258 0.0199599 -0.0474743 -0.0957098
0.0392305 0.0920905 0.000726654 0.00138314 0.00572321 -0.0876733
0.077205 -0.0406886 -0.0980159 0.0835919 -0.0359056 -0.0582136
-0.0515529 -0.0784169 -0.0571659 0.0273756 -0.0742864 0.0198318
-0.0828678 -0.0655317 -0.088903 0.0980945 -0.00193561 0.0188963
5
1
5
44 1 1 1 1 1 
-0.050023 0.0308599 -0.0494381 0.0166332 -0.0395619 -0.0797582 0.0326921 0.0767421 0.000605545 0.00115262 0.00476934 -0.0730611 0.0643375 -0.0339071 -0.0816799 0.0696599 -0.0299213 -0.0485113 -0.0429607 -0.0653474 -0.0476382 0.022813 -0.0619053 0.0165265 -0.0690565 -0.0546097 -0.0740858 0.0817454 -0.00161301 0.0157469 0.0106464 0.0316974 -0.0367265 0.0445416 -0.0350027 0.00704493 0.0481168 0.0810227 0.000453666 -0.034611 -0.00115801 -0.0781103 -0.0243388 -0.0201538 -0.0286841 -0.0226853 -0.0338272 0.0247279 0.0121367 0.00654537
0.0427138 0.0478318 -0.053975 0.0641418 -0.018975 -0.0396982 -0.0738013 -0.0097275 -0.0412861 0.00791903 -0.0773139 0.0526937 -0.0437169 -0.0307071 0.013902 0.00461369 0.0596712 -0.0213145 0.00230305 -0.0232085 0.0274078 -0.0821883 -0.0179855 -0.0802643 -0.0190088 0.0366637 -0.0196162 0.0304973 -0.0219417 0.0758538 -0.0462907 -0.0625613 0.0403523 -0.0169323 -0.0817528 -0.061956 0.0267029 -0.0722208 0.0116498 0.0687501 0.0190316 0.0176692 0.0381104 0.058648 0.0702954 -0.031321 -0.0200717 0.0466333 0.0306978 0.0655647
-0.0599086 -0.0252277 0.0667097 0.00543929 -0.0221587 -0.0356324 -0.0412303 0.0415584 0.0781983 0.0201613 0.0340789 -0.0514257 0.0409333 -0.00890212 0.0149753 0.0425138 0.0124752 -0.0416552 0.0536263 -0.0592083 -0.0562385 -0.0106755 0.0417942 0.0652053 -0.0353608 0.0287563 -0.0494491 0.0279008 -0.00794374 0.0645821 0.0101322 0.015481 -0.043979 -0.00649142 -0.062413 0.0171957 0.0412095 -0.02031 -0.0245792 0.0360744 0.0831846 -0.0738336 0.067982 0.0407846 0.000597579 -0.000375992 -3.50012e-05 -0.0702606 0.0413022 -0.029742
-0.0461356 0.068397 0.0429158 0.078992 0.0502689 -0.0757783 0.024415 -0.0825134 0.0354558 -0.0668621 0.065402 -0.0377454 0.0319523 -0.0619104 0.0390966 0.0528726 0.0386187 -0.00302726 -0.0507707 -0.0692939 -0.0502861 -0.0509195 -0.0597942 -0.0656374 0.0731984 0.0241367 0.0173199 -0.0101699 0.0372095 -0.0247113 0.0434214 0.0744073 -0.0396476 0.00300389 0.0700659 -0.072712 0.0105589 0.0111476 -0.0718921 -0.0373186 0.0276188 0.0768432 0.00826933 -0.0237623 -0.0684005 -0.0359674 -0.054223 0.0535515 0.0443386 -0.0216604
0.067591 0.0773858 0.0107535 -0.0755365 -0.0715849 0.00061854 0.0319336 0.0290683 0.073782 -0.0141902 -0.0789763 0.03387 -0.0231163 -0.0352905 -0.0464594 -0.0363837 -0.0246692 0.0474328 0.0580972 -0.0132279 -0.0732192 0.0023827 -0.019718 0.0183835 0.0619538 -0.00478516 0.0657494 -0.0756026 -0.034567 0.0267547 -0.0139296 -0.0503093 0.0208071 0.0801572 -0.0425125 0.0325555 -0.00255764 0.0727545 -0.0217095 -0.012109 -0.0247691 -0.0173525 -0.0615723 0.035448 0.0306903 -0.0246985 0.0823976 -0.0773122 -0.060599 0.0571615
