# Supplementary material for: Prediction of polyproline II secondary structure propensity in proteins
Source: R Soc Open Sci. 2020 Jan 15;7(1):191239. doi: 10.1098/rsos.191239 (PMC7029904; doi:10.1098/rsos.191239)
Supplement: Supplementary Code [file rsos191239supp2.zip › models/PPIIH_None_aln=False_oneHot=True_iupred=True_espritz=True_paleale=False_charge=True_removeNegativeOnlyChains/fold3/NN_log.txt]

epsilon 0.005
NU 24
NF 10
NB 10
NHY 10
NHF 10
NHB 10
context 0
Moore 1
CoF 3
CoB 3
Cseg 10
Cwin 7
Classes 2
Thresholds 0.8 
Step 1
shortcut 0
seed 949
shuffle 1
batch_blocks 1920
readModel 0
readEpoch 0
nEpochs 2000
adaptive 1000
reload 0
belief 0
threshold 0
cycles 1
Creating model
Generating random parameters
Reading train dataset
7124 sequences, 24 attributes, 2 classes
Reading test dataset
1778 sequences, 24 attributes, 2 classes
Actual lrate= 6.0018e-06
Start learning
....................................
Epoch 1 Error= 285183 0 (339.226,99.4315) 
....................................
Epoch 2 Error= 265576 0 (821.276,307.985) 
....................................
Epoch 3 Error= 259072 0 (2072.31,1172.04) 
....................................
Epoch 4 Error= 255571 0 (3829.21,3130.35) 
....................................
Epoch 5 Error= 254577 0 (4449.74,5726.38) 
....................................
Epoch 6 Error= 254206 0 (4394.06,9775.22) 
....................................
Epoch 7 Error= 253951 0 (4169.16,17981.8) 
....................................
Epoch 8 Error= 253479 0 (4614.81,41530.8) 
....................................
Epoch 9 Error= 250082 0 (5941.92,161557) 
....................................
Epoch 10 Error= 235871 0 (8008.86,798852) 
 counting_train_errors....................................

train1_NErrors= 63830/1.59869e+06 3.99265
Class01= 509/1.53447e+06	0.0331711
Class11= 63321/64222	98.5971

 counting_test_errors.........

test1_NErrors= 16050/415100 3.86654
Class01= 89/398952	0.0223084
Class11= 15961/16148	98.842

....................................
Epoch 11 Error= 233472 0 (9418.67,948002) 
....................................
Epoch 12 Error= 233218 0 (11194,928513) 
....................................
Epoch 13 Error= 233075 0 (13389.3,908700) 
....................................
Epoch 14 Error= 233065 0 (16487.9,881830) 
....................................
Epoch 15 Error= 232844 0 (20644.7,874399) 
....................................
Epoch 16 Error= 232759 0 (26429.3,860450) 
....................................
Epoch 17 Error= 232579 0 (35176.8,858297) 
....................................
Epoch 18 Error= 232308 0 (47603.7,855519) 
....................................
Epoch 19 Error= 231957 0 (63213,868924) 
....................................
Epoch 20 Error= 231699 0 (81134.4,890515) 
 counting_train_errors....................................

train1_NErrors= 63781/1.59869e+06 3.98958
Class01= 526/1.53447e+06	0.034279
Class11= 63255/64222	98.4943

 counting_test_errors.........

test1_NErrors= 16045/415100 3.86533
Class01= 91/398952	0.0228098
Class11= 15954/16148	98.7986

....................................
Epoch 21 Error= 231403 0 (94166.6,902148) 
....................................
Epoch 22 Error= 231344 0 (104063,899484) 
....................................
Epoch 23 Error= 231089 0 (111681,926186) 
....................................
Epoch 24 Error= 230865 0 (119757,926273) 
....................................
Epoch 25 Error= 230684 0 (128035,939713) 
....................................
Epoch 26 Error= 230440 0 (138412,957642) 
....................................
Epoch 27 Error= 230226 0 (150710,973837) 
....................................
Epoch 28 Error= 229948 0 (170543,1.00059e+06) 
....................................
Epoch 29 Error= 229693 0 (195191,997404) 
....................................
Epoch 30 Error= 229197 0 (226694,1.01204e+06) 
 counting_train_errors....................................

train1_NErrors= 63797/1.59869e+06 3.99058
Class01= 497/1.53447e+06	0.0323891
Class11= 63300/64222	98.5644

 counting_test_errors.........

test1_NErrors= 16033/415100 3.86244
Class01= 85/398952	0.0213058
Class11= 15948/16148	98.7615

....................................
Epoch 31 Error= 228906 0 (265824,1.01703e+06) 
....................................
Epoch 32 Error= 228489 0 (296419,1.02975e+06) 
....................................
Epoch 33 Error= 228383 0 (321373,1.01352e+06) 
....................................
Epoch 34 Error= 228145 0 (341116,1.0012e+06) 
....................................
Epoch 35 Error= 228126 0 (354645,973790) 
....................................
Epoch 36 Error= 227855 0 (369748,952679) 
....................................
Epoch 37 Error= 227701 0 (379025,946424) 
....................................
Epoch 38 Error= 227668 0 (395924,932077) 
....................................
Epoch 39 Error= 227544 0 (413759,918491) 
....................................
Epoch 40 Error= 227358 0 (422945,902259) 
 counting_train_errors....................................

train1_NErrors= 63720/1.59869e+06 3.98577
Class01= 927/1.53447e+06	0.0604119
Class11= 62793/64222	97.7749

 counting_test_errors.........

test1_NErrors= 15986/415100 3.85112
Class01= 188/398952	0.0471235
Class11= 15798/16148	97.8325

....................................
Epoch 41 Error= 227308 0 (436423,904284) 
....................................
Epoch 42 Error= 227213 0 (452795,910344) 
....................................
Epoch 43 Error= 227066 0 (459997,898078) 
....................................
Epoch 44 Error= 227001 0 (472381,905908) 
....................................
Epoch 45 Error= 226884 0 (481232,906647) 
....................................
Epoch 46 Error= 226854 0 (489323,899893) 
....................................
Epoch 47 Error= 226719 0 (499967,906477) 
....................................
Epoch 48 Error= 226617 0 (500452,913328) 
....................................
Epoch 49 Error= 226585 0 (512564,916872) 
....................................
Epoch 50 Error= 226549 0 (521664,916200) 
 counting_train_errors....................................

train1_NErrors= 63709/1.59869e+06 3.98508
Class01= 1208/1.53447e+06	0.0787245
Class11= 62501/64222	97.3202

 counting_test_errors.........

test1_NErrors= 15975/415100 3.84847
Class01= 240/398952	0.0601576
Class11= 15735/16148	97.4424

....................................
Epoch 51 Error= 226438 0 (528290,899350) 
....................................
Epoch 52 Error= 226394 0 (533120,908859) 
....................................
Epoch 53 Error= 226365 0 (534366,911261) 
....................................
Epoch 54 Error= 226319 0 (549024,907149) 
....................................
Epoch 55 Error= 226240 0 (557526,903748) 
....................................
Epoch 56 Error= 226140 0 (563705,899715) 
....................................
Epoch 57 Error= 225984 0 (575156,908765) 
....................................
Epoch 58 Error= 225997 0 (585948,902888) 
....................................
Epoch 59 Error= 225945 0 (604247,900682) 
....................................
Epoch 60 Error= 225974 0 (613893,892648) 
 counting_train_errors....................................

train1_NErrors= 63742/1.59869e+06 3.98714
Class01= 1735/1.53447e+06	0.113069
Class11= 62007/64222	96.551

 counting_test_errors.........

test1_NErrors= 15965/415100 3.84606
Class01= 355/398952	0.0889831
Class11= 15610/16148	96.6683

....................................
Epoch 61 Error= 225767 0 (632505,902304) 
....................................
Epoch 62 Error= 225714 0 (655281,891976) 
....................................
Epoch 63 Error= 225660 0 (672668,897152) 
....................................
Epoch 64 Error= 225563 0 (701070,888169) 
....................................
Epoch 65 Error= 225443 0 (730885,901320) 
....................................
Epoch 66 Error= 225390 0 (771319,895876) 
....................................
Epoch 67 Error= 225317 0 (819906,885198) 
....................................
Epoch 68 Error= 225244 0 (886298,895657) 
....................................
Epoch 69 Error= 225192 0 (937815,885118) 
....................................
Epoch 70 Error= 225041 0 (1.05153e+06,889307) 
 counting_train_errors....................................

train1_NErrors= 63668/1.59869e+06 3.98252
Class01= 1492/1.53447e+06	0.0972325
Class11= 62176/64222	96.8142

 counting_test_errors.........

test1_NErrors= 15955/415100 3.84365
Class01= 305/398952	0.0764503
Class11= 15650/16148	96.916

....................................
Epoch 71 Error= 224896 0 (1.1433e+06,893957) 
....................................
Epoch 72 Error= 224820 0 (1.26519e+06,883169) 
....................................
Epoch 73 Error= 224692 0 (1.39974e+06,883831) 
....................................
Epoch 74 Error= 224675 0 (1.52097e+06,872094) 
....................................
Epoch 75 Error= 224615 0 (1.63402e+06,878090) 
....................................
Epoch 76 Error= 224578 0 (1.72718e+06,873718) 
....................................
Epoch 77 Error= 224535 0 (1.79602e+06,870369) 
....................................
Epoch 78 Error= 224444 0 (1.86614e+06,868090) 
....................................
Epoch 79 Error= 224383 0 (1.88201e+06,873909) 
....................................
Epoch 80 Error= 224382 0 (1.94957e+06,858613) 
 counting_train_errors....................................

train1_NErrors= 63726/1.59869e+06 3.98614
Class01= 2069/1.53447e+06	0.134835
Class11= 61657/64222	96.006

 counting_test_errors.........

test1_NErrors= 15975/415100 3.84847
Class01= 460/398952	0.115302
Class11= 15515/16148	96.08

....................................
Epoch 81 Error= 224366 0 (1.99151e+06,872206) 
....................................
Epoch 82 Error= 224298 0 (2.01228e+06,861705) 
....................................
Epoch 83 Error= 224297 0 (2.00564e+06,850540) 
....................................
Epoch 84 Error= 224286 0 (2.02675e+06,863321) 
....................................
Epoch 85 Error= 224115 0 (2.08489e+06,856890) 
....................................
Epoch 86 Error= 224125 0 (2.05519e+06,847251) 
....................................
Epoch 87 Error= 224164 0 (2.08474e+06,854656) 
....................................
Epoch 88 Error= 224138 0 (2.11466e+06,846606) 
....................................
Epoch 89 Error= 224036 0 (2.12471e+06,848080) 
....................................
Epoch 90 Error= 224014 0 (2.15408e+06,849811) 
 counting_train_errors....................................

train1_NErrors= 63607/1.59869e+06 3.9787
Class01= 1383/1.53447e+06	0.0901291
Class11= 62224/64222	96.8889

 counting_test_errors.........

test1_NErrors= 15945/415100 3.84124
Class01= 305/398952	0.0764503
Class11= 15640/16148	96.8541

....................................
Epoch 91 Error= 224007 0 (2.13834e+06,849684) 
....................................
Epoch 92 Error= 223964 0 (2.12921e+06,851258) 
....................................
Epoch 93 Error= 223998 0 (2.11028e+06,840975) 
....................................
Epoch 94 Error= 223943 0 (2.13964e+06,845580) 
....................................
Epoch 95 Error= 223860 0 (2.17356e+06,840646) 
....................................
Epoch 96 Error= 223885 0 (2.23957e+06,848158) 
....................................
Epoch 97 Error= 223815 0 (2.24017e+06,849119) 
....................................
Epoch 98 Error= 223710 0 (2.19695e+06,851124) 
....................................
Epoch 99 Error= 223753 0 (2.22759e+06,849552) 
....................................
Epoch 100 Error= 223813 0 (2.2626e+06,849335) 
 counting_train_errors....................................

train1_NErrors= 63665/1.59869e+06 3.98233
Class01= 1995/1.53447e+06	0.130013
Class11= 61670/64222	96.0263

 counting_test_errors.........

test1_NErrors= 15953/415100 3.84317
Class01= 442/398952	0.11079
Class11= 15511/16148	96.0552

....................................
Epoch 101 Error= 223704 0 (2.22587e+06,857218) 
....................................
Epoch 102 Error= 223644 0 (2.24017e+06,859685) 
....................................
Epoch 103 Error= 223695 0 (2.29671e+06,851750) 
....................................
Epoch 104 Error= 223600 0 (2.2229e+06,856510) 
....................................
Epoch 105 Error= 223592 0 (2.30927e+06,866977) 
....................................
Epoch 106 Error= 223606 0 (2.26299e+06,867031) 
....................................
Epoch 107 Error= 223547 0 (2.29608e+06,868154) 
....................................
Epoch 108 Error= 223502 0 (2.30692e+06,862674) 
....................................
Epoch 109 Error= 223425 0 (2.3423e+06,879169) 
....................................
Epoch 110 Error= 223495 0 (2.27349e+06,879585) 
 counting_train_errors....................................

train1_NErrors= 63580/1.59869e+06 3.97701
Class01= 1077/1.53447e+06	0.0701873
Class11= 62503/64222	97.3233

 counting_test_errors.........

test1_NErrors= 15961/415100 3.8451
Class01= 229/398952	0.0574004
Class11= 15732/16148	97.4238

....................................
Epoch 111 Error= 223407 0 (2.2896e+06,860362) 
....................................
Epoch 112 Error= 223344 0 (2.38901e+06,881108) 
....................................
Epoch 113 Error= 223341 0 (2.35504e+06,882319) 
....................................
Epoch 114 Error= 223355 0 (2.37433e+06,879281) 
....................................
Epoch 115 Error= 223314 0 (2.3405e+06,881941) 
....................................
Epoch 116 Error= 223279 0 (2.36577e+06,881704) 
....................................
Epoch 117 Error= 223261 0 (2.36176e+06,881212) 
....................................
Epoch 118 Error= 223238 0 (2.3889e+06,889742) 
....................................
Epoch 119 Error= 223176 0 (2.3432e+06,888969) 
....................................
Epoch 120 Error= 223162 0 (2.38199e+06,895711) 
 counting_train_errors....................................

train1_NErrors= 63569/1.59869e+06 3.97632
Class01= 1407/1.53447e+06	0.0916931
Class11= 62162/64222	96.7924

 counting_test_errors.........

test1_NErrors= 15948/415100 3.84197
Class01= 305/398952	0.0764503
Class11= 15643/16148	96.8727

....................................
Epoch 121 Error= 223197 0 (2.42857e+06,899652) 
....................................
Epoch 122 Error= 223123 0 (2.37255e+06,904957) 
....................................
Epoch 123 Error= 223131 0 (2.35509e+06,894662) 
....................................
Epoch 124 Error= 222995 0 (2.40464e+06,906183) 
....................................
Epoch 125 Error= 223048 0 (2.35859e+06,898974) 
....................................
Epoch 126 Error= 223018 0 (2.45398e+06,903574) 
....................................
Epoch 127 Error= 222965 0 (2.39357e+06,897748) 
....................................
Epoch 128 Error= 222909 0 (2.38744e+06,896949) 
....................................
Epoch 129 Error= 222845 0 (2.45381e+06,915086) 
....................................
Epoch 130 Error= 222848 0 (2.41545e+06,912743) 
 counting_train_errors....................................

train1_NErrors= 63606/1.59869e+06 3.97864
Class01= 1797/1.53447e+06	0.117109
Class11= 61809/64222	96.2427

 counting_test_errors.........

test1_NErrors= 15941/415100 3.84028
Class01= 404/398952	0.101265
Class11= 15537/16148	96.2162

....................................
Epoch 131 Error= 222796 0 (2.37922e+06,906389) 
....................................
Epoch 132 Error= 222760 0 (2.38531e+06,902114) 
....................................
Epoch 133 Error= 222729 0 (2.38726e+06,910875) 
....................................
Epoch 134 Error= 222697 0 (2.36643e+06,911443) 
....................................
Epoch 135 Error= 222622 0 (2.41161e+06,901686) 
....................................
Epoch 136 Error= 222596 0 (2.45246e+06,905593) 
....................................
Epoch 137 Error= 222511 0 (2.39606e+06,914721) 
....................................
Epoch 138 Error= 222494 0 (2.38987e+06,920207) 
....................................
Epoch 139 Error= 222436 0 (2.42564e+06,913680) 
....................................
Epoch 140 Error= 222453 0 (2.45476e+06,907886) 
 counting_train_errors....................................

train1_NErrors= 63572/1.59869e+06 3.97651
Class01= 2268/1.53447e+06	0.147804
Class11= 61304/64222	95.4564

 counting_test_errors.........

test1_NErrors= 15938/415100 3.83956
Class01= 514/398952	0.128838
Class11= 15424/16148	95.5165

....................................
Epoch 141 Error= 222392 0 (2.3837e+06,919645) 
....................................
Epoch 142 Error= 222344 0 (2.41075e+06,916608) 
....................................
Epoch 143 Error= 222359 0 (2.39623e+06,912833) 
....................................
Epoch 144 Error= 222241 0 (2.43265e+06,916843) 
....................................
Epoch 145 Error= 222257 0 (2.4212e+06,921224) 
....................................
Epoch 146 Error= 222226 0 (2.37026e+06,919601) 
....................................
Epoch 147 Error= 222181 0 (2.39549e+06,918367) 
....................................
Epoch 148 Error= 222106 0 (2.41338e+06,917942) 
....................................
Epoch 149 Error= 222097 0 (2.39702e+06,924578) 
....................................
Epoch 150 Error= 221983 0 (2.42283e+06,924457) 
 counting_train_errors....................................

train1_NErrors= 63522/1.59869e+06 3.97338
Class01= 1571/1.53447e+06	0.102381
Class11= 61951/64222	96.4638

 counting_test_errors.........

test1_NErrors= 15935/415100 3.83883
Class01= 348/398952	0.0872285
Class11= 15587/16148	96.5259

....................................
Epoch 151 Error= 221978 0 (2.41862e+06,932513) 
....................................
Epoch 152 Error= 221830 0 (2.36078e+06,922223) 
....................................
Epoch 153 Error= 221885 0 (2.41698e+06,928208) 
....................................
Epoch 154 Error= 221850 0 (2.44369e+06,931642) 
....................................
Epoch 155 Error= 221882 0 (2.41909e+06,928058) 
....................................
Epoch 156 Error= 221703 0 (2.44903e+06,929914) 
....................................
Epoch 157 Error= 221729 0 (2.37689e+06,937175) 
....................................
Epoch 158 Error= 221707 0 (2.40201e+06,935895) 
....................................
Epoch 159 Error= 221697 0 (2.45295e+06,928116) 
....................................
Epoch 160 Error= 221598 0 (2.39844e+06,939038) 
 counting_train_errors....................................

train1_NErrors= 63459/1.59869e+06 3.96944
Class01= 1294/1.53447e+06	0.084329
Class11= 62165/64222	96.797

 counting_test_errors.........

test1_NErrors= 15949/415100 3.84221
Class01= 288/398952	0.0721891
Class11= 15661/16148	96.9841

....................................
Epoch 161 Error= 221682 0 (2.38892e+06,925593) 
....................................
Epoch 162 Error= 221523 0 (2.43736e+06,943066) 
....................................
Epoch 163 Error= 221559 0 (2.37839e+06,922317) 
....................................
Epoch 164 Error= 221523 0 (2.41481e+06,926486) 
....................................
Epoch 165 Error= 221522 0 (2.42095e+06,938754) 
....................................
Epoch 166 Error= 221499 0 (2.3971e+06,921946) 
....................................
Epoch 167 Error= 221394 0 (2.41628e+06,932504) 
....................................
Epoch 168 Error= 221402 0 (2.45368e+06,927445) 
....................................
Epoch 169 Error= 221339 0 (2.41404e+06,932154) 
....................................
Epoch 170 Error= 221317 0 (2.42722e+06,925006) 
 counting_train_errors....................................

train1_NErrors= 63461/1.59869e+06 3.96957
Class01= 1487/1.53447e+06	0.0969067
Class11= 61974/64222	96.4996

 counting_test_errors.........

test1_NErrors= 15936/415100 3.83907
Class01= 319/398952	0.0799595
Class11= 15617/16148	96.7117

....................................
Epoch 171 Error= 221307 0 (2.41538e+06,926954) 
....................................
Epoch 172 Error= 221261 0 (2.44778e+06,924166) 
....................................
Epoch 173 Error= 221237 0 (2.43368e+06,930205) 
....................................
Epoch 174 Error= 221253 0 (2.4523e+06,929039) 
....................................
Epoch 175 Error= 221178 0 (2.42949e+06,927851) 
....................................
Epoch 176 Error= 221158 0 (2.50137e+06,932563) 
....................................
Epoch 177 Error= 221115 0 (2.46294e+06,924884) 
....................................
Epoch 178 Error= 221110 0 (2.49094e+06,918666) 
....................................
Epoch 179 Error= 221138 0 (2.43825e+06,928313) 
....................................
Epoch 180 Error= 221025 0 (2.4569e+06,929189) 
 counting_train_errors....................................

train1_NErrors= 63469/1.59869e+06 3.97007
Class01= 1636/1.53447e+06	0.106617
Class11= 61833/64222	96.2801

 counting_test_errors.........

test1_NErrors= 15946/415100 3.84148
Class01= 367/398952	0.091991
Class11= 15579/16148	96.4763

....................................
Epoch 181 Error= 221042 0 (2.41711e+06,919935) 
....................................
Epoch 182 Error= 221034 0 (2.44912e+06,923924) 
....................................
Epoch 183 Error= 221053 0 (2.44678e+06,923586) 
....................................
Epoch 184 Error= 220923 0 (2.46564e+06,924428) 
....................................
Epoch 185 Error= 220927 0 (2.46704e+06,928604) 
....................................
Epoch 186 Error= 220970 0 (2.42796e+06,913445) 
....................................
Epoch 187 Error= 220882 0 (2.43237e+06,923074) 
....................................
Epoch 188 Error= 220892 0 (2.48663e+06,918996) 
....................................
Epoch 189 Error= 220832 0 (2.46027e+06,926760) 
....................................
Epoch 190 Error= 220866 0 (2.46942e+06,924833) 
 counting_train_errors....................................

train1_NErrors= 63475/1.59869e+06 3.97044
Class01= 2121/1.53447e+06	0.138224
Class11= 61354/64222	95.5342

 counting_test_errors.........

test1_NErrors= 15940/415100 3.84004
Class01= 475/398952	0.119062
Class11= 15465/16148	95.7704

....................................
Epoch 191 Error= 220843 0 (2.50245e+06,923797) 
....................................
Epoch 192 Error= 220737 0 (2.43699e+06,917156) 
....................................
Epoch 193 Error= 220755 0 (2.52436e+06,935422) 
....................................
Epoch 194 Error= 220761 0 (2.5085e+06,933571) 
....................................
Epoch 195 Error= 220803 0 (2.4452e+06,926640) 
....................................
Epoch 196 Error= 220734 0 (2.52704e+06,926855) 
....................................
Epoch 197 Error= 220667 0 (2.50562e+06,920704) 
....................................
Epoch 198 Error= 220668 0 (2.54753e+06,931004) 
....................................
Epoch 199 Error= 220655 0 (2.526e+06,931287) 
....................................
Epoch 200 Error= 220572 0 (2.56169e+06,929252) 
 counting_train_errors....................................

train1_NErrors= 63495/1.59869e+06 3.97169
Class01= 2560/1.53447e+06	0.166833
Class11= 60935/64222	94.8818

 counting_test_errors.........

test1_NErrors= 15942/415100 3.84052
Class01= 579/398952	0.14513
Class11= 15363/16148	95.1387

....................................
Epoch 201 Error= 220551 0 (2.51776e+06,930712) 
....................................
Epoch 202 Error= 220534 0 (2.54794e+06,942987) 
....................................
Epoch 203 Error= 220510 0 (2.5166e+06,935601) 
....................................
Epoch 204 Error= 220475 0 (2.51856e+06,940410) 
....................................
Epoch 205 Error= 220525 0 (2.46694e+06,930098) 
....................................
Epoch 206 Error= 220436 0 (2.52136e+06,933679) 
....................................
Epoch 207 Error= 220479 0 (2.47412e+06,939100) 
....................................
Epoch 208 Error= 220471 0 (2.42567e+06,933028) 
....................................
Epoch 209 Error= 220414 0 (2.53251e+06,942165) 
....................................
Epoch 210 Error= 220383 0 (2.50301e+06,948889) 
 counting_train_errors....................................

train1_NErrors= 63499/1.59869e+06 3.97194
Class01= 1714/1.53447e+06	0.1117
Class11= 61785/64222	96.2054

 counting_test_errors.........

test1_NErrors= 15955/415100 3.84365
Class01= 380/398952	0.0952496
Class11= 15575/16148	96.4516

....................................
Epoch 211 Error= 220402 0 (2.51927e+06,953386) 
....................................
Epoch 212 Error= 220303 0 (2.50122e+06,943700) 
....................................
Epoch 213 Error= 220285 0 (2.53316e+06,953823) 
....................................
Epoch 214 Error= 220256 0 (2.54461e+06,950828) 
....................................
Epoch 215 Error= 220288 0 (2.55407e+06,947239) 
....................................
Epoch 216 Error= 220241 0 (2.49506e+06,952389) 
....................................
Epoch 217 Error= 220148 0 (2.4723e+06,962389) 
....................................
Epoch 218 Error= 220239 0 (2.5428e+06,957507) 
....................................
Epoch 219 Error= 220167 0 (2.49514e+06,960260) 
....................................
Epoch 220 Error= 220110 0 (2.51395e+06,963509) 
 counting_train_errors....................................

train1_NErrors= 63497/1.59869e+06 3.97182
Class01= 2228/1.53447e+06	0.145197
Class11= 61269/64222	95.4019

 counting_test_errors.........

test1_NErrors= 15955/415100 3.84365
Class01= 514/398952	0.128838
Class11= 15441/16148	95.6217

....................................
Epoch 221 Error= 220125 0 (2.49103e+06,957531) 
....................................
Epoch 222 Error= 220104 0 (2.5161e+06,961438) 
....................................
Epoch 223 Error= 220133 0 (2.4925e+06,953660) 
....................................
Epoch 224 Error= 220067 0 (2.53037e+06,958089) 
....................................
Epoch 225 Error= 220001 0 (2.44475e+06,958690) 
....................................
Epoch 226 Error= 220063 0 (2.46957e+06,963344) 
....................................
Epoch 227 Error= 219941 0 (2.54163e+06,964254) 
....................................
Epoch 228 Error= 220009 0 (2.45092e+06,970207) 
....................................
Epoch 229 Error= 219958 0 (2.53096e+06,962869) 
....................................
Epoch 230 Error= 219917 0 (2.45883e+06,958498) 
 counting_train_errors....................................

train1_NErrors= 63546/1.59869e+06 3.97488
Class01= 1012/1.53447e+06	0.0659513
Class11= 62534/64222	97.3716

 counting_test_errors.........

test1_NErrors= 15960/415100 3.84486
Class01= 197/398952	0.0493794
Class11= 15763/16148	97.6158

....................................
Epoch 231 Error= 219943 0 (2.47496e+06,960746) 
....................................
Epoch 232 Error= 219885 0 (2.47602e+06,958044) 
....................................
Epoch 233 Error= 219852 0 (2.46019e+06,964684) 
....................................
Epoch 234 Error= 219835 0 (2.49205e+06,969230) 
....................................
Epoch 235 Error= 219846 0 (2.49143e+06,968045) 
....................................
Epoch 236 Error= 219741 0 (2.44979e+06,962282) 
....................................
Epoch 237 Error= 219741 0 (2.45918e+06,968580) 
....................................
Epoch 238 Error= 219697 0 (2.39647e+06,967245) 
....................................
Epoch 239 Error= 219735 0 (2.39609e+06,969367) 
....................................
Epoch 240 Error= 219706 0 (2.40999e+06,967552) 
 counting_train_errors....................................

train1_NErrors= 63523/1.59869e+06 3.97345
Class01= 2478/1.53447e+06	0.161489
Class11= 61045/64222	95.0531

 counting_test_errors.........

test1_NErrors= 15948/415100 3.84197
Class01= 570/398952	0.142874
Class11= 15378/16148	95.2316

....................................
Epoch 241 Error= 219698 0 (2.45012e+06,965924) 
....................................
Epoch 242 Error= 219667 0 (2.41169e+06,967818) 
....................................
Epoch 243 Error= 219730 0 (2.38096e+06,957007) 
....................................
Epoch 244 Error= 219624 0 (2.4329e+06,971877) 
....................................
Epoch 245 Error= 219602 0 (2.40883e+06,950689) 
....................................
Epoch 246 Error= 219593 0 (2.44679e+06,973900) 
....................................
Epoch 247 Error= 219558 0 (2.41681e+06,969793) 
....................................
Epoch 248 Error= 219653 0 (2.35689e+06,960018) 
....................................
Epoch 249 Error= 219472 0 (2.42826e+06,960846) 
....................................
Epoch 250 Error= 219540 0 (2.43901e+06,973922) 
 counting_train_errors....................................

train1_NErrors= 63445/1.59869e+06 3.96857
Class01= 1866/1.53447e+06	0.121606
Class11= 61579/64222	95.8846

 counting_test_errors.........

test1_NErrors= 15942/415100 3.84052
Class01= 419/398952	0.105025
Class11= 15523/16148	96.1296

....................................
Epoch 251 Error= 219556 0 (2.40387e+06,965307) 
....................................
Epoch 252 Error= 219518 0 (2.36218e+06,970178) 
....................................
Epoch 253 Error= 219482 0 (2.39e+06,962820) 
....................................
Epoch 254 Error= 219454 0 (2.34771e+06,963843) 
....................................
Epoch 255 Error= 219445 0 (2.40289e+06,971318) 
....................................
Epoch 256 Error= 219405 0 (2.38349e+06,983052) 
....................................
Epoch 257 Error= 219429 0 (2.31572e+06,967313) 
....................................
Epoch 258 Error= 219331 0 (2.32099e+06,964772) 
....................................
Epoch 259 Error= 219456 0 (2.37039e+06,964163) 
....................................
Epoch 260 Error= 219314 0 (2.34151e+06,963244) 
 counting_train_errors....................................

train1_NErrors= 63472/1.59869e+06 3.97026
Class01= 2649/1.53447e+06	0.172633
Class11= 60823/64222	94.7074

 counting_test_errors.........

test1_NErrors= 15942/415100 3.84052
Class01= 608/398952	0.152399
Class11= 15334/16148	94.9591

....................................
Epoch 261 Error= 219369 0 (2.31461e+06,968848) 
....................................
Epoch 262 Error= 219387 0 (2.33364e+06,964652) 
....................................
Epoch 263 Error= 219280 0 (2.33791e+06,976205) 
....................................
Epoch 264 Error= 219316 0 (2.33857e+06,968230) 
....................................
Epoch 265 Error= 219312 0 (2.31989e+06,964052) 
....................................
Epoch 266 Error= 219189 0 (2.29174e+06,969289) 
....................................
Epoch 267 Error= 219196 0 (2.23991e+06,964198) 
....................................
Epoch 268 Error= 219169 0 (2.27506e+06,970650) 
....................................
Epoch 269 Error= 219156 0 (2.27925e+06,969640) 
....................................
Epoch 270 Error= 219148 0 (2.26754e+06,976153) 
 counting_train_errors....................................

train1_NErrors= 63499/1.59869e+06 3.97194
Class01= 3067/1.53447e+06	0.199874
Class11= 60432/64222	94.0986

 counting_test_errors.........

test1_NErrors= 15941/415100 3.84028
Class01= 717/398952	0.179721
Class11= 15224/16148	94.2779

....................................
Epoch 271 Error= 219063 0 (2.2324e+06,977932) 
....................................
Epoch 272 Error= 219096 0 (2.24542e+06,973230) 
....................................
Epoch 273 Error= 219113 0 (2.24529e+06,982911) 
....................................
Epoch 274 Error= 219062 0 (2.28533e+06,992415) 
....................................
Epoch 275 Error= 218978 0 (2.25321e+06,976377) 
....................................
Epoch 276 Error= 219067 0 (2.25141e+06,980282) 
....................................
Epoch 277 Error= 218949 0 (2.27989e+06,995570) 
....................................
Epoch 278 Error= 219038 0 (2.21725e+06,983877) 
....................................
Epoch 279 Error= 218964 0 (2.19395e+06,988190) 
....................................
Epoch 280 Error= 218946 0 (2.19349e+06,992248) 
 counting_train_errors....................................

train1_NErrors= 63453/1.59869e+06 3.96907
Class01= 1924/1.53447e+06	0.125386
Class11= 61529/64222	95.8067

 counting_test_errors.........

test1_NErrors= 15935/415100 3.83883
Class01= 448/398952	0.112294
Class11= 15487/16148	95.9066

....................................
Epoch 281 Error= 218911 0 (2.196e+06,983695) 
....................................
Epoch 282 Error= 218933 0 (2.16139e+06,987439) 
....................................
Epoch 283 Error= 218924 0 (2.13331e+06,987138) 
....................................
Epoch 284 Error= 218878 0 (2.16914e+06,997341) 
....................................
Epoch 285 Error= 218917 0 (2.16685e+06,987563) 
....................................
Epoch 286 Error= 218904 0 (2.15826e+06,995114) 
....................................
Epoch 287 Error= 218832 0 (2.15068e+06,991341) 
....................................
Epoch 288 Error= 218787 0 (2.13994e+06,991880) 
....................................
Epoch 289 Error= 218792 0 (2.16778e+06,994896) 
....................................
Epoch 290 Error= 218789 0 (2.14371e+06,993321) 
 counting_train_errors....................................

train1_NErrors= 63425/1.59869e+06 3.96732
Class01= 2256/1.53447e+06	0.147022
Class11= 61169/64222	95.2462

 counting_test_errors.........

test1_NErrors= 15931/415100 3.83787
Class01= 535/398952	0.134101
Class11= 15396/16148	95.3431

....................................
Epoch 291 Error= 218729 0 (2.13916e+06,1.0006e+06) 
....................................
Epoch 292 Error= 218766 0 (2.13044e+06,994547) 
....................................
Epoch 293 Error= 218758 0 (2.14505e+06,997910) 
....................................
Epoch 294 Error= 218769 0 (2.06741e+06,990549) 
....................................
Epoch 295 Error= 218723 0 (2.11391e+06,992603) 
....................................
Epoch 296 Error= 218692 0 (2.08852e+06,1.00677e+06) 
....................................
Epoch 297 Error= 218706 0 (2.04735e+06,983177) 
....................................
Epoch 298 Error= 218680 0 (2.08366e+06,1.00066e+06) 
....................................
Epoch 299 Error= 218665 0 (2.08574e+06,1.00241e+06) 
....................................
Epoch 300 Error= 218684 0 (2.09436e+06,1.00316e+06) 
 counting_train_errors....................................

train1_NErrors= 63413/1.59869e+06 3.96657
Class01= 2891/1.53447e+06	0.188404
Class11= 60522/64222	94.2387

 counting_test_errors.........

test1_NErrors= 15939/415100 3.8398
Class01= 698/398952	0.174958
Class11= 15241/16148	94.3832

....................................
Epoch 301 Error= 218679 0 (2.07569e+06,999787) 
....................................
Epoch 302 Error= 218535 0 (2.07388e+06,996360) 
....................................
Epoch 303 Error= 218635 0 (2.02293e+06,997812) 
....................................
Epoch 304 Error= 218598 0 (2.02693e+06,999476) 
....................................
Epoch 305 Error= 218590 0 (2.03627e+06,1.00032e+06) 
....................................
Epoch 306 Error= 218570 0 (2.0317e+06,1.00094e+06) 
....................................
Epoch 307 Error= 218626 0 (2.04749e+06,997042) 
....................................
Epoch 308 Error= 218472 0 (2.01862e+06,995840) 
....................................
Epoch 309 Error= 218465 0 (2.01334e+06,1.00172e+06) 
....................................
Epoch 310 Error= 218522 0 (2.04752e+06,992635) 
 counting_train_errors....................................

train1_NErrors= 63370/1.59869e+06 3.96388
Class01= 2062/1.53447e+06	0.134379
Class11= 61308/64222	95.4626

 counting_test_errors.........

test1_NErrors= 15911/415100 3.83305
Class01= 477/398952	0.119563
Class11= 15434/16148	95.5784

....................................
Epoch 311 Error= 218474 0 (2.03291e+06,998090) 
....................................
Epoch 312 Error= 218392 0 (2.0095e+06,1.00646e+06) 
....................................
Epoch 313 Error= 218440 0 (2.02012e+06,1.00325e+06) 
....................................
Epoch 314 Error= 218446 0 (1.97981e+06,986508) 
....................................
Epoch 315 Error= 218480 0 (2.0048e+06,987910) 
....................................
Epoch 316 Error= 218445 0 (1.97469e+06,995545) 
....................................
Epoch 317 Error= 218430 0 (2.00184e+06,994974) 
....................................
Epoch 318 Error= 218362 0 (2.02211e+06,991287) 
....................................
Epoch 319 Error= 218364 0 (1.96763e+06,993997) 
....................................
Epoch 320 Error= 218440 0 (1.96594e+06,990386) 
 counting_train_errors....................................

train1_NErrors= 63388/1.59869e+06 3.965
Class01= 2477/1.53447e+06	0.161424
Class11= 60911/64222	94.8444

 counting_test_errors.........

test1_NErrors= 15911/415100 3.83305
Class01= 563/398952	0.14112
Class11= 15348/16148	95.0458

....................................
Epoch 321 Error= 218322 0 (1.94863e+06,1.00062e+06) 
....................................
Epoch 322 Error= 218403 0 (1.93747e+06,990009) 
....................................
Epoch 323 Error= 218289 0 (1.96019e+06,986369) 
....................................
Epoch 324 Error= 218340 0 (1.92884e+06,989765) 
....................................
Epoch 325 Error= 218310 0 (1.95793e+06,985114) 
....................................
Epoch 326 Error= 218362 0 (1.87919e+06,986961) 
....................................
Epoch 327 Error= 218295 0 (1.94078e+06,986971) 
....................................
Epoch 328 Error= 218280 0 (1.91133e+06,988061) 
....................................
Epoch 329 Error= 218206 0 (1.8957e+06,981665) 
....................................
Epoch 330 Error= 218180 0 (1.91936e+06,991002) 
 counting_train_errors....................................

train1_NErrors= 63365/1.59869e+06 3.96356
Class01= 2617/1.53447e+06	0.170548
Class11= 60748/64222	94.5906

 counting_test_errors.........

test1_NErrors= 15928/415100 3.83715
Class01= 623/398952	0.156159
Class11= 15305/16148	94.7795

....................................
Epoch 331 Error= 218272 0 (1.89667e+06,993200) 
....................................
Epoch 332 Error= 218187 0 (1.87186e+06,978901) 
....................................
Epoch 333 Error= 218158 0 (1.89081e+06,989245) 
....................................
Epoch 334 Error= 218201 0 (1.87779e+06,976100) 
....................................
Epoch 335 Error= 218089 0 (1.90021e+06,994269) 
....................................
Epoch 336 Error= 218160 0 (1.86771e+06,984186) 
....................................
Epoch 337 Error= 218079 0 (1.88198e+06,997063) 
....................................
Epoch 338 Error= 218105 0 (1.8608e+06,989643) 
....................................
Epoch 339 Error= 218135 0 (1.8657e+06,989832) 
....................................
Epoch 340 Error= 218128 0 (1.82158e+06,985049) 
 counting_train_errors....................................

train1_NErrors= 63459/1.59869e+06 3.96944
Class01= 3273/1.53447e+06	0.213299
Class11= 60186/64222	93.7155

 counting_test_errors.........

test1_NErrors= 15910/415100 3.83281
Class01= 766/398952	0.192003
Class11= 15144/16148	93.7825

....................................
Epoch 341 Error= 218066 0 (1.84469e+06,996878) 
....................................
Epoch 342 Error= 218068 0 (1.8373e+06,977387) 
....................................
Epoch 343 Error= 218093 0 (1.85897e+06,991609) 
....................................
Epoch 344 Error= 218074 0 (1.81882e+06,986350) 
....................................
Epoch 345 Error= 218035 0 (1.834e+06,988171) 
....................................
Epoch 346 Error= 218002 0 (1.86031e+06,994209) 
....................................
Epoch 347 Error= 218046 0 (1.85654e+06,988589) 
....................................
Epoch 348 Error= 217919 0 (1.83691e+06,985327) 
....................................
Epoch 349 Error= 218051 0 (1.8553e+06,993529) 
....................................
Epoch 350 Error= 218018 0 (1.82503e+06,979535) 
 counting_train_errors....................................

train1_NErrors= 63388/1.59869e+06 3.965
Class01= 1986/1.53447e+06	0.129426
Class11= 61402/64222	95.609

 counting_test_errors.........

test1_NErrors= 15917/415100 3.8345
Class01= 432/398952	0.108284
Class11= 15485/16148	95.8942

....................................
Epoch 351 Error= 217992 0 (1.80429e+06,981503) 
....................................
Epoch 352 Error= 218016 0 (1.80701e+06,984462) 
....................................
Epoch 353 Error= 217970 0 (1.77208e+06,981103) 
....................................
Epoch 354 Error= 217921 0 (1.77305e+06,982622) 
....................................
Epoch 355 Error= 217895 0 (1.79891e+06,994724) 
....................................
Epoch 356 Error= 217864 0 (1.81458e+06,990503) 
....................................
Epoch 357 Error= 217919 0 (1.7418e+06,977914) 
....................................
Epoch 358 Error= 217827 0 (1.76864e+06,973981) 
....................................
Epoch 359 Error= 217910 0 (1.77268e+06,998763) 
....................................
Epoch 360 Error= 217953 0 (1.74568e+06,982471) 
 counting_train_errors....................................

train1_NErrors= 63562/1.59869e+06 3.97589
Class01= 942/1.53447e+06	0.0613894
Class11= 62620/64222	97.5055

 counting_test_errors.........

test1_NErrors= 15947/415100 3.84172
Class01= 187/398952	0.0468728
Class11= 15760/16148	97.5972

....................................
Epoch 361 Error= 217923 0 (1.75394e+06,976779) 
....................................
Epoch 362 Error= 217793 0 (1.74931e+06,976876) 
....................................
Epoch 363 Error= 217781 0 (1.76718e+06,982900) 
....................................
Epoch 364 Error= 217813 0 (1.72432e+06,983046) 
....................................
Epoch 365 Error= 217806 0 (1.71319e+06,984142) 
....................................
Epoch 366 Error= 217784 0 (1.72626e+06,981574) 
....................................
Epoch 367 Error= 217801 0 (1.69028e+06,982883) 
....................................
Epoch 368 Error= 217787 0 (1.68698e+06,984510) 
....................................
Epoch 369 Error= 217789 0 (1.70131e+06,977514) 
....................................
Epoch 370 Error= 217724 0 (1.68824e+06,986317) 
 counting_train_errors....................................

train1_NErrors= 63385/1.59869e+06 3.96481
Class01= 1710/1.53447e+06	0.111439
Class11= 61675/64222	96.0341

 counting_test_errors.........

test1_NErrors= 15889/415100 3.82775
Class01= 363/398952	0.0909884
Class11= 15526/16148	96.1481

....................................
Epoch 371 Error= 217767 0 (1.7405e+06,978904) 
....................................
Epoch 372 Error= 217785 0 (1.69831e+06,985875) 
....................................
Epoch 373 Error= 217664 0 (1.67231e+06,977145) 
....................................
Epoch 374 Error= 217686 0 (1.69956e+06,981444) 
....................................
Epoch 375 Error= 217695 0 (1.68815e+06,989435) 
....................................
Epoch 376 Error= 217733 0 (1.68309e+06,973777) 
....................................
Epoch 377 Error= 217661 0 (1.655e+06,988166) 
....................................
Epoch 378 Error= 217731 0 (1.64999e+06,980494) 
....................................
Epoch 379 Error= 217664 0 (1.64867e+06,981998) 
....................................
Epoch 380 Error= 217605 0 (1.63594e+06,982429) 
 counting_train_errors....................................

train1_NErrors= 63388/1.59869e+06 3.965
Class01= 2494/1.53447e+06	0.162532
Class11= 60894/64222	94.818

 counting_test_errors.........

test1_NErrors= 15899/415100 3.83016
Class01= 554/398952	0.138864
Class11= 15345/16148	95.0272

....................................
Epoch 381 Error= 217693 0 (1.6525e+06,991106) 
....................................
Epoch 382 Error= 217637 0 (1.67777e+06,978372) 
....................................
Epoch 383 Error= 217680 0 (1.61589e+06,969524) 
....................................
Epoch 384 Error= 217613 0 (1.66574e+06,980107) 
....................................
Epoch 385 Error= 217570 0 (1.6292e+06,977555) 
....................................
Epoch 386 Error= 217547 0 (1.63468e+06,981692) 
....................................
Epoch 387 Error= 217525 0 (1.64049e+06,975327) 
....................................
Epoch 388 Error= 217594 0 (1.63003e+06,990395) 
....................................
Epoch 389 Error= 217603 0 (1.6072e+06,976737) 
....................................
Epoch 390 Error= 217535 0 (1.61215e+06,975856) 
 counting_train_errors....................................

train1_NErrors= 63379/1.59869e+06 3.96444
Class01= 2246/1.53447e+06	0.14637
Class11= 61133/64222	95.1901

 counting_test_errors.........

test1_NErrors= 15886/415100 3.82703
Class01= 501/398952	0.125579
Class11= 15385/16148	95.275

....................................
Epoch 391 Error= 217504 0 (1.58812e+06,980018) 
....................................
Epoch 392 Error= 217484 0 (1.62074e+06,985532) 
....................................
Epoch 393 Error= 217572 0 (1.60514e+06,979791) 
....................................
Epoch 394 Error= 217526 0 (1.59298e+06,983969) 
....................................
Epoch 395 Error= 217535 0 (1.60466e+06,975902) 
....................................
Epoch 396 Error= 217486 0 (1.58905e+06,985529) 
....................................
Epoch 397 Error= 217504 0 (1.59609e+06,983448) 
....................................
Epoch 398 Error= 217429 0 (1.5871e+06,979341) 
....................................
Epoch 399 Error= 217440 0 (1.59479e+06,989611) 
....................................
Epoch 400 Error= 217436 0 (1.58913e+06,980203) 
 counting_train_errors....................................

train1_NErrors= 63355/1.59869e+06 3.96294
Class01= 1749/1.53447e+06	0.113981
Class11= 61606/64222	95.9266

 counting_test_errors.........

test1_NErrors= 15874/415100 3.82414
Class01= 358/398952	0.0897351
Class11= 15516/16148	96.0862

....................................
Epoch 401 Error= 217429 0 (1.60506e+06,984798) 
....................................
Epoch 402 Error= 217441 0 (1.60603e+06,989329) 
....................................
Epoch 403 Error= 217351 0 (1.59412e+06,982809) 
....................................
Epoch 404 Error= 217424 0 (1.58672e+06,990629) 
....................................
Epoch 405 Error= 217370 0 (1.58196e+06,977328) 
....................................
Epoch 406 Error= 217350 0 (1.5895e+06,988907) 
....................................
Epoch 407 Error= 217333 0 (1.58777e+06,985163) 
....................................
Epoch 408 Error= 217354 0 (1.57984e+06,988905) 
....................................
Epoch 409 Error= 217362 0 (1.58283e+06,986400) 
....................................
Epoch 410 Error= 217388 0 (1.57102e+06,989728) 
 counting_train_errors....................................

train1_NErrors= 63402/1.59869e+06 3.96588
Class01= 1982/1.53447e+06	0.129165
Class11= 61420/64222	95.637

 counting_test_errors.........

test1_NErrors= 15909/415100 3.83257
Class01= 437/398952	0.109537
Class11= 15472/16148	95.8137

....................................
Epoch 411 Error= 217309 0 (1.61328e+06,980174) 
....................................
Epoch 412 Error= 217335 0 (1.55577e+06,977059) 
....................................
Epoch 413 Error= 217290 0 (1.59006e+06,981529) 
....................................
Epoch 414 Error= 217299 0 (1.56652e+06,988506) 
....................................
Epoch 415 Error= 217317 0 (1.57678e+06,976481) 
....................................
Epoch 416 Error= 217268 0 (1.58731e+06,991777) 
....................................
Epoch 417 Error= 217172 0 (1.58375e+06,988545) 
....................................
Epoch 418 Error= 217189 0 (1.57671e+06,990656) 
....................................
Epoch 419 Error= 217217 0 (1.58671e+06,981387) 
....................................
Epoch 420 Error= 217239 0 (1.59513e+06,989148) 
 counting_train_errors....................................

train1_NErrors= 63393/1.59869e+06 3.96531
Class01= 2846/1.53447e+06	0.185472
Class11= 60547/64222	94.2777

 counting_test_errors.........

test1_NErrors= 15913/415100 3.83353
Class01= 654/398952	0.163929
Class11= 15259/16148	94.4947

....................................
Epoch 421 Error= 217123 0 (1.56481e+06,993692) 
....................................
Epoch 422 Error= 217145 0 (1.60656e+06,989657) 
....................................
Epoch 423 Error= 217160 0 (1.60493e+06,993806) 
....................................
Epoch 424 Error= 217143 0 (1.58174e+06,988288) 
....................................
Epoch 425 Error= 217101 0 (1.5847e+06,989321) 
....................................
Epoch 426 Error= 217165 0 (1.56472e+06,999345) 
....................................
Epoch 427 Error= 217116 0 (1.57939e+06,994802) 
....................................
Epoch 428 Error= 217124 0 (1.57252e+06,998098) 
....................................
Epoch 429 Error= 217118 0 (1.5798e+06,1.00098e+06) 
....................................
Epoch 430 Error= 217156 0 (1.55573e+06,997035) 
 counting_train_errors....................................

train1_NErrors= 63387/1.59869e+06 3.96494
Class01= 1331/1.53447e+06	0.0867403
Class11= 62056/64222	96.6273

 counting_test_errors.........

test1_NErrors= 15926/415100 3.83667
Class01= 274/398952	0.0686799
Class11= 15652/16148	96.9284

....................................
Epoch 431 Error= 217164 0 (1.55226e+06,995932) 
....................................
Epoch 432 Error= 217004 0 (1.56859e+06,993944) 
....................................
Epoch 433 Error= 217038 0 (1.57313e+06,998324) 
....................................
Epoch 434 Error= 217047 0 (1.57311e+06,994148) 
....................................
Epoch 435 Error= 216984 0 (1.57606e+06,1.00026e+06) 
....................................
Epoch 436 Error= 217003 0 (1.57021e+06,991168) 
....................................
Epoch 437 Error= 216949 0 (1.57621e+06,995155) 
....................................
Epoch 438 Error= 217016 0 (1.5404e+06,994445) 
....................................
Epoch 439 Error= 216970 0 (1.59004e+06,996101) 
....................................
Epoch 440 Error= 216993 0 (1.56111e+06,1.00802e+06) 
 counting_train_errors....................................

train1_NErrors= 63417/1.59869e+06 3.96682
Class01= 3460/1.53447e+06	0.225486
Class11= 59957/64222	93.359

 counting_test_errors.........

test1_NErrors= 15911/415100 3.83305
Class01= 785/398952	0.196766
Class11= 15126/16148	93.671

....................................
Epoch 441 Error= 216987 0 (1.56292e+06,996529) 
....................................
Epoch 442 Error= 216981 0 (1.57437e+06,988983) 
....................................
Epoch 443 Error= 216900 0 (1.59689e+06,1.00213e+06) 
....................................
Epoch 444 Error= 216878 0 (1.57538e+06,997130) 
....................................
Epoch 445 Error= 216954 0 (1.59683e+06,1.00723e+06) 
....................................
Epoch 446 Error= 216949 0 (1.58549e+06,1.0053e+06) 
....................................
Epoch 447 Error= 216933 0 (1.5666e+06,1.00239e+06) 
....................................
Epoch 448 Error= 216877 0 (1.58478e+06,998983) 
....................................
Epoch 449 Error= 216863 0 (1.58816e+06,1.01104e+06) 
....................................
Epoch 450 Error= 216818 0 (1.5513e+06,999901) 
 counting_train_errors....................................

train1_NErrors= 63342/1.59869e+06 3.96212
Class01= 2016/1.53447e+06	0.131381
Class11= 61326/64222	95.4906

 counting_test_errors.........

test1_NErrors= 15880/415100 3.82558
Class01= 431/398952	0.108033
Class11= 15449/16148	95.6713

....................................
Epoch 451 Error= 216851 0 (1.58546e+06,1.00902e+06) 
....................................
Epoch 452 Error= 216809 0 (1.56116e+06,998048) 
....................................
Epoch 453 Error= 216907 0 (1.59891e+06,1.00345e+06) 
....................................
Epoch 454 Error= 216807 0 (1.55838e+06,1.00638e+06) 
....................................
Epoch 455 Error= 216823 0 (1.57156e+06,1.00793e+06) 
....................................
Epoch 456 Error= 216783 0 (1.57218e+06,997653) 
....................................
Epoch 457 Error= 216851 0 (1.5557e+06,993261) 
....................................
Epoch 458 Error= 216689 0 (1.59206e+06,1.01735e+06) 
....................................
Epoch 459 Error= 216753 0 (1.60017e+06,1.00532e+06) 
....................................
Epoch 460 Error= 216745 0 (1.58431e+06,1.01015e+06) 
 counting_train_errors....................................

train1_NErrors= 63363/1.59869e+06 3.96344
Class01= 2380/1.53447e+06	0.155103
Class11= 60983/64222	94.9566

 counting_test_errors.........

test1_NErrors= 15889/415100 3.82775
Class01= 521/398952	0.130592
Class11= 15368/16148	95.1697

....................................
Epoch 461 Error= 216661 0 (1.59061e+06,1.00965e+06) 
....................................
Epoch 462 Error= 216776 0 (1.54734e+06,1.00531e+06) 
....................................
Epoch 463 Error= 216745 0 (1.57911e+06,1.00385e+06) 
....................................
Epoch 464 Error= 216702 0 (1.58257e+06,1.00619e+06) 
....................................
Epoch 465 Error= 216704 0 (1.57617e+06,1.01891e+06) 
....................................
Epoch 466 Error= 216752 0 (1.57642e+06,1.00843e+06) 
....................................
Epoch 467 Error= 216620 0 (1.61552e+06,999037) 
....................................
Epoch 468 Error= 216745 0 (1.5549e+06,1.01914e+06) 
....................................
Epoch 469 Error= 216675 0 (1.57482e+06,1.00976e+06) 
....................................
Epoch 470 Error= 216708 0 (1.58616e+06,1.01109e+06) 
 counting_train_errors....................................

train1_NErrors= 63324/1.59869e+06 3.961
Class01= 2377/1.53447e+06	0.154907
Class11= 60947/64222	94.9005

 counting_test_errors.........

test1_NErrors= 15882/415100 3.82607
Class01= 519/398952	0.130091
Class11= 15363/16148	95.1387

....................................
Epoch 471 Error= 216616 0 (1.57962e+06,1.00657e+06) 
....................................
Epoch 472 Error= 216590 0 (1.59551e+06,1.00856e+06) 
....................................
Epoch 473 Error= 216616 0 (1.58409e+06,1.01397e+06) 
....................................
Epoch 474 Error= 216572 0 (1.57256e+06,1.01337e+06) 
....................................
Epoch 475 Error= 216521 0 (1.56051e+06,1.00774e+06) 
....................................
Epoch 476 Error= 216553 0 (1.56897e+06,1.01536e+06) 
....................................
Epoch 477 Error= 216647 0 (1.54763e+06,1.0185e+06) 
....................................
Epoch 478 Error= 216531 0 (1.55785e+06,1.01244e+06) 
....................................
Epoch 479 Error= 216603 0 (1.58038e+06,1.01205e+06) 
....................................
Epoch 480 Error= 216501 0 (1.57433e+06,1.00837e+06) 
 counting_train_errors....................................

train1_NErrors= 63316/1.59869e+06 3.9605
Class01= 1923/1.53447e+06	0.12532
Class11= 61393/64222	95.595

 counting_test_errors.........

test1_NErrors= 15886/415100 3.82703
Class01= 425/398952	0.106529
Class11= 15461/16148	95.7456

....................................
Epoch 481 Error= 216483 0 (1.59337e+06,1.02083e+06) 
....................................
Epoch 482 Error= 216466 0 (1.57765e+06,1.01607e+06) 
....................................
Epoch 483 Error= 216468 0 (1.54105e+06,1.01684e+06) 
....................................
Epoch 484 Error= 216400 0 (1.58004e+06,1.0296e+06) 
....................................
Epoch 485 Error= 216482 0 (1.56188e+06,1.0155e+06) 
....................................
Epoch 486 Error= 216463 0 (1.57964e+06,1.02898e+06) 
....................................
Epoch 487 Error= 216449 0 (1.55851e+06,1.02736e+06) 
....................................
Epoch 488 Error= 216436 0 (1.55266e+06,1.02425e+06) 
....................................
Epoch 489 Error= 216380 0 (1.57566e+06,1.02117e+06) 
....................................
Epoch 490 Error= 216415 0 (1.5902e+06,1.02219e+06) 
 counting_train_errors....................................

train1_NErrors= 63288/1.59869e+06 3.95875
Class01= 2073/1.53447e+06	0.135096
Class11= 61215/64222	95.3178

 counting_test_errors.........

test1_NErrors= 15887/415100 3.82727
Class01= 463/398952	0.116054
Class11= 15424/16148	95.5165

....................................
Epoch 491 Error= 216354 0 (1.55861e+06,1.03047e+06) 
....................................
Epoch 492 Error= 216354 0 (1.55023e+06,1.0226e+06) 
....................................
Epoch 493 Error= 216371 0 (1.58178e+06,1.02897e+06) 
....................................
Epoch 494 Error= 216345 0 (1.55694e+06,1.03057e+06) 
....................................
Epoch 495 Error= 216383 0 (1.57633e+06,1.02951e+06) 
....................................
Epoch 496 Error= 216303 0 (1.58426e+06,1.03384e+06) 
....................................
Epoch 497 Error= 216384 0 (1.55868e+06,1.03577e+06) 
....................................
Epoch 498 Error= 216343 0 (1.59344e+06,1.0308e+06) 
....................................
Epoch 499 Error= 216264 0 (1.57602e+06,1.02349e+06) 
....................................
Epoch 500 Error= 216297 0 (1.59869e+06,1.04427e+06) 
 counting_train_errors....................................

train1_NErrors= 63271/1.59869e+06 3.95768
Class01= 2574/1.53447e+06	0.167746
Class11= 60697/64222	94.5112

 counting_test_errors.........

test1_NErrors= 15855/415100 3.81956
Class01= 577/398952	0.144629
Class11= 15278/16148	94.6123

....................................
Epoch 501 Error= 216271 0 (1.55371e+06,1.01915e+06) 
....................................
Epoch 502 Error= 216281 0 (1.58864e+06,1.03495e+06) 
....................................
Epoch 503 Error= 216234 0 (1.56919e+06,1.03038e+06) 
....................................
Epoch 504 Error= 216233 0 (1.58428e+06,1.02717e+06) 
....................................
Epoch 505 Error= 216248 0 (1.56818e+06,1.0399e+06) 
....................................
Epoch 506 Error= 216173 0 (1.59165e+06,1.04532e+06) 
....................................
Epoch 507 Error= 216228 0 (1.57154e+06,1.02367e+06) 
....................................
Epoch 508 Error= 216179 0 (1.58125e+06,1.03418e+06) 
....................................
Epoch 509 Error= 216225 0 (1.56757e+06,1.03777e+06) 
....................................
Epoch 510 Error= 216182 0 (1.60328e+06,1.03636e+06) 
 counting_train_errors....................................

train1_NErrors= 63237/1.59869e+06 3.95556
Class01= 2787/1.53447e+06	0.181627
Class11= 60450/64222	94.1266

 counting_test_errors.........

test1_NErrors= 15850/415100 3.81836
Class01= 630/398952	0.157914
Class11= 15220/16148	94.2532

....................................
Epoch 511 Error= 216184 0 (1.57367e+06,1.03352e+06) 
....................................
Epoch 512 Error= 216112 0 (1.57383e+06,1.04091e+06) 
....................................
Epoch 513 Error= 216112 0 (1.56803e+06,1.04095e+06) 
....................................
Epoch 514 Error= 216112 0 (1.55028e+06,1.03886e+06) 
....................................
Epoch 515 Error= 216104 0 (1.54815e+06,1.04949e+06) 
....................................
Epoch 516 Error= 216118 0 (1.55876e+06,1.0385e+06) 
....................................
Epoch 517 Error= 216082 0 (1.59313e+06,1.04161e+06) 
....................................
Epoch 518 Error= 216147 0 (1.55809e+06,1.04589e+06) 
....................................
Epoch 519 Error= 216156 0 (1.55292e+06,1.02864e+06) 
....................................
Epoch 520 Error= 216061 0 (1.56655e+06,1.04159e+06) 
 counting_train_errors....................................

train1_NErrors= 63267/1.59869e+06 3.95743
Class01= 1999/1.53447e+06	0.130273
Class11= 61268/64222	95.4003

 counting_test_errors.........

test1_NErrors= 15872/415100 3.82366
Class01= 438/398952	0.109788
Class11= 15434/16148	95.5784

....................................
Epoch 521 Error= 216024 0 (1.59708e+06,1.04604e+06) 
....................................
Epoch 522 Error= 216057 0 (1.54768e+06,1.04175e+06) 
....................................
Epoch 523 Error= 216063 0 (1.54645e+06,1.05117e+06) 
....................................
Epoch 524 Error= 216023 0 (1.54471e+06,1.03238e+06) 
....................................
Epoch 525 Error= 216033 0 (1.54143e+06,1.03631e+06) 
....................................
Epoch 526 Error= 215984 0 (1.53578e+06,1.05758e+06) 
....................................
Epoch 527 Error= 215981 0 (1.56729e+06,1.05347e+06) 
....................................
Epoch 528 Error= 216003 0 (1.55558e+06,1.04271e+06) 
....................................
Epoch 529 Error= 215942 0 (1.5303e+06,1.05073e+06) 
....................................
Epoch 530 Error= 215943 0 (1.54486e+06,1.03749e+06) 
 counting_train_errors....................................

train1_NErrors= 63243/1.59869e+06 3.95593
Class01= 3177/1.53447e+06	0.207043
Class11= 60066/64222	93.5287

 counting_test_errors.........

test1_NErrors= 15886/415100 3.82703
Class01= 732/398952	0.183481
Class11= 15154/16148	93.8444

....................................
Epoch 531 Error= 215926 0 (1.55114e+06,1.04807e+06) 
....................................
Epoch 532 Error= 215955 0 (1.5443e+06,1.048e+06) 
....................................
Epoch 533 Error= 215903 0 (1.53512e+06,1.05529e+06) 
....................................
Epoch 534 Error= 215901 0 (1.52157e+06,1.0518e+06) 
....................................
Epoch 535 Error= 215927 0 (1.5259e+06,1.05766e+06) 
....................................
Epoch 536 Error= 215834 0 (1.51286e+06,1.05586e+06) 
....................................
Epoch 537 Error= 215873 0 (1.52841e+06,1.04612e+06) 
....................................
Epoch 538 Error= 215927 0 (1.53886e+06,1.0608e+06) 
....................................
Epoch 539 Error= 215895 0 (1.54695e+06,1.05634e+06) 
....................................
Epoch 540 Error= 215921 0 (1.51342e+06,1.05487e+06) 
 counting_train_errors....................................

train1_NErrors= 63270/1.59869e+06 3.95762
Class01= 1996/1.53447e+06	0.130078
Class11= 61274/64222	95.4097

 counting_test_errors.........

test1_NErrors= 15851/415100 3.8186
Class01= 437/398952	0.109537
Class11= 15414/16148	95.4545

....................................
Epoch 541 Error= 215891 0 (1.55065e+06,1.04697e+06) 
....................................
Epoch 542 Error= 215894 0 (1.49171e+06,1.04432e+06) 
....................................
Epoch 543 Error= 215797 0 (1.52682e+06,1.05341e+06) 
....................................
Epoch 544 Error= 215862 0 (1.50899e+06,1.06022e+06) 
....................................
Epoch 545 Error= 215881 0 (1.5185e+06,1.05685e+06) 
....................................
Epoch 546 Error= 215774 0 (1.52473e+06,1.05921e+06) 
....................................
Epoch 547 Error= 215773 0 (1.53651e+06,1.05999e+06) 
....................................
Epoch 548 Error= 215687 0 (1.5009e+06,1.0628e+06) 
....................................
Epoch 549 Error= 215831 0 (1.50262e+06,1.06103e+06) 
....................................
Epoch 550 Error= 215737 0 (1.4972e+06,1.05173e+06) 
 counting_train_errors....................................

train1_NErrors= 63249/1.59869e+06 3.95631
Class01= 1899/1.53447e+06	0.123756
Class11= 61350/64222	95.528

 counting_test_errors.........

test1_NErrors= 15877/415100 3.82486
Class01= 421/398952	0.105526
Class11= 15456/16148	95.7146

....................................
Epoch 551 Error= 215707 0 (1.50859e+06,1.061e+06) 
....................................
Epoch 552 Error= 215732 0 (1.54341e+06,1.06395e+06) 
....................................
Epoch 553 Error= 215768 0 (1.48026e+06,1.05577e+06) 
....................................
Epoch 554 Error= 215776 0 (1.489e+06,1.05537e+06) 
....................................
Epoch 555 Error= 215740 0 (1.4776e+06,1.06799e+06) 
....................................
Epoch 556 Error= 215661 0 (1.49766e+06,1.06153e+06) 
....................................
Epoch 557 Error= 215737 0 (1.52793e+06,1.05483e+06) 
....................................
Epoch 558 Error= 215697 0 (1.48698e+06,1.06952e+06) 
....................................
Epoch 559 Error= 215697 0 (1.48905e+06,1.06227e+06) 
....................................
Epoch 560 Error= 215709 0 (1.48253e+06,1.06006e+06) 
 counting_train_errors....................................

train1_NErrors= 63332/1.59869e+06 3.9615
Class01= 1485/1.53447e+06	0.0967763
Class11= 61847/64222	96.3019

 counting_test_errors.........

test1_NErrors= 15882/415100 3.82607
Class01= 314/398952	0.0787062
Class11= 15568/16148	96.4082

....................................
Epoch 561 Error= 215650 0 (1.49664e+06,1.05378e+06) 
....................................
Epoch 562 Error= 215661 0 (1.49684e+06,1.05331e+06) 
....................................
Epoch 563 Error= 215620 0 (1.51057e+06,1.06465e+06) 
....................................
Epoch 564 Error= 215612 0 (1.48429e+06,1.06393e+06) 
....................................
Epoch 565 Error= 215681 0 (1.47149e+06,1.05521e+06) 
....................................
Epoch 566 Error= 215630 0 (1.47491e+06,1.07579e+06) 
....................................
Epoch 567 Error= 215592 0 (1.46214e+06,1.05829e+06) 
....................................
Epoch 568 Error= 215632 0 (1.48513e+06,1.05992e+06) 
....................................
Epoch 569 Error= 215573 0 (1.45913e+06,1.06993e+06) 
....................................
Epoch 570 Error= 215616 0 (1.45165e+06,1.06751e+06) 
 counting_train_errors....................................

train1_NErrors= 63201/1.59869e+06 3.9533
Class01= 1988/1.53447e+06	0.129556
Class11= 61213/64222	95.3147

 counting_test_errors.........

test1_NErrors= 15879/415100 3.82534
Class01= 450/398952	0.112796
Class11= 15429/16148	95.5474

....................................
Epoch 571 Error= 215600 0 (1.47667e+06,1.05798e+06) 
....................................
Epoch 572 Error= 215557 0 (1.43774e+06,1.07048e+06) 
....................................
Epoch 573 Error= 215526 0 (1.47019e+06,1.06047e+06) 
....................................
Epoch 574 Error= 215577 0 (1.42998e+06,1.06209e+06) 
....................................
Epoch 575 Error= 215531 0 (1.44768e+06,1.07262e+06) 
....................................
Epoch 576 Error= 215541 0 (1.45026e+06,1.06911e+06) 
....................................
Epoch 577 Error= 215557 0 (1.44453e+06,1.06405e+06) 
....................................
Epoch 578 Error= 215546 0 (1.44985e+06,1.07117e+06) 
....................................
Epoch 579 Error= 215514 0 (1.44843e+06,1.07047e+06) 
....................................
Epoch 580 Error= 215531 0 (1.43698e+06,1.06841e+06) 
 counting_train_errors....................................

train1_NErrors= 63107/1.59869e+06 3.94742
Class01= 2998/1.53447e+06	0.195377
Class11= 60109/64222	93.5957

 counting_test_errors.........

test1_NErrors= 15875/415100 3.82438
Class01= 677/398952	0.169695
Class11= 15198/16148	94.1169

....................................
Epoch 581 Error= 215504 0 (1.45181e+06,1.06332e+06) 
....................................
Epoch 582 Error= 215604 0 (1.43639e+06,1.06379e+06) 
....................................
Epoch 583 Error= 215439 0 (1.43986e+06,1.07754e+06) 
....................................
Epoch 584 Error= 215407 0 (1.43338e+06,1.06132e+06) 
....................................
Epoch 585 Error= 215447 0 (1.41556e+06,1.06272e+06) 
....................................
Epoch 586 Error= 215491 0 (1.44387e+06,1.07213e+06) 
....................................
Epoch 587 Error= 215411 0 (1.4427e+06,1.07925e+06) 
....................................
Epoch 588 Error= 215451 0 (1.41912e+06,1.05904e+06) 
....................................
Epoch 589 Error= 215501 0 (1.42326e+06,1.07516e+06) 
....................................
Epoch 590 Error= 215460 0 (1.42313e+06,1.07004e+06) 
 counting_train_errors....................................

train1_NErrors= 63148/1.59869e+06 3.94999
Class01= 2727/1.53447e+06	0.177717
Class11= 60421/64222	94.0815

 counting_test_errors.........

test1_NErrors= 15861/415100 3.82101
Class01= 616/398952	0.154405
Class11= 15245/16148	94.408

....................................
Epoch 591 Error= 215424 0 (1.41153e+06,1.06895e+06) 
....................................
Epoch 592 Error= 215438 0 (1.40895e+06,1.06183e+06) 
....................................
Epoch 593 Error= 215423 0 (1.41126e+06,1.06711e+06) 
....................................
Epoch 594 Error= 215482 0 (1.3908e+06,1.06825e+06) 
....................................
Epoch 595 Error= 215446 0 (1.41877e+06,1.06583e+06) 
....................................
Epoch 596 Error= 215420 0 (1.39297e+06,1.07121e+06) 
....................................
Epoch 597 Error= 215408 0 (1.40833e+06,1.06716e+06) 
....................................
Epoch 598 Error= 215358 0 (1.37712e+06,1.05899e+06) 
....................................
Epoch 599 Error= 215410 0 (1.39266e+06,1.06503e+06) 
....................................
Epoch 600 Error= 215365 0 (1.36756e+06,1.06634e+06) 
 counting_train_errors....................................

train1_NErrors= 63175/1.59869e+06 3.95168
Class01= 2117/1.53447e+06	0.137963
Class11= 61058/64222	95.0733

 counting_test_errors.........

test1_NErrors= 15843/415100 3.81667
Class01= 459/398952	0.115051
Class11= 15384/16148	95.2688

....................................
Epoch 601 Error= 215444 0 (1.38035e+06,1.06912e+06) 
....................................
Epoch 602 Error= 215394 0 (1.37871e+06,1.0647e+06) 
....................................
Epoch 603 Error= 215370 0 (1.38751e+06,1.07926e+06) 
....................................
Epoch 604 Error= 215379 0 (1.35741e+06,1.05238e+06) 
....................................
Epoch 605 Error= 215329 0 (1.39782e+06,1.06803e+06) 
....................................
Epoch 606 Error= 215339 0 (1.36482e+06,1.07229e+06) 
....................................
Epoch 607 Error= 215327 0 (1.37224e+06,1.0658e+06) 
....................................
Epoch 608 Error= 215260 0 (1.35475e+06,1.05338e+06) 
....................................
Epoch 609 Error= 215351 0 (1.37765e+06,1.06735e+06) 
....................................
Epoch 610 Error= 215336 0 (1.36636e+06,1.05284e+06) 
 counting_train_errors....................................

train1_NErrors= 63261/1.59869e+06 3.95706
Class01= 4288/1.53447e+06	0.279446
Class11= 58973/64222	91.8268

 counting_test_errors.........

test1_NErrors= 15889/415100 3.82775
Class01= 1019/398952	0.255419
Class11= 14870/16148	92.0857

....................................
Epoch 611 Error= 215380 0 (1.35821e+06,1.06922e+06) 
....................................
Epoch 612 Error= 215329 0 (1.35963e+06,1.07157e+06) 
....................................
Epoch 613 Error= 215304 0 (1.35039e+06,1.06851e+06) 
....................................
Epoch 614 Error= 215287 0 (1.34127e+06,1.07817e+06) 
....................................
Epoch 615 Error= 215283 0 (1.34862e+06,1.05983e+06) 
....................................
Epoch 616 Error= 215278 0 (1.36628e+06,1.06588e+06) 
....................................
Epoch 617 Error= 215269 0 (1.35259e+06,1.06474e+06) 
....................................
Epoch 618 Error= 215236 0 (1.33274e+06,1.07567e+06) 
....................................
Epoch 619 Error= 215257 0 (1.35099e+06,1.07373e+06) 
....................................
Epoch 620 Error= 215318 0 (1.35971e+06,1.05613e+06) 
 counting_train_errors....................................

train1_NErrors= 63155/1.59869e+06 3.95043
Class01= 2577/1.53447e+06	0.167941
Class11= 60578/64222	94.3259

 counting_test_errors.........

test1_NErrors= 15855/415100 3.81956
Class01= 585/398952	0.146634
Class11= 15270/16148	94.5628

....................................
Epoch 621 Error= 215315 0 (1.3379e+06,1.06786e+06) 
....................................
Epoch 622 Error= 215233 0 (1.33806e+06,1.06705e+06) 
....................................
Epoch 623 Error= 215202 0 (1.31801e+06,1.058e+06) 
....................................
Epoch 624 Error= 215209 0 (1.34163e+06,1.06365e+06) 
....................................
Epoch 625 Error= 215265 0 (1.33473e+06,1.08594e+06) 
....................................
Epoch 626 Error= 215195 0 (1.33376e+06,1.07019e+06) 
....................................
Epoch 627 Error= 215211 0 (1.32603e+06,1.06014e+06) 
....................................
Epoch 628 Error= 215238 0 (1.3374e+06,1.06726e+06) 
....................................
Epoch 629 Error= 215194 0 (1.31125e+06,1.0628e+06) 
....................................
Epoch 630 Error= 215209 0 (1.32972e+06,1.06641e+06) 
 counting_train_errors....................................

train1_NErrors= 63076/1.59869e+06 3.94549
Class01= 3179/1.53447e+06	0.207173
Class11= 59897/64222	93.2655

 counting_test_errors.........

test1_NErrors= 15855/415100 3.81956
Class01= 731/398952	0.18323
Class11= 15124/16148	93.6587

....................................
Epoch 631 Error= 215239 0 (1.33762e+06,1.07491e+06) 
....................................
Epoch 632 Error= 215232 0 (1.30863e+06,1.07568e+06) 
....................................
Epoch 633 Error= 215202 0 (1.32e+06,1.05986e+06) 
....................................
Epoch 634 Error= 215192 0 (1.30965e+06,1.05384e+06) 
....................................
Epoch 635 Error= 215076 0 (1.32732e+06,1.07088e+06) 
....................................
Epoch 636 Error= 215123 0 (1.30192e+06,1.07302e+06) 
....................................
Epoch 637 Error= 215173 0 (1.29233e+06,1.0693e+06) 
....................................
Epoch 638 Error= 215307 0 (1.31765e+06,1.07059e+06) 
....................................
Epoch 639 Error= 215211 0 (1.28571e+06,1.05834e+06) 
....................................
Epoch 640 Error= 215171 0 (1.3018e+06,1.0638e+06) 
 counting_train_errors....................................

train1_NErrors= 63095/1.59869e+06 3.94667
Class01= 2560/1.53447e+06	0.166833
Class11= 60535/64222	94.259

 counting_test_errors.........

test1_NErrors= 15858/415100 3.82028
Class01= 573/398952	0.143626
Class11= 15285/16148	94.6557

....................................
Epoch 641 Error= 215158 0 (1.31311e+06,1.05428e+06) 
....................................
Epoch 642 Error= 215241 0 (1.32281e+06,1.05927e+06) 
....................................
Epoch 643 Error= 215111 0 (1.29747e+06,1.05526e+06) 
....................................
Epoch 644 Error= 215198 0 (1.3119e+06,1.0602e+06) 
....................................
Epoch 645 Error= 215093 0 (1.29896e+06,1.05845e+06) 
....................................
Epoch 646 Error= 215183 0 (1.29878e+06,1.05721e+06) 
....................................
Epoch 647 Error= 215108 0 (1.29428e+06,1.06285e+06) 
....................................
Epoch 648 Error= 215121 0 (1.28655e+06,1.06022e+06) 
....................................
Epoch 649 Error= 215097 0 (1.28839e+06,1.06304e+06) 
....................................
Epoch 650 Error= 215052 0 (1.30362e+06,1.05516e+06) 
 counting_train_errors....................................

train1_NErrors= 63201/1.59869e+06 3.9533
Class01= 4422/1.53447e+06	0.288178
Class11= 58779/64222	91.5247

 counting_test_errors.........

test1_NErrors= 15887/415100 3.82727
Class01= 1070/398952	0.268203
Class11= 14817/16148	91.7575

....................................
Epoch 651 Error= 215073 0 (1.29157e+06,1.06636e+06) 
....................................
Epoch 652 Error= 215161 0 (1.29021e+06,1.05631e+06) 
....................................
Epoch 653 Error= 215026 0 (1.27323e+06,1.05788e+06) 
....................................
Epoch 654 Error= 215028 0 (1.30997e+06,1.06646e+06) 
....................................
Epoch 655 Error= 215055 0 (1.27884e+06,1.05101e+06) 
....................................
Epoch 656 Error= 215120 0 (1.28969e+06,1.06272e+06) 
....................................
Epoch 657 Error= 215043 0 (1.26797e+06,1.07029e+06) 
....................................
Epoch 658 Error= 215067 0 (1.2928e+06,1.05248e+06) 
....................................
Epoch 659 Error= 215021 0 (1.27736e+06,1.05398e+06) 
....................................
Epoch 660 Error= 215024 0 (1.28777e+06,1.06757e+06) 
 counting_train_errors....................................

train1_NErrors= 63156/1.59869e+06 3.95049
Class01= 2202/1.53447e+06	0.143503
Class11= 60954/64222	94.9114

 counting_test_errors.........

test1_NErrors= 15834/415100 3.8145
Class01= 475/398952	0.119062
Class11= 15359/16148	95.1139

....................................
Epoch 661 Error= 215102 0 (1.26711e+06,1.06116e+06) 
....................................
Epoch 662 Error= 215055 0 (1.25878e+06,1.06012e+06) 
....................................
Epoch 663 Error= 215037 0 (1.25811e+06,1.06648e+06) 
....................................
Epoch 664 Error= 215067 0 (1.26382e+06,1.05525e+06) 
....................................
Epoch 665 Error= 215018 0 (1.25525e+06,1.05721e+06) 
....................................
Epoch 666 Error= 214965 0 (1.27485e+06,1.0544e+06) 
....................................
Epoch 667 Error= 214976 0 (1.27036e+06,1.0594e+06) 
....................................
Epoch 668 Error= 214995 0 (1.24168e+06,1.06647e+06) 
....................................
Epoch 669 Error= 214989 0 (1.2355e+06,1.04693e+06) 
....................................
Epoch 670 Error= 214951 0 (1.27093e+06,1.06015e+06) 
 counting_train_errors....................................

train1_NErrors= 63029/1.59869e+06 3.94255
Class01= 2749/1.53447e+06	0.17915
Class11= 60280/64222	93.8619

 counting_test_errors.........

test1_NErrors= 15849/415100 3.81812
Class01= 627/398952	0.157162
Class11= 15222/16148	94.2655

....................................
Epoch 671 Error= 215008 0 (1.2426e+06,1.05107e+06) 
....................................
Epoch 672 Error= 215017 0 (1.25067e+06,1.04972e+06) 
....................................
Epoch 673 Error= 214981 0 (1.25268e+06,1.06916e+06) 
....................................
Epoch 674 Error= 214926 0 (1.23876e+06,1.04274e+06) 
....................................
Epoch 675 Error= 214936 0 (1.24247e+06,1.06932e+06) 
....................................
Epoch 676 Error= 214971 0 (1.2225e+06,1.05492e+06) 
....................................
Epoch 677 Error= 214928 0 (1.24048e+06,1.0631e+06) 
....................................
Epoch 678 Error= 214976 0 (1.21854e+06,1.05418e+06) 
....................................
Epoch 679 Error= 214969 0 (1.20825e+06,1.06613e+06) 
....................................
Epoch 680 Error= 215015 0 (1.21851e+06,1.05878e+06) 
 counting_train_errors....................................

train1_NErrors= 63061/1.59869e+06 3.94455
Class01= 2946/1.53447e+06	0.191989
Class11= 60115/64222	93.605

 counting_test_errors.........

test1_NErrors= 15819/415100 3.81089
Class01= 652/398952	0.163428
Class11= 15167/16148	93.9249

....................................
Epoch 681 Error= 214881 0 (1.23379e+06,1.05488e+06) 
....................................
Epoch 682 Error= 214953 0 (1.21977e+06,1.0461e+06) 
....................................
Epoch 683 Error= 214936 0 (1.22564e+06,1.05904e+06) 
....................................
Epoch 684 Error= 214968 0 (1.19786e+06,1.05252e+06) 
....................................
Epoch 685 Error= 214866 0 (1.22371e+06,1.06692e+06) 
....................................
Epoch 686 Error= 214913 0 (1.20825e+06,1.05424e+06) 
....................................
Epoch 687 Error= 214991 0 (1.21626e+06,1.05855e+06) 
....................................
Epoch 688 Error= 214888 0 (1.20415e+06,1.06209e+06) 
....................................
Epoch 689 Error= 214948 0 (1.20288e+06,1.04607e+06) 
....................................
Epoch 690 Error= 214864 0 (1.20993e+06,1.062e+06) 
 counting_train_errors....................................

train1_NErrors= 63057/1.59869e+06 3.9443
Class01= 2326/1.53447e+06	0.151584
Class11= 60731/64222	94.5642

 counting_test_errors.........

test1_NErrors= 15819/415100 3.81089
Class01= 510/398952	0.127835
Class11= 15309/16148	94.8043

....................................
Epoch 691 Error= 214854 0 (1.20521e+06,1.06503e+06) 
....................................
Epoch 692 Error= 214911 0 (1.19946e+06,1.06022e+06) 
....................................
Epoch 693 Error= 214838 0 (1.21422e+06,1.05783e+06) 
....................................
Epoch 694 Error= 214843 0 (1.21337e+06,1.0552e+06) 
....................................
Epoch 695 Error= 214894 0 (1.18448e+06,1.05857e+06) 
....................................
Epoch 696 Error= 214873 0 (1.19895e+06,1.05426e+06) 
....................................
Epoch 697 Error= 214874 0 (1.20024e+06,1.07527e+06) 
....................................
Epoch 698 Error= 214863 0 (1.21523e+06,1.0577e+06) 
....................................
Epoch 699 Error= 214768 0 (1.18439e+06,1.05995e+06) 
....................................
Epoch 700 Error= 214870 0 (1.17995e+06,1.0377e+06) 
 counting_train_errors....................................

train1_NErrors= 63004/1.59869e+06 3.94098
Class01= 3045/1.53447e+06	0.19844
Class11= 59959/64222	93.3621

 counting_test_errors.........

test1_NErrors= 15866/415100 3.82221
Class01= 712/398952	0.178468
Class11= 15154/16148	93.8444

....................................
Epoch 701 Error= 214805 0 (1.17976e+06,1.0467e+06) 
....................................
Epoch 702 Error= 214838 0 (1.1866e+06,1.0579e+06) 
....................................
Epoch 703 Error= 214947 0 (1.19567e+06,1.06048e+06) 
....................................
Epoch 704 Error= 214761 0 (1.16795e+06,1.05294e+06) 
....................................
Epoch 705 Error= 214821 0 (1.17851e+06,1.05539e+06) 
....................................
Epoch 706 Error= 214796 0 (1.16257e+06,1.05152e+06) 
....................................
Epoch 707 Error= 214766 0 (1.1821e+06,1.05787e+06) 
....................................
Epoch 708 Error= 214784 0 (1.16891e+06,1.0514e+06) 
....................................
Epoch 709 Error= 214835 0 (1.18132e+06,1.05086e+06) 
....................................
Epoch 710 Error= 214831 0 (1.14842e+06,1.04567e+06) 
 counting_train_errors....................................

train1_NErrors= 63107/1.59869e+06 3.94742
Class01= 1983/1.53447e+06	0.129231
Class11= 61124/64222	95.1761

 counting_test_errors.........

test1_NErrors= 15825/415100 3.81233
Class01= 418/398952	0.104775
Class11= 15407/16148	95.4112

....................................
Epoch 711 Error= 214815 0 (1.16305e+06,1.05321e+06) 
....................................
Epoch 712 Error= 214775 0 (1.16662e+06,1.05659e+06) 
....................................
Epoch 713 Error= 214772 0 (1.1362e+06,1.05513e+06) 
....................................
Epoch 714 Error= 214793 0 (1.15602e+06,1.05815e+06) 
....................................
Epoch 715 Error= 214750 0 (1.16748e+06,1.03844e+06) 
....................................
Epoch 716 Error= 214782 0 (1.13994e+06,1.0566e+06) 
....................................
Epoch 717 Error= 214726 0 (1.14907e+06,1.04689e+06) 
....................................
Epoch 718 Error= 214788 0 (1.13406e+06,1.04792e+06) 
....................................
Epoch 719 Error= 214741 0 (1.15018e+06,1.05401e+06) 
....................................
Epoch 720 Error= 214782 0 (1.16332e+06,1.04301e+06) 
 counting_train_errors....................................

train1_NErrors= 63091/1.59869e+06 3.94642
Class01= 3528/1.53447e+06	0.229917
Class11= 59563/64222	92.7455

 counting_test_errors.........

test1_NErrors= 15891/415100 3.82823
Class01= 843/398952	0.211304
Class11= 15048/16148	93.188

....................................
Epoch 721 Error= 214791 0 (1.13393e+06,1.05288e+06) 
....................................
Epoch 722 Error= 214737 0 (1.1596e+06,1.0443e+06) 
....................................
Epoch 723 Error= 214783 0 (1.1185e+06,1.04267e+06) 
....................................
Epoch 724 Error= 214738 0 (1.15299e+06,1.0406e+06) 
....................................
Epoch 725 Error= 214767 0 (1.14655e+06,1.04396e+06) 
....................................
Epoch 726 Error= 214705 0 (1.14396e+06,1.05242e+06) 
....................................
Epoch 727 Error= 214827 0 (1.11905e+06,1.04425e+06) 
....................................
Epoch 728 Error= 214671 0 (1.12725e+06,1.04461e+06) 
....................................
Epoch 729 Error= 214802 0 (1.1492e+06,1.04472e+06) 
....................................
Epoch 730 Error= 214693 0 (1.11597e+06,1.0427e+06) 
 counting_train_errors....................................

train1_NErrors= 63025/1.59869e+06 3.9423
Class01= 2062/1.53447e+06	0.134379
Class11= 60963/64222	94.9254

 counting_test_errors.........

test1_NErrors= 15841/415100 3.81619
Class01= 468/398952	0.117307
Class11= 15373/16148	95.2006

....................................
Epoch 731 Error= 214704 0 (1.12374e+06,1.04415e+06) 
....................................
Epoch 732 Error= 214714 0 (1.13992e+06,1.05072e+06) 
....................................
Epoch 733 Error= 214697 0 (1.11511e+06,1.04847e+06) 
....................................
Epoch 734 Error= 214693 0 (1.11602e+06,1.03461e+06) 
....................................
Epoch 735 Error= 214634 0 (1.13005e+06,1.04717e+06) 
....................................
Epoch 736 Error= 214670 0 (1.13145e+06,1.03858e+06) 
....................................
Epoch 737 Error= 214675 0 (1.11739e+06,1.04446e+06) 
....................................
Epoch 738 Error= 214709 0 (1.12595e+06,1.04619e+06) 
....................................
Epoch 739 Error= 214631 0 (1.10787e+06,1.04634e+06) 
....................................
Epoch 740 Error= 214725 0 (1.11e+06,1.0444e+06) 
 counting_train_errors....................................

train1_NErrors= 63038/1.59869e+06 3.94311
Class01= 1955/1.53447e+06	0.127406
Class11= 61083/64222	95.1123

 counting_test_errors.........

test1_NErrors= 15820/415100 3.81113
Class01= 424/398952	0.106278
Class11= 15396/16148	95.3431

....................................
Epoch 741 Error= 214654 0 (1.12367e+06,1.0629e+06) 
....................................
Epoch 742 Error= 214718 0 (1.09236e+06,1.04149e+06) 
....................................
Epoch 743 Error= 214676 0 (1.0969e+06,1.04231e+06) 
....................................
Epoch 744 Error= 214692 0 (1.10442e+06,1.04325e+06) 
....................................
Epoch 745 Error= 214632 0 (1.10569e+06,1.04058e+06) 
....................................
Epoch 746 Error= 214684 0 (1.10935e+06,1.04177e+06) 
....................................
Epoch 747 Error= 214609 0 (1.08302e+06,1.04238e+06) 
....................................
Epoch 748 Error= 214636 0 (1.09791e+06,1.04394e+06) 
....................................
Epoch 749 Error= 214599 0 (1.10234e+06,1.04611e+06) 
....................................
Epoch 750 Error= 214651 0 (1.11255e+06,1.04714e+06) 
 counting_train_errors....................................

train1_NErrors= 62917/1.59869e+06 3.93554
Class01= 3288/1.53447e+06	0.214276
Class11= 59629/64222	92.8482

 counting_test_errors.........

test1_NErrors= 15863/415100 3.82149
Class01= 803/398952	0.201277
Class11= 15060/16148	93.2623

....................................
Epoch 751 Error= 214557 0 (1.09976e+06,1.04668e+06) 
....................................
Epoch 752 Error= 214618 0 (1.10659e+06,1.03767e+06) 
....................................
Epoch 753 Error= 214627 0 (1.09645e+06,1.04181e+06) 
....................................
Epoch 754 Error= 214632 0 (1.09037e+06,1.03411e+06) 
....................................
Epoch 755 Error= 214576 0 (1.07461e+06,1.04824e+06) 
....................................
Epoch 756 Error= 214606 0 (1.10481e+06,1.04382e+06) 
....................................
Epoch 757 Error= 214525 0 (1.08972e+06,1.05262e+06) 
....................................
Epoch 758 Error= 214544 0 (1.08474e+06,1.04736e+06) 
....................................
Epoch 759 Error= 214530 0 (1.08818e+06,1.04634e+06) 
....................................
Epoch 760 Error= 214604 0 (1.09215e+06,1.03617e+06) 
 counting_train_errors....................................

train1_NErrors= 63015/1.59869e+06 3.94167
Class01= 2019/1.53447e+06	0.131577
Class11= 60996/64222	94.9768

 counting_test_errors.........

test1_NErrors= 15812/415100 3.8092
Class01= 444/398952	0.111292
Class11= 15368/16148	95.1697

....................................
Epoch 761 Error= 214534 0 (1.08612e+06,1.05322e+06) 
....................................
Epoch 762 Error= 214561 0 (1.08627e+06,1.04605e+06) 
....................................
Epoch 763 Error= 214526 0 (1.06907e+06,1.04566e+06) 
....................................
Epoch 764 Error= 214622 0 (1.07284e+06,1.04241e+06) 
....................................
Epoch 765 Error= 214603 0 (1.08625e+06,1.02307e+06) 
....................................
Epoch 766 Error= 214543 0 (1.07132e+06,1.03969e+06) 
....................................
Epoch 767 Error= 214529 0 (1.08618e+06,1.03582e+06) 
....................................
Epoch 768 Error= 214536 0 (1.07788e+06,1.03842e+06) 
....................................
Epoch 769 Error= 214516 0 (1.07539e+06,1.05446e+06) 
....................................
Epoch 770 Error= 214538 0 (1.08505e+06,1.04533e+06) 
 counting_train_errors....................................

train1_NErrors= 62980/1.59869e+06 3.93948
Class01= 3328/1.53447e+06	0.216883
Class11= 59652/64222	92.8841

 counting_test_errors.........

test1_NErrors= 15879/415100 3.82534
Class01= 789/398952	0.197768
Class11= 15090/16148	93.4481

....................................
Epoch 771 Error= 214457 0 (1.07414e+06,1.03895e+06) 
....................................
Epoch 772 Error= 214562 0 (1.06115e+06,1.03473e+06) 
....................................
Epoch 773 Error= 214522 0 (1.07802e+06,1.0476e+06) 
....................................
Epoch 774 Error= 214554 0 (1.09741e+06,1.04925e+06) 
....................................
Epoch 775 Error= 214524 0 (1.07508e+06,1.0428e+06) 
....................................
Epoch 776 Error= 214498 0 (1.05439e+06,1.03789e+06) 
....................................
Epoch 777 Error= 214493 0 (1.07161e+06,1.03385e+06) 
....................................
Epoch 778 Error= 214527 0 (1.07193e+06,1.02723e+06) 
....................................
Epoch 779 Error= 214519 0 (1.06594e+06,1.03742e+06) 
....................................
Epoch 780 Error= 214598 0 (1.066e+06,1.03561e+06) 
 counting_train_errors....................................

train1_NErrors= 63091/1.59869e+06 3.94642
Class01= 2432/1.53447e+06	0.158492
Class11= 60659/64222	94.4521

 counting_test_errors.........

test1_NErrors= 15855/415100 3.81956
Class01= 568/398952	0.142373
Class11= 15287/16148	94.6681

....................................
Epoch 781 Error= 214474 0 (1.05805e+06,1.03075e+06) 
....................................
Epoch 782 Error= 214438 0 (1.0638e+06,1.03072e+06) 
....................................
Epoch 783 Error= 214431 0 (1.04461e+06,1.0406e+06) 
....................................
Epoch 784 Error= 214553 0 (1.0555e+06,1.03151e+06) 
....................................
Epoch 785 Error= 214436 0 (1.05304e+06,1.03752e+06) 
....................................
Epoch 786 Error= 214391 0 (1.0323e+06,1.0346e+06) 
....................................
Epoch 787 Error= 214510 0 (1.06367e+06,1.04119e+06) 
....................................
Epoch 788 Error= 214440 0 (1.03748e+06,1.0255e+06) 
....................................
Epoch 789 Error= 214422 0 (1.0621e+06,1.04142e+06) 
....................................
Epoch 790 Error= 214434 0 (1.0415e+06,1.03576e+06) 
 counting_train_errors....................................

train1_NErrors= 63101/1.59869e+06 3.94705
Class01= 1919/1.53447e+06	0.12506
Class11= 61182/64222	95.2664

 counting_test_errors.........

test1_NErrors= 15852/415100 3.81884
Class01= 433/398952	0.108534
Class11= 15419/16148	95.4855

....................................
Epoch 791 Error= 214449 0 (1.04227e+06,1.02931e+06) 
....................................
Epoch 792 Error= 214401 0 (1.06205e+06,1.0293e+06) 
....................................
Epoch 793 Error= 214385 0 (1.02336e+06,1.03719e+06) 
....................................
Epoch 794 Error= 214460 0 (1.0528e+06,1.02257e+06) 
....................................
Epoch 795 Error= 214401 0 (1.02901e+06,1.02399e+06) 
....................................
Epoch 796 Error= 214300 0 (1.03547e+06,1.04042e+06) 
....................................
Epoch 797 Error= 214362 0 (1.03472e+06,1.03023e+06) 
....................................
Epoch 798 Error= 214423 0 (1.04113e+06,1.03739e+06) 
....................................
Epoch 799 Error= 214371 0 (1.03679e+06,1.03351e+06) 
....................................
Epoch 800 Error= 214413 0 (1.03024e+06,1.0325e+06) 
 counting_train_errors....................................

train1_NErrors= 63018/1.59869e+06 3.94186
Class01= 3527/1.53447e+06	0.229852
Class11= 59491/64222	92.6334

 counting_test_errors.........

test1_NErrors= 15866/415100 3.82221
Class01= 842/398952	0.211053
Class11= 15024/16148	93.0394

....................................
Epoch 801 Error= 214389 0 (1.03544e+06,1.03818e+06) 
....................................
Epoch 802 Error= 214392 0 (1.01746e+06,1.03415e+06) 
....................................
Epoch 803 Error= 214388 0 (1.01605e+06,1.02128e+06) 
....................................
Epoch 804 Error= 214416 0 (1.01822e+06,1.02367e+06) 
....................................
Epoch 805 Error= 214369 0 (1.03183e+06,1.02921e+06) 
....................................
Epoch 806 Error= 214399 0 (1.01359e+06,1.02247e+06) 
....................................
Epoch 807 Error= 214270 0 (1.03015e+06,1.02642e+06) 
....................................
Epoch 808 Error= 214292 0 (1.00544e+06,1.03584e+06) 
....................................
Epoch 809 Error= 214337 0 (1.01048e+06,1.03193e+06) 
....................................
Epoch 810 Error= 214409 0 (1.01411e+06,1.01568e+06) 
 counting_train_errors....................................

train1_NErrors= 62932/1.59869e+06 3.93648
Class01= 2780/1.53447e+06	0.181171
Class11= 60152/64222	93.6626

 counting_test_errors.........

test1_NErrors= 15813/415100 3.80944
Class01= 636/398952	0.159418
Class11= 15177/16148	93.9869

....................................
Epoch 811 Error= 214342 0 (1.00646e+06,1.02896e+06) 
....................................
Epoch 812 Error= 214392 0 (1.00945e+06,1.03166e+06) 
....................................
Epoch 813 Error= 214318 0 (1.01789e+06,1.02025e+06) 
....................................
Epoch 814 Error= 214333 0 (1.04335e+06,1.02821e+06) 
....................................
Epoch 815 Error= 214348 0 (998624,1.02514e+06) 
....................................
Epoch 816 Error= 214346 0 (998688,1.0182e+06) 
....................................
Epoch 817 Error= 214327 0 (1.00824e+06,1.02251e+06) 
....................................
Epoch 818 Error= 214351 0 (1.01382e+06,1.02296e+06) 
....................................
Epoch 819 Error= 214289 0 (1.02029e+06,1.01763e+06) 
....................................
Epoch 820 Error= 214375 0 (999669,1.02634e+06) 
 counting_train_errors....................................

train1_NErrors= 63018/1.59869e+06 3.94186
Class01= 1877/1.53447e+06	0.122323
Class11= 61141/64222	95.2026

 counting_test_errors.........

test1_NErrors= 15871/415100 3.82342
Class01= 448/398952	0.112294
Class11= 15423/16148	95.5103

....................................
Epoch 821 Error= 214379 0 (1.00386e+06,1.01193e+06) 
....................................
Epoch 822 Error= 214355 0 (999071,1.02426e+06) 
....................................
Epoch 823 Error= 214224 0 (1.00505e+06,1.01393e+06) 
....................................
Epoch 824 Error= 214300 0 (985808,1.01966e+06) 
....................................
Epoch 825 Error= 214272 0 (1.00833e+06,1.01262e+06) 
....................................
Epoch 826 Error= 214230 0 (1.00386e+06,1.02564e+06) 
....................................
Epoch 827 Error= 214254 0 (1.00455e+06,1.02944e+06) 
....................................
Epoch 828 Error= 214284 0 (983815,1.01227e+06) 
....................................
Epoch 829 Error= 214287 0 (990666,1.00924e+06) 
....................................
Epoch 830 Error= 214316 0 (1.00101e+06,1.01579e+06) 
 counting_train_errors....................................

train1_NErrors= 62894/1.59869e+06 3.9341
Class01= 2419/1.53447e+06	0.157644
Class11= 60475/64222	94.1656

 counting_test_errors.........

test1_NErrors= 15837/415100 3.81523
Class01= 564/398952	0.14137
Class11= 15273/16148	94.5814

....................................
Epoch 831 Error= 214271 0 (1.00781e+06,1.02385e+06) 
....................................
Epoch 832 Error= 214212 0 (991466,1.01864e+06) 
....................................
Epoch 833 Error= 214264 0 (998539,1.0165e+06) 
....................................
Epoch 834 Error= 214247 0 (995704,1.00765e+06) 
....................................
Epoch 835 Error= 214261 0 (979321,1.02495e+06) 
....................................
Epoch 836 Error= 214201 0 (987081,1.01481e+06) 
....................................
Epoch 837 Error= 214204 0 (989747,1.01364e+06) 
....................................
Epoch 838 Error= 214210 0 (987395,1.00648e+06) 
....................................
Epoch 839 Error= 214250 0 (994526,1.00271e+06) 
....................................
Epoch 840 Error= 214144 0 (982679,1.01918e+06) 
 counting_train_errors....................................

train1_NErrors= 62914/1.59869e+06 3.93535
Class01= 2067/1.53447e+06	0.134705
Class11= 60847/64222	94.7448

 counting_test_errors.........

test1_NErrors= 15823/415100 3.81185
Class01= 461/398952	0.115553
Class11= 15362/16148	95.1325

....................................
Epoch 841 Error= 214260 0 (988506,1.00311e+06) 
....................................
Epoch 842 Error= 214198 0 (996374,1.00757e+06) 
....................................
Epoch 843 Error= 214255 0 (985564,1.00567e+06) 
....................................
Epoch 844 Error= 214166 0 (986923,1.00636e+06) 
....................................
Epoch 845 Error= 214246 0 (970775,1.00779e+06) 
....................................
Epoch 846 Error= 214147 0 (982886,1.00616e+06) 
....................................
Epoch 847 Error= 214209 0 (972542,1.0028e+06) 
....................................
Epoch 848 Error= 214195 0 (979818,1.0101e+06) 
....................................
Epoch 849 Error= 214149 0 (962355,1.01232e+06) 
....................................
Epoch 850 Error= 214178 0 (966272,1.00888e+06) 
 counting_train_errors....................................

train1_NErrors= 62914/1.59869e+06 3.93535
Class01= 1913/1.53447e+06	0.124669
Class11= 61001/64222	94.9846

 counting_test_errors.........

test1_NErrors= 15821/415100 3.81137
Class01= 440/398952	0.110289
Class11= 15381/16148	95.2502

....................................
Epoch 851 Error= 214148 0 (984533,1.00543e+06) 
....................................
Epoch 852 Error= 214095 0 (967425,1.01123e+06) 
....................................
Epoch 853 Error= 214182 0 (961920,1.01381e+06) 
....................................
Epoch 854 Error= 214163 0 (979667,1.01419e+06) 
....................................
Epoch 855 Error= 214150 0 (956584,1.00021e+06) 
....................................
Epoch 856 Error= 214155 0 (976893,1.01706e+06) 
....................................
Epoch 857 Error= 214146 0 (962648,1.00672e+06) 
....................................
Epoch 858 Error= 214136 0 (958833,1.02147e+06) 
....................................
Epoch 859 Error= 214138 0 (975426,1.00063e+06) 
....................................
Epoch 860 Error= 214193 0 (964352,1.00628e+06) 
 counting_train_errors....................................

train1_NErrors= 63028/1.59869e+06 3.94248
Class01= 1606/1.53447e+06	0.104662
Class11= 61422/64222	95.6401

 counting_test_errors.........

test1_NErrors= 15861/415100 3.82101
Class01= 374/398952	0.0937456
Class11= 15487/16148	95.9066

....................................
Epoch 861 Error= 214138 0 (964077,998427) 
....................................
Epoch 862 Error= 214087 0 (963235,1.00464e+06) 
....................................
Epoch 863 Error= 214088 0 (962010,1.00665e+06) 
....................................
Epoch 864 Error= 214090 0 (956844,1.0104e+06) 
....................................
Epoch 865 Error= 214083 0 (954556,1.00935e+06) 
....................................
Epoch 866 Error= 214135 0 (964840,1.00642e+06) 
....................................
Epoch 867 Error= 214046 0 (936111,1.00431e+06) 
....................................
Epoch 868 Error= 214013 0 (954270,1.0041e+06) 
....................................
Epoch 869 Error= 214115 0 (954015,1.00315e+06) 
....................................
Epoch 870 Error= 214069 0 (948055,1.00514e+06) 
 counting_train_errors....................................

train1_NErrors= 62910/1.59869e+06 3.9351
Class01= 2627/1.53447e+06	0.1712
Class11= 60283/64222	93.8666

 counting_test_errors.........

test1_NErrors= 15802/415100 3.80679
Class01= 615/398952	0.154154
Class11= 15187/16148	94.0488

....................................
Epoch 871 Error= 214064 0 (942678,998237) 
....................................
Epoch 872 Error= 214080 0 (929745,999819) 
....................................
Epoch 873 Error= 214034 0 (939435,1.00485e+06) 
....................................
Epoch 874 Error= 214137 0 (941707,1.00358e+06) 
....................................
Epoch 875 Error= 214098 0 (928929,1.00043e+06) 
....................................
Epoch 876 Error= 214128 0 (951479,996882) 
....................................
Epoch 877 Error= 214032 0 (942306,1.00009e+06) 
....................................
Epoch 878 Error= 214094 0 (942456,997960) 
....................................
Epoch 879 Error= 214091 0 (944391,996878) 
....................................
Epoch 880 Error= 214121 0 (936474,994355) 
 counting_train_errors....................................

train1_NErrors= 62939/1.59869e+06 3.93692
Class01= 1974/1.53447e+06	0.128644
Class11= 60965/64222	94.9285

 counting_test_errors.........

test1_NErrors= 15817/415100 3.81041
Class01= 452/398952	0.113297
Class11= 15365/16148	95.1511

....................................
Epoch 881 Error= 213977 0 (926265,998090) 
....................................
Epoch 882 Error= 214031 0 (926326,1.01198e+06) 
....................................
Epoch 883 Error= 214028 0 (944832,994234) 
....................................
Epoch 884 Error= 214055 0 (939272,994316) 
....................................
Epoch 885 Error= 214045 0 (931300,992251) 
....................................
Epoch 886 Error= 213999 0 (936181,999029) 
....................................
Epoch 887 Error= 214025 0 (934829,996379) 
....................................
Epoch 888 Error= 214020 0 (940495,987454) 
....................................
Epoch 889 Error= 213973 0 (928488,989282) 
....................................
Epoch 890 Error= 214037 0 (930891,1.00719e+06) 
 counting_train_errors....................................

train1_NErrors= 62873/1.59869e+06 3.93279
Class01= 2672/1.53447e+06	0.174132
Class11= 60201/64222	93.7389

 counting_test_errors.........

test1_NErrors= 15823/415100 3.81185
Class01= 637/398952	0.159668
Class11= 15186/16148	94.0426

....................................
Epoch 891 Error= 213972 0 (929899,997239) 
....................................
Epoch 892 Error= 214002 0 (926935,995605) 
....................................
Epoch 893 Error= 214038 0 (923484,1.00466e+06) 
....................................
Epoch 894 Error= 213956 0 (919651,997091) 
....................................
Epoch 895 Error= 213970 0 (921561,1.00085e+06) 
....................................
Epoch 896 Error= 214014 0 (924280,993844) 
....................................
Epoch 897 Error= 214046 0 (920038,991923) 
....................................
Epoch 898 Error= 213934 0 (918999,995749) 
....................................
Epoch 899 Error= 214069 0 (912453,988799) 
....................................
Epoch 900 Error= 213986 0 (917367,988477) 
 counting_train_errors....................................

train1_NErrors= 62848/1.59869e+06 3.93122
Class01= 2231/1.53447e+06	0.145393
Class11= 60617/64222	94.3867

 counting_test_errors.........

test1_NErrors= 15840/415100 3.81595
Class01= 545/398952	0.136608
Class11= 15295/16148	94.7176

....................................
Epoch 901 Error= 214034 0 (913743,995319) 
....................................
Epoch 902 Error= 213953 0 (908640,988838) 
....................................
Epoch 903 Error= 214019 0 (920587,988431) 
....................................
Epoch 904 Error= 213968 0 (925942,996995) 
....................................
Epoch 905 Error= 213959 0 (918622,990836) 
....................................
Epoch 906 Error= 214004 0 (911931,994146) 
....................................
Epoch 907 Error= 213951 0 (921147,987169) 
....................................
Epoch 908 Error= 213921 0 (907249,987833) 
....................................
Epoch 909 Error= 213909 0 (926901,990708) 
....................................
Epoch 910 Error= 213890 0 (919982,996113) 
 counting_train_errors....................................

train1_NErrors= 62896/1.59869e+06 3.93423
Class01= 2154/1.53447e+06	0.140375
Class11= 60742/64222	94.5813

 counting_test_errors.........

test1_NErrors= 15817/415100 3.81041
Class01= 514/398952	0.128838
Class11= 15303/16148	94.7672

....................................
Epoch 911 Error= 213975 0 (913775,976721) 
....................................
Epoch 912 Error= 213967 0 (907888,995148) 
....................................
Epoch 913 Error= 213909 0 (904456,980647) 
....................................
Epoch 914 Error= 213840 0 (907143,996227) 
....................................
Epoch 915 Error= 213906 0 (904559,983352) 
....................................
Epoch 916 Error= 213882 0 (920392,989910) 
....................................
Epoch 917 Error= 213895 0 (899253,990808) 
....................................
Epoch 918 Error= 213927 0 (904517,990398) 
....................................
Epoch 919 Error= 213877 0 (902921,993501) 
....................................
Epoch 920 Error= 213943 0 (910715,984150) 
 counting_train_errors....................................

train1_NErrors= 62925/1.59869e+06 3.93604
Class01= 3636/1.53447e+06	0.236955
Class11= 59289/64222	92.3188

 counting_test_errors.........

test1_NErrors= 15845/415100 3.81715
Class01= 877/398952	0.219826
Class11= 14968/16148	92.6926

....................................
Epoch 921 Error= 213915 0 (898849,982047) 
....................................
Epoch 922 Error= 213917 0 (892673,986986) 
....................................
Epoch 923 Error= 213851 0 (911097,990978) 
....................................
Epoch 924 Error= 213882 0 (894343,988828) 
....................................
Epoch 925 Error= 213980 0 (885258,983598) 
....................................
Epoch 926 Error= 213840 0 (885367,991094) 
....................................
Epoch 927 Error= 213896 0 (911260,993883) 
....................................
Epoch 928 Error= 213833 0 (903912,992691) 
....................................
Epoch 929 Error= 213892 0 (887339,999443) 
....................................
Epoch 930 Error= 213843 0 (902559,987110) 
 counting_train_errors....................................

train1_NErrors= 62861/1.59869e+06 3.93204
Class01= 2341/1.53447e+06	0.152561
Class11= 60520/64222	94.2356

 counting_test_errors.........

test1_NErrors= 15821/415100 3.81137
Class01= 547/398952	0.137109
Class11= 15274/16148	94.5876

....................................
Epoch 931 Error= 213830 0 (888108,981146) 
....................................
Epoch 932 Error= 213879 0 (875432,989210) 
....................................
Epoch 933 Error= 213867 0 (884576,985250) 
....................................
Epoch 934 Error= 213825 0 (909183,980635) 
....................................
Epoch 935 Error= 213862 0 (885405,981855) 
....................................
Epoch 936 Error= 213840 0 (879087,982282) 
....................................
Epoch 937 Error= 213848 0 (873984,979144) 
....................................
Epoch 938 Error= 213833 0 (895838,976115) 
....................................
Epoch 939 Error= 213915 0 (893808,985162) 
....................................
Epoch 940 Error= 213829 0 (876450,982832) 
 counting_train_errors....................................

train1_NErrors= 62858/1.59869e+06 3.93185
Class01= 2362/1.53447e+06	0.15393
Class11= 60496/64222	94.1982

 counting_test_errors.........

test1_NErrors= 15827/415100 3.81282
Class01= 564/398952	0.14137
Class11= 15263/16148	94.5194

....................................
Epoch 941 Error= 213798 0 (882416,980097) 
....................................
Epoch 942 Error= 213801 0 (869026,975403) 
....................................
Epoch 943 Error= 213843 0 (881960,990205) 
....................................
Epoch 944 Error= 213788 0 (889113,972614) 
....................................
Epoch 945 Error= 213866 0 (861507,977452) 
....................................
Epoch 946 Error= 213692 0 (868908,972139) 
....................................
Epoch 947 Error= 213771 0 (890027,984539) 
....................................
Epoch 948 Error= 213764 0 (867292,985728) 
....................................
Epoch 949 Error= 213705 0 (895465,976838) 
....................................
Epoch 950 Error= 213739 0 (875407,977528) 
 counting_train_errors....................................

train1_NErrors= 63046/1.59869e+06 3.94361
Class01= 4501/1.53447e+06	0.293327
Class11= 58545/64222	91.1604

 counting_test_errors.........

test1_NErrors= 15894/415100 3.82896
Class01= 1125/398952	0.281989
Class11= 14769/16148	91.4602

....................................
Epoch 951 Error= 213770 0 (867367,986136) 
....................................
Epoch 952 Error= 213783 0 (870308,989811) 
....................................
Epoch 953 Error= 213750 0 (860792,990115) 
....................................
Epoch 954 Error= 213820 0 (878755,985390) 
....................................
Epoch 955 Error= 213726 0 (864246,980690) 
....................................
Epoch 956 Error= 213737 0 (878492,986688) 
....................................
Epoch 957 Error= 213711 0 (877694,984357) 
....................................
Epoch 958 Error= 213674 0 (862624,980374) 
....................................
Epoch 959 Error= 213642 0 (857188,980115) 
....................................
Epoch 960 Error= 213666 0 (877697,984483) 
 counting_train_errors....................................

train1_NErrors= 62806/1.59869e+06 3.9286
Class01= 2481/1.53447e+06	0.161685
Class11= 60325/64222	93.932

 counting_test_errors.........

test1_NErrors= 15817/415100 3.81041
Class01= 597/398952	0.149642
Class11= 15220/16148	94.2532

....................................
Epoch 961 Error= 213770 0 (866194,976584) 
....................................
Epoch 962 Error= 213657 0 (862932,993634) 
....................................
Epoch 963 Error= 213715 0 (866766,978512) 
....................................
Epoch 964 Error= 213671 0 (868689,982001) 
....................................
Epoch 965 Error= 213709 0 (865331,974280) 
....................................
Epoch 966 Error= 213709 0 (850127,984754) 
....................................
Epoch 967 Error= 213700 0 (865707,973832) 
....................................
Epoch 968 Error= 213732 0 (849027,967120) 
....................................
Epoch 969 Error= 213613 0 (867042,991176) 
....................................
Epoch 970 Error= 213652 0 (856068,973527) 
 counting_train_errors....................................

train1_NErrors= 62961/1.59869e+06 3.93829
Class01= 4356/1.53447e+06	0.283877
Class11= 58605/64222	91.2538

 counting_test_errors.........

test1_NErrors= 15878/415100 3.8251
Class01= 1101/398952	0.275973
Class11= 14777/16148	91.5098

....................................
Epoch 971 Error= 213735 0 (861172,981964) 
....................................
Epoch 972 Error= 213659 0 (856216,982764) 
....................................
Epoch 973 Error= 213615 0 (858543,980862) 
....................................
Epoch 974 Error= 213666 0 (854437,989060) 
....................................
Epoch 975 Error= 213711 0 (853923,972123) 
....................................
Epoch 976 Error= 213683 0 (851617,974425) 
....................................
Epoch 977 Error= 213750 0 (839541,973751) 
....................................
Epoch 978 Error= 213727 0 (845349,981541) 
....................................
Epoch 979 Error= 213689 0 (839612,976638) 
....................................
Epoch 980 Error= 213629 0 (844990,979713) 
 counting_train_errors....................................

train1_NErrors= 62874/1.59869e+06 3.93285
Class01= 2592/1.53447e+06	0.168919
Class11= 60282/64222	93.865

 counting_test_errors.........

test1_NErrors= 15812/415100 3.8092
Class01= 605/398952	0.151647
Class11= 15207/16148	94.1727

....................................
Epoch 981 Error= 213631 0 (848848,979046) 
....................................
Epoch 982 Error= 213654 0 (842135,973137) 
....................................
Epoch 983 Error= 213623 0 (850958,977500) 
....................................
Epoch 984 Error= 213695 0 (841777,978880) 
....................................
Epoch 985 Error= 213658 0 (840512,974903) 
....................................
Epoch 986 Error= 213601 0 (839361,976864) 
....................................
Epoch 987 Error= 213643 0 (845360,981860) 
....................................
Epoch 988 Error= 213728 0 (844829,974302) 
....................................
Epoch 989 Error= 213583 0 (848552,974225) 
....................................
Epoch 990 Error= 213614 0 (825267,978136) 
 counting_train_errors....................................

train1_NErrors= 62896/1.59869e+06 3.93423
Class01= 1766/1.53447e+06	0.115089
Class11= 61130/64222	95.1855

 counting_test_errors.........

test1_NErrors= 15807/415100 3.808
Class01= 418/398952	0.104775
Class11= 15389/16148	95.2997

....................................
Epoch 991 Error= 213524 0 (839968,975381) 
....................................
Epoch 992 Error= 213599 0 (853667,981608) 
....................................
Epoch 993 Error= 213671 0 (843009,976883) 
....................................
Epoch 994 Error= 213614 0 (840348,978850) 
....................................
Epoch 995 Error= 213570 0 (833125,982125) 
....................................
Epoch 996 Error= 213527 0 (827190,980224) 
....................................
Epoch 997 Error= 213562 0 (843562,975483) 
....................................
Epoch 998 Error= 213514 0 (837078,981387) 
....................................
Epoch 999 Error= 213607 0 (848425,972869) 
....................................
Epoch 1000 Error= 213604 0 (838437,974454) 
 counting_train_errors....................................

train1_NErrors= 62855/1.59869e+06 3.93166
Class01= 2736/1.53447e+06	0.178303
Class11= 60119/64222	93.6112

 counting_test_errors.........

test1_NErrors= 15819/415100 3.81089
Class01= 658/398952	0.164932
Class11= 15161/16148	93.8878

....................................
Epoch 1001 Error= 213703 0 (836842,977808) 
....................................
Epoch 1002 Error= 213622 0 (836698,979049) 
....................................
Epoch 1003 Error= 213510 0 (834690,975060) 
....................................
Epoch 1004 Error= 213571 0 (842995,976830) 
....................................
Epoch 1005 Error= 213531 0 (828714,974933) 
....................................
Epoch 1006 Error= 213579 0 (836142,977840) 
....................................
Epoch 1007 Error= 213519 0 (833929,976234) 
....................................
Epoch 1008 Error= 213560 0 (824387,972159) 
....................................
Epoch 1009 Error= 213479 0 (826783,970648) 
....................................
Epoch 1010 Error= 213531 0 (826237,966560) 
 counting_train_errors....................................

train1_NErrors= 62859/1.59869e+06 3.93191
Class01= 1753/1.53447e+06	0.114242
Class11= 61106/64222	95.1481

 counting_test_errors.........

test1_NErrors= 15833/415100 3.81426
Class01= 413/398952	0.103521
Class11= 15420/16148	95.4917

....................................
Epoch 1011 Error= 213546 0 (829302,975707) 
....................................
Epoch 1012 Error= 213469 0 (828155,971585) 
....................................
Epoch 1013 Error= 213471 0 (825474,974686) 
....................................
Epoch 1014 Error= 213433 0 (831401,971848) 
....................................
Epoch 1015 Error= 213562 0 (822499,974206) 
....................................
Epoch 1016 Error= 213546 0 (819905,968333) 
....................................
Epoch 1017 Error= 213496 0 (816365,969473) 
....................................
Epoch 1018 Error= 213483 0 (832469,980699) 
....................................
Epoch 1019 Error= 213470 0 (821969,973940) 
....................................
Epoch 1020 Error= 213472 0 (823088,974631) 
 counting_train_errors....................................

train1_NErrors= 62841/1.59869e+06 3.93079
Class01= 1809/1.53447e+06	0.117891
Class11= 61032/64222	95.0329

 counting_test_errors.........

test1_NErrors= 15832/415100 3.81402
Class01= 449/398952	0.112545
Class11= 15383/16148	95.2626

....................................
Epoch 1021 Error= 213440 0 (829206,977375) 
....................................
Epoch 1022 Error= 213552 0 (825063,977079) 
....................................
Epoch 1023 Error= 213442 0 (818012,967078) 
....................................
Epoch 1024 Error= 213502 0 (814748,981026) 
....................................
Epoch 1025 Error= 213505 0 (824771,967941) 
....................................
Epoch 1026 Error= 213432 0 (808638,966908) 
....................................
Epoch 1027 Error= 213488 0 (821540,980942) 
....................................
Epoch 1028 Error= 213397 0 (807835,972361) 
....................................
Epoch 1029 Error= 213505 0 (809187,976248) 
....................................
Epoch 1030 Error= 213452 0 (822475,966730) 
 counting_train_errors....................................

train1_NErrors= 62773/1.59869e+06 3.92653
Class01= 2724/1.53447e+06	0.177521
Class11= 60049/64222	93.5022

 counting_test_errors.........

test1_NErrors= 15807/415100 3.808
Class01= 654/398952	0.163929
Class11= 15153/16148	93.8382

....................................
Epoch 1031 Error= 213411 0 (817196,985984) 
....................................
Epoch 1032 Error= 213402 0 (799040,964186) 
....................................
Epoch 1033 Error= 213478 0 (808987,977120) 
....................................
Epoch 1034 Error= 213414 0 (818242,973564) 
....................................
Epoch 1035 Error= 213400 0 (823327,985740) 
....................................
Epoch 1036 Error= 213499 0 (812721,975917) 
....................................
Epoch 1037 Error= 213400 0 (811004,978653) 
....................................
Epoch 1038 Error= 213475 0 (807727,973354) 
....................................
Epoch 1039 Error= 213409 0 (813254,980573) 
....................................
Epoch 1040 Error= 213374 0 (806273,968554) 
 counting_train_errors....................................

train1_NErrors= 62881/1.59869e+06 3.93329
Class01= 3628/1.53447e+06	0.236434
Class11= 59253/64222	92.2628

 counting_test_errors.........

test1_NErrors= 15836/415100 3.81498
Class01= 883/398952	0.22133
Class11= 14953/16148	92.5997

....................................
Epoch 1041 Error= 213322 0 (811789,976404) 
....................................
Epoch 1042 Error= 213374 0 (802021,965255) 
....................................
Epoch 1043 Error= 213427 0 (814038,986508) 
....................................
Epoch 1044 Error= 213332 0 (810468,985815) 
....................................
Epoch 1045 Error= 213450 0 (809203,966537) 
....................................
Epoch 1046 Error= 213414 0 (807106,972020) 
....................................
Epoch 1047 Error= 213437 0 (808281,963996) 
....................................
Epoch 1048 Error= 213297 0 (798649,952485) 
....................................
Epoch 1049 Error= 213377 0 (804036,966233) 
....................................
Epoch 1050 Error= 213477 0 (802041,973158) 
 counting_train_errors....................................

train1_NErrors= 62784/1.59869e+06 3.92722
Class01= 2175/1.53447e+06	0.141743
Class11= 60609/64222	94.3742

 counting_test_errors.........

test1_NErrors= 15823/415100 3.81185
Class01= 544/398952	0.136357
Class11= 15279/16148	94.6185

....................................
Epoch 1051 Error= 213379 0 (799657,961689) 
....................................
Epoch 1052 Error= 213346 0 (818028,976477) 
....................................
Epoch 1053 Error= 213399 0 (802479,978321) 
....................................
Epoch 1054 Error= 213363 0 (809700,974812) 
....................................
Epoch 1055 Error= 213369 0 (799254,960689) 
....................................
Epoch 1056 Error= 213416 0 (810676,975716) 
....................................
Epoch 1057 Error= 213393 0 (790394,965356) 
....................................
Epoch 1058 Error= 213353 0 (805787,976281) 
....................................
Epoch 1059 Error= 213332 0 (802095,955640) 
....................................
Epoch 1060 Error= 213285 0 (794824,964569) 
 counting_train_errors....................................

train1_NErrors= 62769/1.59869e+06 3.92628
Class01= 3159/1.53447e+06	0.20587
Class11= 59610/64222	92.8187

 counting_test_errors.........

test1_NErrors= 15839/415100 3.81571
Class01= 786/398952	0.197016
Class11= 15053/16148	93.219

....................................
Epoch 1061 Error= 213340 0 (805315,968111) 
....................................
Epoch 1062 Error= 213271 0 (798999,973403) 
....................................
Epoch 1063 Error= 213304 0 (791845,983832) 
....................................
Epoch 1064 Error= 213314 0 (796901,962601) 
....................................
Epoch 1065 Error= 213305 0 (791970,953348) 
....................................
Epoch 1066 Error= 213261 0 (799627,975352) 
....................................
Epoch 1067 Error= 213297 0 (796397,964547) 
....................................
Epoch 1068 Error= 213281 0 (796057,970375) 
....................................
Epoch 1069 Error= 213258 0 (809471,969314) 
....................................
Epoch 1070 Error= 213257 0 (801436,989715) 
 counting_train_errors....................................

train1_NErrors= 62812/1.59869e+06 3.92897
Class01= 2688/1.53447e+06	0.175175
Class11= 60124/64222	93.619

 counting_test_errors.........

test1_NErrors= 15795/415100 3.80511
Class01= 651/398952	0.163178
Class11= 15144/16148	93.7825

....................................
Epoch 1071 Error= 213325 0 (788671,959919) 
....................................
Epoch 1072 Error= 213227 0 (792042,972135) 
....................................
Epoch 1073 Error= 213178 0 (782781,973834) 
....................................
Epoch 1074 Error= 213420 0 (785633,963588) 
....................................
Epoch 1075 Error= 213322 0 (784244,960433) 
....................................
Epoch 1076 Error= 213268 0 (794826,961555) 
....................................
Epoch 1077 Error= 213184 0 (796953,975296) 
....................................
Epoch 1078 Error= 213246 0 (785924,964801) 
....................................
Epoch 1079 Error= 213218 0 (793270,966740) 
....................................
Epoch 1080 Error= 213197 0 (796624,980708) 
 counting_train_errors....................................

train1_NErrors= 62772/1.59869e+06 3.92647
Class01= 2556/1.53447e+06	0.166573
Class11= 60216/64222	93.7623

 counting_test_errors.........

test1_NErrors= 15793/415100 3.80463
Class01= 618/398952	0.154906
Class11= 15175/16148	93.9745

....................................
Epoch 1081 Error= 213249 0 (775198,965300) 
....................................
Epoch 1082 Error= 213268 0 (797949,961648) 
....................................
Epoch 1083 Error= 213325 0 (777527,960958) 
....................................
Epoch 1084 Error= 213191 0 (793163,973033) 
....................................
Epoch 1085 Error= 213218 0 (778100,969061) 
....................................
Epoch 1086 Error= 213248 0 (782656,958961) 
....................................
Epoch 1087 Error= 213214 0 (789783,958718) 
....................................
Epoch 1088 Error= 213207 0 (781362,948837) 
....................................
Epoch 1089 Error= 213283 0 (778225,969302) 
....................................
Epoch 1090 Error= 213243 0 (788989,961416) 
 counting_train_errors....................................

train1_NErrors= 62742/1.59869e+06 3.92459
Class01= 2142/1.53447e+06	0.139593
Class11= 60600/64222	94.3602

 counting_test_errors.........

test1_NErrors= 15808/415100 3.80824
Class01= 526/398952	0.131845
Class11= 15282/16148	94.6371

....................................
Epoch 1091 Error= 213154 0 (775826,965532) 
....................................
Epoch 1092 Error= 213230 0 (784512,960222) 
....................................
Epoch 1093 Error= 213263 0 (789530,966098) 
....................................
Epoch 1094 Error= 213212 0 (776580,956884) 
....................................
Epoch 1095 Error= 213154 0 (769872,967366) 
....................................
Epoch 1096 Error= 213179 0 (768461,966668) 
....................................
Epoch 1097 Error= 213265 0 (780537,958207) 
....................................
Epoch 1098 Error= 213139 0 (777846,956422) 
....................................
Epoch 1099 Error= 213161 0 (774713,953913) 
....................................
Epoch 1100 Error= 213182 0 (769781,968198) 
 counting_train_errors....................................

train1_NErrors= 62729/1.59869e+06 3.92378
Class01= 2500/1.53447e+06	0.162923
Class11= 60229/64222	93.7825

 counting_test_errors.........

test1_NErrors= 15811/415100 3.80896
Class01= 616/398952	0.154405
Class11= 15195/16148	94.0983

....................................
Epoch 1101 Error= 213217 0 (769625,959012) 
....................................
Epoch 1102 Error= 213171 0 (764983,944238) 
....................................
Epoch 1103 Error= 213089 0 (774428,964059) 
....................................
Epoch 1104 Error= 213136 0 (775409,951922) 
....................................
Epoch 1105 Error= 213227 0 (777767,963815) 
....................................
Epoch 1106 Error= 213134 0 (757833,956785) 
....................................
Epoch 1107 Error= 213100 0 (769662,961124) 
....................................
Epoch 1108 Error= 213173 0 (773461,955011) 
....................................
Epoch 1109 Error= 213148 0 (772824,958113) 
....................................
Epoch 1110 Error= 213113 0 (766980,947778) 
 counting_train_errors....................................

train1_NErrors= 62758/1.59869e+06 3.92559
Class01= 2606/1.53447e+06	0.169831
Class11= 60152/64222	93.6626

 counting_test_errors.........

test1_NErrors= 15826/415100 3.81258
Class01= 641/398952	0.160671
Class11= 15185/16148	94.0364

....................................
Epoch 1111 Error= 213147 0 (767111,970572) 
....................................
Epoch 1112 Error= 213081 0 (774258,959640) 
....................................
Epoch 1113 Error= 213145 0 (764777,957716) 
....................................
Epoch 1114 Error= 213071 0 (771718,960750) 
....................................
Epoch 1115 Error= 213112 0 (769167,946110) 
....................................
Epoch 1116 Error= 213092 0 (761117,962704) 
....................................
Epoch 1117 Error= 213154 0 (775152,963034) 
....................................
Epoch 1118 Error= 213014 0 (754411,948331) 
....................................
Epoch 1119 Error= 213053 0 (757033,957086) 
....................................
Epoch 1120 Error= 213101 0 (768090,950504) 
 counting_train_errors....................................

train1_NErrors= 62750/1.59869e+06 3.92509
Class01= 2209/1.53447e+06	0.143959
Class11= 60541/64222	94.2683

 counting_test_errors.........

test1_NErrors= 15807/415100 3.808
Class01= 550/398952	0.137861
Class11= 15257/16148	94.4823

....................................
Epoch 1121 Error= 213114 0 (766836,948311) 
....................................
Epoch 1122 Error= 213127 0 (755041,963054) 
....................................
Epoch 1123 Error= 213018 0 (757469,950316) 
....................................
Epoch 1124 Error= 213108 0 (760887,956871) 
....................................
Epoch 1125 Error= 213056 0 (767371,962399) 
....................................
Epoch 1126 Error= 213102 0 (759528,951948) 
....................................
Epoch 1127 Error= 213047 0 (764493,953914) 
....................................
Epoch 1128 Error= 213149 0 (750727,963312) 
....................................
Epoch 1129 Error= 213097 0 (763686,958793) 
....................................
Epoch 1130 Error= 213090 0 (763035,949755) 
 counting_train_errors....................................

train1_NErrors= 62702/1.59869e+06 3.92209
Class01= 3158/1.53447e+06	0.205804
Class11= 59544/64222	92.7159

 counting_test_errors.........

test1_NErrors= 15805/415100 3.80752
Class01= 777/398952	0.19476
Class11= 15028/16148	93.0642

....................................
Epoch 1131 Error= 213038 0 (766425,955405) 
....................................
Epoch 1132 Error= 213040 0 (764679,961871) 
....................................
Epoch 1133 Error= 213060 0 (753484,950002) 
....................................
Epoch 1134 Error= 213054 0 (752360,960690) 
....................................
Epoch 1135 Error= 213039 0 (750127,942463) 
....................................
Epoch 1136 Error= 213041 0 (752998,951829) 
....................................
Epoch 1137 Error= 212983 0 (755002,961067) 
....................................
Epoch 1138 Error= 213073 0 (760311,944807) 
....................................
Epoch 1139 Error= 213035 0 (738957,948154) 
....................................
Epoch 1140 Error= 213070 0 (739998,950067) 
 counting_train_errors....................................

train1_NErrors= 62695/1.59869e+06 3.92165
Class01= 2409/1.53447e+06	0.156993
Class11= 60286/64222	93.8713

 counting_test_errors.........

test1_NErrors= 15822/415100 3.81161
Class01= 603/398952	0.151146
Class11= 15219/16148	94.247

....................................
Epoch 1141 Error= 213047 0 (760270,949837) 
....................................
Epoch 1142 Error= 213091 0 (748691,943525) 
....................................
Epoch 1143 Error= 212993 0 (753728,945943) 
....................................
Epoch 1144 Error= 213047 0 (751670,958216) 
....................................
Epoch 1145 Error= 212918 0 (740700,944319) 
....................................
Epoch 1146 Error= 213036 0 (749791,953651) 
....................................
Epoch 1147 Error= 213038 0 (755503,948811) 
....................................
Epoch 1148 Error= 213004 0 (749084,944738) 
....................................
Epoch 1149 Error= 213009 0 (757844,944515) 
....................................
Epoch 1150 Error= 213002 0 (742573,949142) 
 counting_train_errors....................................

train1_NErrors= 62747/1.59869e+06 3.92491
Class01= 2324/1.53447e+06	0.151453
Class11= 60423/64222	94.0846

 counting_test_errors.........

test1_NErrors= 15839/415100 3.81571
Class01= 573/398952	0.143626
Class11= 15266/16148	94.538

....................................
Epoch 1151 Error= 213008 0 (752262,954837) 
....................................
Epoch 1152 Error= 213064 0 (736638,943689) 
....................................
Epoch 1153 Error= 212977 0 (736222,933126) 
....................................
Epoch 1154 Error= 213052 0 (749149,949399) 
....................................
Epoch 1155 Error= 213014 0 (751697,946160) 
....................................
Epoch 1156 Error= 212969 0 (728813,935050) 
....................................
Epoch 1157 Error= 212887 0 (746675,955240) 
....................................
Epoch 1158 Error= 212988 0 (742967,949136) 
....................................
Epoch 1159 Error= 212954 0 (744672,934290) 
....................................
Epoch 1160 Error= 213007 0 (749977,947465) 
 counting_train_errors....................................

train1_NErrors= 62817/1.59869e+06 3.92928
Class01= 1685/1.53447e+06	0.10981
Class11= 61132/64222	95.1886

 counting_test_errors.........

test1_NErrors= 15830/415100 3.81354
Class01= 410/398952	0.102769
Class11= 15420/16148	95.4917

....................................
Epoch 1161 Error= 212950 0 (744047,941040) 
....................................
Epoch 1162 Error= 212971 0 (730985,944778) 
....................................
Epoch 1163 Error= 212931 0 (748864,943137) 
....................................
Epoch 1164 Error= 212920 0 (749999,940456) 
....................................
Epoch 1165 Error= 213213 0 (748802,930315) 
....................................
Epoch 1166 Error= 212891 0 (713215,943833) 
....................................
Epoch 1167 Error= 212946 0 (721548,935618) 
....................................
Epoch 1168 Error= 212943 0 (726217,931755) 
....................................
Epoch 1169 Error= 212921 0 (723918,946288) 
....................................
Epoch 1170 Error= 212786 0 (733264,944237) 
 counting_train_errors....................................

train1_NErrors= 62823/1.59869e+06 3.92966
Class01= 1595/1.53447e+06	0.103945
Class11= 61228/64222	95.338

 counting_test_errors.........

test1_NErrors= 15838/415100 3.81547
Class01= 400/398952	0.100263
Class11= 15438/16148	95.6032

....................................
Epoch 1171 Error= 212884 0 (735677,946145) 
....................................
Epoch 1172 Error= 212964 0 (725011,943488) 
....................................
Epoch 1173 Error= 212908 0 (731439,942432) 
....................................
Epoch 1174 Error= 212836 0 (734338,939240) 
....................................
Epoch 1175 Error= 213039 0 (725074,931416) 
....................................
Epoch 1176 Error= 212887 0 (733472,944044) 
....................................
Epoch 1177 Error= 212809 0 (720761,940289) 
....................................
Epoch 1178 Error= 212882 0 (734848,941617) 
....................................
Epoch 1179 Error= 212913 0 (729926,937834) 
....................................
Epoch 1180 Error= 212832 0 (714187,932355) 
 counting_train_errors....................................

train1_NErrors= 62670/1.59869e+06 3.92009
Class01= 2264/1.53447e+06	0.147543
Class11= 60406/64222	94.0581

 counting_test_errors.........

test1_NErrors= 15825/415100 3.81233
Class01= 578/398952	0.14488
Class11= 15247/16148	94.4204

....................................
Epoch 1181 Error= 212925 0 (732081,950843) 
....................................
Epoch 1182 Error= 212852 0 (726184,942660) 
....................................
Epoch 1183 Error= 212923 0 (725834,938136) 
....................................
Epoch 1184 Error= 212822 0 (713330,933638) 
....................................
Epoch 1185 Error= 212853 0 (715322,938998) 
....................................
Epoch 1186 Error= 212974 0 (721399,933460) 
....................................
Epoch 1187 Error= 212960 0 (715047,960825) 
....................................
Epoch 1188 Error= 212841 0 (727706,932284) 
....................................
Epoch 1189 Error= 212886 0 (724090,924472) 
....................................
Epoch 1190 Error= 212909 0 (720434,932622) 
 counting_train_errors....................................

train1_NErrors= 62755/1.59869e+06 3.92541
Class01= 2622/1.53447e+06	0.170874
Class11= 60133/64222	93.633

 counting_test_errors.........

test1_NErrors= 15795/415100 3.80511
Class01= 632/398952	0.158415
Class11= 15163/16148	93.9002

....................................
Epoch 1191 Error= 212817 0 (728609,930019) 
....................................
Epoch 1192 Error= 212960 0 (721722,955768) 
....................................
Epoch 1193 Error= 212918 0 (721304,924810) 
....................................
Epoch 1194 Error= 212834 0 (715681,930518) 
....................................
Epoch 1195 Error= 212862 0 (727251,936703) 
....................................
Epoch 1196 Error= 212810 0 (714958,928787) 
....................................
Epoch 1197 Error= 212843 0 (728303,937724) 
....................................
Epoch 1198 Error= 212904 0 (717171,941408) 
....................................
Epoch 1199 Error= 212900 0 (713163,925673) 
....................................
Epoch 1200 Error= 212859 0 (714356,928957) 
 counting_train_errors....................................

train1_NErrors= 62842/1.59869e+06 3.93085
Class01= 4413/1.53447e+06	0.287592
Class11= 58429/64222	90.9797

 counting_test_errors.........

test1_NErrors= 15879/415100 3.82534
Class01= 1100/398952	0.275722
Class11= 14779/16148	91.5222

....................................
Epoch 1201 Error= 212868 0 (717070,927095) 
....................................
Epoch 1202 Error= 212816 0 (714289,937887) 
....................................
Epoch 1203 Error= 212821 0 (720833,926088) 
....................................
Epoch 1204 Error= 212786 0 (722180,936269) 
....................................
Epoch 1205 Error= 212854 0 (712855,938723) 
....................................
Epoch 1206 Error= 212805 0 (718272,942832) 
....................................
Epoch 1207 Error= 212792 0 (705877,938323) 
....................................
Epoch 1208 Error= 212806 0 (720684,920108) 
....................................
Epoch 1209 Error= 212763 0 (709565,931942) 
....................................
Epoch 1210 Error= 212877 0 (712703,928682) 
 counting_train_errors....................................

train1_NErrors= 62771/1.59869e+06 3.92641
Class01= 1702/1.53447e+06	0.110918
Class11= 61069/64222	95.0905

 counting_test_errors.........

test1_NErrors= 15848/415100 3.81788
Class01= 434/398952	0.108785
Class11= 15414/16148	95.4545

....................................
Epoch 1211 Error= 212822 0 (712357,938665) 
....................................
Epoch 1212 Error= 212725 0 (719153,935715) 
....................................
Epoch 1213 Error= 212723 0 (724918,930775) 
....................................
Epoch 1214 Error= 212854 0 (713897,931496) 
....................................
Epoch 1215 Error= 212847 0 (708617,952507) 
....................................
Epoch 1216 Error= 212756 0 (721261,929470) 
....................................
Epoch 1217 Error= 212733 0 (714152,921874) 
....................................
Epoch 1218 Error= 212757 0 (719612,934265) 
....................................
Epoch 1219 Error= 212721 0 (719016,929590) 
....................................
Epoch 1220 Error= 212757 0 (699542,933186) 
 counting_train_errors....................................

train1_NErrors= 62746/1.59869e+06 3.92484
Class01= 2912/1.53447e+06	0.189773
Class11= 59834/64222	93.1675

 counting_test_errors.........

test1_NErrors= 15814/415100 3.80968
Class01= 713/398952	0.178718
Class11= 15101/16148	93.5162

....................................
Epoch 1221 Error= 212704 0 (713595,927986) 
....................................
Epoch 1222 Error= 212776 0 (711126,929858) 
....................................
Epoch 1223 Error= 212862 0 (711174,932515) 
....................................
Epoch 1224 Error= 212832 0 (714172,913185) 
....................................
Epoch 1225 Error= 212737 0 (707937,925556) 
....................................
Epoch 1226 Error= 212757 0 (720490,931067) 
....................................
Epoch 1227 Error= 212750 0 (705393,920130) 
....................................
Epoch 1228 Error= 212779 0 (714966,930546) 
....................................
Epoch 1229 Error= 212656 0 (705939,931337) 
....................................
Epoch 1230 Error= 212748 0 (708636,932310) 
 counting_train_errors....................................

train1_NErrors= 62718/1.59869e+06 3.92309
Class01= 2080/1.53447e+06	0.135552
Class11= 60638/64222	94.4194

 counting_test_errors.........

test1_NErrors= 15835/415100 3.81474
Class01= 513/398952	0.128587
Class11= 15322/16148	94.8848

....................................
Epoch 1231 Error= 212733 0 (713401,917968) 
....................................
Epoch 1232 Error= 212674 0 (704634,924437) 
....................................
Epoch 1233 Error= 212696 0 (720053,922703) 
....................................
Epoch 1234 Error= 212794 0 (709950,926281) 
....................................
Epoch 1235 Error= 212745 0 (716495,928247) 
....................................
Epoch 1236 Error= 212702 0 (693411,918811) 
....................................
Epoch 1237 Error= 212759 0 (698626,914496) 
....................................
Epoch 1238 Error= 212772 0 (706301,929830) 
....................................
Epoch 1239 Error= 212706 0 (703396,911827) 
....................................
Epoch 1240 Error= 212674 0 (717737,927718) 
 counting_train_errors....................................

train1_NErrors= 62728/1.59869e+06 3.92372
Class01= 3536/1.53447e+06	0.230438
Class11= 59192/64222	92.1678

 counting_test_errors.........

test1_NErrors= 15866/415100 3.82221
Class01= 897/398952	0.224839
Class11= 14969/16148	92.6988

....................................
Epoch 1241 Error= 212776 0 (705263,918615) 
....................................
Epoch 1242 Error= 212715 0 (708939,917400) 
....................................
Epoch 1243 Error= 212757 0 (713122,924879) 
....................................
Epoch 1244 Error= 212668 0 (715032,921490) 
....................................
Epoch 1245 Error= 212729 0 (711880,914120) 
....................................
Epoch 1246 Error= 212644 0 (722080,919402) 
....................................
Epoch 1247 Error= 212702 0 (703577,920423) 
....................................
Epoch 1248 Error= 212634 0 (702894,919910) 
....................................
Epoch 1249 Error= 212737 0 (701711,910616) 
....................................
Epoch 1250 Error= 212685 0 (716487,914228) 
 counting_train_errors....................................

train1_NErrors= 62711/1.59869e+06 3.92265
Class01= 2803/1.53447e+06	0.182669
Class11= 59908/64222	93.2827

 counting_test_errors.........

test1_NErrors= 15837/415100 3.81523
Class01= 700/398952	0.17546
Class11= 15137/16148	93.7392

....................................
Epoch 1251 Error= 212685 0 (702645,914397) 
....................................
Epoch 1252 Error= 212678 0 (712567,915541) 
....................................
Epoch 1253 Error= 212721 0 (707191,907189) 
....................................
Epoch 1254 Error= 212591 0 (704372,918249) 
....................................
Epoch 1255 Error= 212586 0 (712118,918418) 
....................................
Epoch 1256 Error= 212683 0 (707813,916458) 
....................................
Epoch 1257 Error= 212644 0 (709580,911463) 
....................................
Epoch 1258 Error= 212669 0 (698605,938324) 
....................................
Epoch 1259 Error= 212660 0 (702307,908668) 
....................................
Epoch 1260 Error= 212589 0 (711068,914439) 
 counting_train_errors....................................

train1_NErrors= 62733/1.59869e+06 3.92403
Class01= 2528/1.53447e+06	0.164748
Class11= 60205/64222	93.7451

 counting_test_errors.........

test1_NErrors= 15815/415100 3.80993
Class01= 639/398952	0.16017
Class11= 15176/16148	93.9807

....................................
Epoch 1261 Error= 212647 0 (701167,916844) 
....................................
Epoch 1262 Error= 212635 0 (716860,908228) 
....................................
Epoch 1263 Error= 212622 0 (700001,907937) 
....................................
Epoch 1264 Error= 212707 0 (703240,921861) 
....................................
Epoch 1265 Error= 212611 0 (709346,911255) 
....................................
Epoch 1266 Error= 212676 0 (702643,921530) 
....................................
Epoch 1267 Error= 212519 0 (708797,906925) 
....................................
Epoch 1268 Error= 212592 0 (711022,922759) 
....................................
Epoch 1269 Error= 212622 0 (709505,909004) 
....................................
Epoch 1270 Error= 212664 0 (703567,905585) 
 counting_train_errors....................................

train1_NErrors= 62797/1.59869e+06 3.92803
Class01= 3487/1.53447e+06	0.227245
Class11= 59310/64222	92.3515

 counting_test_errors.........

test1_NErrors= 15854/415100 3.81932
Class01= 872/398952	0.218573
Class11= 14982/16148	92.7793

....................................
Epoch 1271 Error= 212611 0 (702730,911262) 
....................................
Epoch 1272 Error= 212594 0 (705899,910728) 
....................................
Epoch 1273 Error= 212653 0 (695203,910154) 
....................................
Epoch 1274 Error= 212705 0 (713230,922938) 
....................................
Epoch 1275 Error= 212620 0 (702338,910146) 
....................................
Epoch 1276 Error= 212705 0 (700840,913289) 
....................................
Epoch 1277 Error= 212549 0 (701107,914809) 
....................................
Epoch 1278 Error= 212654 0 (714126,910091) 
....................................
Epoch 1279 Error= 212549 0 (699183,910902) 
....................................
Epoch 1280 Error= 212576 0 (695523,913220) 
 counting_train_errors....................................

train1_NErrors= 62652/1.59869e+06 3.91896
Class01= 2171/1.53447e+06	0.141482
Class11= 60481/64222	94.1749

 counting_test_errors.........

test1_NErrors= 15826/415100 3.81258
Class01= 543/398952	0.136107
Class11= 15283/16148	94.6433

....................................
Epoch 1281 Error= 212561 0 (703183,913690) 
....................................
Epoch 1282 Error= 212620 0 (698713,902790) 
....................................
Epoch 1283 Error= 212559 0 (705771,905209) 
....................................
Epoch 1284 Error= 212499 0 (702946,917212) 
....................................
Epoch 1285 Error= 212634 0 (698553,898840) 
....................................
Epoch 1286 Error= 212601 0 (694054,911448) 
....................................
Epoch 1287 Error= 212581 0 (692947,916441) 
....................................
Epoch 1288 Error= 212594 0 (706078,904214) 
....................................
Epoch 1289 Error= 212535 0 (695736,901153) 
....................................
Epoch 1290 Error= 212562 0 (702377,911745) 
 counting_train_errors....................................

train1_NErrors= 62706/1.59869e+06 3.92234
Class01= 2320/1.53447e+06	0.151193
Class11= 60386/64222	94.027

 counting_test_errors.........

test1_NErrors= 15832/415100 3.81402
Class01= 599/398952	0.150143
Class11= 15233/16148	94.3337

....................................
Epoch 1291 Error= 212607 0 (711658,919336) 
....................................
Epoch 1292 Error= 212582 0 (705037,904173) 
....................................
Epoch 1293 Error= 212564 0 (698688,917487) 
....................................
Epoch 1294 Error= 212531 0 (695205,892433) 
....................................
Epoch 1295 Error= 212563 0 (702523,909725) 
....................................
Epoch 1296 Error= 212494 0 (696077,909358) 
....................................
Epoch 1297 Error= 212510 0 (715167,901773) 
....................................
Epoch 1298 Error= 212497 0 (712352,913861) 
....................................
Epoch 1299 Error= 212585 0 (691478,907703) 
....................................
Epoch 1300 Error= 212555 0 (702273,891456) 
 counting_train_errors....................................

train1_NErrors= 62766/1.59869e+06 3.92609
Class01= 3382/1.53447e+06	0.220402
Class11= 59384/64222	92.4668

 counting_test_errors.........

test1_NErrors= 15837/415100 3.81523
Class01= 841/398952	0.210802
Class11= 14996/16148	92.866

....................................
Epoch 1301 Error= 212511 0 (690912,905616) 
....................................
Epoch 1302 Error= 212626 0 (692380,904192) 
....................................
Epoch 1303 Error= 212582 0 (715623,909431) 
....................................
Epoch 1304 Error= 212481 0 (702499,898160) 
....................................
Epoch 1305 Error= 212519 0 (696597,894954) 
....................................
Epoch 1306 Error= 212516 0 (700701,910706) 
....................................
Epoch 1307 Error= 212553 0 (700410,922525) 
....................................
Epoch 1308 Error= 212537 0 (698728,891938) 
....................................
Epoch 1309 Error= 212578 0 (694622,903741) 
....................................
Epoch 1310 Error= 212486 0 (696924,905355) 
 counting_train_errors....................................

train1_NErrors= 62775/1.59869e+06 3.92666
Class01= 4424/1.53447e+06	0.288309
Class11= 58351/64222	90.8583

 counting_test_errors.........

test1_NErrors= 15882/415100 3.82607
Class01= 1118/398952	0.280234
Class11= 14764/16148	91.4293

....................................
Epoch 1311 Error= 212560 0 (693794,898049) 
....................................
Epoch 1312 Error= 212429 0 (703671,906209) 
....................................
Epoch 1313 Error= 212503 0 (707447,897359) 
....................................
Epoch 1314 Error= 212506 0 (700980,906793) 
....................................
Epoch 1315 Error= 212483 0 (698878,904481) 
....................................
Epoch 1316 Error= 212472 0 (701522,899342) 
....................................
Epoch 1317 Error= 212430 0 (708976,894196) 
....................................
Epoch 1318 Error= 212536 0 (693860,894455) 
....................................
Epoch 1319 Error= 212496 0 (708912,902771) 
....................................
Epoch 1320 Error= 212489 0 (703009,903305) 
 counting_train_errors....................................

train1_NErrors= 62725/1.59869e+06 3.92353
Class01= 2066/1.53447e+06	0.13464
Class11= 60659/64222	94.4521

 counting_test_errors.........

test1_NErrors= 15834/415100 3.8145
Class01= 509/398952	0.127584
Class11= 15325/16148	94.9034

....................................
Epoch 1321 Error= 212459 0 (699960,884707) 
....................................
Epoch 1322 Error= 212539 0 (692175,895727) 
....................................
Epoch 1323 Error= 212569 0 (725988,891438) 
....................................
Epoch 1324 Error= 212509 0 (684426,902500) 
....................................
Epoch 1325 Error= 212563 0 (689235,901891) 
....................................
Epoch 1326 Error= 212398 0 (692046,899022) 
....................................
Epoch 1327 Error= 212480 0 (730633,888133) 
....................................
Epoch 1328 Error= 212424 0 (694598,907250) 
....................................
Epoch 1329 Error= 212449 0 (691008,896012) 
....................................
Epoch 1330 Error= 212510 0 (712102,900378) 
 counting_train_errors....................................

train1_NErrors= 62689/1.59869e+06 3.92128
Class01= 2396/1.53447e+06	0.156146
Class11= 60293/64222	93.8822

 counting_test_errors.........

test1_NErrors= 15829/415100 3.8133
Class01= 594/398952	0.14889
Class11= 15235/16148	94.346

....................................
Epoch 1331 Error= 212545 0 (706528,906115) 
....................................
Epoch 1332 Error= 212454 0 (677496,885057) 
....................................
Epoch 1333 Error= 212446 0 (678699,891005) 
....................................
Epoch 1334 Error= 212370 0 (693930,895558) 
....................................
Epoch 1335 Error= 212342 0 (694643,898617) 
....................................
Epoch 1336 Error= 212546 0 (728690,897770) 
....................................
Epoch 1337 Error= 212514 0 (675557,890237) 
....................................
Epoch 1338 Error= 212384 0 (671151,895193) 
....................................
Epoch 1339 Error= 212399 0 (683185,893807) 
....................................
Epoch 1340 Error= 212391 0 (680331,892160) 
 counting_train_errors....................................

train1_NErrors= 62726/1.59869e+06 3.92359
Class01= 2761/1.53447e+06	0.179932
Class11= 59965/64222	93.3714

 counting_test_errors.........

test1_NErrors= 15855/415100 3.81956
Class01= 703/398952	0.176212
Class11= 15152/16148	93.8321

....................................
Epoch 1341 Error= 212405 0 (691436,888151) 
....................................
Epoch 1342 Error= 212454 0 (688924,897787) 
....................................
Epoch 1343 Error= 212346 0 (681413,886280) 
....................................
Epoch 1344 Error= 212452 0 (702070,894438) 
....................................
Epoch 1345 Error= 212384 0 (689909,896121) 
....................................
Epoch 1346 Error= 212323 0 (685615,888171) 
....................................
Epoch 1347 Error= 212418 0 (694116,891382) 
....................................
Epoch 1348 Error= 212492 0 (686190,898147) 
....................................
Epoch 1349 Error= 212381 0 (693612,889752) 
....................................
Epoch 1350 Error= 212459 0 (692542,903636) 
 counting_train_errors....................................

train1_NErrors= 62680/1.59869e+06 3.92071
Class01= 2631/1.53447e+06	0.17146
Class11= 60049/64222	93.5022

 counting_test_errors.........

test1_NErrors= 15841/415100 3.81619
Class01= 674/398952	0.168943
Class11= 15167/16148	93.9249

....................................
Epoch 1351 Error= 212351 0 (688596,890937) 
....................................
Epoch 1352 Error= 212362 0 (689097,894618) 
....................................
Epoch 1353 Error= 212292 0 (690223,890733) 
....................................
Epoch 1354 Error= 212409 0 (690252,895523) 
....................................
Epoch 1355 Error= 212417 0 (679014,899429) 
....................................
Epoch 1356 Error= 212394 0 (690156,897568) 
....................................
Epoch 1357 Error= 212340 0 (677859,882186) 
....................................
Epoch 1358 Error= 212429 0 (702058,909166) 
....................................
Epoch 1359 Error= 212379 0 (692866,904209) 
....................................
Epoch 1360 Error= 212421 0 (691973,899722) 
 counting_train_errors....................................

train1_NErrors= 62657/1.59869e+06 3.91928
Class01= 3574/1.53447e+06	0.232915
Class11= 59083/64222	91.9981

 counting_test_errors.........

test1_NErrors= 15858/415100 3.82028
Class01= 904/398952	0.226594
Class11= 14954/16148	92.6059

....................................
Epoch 1361 Error= 212327 0 (685724,884860) 
....................................
Epoch 1362 Error= 212410 0 (697737,885986) 
....................................
Epoch 1363 Error= 212402 0 (684611,894093) 
....................................
Epoch 1364 Error= 212361 0 (672321,885693) 
....................................
Epoch 1365 Error= 212480 0 (691278,884488) 
....................................
Epoch 1366 Error= 212335 0 (695018,888835) 
....................................
Epoch 1367 Error= 212297 0 (699026,900379) 
....................................
Epoch 1368 Error= 212349 0 (682971,882003) 
....................................
Epoch 1369 Error= 212415 0 (669665,886221) 
....................................
Epoch 1370 Error= 212221 0 (686447,895883) 
 counting_train_errors....................................

train1_NErrors= 62630/1.59869e+06 3.91759
Class01= 2474/1.53447e+06	0.161229
Class11= 60156/64222	93.6688

 counting_test_errors.........

test1_NErrors= 15853/415100 3.81908
Class01= 646/398952	0.161924
Class11= 15207/16148	94.1727

....................................
Epoch 1371 Error= 212328 0 (678921,897430) 
....................................
Epoch 1372 Error= 212447 0 (692098,888909) 
....................................
Epoch 1373 Error= 212333 0 (679923,887136) 
....................................
Epoch 1374 Error= 212304 0 (690835,890158) 
....................................
Epoch 1375 Error= 212270 0 (686252,899718) 
....................................
Epoch 1376 Error= 212401 0 (687623,890518) 
....................................
Epoch 1377 Error= 212365 0 (687190,898384) 
....................................
Epoch 1378 Error= 212224 0 (683926,893573) 
....................................
Epoch 1379 Error= 212233 0 (706667,900629) 
....................................
Epoch 1380 Error= 212419 0 (686327,886862) 
 counting_train_errors....................................

train1_NErrors= 62646/1.59869e+06 3.91859
Class01= 3237/1.53447e+06	0.210953
Class11= 59409/64222	92.5057

 counting_test_errors.........

test1_NErrors= 15858/415100 3.82028
Class01= 829/398952	0.207794
Class11= 15029/16148	93.0703

....................................
Epoch 1381 Error= 212304 0 (681018,879538) 
....................................
Epoch 1382 Error= 212319 0 (685419,891904) 
....................................
Epoch 1383 Error= 212438 0 (695816,891633) 
....................................
Epoch 1384 Error= 212248 0 (678811,897510) 
....................................
Epoch 1385 Error= 212298 0 (680290,884934) 
....................................
Epoch 1386 Error= 212283 0 (694639,881775) 
....................................
Epoch 1387 Error= 212302 0 (670384,901870) 
....................................
Epoch 1388 Error= 212296 0 (689405,893139) 
....................................
Epoch 1389 Error= 212235 0 (683829,882869) 
....................................
Epoch 1390 Error= 212348 0 (689341,886292) 
 counting_train_errors....................................

train1_NErrors= 62649/1.59869e+06 3.91878
Class01= 3103/1.53447e+06	0.20222
Class11= 59546/64222	92.719

 counting_test_errors.........

test1_NErrors= 15856/415100 3.8198
Class01= 795/398952	0.199272
Class11= 15061/16148	93.2685

....................................
Epoch 1391 Error= 212280 0 (674213,887792) 
....................................
Epoch 1392 Error= 212279 0 (682731,895090) 
....................................
Epoch 1393 Error= 212364 0 (684657,890477) 
....................................
Epoch 1394 Error= 212365 0 (684837,897407) 
....................................
Epoch 1395 Error= 212291 0 (683491,892593) 
....................................
Epoch 1396 Error= 212322 0 (693580,883309) 
....................................
Epoch 1397 Error= 212270 0 (695120,884170) 
....................................
Epoch 1398 Error= 212313 0 (684354,881370) 
....................................
Epoch 1399 Error= 212230 0 (707923,891621) 
....................................
Epoch 1400 Error= 212215 0 (678426,874945) 
 counting_train_errors....................................

train1_NErrors= 62647/1.59869e+06 3.91865
Class01= 2740/1.53447e+06	0.178564
Class11= 59907/64222	93.2811

 counting_test_errors.........

test1_NErrors= 15866/415100 3.82221
Class01= 725/398952	0.181726
Class11= 15141/16148	93.7639

....................................
Epoch 1401 Error= 212284 0 (673370,880230) 
....................................
Epoch 1402 Error= 212274 0 (692593,885568) 
....................................
Epoch 1403 Error= 212270 0 (682974,892192) 
....................................
Epoch 1404 Error= 212416 0 (674752,884601) 
....................................
Epoch 1405 Error= 212248 0 (694220,890076) 
....................................
Epoch 1406 Error= 212297 0 (695536,868264) 
....................................
Epoch 1407 Error= 213333 0 (2.86123e+06,876311) 
....................................
Epoch 1408 Error= 222240 0 (70740.1,761886) 
....................................
Epoch 1409 Error= 219357 0 (68739.7,811612) 
....................................
Epoch 1410 Error= 218400 0 (81204.9,833130) 
 counting_train_errors....................................

train1_NErrors= 63422/1.59869e+06 3.96713
Class01= 4541/1.53447e+06	0.295934
Class11= 58881/64222	91.6835

 counting_test_errors.........

test1_NErrors= 15996/415100 3.85353
Class01= 1126/398952	0.282239
Class11= 14870/16148	92.0857

....................................
Epoch 1411 Error= 217899 0 (107700,830633) 
....................................
Epoch 1412 Error= 217626 0 (132308,829917) 
....................................
Epoch 1413 Error= 217371 0 (151518,824159) 
....................................
Epoch 1414 Error= 217139 0 (223530,826362) 
....................................
Epoch 1415 Error= 217065 0 (171585,826577) 
....................................
Epoch 1416 Error= 216790 0 (213563,840531) 
....................................
Epoch 1417 Error= 216631 0 (246632,841711) 
....................................
Epoch 1418 Error= 216545 0 (275180,856596) 
....................................
Epoch 1419 Error= 216311 0 (268462,843794) 
....................................
Epoch 1420 Error= 216248 0 (283118,856993) 
 counting_train_errors....................................

train1_NErrors= 62981/1.59869e+06 3.93954
Class01= 2974/1.53447e+06	0.193813
Class11= 60007/64222	93.4368

 counting_test_errors.........

test1_NErrors= 15897/415100 3.82968
Class01= 727/398952	0.182227
Class11= 15170/16148	93.9435

....................................
Epoch 1421 Error= 216214 0 (299173,846771) 
....................................
Epoch 1422 Error= 216041 0 (302138,858831) 
....................................
Epoch 1423 Error= 215968 0 (300534,859710) 
....................................
Epoch 1424 Error= 215880 0 (301568,865471) 
....................................
Epoch 1425 Error= 215843 0 (305678,871294) 
....................................
Epoch 1426 Error= 215770 0 (305886,863963) 
....................................
Epoch 1427 Error= 215677 0 (319746,858424) 
....................................
Epoch 1428 Error= 215629 0 (317601,874679) 
....................................
Epoch 1429 Error= 215644 0 (316517,870488) 
....................................
Epoch 1430 Error= 215561 0 (320926,868705) 
 counting_train_errors....................................

train1_NErrors= 63018/1.59869e+06 3.94186
Class01= 3079/1.53447e+06	0.200656
Class11= 59939/64222	93.3309

 counting_test_errors.........

test1_NErrors= 15859/415100 3.82053
Class01= 730/398952	0.182979
Class11= 15129/16148	93.6896

....................................
Epoch 1431 Error= 215533 0 (318634,879643) 
....................................
Epoch 1432 Error= 215566 0 (322565,866456) 
....................................
Epoch 1433 Error= 215444 0 (328790,870720) 
....................................
Epoch 1434 Error= 215360 0 (328807,874053) 
....................................
Epoch 1435 Error= 215427 0 (331565,875376) 
....................................
Epoch 1436 Error= 215292 0 (331884,887323) 
....................................
Epoch 1437 Error= 215282 0 (339443,874902) 
....................................
Epoch 1438 Error= 215242 0 (336513,879551) 
....................................
Epoch 1439 Error= 215172 0 (336691,872682) 
....................................
Epoch 1440 Error= 215108 0 (339097,900776) 
 counting_train_errors....................................

train1_NErrors= 62911/1.59869e+06 3.93516
Class01= 1920/1.53447e+06	0.125125
Class11= 60991/64222	94.969

 counting_test_errors.........

test1_NErrors= 15861/415100 3.82101
Class01= 454/398952	0.113798
Class11= 15407/16148	95.4112

....................................
Epoch 1441 Error= 215192 0 (342520,887786) 
....................................
Epoch 1442 Error= 215203 0 (347643,873393) 
....................................
Epoch 1443 Error= 215122 0 (348828,889145) 
....................................
Epoch 1444 Error= 215152 0 (351331,881750) 
....................................
Epoch 1445 Error= 215050 0 (348003,890049) 
....................................
Epoch 1446 Error= 215031 0 (350271,890564) 
....................................
Epoch 1447 Error= 215076 0 (356051,882296) 
....................................
Epoch 1448 Error= 214940 0 (353432,889366) 
....................................
Epoch 1449 Error= 214975 0 (362062,882374) 
....................................
Epoch 1450 Error= 214899 0 (359598,894154) 
 counting_train_errors....................................

train1_NErrors= 62915/1.59869e+06 3.93541
Class01= 1744/1.53447e+06	0.113655
Class11= 61171/64222	95.2493

 counting_test_errors.........

test1_NErrors= 15847/415100 3.81763
Class01= 414/398952	0.103772
Class11= 15433/16148	95.5722

....................................
Epoch 1451 Error= 214926 0 (356349,882965) 
....................................
Epoch 1452 Error= 214934 0 (359603,888346) 
....................................
Epoch 1453 Error= 214845 0 (370386,884174) 
....................................
Epoch 1454 Error= 214830 0 (370599,897068) 
....................................
Epoch 1455 Error= 214785 0 (367247,884808) 
....................................
Epoch 1456 Error= 214795 0 (372484,881660) 
....................................
Epoch 1457 Error= 214723 0 (370453,902263) 
....................................
Epoch 1458 Error= 214760 0 (367140,896689) 
....................................
Epoch 1459 Error= 214728 0 (376069,878026) 
....................................
Epoch 1460 Error= 214667 0 (379618,888647) 
 counting_train_errors....................................

train1_NErrors= 63208/1.59869e+06 3.95374
Class01= 4758/1.53447e+06	0.310075
Class11= 58450/64222	91.0124

 counting_test_errors.........

test1_NErrors= 15924/415100 3.83618
Class01= 1167/398952	0.292516
Class11= 14757/16148	91.3859

....................................
Epoch 1461 Error= 214691 0 (377970,895430) 
....................................
Epoch 1462 Error= 214689 0 (378605,888672) 
....................................
Epoch 1463 Error= 214662 0 (378549,891136) 
....................................
Epoch 1464 Error= 214615 0 (383867,888174) 
....................................
Epoch 1465 Error= 214577 0 (384620,889182) 
....................................
Epoch 1466 Error= 214603 0 (388650,895474) 
....................................
Epoch 1467 Error= 214543 0 (388226,892617) 
....................................
Epoch 1468 Error= 214558 0 (391170,901764) 
....................................
Epoch 1469 Error= 214524 0 (393394,896001) 
....................................
Epoch 1470 Error= 214496 0 (400592,895222) 
 counting_train_errors....................................

train1_NErrors= 62836/1.59869e+06 3.93047
Class01= 2604/1.53447e+06	0.169701
Class11= 60232/64222	93.7872

 counting_test_errors.........

test1_NErrors= 15800/415100 3.80631
Class01= 621/398952	0.155658
Class11= 15179/16148	93.9993

....................................
Epoch 1471 Error= 214498 0 (386662,900831) 
....................................
Epoch 1472 Error= 214517 0 (395742,906195) 
....................................
Epoch 1473 Error= 214424 0 (398206,897427) 
....................................
Epoch 1474 Error= 214440 0 (404553,888825) 
....................................
Epoch 1475 Error= 214359 0 (402370,897084) 
....................................
Epoch 1476 Error= 214436 0 (411452,902336) 
....................................
Epoch 1477 Error= 214274 0 (411862,915200) 
....................................
Epoch 1478 Error= 214285 0 (417381,908729) 
....................................
Epoch 1479 Error= 214374 0 (423760,896280) 
....................................
Epoch 1480 Error= 214247 0 (424333,909049) 
 counting_train_errors....................................

train1_NErrors= 62869/1.59869e+06 3.93254
Class01= 1728/1.53447e+06	0.112612
Class11= 61141/64222	95.2026

 counting_test_errors.........

test1_NErrors= 15830/415100 3.81354
Class01= 420/398952	0.105276
Class11= 15410/16148	95.4298

....................................
Epoch 1481 Error= 214310 0 (424744,902334) 
....................................
Epoch 1482 Error= 214234 0 (423127,903352) 
....................................
Epoch 1483 Error= 214251 0 (436558,897175) 
....................................
Epoch 1484 Error= 214247 0 (435064,919463) 
....................................
Epoch 1485 Error= 214215 0 (440674,903322) 
....................................
Epoch 1486 Error= 214243 0 (442715,902618) 
....................................
Epoch 1487 Error= 214220 0 (447425,917474) 
....................................
Epoch 1488 Error= 214151 0 (458138,897138) 
....................................
Epoch 1489 Error= 214174 0 (455903,897626) 
....................................
Epoch 1490 Error= 214097 0 (467187,900596) 
 counting_train_errors....................................

train1_NErrors= 62896/1.59869e+06 3.93423
Class01= 1804/1.53447e+06	0.117565
Class11= 61092/64222	95.1263

 counting_test_errors.........

test1_NErrors= 15859/415100 3.82053
Class01= 446/398952	0.111793
Class11= 15413/16148	95.4484

....................................
Epoch 1491 Error= 214094 0 (460842,917467) 
....................................
Epoch 1492 Error= 214053 0 (482269,925152) 
....................................
Epoch 1493 Error= 214081 0 (480448,915726) 
....................................
Epoch 1494 Error= 214113 0 (479209,898546) 
....................................
Epoch 1495 Error= 214084 0 (487726,903747) 
....................................
Epoch 1496 Error= 214039 0 (494868,906133) 
....................................
Epoch 1497 Error= 214046 0 (493486,916240) 
....................................
Epoch 1498 Error= 213994 0 (503903,909715) 
....................................
Epoch 1499 Error= 213978 0 (505821,909897) 
....................................
Epoch 1500 Error= 213956 0 (503782,915560) 
 counting_train_errors....................................

train1_NErrors= 62884/1.59869e+06 3.93348
Class01= 3555/1.53447e+06	0.231677
Class11= 59329/64222	92.3811

 counting_test_errors.........

test1_NErrors= 15861/415100 3.82101
Class01= 894/398952	0.224087
Class11= 14967/16148	92.6864

....................................
Epoch 1501 Error= 213976 0 (516039,907280) 
....................................
Epoch 1502 Error= 213988 0 (522642,914087) 
....................................
Epoch 1503 Error= 213944 0 (519459,926864) 
....................................
Epoch 1504 Error= 213932 0 (529461,919131) 
....................................
Epoch 1505 Error= 213926 0 (529688,922151) 
....................................
Epoch 1506 Error= 213935 0 (527491,911730) 
....................................
Epoch 1507 Error= 213956 0 (545063,907401) 
....................................
Epoch 1508 Error= 213848 0 (541460,914827) 
....................................
Epoch 1509 Error= 213892 0 (541676,915375) 
....................................
Epoch 1510 Error= 213870 0 (550052,934515) 
 counting_train_errors....................................

train1_NErrors= 63091/1.59869e+06 3.94642
Class01= 1037/1.53447e+06	0.0675805
Class11= 62054/64222	96.6242

 counting_test_errors.........

test1_NErrors= 15859/415100 3.82053
Class01= 228/398952	0.0571497
Class11= 15631/16148	96.7984

....................................
Epoch 1511 Error= 213872 0 (553342,920478) 
....................................
Epoch 1512 Error= 213831 0 (554822,926158) 
....................................
Epoch 1513 Error= 213853 0 (561334,912293) 
....................................
Epoch 1514 Error= 213809 0 (575560,927937) 
....................................
Epoch 1515 Error= 213836 0 (560179,908106) 
....................................
Epoch 1516 Error= 213835 0 (565624,910174) 
....................................
Epoch 1517 Error= 213751 0 (574039,904445) 
....................................
Epoch 1518 Error= 213762 0 (576865,915657) 
....................................
Epoch 1519 Error= 213746 0 (579328,918709) 
....................................
Epoch 1520 Error= 213689 0 (571944,932281) 
 counting_train_errors....................................

train1_NErrors= 62862/1.59869e+06 3.9321
Class01= 3088/1.53447e+06	0.201243
Class11= 59774/64222	93.074

 counting_test_errors.........

test1_NErrors= 15853/415100 3.81908
Class01= 768/398952	0.192504
Class11= 15085/16148	93.4171

....................................
Epoch 1521 Error= 213757 0 (582172,922383) 
....................................
Epoch 1522 Error= 213689 0 (591559,923058) 
....................................
Epoch 1523 Error= 213699 0 (599776,923781) 
....................................
Epoch 1524 Error= 213730 0 (589521,921219) 
....................................
Epoch 1525 Error= 213699 0 (609639,939659) 
....................................
Epoch 1526 Error= 213657 0 (602224,925273) 
....................................
Epoch 1527 Error= 213712 0 (607506,929768) 
....................................
Epoch 1528 Error= 213619 0 (601081,915628) 
....................................
Epoch 1529 Error= 213601 0 (613427,924551) 
....................................
Epoch 1530 Error= 213613 0 (614572,926213) 
 counting_train_errors....................................

train1_NErrors= 62873/1.59869e+06 3.93279
Class01= 1583/1.53447e+06	0.103163
Class11= 61290/64222	95.4346

 counting_test_errors.........

test1_NErrors= 15845/415100 3.81715
Class01= 391/398952	0.0980068
Class11= 15454/16148	95.7023

....................................
Epoch 1531 Error= 213666 0 (623566,922708) 
....................................
Epoch 1532 Error= 213551 0 (614344,927993) 
....................................
Epoch 1533 Error= 213590 0 (621318,928626) 
....................................
Epoch 1534 Error= 213644 0 (632875,934143) 
....................................
Epoch 1535 Error= 213676 0 (633894,912225) 
....................................
Epoch 1536 Error= 213711 0 (615116,922121) 
....................................
Epoch 1537 Error= 213577 0 (637346,929569) 
....................................
Epoch 1538 Error= 213535 0 (637082,923209) 
....................................
Epoch 1539 Error= 213549 0 (619531,936609) 
....................................
Epoch 1540 Error= 213579 0 (633302,933263) 
 counting_train_errors....................................

train1_NErrors= 62864/1.59869e+06 3.93222
Class01= 1653/1.53447e+06	0.107725
Class11= 61211/64222	95.3116

 counting_test_errors.........

test1_NErrors= 15867/415100 3.82245
Class01= 414/398952	0.103772
Class11= 15453/16148	95.6961

....................................
Epoch 1541 Error= 213568 0 (626154,924793) 
....................................
Epoch 1542 Error= 213624 0 (640326,924916) 
....................................
Epoch 1543 Error= 213570 0 (631050,934220) 
....................................
Epoch 1544 Error= 213564 0 (628369,939709) 
....................................
Epoch 1545 Error= 213532 0 (635374,930756) 
....................................
Epoch 1546 Error= 213488 0 (641666,930179) 
....................................
Epoch 1547 Error= 213487 0 (642970,925888) 
....................................
Epoch 1548 Error= 213527 0 (631846,957040) 
....................................
Epoch 1549 Error= 213438 0 (663411,925519) 
....................................
Epoch 1550 Error= 213508 0 (642544,934502) 
 counting_train_errors....................................

train1_NErrors= 62810/1.59869e+06 3.92885
Class01= 2391/1.53447e+06	0.15582
Class11= 60419/64222	94.0784

 counting_test_errors.........

test1_NErrors= 15834/415100 3.8145
Class01= 597/398952	0.149642
Class11= 15237/16148	94.3584

....................................
Epoch 1551 Error= 213488 0 (647895,925739) 
....................................
Epoch 1552 Error= 213471 0 (635261,916645) 
....................................
Epoch 1553 Error= 213448 0 (644976,921334) 
....................................
Epoch 1554 Error= 213460 0 (657645,935930) 
....................................
Epoch 1555 Error= 213459 0 (654920,928184) 
....................................
Epoch 1556 Error= 213432 0 (643846,935013) 
....................................
Epoch 1557 Error= 213464 0 (662413,931635) 
....................................
Epoch 1558 Error= 213429 0 (648302,930196) 
....................................
Epoch 1559 Error= 213446 0 (665127,926429) 
....................................
Epoch 1560 Error= 213371 0 (667368,935154) 
 counting_train_errors....................................

train1_NErrors= 62824/1.59869e+06 3.92972
Class01= 2010/1.53447e+06	0.13099
Class11= 60814/64222	94.6934

 counting_test_errors.........

test1_NErrors= 15841/415100 3.81619
Class01= 500/398952	0.125328
Class11= 15341/16148	95.0025

....................................
Epoch 1561 Error= 213364 0 (649653,942514) 
....................................
Epoch 1562 Error= 213383 0 (657480,934662) 
....................................
Epoch 1563 Error= 213376 0 (669036,946789) 
....................................
Epoch 1564 Error= 213394 0 (655401,929047) 
....................................
Epoch 1565 Error= 213455 0 (667237,946689) 
....................................
Epoch 1566 Error= 213392 0 (659035,937061) 
....................................
Epoch 1567 Error= 213349 0 (667940,945646) 
....................................
Epoch 1568 Error= 213432 0 (657774,928732) 
....................................
Epoch 1569 Error= 213269 0 (660027,944587) 
....................................
Epoch 1570 Error= 213327 0 (668870,933290) 
 counting_train_errors....................................

train1_NErrors= 62788/1.59869e+06 3.92747
Class01= 2487/1.53447e+06	0.162076
Class11= 60301/64222	93.8946

 counting_test_errors.........

test1_NErrors= 15826/415100 3.81258
Class01= 605/398952	0.151647
Class11= 15221/16148	94.2594

....................................
Epoch 1571 Error= 213347 0 (665291,946784) 
....................................
Epoch 1572 Error= 213375 0 (662039,944106) 
....................................
Epoch 1573 Error= 213322 0 (672398,934348) 
....................................
Epoch 1574 Error= 213278 0 (658363,938275) 
....................................
Epoch 1575 Error= 213397 0 (662079,933707) 
....................................
Epoch 1576 Error= 213325 0 (667241,931649) 
....................................
Epoch 1577 Error= 213276 0 (678785,946443) 
....................................
Epoch 1578 Error= 213258 0 (674280,938684) 
....................................
Epoch 1579 Error= 213397 0 (666959,935017) 
....................................
Epoch 1580 Error= 213295 0 (658541,938776) 
 counting_train_errors....................................

train1_NErrors= 62804/1.59869e+06 3.92847
Class01= 3430/1.53447e+06	0.223531
Class11= 59374/64222	92.4512

 counting_test_errors.........

test1_NErrors= 15891/415100 3.82823
Class01= 877/398952	0.219826
Class11= 15014/16148	92.9775

....................................
Epoch 1581 Error= 213308 0 (667717,955639) 
....................................
Epoch 1582 Error= 213258 0 (656072,935437) 
....................................
Epoch 1583 Error= 213403 0 (667433,929553) 
....................................
Epoch 1584 Error= 213251 0 (673365,936986) 
....................................
Epoch 1585 Error= 213309 0 (656357,938261) 
....................................
Epoch 1586 Error= 213253 0 (662485,952031) 
....................................
Epoch 1587 Error= 213266 0 (675126,934454) 
....................................
Epoch 1588 Error= 213217 0 (658971,950778) 
....................................
Epoch 1589 Error= 213220 0 (670900,942952) 
....................................
Epoch 1590 Error= 213241 0 (673225,924917) 
 counting_train_errors....................................

train1_NErrors= 62803/1.59869e+06 3.92841
Class01= 2972/1.53447e+06	0.193683
Class11= 59831/64222	93.1628

 counting_test_errors.........

test1_NErrors= 15839/415100 3.81571
Class01= 739/398952	0.185235
Class11= 15100/16148	93.51

....................................
Epoch 1591 Error= 213266 0 (657263,945551) 
....................................
Epoch 1592 Error= 213273 0 (666806,940100) 
....................................
Epoch 1593 Error= 213271 0 (663575,945710) 
....................................
Epoch 1594 Error= 213238 0 (662454,942310) 
....................................
Epoch 1595 Error= 213175 0 (662665,938572) 
....................................
Epoch 1596 Error= 213181 0 (674381,944207) 
....................................
Epoch 1597 Error= 213199 0 (668762,942940) 
....................................
Epoch 1598 Error= 213144 0 (658089,945176) 
....................................
Epoch 1599 Error= 213290 0 (672077,951675) 
....................................
Epoch 1600 Error= 213244 0 (667636,947700) 
 counting_train_errors....................................

train1_NErrors= 62868/1.59869e+06 3.93247
Class01= 1807/1.53447e+06	0.117761
Class11= 61061/64222	95.078

 counting_test_errors.........

test1_NErrors= 15848/415100 3.81788
Class01= 446/398952	0.111793
Class11= 15402/16148	95.3802

....................................
Epoch 1601 Error= 213236 0 (670136,974891) 
....................................
Epoch 1602 Error= 213252 0 (669563,939421) 
....................................
Epoch 1603 Error= 213219 0 (676579,932319) 
....................................
Epoch 1604 Error= 213184 0 (677129,939207) 
....................................
Epoch 1605 Error= 213150 0 (661016,940429) 
....................................
Epoch 1606 Error= 213152 0 (671658,944629) 
....................................
Epoch 1607 Error= 213096 0 (670177,955600) 
....................................
Epoch 1608 Error= 213207 0 (659216,940562) 
....................................
Epoch 1609 Error= 213098 0 (662452,937029) 
....................................
Epoch 1610 Error= 213075 0 (675778,946902) 
 counting_train_errors....................................

train1_NErrors= 62790/1.59869e+06 3.9276
Class01= 2635/1.53447e+06	0.171721
Class11= 60155/64222	93.6673

 counting_test_errors.........

test1_NErrors= 15847/415100 3.81763
Class01= 665/398952	0.166687
Class11= 15182/16148	94.0178

....................................
Epoch 1611 Error= 213200 0 (670760,958413) 
....................................
Epoch 1612 Error= 213106 0 (670448,930608) 
....................................
Epoch 1613 Error= 213095 0 (671014,933423) 
....................................
Epoch 1614 Error= 213225 0 (669161,941500) 
....................................
Epoch 1615 Error= 213134 0 (685489,958249) 
....................................
Epoch 1616 Error= 213083 0 (680664,950832) 
....................................
Epoch 1617 Error= 213066 0 (676326,954148) 
....................................
Epoch 1618 Error= 213106 0 (674192,941390) 
....................................
Epoch 1619 Error= 213034 0 (682088,940934) 
....................................
Epoch 1620 Error= 213055 0 (672644,951602) 
 counting_train_errors....................................

train1_NErrors= 62754/1.59869e+06 3.92534
Class01= 2158/1.53447e+06	0.140635
Class11= 60596/64222	94.354

 counting_test_errors.........

test1_NErrors= 15839/415100 3.81571
Class01= 541/398952	0.135605
Class11= 15298/16148	94.7362

....................................
Epoch 1621 Error= 213122 0 (666503,948687) 
....................................
Epoch 1622 Error= 213102 0 (669956,947229) 
....................................
Epoch 1623 Error= 213130 0 (672079,941041) 
....................................
Epoch 1624 Error= 213061 0 (660271,952042) 
....................................
Epoch 1625 Error= 213190 0 (672637,940334) 
....................................
Epoch 1626 Error= 213047 0 (667712,948382) 
....................................
Epoch 1627 Error= 213044 0 (669832,931182) 
....................................
Epoch 1628 Error= 213067 0 (672791,952636) 
....................................
Epoch 1629 Error= 212991 0 (674182,949924) 
....................................
Epoch 1630 Error= 213071 0 (670215,954137) 
 counting_train_errors....................................

train1_NErrors= 62870/1.59869e+06 3.9326
Class01= 4167/1.53447e+06	0.27156
Class11= 58703/64222	91.4064

 counting_test_errors.........

test1_NErrors= 15852/415100 3.81884
Class01= 1036/398952	0.25968
Class11= 14816/16148	91.7513

....................................
Epoch 1631 Error= 213075 0 (678107,941529) 
....................................
Epoch 1632 Error= 213093 0 (669361,947041) 
....................................
Epoch 1633 Error= 212980 0 (674970,941649) 
....................................
Epoch 1634 Error= 213024 0 (683722,938260) 
....................................
Epoch 1635 Error= 213018 0 (681372,953497) 
....................................
Epoch 1636 Error= 213140 0 (670544,949613) 
....................................
Epoch 1637 Error= 212979 0 (668334,948719) 
....................................
Epoch 1638 Error= 213007 0 (669451,944777) 
....................................
Epoch 1639 Error= 213014 0 (672379,940768) 
....................................
Epoch 1640 Error= 212989 0 (673428,941442) 
 counting_train_errors....................................

train1_NErrors= 62777/1.59869e+06 3.92678
Class01= 2647/1.53447e+06	0.172503
Class11= 60130/64222	93.6284

 counting_test_errors.........

test1_NErrors= 15849/415100 3.81812
Class01= 663/398952	0.166185
Class11= 15186/16148	94.0426

....................................
Epoch 1641 Error= 213029 0 (679274,943994) 
....................................
Epoch 1642 Error= 212976 0 (672602,939767) 
....................................
Epoch 1643 Error= 212937 0 (674979,967707) 
....................................
Epoch 1644 Error= 212968 0 (675665,948410) 
....................................
Epoch 1645 Error= 213032 0 (674380,941403) 
....................................
Epoch 1646 Error= 212954 0 (668200,954893) 
....................................
Epoch 1647 Error= 212959 0 (671854,952065) 
....................................
Epoch 1648 Error= 212998 0 (672498,945078) 
....................................
Epoch 1649 Error= 212950 0 (672882,945822) 
....................................
Epoch 1650 Error= 213001 0 (679322,936716) 
 counting_train_errors....................................

train1_NErrors= 62801/1.59869e+06 3.92828
Class01= 2174/1.53447e+06	0.141678
Class11= 60627/64222	94.4022

 counting_test_errors.........

test1_NErrors= 15863/415100 3.82149
Class01= 558/398952	0.139866
Class11= 15305/16148	94.7795

....................................
Epoch 1651 Error= 212975 0 (677181,944024) 
....................................
Epoch 1652 Error= 212911 0 (672922,954781) 
....................................
Epoch 1653 Error= 212988 0 (678327,950770) 
....................................
Epoch 1654 Error= 212905 0 (672296,945798) 
....................................
Epoch 1655 Error= 212874 0 (668580,949876) 
....................................
Epoch 1656 Error= 212883 0 (673303,943296) 
....................................
Epoch 1657 Error= 212961 0 (676062,955976) 
....................................
Epoch 1658 Error= 212861 0 (677156,946334) 
....................................
Epoch 1659 Error= 212905 0 (679982,943224) 
....................................
Epoch 1660 Error= 212946 0 (676367,954645) 
 counting_train_errors....................................

train1_NErrors= 62829/1.59869e+06 3.93004
Class01= 1609/1.53447e+06	0.104857
Class11= 61220/64222	95.3256

 counting_test_errors.........

test1_NErrors= 15869/415100 3.82293
Class01= 402/398952	0.100764
Class11= 15467/16148	95.7828

....................................
Epoch 1661 Error= 212916 0 (670297,931988) 
....................................
Epoch 1662 Error= 212928 0 (669504,951235) 
....................................
Epoch 1663 Error= 212878 0 (662616,944535) 
....................................
Epoch 1664 Error= 212971 0 (673097,948060) 
....................................
Epoch 1665 Error= 212879 0 (665141,938723) 
....................................
Epoch 1666 Error= 212862 0 (673304,950054) 
....................................
Epoch 1667 Error= 212901 0 (676741,954813) 
....................................
Epoch 1668 Error= 212965 0 (669192,948908) 
....................................
Epoch 1669 Error= 212916 0 (675181,960619) 
....................................
Epoch 1670 Error= 212896 0 (670985,950242) 
 counting_train_errors....................................

train1_NErrors= 62831/1.59869e+06 3.93016
Class01= 3830/1.53447e+06	0.249598
Class11= 59001/64222	91.8704

 counting_test_errors.........

test1_NErrors= 15877/415100 3.82486
Class01= 964/398952	0.241633
Class11= 14913/16148	92.352

....................................
Epoch 1671 Error= 212859 0 (681521,945967) 
....................................
Epoch 1672 Error= 212895 0 (671823,936261) 
....................................
Epoch 1673 Error= 212869 0 (676960,933628) 
....................................
Epoch 1674 Error= 212862 0 (673200,942419) 
....................................
Epoch 1675 Error= 212886 0 (673107,950241) 
....................................
Epoch 1676 Error= 212874 0 (676463,963211) 
....................................
Epoch 1677 Error= 212831 0 (670253,931273) 
....................................
Epoch 1678 Error= 212902 0 (666218,949219) 
....................................
Epoch 1679 Error= 212856 0 (675045,950973) 
....................................
Epoch 1680 Error= 212922 0 (665911,954104) 
 counting_train_errors....................................

train1_NErrors= 62784/1.59869e+06 3.92722
Class01= 2137/1.53447e+06	0.139267
Class11= 60647/64222	94.4334

 counting_test_errors.........

test1_NErrors= 15864/415100 3.82173
Class01= 541/398952	0.135605
Class11= 15323/16148	94.891

....................................
Epoch 1681 Error= 212798 0 (678853,949489) 
....................................
Epoch 1682 Error= 212745 0 (664240,953400) 
....................................
Epoch 1683 Error= 212814 0 (675481,945313) 
....................................
Epoch 1684 Error= 212763 0 (671190,938074) 
....................................
Epoch 1685 Error= 212886 0 (674262,965304) 
....................................
Epoch 1686 Error= 212746 0 (671283,946276) 
....................................
Epoch 1687 Error= 212755 0 (671417,942479) 
....................................
Epoch 1688 Error= 212769 0 (683559,966083) 
....................................
Epoch 1689 Error= 212796 0 (668761,948385) 
....................................
Epoch 1690 Error= 212770 0 (676861,950379) 
 counting_train_errors....................................

train1_NErrors= 62881/1.59869e+06 3.93329
Class01= 1553/1.53447e+06	0.101208
Class11= 61328/64222	95.4938

 counting_test_errors.........

test1_NErrors= 15861/415100 3.82101
Class01= 398/398952	0.0997614
Class11= 15463/16148	95.758

....................................
Epoch 1691 Error= 212797 0 (675091,948420) 
....................................
Epoch 1692 Error= 212765 0 (678358,951662) 
....................................
Epoch 1693 Error= 212810 0 (672459,937900) 
....................................
Epoch 1694 Error= 212766 0 (676050,943577) 
....................................
Epoch 1695 Error= 212811 0 (667817,948885) 
....................................
Epoch 1696 Error= 212736 0 (672753,947946) 
....................................
Epoch 1697 Error= 212807 0 (665663,953667) 
....................................
Epoch 1698 Error= 212757 0 (678964,948577) 
....................................
Epoch 1699 Error= 212756 0 (671993,950167) 
....................................
Epoch 1700 Error= 212695 0 (669232,946460) 
 counting_train_errors....................................

train1_NErrors= 62812/1.59869e+06 3.92897
Class01= 2822/1.53447e+06	0.183908
Class11= 59990/64222	93.4104

 counting_test_errors.........

test1_NErrors= 15828/415100 3.81306
Class01= 696/398952	0.174457
Class11= 15132/16148	93.7082

....................................
Epoch 1701 Error= 212754 0 (663975,938561) 
....................................
Epoch 1702 Error= 212789 0 (669159,937091) 
....................................
Epoch 1703 Error= 212773 0 (660983,946352) 
....................................
Epoch 1704 Error= 212637 0 (670921,951485) 
....................................
Epoch 1705 Error= 212691 0 (680371,945523) 
....................................
Epoch 1706 Error= 212723 0 (669584,949470) 
....................................
Epoch 1707 Error= 212755 0 (678296,947662) 
....................................
Epoch 1708 Error= 212754 0 (654710,947374) 
....................................
Epoch 1709 Error= 212875 0 (663600,973316) 
....................................
Epoch 1710 Error= 212698 0 (670900,928055) 
 counting_train_errors....................................

train1_NErrors= 62723/1.59869e+06 3.9234
Class01= 2274/1.53447e+06	0.148195
Class11= 60449/64222	94.1251

 counting_test_errors.........

test1_NErrors= 15831/415100 3.81378
Class01= 573/398952	0.143626
Class11= 15258/16148	94.4885

....................................
Epoch 1711 Error= 212800 0 (664796,938688) 
....................................
Epoch 1712 Error= 212713 0 (658812,937462) 
....................................
Epoch 1713 Error= 212745 0 (666143,940644) 
....................................
Epoch 1714 Error= 212693 0 (667376,945361) 
....................................
Epoch 1715 Error= 212716 0 (662802,951832) 
....................................
Epoch 1716 Error= 212669 0 (661751,941397) 
....................................
Epoch 1717 Error= 212666 0 (673654,944510) 
....................................
Epoch 1718 Error= 212703 0 (669476,958552) 
....................................
Epoch 1719 Error= 212655 0 (671761,946161) 
....................................
Epoch 1720 Error= 212698 0 (667264,942603) 
 counting_train_errors....................................

train1_NErrors= 62773/1.59869e+06 3.92653
Class01= 3432/1.53447e+06	0.223661
Class11= 59341/64222	92.3998

 counting_test_errors.........

test1_NErrors= 15840/415100 3.81595
Class01= 847/398952	0.212306
Class11= 14993/16148	92.8474

....................................
Epoch 1721 Error= 212640 0 (661122,939576) 
....................................
Epoch 1722 Error= 212675 0 (678266,954555) 
....................................
Epoch 1723 Error= 212679 0 (661599,933652) 
....................................
Epoch 1724 Error= 212628 0 (655424,943731) 
....................................
Epoch 1725 Error= 212647 0 (664392,949237) 
....................................
Epoch 1726 Error= 212708 0 (670163,953285) 
....................................
Epoch 1727 Error= 212693 0 (660151,950180) 
....................................
Epoch 1728 Error= 212691 0 (661665,935741) 
....................................
Epoch 1729 Error= 212639 0 (668772,939979) 
....................................
Epoch 1730 Error= 212579 0 (659333,944939) 
 counting_train_errors....................................

train1_NErrors= 62784/1.59869e+06 3.92722
Class01= 2283/1.53447e+06	0.148781
Class11= 60501/64222	94.206

 counting_test_errors.........

test1_NErrors= 15852/415100 3.81884
Class01= 578/398952	0.14488
Class11= 15274/16148	94.5876

....................................
Epoch 1731 Error= 212632 0 (657949,947144) 
....................................
Epoch 1732 Error= 212604 0 (669039,942386) 
....................................
Epoch 1733 Error= 212686 0 (671719,938061) 
....................................
Epoch 1734 Error= 212573 0 (655456,948662) 
....................................
Epoch 1735 Error= 212577 0 (665847,941561) 
....................................
Epoch 1736 Error= 212667 0 (672220,959723) 
....................................
Epoch 1737 Error= 212615 0 (662484,940571) 
....................................
Epoch 1738 Error= 212558 0 (659816,928075) 
....................................
Epoch 1739 Error= 212700 0 (660172,953968) 
....................................
Epoch 1740 Error= 212578 0 (664037,944378) 
 counting_train_errors....................................

train1_NErrors= 62818/1.59869e+06 3.92935
Class01= 1896/1.53447e+06	0.123561
Class11= 60922/64222	94.8616

 counting_test_errors.........

test1_NErrors= 15836/415100 3.81498
Class01= 471/398952	0.118059
Class11= 15365/16148	95.1511

....................................
Epoch 1741 Error= 212612 0 (663356,946606) 
....................................
Epoch 1742 Error= 212549 0 (661783,931533) 
....................................
Epoch 1743 Error= 212576 0 (661194,944778) 
....................................
Epoch 1744 Error= 212599 0 (653202,939623) 
....................................
Epoch 1745 Error= 212619 0 (662971,943460) 
....................................
Epoch 1746 Error= 212520 0 (662210,954985) 
....................................
Epoch 1747 Error= 212579 0 (654691,943846) 
....................................
Epoch 1748 Error= 212589 0 (663014,948731) 
....................................
Epoch 1749 Error= 212547 0 (658533,942954) 
....................................
Epoch 1750 Error= 212505 0 (653556,947602) 
 counting_train_errors....................................

train1_NErrors= 62741/1.59869e+06 3.92453
Class01= 2767/1.53447e+06	0.180323
Class11= 59974/64222	93.3854

 counting_test_errors.........

test1_NErrors= 15818/415100 3.81065
Class01= 660/398952	0.165433
Class11= 15158/16148	93.8692

....................................
Epoch 1751 Error= 212552 0 (653706,935826) 
....................................
Epoch 1752 Error= 212513 0 (653729,943869) 
....................................
Epoch 1753 Error= 212597 0 (663897,947851) 
....................................
Epoch 1754 Error= 212587 0 (650889,940515) 
....................................
Epoch 1755 Error= 212559 0 (663377,948546) 
....................................
Epoch 1756 Error= 212594 0 (652077,940655) 
....................................
Epoch 1757 Error= 212540 0 (655926,940851) 
....................................
Epoch 1758 Error= 212603 0 (663627,938433) 
....................................
Epoch 1759 Error= 212551 0 (656564,958371) 
....................................
Epoch 1760 Error= 212536 0 (664034,957155) 
 counting_train_errors....................................

train1_NErrors= 62793/1.59869e+06 3.92778
Class01= 3970/1.53447e+06	0.258722
Class11= 58823/64222	91.5932

 counting_test_errors.........

test1_NErrors= 15868/415100 3.82269
Class01= 1000/398952	0.250657
Class11= 14868/16148	92.0733

....................................
Epoch 1761 Error= 212618 0 (653771,939609) 
....................................
Epoch 1762 Error= 212524 0 (650797,948971) 
....................................
Epoch 1763 Error= 212485 0 (665522,950791) 
....................................
Epoch 1764 Error= 212519 0 (654600,944884) 
....................................
Epoch 1765 Error= 212530 0 (657645,944991) 
....................................
Epoch 1766 Error= 212561 0 (648429,946123) 
....................................
Epoch 1767 Error= 212455 0 (656255,958126) 
....................................
Epoch 1768 Error= 212524 0 (656545,942884) 
....................................
Epoch 1769 Error= 212504 0 (649889,942818) 
....................................
Epoch 1770 Error= 212499 0 (644061,952116) 
 counting_train_errors....................................

train1_NErrors= 62803/1.59869e+06 3.92841
Class01= 1791/1.53447e+06	0.116718
Class11= 61012/64222	95.0017

 counting_test_errors.........

test1_NErrors= 15832/415100 3.81402
Class01= 447/398952	0.112044
Class11= 15385/16148	95.275

....................................
Epoch 1771 Error= 212496 0 (647156,948907) 
....................................
Epoch 1772 Error= 212486 0 (651944,963121) 
....................................
Epoch 1773 Error= 212418 0 (643873,952500) 
....................................
Epoch 1774 Error= 212555 0 (654184,938994) 
....................................
Epoch 1775 Error= 212398 0 (651652,944026) 
....................................
Epoch 1776 Error= 212479 0 (649951,932994) 
....................................
Epoch 1777 Error= 212477 0 (649051,952814) 
....................................
Epoch 1778 Error= 212438 0 (649567,945037) 
....................................
Epoch 1779 Error= 212459 0 (652308,933511) 
....................................
Epoch 1780 Error= 212461 0 (647863,949740) 
 counting_train_errors....................................

train1_NErrors= 62836/1.59869e+06 3.93047
Class01= 1628/1.53447e+06	0.106096
Class11= 61208/64222	95.3069

 counting_test_errors.........

test1_NErrors= 15827/415100 3.81282
Class01= 395/398952	0.0990094
Class11= 15432/16148	95.566

....................................
Epoch 1781 Error= 212499 0 (647429,954586) 
....................................
Epoch 1782 Error= 212494 0 (650406,943670) 
....................................
Epoch 1783 Error= 212389 0 (647760,943992) 
....................................
Epoch 1784 Error= 212469 0 (648850,944237) 
....................................
Epoch 1785 Error= 212476 0 (649856,952474) 
....................................
Epoch 1786 Error= 212433 0 (637339,953772) 
....................................
Epoch 1787 Error= 212471 0 (644634,938710) 
....................................
Epoch 1788 Error= 212478 0 (648272,963884) 
....................................
Epoch 1789 Error= 212468 0 (644128,957096) 
....................................
Epoch 1790 Error= 212432 0 (638956,951551) 
 counting_train_errors....................................

train1_NErrors= 62734/1.59869e+06 3.92409
Class01= 2766/1.53447e+06	0.180258
Class11= 59968/64222	93.3761

 counting_test_errors.........

test1_NErrors= 15844/415100 3.81691
Class01= 692/398952	0.173454
Class11= 15152/16148	93.8321

....................................
Epoch 1791 Error= 212423 0 (648735,926316) 
....................................
Epoch 1792 Error= 212328 0 (644943,942888) 
....................................
Epoch 1793 Error= 212452 0 (643679,941851) 
....................................
Epoch 1794 Error= 212417 0 (644136,962066) 
....................................
Epoch 1795 Error= 212446 0 (638545,942038) 
....................................
Epoch 1796 Error= 212496 0 (642683,933566) 
....................................
Epoch 1797 Error= 212433 0 (644496,953813) 
....................................
Epoch 1798 Error= 212393 0 (632109,945083) 
....................................
Epoch 1799 Error= 212452 0 (642963,933587) 
....................................
Epoch 1800 Error= 212407 0 (638958,944013) 
 counting_train_errors....................................

train1_NErrors= 62785/1.59869e+06 3.92728
Class01= 3548/1.53447e+06	0.231221
Class11= 59237/64222	92.2379

 counting_test_errors.........

test1_NErrors= 15855/415100 3.81956
Class01= 882/398952	0.221079
Class11= 14973/16148	92.7236

....................................
Epoch 1801 Error= 212308 0 (646751,952085) 
....................................
Epoch 1802 Error= 212407 0 (640089,946999) 
....................................
Epoch 1803 Error= 212380 0 (639369,952708) 
....................................
Epoch 1804 Error= 212374 0 (642940,950812) 
....................................
Epoch 1805 Error= 212410 0 (633173,941205) 
....................................
Epoch 1806 Error= 212416 0 (633272,940220) 
....................................
Epoch 1807 Error= 212410 0 (651043,947762) 
....................................
Epoch 1808 Error= 212421 0 (628835,942960) 
....................................
Epoch 1809 Error= 212322 0 (625619,936898) 
....................................
Epoch 1810 Error= 212378 0 (633991,950201) 
 counting_train_errors....................................

train1_NErrors= 62813/1.59869e+06 3.92903
Class01= 3427/1.53447e+06	0.223335
Class11= 59386/64222	92.4699

 counting_test_errors.........

test1_NErrors= 15881/415100 3.82583
Class01= 880/398952	0.220578
Class11= 15001/16148	92.897

....................................
Epoch 1811 Error= 212375 0 (636236,949591) 
....................................
Epoch 1812 Error= 212321 0 (635872,940595) 
....................................
Epoch 1813 Error= 212356 0 (630150,948250) 
....................................
Epoch 1814 Error= 212319 0 (632336,940116) 
....................................
Epoch 1815 Error= 212368 0 (628494,941063) 
....................................
Epoch 1816 Error= 212357 0 (641311,944406) 
....................................
Epoch 1817 Error= 212302 0 (632583,974935) 
....................................
Epoch 1818 Error= 212340 0 (628334,956243) 
....................................
Epoch 1819 Error= 212383 0 (642402,959458) 
....................................
Epoch 1820 Error= 212297 0 (625173,965389) 
 counting_train_errors....................................

train1_NErrors= 62758/1.59869e+06 3.92559
Class01= 3204/1.53447e+06	0.208802
Class11= 59554/64222	92.7315

 counting_test_errors.........

test1_NErrors= 15832/415100 3.81402
Class01= 793/398952	0.198771
Class11= 15039/16148	93.1323

....................................
Epoch 1821 Error= 212346 0 (624589,958591) 
....................................
Epoch 1822 Error= 212359 0 (625019,950511) 
....................................
Epoch 1823 Error= 212350 0 (632905,940322) 
....................................
Epoch 1824 Error= 212312 0 (626895,935869) 
....................................
Epoch 1825 Error= 212347 0 (623865,961594) 
....................................
Epoch 1826 Error= 212349 0 (628444,955062) 
....................................
Epoch 1827 Error= 212312 0 (622002,954771) 
....................................
Epoch 1828 Error= 212289 0 (623637,944138) 
....................................
Epoch 1829 Error= 212284 0 (631013,956748) 
....................................
Epoch 1830 Error= 212347 0 (627971,959060) 
 counting_train_errors....................................

train1_NErrors= 62747/1.59869e+06 3.92491
Class01= 3358/1.53447e+06	0.218838
Class11= 59389/64222	92.4745

 counting_test_errors.........

test1_NErrors= 15847/415100 3.81763
Class01= 854/398952	0.214061
Class11= 14993/16148	92.8474

....................................
Epoch 1831 Error= 212213 0 (622245,951584) 
....................................
Epoch 1832 Error= 212342 0 (624098,947433) 
....................................
Epoch 1833 Error= 212258 0 (620232,958451) 
....................................
Epoch 1834 Error= 212238 0 (619323,943238) 
....................................
Epoch 1835 Error= 212252 0 (631620,934652) 
....................................
Epoch 1836 Error= 212337 0 (625680,958146) 
....................................
Epoch 1837 Error= 212318 0 (626081,952565) 
....................................
Epoch 1838 Error= 212298 0 (621068,951394) 
....................................
Epoch 1839 Error= 212284 0 (625420,957611) 
....................................
Epoch 1840 Error= 212268 0 (617615,947490) 
 counting_train_errors....................................

train1_NErrors= 62733/1.59869e+06 3.92403
Class01= 2913/1.53447e+06	0.189838
Class11= 59820/64222	93.1457

 counting_test_errors.........

test1_NErrors= 15866/415100 3.82221
Class01= 748/398952	0.187491
Class11= 15118/16148	93.6215

....................................
Epoch 1841 Error= 212244 0 (619794,960251) 
....................................
Epoch 1842 Error= 212304 0 (628224,942383) 
....................................
Epoch 1843 Error= 212215 0 (614469,961977) 
....................................
Epoch 1844 Error= 212318 0 (621390,948382) 
....................................
Epoch 1845 Error= 212254 0 (632680,949967) 
....................................
Epoch 1846 Error= 212205 0 (617923,951210) 
....................................
Epoch 1847 Error= 212239 0 (613317,937152) 
....................................
Epoch 1848 Error= 212251 0 (628989,950602) 
....................................
Epoch 1849 Error= 212254 0 (617783,953981) 
....................................
Epoch 1850 Error= 212210 0 (621315,952499) 
 counting_train_errors....................................

train1_NErrors= 62796/1.59869e+06 3.92797
Class01= 2137/1.53447e+06	0.139267
Class11= 60659/64222	94.4521

 counting_test_errors.........

test1_NErrors= 15828/415100 3.81306
Class01= 545/398952	0.136608
Class11= 15283/16148	94.6433

....................................
Epoch 1851 Error= 212219 0 (615192,940315) 
....................................
Epoch 1852 Error= 212265 0 (621173,948040) 
....................................
Epoch 1853 Error= 212234 0 (615860,947036) 
....................................
Epoch 1854 Error= 212342 0 (611399,963275) 
....................................
Epoch 1855 Error= 212275 0 (620044,946456) 
....................................
Epoch 1856 Error= 212283 0 (613671,945933) 
....................................
Epoch 1857 Error= 212175 0 (611559,965094) 
....................................
Epoch 1858 Error= 212199 0 (616676,941522) 
....................................
Epoch 1859 Error= 212323 0 (616792,947370) 
....................................
Epoch 1860 Error= 212177 0 (611755,967634) 
 counting_train_errors....................................

train1_NErrors= 62718/1.59869e+06 3.92309
Class01= 2271/1.53447e+06	0.147999
Class11= 60447/64222	94.122

 counting_test_errors.........

test1_NErrors= 15822/415100 3.81161
Class01= 562/398952	0.140869
Class11= 15260/16148	94.5009

....................................
Epoch 1861 Error= 212224 0 (617530,967533) 
....................................
Epoch 1862 Error= 212223 0 (625373,948077) 
....................................
Epoch 1863 Error= 212188 0 (606623,956647) 
....................................
Epoch 1864 Error= 212227 0 (620560,950625) 
....................................
Epoch 1865 Error= 212212 0 (616644,962344) 
....................................
Epoch 1866 Error= 212210 0 (609443,945722) 
....................................
Epoch 1867 Error= 212218 0 (615339,971414) 
....................................
Epoch 1868 Error= 212195 0 (610715,963118) 
....................................
Epoch 1869 Error= 212252 0 (617498,943846) 
....................................
Epoch 1870 Error= 212213 0 (623448,978149) 
 counting_train_errors....................................

train1_NErrors= 62694/1.59869e+06 3.92159
Class01= 2759/1.53447e+06	0.179802
Class11= 59935/64222	93.3247

 counting_test_errors.........

test1_NErrors= 15869/415100 3.82293
Class01= 723/398952	0.181225
Class11= 15146/16148	93.7949

....................................
Epoch 1871 Error= 212131 0 (611528,948452) 
....................................
Epoch 1872 Error= 212199 0 (619615,962216) 
....................................
Epoch 1873 Error= 212185 0 (613173,961341) 
....................................
Epoch 1874 Error= 212137 0 (615190,955093) 
....................................
Epoch 1875 Error= 212128 0 (614781,951886) 
....................................
Epoch 1876 Error= 212161 0 (611494,970422) 
....................................
Epoch 1877 Error= 212189 0 (612280,955091) 
....................................
Epoch 1878 Error= 212152 0 (612705,959148) 
....................................
Epoch 1879 Error= 212208 0 (621797,949445) 
....................................
Epoch 1880 Error= 212166 0 (610249,950074) 
 counting_train_errors....................................

train1_NErrors= 62721/1.59869e+06 3.92328
Class01= 1992/1.53447e+06	0.129817
Class11= 60729/64222	94.5611

 counting_test_errors.........

test1_NErrors= 15831/415100 3.81378
Class01= 506/398952	0.126832
Class11= 15325/16148	94.9034

....................................
Epoch 1881 Error= 212164 0 (606129,945625) 
....................................
Epoch 1882 Error= 212171 0 (609842,953073) 
....................................
Epoch 1883 Error= 212131 0 (610874,963307) 
....................................
Epoch 1884 Error= 212166 0 (615708,962750) 
....................................
Epoch 1885 Error= 212167 0 (605437,957614) 
....................................
Epoch 1886 Error= 212151 0 (606670,957925) 
....................................
Epoch 1887 Error= 212155 0 (605399,958836) 
....................................
Epoch 1888 Error= 212218 0 (607662,963974) 
....................................
Epoch 1889 Error= 212098 0 (607149,959464) 
....................................
Epoch 1890 Error= 212110 0 (606939,961077) 
 counting_train_errors....................................

train1_NErrors= 62770/1.59869e+06 3.92634
Class01= 1955/1.53447e+06	0.127406
Class11= 60815/64222	94.695

 counting_test_errors.........

test1_NErrors= 15848/415100 3.81788
Class01= 490/398952	0.122822
Class11= 15358/16148	95.1078

....................................
Epoch 1891 Error= 212140 0 (606628,976473) 
....................................
Epoch 1892 Error= 212168 0 (607659,946533) 
....................................
Epoch 1893 Error= 212129 0 (610412,968026) 
....................................
Epoch 1894 Error= 212166 0 (612148,956531) 
....................................
Epoch 1895 Error= 212122 0 (605998,961333) 
....................................
Epoch 1896 Error= 212091 0 (605346,963741) 
....................................
Epoch 1897 Error= 212088 0 (613045,955090) 
....................................
Epoch 1898 Error= 212095 0 (620105,961003) 
....................................
Epoch 1899 Error= 212153 0 (603639,955116) 
....................................
Epoch 1900 Error= 212107 0 (614879,953949) 
 counting_train_errors....................................

train1_NErrors= 62692/1.59869e+06 3.92147
Class01= 3167/1.53447e+06	0.206391
Class11= 59525/64222	92.6863

 counting_test_errors.........

test1_NErrors= 15883/415100 3.82631
Class01= 835/398952	0.209298
Class11= 15048/16148	93.188

....................................
Epoch 1901 Error= 212073 0 (613058,964583) 
....................................
Epoch 1902 Error= 212134 0 (610418,950401) 
....................................
Epoch 1903 Error= 212088 0 (604158,961021) 
....................................
Epoch 1904 Error= 212096 0 (604872,975237) 
....................................
Epoch 1905 Error= 212084 0 (610544,954429) 
....................................
Epoch 1906 Error= 212061 0 (608738,960000) 
....................................
Epoch 1907 Error= 212119 0 (602871,956224) 
....................................
Epoch 1908 Error= 212127 0 (604536,975175) 
....................................
Epoch 1909 Error= 212102 0 (610110,958422) 
....................................
Epoch 1910 Error= 212086 0 (596758,980464) 
 counting_train_errors....................................

train1_NErrors= 62730/1.59869e+06 3.92384
Class01= 2608/1.53447e+06	0.169961
Class11= 60122/64222	93.6159

 counting_test_errors.........

test1_NErrors= 15873/415100 3.8239
Class01= 681/398952	0.170697
Class11= 15192/16148	94.0798

....................................
Epoch 1911 Error= 212046 0 (606170,968468) 
....................................
Epoch 1912 Error= 212123 0 (606521,968252) 
....................................
Epoch 1913 Error= 212192 0 (604682,977224) 
....................................
Epoch 1914 Error= 212118 0 (603776,958276) 
....................................
Epoch 1915 Error= 212083 0 (611401,953043) 
....................................
Epoch 1916 Error= 212001 0 (601805,973820) 
....................................
Epoch 1917 Error= 212141 0 (611037,957613) 
....................................
Epoch 1918 Error= 212058 0 (604520,960269) 
....................................
Epoch 1919 Error= 212082 0 (609185,956490) 
....................................
Epoch 1920 Error= 212010 0 (602954,975514) 
 counting_train_errors....................................

train1_NErrors= 62791/1.59869e+06 3.92766
Class01= 2919/1.53447e+06	0.190229
Class11= 59872/64222	93.2266

 counting_test_errors.........

test1_NErrors= 15877/415100 3.82486
Class01= 770/398952	0.193006
Class11= 15107/16148	93.5534

....................................
Epoch 1921 Error= 212078 0 (601838,952537) 
....................................
Epoch 1922 Error= 212075 0 (597979,979790) 
....................................
Epoch 1923 Error= 212066 0 (605080,959760) 
....................................
Epoch 1924 Error= 212075 0 (605718,946789) 
....................................
Epoch 1925 Error= 212086 0 (604413,969386) 
....................................
Epoch 1926 Error= 212034 0 (603032,980148) 
....................................
Epoch 1927 Error= 211996 0 (604703,964444) 
....................................
Epoch 1928 Error= 212093 0 (604757,963757) 
....................................
Epoch 1929 Error= 212076 0 (605730,951285) 
....................................
Epoch 1930 Error= 212079 0 (594900,972235) 
 counting_train_errors....................................

train1_NErrors= 62652/1.59869e+06 3.91896
Class01= 2482/1.53447e+06	0.16175
Class11= 60170/64222	93.6906

 counting_test_errors.........

test1_NErrors= 15886/415100 3.82703
Class01= 678/398952	0.169945
Class11= 15208/16148	94.1788

....................................
Epoch 1931 Error= 212087 0 (595182,979803) 
....................................
Epoch 1932 Error= 211955 0 (600140,977531) 
....................................
Epoch 1933 Error= 211993 0 (601785,972486) 
....................................
Epoch 1934 Error= 212090 0 (603977,966661) 
....................................
Epoch 1935 Error= 212089 0 (590261,969479) 
....................................
Epoch 1936 Error= 212001 0 (596122,959135) 
....................................
Epoch 1937 Error= 212097 0 (607078,964182) 
....................................
Epoch 1938 Error= 212046 0 (596963,987890) 
....................................
Epoch 1939 Error= 211973 0 (599545,960582) 
....................................
Epoch 1940 Error= 211981 0 (606289,964499) 
 counting_train_errors....................................

train1_NErrors= 62669/1.59869e+06 3.92003
Class01= 3025/1.53447e+06	0.197137
Class11= 59644/64222	92.8716

 counting_test_errors.........

test1_NErrors= 15888/415100 3.82751
Class01= 807/398952	0.20228
Class11= 15081/16148	93.3924

....................................
Epoch 1941 Error= 212067 0 (601766,952972) 
....................................
Epoch 1942 Error= 212100 0 (599748,966846) 
....................................
Epoch 1943 Error= 211991 0 (591369,963407) 
....................................
Epoch 1944 Error= 211950 0 (599290,965627) 
....................................
Epoch 1945 Error= 211970 0 (597742,970135) 
....................................
Epoch 1946 Error= 212006 0 (594971,972570) 
....................................
Epoch 1947 Error= 211960 0 (606010,961971) 
....................................
Epoch 1948 Error= 212027 0 (599656,973111) 
....................................
Epoch 1949 Error= 211982 0 (598793,968095) 
....................................
Epoch 1950 Error= 211903 0 (602367,967911) 
 counting_train_errors....................................

train1_NErrors= 62737/1.59869e+06 3.92428
Class01= 3173/1.53447e+06	0.206782
Class11= 59564/64222	92.747

 counting_test_errors.........

test1_NErrors= 15880/415100 3.82558
Class01= 832/398952	0.208546
Class11= 15048/16148	93.188

....................................
Epoch 1951 Error= 212024 0 (593768,966366) 
....................................
Epoch 1952 Error= 212003 0 (598343,973172) 
....................................
Epoch 1953 Error= 211979 0 (597740,965277) 
....................................
Epoch 1954 Error= 211987 0 (592759,970431) 
....................................
Epoch 1955 Error= 211950 0 (598812,974050) 
....................................
Epoch 1956 Error= 211970 0 (598370,966468) 
....................................
Epoch 1957 Error= 212012 0 (595679,976115) 
....................................
Epoch 1958 Error= 212053 0 (592005,970028) 
....................................
Epoch 1959 Error= 212027 0 (596494,958716) 
....................................
Epoch 1960 Error= 211965 0 (605615,984257) 
 counting_train_errors....................................

train1_NErrors= 62685/1.59869e+06 3.92103
Class01= 2234/1.53447e+06	0.145588
Class11= 60451/64222	94.1282

 counting_test_errors.........

test1_NErrors= 15847/415100 3.81763
Class01= 590/398952	0.147887
Class11= 15257/16148	94.4823

....................................
Epoch 1961 Error= 211983 0 (605217,972816) 
....................................
Epoch 1962 Error= 211950 0 (601724,979543) 
....................................
Epoch 1963 Error= 211965 0 (605135,969712) 
....................................
Epoch 1964 Error= 212035 0 (594067,962045) 
....................................
Epoch 1965 Error= 211911 0 (603188,976610) 
....................................
Epoch 1966 Error= 211993 0 (586827,955846) 
....................................
Epoch 1967 Error= 211957 0 (600441,967431) 
....................................
Epoch 1968 Error= 211989 0 (595155,965822) 
....................................
Epoch 1969 Error= 211990 0 (591570,962832) 
....................................
Epoch 1970 Error= 211982 0 (594052,963223) 
 counting_train_errors....................................

train1_NErrors= 62638/1.59869e+06 3.91809
Class01= 3396/1.53447e+06	0.221315
Class11= 59242/64222	92.2456

 counting_test_errors.........

test1_NErrors= 15872/415100 3.82366
Class01= 884/398952	0.221581
Class11= 14988/16148	92.8164

....................................
Epoch 1971 Error= 211918 0 (592581,977375) 
....................................
Epoch 1972 Error= 211978 0 (601601,1.00269e+06) 
....................................
Epoch 1973 Error= 211944 0 (595978,973193) 
....................................
Epoch 1974 Error= 211917 0 (596526,984281) 
....................................
Epoch 1975 Error= 211917 0 (591671,976092) 
....................................
Epoch 1976 Error= 211987 0 (597138,971158) 
....................................
Epoch 1977 Error= 211989 0 (593685,965734) 
....................................
Epoch 1978 Error= 211959 0 (593155,957476) 
....................................
Epoch 1979 Error= 211901 0 (598098,990939) 
....................................
Epoch 1980 Error= 211983 0 (598748,968392) 
 counting_train_errors....................................

train1_NErrors= 62762/1.59869e+06 3.92584
Class01= 4069/1.53447e+06	0.265174
Class11= 58693/64222	91.3908

 counting_test_errors.........

test1_NErrors= 15907/415100 3.83209
Class01= 1055/398952	0.264443
Class11= 14852/16148	91.9742

....................................
Epoch 1981 Error= 211921 0 (587490,964415) 
....................................
Epoch 1982 Error= 211931 0 (593214,987843) 
....................................
Epoch 1983 Error= 211873 0 (594567,965526) 
....................................
Epoch 1984 Error= 211995 0 (598513,960816) 
....................................
Epoch 1985 Error= 211911 0 (594152,966354) 
....................................
Epoch 1986 Error= 211930 0 (598693,988762) 
....................................
Epoch 1987 Error= 211893 0 (593807,976253) 
....................................
Epoch 1988 Error= 211898 0 (594290,970193) 
....................................
Epoch 1989 Error= 211950 0 (597006,985527) 
....................................
Epoch 1990 Error= 211917 0 (600003,976572) 
 counting_train_errors....................................

train1_NErrors= 62742/1.59869e+06 3.92459
Class01= 3022/1.53447e+06	0.196941
Class11= 59720/64222	92.9899

 counting_test_errors.........

test1_NErrors= 15903/415100 3.83113
Class01= 795/398952	0.199272
Class11= 15108/16148	93.5596

....................................
Epoch 1991 Error= 211917 0 (591561,971121) 
....................................
Epoch 1992 Error= 211841 0 (590383,980293) 
....................................
Epoch 1993 Error= 211903 0 (600029,962916) 
....................................
Epoch 1994 Error= 211829 0 (596340,972709) 
....................................
Epoch 1995 Error= 211854 0 (599869,984783) 
....................................
Epoch 1996 Error= 211922 0 (594835,967363) 
....................................
Epoch 1997 Error= 211927 0 (593425,989192) 
....................................
Epoch 1998 Error= 211864 0 (595609,979800) 
....................................
Epoch 1999 Error= 211833 0 (599012,968850) 
....................................
Epoch 2000 Error= 211840 0 (592835,973152) 
 counting_train_errors....................................

train1_NErrors= 62715/1.59869e+06 3.9229
Class01= 2570/1.53447e+06	0.167485
Class11= 60145/64222	93.6517

 counting_test_errors.........

test1_NErrors= 15872/415100 3.82366
Class01= 684/398952	0.171449
Class11= 15188/16148	94.055
