# Supplementary material for: Prediction of polyproline II secondary structure propensity in proteins
Source: R Soc Open Sci. 2020 Jan 15;7(1):191239. doi: 10.1098/rsos.191239 (PMC7029904; doi:10.1098/rsos.191239)
Supplement: Supplementary Code [file rsos191239supp2.zip › models/PPIIH_None_aln=False_oneHot=True_iupred=True_espritz=True_paleale=False_charge=True_removeNegativeOnlyChains/fold3/final_trained-2000.model]

24 2 10 0
10 10 10 3 3 10 7 1 0 1 1
0.8 
24 2 10 0 1
10 10 10 3 3 1 0 0
2 10 1 140 1 1 1
2
0
10
1 1 1 1 1 1 1 1 1 1 
0.52698 -0.698538 -0.49959 -0.759713 -0.756049 -1.02848 0.628177 -0.378073 -1.07302 -0.7777 1.63453
-0.513691 0.635677 0.488553 0.732801 0.804056 1.06049 -0.578818 0.403713 1.08771 0.73363 -1.67293
10
1
140
24 1 1 1 1 1 1 1 1 1 1 1 1 1 1 1 1 1 1 1 1 1 1 1 1 1 1 1 1 1 1 1 1 1 1 1 1 1 1 1 1 1 1 1 1 1 1 1 1 1 1 1 1 1 1 1 1 1 1 1 1 1 1 1 1 1 1 1 1 1 1 1 1 1 1 1 1 1 1 1 1 1 1 1 1 1 1 1 1 1 1 1 1 1 1 1 1 1 1 1 1 1 1 1 1 1 1 1 1 1 1 1 1 1 1 1 1 1 1 1 1 1 1 1 1 1 1 1 1 1 1 1 1 1 1 1 1 1 1 1 1 
0.00296767 -0.0984463 0.262811 0.353867 0.0999342 0.111068 0.413521 0.190641 0.0238489 0.0358246 -0.195451 -0.304446 0.225526 -0.00430551 0.00377251 -0.0176919 -0.162225 0.429069 -0.0344753 0.0594671 0.286982 0.219814 0.390483 -0.0825272 0.010322 -0.142791 0.0933219 0.209528 -0.0323995 -0.26199 -0.1112 0.217768 0.164566 -0.150393 0.213004 -0.189961 -0.0312663 -0.101919 0.115662 0.0246325 0.0519134 -0.139625 0.176201 -0.255729 -0.116297 0.0977389 -0.259481 -0.444667 0.0108081 0.198172 0.0331081 0.3727 0.165169 0.0693887 -0.426841 -0.0159106 -0.186489 -0.154476 -0.0442264 0.140496 0.0572502 0.181858 -0.154124 -0.0621338 0.128283 0.062777 -0.198324 -0.0855806 -0.13341 -0.290998 -0.163252 0.126424 0.0220913 0.0453628 0.292424 0.185329 0.320518 0.347635 3.23056e-05 -0.237464 -0.0187232 -0.106765 0.423313 0.295304 -0.00880156 -0.0599469 0.142352 0.0621811 -0.210193 0.125426 -0.0706508 -0.0136473 -0.0470593 0.200267 -0.220264 0.0352596 0.0187385 0.0597102 -0.114407 -0.288339 0.0534098 -0.0141035 0.0560224 -0.0826715 -0.30896 -0.10649 -0.246782 0.267534 0.000226577 0.0445155 0.326408 -0.498582 -0.284139 0.329447 -0.0845809 -0.0869018 -0.213264 0.391595 0.0166255 -0.141126 -0.240989 -0.503832 -0.216734 0.48459 -0.132155 0.0488639 -0.164499 0.171864 0.00671696 0.14381 -0.392412 -0.381744 0.0761855 0.190881 0.351687 0.566798 -0.175736 0.351272 0.162507 -0.0102283 -0.305367 0.0903823 0.239855 0.0793955 -0.0887064 0.00254819 0.0531444 0.210137 0.0727189 -0.162387 -0.238397 0.331837 0.158085 -0.17685 -0.243536 -0.0135751 0.0290024 -0.155084 0.0829605 0.0658526 -0.0541511 -0.0847288 -0.0390119 -0.0442578 1.7353
-0.000295047 0.237711 -0.113832 0.130822 -0.0482116 -0.240229 0.248644 -0.0362839 -0.189852 0.170657 -0.137266 -0.00751091 -0.141134 -0.721008 -0.099312 0.109459 0.0898452 -0.0391458 -0.24654 -0.0775464 0.0519292 0.275632 0.00254243 -0.113411 -0.0510667 -0.0483855 -0.142159 -0.124369 -0.0229498 0.181099 0.042739 0.115181 0.215849 -0.460899 -0.280232 -0.00554601 -0.0677876 -0.069152 0.059446 0.146998 0.047637 -0.023639 -0.323033 0.0675959 0.32639 -0.0778392 -0.0140138 -0.213151 -0.0267292 -0.214075 0.0757968 0.197344 0.0508011 0.239007 0.182824 -0.083392 0.390479 -0.00528265 -0.219805 -0.190862 -0.0905352 0.144587 0.237523 0.427842 -0.195443 -0.111637 0.232589 0.401118 0.00914713 -0.346029 0.147456 0.193762 0.0778256 0.177297 0.405903 0.0426961 0.260398 0.130115 -0.144814 -0.0869375 0.310843 0.18146 0.5 -0.027832 -0.334887 -0.257666 0.10729 -0.00153481 0.0524384 0.582194 0.19757 -0.260939 -0.301888 -0.362241 -0.022695 0.00796486 0.0160087 -0.0619979 0.112768 0.0850293 0.00469005 0.00877973 -0.147184 -0.062568 0.0739449 -0.0642712 -0.0508613 -0.182038 -0.00186581 -0.0649912 -0.129303 -0.151674 -0.039484 0.171587 0.177674 0.196968 0.028636 0.139308 -0.154663 0.0993098 0.180342 -0.35317 0.09462 0.215214 0.495544 0.185423 -0.271749 -0.0781105 -0.198435 -0.314031 -0.0766537 0.135944 -0.052884 -0.332054 0.164145 -0.106894 0.363738 0.198837 -0.239536 -0.238203 0.211273 0.473761 0.0833698 -0.218706 -0.16266 -0.172095 0.416365 -0.0598081 0.0896949 0.0866666 0.279887 0.1749 0.145307 -0.418415 -0.173816 -0.291083 0.123595 -0.331115 -0.0663057 0.29711 0.246306 -0.173033 -0.121598 0.0277991 -1.16525
-8.01295e-05 -0.216195 -0.120388 0.202733 0.332926 0.485004 0.592033 0.0521681 0.0153146 -0.240478 -0.118089 -0.287705 0.220094 -0.685396 -0.296051 -0.173035 -0.295023 -0.0555479 -0.364116 -0.117432 0.0517289 0.133874 -0.108242 0.0811567 0.0362518 0.0251043 0.0698599 -0.145904 -0.138023 -0.135145 -0.209308 0.00517303 0.20675 0.0462233 0.344061 0.0641562 -0.0780733 -0.0288725 -0.165324 -0.230801 -0.244527 0.125976 0.244528 0.0578948 -0.0292679 -0.188839 0.0941204 0.0927756 -0.124395 0.0452007 -0.150778 0.193664 0.0563884 0.0445923 -0.187689 0.106827 0.110686 0.297297 0.200727 -0.0673203 0.0492812 -0.142263 0.286655 -0.00761554 0.354508 -0.143031 0.432991 -0.0196653 -0.0436587 -0.485905 0.222061 -0.0144347 0.170149 0.128068 -0.0250217 0.0144515 0.0266687 0.312093 -0.149541 -0.109873 -0.0182466 -0.0967789 -0.46825 -0.152576 0.0354027 0.255785 -0.162396 -0.334838 -0.0851118 0.0579685 0.227314 0.381155 -0.123716 -0.0396127 -0.197818 0.0716556 -0.0134404 -0.0463914 -0.179362 -0.00557772 0.192969 -0.0989606 0.0816286 0.0399327 0.00931578 0.091308 -0.142482 -0.141204 -0.0124283 -0.305071 -0.169541 0.0923251 -0.227336 -0.0174588 0.294713 -0.0354811 0.284521 -0.0271518 -0.255443 -0.125481 -0.0474828 0.456688 -0.201513 -0.260573 0.0689973 -0.0941103 0.4058 0.0502951 0.106394 0.119782 -0.241162 0.400151 0.466912 -0.519495 0.289332 0.228726 -0.0454076 -0.323909 0.0560724 0.225217 0.603722 0.0820217 0.156977 -0.0745956 0.0813201 -0.350027 -0.0446971 0.224894 -0.159958 -0.0276026 -0.185889 0.599941 -0.0318042 -0.137273 -0.113658 -0.1016 -0.0447844 -0.148612 -0.0600809 0.0638707 -0.020829 -0.0808976 -0.318505 0.114688 -1.07941
0.00278094 0.215947 0.0298769 0.0843878 0.00944088 -0.0390863 0.398495 -0.217558 0.156236 -0.123865 0.0964094 0.308829 0.0121826 -0.451626 0.0605102 -0.109289 -0.00390993 -0.0856362 -0.250311 -0.0792729 -0.320365 0.0450898 0.163592 0.000550729 -0.170021 6.76562e-05 0.0991586 -0.0773423 -0.106984 -0.0708745 -0.027709 -0.00316345 0.0500125 0.464453 -0.0523159 0.141287 -0.0891535 0.193237 -0.0775739 -0.0746074 0.00304772 -0.104178 -0.0159511 0.293047 -0.172495 0.369706 -0.263119 -0.00900365 -0.326693 0.0154455 -0.0393298 -0.00645314 -0.186922 -0.133104 0.129412 0.145621 -0.0762115 -0.009667 -0.211427 0.176353 -0.0435646 -0.0599951 0.0285342 -0.219118 0.399691 0.416486 -0.338113 -0.233995 -0.0572627 0.421785 0.385228 0.156949 -0.153416 -0.120453 -0.180608 0.206636 0.320293 0.0503294 0.201272 0.254161 0.306722 0.317843 -0.136252 -0.166049 0.188041 -0.239513 0.0246946 0.0253694 -0.191025 -0.112875 -0.0954411 0.0177584 0.0493816 -0.192604 0.190551 -0.0769389 0.0494534 -0.314341 0.0797821 -0.150409 -0.0119755 -0.0497356 -0.0620891 -0.0680927 -0.144339 0.140988 0.261611 -0.0783532 -0.0144396 0.0212111 -0.19505 0.439676 0.234855 -0.0877348 -0.220533 0.0857799 0.120791 -0.266673 0.0312721 0.18416 -0.346093 0.176716 0.132009 -0.103883 0.227214 0.118008 -0.108282 -0.226859 0.104461 -0.0846117 -0.268683 -0.0391133 -0.0766762 -0.183433 0.203104 -0.0837476 0.0450078 0.153482 -0.11435 0.1429 0.107916 0.069374 0.021242 0.0536818 -0.240287 0.152621 -0.00283764 0.157594 -0.0528914 0.247327 0.0697528 0.0829986 -0.0917061 0.00916835 -0.213458 0.170778 -0.0634361 -0.179525 -0.00680494 0.097898 0.374644 -0.103343 -0.101002 0.111495 -0.346732
0.00260569 0.13227 -0.182461 -0.233219 0.177386 0.117386 0.0279993 0.00220255 -0.0409225 0.102398 -0.138564 0.143915 -0.000574327 -0.236906 0.0402879 0.306093 -0.152812 -0.100246 -0.0862721 0.207871 -0.15087 -0.253386 0.00435333 0.101019 0.0242027 0.302018 0.17186 0.335197 -0.467285 -0.289734 0.182964 -0.0243529 -0.16136 0.483016 -0.0461572 0.240852 -0.188922 -0.0252708 -0.170669 0.159886 0.206359 -0.05052 -0.195423 0.0221606 -0.0764948 0.266098 -0.452588 -0.0815232 -0.271691 -0.0213136 0.0722893 0.245704 -0.314516 0.0675219 -0.315751 0.247448 0.0688055 -0.248575 -0.0519497 0.384724 -0.00987678 -0.193183 -0.0769093 -0.123328 -0.126635 -0.280459 -0.0243044 0.0653291 -0.166333 0.437807 -0.0558105 -0.0287895 0.0796619 -0.315464 0.138943 0.155336 -0.30131 0.000430383 -0.119312 0.417143 0.120622 0.0710121 -0.195526 -0.237718 0.0506861 0.159372 -0.0825759 0.110381 0.181711 -0.0549566 0.0739795 0.105763 0.0558994 -0.263647 -0.202341 0.0698614 -0.0438972 -0.333494 0.0968186 0.386541 -0.0877691 0.0136219 0.167697 -0.181543 0.610745 0.0337324 -0.136014 -0.271097 0.183395 -0.0162957 -0.245125 -0.156492 0.0728357 -0.0659734 0.0561221 0.0525217 0.0980308 -0.375698 0.0652435 -0.135763 -0.257019 0.289443 -0.0582666 -0.0321178 -0.245225 0.190848 0.167449 0.376399 0.118613 0.143293 0.0170567 0.079578 0.204482 -0.0871057 -0.458276 -0.0642079 0.0168685 -0.213827 0.0146536 0.0881509 0.132099 -0.170849 -0.323989 -0.161834 0.527331 0.265101 0.217222 0.148655 0.0532582 0.108845 0.0922907 0.190905 0.0471228 0.154186 -0.0430366 -0.0319423 -0.00787944 -0.136404 -0.131984 0.139096 -0.00994895 -0.0406091 0.000666391 0.122093 -0.10031
-0.00120146 0.227454 0.0372825 -0.284339 0.135574 0.125519 -0.0974611 -0.370098 -0.318796 0.145685 0.0461007 0.0562554 0.011178 -0.0551516 -0.1464 -0.11225 -0.343452 0.086377 -0.0138218 -0.0757675 0.0906543 -0.0488326 0.241846 0.104488 0.037628 0.158662 -0.0765698 0.00660542 -0.32097 -0.214145 -0.295107 0.252769 0.092717 0.157687 0.30572 -0.194129 0.270573 0.30003 -0.0441486 0.0127344 -0.0721779 -0.317345 -0.0251447 -0.135058 0.29867 0.30236 0.280511 0.131064 0.342073 -0.113751 0.0988911 -0.262482 0.422285 -0.0932818 0.159753 -0.184115 0.228086 0.00159843 0.0435736 -0.124796 0.0954077 -0.326566 0.239485 0.179305 -0.102528 -0.125778 -0.0490206 0.10963 0.164538 -0.012845 -0.239437 -0.135827 -0.241243 -0.188692 -0.0596559 0.123835 0.16251 -0.0846365 0.11865 -0.24542 0.164472 0.182862 0.191987 0.0818228 0.0369727 -0.156797 0.136779 0.235345 -0.0753096 0.0808839 0.0593805 -0.207316 0.173679 0.118181 0.152836 0.121856 0.0350314 -0.459337 -0.19089 -0.313192 -0.173106 0.252599 0.00532914 -0.294127 0.330214 -0.0934438 0.139086 0.00273576 -0.174489 -0.105092 0.233721 0.398166 -0.214509 -0.226621 0.111516 -0.272219 0.19946 -0.0243287 0.105567 -0.0694149 0.279058 0.206119 0.181455 -0.378462 -0.0517349 -0.100393 -0.152733 -0.267399 0.0689808 0.336711 0.308657 -0.188755 -0.212779 0.128706 0.084091 -0.104505 -0.0746742 0.243719 -0.124261 -0.16193 -0.329319 0.458747 0.0712239 -0.0489276 -0.0265181 0.0458216 0.104584 0.164506 -0.0854999 -0.112811 -0.237181 -0.170909 -0.0657361 0.0825542 0.0226893 0.0634961 0.0830569 0.190743 0.0864819 0.092537 -0.190195 -0.151705 0.0170386 -0.00543991 -0.873018
0.000754279 0.160602 0.389345 0.482404 0.257981 0.188376 -0.0576538 0.132186 -0.115605 -0.200329 0.100071 0.19932 -0.00643201 -0.0865186 -0.0891693 -0.294628 -0.110251 0.152168 0.142186 -0.0434436 -0.187906 -0.0561093 -0.357815 -0.106581 0.0737979 0.165255 0.097577 -0.00721242 -0.0997745 -0.0470344 0.194454 -0.0641358 0.114181 -0.0871862 -0.341716 0.0986111 -0.168998 0.273334 -0.0306816 0.114248 -0.0375674 0.128837 0.0648892 0.032046 0.0888322 -0.0490745 0.0932788 0.080312 -0.123366 0.219969 0.216312 -0.0103183 -0.13576 -0.0560393 -0.0398029 0.22057 -0.219248 -0.0801034 0.0240503 0.341086 0.057808 -0.04547 -0.19857 -0.142895 -0.190824 -0.188097 -0.283617 -0.208236 -0.0970065 0.135274 0.197206 0.235259 -0.10108 -0.19693 -0.276626 0.0192912 -0.330571 -0.164955 -0.0780364 -0.0802828 -0.279591 0.274507 -0.151772 -0.149448 0.0938204 0.206746 -0.228308 -0.178084 0.160449 -0.127065 0.326844 0.368668 0.394554 0.0742585 -0.136182 0.102803 0.110645 -0.141366 0.245366 0.323805 -0.0311436 0.107676 -0.0773065 -0.114704 0.118294 0.215507 0.155141 -0.440978 0.103402 -0.430946 -0.643159 0.292721 -0.00556424 -0.315152 0.0256067 0.214891 0.602123 -0.0385124 0.0202717 0.255194 0.57524 0.102056 0.14247 0.0859157 -0.105623 0.231389 -0.168921 0.110511 0.192513 0.0932503 0.0493215 -0.00980875 0.518608 0.0774452 -0.0298863 -0.0191828 -0.408923 -0.220767 -0.220902 0.204933 0.116601 -0.326999 -0.462804 0.818499 0.130017 -0.151817 0.141328 0.598709 -0.0420725 -0.165607 -0.357037 0.034766 0.235809 -0.285237 -0.25279 0.306529 0.129632 -0.181443 0.0947151 0.105902 -0.0752418 -0.394868 -0.00932452 0.0597021 1.04843
-0.00191263 -0.22445 0.503232 -0.41525 -0.189062 0.0453574 0.225306 0.157464 0.010069 -0.292385 -0.0697393 -0.303339 0.0751964 0.348713 0.10861 -0.205722 0.135382 -0.102536 -0.0285853 0.00729323 -0.0458128 0.17856 -0.195898 0.101962 -0.132557 -0.142691 -0.303771 -0.0951992 0.130097 -0.0752428 -0.123506 -0.116289 0.0442818 -0.0474484 -0.19114 -0.182848 0.23489 -0.309396 0.167926 -0.0349887 -0.058896 0.0965131 0.0860591 0.220163 0.133663 -0.180989 0.228467 0.036012 0.099907 0.161345 0.0156343 -0.0417009 0.225522 0.545032 -0.180325 -0.200888 0.0315308 0.0327641 0.188461 -0.0532566 -0.0883439 0.00374564 0.189734 0.156261 -0.180673 -0.0496641 -0.00967206 -0.0316266 0.0813555 0.109097 -0.293921 -0.0543877 -0.00617381 0.0410477 -0.13197 0.0295879 -0.458292 -0.111037 0.0498586 0.411581 -0.412011 -0.0638238 -0.302943 -0.243167 -0.0524004 0.135416 -0.402735 0.0696118 0.0245469 -0.0446961 -0.234068 0.0615854 -0.0868425 0.0266996 -0.16507 -0.148141 0.0821602 0.364003 -0.0102484 -0.0964257 -0.310379 0.101863 0.097383 0.0943182 -0.0842876 -0.108405 -0.030228 0.227467 0.0538044 -0.20325 -0.139632 0.05671 -0.1297 -0.193549 -0.164594 -0.10777 -0.148304 0.237543 -0.0539798 -0.224316 0.123101 0.209284 -0.133225 -0.101547 -0.0223667 -0.24656 0.0379098 -0.0506613 -0.243247 0.166846 0.069767 0.59012 0.145813 0.363275 -0.012658 -0.0218056 -0.27066 -0.342274 0.153795 0.252705 0.221606 0.511484 0.0708728 0.215869 -0.0908491 -0.347146 -0.227179 -0.429755 0.15945 -0.0690804 -0.108804 0.312057 0.0313264 0.102055 -0.148167 -0.144401 -0.0380131 -0.165 -0.0940557 0.115528 0.00710992 0.13355 0.206286 0.0148561 -0.302496
0.00208281 -0.0338155 -0.251174 -0.119157 0.152025 0.0616788 0.423784 -0.259806 0.0594924 0.0496341 -0.178702 -0.108651 -0.0720273 0.222461 -0.169459 -0.0544683 -0.377233 0.00734003 0.170675 -0.00563506 0.00297778 -0.296148 0.0444276 0.0126351 -0.0228571 0.195222 0.0541854 0.112253 0.181253 -0.168268 0.0619234 -0.0796788 0.0366991 -0.212963 -0.0624363 0.294126 -0.209363 0.204063 -0.565789 0.0516424 0.0978184 -0.0747612 -0.30559 -0.0369292 0.0623134 0.324274 -0.187397 0.0521389 -0.177698 -0.0149916 0.303055 -0.0850327 -0.165784 -0.127498 0.294367 0.336222 -0.108175 0.0898387 -0.0766153 0.149279 0.227251 -0.170375 0.0307535 0.0558782 -0.360991 0.0950085 -0.160587 0.0397463 0.0900101 0.465628 -0.0456826 0.175577 -0.54377 -0.33373 -0.237515 -0.104463 -0.0189795 -0.118173 -0.233524 0.354133 -0.242093 0.132114 -0.188116 -0.0773712 0.0219429 0.0493665 -0.226888 0.0180419 0.0212969 0.179643 0.100765 0.0732027 -0.0803136 -0.132131 -0.152604 -0.00286161 0.120192 -0.0165685 -0.0712987 -0.241702 -0.155555 0.40522 0.0271301 0.0500647 -0.272241 0.0556528 -0.112594 -0.324028 -0.0610104 0.381196 -0.122579 -0.145049 0.00895104 -0.0608926 0.359506 -0.134035 -0.137347 -0.143623 0.0280204 -0.142507 0.0433531 -0.423737 -0.112664 0.159442 0.265945 -0.0113869 0.0655109 -0.0226934 0.0464315 0.0829538 -0.0121317 0.0962228 0.116752 0.0680098 -0.0470629 0.200664 -0.142252 -0.0974346 -0.0859735 0.287275 -0.0695706 0.217604 0.106206 -0.00507923 -0.241301 0.0446585 -0.0804124 -0.294637 0.0724674 -0.101088 -0.0048971 -0.0190782 -0.264072 -0.20133 0.29073 0.14644 0.129281 -0.117043 0.0924936 0.0427112 0.111355 0.126462 0.00205771 0.122418 -0.506235
0.00225921 -0.392056 -0.138794 0.0774627 0.0821737 0.0260039 0.37532 -0.0050928 -0.0238264 -0.0284623 -0.245294 -0.300539 0.135744 0.187948 0.0422174 0.0368735 0.0894423 0.153552 0.0267044 -0.044642 0.144079 0.18522 0.310591 -0.130532 0.112223 -0.0468108 0.237953 0.218656 -0.111843 0.0866579 0.0291823 0.1239 0.0337726 0.123713 0.0782699 -0.00416426 -0.130313 0.174066 0.006035 0.0992937 -0.0512484 -0.0121016 0.0162077 0.0299931 -0.503934 0.0970227 -0.299999 0.159641 0.111842 0.113095 0.141708 0.0044748 -0.134775 -0.133842 -0.129485 0.16815 -0.406703 -0.0125141 0.114383 0.116747 0.210842 -0.0570911 -0.0761809 -0.280565 -0.0728414 0.428935 -0.478787 -0.266928 -0.0958454 0.544856 0.078198 0.111176 -0.44709 -0.23831 0.132401 0.134316 -0.33586 -0.0831231 -0.013896 0.0737365 -0.0834687 -0.28506 -0.24887 -0.0320806 -0.0736691 0.0739958 0.157309 -0.13171 0.0850578 0.105146 -0.013853 -0.0395656 -0.220919 0.310746 0.0380681 0.144131 -0.190509 0.0765782 -0.0360006 0.0468623 0.267348 -0.0771204 -0.0266053 -0.0251522 -0.138162 -0.00365182 -0.234489 0.05979 -0.096293 -0.159488 0.237693 -0.0290993 -0.19972 0.108654 0.01933 -0.0711704 -0.229988 0.307433 -0.0227899 0.149335 0.129066 0.115848 -0.0258602 0.34098 -0.244928 -0.0635104 -0.257246 -0.404567 0.0394789 -0.00881842 0.556971 -0.146057 -0.110611 -0.138427 0.253332 0.198058 -0.289339 -0.201657 0.068209 0.00480327 0.254757 0.204633 -0.116239 0.12652 -0.00776514 -0.115503 -0.126553 -0.140542 -0.108167 -0.187554 0.365185 0.200427 0.160727 0.0529055 -0.184244 -0.147924 0.00712096 0.111535 -0.0176831 -0.129687 0.0444419 0.178495 0.0856134 -0.234302 0.138599
10 10 1 10 2 0 1
10
0
10
1 1 1 1 1 1 1 1 1 1 
-0.327451 0.375112 -0.623562 0.417889 -0.33708 0.300066 0.193807 -0.756534 -0.142885 -0.696447 -0.207096
-0.477638 0.385562 -0.90559 -0.308 -0.5083 -1.15393 0.518713 1.04464 0.576935 0.477048 0.766131
1.14803 0.412533 -0.345445 -0.0659487 0.207251 0.134387 -0.107556 -0.494073 0.368188 0.118122 -0.718346
-0.258852 -0.171387 0.208489 -0.46524 -1.06115 0.128942 0.660658 0.25916 -0.595406 0.587918 -0.504244
0.479298 0.521028 0.688673 0.493604 -0.684435 -0.602945 -0.648649 -0.298208 -0.553554 -0.141562 -0.1685
0.419801 -0.176432 -0.101725 -0.256699 -0.435321 0.418596 -0.707709 -0.417223 -0.439193 0.446298 0.480588
0.438546 -0.413321 0.512568 -0.71975 0.198491 1.06287 0.057408 0.369431 0.864557 -0.339786 0.224784
0.228498 0.439914 -0.122967 0.627114 -0.5875 0.263192 0.266588 0.0581947 0.181281 0.163879 0.869302
0.129679 0.777107 -0.313098 0.467903 -0.135478 0.660962 -0.139832 0.724652 0.634784 -0.0313992 -0.633034
-0.410124 0.396193 0.690427 -0.429257 0.342579 0.046651 -0.622831 0.611217 -0.047015 0.450462 -0.0967114
10
1
10
24 1 1 1 1 1 1 1 1 1 1 
-0.0399925 -0.0458557 -0.162134 -0.15339 0.087121 0.256401 -0.609775 -0.476671 -0.250985 -0.114217 -0.0502709 -0.109634 0.401625 0.666923 -0.306799 -0.253665 -0.350132 0.504042 0.93237 0.0671976 -0.202914 -0.319446 0.236173 0.120703 -0.640408 -0.165615 0.209134 0.0112242 0.1426 0.618177 0.29371 0.148132 -0.629169 0.0637821 -0.196506
-0.0250168 -0.204508 0.799338 0.139263 -0.336303 -0.19786 -0.312179 0.535841 0.0280394 -0.465532 0.102333 -0.00679752 0.204323 0.245611 -0.153898 -0.286033 0.427109 -0.0526788 -0.269673 -0.231088 0.186374 -0.378659 0.147241 -0.221886 -0.358311 0.292193 0.34521 0.238802 -0.223899 -0.0445661 0.0608191 0.215071 0.112059 -0.118092 0.111095
0.0377042 -0.131045 -0.0794743 -0.0284594 0.388594 0.619387 0.414101 -0.234792 -0.759355 0.308312 -0.642325 -0.20843 0.440639 0.152492 0.191451 0.25914 -0.0708431 0.371886 0.712752 -0.100796 -0.512073 0.057112 0.702343 0.0484555 0.504847 0.482921 0.147171 0.0284201 -0.0136886 -0.726206 0.083096 0.579593 -0.139747 0.274384 0.776443
-0.0133746 0.540017 -0.198841 0.153685 -0.67509 -0.31627 -0.503685 0.157917 0.379947 -0.174172 0.347223 1.0639 0.118652 0.268844 -0.253404 -0.48297 -0.563885 -0.296329 0.0109397 -0.389921 0.0232798 0.0352286 0.616499 0.356297 0.597914 0.4721 0.0574468 -0.453357 -0.38288 0.377227 0.431328 0.0339801 0.736837 -0.418951 -0.749607
-0.039488 -0.393848 -0.189497 -0.340059 0.180105 0.302048 -0.772748 -0.473402 -0.184386 0.436226 -0.100899 -0.290766 0.0210698 0.258968 0.512514 0.431284 -0.105792 0.39104 0.49532 0.30595 0.377008 0.0420219 -0.108347 -0.0742585 -0.165924 0.129617 0.212164 -0.258069 -0.211234 0.262316 -0.00355862 -0.412716 0.461974 0.461143 0.788319
0.00849547 -0.185862 -0.00367301 -0.34329 0.435725 0.652949 -0.589758 0.286737 -0.0154364 -0.131084 0.0394338 0.260672 0.34143 -0.57274 -0.284116 0.0442094 0.100215 -0.227996 -0.0769662 -0.320075 -0.0033409 -0.170286 0.147733 -0.0152219 0.454163 -0.165306 0.00050865 0.478722 -0.22619 0.502124 -0.332769 -0.949297 -0.0292813 -0.154452 -0.396713
-0.0198377 0.340865 -0.257282 -0.459549 0.267546 -0.0672203 0.632276 -0.160802 -0.215353 -0.0412033 -0.201284 0.177879 0.105301 1.05808 0.111645 0.0371103 0.0940624 0.0708463 0.147873 0.176226 -0.165726 -0.0134676 0.693752 0.0631985 -0.149018 -0.23045 0.397132 0.819493 0.342704 -1.23306 0.492051 0.0350969 -0.389477 0.693889 1.39366
-0.00549335 -0.128493 0.308871 0.109596 -0.700002 -0.0373937 0.944622 -0.0846577 -0.103706 -0.239799 -0.625748 0.0946435 0.107496 0.972062 -0.44785 -0.334225 0.0293357 0.0991184 0.137727 0.0747178 -0.482748 0.31085 0.566044 0.0338395 -0.0575647 -0.303819 0.170197 -0.00657527 -0.322267 -0.55641 -0.111723 -0.113047 0.839799 0.714773 -0.12294
0.00966875 0.485817 -0.117918 0.0384126 0.748043 0.245807 -0.0160073 0.298028 -0.103579 -0.0176042 0.161244 0.184731 -0.16482 -0.00524433 -0.392981 -0.514485 -0.02713 -0.262367 0.225507 -0.205083 -0.614578 -0.00548611 0.172246 0.499117 -0.136301 0.387554 0.0740377 -0.0685154 -0.426674 0.255339 -0.215856 -0.0475833 0.67157 -0.0708489 -0.0787956
0.0320243 -0.328774 -0.193461 -0.273798 -0.017475 -0.116606 1.09408 -0.245346 -0.182166 0.224165 -0.297494 0.157939 0.536845 -0.302811 0.189533 0.33415 -0.188778 0.266082 0.541414 -0.195497 -0.167856 -0.596944 -0.391314 0.104998 -0.548202 0.32884 0.0981396 0.156365 -0.256508 -0.097471 0.371466 -0.265888 0.54268 0.0370046 0.699808
10 10 1 10 2 0 1
10
0
10
1 1 1 1 1 1 1 1 1 1 
0.102825 0.297398 -0.314023 -0.558785 -0.540563 -0.293701 -0.280139 1.19592 0.70083 0.312449 -0.987038
-0.971473 0.28871 0.429011 0.147304 0.416262 0.0679935 -0.841858 0.0282436 -0.606681 -0.291288 -0.501043
-0.550702 -0.102395 0.270038 -1.13048 -0.902789 0.0568664 0.195102 0.202586 1.02467 0.319575 -0.981832
0.27611 -0.206956 -0.051023 -0.0632947 -0.548731 0.453582 -0.66467 0.720102 -1.04932 0.0118069 -0.598441
0.0933181 -0.0460587 0.188315 1.10639 -0.315445 -0.189252 -0.0584805 -0.138289 0.765732 0.969772 0.0907217
-0.699754 0.136373 -1.23432 -0.723623 -0.276986 -0.434553 0.296995 -0.40785 0.101264 0.0535044 -0.141344
0.343809 -0.96504 -0.0210678 0.537149 0.246941 0.818287 -0.655292 -1.38519 0.422108 1.65019 -1.58669
0.32801 -0.412583 0.129653 -0.182215 -0.561293 0.998294 -0.329206 -0.606887 -0.891694 -0.0017774 0.444376
-0.154543 0.909328 -0.464971 0.655921 0.328769 0.361411 0.255452 -0.916252 0.392862 -0.0983046 -0.000464074
0.355901 0.510719 0.0923157 0.187062 0.282775 -0.157813 -0.703923 -0.57803 0.0602583 0.337132 -0.386014
10
1
10
24 1 1 1 1 1 1 1 1 1 1 
-0.0272852 -0.154074 -0.278436 -0.780244 0.0901087 0.288121 0.872139 0.0947954 0.00350426 0.0897479 0.0699868 0.154664 0.0224954 -1.09229 -0.0874895 0.147434 -0.0311174 -0.121921 -0.124426 0.00328682 0.0526602 -0.184029 -0.705572 0.110488 0.0177535 0.466139 -0.589823 0.523398 0.211224 0.321716 -0.148956 0.709277 -0.072325 0.0866664 -0.470929
0.00384269 -0.0334617 0.0982944 0.753895 -0.0468028 0.182657 -2.30886 0.937569 -0.196656 -0.258223 0.605248 0.326044 0.015092 1.02381 -0.496106 -0.291812 -0.104875 0.145914 0.298396 -0.0528386 -0.473457 0.564006 -0.712625 -0.166225 0.0185805 0.393265 0.0964355 0.447814 -0.279012 0.112629 0.360446 0.917636 0.700769 -0.0245764 0.367517
0.0149497 0.00551076 -0.195403 -0.0560286 0.484693 0.214904 0.0529217 -0.270616 -0.66139 -0.0615848 -0.294185 -0.204354 -0.19438 0.37637 0.178935 0.088187 0.0393942 -0.132729 0.350195 0.163254 -0.146449 0.657454 -0.489951 -0.190252 -0.469431 -0.621784 -0.61902 -0.115917 0.852279 -0.841731 -1.29924 -0.0419383 -0.334732 -0.0101958 -0.302956
-0.0194358 0.0339857 0.0608006 0.352837 -0.540474 -0.418083 -0.295439 0.272238 0.697483 -0.516261 0.42991 0.570801 0.377075 0.35363 -0.961093 -1.04388 0.456797 -0.12552 0.023229 -0.466819 0.0770954 -1.04902 0.251634 0.585025 0.0432608 0.653142 0.495994 -0.56829 0.440517 -0.41202 0.0830759 0.0445032 -0.144169 -0.499462 -0.492399
0.0453734 -0.345203 0.0170183 0.395448 0.205789 0.667047 -0.329799 0.359116 -0.486277 -0.107605 -0.498113 -0.622254 0.818343 1.188 -0.478734 -0.0628197 -0.398759 0.106355 0.396126 -0.172496 -0.889184 -0.351927 -0.130507 0.403881 -0.860118 0.405587 0.291301 -0.58406 -0.64158 0.217225 0.696601 -0.821978 -0.117945 0.289993 -0.21411
0.0131655 -0.14771 -0.917386 0.0446607 0.371799 0.131384 2.11915 0.227702 0.491314 0.364349 0.43089 -0.0682558 -0.49721 0.010784 -0.294762 0.403849 -0.323428 -1.34017 -0.860998 0.0219712 -0.360381 0.131395 0.0640866 0.862205 -0.0692587 -0.0387146 -0.00187117 0.443583 -0.224765 -0.392341 0.577575 -0.0260143 -2.25843e-05 0.0959553 -0.207835
-0.043078 0.769847 0.160523 0.619456 -0.572429 -0.576712 0.784399 1.04313 -0.0988308 0.0296679 0.610257 0.720457 -0.935052 -0.550659 -0.638778 -0.289723 -0.00283519 -0.628084 -0.536626 0.0492457 -0.353434 0.520908 -0.201252 0.0649205 -0.760927 -0.3138 0.166756 -0.454332 0.0801934 0.117361 0.413611 0.308313 0.467109 -0.70496 -0.800332
-0.0134719 0.515057 0.720576 0.907157 -0.711028 -1.18446 -0.948149 1.23132 0.784318 -0.52957 0.686328 0.618995 -0.350705 -0.207331 -0.0836303 -0.19926 -0.24944 -1.05259 -0.856016 -0.20838 0.0370811 0.6435 -0.142387 0.159813 0.152298 -0.0858355 -0.132288 0.126285 0.214964 -0.237216 -0.733829 0.191051 -0.00424112 -0.541369 -1.06167
0.0348512 0.305961 0.0657131 0.687952 0.308062 -0.234225 -0.572888 0.179612 0.960976 -0.431672 0.512345 0.801372 -0.26331 -0.115768 -0.370241 -0.678751 0.599447 -0.496167 -0.628343 -0.31589 -0.072955 0.363649 -0.176722 0.173954 -0.158941 -0.643009 -0.526973 0.100479 -0.105356 -0.390749 0.282057 -0.354707 -0.531698 0.376179 0.0472224
0.0302281 -0.314364 0.052774 -0.0662888 -0.228381 -0.0389901 2.57478 -0.662854 -0.9002 -0.157597 0.382748 -0.494456 -0.496531 0.281718 -0.170603 -0.250551 -0.0827396 0.470488 0.455744 0.0931148 -0.0836921 0.446969 -0.214079 -0.668866 0.710739 -0.16635 -0.0643134 0.265771 -0.35618 0.149558 0.330255 0.198818 0.373175 0.928029 0.292106
44 2 5 0 1
5 5 5 3 3 1 0 0
2 5 1 70 1 1 1
2
0
5
1 1 1 1 1 
0.0836884 -0.097215 -0.0375153 -0.0515433 0.0267323 -0.00647771
0.0842057 0.0107785 -0.0759969 -0.0640374 0.0102858 -0.0216284
5
1
70
44 1 1 1 1 1 1 1 1 1 1 1 1 1 1 1 1 1 1 1 1 1 1 1 1 1 1 1 1 1 1 1 1 1 1 1 1 1 1 1 1 1 1 1 1 1 1 1 1 1 1 1 1 1 1 1 1 1 1 1 1 1 1 1 1 1 1 1 1 1 1 
0.00589355 -0.00684613 -0.00264192 -0.00362981 0.00188256 -0.000456177 0.00592998 0.000759049 -0.00535189 -0.00450968 0.000724353 -0.00152313 -0.00432249 -0.00134422 1.05652e-05 0.0048285 0.00265971 0.00347117 0.00191199 0.00616332 -0.00183883 -0.00346168 -0.00646166 0.00498216 0.000787644 0.00196091 -0.000149578 0.00556593 -0.00443427 0.00336379 -0.00263659 -0.00558298 0.00355991 0.00176374 -0.00217053 -0.00159978 -0.00573469 -0.00328281 0.00620152 -0.00404433 -0.000750228 -0.000116381 0.0014748 0.00196954 0.00558165 -0.00555689 -0.000244221 0.0011991 0.00495654 -0.00537448 0.000320172 -0.00392455 -0.0017939 0.000900764 -0.00598464 0.00603599 -0.00418058 0.000908034 0.00455967 -0.00157259 -0.00277043 -0.00511917 -0.000113316 -0.00625278 0.00368682 0.0047584 -0.000810306 0.00499439 -0.00556665 -0.00165104 -0.00609219 0.000725371 0.00527483 0.00242487 -0.00434735 0.00381423 0.00391023 0.00245069 -0.00202892 0.00182452 0.00411846 0.0053335 0.00494222 -0.0047177 -0.000807985 0.00599983 -0.00572396 0.00205369 -0.000134386 0.00587797 -0.00656116 0.00413743 -0.00628346 0.000367779 0.00492691 0.00444562 -0.00191607 -0.00292565 0.00239775 -0.00044047 0.00246556 0.00334782 -0.00675735 0.000698144 -0.00126957 -0.00406244 -0.00252988 -0.00440159 0.0054305 0.00248345 0.00446518 0.0025067 0.000774705 0.00236515 0.00483126
0.00700897 0.00132273 0.00614956 0.00202041 -0.00585391 0.00498527 0.0025015 0.00532578 0.00574406 -0.00417297 0.00321043 0.00314742 0.000953214 -0.00675747 -0.00149708 -0.00652951 0.00275035 -0.00519151 -0.00624461 -0.00359376 0.000581169 -0.0032648 0.000918615 0.00322183 -0.00487656 -0.00364018 0.000644758 0.0046724 0.00417677 -0.00403235 0.00246141 0.00414349 0.00433264 0.00156871 -0.000878352 0.00552098 -0.000488271 -0.0054191 0.00380451 -0.00178646 -0.00254982 -2.73144e-05 -0.00568129 0.00544565 0.000257471 -0.000136117 0.00595839 -0.00403443 0.00171462 0.00675604 -0.000585939 -0.00474646 -0.00355101 -0.00670958 0.00551762 -0.00138532 -0.00330751 -0.000879872 -0.00375517 -0.00617299 0.00213003 0.00574849 0.00501276 -0.000579582 0.00027495 -0.00290785 -0.00210085 0.00682893 -0.0012847 -0.0053386 -0.00199978 0.00320774 0.00167634 -0.000638824 0.00161114 -0.00510845 0.00626731 0.000527279 -0.00210063 0.000939681 0.000241065 0.00435569 0.00323547 0.0037323 0.00468836 0.00171084 -0.00469526 -0.0056614 -0.00621128 -0.00140818 -0.00479213 0.00296101 -0.00270194 -0.00682163 -0.00466083 0.00461526 -0.00268722 0.000280569 0.00440194 0.00307034 0.00198422 -0.0046401 -0.000764176 -0.0033817 0.00176333 -0.00619529 -0.00144789 0.000988389 0.00137424 0.00349374 -0.00511418 -0.00542695 0.000807172 0.00516354 0.00534761
-0.00154672 -0.000167868 -0.00638991 -0.00016586 0.000663102 -0.000755836 0.00208426 -0.00341815 0.00358447 0.00230489 -0.00103672 0.00115748 0.00665992 0.0062861 -0.00148284 0.002688 0.00122807 0.000919318 -0.00511843 0.00488862 -0.00435961 -0.00427146 -0.00360152 0.00367104 0.00414503 0.00693447 0.00559911 0.00576034 0.000699387 0.0037204 0.00406569 0.00619492 -0.00348973 0.00471804 -0.00101319 0.00421563 -0.00308005 -0.00597118 -0.00624477 -0.00653783 0.00337596 -0.00023924 0.0016619 0.00299363 -0.000995394 -0.00686319 -0.00136063 -0.00680958 0.00109838 0.000563202 0.00512129 0.00378103 0.00333399 -0.00552248 0.000409814 0.000436768 -0.00563027 -0.00103333 -0.00084515 0.00211137 -0.00435519 -0.00382171 0.00126404 -0.000802664 -0.00614593 -0.0067914 -0.00362929 -0.00218373 -0.00572033 -0.00283181 -0.0016793 0.00469788 0.00397121 0.00702485 0.000649255 -0.00406644 -0.00688059 0.00633088 -0.00383377 0.00126005 -0.000148168 -0.00575473 -0.00200117 -0.00385643 -0.00423496 0.0054509 0.00362259 -0.00282297 -0.00262469 -0.00426481 0.00633066 6.23741e-05 -0.00104427 0.000552446 0.00630196 -0.000147944 0.000803299 -0.00436958 0.00471058 0.00212522 -0.00015913 -0.00401097 -0.000219147 -0.00323018 -0.00402837 -0.00661215 -0.000254363 -0.00386671 0.00676099 0.00295412 0.0044356 -0.000429431 0.00424165 -0.00460782 0.00275639
-0.00703556 -0.00619918 -0.000663269 -0.00281628 -0.00178161 0.00211417 -0.00352788 0.00532301 -0.00597235 0.00406682 0.00458272 0.000921958 -0.00217213 -0.00682911 -0.00140971 0.00699535 5.40148e-05 0.00162157 -0.000266055 0.00386609 0.00463545 0.000164053 -0.00343052 -0.00627351 -0.000117209 0.00656585 0.00520434 0.00649561 0.00376525 -0.00644573 0.00220975 0.00377194 -0.00560266 -0.00549577 -0.0060866 -0.000342021 0.00366066 -0.00257222 -0.00206126 0.00473056 -0.00554765 -0.00452079 -0.00138974 -0.000677527 -0.00430765 0.0042428 -0.000724435 0.00278862 -0.00117788 0.00605176 -0.000387539 -0.00358469 -0.000826436 0.00322419 -0.00281594 0.00609861 0.00274779 -0.00465385 0.00555197 -0.000529217 -0.00405733 0.000719467 -0.00379953 -0.00261774 0.00226595 -0.00284388 0.00408249 -0.00111565 0.00162616 -0.00502102 -0.00342734 0.00312076 -0.00249956 0.00222517 -0.00459902 0.000235048 -0.000574277 0.0017188 -0.00401858 0.0052901 0.000728311 0.00263613 -0.00533684 0.00694413 -0.00118193 -0.00111053 0.00600048 -0.00547639 0.00127787 0.0045102 0.00103664 0.00426279 -0.00181259 0.00427936 -0.00539721 -0.00658889 -0.00560677 0.00572754 -0.000662285 0.00306165 -0.00633574 0.00295263 -0.000859842 -0.00179304 -0.00186445 0.00158339 0.00548426 0.00460352 -0.00374006 -0.00557658 0.00285136 0.00403051 0.00410181 0.00455677 0.00393238
-0.00412238 -0.00359601 0.00289061 -0.00255652 0.00472411 0.000358554 0.00552238 0.00194465 0.00558822 0.00275949 0.0035897 0.00604158 0.00419498 0.00227498 -0.00166296 0.00021437 0.0029815 -0.00575259 0.00639678 -0.0058538 -0.000574787 0.000937922 0.00667271 -0.00301352 0.00424012 -0.00594612 0.0068801 0.00122837 0.00519794 0.00439462 -0.0018815 -0.00596669 -0.00624365 -0.00603315 -0.00148095 0.00552272 0.00136766 -0.00300083 0.000425112 -8.63724e-05 0.00680092 -0.00302745 -0.00108705 0.00395364 0.00628979 0.00429225 -0.00287424 0.00222904 0.00558192 -0.00351972 0.00341749 -0.00203512 0.00446046 0.00304795 0.00199361 0.00165832 0.00414409 0.00183146 -0.00415556 0.00229978 -0.00081618 0.00100519 0.00337534 -1.75737e-05 0.0020143 -0.00514786 -0.00153711 -0.00366029 -0.00110643 0.00593026 0.00329559 -0.00134777 -0.00413944 -0.00483371 -0.00443639 -0.00489191 0.00650079 -0.000268376 0.00437938 0.00504046 0.00325416 0.000754622 -0.00403692 0.000672368 -0.00323968 0.00499894 -0.00471156 -0.00613785 -0.000211853 -0.00182487 0.00320418 0.00601422 0.00622258 -0.000462727 -0.00104561 0.00119462 0.00143166 0.00445954 0.00457658 -0.00671702 0.00334754 0.00082992 -0.00102254 0.00625035 0.00303846 0.00158333 -0.00568381 0.002497 -0.0057273 0.00573783 0.000495209 0.00456911 -0.0005498 0.00350054 -0.00180077
5 5 1 5 2 0 1
5
0
5
1 1 1 1 1 
-0.0879836 0.0202223 -0.0982339 0.0844186 -0.0599978 0.049143
-0.0880434 -0.0481241 -0.0373353 0.0189445 -0.0914761 -0.0542721
0.0582242 -0.0292799 0.00154398 -0.0235623 -0.0983594 0.0961364
0.0882173 0.0553752 0.0591075 0.0896019 0.0679325 0.0962159
-0.0352575 0.0322562 0.0556315 0.0392656 0.0188133 -0.0152615
5
1
5
44 1 1 1 1 1 
-0.0733196 0.016852 -0.0818616 0.0703488 -0.0499982 0.0409525 -0.0733695 -0.0401035 -0.0311127 0.0157871 -0.0762301 -0.0452267 0.0485202 -0.0243999 0.00128665 -0.0196352 -0.0819662 0.0801137 0.0735144 0.046146 0.0492563 0.0746683 0.0566104 0.0801799 -0.0293813 0.0268802 0.0463595 0.0327213 0.0156778 -0.0127179 0.0320962 0.0256915 -0.0791993 0.0335679 0.012707 -0.0458641 -0.00881294 0.0226708 -0.00263422 0.0434077 -0.0448754 0.00446905 0.0815143 -0.0796886 0.0634025 -0.000532383 -0.0159905 0.0647697 -0.00375203 -0.0258094
0.0275823 -0.0378291 -0.0344745 0.00085939 -0.0409826 0.0194776 -0.0555937 -0.0779563 -0.0311345 0.0434174 -0.0073409 -0.0823716 -0.0142245 -0.00320684 0.0345296 0.0818158 0.0342624 -0.0576166 0.0211533 -0.0517052 0.0691244 0.0596112 0.0360972 0.0673054 0.063256 0.0161664 -0.0165604 -0.0360678 -0.00239729 0.0630209 0.0214561 -0.0581483 -0.0581415 0.0703149 0.0260444 -0.0157907 0.00645919 0.053784 -0.0104137 0.0586581 0.013868 0.0655787 0.0596198 0.0829769 -0.0209615 0.0108161 0.0814594 -0.0700324 0.0365328 0.0192793
-0.0384043 0.0223239 -0.00444281 0.0810263 0.00629587 -0.0245202 0.0138593 0.0730688 0.0227453 -0.0718713 0.0527564 -0.0391319 -0.0466863 0.0779483 -0.0521503 0.0626914 -0.0211758 0.0376422 0.0331421 0.0517438 0.0129669 -0.0363232 0.0339891 -0.0107466 -0.0366797 -0.0703057 -0.0832639 -0.0385537 -0.0570048 0.0366023 0.064059 -0.0120757 -0.0244072 -0.0237172 -0.0143827 0.065222 0.035096 0.0828099 0.0549575 -0.025492 -0.0723947 0.0243806 0.0187094 -0.0357476 0.0189955 0.0498924 -0.0563895 0.0811531 0.00420128 0.0600859
0.0495635 -0.0661651 -0.0595706 0.000219316 0.00642158 -0.012917 0.013247 0.00649105 0.0318627 0.0395755 -0.04024 0.0125883 -0.0558335 0.0186861 0.0722045 0.0131171 0.00057475 0.0239672 0.0125937 -0.0278011 0.0818085 0.0235324 0.0799128 0.0171845 0.0711181 0.015575 -0.0162564 -0.0686048 0.0133947 0.0712782 0.0748144 -0.0203751 -0.0782202 -0.0680895 0.0631776 0.0115347 0.0023268 -0.00690879 -0.0653076 -0.0491439 -0.0506666 -0.0222143 0.0467778 -0.0231668 0.0798051 0.035649 0.0732837 -0.00295345 -0.0237172 0.00254407
0.0525788 -0.0252421 -0.0572569 0.0491583 0.0752758 -0.0694722 -0.0186 -0.024314 -0.0547436 0.0781281 -0.0363691 -0.0632625 -0.0255804 -0.031256 -0.0480187 -0.0457361 0.063612 0.0376414 0.0306884 0.0816377 0.0718309 0.0633552 -0.0239099 0.0352753 -0.0431449 -0.0274381 -0.012409 -0.0531946 0.0529418 0.0472071 0.0326828 0.0221872 -0.0613683 0.0587593 -0.0119878 -0.0694259 0.0726204 0.0527455 -0.0104065 -0.0654565 0.0475402 0.0365578 -0.0453857 -0.0613735 -0.0780316 -0.0100711 -0.0237763 0.0689138 -0.0557631 -0.0764212
5 5 1 5 2 0 1
5
0
5
1 1 1 1 1 
-0.0600275 0.0370319 -0.0593258 0.0199599 -0.0474743 -0.0957098
0.0392305 0.0920905 0.000726654 0.00138314 0.00572321 -0.0876733
0.077205 -0.0406886 -0.0980159 0.0835919 -0.0359056 -0.0582136
-0.0515529 -0.0784169 -0.0571659 0.0273756 -0.0742864 0.0198318
-0.0828678 -0.0655317 -0.088903 0.0980945 -0.00193561 0.0188963
5
1
5
44 1 1 1 1 1 
-0.050023 0.0308599 -0.0494381 0.0166332 -0.0395619 -0.0797582 0.0326921 0.0767421 0.000605545 0.00115262 0.00476934 -0.0730611 0.0643375 -0.0339071 -0.0816799 0.0696599 -0.0299213 -0.0485113 -0.0429607 -0.0653474 -0.0476382 0.022813 -0.0619053 0.0165265 -0.0690565 -0.0546097 -0.0740858 0.0817454 -0.00161301 0.0157469 0.0106464 0.0316974 -0.0367265 0.0445416 -0.0350027 0.00704493 0.0481168 0.0810227 0.000453666 -0.034611 -0.00115801 -0.0781103 -0.0243388 -0.0201538 -0.0286841 -0.0226853 -0.0338272 0.0247279 0.0121367 0.00654537
0.0427138 0.0478318 -0.053975 0.0641418 -0.018975 -0.0396982 -0.0738013 -0.0097275 -0.0412861 0.00791903 -0.0773139 0.0526937 -0.0437169 -0.0307071 0.013902 0.00461369 0.0596712 -0.0213145 0.00230305 -0.0232085 0.0274078 -0.0821883 -0.0179855 -0.0802643 -0.0190088 0.0366637 -0.0196162 0.0304973 -0.0219417 0.0758538 -0.0462907 -0.0625613 0.0403523 -0.0169323 -0.0817528 -0.061956 0.0267029 -0.0722208 0.0116498 0.0687501 0.0190316 0.0176692 0.0381104 0.058648 0.0702954 -0.031321 -0.0200717 0.0466333 0.0306978 0.0655647
-0.0599086 -0.0252277 0.0667097 0.00543929 -0.0221587 -0.0356324 -0.0412303 0.0415584 0.0781983 0.0201613 0.0340789 -0.0514257 0.0409333 -0.00890212 0.0149753 0.0425138 0.0124752 -0.0416552 0.0536263 -0.0592083 -0.0562385 -0.0106755 0.0417942 0.0652053 -0.0353608 0.0287563 -0.0494491 0.0279008 -0.00794374 0.0645821 0.0101322 0.015481 -0.043979 -0.00649142 -0.062413 0.0171957 0.0412095 -0.02031 -0.0245792 0.0360744 0.0831846 -0.0738336 0.067982 0.0407846 0.000597579 -0.000375992 -3.50012e-05 -0.0702606 0.0413022 -0.029742
-0.0461356 0.068397 0.0429158 0.078992 0.0502689 -0.0757783 0.024415 -0.0825134 0.0354558 -0.0668621 0.065402 -0.0377454 0.0319523 -0.0619104 0.0390966 0.0528726 0.0386187 -0.00302726 -0.0507707 -0.0692939 -0.0502861 -0.0509195 -0.0597942 -0.0656374 0.0731984 0.0241367 0.0173199 -0.0101699 0.0372095 -0.0247113 0.0434214 0.0744073 -0.0396476 0.00300389 0.0700659 -0.072712 0.0105589 0.0111476 -0.0718921 -0.0373186 0.0276188 0.0768432 0.00826933 -0.0237623 -0.0684005 -0.0359674 -0.054223 0.0535515 0.0443386 -0.0216604
0.067591 0.0773858 0.0107535 -0.0755365 -0.0715849 0.00061854 0.0319336 0.0290683 0.073782 -0.0141902 -0.0789763 0.03387 -0.0231163 -0.0352905 -0.0464594 -0.0363837 -0.0246692 0.0474328 0.0580972 -0.0132279 -0.0732192 0.0023827 -0.019718 0.0183835 0.0619538 -0.00478516 0.0657494 -0.0756026 -0.034567 0.0267547 -0.0139296 -0.0503093 0.0208071 0.0801572 -0.0425125 0.0325555 -0.00255764 0.0727545 -0.0217095 -0.012109 -0.0247691 -0.0173525 -0.0615723 0.035448 0.0306903 -0.0246985 0.0823976 -0.0773122 -0.060599 0.0571615
