# Supplementary material for: Prediction of polyproline II secondary structure propensity in proteins
Source: R Soc Open Sci. 2020 Jan 15;7(1):191239. doi: 10.1098/rsos.191239 (PMC7029904; doi:10.1098/rsos.191239)
Supplement: Supplementary Code [file rsos191239supp2.zip › models/PPIIH_None_aln=False_oneHot=True_iupred=True_espritz=True_paleale=False_charge=True_removeNegativeOnlyChains/fold4/NN_log.txt]

epsilon 0.005
NU 24
NF 10
NB 10
NHY 10
NHF 10
NHB 10
context 0
Moore 1
CoF 3
CoB 3
Cseg 10
Cwin 7
Classes 2
Thresholds 0.8 
Step 1
shortcut 0
seed 949
shuffle 1
batch_blocks 1920
readModel 0
readEpoch 0
nEpochs 2000
adaptive 1000
reload 0
belief 0
threshold 0
cycles 1
Creating model
Generating random parameters
Reading train dataset
7131 sequences, 24 attributes, 2 classes
Reading test dataset
1771 sequences, 24 attributes, 2 classes
Actual lrate= 5.93222e-06
Start learning
....................................
Epoch 1 Error= 287418 0 (335.236,98.3839) 
....................................
Epoch 2 Error= 267426 0 (814.082,306.068) 
....................................
Epoch 3 Error= 260877 0 (2070.59,1172.02) 
....................................
Epoch 4 Error= 257245 0 (3767.75,3113.95) 
....................................
Epoch 5 Error= 256219 0 (4589.43,5886.95) 
....................................
Epoch 6 Error= 255828 0 (4548.53,10143.8) 
....................................
Epoch 7 Error= 255591 0 (4428.52,19155.9) 
....................................
Epoch 8 Error= 255042 0 (4741.53,44614.1) 
....................................
Epoch 9 Error= 250830 0 (6285.11,186398) 
....................................
Epoch 10 Error= 236138 0 (8292.13,877396) 
 counting_train_errors....................................

train1_NErrors= 64145/1.61744e+06 3.96584
Class01= 612/1.55288e+06	0.0394106
Class11= 63533/64555	98.4169

 counting_test_errors.........

test1_NErrors= 15718/396351 3.96568
Class01= 146/380536	0.0383669
Class11= 15572/15815	98.4635

....................................
Epoch 11 Error= 234327 0 (9703.46,987159) 
....................................
Epoch 12 Error= 234124 0 (11598.4,958025) 
....................................
Epoch 13 Error= 233970 0 (14108.7,951276) 
....................................
Epoch 14 Error= 233881 0 (17408.7,931250) 
....................................
Epoch 15 Error= 233788 0 (22093,905195) 
....................................
Epoch 16 Error= 233634 0 (28915.5,901619) 
....................................
Epoch 17 Error= 233370 0 (38530.5,897016) 
....................................
Epoch 18 Error= 233098 0 (52770.3,911530) 
....................................
Epoch 19 Error= 232779 0 (70826.3,928272) 
....................................
Epoch 20 Error= 232479 0 (87532,931505) 
 counting_train_errors....................................

train1_NErrors= 64130/1.61744e+06 3.96491
Class01= 464/1.55288e+06	0.0298799
Class11= 63666/64555	98.6229

 counting_test_errors.........

test1_NErrors= 15708/396351 3.96315
Class01= 122/380536	0.03206
Class11= 15586/15815	98.552

....................................
Epoch 21 Error= 232228 0 (102028,937356) 
....................................
Epoch 22 Error= 232085 0 (110884,961930) 
....................................
Epoch 23 Error= 231816 0 (119118,964728) 
....................................
Epoch 24 Error= 231687 0 (127989,979449) 
....................................
Epoch 25 Error= 231463 0 (136391,999670) 
....................................
Epoch 26 Error= 231183 0 (148287,1.02467e+06) 
....................................
Epoch 27 Error= 231016 0 (163455,1.0281e+06) 
....................................
Epoch 28 Error= 230656 0 (182335,1.04754e+06) 
....................................
Epoch 29 Error= 230297 0 (209675,1.07902e+06) 
....................................
Epoch 30 Error= 230021 0 (244013,1.07508e+06) 
 counting_train_errors....................................

train1_NErrors= 64067/1.61744e+06 3.96102
Class01= 597/1.55288e+06	0.0384446
Class11= 63470/64555	98.3193

 counting_test_errors.........

test1_NErrors= 15698/396351 3.96063
Class01= 157/380536	0.0412576
Class11= 15541/15815	98.2675

....................................
Epoch 31 Error= 229719 0 (281776,1.0959e+06) 
....................................
Epoch 32 Error= 229452 0 (314064,1.07863e+06) 
....................................
Epoch 33 Error= 229192 0 (332566,1.08128e+06) 
....................................
Epoch 34 Error= 228984 0 (354508,1.07262e+06) 
....................................
Epoch 35 Error= 228873 0 (367948,1.04138e+06) 
....................................
Epoch 36 Error= 228703 0 (383024,1.01735e+06) 
....................................
Epoch 37 Error= 228672 0 (395888,1.00754e+06) 
....................................
Epoch 38 Error= 228496 0 (410403,995185) 
....................................
Epoch 39 Error= 228449 0 (421189,982000) 
....................................
Epoch 40 Error= 228338 0 (432228,977821) 
 counting_train_errors....................................

train1_NErrors= 64060/1.61744e+06 3.96059
Class01= 652/1.55288e+06	0.0419864
Class11= 63408/64555	98.2232

 counting_test_errors.........

test1_NErrors= 15706/396351 3.96265
Class01= 168/380536	0.0441483
Class11= 15538/15815	98.2485

....................................
Epoch 41 Error= 228226 0 (447278,957823) 
....................................
Epoch 42 Error= 228105 0 (459189,953951) 
....................................
Epoch 43 Error= 227995 0 (467894,952993) 
....................................
Epoch 44 Error= 227873 0 (480884,956807) 
....................................
Epoch 45 Error= 227782 0 (488318,950503) 
....................................
Epoch 46 Error= 227779 0 (496475,948637) 
....................................
Epoch 47 Error= 227677 0 (514375,943747) 
....................................
Epoch 48 Error= 227506 0 (512895,948893) 
....................................
Epoch 49 Error= 227401 0 (525868,947897) 
....................................
Epoch 50 Error= 227441 0 (524899,949443) 
 counting_train_errors....................................

train1_NErrors= 64035/1.61744e+06 3.95904
Class01= 1307/1.55288e+06	0.0841661
Class11= 62728/64555	97.1699

 counting_test_errors.........

test1_NErrors= 15687/396351 3.95786
Class01= 334/380536	0.0877709
Class11= 15353/15815	97.0787

....................................
Epoch 51 Error= 227348 0 (536908,944803) 
....................................
Epoch 52 Error= 227246 0 (538103,951085) 
....................................
Epoch 53 Error= 227128 0 (552076,953416) 
....................................
Epoch 54 Error= 227104 0 (560112,945529) 
....................................
Epoch 55 Error= 227065 0 (563154,938011) 
....................................
Epoch 56 Error= 227060 0 (571503,940101) 
....................................
Epoch 57 Error= 226838 0 (584412,931961) 
....................................
Epoch 58 Error= 226783 0 (583289,940695) 
....................................
Epoch 59 Error= 226776 0 (608076,941492) 
....................................
Epoch 60 Error= 226672 0 (618271,946354) 
 counting_train_errors....................................

train1_NErrors= 63953/1.61744e+06 3.95397
Class01= 1302/1.55288e+06	0.0838441
Class11= 62651/64555	97.0506

 counting_test_errors.........

test1_NErrors= 15673/396351 3.95432
Class01= 327/380536	0.0859314
Class11= 15346/15815	97.0345

....................................
Epoch 61 Error= 226565 0 (628796,939216) 
....................................
Epoch 62 Error= 226546 0 (647029,947299) 
....................................
Epoch 63 Error= 226528 0 (671287,941313) 
....................................
Epoch 64 Error= 226373 0 (686543,937730) 
....................................
Epoch 65 Error= 226269 0 (720450,937995) 
....................................
Epoch 66 Error= 226186 0 (745859,933178) 
....................................
Epoch 67 Error= 225979 0 (799925,952844) 
....................................
Epoch 68 Error= 226018 0 (850626,941688) 
....................................
Epoch 69 Error= 225882 0 (907437,957938) 
....................................
Epoch 70 Error= 225771 0 (991317,957823) 
 counting_train_errors....................................

train1_NErrors= 64030/1.61744e+06 3.95873
Class01= 2035/1.55288e+06	0.131047
Class11= 61995/64555	96.0344

 counting_test_errors.........

test1_NErrors= 15712/396351 3.96416
Class01= 535/380536	0.140591
Class11= 15177/15815	95.9659

....................................
Epoch 71 Error= 225582 0 (1.09268e+06,955738) 
....................................
Epoch 72 Error= 225460 0 (1.19227e+06,959972) 
....................................
Epoch 73 Error= 225335 0 (1.35532e+06,958254) 
....................................
Epoch 74 Error= 225328 0 (1.51781e+06,958007) 
....................................
Epoch 75 Error= 225265 0 (1.60359e+06,957082) 
....................................
Epoch 76 Error= 225206 0 (1.73032e+06,950059) 
....................................
Epoch 77 Error= 225065 0 (1.81524e+06,956764) 
....................................
Epoch 78 Error= 225049 0 (1.90549e+06,956356) 
....................................
Epoch 79 Error= 225008 0 (1.94453e+06,957642) 
....................................
Epoch 80 Error= 224929 0 (2.00623e+06,962195) 
 counting_train_errors....................................

train1_NErrors= 63955/1.61744e+06 3.9541
Class01= 1624/1.55288e+06	0.10458
Class11= 62331/64555	96.5549

 counting_test_errors.........

test1_NErrors= 15658/396351 3.95054
Class01= 397/380536	0.104327
Class11= 15261/15815	96.497

....................................
Epoch 81 Error= 224915 0 (2.06391e+06,953720) 
....................................
Epoch 82 Error= 224889 0 (2.03515e+06,959303) 
....................................
Epoch 83 Error= 224774 0 (2.07277e+06,954320) 
....................................
Epoch 84 Error= 224814 0 (2.10414e+06,956186) 
....................................
Epoch 85 Error= 224786 0 (2.12257e+06,950332) 
....................................
Epoch 86 Error= 224724 0 (2.15635e+06,950316) 
....................................
Epoch 87 Error= 224785 0 (2.15171e+06,951694) 
....................................
Epoch 88 Error= 224752 0 (2.20695e+06,952827) 
....................................
Epoch 89 Error= 224649 0 (2.24337e+06,955449) 
....................................
Epoch 90 Error= 224589 0 (2.23455e+06,950301) 
 counting_train_errors....................................

train1_NErrors= 64032/1.61744e+06 3.95886
Class01= 2543/1.55288e+06	0.16376
Class11= 61489/64555	95.2506

 counting_test_errors.........

test1_NErrors= 15685/396351 3.95735
Class01= 636/380536	0.167133
Class11= 15049/15815	95.1565

....................................
Epoch 91 Error= 224525 0 (2.24927e+06,947539) 
....................................
Epoch 92 Error= 224546 0 (2.25988e+06,964584) 
....................................
Epoch 93 Error= 224488 0 (2.24381e+06,958700) 
....................................
Epoch 94 Error= 224506 0 (2.30807e+06,966631) 
....................................
Epoch 95 Error= 224440 0 (2.33807e+06,964457) 
....................................
Epoch 96 Error= 224551 0 (2.34589e+06,965002) 
....................................
Epoch 97 Error= 224417 0 (2.33743e+06,961746) 
....................................
Epoch 98 Error= 224383 0 (2.37365e+06,974591) 
....................................
Epoch 99 Error= 224323 0 (2.3879e+06,975407) 
....................................
Epoch 100 Error= 224309 0 (2.40987e+06,967366) 
 counting_train_errors....................................

train1_NErrors= 63966/1.61744e+06 3.95478
Class01= 2146/1.55288e+06	0.138195
Class11= 61820/64555	95.7633

 counting_test_errors.........

test1_NErrors= 15650/396351 3.94852
Class01= 530/380536	0.139277
Class11= 15120/15815	95.6054

....................................
Epoch 101 Error= 224253 0 (2.46486e+06,990173) 
....................................
Epoch 102 Error= 224260 0 (2.44711e+06,994693) 
....................................
Epoch 103 Error= 224220 0 (2.40437e+06,980966) 
....................................
Epoch 104 Error= 224096 0 (2.48375e+06,997753) 
....................................
Epoch 105 Error= 224141 0 (2.46649e+06,998101) 
....................................
Epoch 106 Error= 224168 0 (2.51555e+06,995645) 
....................................
Epoch 107 Error= 224046 0 (2.47159e+06,1.00294e+06) 
....................................
Epoch 108 Error= 224098 0 (2.50526e+06,1.00815e+06) 
....................................
Epoch 109 Error= 224060 0 (2.47111e+06,1.00939e+06) 
....................................
Epoch 110 Error= 223945 0 (2.48709e+06,1.01257e+06) 
 counting_train_errors....................................

train1_NErrors= 63910/1.61744e+06 3.95131
Class01= 2042/1.55288e+06	0.131497
Class11= 61868/64555	95.8377

 counting_test_errors.........

test1_NErrors= 15670/396351 3.95357
Class01= 525/380536	0.137963
Class11= 15145/15815	95.7635

....................................
Epoch 111 Error= 223953 0 (2.54258e+06,1.00933e+06) 
....................................
Epoch 112 Error= 223922 0 (2.60533e+06,1.01697e+06) 
....................................
Epoch 113 Error= 223954 0 (2.59168e+06,1.02237e+06) 
....................................
Epoch 114 Error= 223888 0 (2.54283e+06,1.01909e+06) 
....................................
Epoch 115 Error= 223851 0 (2.60562e+06,1.01866e+06) 
....................................
Epoch 116 Error= 223853 0 (2.56357e+06,1.01904e+06) 
....................................
Epoch 117 Error= 223801 0 (2.55787e+06,1.01978e+06) 
....................................
Epoch 118 Error= 223728 0 (2.57856e+06,1.02995e+06) 
....................................
Epoch 119 Error= 223750 0 (2.64955e+06,1.0406e+06) 
....................................
Epoch 120 Error= 223732 0 (2.5449e+06,1.02686e+06) 
 counting_train_errors....................................

train1_NErrors= 63870/1.61744e+06 3.94884
Class01= 1917/1.55288e+06	0.123448
Class11= 61953/64555	95.9693

 counting_test_errors.........

test1_NErrors= 15645/396351 3.94726
Class01= 494/380536	0.129817
Class11= 15151/15815	95.8015

....................................
Epoch 121 Error= 223636 0 (2.60796e+06,1.03623e+06) 
....................................
Epoch 122 Error= 223693 0 (2.65178e+06,1.02928e+06) 
....................................
Epoch 123 Error= 223592 0 (2.61106e+06,1.0401e+06) 
....................................
Epoch 124 Error= 223561 0 (2.63022e+06,1.03644e+06) 
....................................
Epoch 125 Error= 223571 0 (2.66441e+06,1.04339e+06) 
....................................
Epoch 126 Error= 223566 0 (2.6875e+06,1.03583e+06) 
....................................
Epoch 127 Error= 223554 0 (2.65414e+06,1.04955e+06) 
....................................
Epoch 128 Error= 223455 0 (2.65326e+06,1.04675e+06) 
....................................
Epoch 129 Error= 223547 0 (2.66084e+06,1.04339e+06) 
....................................
Epoch 130 Error= 223396 0 (2.68002e+06,1.04298e+06) 
 counting_train_errors....................................

train1_NErrors= 63830/1.61744e+06 3.94637
Class01= 1480/1.55288e+06	0.0953067
Class11= 62350/64555	96.5843

 counting_test_errors.........

test1_NErrors= 15652/396351 3.94902
Class01= 392/380536	0.103013
Class11= 15260/15815	96.4907

....................................
Epoch 131 Error= 223402 0 (2.63777e+06,1.04729e+06) 
....................................
Epoch 132 Error= 223224 0 (2.6725e+06,1.0492e+06) 
....................................
Epoch 133 Error= 223326 0 (2.66086e+06,1.05399e+06) 
....................................
Epoch 134 Error= 223267 0 (2.70851e+06,1.05298e+06) 
....................................
Epoch 135 Error= 223274 0 (2.65488e+06,1.05044e+06) 
....................................
Epoch 136 Error= 223194 0 (2.67268e+06,1.05368e+06) 
....................................
Epoch 137 Error= 223135 0 (2.67206e+06,1.05361e+06) 
....................................
Epoch 138 Error= 223158 0 (2.66475e+06,1.0511e+06) 
....................................
Epoch 139 Error= 223019 0 (2.67729e+06,1.04855e+06) 
....................................
Epoch 140 Error= 222965 0 (2.70549e+06,1.0657e+06) 
 counting_train_errors....................................

train1_NErrors= 63807/1.61744e+06 3.94494
Class01= 2322/1.55288e+06	0.149528
Class11= 61485/64555	95.2444

 counting_test_errors.........

test1_NErrors= 15650/396351 3.94852
Class01= 596/380536	0.156621
Class11= 15054/15815	95.1881

....................................
Epoch 141 Error= 222936 0 (2.69916e+06,1.04535e+06) 
....................................
Epoch 142 Error= 223035 0 (2.61584e+06,1.05443e+06) 
....................................
Epoch 143 Error= 222942 0 (2.63878e+06,1.05074e+06) 
....................................
Epoch 144 Error= 222882 0 (2.67459e+06,1.05436e+06) 
....................................
Epoch 145 Error= 222789 0 (2.67018e+06,1.06113e+06) 
....................................
Epoch 146 Error= 222848 0 (2.69071e+06,1.04205e+06) 
....................................
Epoch 147 Error= 222682 0 (2.64331e+06,1.04513e+06) 
....................................
Epoch 148 Error= 222770 0 (2.68821e+06,1.06635e+06) 
....................................
Epoch 149 Error= 222616 0 (2.66284e+06,1.04541e+06) 
....................................
Epoch 150 Error= 222702 0 (2.7007e+06,1.04853e+06) 
 counting_train_errors....................................

train1_NErrors= 63758/1.61744e+06 3.94192
Class01= 1858/1.55288e+06	0.119648
Class11= 61900/64555	95.8872

 counting_test_errors.........

test1_NErrors= 15642/396351 3.9465
Class01= 492/380536	0.129291
Class11= 15150/15815	95.7951

....................................
Epoch 151 Error= 222545 0 (2.65397e+06,1.056e+06) 
....................................
Epoch 152 Error= 222529 0 (2.61255e+06,1.04565e+06) 
....................................
Epoch 153 Error= 222539 0 (2.6267e+06,1.03698e+06) 
....................................
Epoch 154 Error= 222508 0 (2.62648e+06,1.03494e+06) 
....................................
Epoch 155 Error= 222439 0 (2.64264e+06,1.03229e+06) 
....................................
Epoch 156 Error= 222407 0 (2.61448e+06,1.02849e+06) 
....................................
Epoch 157 Error= 222348 0 (2.63882e+06,1.03253e+06) 
....................................
Epoch 158 Error= 222335 0 (2.6205e+06,1.02459e+06) 
....................................
Epoch 159 Error= 222350 0 (2.6213e+06,1.03846e+06) 
....................................
Epoch 160 Error= 222219 0 (2.6517e+06,1.02864e+06) 
 counting_train_errors....................................

train1_NErrors= 63739/1.61744e+06 3.94074
Class01= 1863/1.55288e+06	0.11997
Class11= 61876/64555	95.8501

 counting_test_errors.........

test1_NErrors= 15639/396351 3.94575
Class01= 496/380536	0.130342
Class11= 15143/15815	95.7509

....................................
Epoch 161 Error= 222223 0 (2.59891e+06,1.03303e+06) 
....................................
Epoch 162 Error= 222206 0 (2.58543e+06,1.02177e+06) 
....................................
Epoch 163 Error= 222194 0 (2.59733e+06,1.02084e+06) 
....................................
Epoch 164 Error= 222156 0 (2.6057e+06,1.01585e+06) 
....................................
Epoch 165 Error= 222105 0 (2.59156e+06,1.01392e+06) 
....................................
Epoch 166 Error= 222065 0 (2.56604e+06,1.02157e+06) 
....................................
Epoch 167 Error= 222037 0 (2.63623e+06,1.02724e+06) 
....................................
Epoch 168 Error= 221985 0 (2.5503e+06,1.01766e+06) 
....................................
Epoch 169 Error= 221991 0 (2.54933e+06,1.01364e+06) 
....................................
Epoch 170 Error= 222037 0 (2.62942e+06,1.01432e+06) 
 counting_train_errors....................................

train1_NErrors= 63750/1.61744e+06 3.94142
Class01= 2392/1.55288e+06	0.154036
Class11= 61358/64555	95.0476

 counting_test_errors.........

test1_NErrors= 15660/396351 3.95104
Class01= 630/380536	0.165556
Class11= 15030/15815	95.0364

....................................
Epoch 171 Error= 221998 0 (2.57247e+06,1.01007e+06) 
....................................
Epoch 172 Error= 221901 0 (2.49578e+06,1.00433e+06) 
....................................
Epoch 173 Error= 221825 0 (2.57172e+06,1.01792e+06) 
....................................
Epoch 174 Error= 221914 0 (2.53127e+06,1.01641e+06) 
....................................
Epoch 175 Error= 221818 0 (2.60732e+06,1.01204e+06) 
....................................
Epoch 176 Error= 221854 0 (2.51368e+06,1.00704e+06) 
....................................
Epoch 177 Error= 221815 0 (2.56312e+06,1.00782e+06) 
....................................
Epoch 178 Error= 221760 0 (2.55784e+06,1.00024e+06) 
....................................
Epoch 179 Error= 221847 0 (2.55936e+06,1.01013e+06) 
....................................
Epoch 180 Error= 221742 0 (2.50794e+06,1.00178e+06) 
 counting_train_errors....................................

train1_NErrors= 63772/1.61744e+06 3.94278
Class01= 2636/1.55288e+06	0.169749
Class11= 61136/64555	94.7037

 counting_test_errors.........

test1_NErrors= 15669/396351 3.95331
Class01= 702/380536	0.184477
Class11= 14967/15815	94.638

....................................
Epoch 181 Error= 221715 0 (2.57699e+06,1.0071e+06) 
....................................
Epoch 182 Error= 221634 0 (2.54841e+06,1.00487e+06) 
....................................
Epoch 183 Error= 221612 0 (2.54102e+06,1.00702e+06) 
....................................
Epoch 184 Error= 221648 0 (2.56658e+06,1.00511e+06) 
....................................
Epoch 185 Error= 221596 0 (2.53924e+06,1.0012e+06) 
....................................
Epoch 186 Error= 221462 0 (2.50959e+06,1.01025e+06) 
....................................
Epoch 187 Error= 221518 0 (2.57948e+06,1.00863e+06) 
....................................
Epoch 188 Error= 221492 0 (2.50365e+06,1.00644e+06) 
....................................
Epoch 189 Error= 221484 0 (2.52469e+06,1.00496e+06) 
....................................
Epoch 190 Error= 221412 0 (2.55599e+06,1.0068e+06) 
 counting_train_errors....................................

train1_NErrors= 63721/1.61744e+06 3.93963
Class01= 2527/1.55288e+06	0.16273
Class11= 61194/64555	94.7936

 counting_test_errors.........

test1_NErrors= 15661/396351 3.9513
Class01= 681/380536	0.178958
Class11= 14980/15815	94.7202

....................................
Epoch 191 Error= 221409 0 (2.54438e+06,1.01652e+06) 
....................................
Epoch 192 Error= 221357 0 (2.53137e+06,1.00484e+06) 
....................................
Epoch 193 Error= 221367 0 (2.50931e+06,1.00797e+06) 
....................................
Epoch 194 Error= 221412 0 (2.53243e+06,1.0027e+06) 
....................................
Epoch 195 Error= 221345 0 (2.52303e+06,1.00297e+06) 
....................................
Epoch 196 Error= 221310 0 (2.50726e+06,1.00601e+06) 
....................................
Epoch 197 Error= 221302 0 (2.53442e+06,999373) 
....................................
Epoch 198 Error= 221253 0 (2.50647e+06,1.0088e+06) 
....................................
Epoch 199 Error= 221240 0 (2.51893e+06,1.00806e+06) 
....................................
Epoch 200 Error= 221206 0 (2.53961e+06,1.00738e+06) 
 counting_train_errors....................................

train1_NErrors= 63717/1.61744e+06 3.93938
Class01= 1598/1.55288e+06	0.102905
Class11= 62119/64555	96.2265

 counting_test_errors.........

test1_NErrors= 15661/396351 3.9513
Class01= 445/380536	0.11694
Class11= 15216/15815	96.2125

....................................
Epoch 201 Error= 221162 0 (2.48518e+06,1.00635e+06) 
....................................
Epoch 202 Error= 221203 0 (2.51966e+06,1.01124e+06) 
....................................
Epoch 203 Error= 221153 0 (2.52856e+06,1.01189e+06) 
....................................
Epoch 204 Error= 221108 0 (2.50687e+06,1.01308e+06) 
....................................
Epoch 205 Error= 221037 0 (2.54756e+06,1.01839e+06) 
....................................
Epoch 206 Error= 221044 0 (2.56562e+06,1.01898e+06) 
....................................
Epoch 207 Error= 221023 0 (2.48056e+06,1.02188e+06) 
....................................
Epoch 208 Error= 221049 0 (2.54131e+06,1.01431e+06) 
....................................
Epoch 209 Error= 221048 0 (2.53805e+06,1.02313e+06) 
....................................
Epoch 210 Error= 220912 0 (2.51617e+06,1.01813e+06) 
 counting_train_errors....................................

train1_NErrors= 63744/1.61744e+06 3.94105
Class01= 2507/1.55288e+06	0.161442
Class11= 61237/64555	94.8602

 counting_test_errors.........

test1_NErrors= 15688/396351 3.95811
Class01= 673/380536	0.176856
Class11= 15015/15815	94.9415

....................................
Epoch 211 Error= 220984 0 (2.52965e+06,1.03261e+06) 
....................................
Epoch 212 Error= 220912 0 (2.56638e+06,1.02579e+06) 
....................................
Epoch 213 Error= 220944 0 (2.55206e+06,1.02446e+06) 
....................................
Epoch 214 Error= 220844 0 (2.56121e+06,1.02533e+06) 
....................................
Epoch 215 Error= 220818 0 (2.50461e+06,1.03298e+06) 
....................................
Epoch 216 Error= 220855 0 (2.58579e+06,1.03618e+06) 
....................................
Epoch 217 Error= 220752 0 (2.51662e+06,1.03646e+06) 
....................................
Epoch 218 Error= 220742 0 (2.51611e+06,1.03667e+06) 
....................................
Epoch 219 Error= 220715 0 (2.53553e+06,1.04497e+06) 
....................................
Epoch 220 Error= 220668 0 (2.54234e+06,1.05404e+06) 
 counting_train_errors....................................

train1_NErrors= 63731/1.61744e+06 3.94025
Class01= 2220/1.55288e+06	0.14296
Class11= 61511/64555	95.2846

 counting_test_errors.........

test1_NErrors= 15680/396351 3.95609
Class01= 599/380536	0.15741
Class11= 15081/15815	95.3588

....................................
Epoch 221 Error= 220669 0 (2.51941e+06,1.04708e+06) 
....................................
Epoch 222 Error= 220685 0 (2.51066e+06,1.04438e+06) 
....................................
Epoch 223 Error= 220680 0 (2.49376e+06,1.04706e+06) 
....................................
Epoch 224 Error= 220639 0 (2.48994e+06,1.04644e+06) 
....................................
Epoch 225 Error= 220545 0 (2.44969e+06,1.049e+06) 
....................................
Epoch 226 Error= 220533 0 (2.48151e+06,1.04582e+06) 
....................................
Epoch 227 Error= 220464 0 (2.46776e+06,1.04567e+06) 
....................................
Epoch 228 Error= 220426 0 (2.50707e+06,1.06046e+06) 
....................................
Epoch 229 Error= 220409 0 (2.50057e+06,1.06852e+06) 
....................................
Epoch 230 Error= 220420 0 (2.51349e+06,1.06516e+06) 
 counting_train_errors....................................

train1_NErrors= 63716/1.61744e+06 3.93932
Class01= 1977/1.55288e+06	0.127312
Class11= 61739/64555	95.6378

 counting_test_errors.........

test1_NErrors= 15696/396351 3.96013
Class01= 536/380536	0.140854
Class11= 15160/15815	95.8584

....................................
Epoch 231 Error= 220426 0 (2.4834e+06,1.06528e+06) 
....................................
Epoch 232 Error= 220366 0 (2.47372e+06,1.06149e+06) 
....................................
Epoch 233 Error= 220412 0 (2.46754e+06,1.07106e+06) 
....................................
Epoch 234 Error= 220386 0 (2.48062e+06,1.06726e+06) 
....................................
Epoch 235 Error= 220345 0 (2.47754e+06,1.07479e+06) 
....................................
Epoch 236 Error= 220217 0 (2.46834e+06,1.07614e+06) 
....................................
Epoch 237 Error= 220230 0 (2.43802e+06,1.07583e+06) 
....................................
Epoch 238 Error= 220242 0 (2.43851e+06,1.07405e+06) 
....................................
Epoch 239 Error= 220139 0 (2.42178e+06,1.082e+06) 
....................................
Epoch 240 Error= 220146 0 (2.41643e+06,1.07816e+06) 
 counting_train_errors....................................

train1_NErrors= 63791/1.61744e+06 3.94396
Class01= 1364/1.55288e+06	0.0878367
Class11= 62427/64555	96.7036

 counting_test_errors.........

test1_NErrors= 15672/396351 3.95407
Class01= 358/380536	0.0940778
Class11= 15314/15815	96.8321

....................................
Epoch 241 Error= 220204 0 (2.4725e+06,1.08736e+06) 
....................................
Epoch 242 Error= 220054 0 (2.39353e+06,1.08704e+06) 
....................................
Epoch 243 Error= 220033 0 (2.4304e+06,1.09696e+06) 
....................................
Epoch 244 Error= 220025 0 (2.41564e+06,1.09351e+06) 
....................................
Epoch 245 Error= 220017 0 (2.39608e+06,1.09264e+06) 
....................................
Epoch 246 Error= 219973 0 (2.39054e+06,1.09157e+06) 
....................................
Epoch 247 Error= 219918 0 (2.37746e+06,1.09904e+06) 
....................................
Epoch 248 Error= 219933 0 (2.36542e+06,1.09382e+06) 
....................................
Epoch 249 Error= 219894 0 (2.31553e+06,1.10452e+06) 
....................................
Epoch 250 Error= 219939 0 (2.37381e+06,1.10816e+06) 
 counting_train_errors....................................

train1_NErrors= 63696/1.61744e+06 3.93808
Class01= 2044/1.55288e+06	0.131626
Class11= 61652/64555	95.5031

 counting_test_errors.........

test1_NErrors= 15663/396351 3.9518
Class01= 559/380536	0.146898
Class11= 15104/15815	95.5043

....................................
Epoch 251 Error= 219841 0 (2.3335e+06,1.09894e+06) 
....................................
Epoch 252 Error= 219858 0 (2.32263e+06,1.10135e+06) 
....................................
Epoch 253 Error= 219803 0 (2.33889e+06,1.10362e+06) 
....................................
Epoch 254 Error= 219849 0 (2.34191e+06,1.11278e+06) 
....................................
Epoch 255 Error= 219773 0 (2.32681e+06,1.10213e+06) 
....................................
Epoch 256 Error= 219767 0 (2.32713e+06,1.11432e+06) 
....................................
Epoch 257 Error= 219795 0 (2.30754e+06,1.10761e+06) 
....................................
Epoch 258 Error= 219766 0 (2.27674e+06,1.10189e+06) 
....................................
Epoch 259 Error= 219683 0 (2.29635e+06,1.10147e+06) 
....................................
Epoch 260 Error= 219661 0 (2.26801e+06,1.10339e+06) 
 counting_train_errors....................................

train1_NErrors= 63771/1.61744e+06 3.94272
Class01= 3485/1.55288e+06	0.224421
Class11= 60286/64555	93.387

 counting_test_errors.........

test1_NErrors= 15705/396351 3.9624
Class01= 916/380536	0.240713
Class11= 14789/15815	93.5125

....................................
Epoch 261 Error= 219711 0 (2.26947e+06,1.10396e+06) 
....................................
Epoch 262 Error= 219641 0 (2.30467e+06,1.10975e+06) 
....................................
Epoch 263 Error= 219621 0 (2.30144e+06,1.11017e+06) 
....................................
Epoch 264 Error= 219592 0 (2.28331e+06,1.10466e+06) 
....................................
Epoch 265 Error= 219554 0 (2.26334e+06,1.105e+06) 
....................................
Epoch 266 Error= 219553 0 (2.28723e+06,1.09931e+06) 
....................................
Epoch 267 Error= 219546 0 (2.25647e+06,1.09939e+06) 
....................................
Epoch 268 Error= 219490 0 (2.2444e+06,1.10382e+06) 
....................................
Epoch 269 Error= 219427 0 (2.28506e+06,1.10026e+06) 
....................................
Epoch 270 Error= 219517 0 (2.26206e+06,1.1092e+06) 
 counting_train_errors....................................

train1_NErrors= 63667/1.61744e+06 3.93629
Class01= 2845/1.55288e+06	0.183208
Class11= 60822/64555	94.2173

 counting_test_errors.........

test1_NErrors= 15669/396351 3.95331
Class01= 752/380536	0.197616
Class11= 14917/15815	94.3218

....................................
Epoch 271 Error= 219445 0 (2.22616e+06,1.10132e+06) 
....................................
Epoch 272 Error= 219438 0 (2.24084e+06,1.10319e+06) 
....................................
Epoch 273 Error= 219375 0 (2.17741e+06,1.0931e+06) 
....................................
Epoch 274 Error= 219344 0 (2.18948e+06,1.09847e+06) 
....................................
Epoch 275 Error= 219407 0 (2.2103e+06,1.09114e+06) 
....................................
Epoch 276 Error= 219364 0 (2.20713e+06,1.0999e+06) 
....................................
Epoch 277 Error= 219378 0 (2.20363e+06,1.08736e+06) 
....................................
Epoch 278 Error= 219402 0 (2.17301e+06,1.10351e+06) 
....................................
Epoch 279 Error= 219273 0 (2.17054e+06,1.08632e+06) 
....................................
Epoch 280 Error= 219278 0 (2.2143e+06,1.09982e+06) 
 counting_train_errors....................................

train1_NErrors= 63743/1.61744e+06 3.94099
Class01= 1360/1.55288e+06	0.0875791
Class11= 62383/64555	96.6354

 counting_test_errors.........

test1_NErrors= 15644/396351 3.94701
Class01= 360/380536	0.0946034
Class11= 15284/15815	96.6424

....................................
Epoch 281 Error= 219307 0 (2.18144e+06,1.08125e+06) 
....................................
Epoch 282 Error= 219230 0 (2.15411e+06,1.09929e+06) 
....................................
Epoch 283 Error= 219239 0 (2.15226e+06,1.07809e+06) 
....................................
Epoch 284 Error= 219226 0 (2.16847e+06,1.08777e+06) 
....................................
Epoch 285 Error= 219215 0 (2.17615e+06,1.08434e+06) 
....................................
Epoch 286 Error= 219159 0 (2.17681e+06,1.08668e+06) 
....................................
Epoch 287 Error= 219179 0 (2.15816e+06,1.09179e+06) 
....................................
Epoch 288 Error= 219133 0 (2.19103e+06,1.09692e+06) 
....................................
Epoch 289 Error= 219136 0 (2.13759e+06,1.08145e+06) 
....................................
Epoch 290 Error= 219079 0 (2.15121e+06,1.07403e+06) 
 counting_train_errors....................................

train1_NErrors= 63686/1.61744e+06 3.93746
Class01= 2668/1.55288e+06	0.17181
Class11= 61018/64555	94.521

 counting_test_errors.........

test1_NErrors= 15663/396351 3.9518
Class01= 712/380536	0.187105
Class11= 14951/15815	94.5368

....................................
Epoch 291 Error= 219023 0 (2.11688e+06,1.0783e+06) 
....................................
Epoch 292 Error= 219023 0 (2.14591e+06,1.07945e+06) 
....................................
Epoch 293 Error= 219041 0 (2.15857e+06,1.09638e+06) 
....................................
Epoch 294 Error= 219006 0 (2.13551e+06,1.07744e+06) 
....................................
Epoch 295 Error= 219051 0 (2.15961e+06,1.07543e+06) 
....................................
Epoch 296 Error= 219012 0 (2.13442e+06,1.07697e+06) 
....................................
Epoch 297 Error= 218984 0 (2.14959e+06,1.07205e+06) 
....................................
Epoch 298 Error= 218974 0 (2.1317e+06,1.07978e+06) 
....................................
Epoch 299 Error= 218969 0 (2.11076e+06,1.08083e+06) 
....................................
Epoch 300 Error= 218915 0 (2.13615e+06,1.0681e+06) 
 counting_train_errors....................................

train1_NErrors= 63649/1.61744e+06 3.93518
Class01= 2599/1.55288e+06	0.167366
Class11= 61050/64555	94.5705

 counting_test_errors.........

test1_NErrors= 15670/396351 3.95357
Class01= 704/380536	0.185002
Class11= 14966/15815	94.6317

....................................
Epoch 301 Error= 218895 0 (2.06637e+06,1.07885e+06) 
....................................
Epoch 302 Error= 218918 0 (2.1091e+06,1.07722e+06) 
....................................
Epoch 303 Error= 218872 0 (2.13434e+06,1.06765e+06) 
....................................
Epoch 304 Error= 218865 0 (2.06449e+06,1.08033e+06) 
....................................
Epoch 305 Error= 218846 0 (2.05674e+06,1.08224e+06) 
....................................
Epoch 306 Error= 218857 0 (2.08462e+06,1.06463e+06) 
....................................
Epoch 307 Error= 218798 0 (2.04401e+06,1.06901e+06) 
....................................
Epoch 308 Error= 218744 0 (2.07632e+06,1.07688e+06) 
....................................
Epoch 309 Error= 218823 0 (2.05244e+06,1.07443e+06) 
....................................
Epoch 310 Error= 218778 0 (2.05486e+06,1.06492e+06) 
 counting_train_errors....................................

train1_NErrors= 63675/1.61744e+06 3.93678
Class01= 1721/1.55288e+06	0.110826
Class11= 61954/64555	95.9709

 counting_test_errors.........

test1_NErrors= 15641/396351 3.94625
Class01= 460/380536	0.120882
Class11= 15181/15815	95.9911

....................................
Epoch 311 Error= 218747 0 (2.04105e+06,1.07623e+06) 
....................................
Epoch 312 Error= 218755 0 (2.03172e+06,1.06613e+06) 
....................................
Epoch 313 Error= 218750 0 (2.04826e+06,1.07253e+06) 
....................................
Epoch 314 Error= 218667 0 (2.02068e+06,1.0546e+06) 
....................................
Epoch 315 Error= 218710 0 (2.05152e+06,1.0611e+06) 
....................................
Epoch 316 Error= 218650 0 (2.02467e+06,1.06102e+06) 
....................................
Epoch 317 Error= 218592 0 (2.02579e+06,1.0649e+06) 
....................................
Epoch 318 Error= 218684 0 (1.99647e+06,1.05575e+06) 
....................................
Epoch 319 Error= 218634 0 (2.02825e+06,1.06839e+06) 
....................................
Epoch 320 Error= 218674 0 (1.99877e+06,1.07284e+06) 
 counting_train_errors....................................

train1_NErrors= 63579/1.61744e+06 3.93085
Class01= 2512/1.55288e+06	0.161764
Class11= 61067/64555	94.5969

 counting_test_errors.........

test1_NErrors= 15654/396351 3.94953
Class01= 664/380536	0.174491
Class11= 14990/15815	94.7834

....................................
Epoch 321 Error= 218594 0 (2.00435e+06,1.06137e+06) 
....................................
Epoch 322 Error= 218666 0 (2.01228e+06,1.0544e+06) 
....................................
Epoch 323 Error= 218591 0 (1.99114e+06,1.05103e+06) 
....................................
Epoch 324 Error= 218606 0 (2.01715e+06,1.07301e+06) 
....................................
Epoch 325 Error= 218567 0 (2.01586e+06,1.06298e+06) 
....................................
Epoch 326 Error= 218506 0 (1.9602e+06,1.05845e+06) 
....................................
Epoch 327 Error= 218504 0 (1.98969e+06,1.05991e+06) 
....................................
Epoch 328 Error= 218519 0 (1.98001e+06,1.06613e+06) 
....................................
Epoch 329 Error= 218517 0 (1.98164e+06,1.05834e+06) 
....................................
Epoch 330 Error= 218423 0 (2.02253e+06,1.07229e+06) 
 counting_train_errors....................................

train1_NErrors= 63644/1.61744e+06 3.93487
Class01= 1925/1.55288e+06	0.123963
Class11= 61719/64555	95.6068

 counting_test_errors.........

test1_NErrors= 15647/396351 3.94776
Class01= 523/380536	0.137438
Class11= 15124/15815	95.6307

....................................
Epoch 331 Error= 218454 0 (1.9376e+06,1.05261e+06) 
....................................
Epoch 332 Error= 218423 0 (1.96893e+06,1.05925e+06) 
....................................
Epoch 333 Error= 218480 0 (1.97403e+06,1.06288e+06) 
....................................
Epoch 334 Error= 218358 0 (1.91723e+06,1.06146e+06) 
....................................
Epoch 335 Error= 218365 0 (1.95119e+06,1.06883e+06) 
....................................
Epoch 336 Error= 218416 0 (1.97352e+06,1.065e+06) 
....................................
Epoch 337 Error= 218333 0 (1.92695e+06,1.06031e+06) 
....................................
Epoch 338 Error= 218384 0 (1.92022e+06,1.06585e+06) 
....................................
Epoch 339 Error= 218394 0 (1.93852e+06,1.06595e+06) 
....................................
Epoch 340 Error= 218340 0 (1.90035e+06,1.06402e+06) 
 counting_train_errors....................................

train1_NErrors= 63623/1.61744e+06 3.93357
Class01= 1758/1.55288e+06	0.113209
Class11= 61865/64555	95.833

 counting_test_errors.........

test1_NErrors= 15663/396351 3.9518
Class01= 488/380536	0.12824
Class11= 15175/15815	95.9532

....................................
Epoch 341 Error= 218301 0 (1.90894e+06,1.05675e+06) 
....................................
Epoch 342 Error= 218329 0 (1.88049e+06,1.07718e+06) 
....................................
Epoch 343 Error= 218316 0 (1.90455e+06,1.06889e+06) 
....................................
Epoch 344 Error= 218288 0 (1.86031e+06,1.05726e+06) 
....................................
Epoch 345 Error= 218223 0 (1.92009e+06,1.06704e+06) 
....................................
Epoch 346 Error= 218238 0 (1.89497e+06,1.0696e+06) 
....................................
Epoch 347 Error= 218283 0 (1.87587e+06,1.07042e+06) 
....................................
Epoch 348 Error= 218250 0 (1.8763e+06,1.06536e+06) 
....................................
Epoch 349 Error= 218196 0 (1.85971e+06,1.06547e+06) 
....................................
Epoch 350 Error= 218220 0 (1.88731e+06,1.08184e+06) 
 counting_train_errors....................................

train1_NErrors= 63577/1.61744e+06 3.93072
Class01= 2366/1.55288e+06	0.152362
Class11= 61211/64555	94.8199

 counting_test_errors.........

test1_NErrors= 15656/396351 3.95003
Class01= 637/380536	0.167395
Class11= 15019/15815	94.9668

....................................
Epoch 351 Error= 218241 0 (1.87242e+06,1.07889e+06) 
....................................
Epoch 352 Error= 218265 0 (1.85028e+06,1.07704e+06) 
....................................
Epoch 353 Error= 218161 0 (1.85166e+06,1.0766e+06) 
....................................
Epoch 354 Error= 218119 0 (1.84995e+06,1.07675e+06) 
....................................
Epoch 355 Error= 218169 0 (1.86082e+06,1.07803e+06) 
....................................
Epoch 356 Error= 218106 0 (1.86465e+06,1.08361e+06) 
....................................
Epoch 357 Error= 218159 0 (1.82878e+06,1.0751e+06) 
....................................
Epoch 358 Error= 218150 0 (1.85947e+06,1.07647e+06) 
....................................
Epoch 359 Error= 218075 0 (1.86001e+06,1.07719e+06) 
....................................
Epoch 360 Error= 218100 0 (1.81703e+06,1.08087e+06) 
 counting_train_errors....................................

train1_NErrors= 63577/1.61744e+06 3.93072
Class01= 2294/1.55288e+06	0.147725
Class11= 61283/64555	94.9315

 counting_test_errors.........

test1_NErrors= 15671/396351 3.95382
Class01= 625/380536	0.164242
Class11= 15046/15815	95.1375

....................................
Epoch 361 Error= 218099 0 (1.83822e+06,1.08127e+06) 
....................................
Epoch 362 Error= 218037 0 (1.84759e+06,1.08971e+06) 
....................................
Epoch 363 Error= 218027 0 (1.83874e+06,1.09241e+06) 
....................................
Epoch 364 Error= 218011 0 (1.81884e+06,1.08465e+06) 
....................................
Epoch 365 Error= 218018 0 (1.82218e+06,1.09403e+06) 
....................................
Epoch 366 Error= 217970 0 (1.82986e+06,1.09115e+06) 
....................................
Epoch 367 Error= 217969 0 (1.81261e+06,1.10746e+06) 
....................................
Epoch 368 Error= 218044 0 (1.77597e+06,1.09993e+06) 
....................................
Epoch 369 Error= 218038 0 (1.80785e+06,1.09567e+06) 
....................................
Epoch 370 Error= 217927 0 (1.84187e+06,1.10582e+06) 
 counting_train_errors....................................

train1_NErrors= 63534/1.61744e+06 3.92807
Class01= 2173/1.55288e+06	0.139933
Class11= 61361/64555	95.0523

 counting_test_errors.........

test1_NErrors= 15671/396351 3.95382
Class01= 597/380536	0.156884
Class11= 15074/15815	95.3146

....................................
Epoch 371 Error= 217931 0 (1.82126e+06,1.09664e+06) 
....................................
Epoch 372 Error= 217853 0 (1.81728e+06,1.09981e+06) 
....................................
Epoch 373 Error= 217865 0 (1.78075e+06,1.11214e+06) 
....................................
Epoch 374 Error= 217911 0 (1.86021e+06,1.11166e+06) 
....................................
Epoch 375 Error= 217934 0 (1.81368e+06,1.10941e+06) 
....................................
Epoch 376 Error= 217854 0 (1.83177e+06,1.1227e+06) 
....................................
Epoch 377 Error= 217839 0 (1.8148e+06,1.10616e+06) 
....................................
Epoch 378 Error= 217817 0 (1.78732e+06,1.11357e+06) 
....................................
Epoch 379 Error= 217886 0 (1.8025e+06,1.11168e+06) 
....................................
Epoch 380 Error= 217859 0 (1.77434e+06,1.11769e+06) 
 counting_train_errors....................................

train1_NErrors= 63552/1.61744e+06 3.92918
Class01= 1932/1.55288e+06	0.124414
Class11= 61620/64555	95.4535

 counting_test_errors.........

test1_NErrors= 15676/396351 3.95508
Class01= 535/380536	0.140591
Class11= 15141/15815	95.7382

....................................
Epoch 381 Error= 217758 0 (1.80844e+06,1.13109e+06) 
....................................
Epoch 382 Error= 217796 0 (1.77262e+06,1.12599e+06) 
....................................
Epoch 383 Error= 217770 0 (1.77107e+06,1.11956e+06) 
....................................
Epoch 384 Error= 217686 0 (1.78766e+06,1.13859e+06) 
....................................
Epoch 385 Error= 217806 0 (1.78118e+06,1.12812e+06) 
....................................
Epoch 386 Error= 217799 0 (1.77262e+06,1.1363e+06) 
....................................
Epoch 387 Error= 217716 0 (1.72077e+06,1.12068e+06) 
....................................
Epoch 388 Error= 217788 0 (1.77169e+06,1.13455e+06) 
....................................
Epoch 389 Error= 217834 0 (1.71999e+06,1.11853e+06) 
....................................
Epoch 390 Error= 217688 0 (1.75964e+06,1.14012e+06) 
 counting_train_errors....................................

train1_NErrors= 63550/1.61744e+06 3.92906
Class01= 2171/1.55288e+06	0.139805
Class11= 61379/64555	95.0802

 counting_test_errors.........

test1_NErrors= 15688/396351 3.95811
Class01= 610/380536	0.1603
Class11= 15078/15815	95.3399

....................................
Epoch 391 Error= 217666 0 (1.74289e+06,1.14287e+06) 
....................................
Epoch 392 Error= 217691 0 (1.7602e+06,1.14073e+06) 
....................................
Epoch 393 Error= 217664 0 (1.73843e+06,1.13619e+06) 
....................................
Epoch 394 Error= 217737 0 (1.71867e+06,1.13353e+06) 
....................................
Epoch 395 Error= 217649 0 (1.73656e+06,1.14481e+06) 
....................................
Epoch 396 Error= 217646 0 (1.71211e+06,1.13371e+06) 
....................................
Epoch 397 Error= 217618 0 (1.72127e+06,1.14566e+06) 
....................................
Epoch 398 Error= 217689 0 (1.70681e+06,1.1501e+06) 
....................................
Epoch 399 Error= 217609 0 (1.71265e+06,1.14649e+06) 
....................................
Epoch 400 Error= 217615 0 (1.7282e+06,1.14395e+06) 
 counting_train_errors....................................

train1_NErrors= 63495/1.61744e+06 3.92566
Class01= 2227/1.55288e+06	0.143411
Class11= 61268/64555	94.9082

 counting_test_errors.........

test1_NErrors= 15667/396351 3.95281
Class01= 609/380536	0.160037
Class11= 15058/15815	95.2134

....................................
Epoch 401 Error= 217597 0 (1.70202e+06,1.14385e+06) 
....................................
Epoch 402 Error= 217566 0 (1.72548e+06,1.14539e+06) 
....................................
Epoch 403 Error= 217514 0 (1.68872e+06,1.15042e+06) 
....................................
Epoch 404 Error= 217549 0 (1.66083e+06,1.15283e+06) 
....................................
Epoch 405 Error= 217658 0 (1.71569e+06,1.14645e+06) 
....................................
Epoch 406 Error= 217543 0 (1.71934e+06,1.13841e+06) 
....................................
Epoch 407 Error= 217608 0 (1.69103e+06,1.14845e+06) 
....................................
Epoch 408 Error= 217510 0 (1.69012e+06,1.14605e+06) 
....................................
Epoch 409 Error= 217511 0 (1.67629e+06,1.15397e+06) 
....................................
Epoch 410 Error= 217477 0 (1.69632e+06,1.14649e+06) 
 counting_train_errors....................................

train1_NErrors= 63464/1.61744e+06 3.92374
Class01= 2685/1.55288e+06	0.172904
Class11= 60779/64555	94.1507

 counting_test_errors.........

test1_NErrors= 15659/396351 3.95079
Class01= 737/380536	0.193674
Class11= 14922/15815	94.3535

....................................
Epoch 411 Error= 217439 0 (1.6785e+06,1.16341e+06) 
....................................
Epoch 412 Error= 217495 0 (1.68436e+06,1.16209e+06) 
....................................
Epoch 413 Error= 217466 0 (1.66582e+06,1.15692e+06) 
....................................
Epoch 414 Error= 217484 0 (1.6766e+06,1.15024e+06) 
....................................
Epoch 415 Error= 217489 0 (1.66711e+06,1.14681e+06) 
....................................
Epoch 416 Error= 217378 0 (1.68278e+06,1.16103e+06) 
....................................
Epoch 417 Error= 217441 0 (1.66079e+06,1.16362e+06) 
....................................
Epoch 418 Error= 217470 0 (1.66164e+06,1.15324e+06) 
....................................
Epoch 419 Error= 217343 0 (1.68031e+06,1.16087e+06) 
....................................
Epoch 420 Error= 217442 0 (1.6495e+06,1.16015e+06) 
 counting_train_errors....................................

train1_NErrors= 63453/1.61744e+06 3.92306
Class01= 2991/1.55288e+06	0.19261
Class11= 60462/64555	93.6597

 counting_test_errors.........

test1_NErrors= 15677/396351 3.95533
Class01= 812/380536	0.213383
Class11= 14865/15815	93.993

....................................
Epoch 421 Error= 217329 0 (1.63838e+06,1.16314e+06) 
....................................
Epoch 422 Error= 217441 0 (1.66557e+06,1.15278e+06) 
....................................
Epoch 423 Error= 217409 0 (1.64056e+06,1.15895e+06) 
....................................
Epoch 424 Error= 217421 0 (1.64522e+06,1.16217e+06) 
....................................
Epoch 425 Error= 217279 0 (1.63998e+06,1.15721e+06) 
....................................
Epoch 426 Error= 217349 0 (1.6398e+06,1.15406e+06) 
....................................
Epoch 427 Error= 217292 0 (1.62619e+06,1.16722e+06) 
....................................
Epoch 428 Error= 217338 0 (1.63335e+06,1.17744e+06) 
....................................
Epoch 429 Error= 217353 0 (1.6502e+06,1.1497e+06) 
....................................
Epoch 430 Error= 217379 0 (1.6256e+06,1.15728e+06) 
 counting_train_errors....................................

train1_NErrors= 63417/1.61744e+06 3.92083
Class01= 2601/1.55288e+06	0.167495
Class11= 60816/64555	94.208

 counting_test_errors.........

test1_NErrors= 15669/396351 3.95331
Class01= 728/380536	0.191309
Class11= 14941/15815	94.4736

....................................
Epoch 431 Error= 217332 0 (1.62542e+06,1.15377e+06) 
....................................
Epoch 432 Error= 217275 0 (1.66423e+06,1.15538e+06) 
....................................
Epoch 433 Error= 217318 0 (1.6173e+06,1.14926e+06) 
....................................
Epoch 434 Error= 217263 0 (1.62903e+06,1.16038e+06) 
....................................
Epoch 435 Error= 217265 0 (1.6284e+06,1.16576e+06) 
....................................
Epoch 436 Error= 217335 0 (1.60169e+06,1.14728e+06) 
....................................
Epoch 437 Error= 217306 0 (1.58241e+06,1.15211e+06) 
....................................
Epoch 438 Error= 217183 0 (1.63918e+06,1.14711e+06) 
....................................
Epoch 439 Error= 217267 0 (1.59905e+06,1.14225e+06) 
....................................
Epoch 440 Error= 217236 0 (1.64233e+06,1.156e+06) 
 counting_train_errors....................................

train1_NErrors= 63432/1.61744e+06 3.92176
Class01= 2140/1.55288e+06	0.137808
Class11= 61292/64555	94.9454

 counting_test_errors.........

test1_NErrors= 15631/396351 3.94373
Class01= 592/380536	0.15557
Class11= 15039/15815	95.0933

....................................
Epoch 441 Error= 217232 0 (1.62141e+06,1.15456e+06) 
....................................
Epoch 442 Error= 217229 0 (1.65193e+06,1.16392e+06) 
....................................
Epoch 443 Error= 217254 0 (1.63238e+06,1.15474e+06) 
....................................
Epoch 444 Error= 217111 0 (1.63131e+06,1.16386e+06) 
....................................
Epoch 445 Error= 217231 0 (1.59708e+06,1.15299e+06) 
....................................
Epoch 446 Error= 217183 0 (1.63724e+06,1.15152e+06) 
....................................
Epoch 447 Error= 217078 0 (1.56906e+06,1.14433e+06) 
....................................
Epoch 448 Error= 217149 0 (1.60779e+06,1.13808e+06) 
....................................
Epoch 449 Error= 217138 0 (1.60642e+06,1.15048e+06) 
....................................
Epoch 450 Error= 217028 0 (1.61295e+06,1.15788e+06) 
 counting_train_errors....................................

train1_NErrors= 63461/1.61744e+06 3.92355
Class01= 1909/1.55288e+06	0.122933
Class11= 61552/64555	95.3482

 counting_test_errors.........

test1_NErrors= 15645/396351 3.94726
Class01= 524/380536	0.137701
Class11= 15121/15815	95.6118

....................................
Epoch 451 Error= 217092 0 (1.59591e+06,1.14848e+06) 
....................................
Epoch 452 Error= 217123 0 (1.6023e+06,1.14705e+06) 
....................................
Epoch 453 Error= 217025 0 (1.61294e+06,1.17015e+06) 
....................................
Epoch 454 Error= 217099 0 (1.56938e+06,1.15821e+06) 
....................................
Epoch 455 Error= 217050 0 (1.58064e+06,1.15798e+06) 
....................................
Epoch 456 Error= 217027 0 (1.60116e+06,1.15726e+06) 
....................................
Epoch 457 Error= 217064 0 (1.57219e+06,1.15247e+06) 
....................................
Epoch 458 Error= 217067 0 (1.57615e+06,1.14188e+06) 
....................................
Epoch 459 Error= 217018 0 (1.56897e+06,1.15117e+06) 
....................................
Epoch 460 Error= 216919 0 (1.56011e+06,1.14128e+06) 
 counting_train_errors....................................

train1_NErrors= 63405/1.61744e+06 3.92009
Class01= 1940/1.55288e+06	0.124929
Class11= 61465/64555	95.2134

 counting_test_errors.........

test1_NErrors= 15630/396351 3.94347
Class01= 536/380536	0.140854
Class11= 15094/15815	95.441

....................................
Epoch 461 Error= 217051 0 (1.58367e+06,1.1541e+06) 
....................................
Epoch 462 Error= 217009 0 (1.57401e+06,1.16147e+06) 
....................................
Epoch 463 Error= 216984 0 (1.5722e+06,1.14228e+06) 
....................................
Epoch 464 Error= 216952 0 (1.58196e+06,1.14801e+06) 
....................................
Epoch 465 Error= 216980 0 (1.54965e+06,1.15085e+06) 
....................................
Epoch 466 Error= 216904 0 (1.57412e+06,1.15783e+06) 
....................................
Epoch 467 Error= 216956 0 (1.55932e+06,1.14301e+06) 
....................................
Epoch 468 Error= 216926 0 (1.58388e+06,1.16316e+06) 
....................................
Epoch 469 Error= 216907 0 (1.54728e+06,1.16137e+06) 
....................................
Epoch 470 Error= 217006 0 (1.55819e+06,1.14738e+06) 
 counting_train_errors....................................

train1_NErrors= 63362/1.61744e+06 3.91743
Class01= 2501/1.55288e+06	0.161055
Class11= 60861/64555	94.2777

 counting_test_errors.........

test1_NErrors= 15640/396351 3.946
Class01= 685/380536	0.180009
Class11= 14955/15815	94.5621

....................................
Epoch 471 Error= 216946 0 (1.53775e+06,1.13689e+06) 
....................................
Epoch 472 Error= 216989 0 (1.57596e+06,1.1352e+06) 
....................................
Epoch 473 Error= 216970 0 (1.55653e+06,1.1337e+06) 
....................................
Epoch 474 Error= 216887 0 (1.55772e+06,1.15318e+06) 
....................................
Epoch 475 Error= 216946 0 (1.54494e+06,1.13259e+06) 
....................................
Epoch 476 Error= 216920 0 (1.52298e+06,1.13285e+06) 
....................................
Epoch 477 Error= 216828 0 (1.57292e+06,1.14977e+06) 
....................................
Epoch 478 Error= 216923 0 (1.5485e+06,1.1437e+06) 
....................................
Epoch 479 Error= 216853 0 (1.55055e+06,1.13482e+06) 
....................................
Epoch 480 Error= 216805 0 (1.54106e+06,1.14094e+06) 
 counting_train_errors....................................

train1_NErrors= 63371/1.61744e+06 3.91799
Class01= 2547/1.55288e+06	0.164018
Class11= 60824/64555	94.2204

 counting_test_errors.........

test1_NErrors= 15644/396351 3.94701
Class01= 695/380536	0.182637
Class11= 14949/15815	94.5242

....................................
Epoch 481 Error= 216816 0 (1.51956e+06,1.14251e+06) 
....................................
Epoch 482 Error= 216736 0 (1.52398e+06,1.1447e+06) 
....................................
Epoch 483 Error= 216775 0 (1.49911e+06,1.14335e+06) 
....................................
Epoch 484 Error= 216861 0 (1.53781e+06,1.12246e+06) 
....................................
Epoch 485 Error= 216818 0 (1.55492e+06,1.12652e+06) 
....................................
Epoch 486 Error= 216819 0 (1.511e+06,1.14276e+06) 
....................................
Epoch 487 Error= 216766 0 (1.52542e+06,1.12015e+06) 
....................................
Epoch 488 Error= 216784 0 (1.56757e+06,1.13309e+06) 
....................................
Epoch 489 Error= 216807 0 (1.53071e+06,1.12269e+06) 
....................................
Epoch 490 Error= 216744 0 (1.52244e+06,1.14096e+06) 
 counting_train_errors....................................

train1_NErrors= 63408/1.61744e+06 3.92028
Class01= 2080/1.55288e+06	0.133944
Class11= 61328/64555	95.0012

 counting_test_errors.........

test1_NErrors= 15646/396351 3.94751
Class01= 585/380536	0.153731
Class11= 15061/15815	95.2324

....................................
Epoch 491 Error= 216748 0 (1.50252e+06,1.1422e+06) 
....................................
Epoch 492 Error= 216692 0 (1.53433e+06,1.14448e+06) 
....................................
Epoch 493 Error= 216769 0 (1.54645e+06,1.12241e+06) 
....................................
Epoch 494 Error= 216648 0 (1.51839e+06,1.13034e+06) 
....................................
Epoch 495 Error= 216669 0 (1.53588e+06,1.12801e+06) 
....................................
Epoch 496 Error= 216721 0 (1.52065e+06,1.12319e+06) 
....................................
Epoch 497 Error= 216660 0 (1.53856e+06,1.13002e+06) 
....................................
Epoch 498 Error= 216608 0 (1.522e+06,1.11952e+06) 
....................................
Epoch 499 Error= 216611 0 (1.50241e+06,1.13028e+06) 
....................................
Epoch 500 Error= 216699 0 (1.52048e+06,1.1337e+06) 
 counting_train_errors....................................

train1_NErrors= 63352/1.61744e+06 3.91681
Class01= 3425/1.55288e+06	0.220558
Class11= 59927/64555	92.8309

 counting_test_errors.........

test1_NErrors= 15695/396351 3.95987
Class01= 933/380536	0.24518
Class11= 14762/15815	93.3418

....................................
Epoch 501 Error= 216639 0 (1.53296e+06,1.13932e+06) 
....................................
Epoch 502 Error= 216742 0 (1.51394e+06,1.12439e+06) 
....................................
Epoch 503 Error= 216608 0 (1.49958e+06,1.11776e+06) 
....................................
Epoch 504 Error= 216661 0 (1.51699e+06,1.12805e+06) 
....................................
Epoch 505 Error= 216626 0 (1.49785e+06,1.12458e+06) 
....................................
Epoch 506 Error= 216598 0 (1.52548e+06,1.13022e+06) 
....................................
Epoch 507 Error= 216636 0 (1.5016e+06,1.12162e+06) 
....................................
Epoch 508 Error= 216646 0 (1.51564e+06,1.12225e+06) 
....................................
Epoch 509 Error= 216576 0 (1.49134e+06,1.13171e+06) 
....................................
Epoch 510 Error= 216607 0 (1.51012e+06,1.1144e+06) 
 counting_train_errors....................................

train1_NErrors= 63312/1.61744e+06 3.91434
Class01= 3102/1.55288e+06	0.199758
Class11= 60210/64555	93.2693

 counting_test_errors.........

test1_NErrors= 15677/396351 3.95533
Class01= 849/380536	0.223106
Class11= 14828/15815	93.7591

....................................
Epoch 511 Error= 216618 0 (1.50638e+06,1.12327e+06) 
....................................
Epoch 512 Error= 216548 0 (1.4609e+06,1.11273e+06) 
....................................
Epoch 513 Error= 216549 0 (1.50385e+06,1.14312e+06) 
....................................
Epoch 514 Error= 216533 0 (1.5208e+06,1.10855e+06) 
....................................
Epoch 515 Error= 216561 0 (1.50796e+06,1.12848e+06) 
....................................
Epoch 516 Error= 216584 0 (1.4949e+06,1.11584e+06) 
....................................
Epoch 517 Error= 216574 0 (1.50538e+06,1.13912e+06) 
....................................
Epoch 518 Error= 216455 0 (1.49639e+06,1.12123e+06) 
....................................
Epoch 519 Error= 216525 0 (1.50223e+06,1.11703e+06) 
....................................
Epoch 520 Error= 216445 0 (1.50349e+06,1.1254e+06) 
 counting_train_errors....................................

train1_NErrors= 63289/1.61744e+06 3.91292
Class01= 2236/1.55288e+06	0.14399
Class11= 61053/64555	94.5752

 counting_test_errors.........

test1_NErrors= 15606/396351 3.93742
Class01= 603/380536	0.158461
Class11= 15003/15815	94.8656

....................................
Epoch 521 Error= 216492 0 (1.50013e+06,1.12474e+06) 
....................................
Epoch 522 Error= 216397 0 (1.52977e+06,1.12232e+06) 
....................................
Epoch 523 Error= 216440 0 (1.48368e+06,1.12101e+06) 
....................................
Epoch 524 Error= 216417 0 (1.49066e+06,1.12734e+06) 
....................................
Epoch 525 Error= 216480 0 (1.49012e+06,1.12355e+06) 
....................................
Epoch 526 Error= 216524 0 (1.50053e+06,1.12049e+06) 
....................................
Epoch 527 Error= 216415 0 (1.47951e+06,1.11272e+06) 
....................................
Epoch 528 Error= 216420 0 (1.49901e+06,1.14564e+06) 
....................................
Epoch 529 Error= 216453 0 (1.50606e+06,1.11285e+06) 
....................................
Epoch 530 Error= 216320 0 (1.47969e+06,1.13037e+06) 
 counting_train_errors....................................

train1_NErrors= 63294/1.61744e+06 3.91323
Class01= 2443/1.55288e+06	0.15732
Class11= 60851/64555	94.2623

 counting_test_errors.........

test1_NErrors= 15632/396351 3.94398
Class01= 676/380536	0.177644
Class11= 14956/15815	94.5684

....................................
Epoch 531 Error= 216429 0 (1.49029e+06,1.1234e+06) 
....................................
Epoch 532 Error= 216393 0 (1.48368e+06,1.11122e+06) 
....................................
Epoch 533 Error= 216356 0 (1.5199e+06,1.13239e+06) 
....................................
Epoch 534 Error= 216373 0 (1.46913e+06,1.11724e+06) 
....................................
Epoch 535 Error= 216410 0 (1.44696e+06,1.11643e+06) 
....................................
Epoch 536 Error= 216372 0 (1.49496e+06,1.11331e+06) 
....................................
Epoch 537 Error= 216368 0 (1.49814e+06,1.11844e+06) 
....................................
Epoch 538 Error= 216364 0 (1.50225e+06,1.09784e+06) 
....................................
Epoch 539 Error= 216269 0 (1.44874e+06,1.11012e+06) 
....................................
Epoch 540 Error= 216315 0 (1.51266e+06,1.12054e+06) 
 counting_train_errors....................................

train1_NErrors= 63402/1.61744e+06 3.91991
Class01= 1582/1.55288e+06	0.101875
Class11= 61820/64555	95.7633

 counting_test_errors.........

test1_NErrors= 15630/396351 3.94347
Class01= 442/380536	0.116152
Class11= 15188/15815	96.0354

....................................
Epoch 541 Error= 216332 0 (1.48069e+06,1.11138e+06) 
....................................
Epoch 542 Error= 216351 0 (1.51303e+06,1.11103e+06) 
....................................
Epoch 543 Error= 216291 0 (1.49376e+06,1.1078e+06) 
....................................
Epoch 544 Error= 216219 0 (1.50414e+06,1.11875e+06) 
....................................
Epoch 545 Error= 216353 0 (1.46709e+06,1.11421e+06) 
....................................
Epoch 546 Error= 216266 0 (1.52889e+06,1.10737e+06) 
....................................
Epoch 547 Error= 216287 0 (1.48939e+06,1.12077e+06) 
....................................
Epoch 548 Error= 216284 0 (1.4976e+06,1.0951e+06) 
....................................
Epoch 549 Error= 216215 0 (1.49467e+06,1.1216e+06) 
....................................
Epoch 550 Error= 216247 0 (1.49182e+06,1.11923e+06) 
 counting_train_errors....................................

train1_NErrors= 63285/1.61744e+06 3.91267
Class01= 2591/1.55288e+06	0.166851
Class11= 60694/64555	94.0191

 counting_test_errors.........

test1_NErrors= 15625/396351 3.94221
Class01= 704/380536	0.185002
Class11= 14921/15815	94.3471

....................................
Epoch 551 Error= 216256 0 (1.5073e+06,1.11553e+06) 
....................................
Epoch 552 Error= 216272 0 (1.50058e+06,1.10686e+06) 
....................................
Epoch 553 Error= 216219 0 (1.50584e+06,1.11329e+06) 
....................................
Epoch 554 Error= 216141 0 (1.48167e+06,1.1195e+06) 
....................................
Epoch 555 Error= 216295 0 (1.53016e+06,1.11283e+06) 
....................................
Epoch 556 Error= 216236 0 (1.50655e+06,1.1054e+06) 
....................................
Epoch 557 Error= 216255 0 (1.52629e+06,1.12162e+06) 
....................................
Epoch 558 Error= 216148 0 (1.49561e+06,1.11905e+06) 
....................................
Epoch 559 Error= 216226 0 (1.50477e+06,1.10507e+06) 
....................................
Epoch 560 Error= 216160 0 (1.51988e+06,1.10151e+06) 
 counting_train_errors....................................

train1_NErrors= 63252/1.61744e+06 3.91063
Class01= 2969/1.55288e+06	0.191193
Class11= 60283/64555	93.3824

 counting_test_errors.........

test1_NErrors= 15615/396351 3.93969
Class01= 810/380536	0.212858
Class11= 14805/15815	93.6137

....................................
Epoch 561 Error= 216150 0 (1.46831e+06,1.10934e+06) 
....................................
Epoch 562 Error= 216152 0 (1.48611e+06,1.09976e+06) 
....................................
Epoch 563 Error= 216209 0 (1.50903e+06,1.11019e+06) 
....................................
Epoch 564 Error= 216134 0 (1.4893e+06,1.0985e+06) 
....................................
Epoch 565 Error= 216105 0 (1.4855e+06,1.1076e+06) 
....................................
Epoch 566 Error= 216086 0 (1.47722e+06,1.11891e+06) 
....................................
Epoch 567 Error= 216221 0 (1.47089e+06,1.10337e+06) 
....................................
Epoch 568 Error= 216136 0 (1.47726e+06,1.09955e+06) 
....................................
Epoch 569 Error= 216093 0 (1.49078e+06,1.11716e+06) 
....................................
Epoch 570 Error= 216081 0 (1.49461e+06,1.11116e+06) 
 counting_train_errors....................................

train1_NErrors= 63299/1.61744e+06 3.91354
Class01= 2618/1.55288e+06	0.16859
Class11= 60681/64555	93.9989

 counting_test_errors.........

test1_NErrors= 15633/396351 3.94423
Class01= 702/380536	0.184477
Class11= 14931/15815	94.4104

....................................
Epoch 571 Error= 216044 0 (1.48983e+06,1.10549e+06) 
....................................
Epoch 572 Error= 216057 0 (1.47904e+06,1.09649e+06) 
....................................
Epoch 573 Error= 216089 0 (1.47369e+06,1.09392e+06) 
....................................
Epoch 574 Error= 216091 0 (1.49141e+06,1.10528e+06) 
....................................
Epoch 575 Error= 216068 0 (1.4863e+06,1.09077e+06) 
....................................
Epoch 576 Error= 216048 0 (1.46884e+06,1.1145e+06) 
....................................
Epoch 577 Error= 215974 0 (1.49799e+06,1.12474e+06) 
....................................
Epoch 578 Error= 216031 0 (1.46456e+06,1.1096e+06) 
....................................
Epoch 579 Error= 215972 0 (1.49004e+06,1.12573e+06) 
....................................
Epoch 580 Error= 216116 0 (1.49693e+06,1.10113e+06) 
 counting_train_errors....................................

train1_NErrors= 63253/1.61744e+06 3.91069
Class01= 2528/1.55288e+06	0.162794
Class11= 60725/64555	94.0671

 counting_test_errors.........

test1_NErrors= 15643/396351 3.94675
Class01= 707/380536	0.185791
Class11= 14936/15815	94.442

....................................
Epoch 581 Error= 216022 0 (1.48163e+06,1.11033e+06) 
....................................
Epoch 582 Error= 215981 0 (1.48739e+06,1.11629e+06) 
....................................
Epoch 583 Error= 215971 0 (1.46052e+06,1.16977e+06) 
....................................
Epoch 584 Error= 216082 0 (1.46211e+06,1.09722e+06) 
....................................
Epoch 585 Error= 215954 0 (1.47476e+06,1.10708e+06) 
....................................
Epoch 586 Error= 216018 0 (1.45926e+06,1.10565e+06) 
....................................
Epoch 587 Error= 215982 0 (1.46488e+06,1.1266e+06) 
....................................
Epoch 588 Error= 215958 0 (1.46644e+06,1.11683e+06) 
....................................
Epoch 589 Error= 215973 0 (1.45736e+06,1.1039e+06) 
....................................
Epoch 590 Error= 215953 0 (1.49429e+06,1.09133e+06) 
 counting_train_errors....................................

train1_NErrors= 63289/1.61744e+06 3.91292
Class01= 2389/1.55288e+06	0.153843
Class11= 60900/64555	94.3382

 counting_test_errors.........

test1_NErrors= 15635/396351 3.94474
Class01= 674/380536	0.177119
Class11= 14961/15815	94.6001

....................................
Epoch 591 Error= 216104 0 (1.4524e+06,1.13245e+06) 
....................................
Epoch 592 Error= 216007 0 (1.48374e+06,1.09802e+06) 
....................................
Epoch 593 Error= 215971 0 (1.44671e+06,1.11015e+06) 
....................................
Epoch 594 Error= 215985 0 (1.47098e+06,1.10566e+06) 
....................................
Epoch 595 Error= 215866 0 (1.45924e+06,1.09999e+06) 
....................................
Epoch 596 Error= 215917 0 (1.4751e+06,1.10184e+06) 
....................................
Epoch 597 Error= 215911 0 (1.46948e+06,1.105e+06) 
....................................
Epoch 598 Error= 215973 0 (1.48593e+06,1.10707e+06) 
....................................
Epoch 599 Error= 215909 0 (1.47117e+06,1.11535e+06) 
....................................
Epoch 600 Error= 216648 0 (1.41916e+06,1.60055e+06) 
 counting_train_errors....................................

train1_NErrors= 64002/1.61744e+06 3.957
Class01= 2652/1.55288e+06	0.170779
Class11= 61350/64555	95.0352

 counting_test_errors.........

test1_NErrors= 15762/396351 3.97678
Class01= 727/380536	0.191046
Class11= 15035/15815	95.068

....................................
Epoch 601 Error= 218151 0 (1.33064e+06,949666) 
....................................
Epoch 602 Error= 216177 0 (1.34457e+06,953997) 
....................................
Epoch 603 Error= 215949 0 (1.38282e+06,1.00485e+06) 
....................................
Epoch 604 Error= 215858 0 (1.43003e+06,1.03585e+06) 
....................................
Epoch 605 Error= 215889 0 (1.44936e+06,1.07382e+06) 
....................................
Epoch 606 Error= 215859 0 (1.43236e+06,1.07585e+06) 
....................................
Epoch 607 Error= 215840 0 (1.46442e+06,1.08399e+06) 
....................................
Epoch 608 Error= 215818 0 (1.44306e+06,1.10687e+06) 
....................................
Epoch 609 Error= 215844 0 (1.4544e+06,1.09472e+06) 
....................................
Epoch 610 Error= 215830 0 (1.42759e+06,1.11325e+06) 
 counting_train_errors....................................

train1_NErrors= 63306/1.61744e+06 3.91397
Class01= 3161/1.55288e+06	0.203557
Class11= 60145/64555	93.1686

 counting_test_errors.........

test1_NErrors= 15653/396351 3.94928
Class01= 856/380536	0.224946
Class11= 14797/15815	93.5631

....................................
Epoch 611 Error= 215765 0 (1.43805e+06,1.09789e+06) 
....................................
Epoch 612 Error= 215876 0 (1.42645e+06,1.10612e+06) 
....................................
Epoch 613 Error= 215857 0 (1.44716e+06,1.11762e+06) 
....................................
Epoch 614 Error= 215858 0 (1.45148e+06,1.10414e+06) 
....................................
Epoch 615 Error= 215803 0 (1.42858e+06,1.101e+06) 
....................................
Epoch 616 Error= 215799 0 (1.44857e+06,1.10838e+06) 
....................................
Epoch 617 Error= 215714 0 (1.39644e+06,1.10756e+06) 
....................................
Epoch 618 Error= 215779 0 (1.43132e+06,1.09397e+06) 
....................................
Epoch 619 Error= 215844 0 (1.43173e+06,1.11231e+06) 
....................................
Epoch 620 Error= 215752 0 (1.39756e+06,1.09493e+06) 
 counting_train_errors....................................

train1_NErrors= 63234/1.61744e+06 3.90952
Class01= 2262/1.55288e+06	0.145665
Class11= 60972/64555	94.4497

 counting_test_errors.........

test1_NErrors= 15616/396351 3.93994
Class01= 631/380536	0.165819
Class11= 14985/15815	94.7518

....................................
Epoch 621 Error= 215790 0 (1.43624e+06,1.12247e+06) 
....................................
Epoch 622 Error= 215757 0 (1.42104e+06,1.11287e+06) 
....................................
Epoch 623 Error= 215800 0 (1.40653e+06,1.12455e+06) 
....................................
Epoch 624 Error= 215762 0 (1.41987e+06,1.14275e+06) 
....................................
Epoch 625 Error= 215753 0 (1.41703e+06,1.13538e+06) 
....................................
Epoch 626 Error= 215727 0 (1.38886e+06,1.12684e+06) 
....................................
Epoch 627 Error= 215676 0 (1.38493e+06,1.11534e+06) 
....................................
Epoch 628 Error= 215732 0 (1.40163e+06,1.09384e+06) 
....................................
Epoch 629 Error= 215743 0 (1.38215e+06,1.09403e+06) 
....................................
Epoch 630 Error= 215732 0 (1.37654e+06,1.13969e+06) 
 counting_train_errors....................................

train1_NErrors= 63202/1.61744e+06 3.90754
Class01= 3599/1.55288e+06	0.231763
Class11= 59603/64555	92.329

 counting_test_errors.........

test1_NErrors= 15646/396351 3.94751
Class01= 979/380536	0.257269
Class11= 14667/15815	92.7411

....................................
Epoch 631 Error= 215690 0 (1.39904e+06,1.09754e+06) 
....................................
Epoch 632 Error= 215754 0 (1.38337e+06,1.10052e+06) 
....................................
Epoch 633 Error= 215688 0 (1.40898e+06,1.12688e+06) 
....................................
Epoch 634 Error= 215691 0 (1.39781e+06,1.09985e+06) 
....................................
Epoch 635 Error= 215805 0 (1.37349e+06,1.16397e+06) 
....................................
Epoch 636 Error= 215729 0 (1.40284e+06,1.09817e+06) 
....................................
Epoch 637 Error= 215683 0 (1.40051e+06,1.1092e+06) 
....................................
Epoch 638 Error= 215593 0 (1.37656e+06,1.11428e+06) 
....................................
Epoch 639 Error= 215616 0 (1.39443e+06,1.11845e+06) 
....................................
Epoch 640 Error= 215631 0 (1.38095e+06,1.11747e+06) 
 counting_train_errors....................................

train1_NErrors= 63248/1.61744e+06 3.91038
Class01= 3111/1.55288e+06	0.200337
Class11= 60137/64555	93.1562

 counting_test_errors.........

test1_NErrors= 15639/396351 3.94575
Class01= 857/380536	0.225209
Class11= 14782/15815	93.4682

....................................
Epoch 641 Error= 215678 0 (1.39177e+06,1.103e+06) 
....................................
Epoch 642 Error= 215645 0 (1.36586e+06,1.124e+06) 
....................................
Epoch 643 Error= 215595 0 (1.39936e+06,1.10342e+06) 
....................................
Epoch 644 Error= 215587 0 (1.37048e+06,1.1366e+06) 
....................................
Epoch 645 Error= 215616 0 (1.39165e+06,1.11124e+06) 
....................................
Epoch 646 Error= 215580 0 (1.38224e+06,1.15331e+06) 
....................................
Epoch 647 Error= 215582 0 (1.37828e+06,1.09585e+06) 
....................................
Epoch 648 Error= 215627 0 (1.38059e+06,1.14295e+06) 
....................................
Epoch 649 Error= 215593 0 (1.34456e+06,1.1215e+06) 
....................................
Epoch 650 Error= 215529 0 (1.34879e+06,1.10714e+06) 
 counting_train_errors....................................

train1_NErrors= 63284/1.61744e+06 3.91261
Class01= 3155/1.55288e+06	0.203171
Class11= 60129/64555	93.1438

 counting_test_errors.........

test1_NErrors= 15670/396351 3.95357
Class01= 873/380536	0.229413
Class11= 14797/15815	93.5631

....................................
Epoch 651 Error= 215575 0 (1.36698e+06,1.09931e+06) 
....................................
Epoch 652 Error= 215589 0 (1.36144e+06,1.14327e+06) 
....................................
Epoch 653 Error= 215521 0 (1.37508e+06,1.10506e+06) 
....................................
Epoch 654 Error= 215617 0 (1.35271e+06,1.14158e+06) 
....................................
Epoch 655 Error= 215590 0 (1.37381e+06,1.09653e+06) 
....................................
Epoch 656 Error= 215553 0 (1.35408e+06,1.11613e+06) 
....................................
Epoch 657 Error= 215512 0 (1.36085e+06,1.12246e+06) 
....................................
Epoch 658 Error= 215614 0 (1.38368e+06,1.11418e+06) 
....................................
Epoch 659 Error= 215487 0 (1.39482e+06,1.11825e+06) 
....................................
Epoch 660 Error= 215578 0 (1.35561e+06,1.12776e+06) 
 counting_train_errors....................................

train1_NErrors= 63208/1.61744e+06 3.90791
Class01= 2506/1.55288e+06	0.161377
Class11= 60702/64555	94.0314

 counting_test_errors.........

test1_NErrors= 15623/396351 3.94171
Class01= 699/380536	0.183688
Class11= 14924/15815	94.3661

....................................
Epoch 661 Error= 215566 0 (1.37353e+06,1.11234e+06) 
....................................
Epoch 662 Error= 215554 0 (1.34773e+06,1.10519e+06) 
....................................
Epoch 663 Error= 215429 0 (1.33804e+06,1.12134e+06) 
....................................
Epoch 664 Error= 215475 0 (1.32213e+06,1.12438e+06) 
....................................
Epoch 665 Error= 215584 0 (1.31538e+06,1.172e+06) 
....................................
Epoch 666 Error= 215465 0 (1.35745e+06,1.11488e+06) 
....................................
Epoch 667 Error= 215589 0 (1.33946e+06,1.14595e+06) 
....................................
Epoch 668 Error= 215493 0 (1.3347e+06,1.10808e+06) 
....................................
Epoch 669 Error= 215458 0 (1.32574e+06,1.1142e+06) 
....................................
Epoch 670 Error= 215526 0 (1.33643e+06,1.16104e+06) 
 counting_train_errors....................................

train1_NErrors= 63347/1.61744e+06 3.9165
Class01= 4369/1.55288e+06	0.281348
Class11= 58978/64555	91.3609

 counting_test_errors.........

test1_NErrors= 15687/396351 3.95786
Class01= 1186/380536	0.311666
Class11= 14501/15815	91.6914

....................................
Epoch 671 Error= 215451 0 (1.32565e+06,1.11187e+06) 
....................................
Epoch 672 Error= 215477 0 (1.31818e+06,1.08753e+06) 
....................................
Epoch 673 Error= 215557 0 (1.32075e+06,1.19975e+06) 
....................................
Epoch 674 Error= 215396 0 (1.35234e+06,1.12278e+06) 
....................................
Epoch 675 Error= 215471 0 (1.34721e+06,1.10606e+06) 
....................................
Epoch 676 Error= 215310 0 (1.31047e+06,1.11193e+06) 
....................................
Epoch 677 Error= 215409 0 (1.32753e+06,1.14151e+06) 
....................................
Epoch 678 Error= 215404 0 (1.32149e+06,1.09977e+06) 
....................................
Epoch 679 Error= 215340 0 (1.30376e+06,1.09089e+06) 
....................................
Epoch 680 Error= 215459 0 (1.36784e+06,1.12787e+06) 
 counting_train_errors....................................

train1_NErrors= 63204/1.61744e+06 3.90766
Class01= 3029/1.55288e+06	0.195057
Class11= 60175/64555	93.2151

 counting_test_errors.........

test1_NErrors= 15626/396351 3.94247
Class01= 832/380536	0.218639
Class11= 14794/15815	93.5441

....................................
Epoch 681 Error= 215434 0 (1.33061e+06,1.12669e+06) 
....................................
Epoch 682 Error= 215425 0 (1.32853e+06,1.15337e+06) 
....................................
Epoch 683 Error= 215320 0 (1.3219e+06,1.12404e+06) 
....................................
Epoch 684 Error= 215357 0 (1.32499e+06,1.10082e+06) 
....................................
Epoch 685 Error= 215414 0 (1.32952e+06,1.12475e+06) 
....................................
Epoch 686 Error= 215394 0 (1.30168e+06,1.1163e+06) 
....................................
Epoch 687 Error= 215895 0 (1.29929e+06,1.19757e+06) 
....................................
Epoch 688 Error= 215322 0 (1.29553e+06,1.09552e+06) 
....................................
Epoch 689 Error= 215373 0 (1.32354e+06,1.105e+06) 
....................................
Epoch 690 Error= 215283 0 (1.30963e+06,1.11005e+06) 
 counting_train_errors....................................

train1_NErrors= 63188/1.61744e+06 3.90667
Class01= 1993/1.55288e+06	0.128342
Class11= 61195/64555	94.7951

 counting_test_errors.........

test1_NErrors= 15582/396351 3.93136
Class01= 547/380536	0.143745
Class11= 15035/15815	95.068

....................................
Epoch 691 Error= 215311 0 (1.34612e+06,1.13059e+06) 
....................................
Epoch 692 Error= 215274 0 (1.3333e+06,1.11687e+06) 
....................................
Epoch 693 Error= 216108 0 (1.28876e+06,1.33309e+06) 
....................................
Epoch 694 Error= 215446 0 (1.28213e+06,1.04167e+06) 
....................................
Epoch 695 Error= 215417 0 (1.28784e+06,1.07941e+06) 
....................................
Epoch 696 Error= 215330 0 (1.28799e+06,1.0975e+06) 
....................................
Epoch 697 Error= 215280 0 (1.31131e+06,1.08412e+06) 
....................................
Epoch 698 Error= 215211 0 (1.3093e+06,1.09967e+06) 
....................................
Epoch 699 Error= 215267 0 (1.32068e+06,1.11501e+06) 
....................................
Epoch 700 Error= 215388 0 (1.30369e+06,1.18781e+06) 
 counting_train_errors....................................

train1_NErrors= 63253/1.61744e+06 3.91069
Class01= 1925/1.55288e+06	0.123963
Class11= 61328/64555	95.0012

 counting_test_errors.........

test1_NErrors= 15618/396351 3.94045
Class01= 536/380536	0.140854
Class11= 15082/15815	95.3652

....................................
Epoch 701 Error= 215231 0 (1.29002e+06,1.08257e+06) 
....................................
Epoch 702 Error= 215252 0 (1.30113e+06,1.11895e+06) 
....................................
Epoch 703 Error= 215209 0 (1.3064e+06,1.12619e+06) 
....................................
Epoch 704 Error= 215300 0 (1.29196e+06,1.07442e+06) 
....................................
Epoch 705 Error= 215286 0 (1.28599e+06,1.11614e+06) 
....................................
Epoch 706 Error= 215261 0 (1.28199e+06,1.09799e+06) 
....................................
Epoch 707 Error= 215260 0 (1.3289e+06,1.13973e+06) 
....................................
Epoch 708 Error= 215231 0 (1.31342e+06,1.11089e+06) 
....................................
Epoch 709 Error= 215297 0 (1.30315e+06,1.31694e+06) 
....................................
Epoch 710 Error= 215538 0 (1.28094e+06,1.07187e+06) 
 counting_train_errors....................................

train1_NErrors= 63102/1.61744e+06 3.90136
Class01= 2787/1.55288e+06	0.179473
Class11= 60315/64555	93.432

 counting_test_errors.........

test1_NErrors= 15620/396351 3.94095
Class01= 787/380536	0.206814
Class11= 14833/15815	93.7907

....................................
Epoch 711 Error= 215225 0 (1.2884e+06,1.09349e+06) 
....................................
Epoch 712 Error= 215145 0 (1.27797e+06,1.11817e+06) 
....................................
Epoch 713 Error= 215157 0 (1.30902e+06,1.11314e+06) 
....................................
Epoch 714 Error= 215228 0 (1.27938e+06,1.17085e+06) 
....................................
Epoch 715 Error= 215236 0 (1.28542e+06,1.10262e+06) 
....................................
Epoch 716 Error= 215289 0 (1.29107e+06,1.11088e+06) 
....................................
Epoch 717 Error= 215126 0 (1.26484e+06,1.08552e+06) 
....................................
Epoch 718 Error= 216237 0 (1.28384e+06,1.50651e+06) 
....................................
Epoch 719 Error= 215829 0 (1.21219e+06,974005) 
....................................
Epoch 720 Error= 215277 0 (1.27232e+06,1.06772e+06) 
 counting_train_errors....................................

train1_NErrors= 63168/1.61744e+06 3.90544
Class01= 2476/1.55288e+06	0.159445
Class11= 60692/64555	94.016

 counting_test_errors.........

test1_NErrors= 15605/396351 3.93717
Class01= 690/380536	0.181323
Class11= 14915/15815	94.3092

....................................
Epoch 721 Error= 218426 0 (1.16873e+06,1.66097e+06) 
....................................
Epoch 722 Error= 215681 0 (1.15795e+06,892548) 
....................................
Epoch 723 Error= 215299 0 (1.20889e+06,975142) 
....................................
Epoch 724 Error= 215262 0 (1.25664e+06,1.01926e+06) 
....................................
Epoch 725 Error= 215196 0 (1.28015e+06,1.06057e+06) 
....................................
Epoch 726 Error= 215140 0 (1.28576e+06,1.07107e+06) 
....................................
Epoch 727 Error= 215113 0 (1.25915e+06,1.08557e+06) 
....................................
Epoch 728 Error= 215115 0 (1.27298e+06,1.07059e+06) 
....................................
Epoch 729 Error= 215158 0 (1.27755e+06,1.08518e+06) 
....................................
Epoch 730 Error= 215150 0 (1.28223e+06,1.09189e+06) 
 counting_train_errors....................................

train1_NErrors= 63354/1.61744e+06 3.91694
Class01= 4465/1.55288e+06	0.28753
Class11= 58889/64555	91.223

 counting_test_errors.........

test1_NErrors= 15690/396351 3.95861
Class01= 1201/380536	0.315607
Class11= 14489/15815	91.6156

....................................
Epoch 731 Error= 215123 0 (1.30431e+06,1.08351e+06) 
....................................
Epoch 732 Error= 215188 0 (1.26667e+06,1.1035e+06) 
....................................
Epoch 733 Error= 215109 0 (1.3024e+06,1.1045e+06) 
....................................
Epoch 734 Error= 215045 0 (1.27537e+06,1.07976e+06) 
....................................
Epoch 735 Error= 215065 0 (1.26169e+06,1.10004e+06) 
....................................
Epoch 736 Error= 215068 0 (1.2729e+06,1.10837e+06) 
....................................
Epoch 737 Error= 215036 0 (1.26984e+06,1.09379e+06) 
....................................
Epoch 738 Error= 215018 0 (1.26011e+06,1.09018e+06) 
....................................
Epoch 739 Error= 215089 0 (1.28194e+06,1.11384e+06) 
....................................
Epoch 740 Error= 215088 0 (1.29067e+06,1.10159e+06) 
 counting_train_errors....................................

train1_NErrors= 63281/1.61744e+06 3.91242
Class01= 1575/1.55288e+06	0.101424
Class11= 61706/64555	95.5867

 counting_test_errors.........

test1_NErrors= 15576/396351 3.92985
Class01= 430/380536	0.112999
Class11= 15146/15815	95.7698

....................................
Epoch 741 Error= 215004 0 (1.28127e+06,1.09908e+06) 
....................................
Epoch 742 Error= 215023 0 (1.25947e+06,1.11321e+06) 
....................................
Epoch 743 Error= 218475 0 (1.23934e+06,3.75709e+06) 
....................................
Epoch 744 Error= 221419 0 (1.17784e+06,763610) 
....................................
Epoch 745 Error= 218754 0 (1.07593e+06,745820) 
....................................
Epoch 746 Error= 218002 0 (1.05942e+06,739932) 
....................................
Epoch 747 Error= 217669 0 (1.09214e+06,747041) 
....................................
Epoch 748 Error= 217346 0 (1.06735e+06,746937) 
....................................
Epoch 749 Error= 217117 0 (1.10043e+06,764721) 
....................................
Epoch 750 Error= 216886 0 (1.10261e+06,763246) 
 counting_train_errors....................................

train1_NErrors= 63572/1.61744e+06 3.93042
Class01= 1512/1.55288e+06	0.0973673
Class11= 62060/64555	96.1351

 counting_test_errors.........

test1_NErrors= 15648/396351 3.94802
Class01= 418/380536	0.109845
Class11= 15230/15815	96.301

....................................
Epoch 751 Error= 216589 0 (1.13755e+06,783796) 
....................................
Epoch 752 Error= 216366 0 (1.13293e+06,811331) 
....................................
Epoch 753 Error= 216092 0 (1.15593e+06,837564) 
....................................
Epoch 754 Error= 215972 0 (1.19761e+06,880508) 
....................................
Epoch 755 Error= 215852 0 (1.19283e+06,893901) 
....................................
Epoch 756 Error= 215730 0 (1.21866e+06,908439) 
....................................
Epoch 757 Error= 215655 0 (1.20857e+06,935095) 
....................................
Epoch 758 Error= 215624 0 (1.22837e+06,961194) 
....................................
Epoch 759 Error= 215535 0 (1.26598e+06,963862) 
....................................
Epoch 760 Error= 215541 0 (1.25292e+06,997989) 
 counting_train_errors....................................

train1_NErrors= 63320/1.61744e+06 3.91484
Class01= 2547/1.55288e+06	0.164018
Class11= 60773/64555	94.1414

 counting_test_errors.........

test1_NErrors= 15638/396351 3.94549
Class01= 702/380536	0.184477
Class11= 14936/15815	94.442

....................................
Epoch 761 Error= 215450 0 (1.25857e+06,1.00173e+06) 
....................................
Epoch 762 Error= 215393 0 (1.25907e+06,1.00887e+06) 
....................................
Epoch 763 Error= 215396 0 (1.26148e+06,1.02376e+06) 
....................................
Epoch 764 Error= 215383 0 (1.28108e+06,1.02795e+06) 
....................................
Epoch 765 Error= 215353 0 (1.30699e+06,1.02995e+06) 
....................................
Epoch 766 Error= 215357 0 (1.27731e+06,1.0336e+06) 
....................................
Epoch 767 Error= 215221 0 (1.26685e+06,1.05834e+06) 
....................................
Epoch 768 Error= 215189 0 (1.28222e+06,1.0703e+06) 
....................................
Epoch 769 Error= 215261 0 (1.25946e+06,1.04822e+06) 
....................................
Epoch 770 Error= 215285 0 (1.29901e+06,1.04248e+06) 
 counting_train_errors....................................

train1_NErrors= 63191/1.61744e+06 3.90686
Class01= 2163/1.55288e+06	0.139289
Class11= 61028/64555	94.5364

 counting_test_errors.........

test1_NErrors= 15594/396351 3.93439
Class01= 612/380536	0.160826
Class11= 14982/15815	94.7328

....................................
Epoch 771 Error= 215189 0 (1.23784e+06,1.06759e+06) 
....................................
Epoch 772 Error= 215111 0 (1.26556e+06,1.07195e+06) 
....................................
Epoch 773 Error= 215117 0 (1.2784e+06,1.05967e+06) 
....................................
Epoch 774 Error= 215017 0 (1.27163e+06,1.06133e+06) 
....................................
Epoch 775 Error= 215067 0 (1.24672e+06,1.08632e+06) 
....................................
Epoch 776 Error= 215010 0 (1.2526e+06,1.07681e+06) 
....................................
Epoch 777 Error= 215074 0 (1.28467e+06,1.07486e+06) 
....................................
Epoch 778 Error= 215007 0 (1.25256e+06,1.07178e+06) 
....................................
Epoch 779 Error= 214946 0 (1.25084e+06,1.10137e+06) 
....................................
Epoch 780 Error= 214996 0 (1.24869e+06,1.07571e+06) 
 counting_train_errors....................................

train1_NErrors= 63137/1.61744e+06 3.90352
Class01= 3036/1.55288e+06	0.195507
Class11= 60101/64555	93.1005

 counting_test_errors.........

test1_NErrors= 15617/396351 3.94019
Class01= 834/380536	0.219165
Class11= 14783/15815	93.4745

....................................
Epoch 781 Error= 214970 0 (1.24948e+06,1.07079e+06) 
....................................
Epoch 782 Error= 214902 0 (1.25056e+06,1.09016e+06) 
....................................
Epoch 783 Error= 214913 0 (1.265e+06,1.07155e+06) 
....................................
Epoch 784 Error= 214944 0 (1.24757e+06,1.06903e+06) 
....................................
Epoch 785 Error= 214894 0 (1.26722e+06,1.12266e+06) 
....................................
Epoch 786 Error= 214894 0 (1.26388e+06,1.09941e+06) 
....................................
Epoch 787 Error= 215073 0 (1.25322e+06,1.2017e+06) 
....................................
Epoch 788 Error= 214955 0 (1.25348e+06,1.04643e+06) 
....................................
Epoch 789 Error= 214955 0 (1.24216e+06,1.06173e+06) 
....................................
Epoch 790 Error= 214861 0 (1.25624e+06,1.07201e+06) 
 counting_train_errors....................................

train1_NErrors= 63183/1.61744e+06 3.90637
Class01= 3161/1.55288e+06	0.203557
Class11= 60022/64555	92.9781

 counting_test_errors.........

test1_NErrors= 15615/396351 3.93969
Class01= 860/380536	0.225997
Class11= 14755/15815	93.2975

....................................
Epoch 791 Error= 215560 0 (1.22895e+06,1.23467e+06) 
....................................
Epoch 792 Error= 215052 0 (1.21095e+06,1.01435e+06) 
....................................
Epoch 793 Error= 214923 0 (1.21134e+06,1.02842e+06) 
....................................
Epoch 794 Error= 214904 0 (1.22538e+06,1.04818e+06) 
....................................
Epoch 795 Error= 214840 0 (1.23067e+06,1.06062e+06) 
....................................
Epoch 796 Error= 214925 0 (1.22277e+06,1.06641e+06) 
....................................
Epoch 797 Error= 214762 0 (1.24321e+06,1.06087e+06) 
....................................
Epoch 798 Error= 214930 0 (1.25303e+06,1.08468e+06) 
....................................
Epoch 799 Error= 214792 0 (1.26491e+06,1.05028e+06) 
....................................
Epoch 800 Error= 214830 0 (1.25077e+06,1.07813e+06) 
 counting_train_errors....................................

train1_NErrors= 63170/1.61744e+06 3.90556
Class01= 1949/1.55288e+06	0.125509
Class11= 61221/64555	94.8354

 counting_test_errors.........

test1_NErrors= 15585/396351 3.93212
Class01= 544/380536	0.142956
Class11= 15041/15815	95.1059

....................................
Epoch 801 Error= 214849 0 (1.25353e+06,1.07461e+06) 
....................................
Epoch 802 Error= 214917 0 (1.2392e+06,1.10232e+06) 
....................................
Epoch 803 Error= 214834 0 (1.25055e+06,1.05333e+06) 
....................................
Epoch 804 Error= 216028 0 (1.21793e+06,1.41705e+06) 
....................................
Epoch 805 Error= 214917 0 (1.18824e+06,969668) 
....................................
Epoch 806 Error= 214800 0 (1.23176e+06,1.02959e+06) 
....................................
Epoch 807 Error= 214813 0 (1.21711e+06,1.04437e+06) 
....................................
Epoch 808 Error= 214764 0 (1.21889e+06,1.03365e+06) 
....................................
Epoch 809 Error= 214738 0 (1.23663e+06,1.04866e+06) 
....................................
Epoch 810 Error= 214779 0 (1.24775e+06,1.08638e+06) 
 counting_train_errors....................................

train1_NErrors= 63155/1.61744e+06 3.90463
Class01= 2708/1.55288e+06	0.174385
Class11= 60447/64555	93.6364

 counting_test_errors.........

test1_NErrors= 15612/396351 3.93893
Class01= 750/380536	0.19709
Class11= 14862/15815	93.9741

....................................
Epoch 811 Error= 214755 0 (1.23265e+06,1.06667e+06) 
....................................
Epoch 812 Error= 215078 0 (1.24363e+06,1.2993e+06) 
....................................
Epoch 813 Error= 214892 0 (1.19716e+06,1.0012e+06) 
....................................
Epoch 814 Error= 214726 0 (1.2225e+06,1.08821e+06) 
....................................
Epoch 815 Error= 214685 0 (1.23715e+06,1.04325e+06) 
....................................
Epoch 816 Error= 214763 0 (1.22041e+06,1.06422e+06) 
....................................
Epoch 817 Error= 214733 0 (1.23021e+06,1.04373e+06) 
....................................
Epoch 818 Error= 214640 0 (1.26635e+06,1.08627e+06) 
....................................
Epoch 819 Error= 214720 0 (1.20186e+06,1.08579e+06) 
....................................
Epoch 820 Error= 214772 0 (1.23994e+06,1.07233e+06) 
 counting_train_errors....................................

train1_NErrors= 63056/1.61744e+06 3.89851
Class01= 2903/1.55288e+06	0.186943
Class11= 60153/64555	93.181

 counting_test_errors.........

test1_NErrors= 15593/396351 3.93414
Class01= 800/380536	0.21023
Class11= 14793/15815	93.5378

....................................
Epoch 821 Error= 214656 0 (1.21209e+06,1.05792e+06) 
....................................
Epoch 822 Error= 214651 0 (1.2446e+06,1.08352e+06) 
....................................
Epoch 823 Error= 214643 0 (1.2341e+06,1.05813e+06) 
....................................
Epoch 824 Error= 214699 0 (1.24881e+06,1.08874e+06) 
....................................
Epoch 825 Error= 214695 0 (1.22216e+06,1.062e+06) 
....................................
Epoch 826 Error= 214643 0 (1.23919e+06,1.06381e+06) 
....................................
Epoch 827 Error= 214576 0 (1.24445e+06,1.05621e+06) 
....................................
Epoch 828 Error= 214643 0 (1.25248e+06,1.06943e+06) 
....................................
Epoch 829 Error= 214599 0 (1.24035e+06,1.05846e+06) 
....................................
Epoch 830 Error= 214596 0 (1.2586e+06,1.09291e+06) 
 counting_train_errors....................................

train1_NErrors= 63112/1.61744e+06 3.90198
Class01= 3443/1.55288e+06	0.221717
Class11= 59669/64555	92.4313

 counting_test_errors.........

test1_NErrors= 15650/396351 3.94852
Class01= 951/380536	0.249911
Class11= 14699/15815	92.9434

....................................
Epoch 831 Error= 214647 0 (1.25106e+06,1.08156e+06) 
....................................
Epoch 832 Error= 214584 0 (1.2434e+06,1.09441e+06) 
....................................
Epoch 833 Error= 214711 0 (1.24326e+06,1.18255e+06) 
....................................
Epoch 834 Error= 214583 0 (1.22689e+06,1.0463e+06) 
....................................
Epoch 835 Error= 214703 0 (1.24509e+06,1.07014e+06) 
....................................
Epoch 836 Error= 215593 0 (1.22758e+06,2.42876e+06) 
....................................
Epoch 837 Error= 219072 0 (1.09678e+06,823396) 
....................................
Epoch 838 Error= 215557 0 (1.1002e+06,804418) 
....................................
Epoch 839 Error= 215008 0 (1.14001e+06,897427) 
....................................
Epoch 840 Error= 214756 0 (1.20546e+06,947847) 
 counting_train_errors....................................

train1_NErrors= 63081/1.61744e+06 3.90006
Class01= 2771/1.55288e+06	0.178442
Class11= 60310/64555	93.4242

 counting_test_errors.........

test1_NErrors= 15611/396351 3.93868
Class01= 778/380536	0.204448
Class11= 14833/15815	93.7907

....................................
Epoch 841 Error= 214717 0 (1.20598e+06,1.0038e+06) 
....................................
Epoch 842 Error= 214677 0 (1.23251e+06,998608) 
....................................
Epoch 843 Error= 214578 0 (1.25496e+06,1.01835e+06) 
....................................
Epoch 844 Error= 214689 0 (1.23481e+06,1.03204e+06) 
....................................
Epoch 845 Error= 214606 0 (1.24629e+06,1.0886e+06) 
....................................
Epoch 846 Error= 217806 0 (1.12646e+06,1.74262e+06) 
....................................
Epoch 847 Error= 215226 0 (1.16401e+06,855452) 
....................................
Epoch 848 Error= 214936 0 (1.21299e+06,919541) 
....................................
Epoch 849 Error= 214758 0 (1.20176e+06,953010) 
....................................
Epoch 850 Error= 214648 0 (1.22739e+06,993741) 
 counting_train_errors....................................

train1_NErrors= 63138/1.61744e+06 3.90358
Class01= 2957/1.55288e+06	0.19042
Class11= 60181/64555	93.2244

 counting_test_errors.........

test1_NErrors= 15602/396351 3.93641
Class01= 820/380536	0.215486
Class11= 14782/15815	93.4682

....................................
Epoch 851 Error= 214593 0 (1.25546e+06,1.01008e+06) 
....................................
Epoch 852 Error= 215326 0 (1.22133e+06,1.27879e+06) 
....................................
Epoch 853 Error= 214627 0 (1.21922e+06,983978) 
....................................
Epoch 854 Error= 214559 0 (1.23036e+06,997132) 
....................................
Epoch 855 Error= 214568 0 (1.22106e+06,1.01685e+06) 
....................................
Epoch 856 Error= 214631 0 (1.23757e+06,1.02529e+06) 
....................................
Epoch 857 Error= 214561 0 (1.2367e+06,1.05031e+06) 
....................................
Epoch 858 Error= 214482 0 (1.22885e+06,1.02214e+06) 
....................................
Epoch 859 Error= 214558 0 (1.25336e+06,1.09545e+06) 
....................................
Epoch 860 Error= 215116 0 (1.23067e+06,1.19441e+06) 
 counting_train_errors....................................

train1_NErrors= 63231/1.61744e+06 3.90933
Class01= 2596/1.55288e+06	0.167173
Class11= 60635/64555	93.9277

 counting_test_errors.........

test1_NErrors= 15655/396351 3.94978
Class01= 734/380536	0.192886
Class11= 14921/15815	94.3471

....................................
Epoch 861 Error= 215018 0 (1.22955e+06,954340) 
....................................
Epoch 862 Error= 214626 0 (1.24693e+06,1.03855e+06) 
....................................
Epoch 863 Error= 214581 0 (1.22304e+06,1.09102e+06) 
....................................
Epoch 864 Error= 214615 0 (1.21804e+06,1.0761e+06) 
....................................
Epoch 865 Error= 214513 0 (1.21858e+06,1.03809e+06) 
....................................
Epoch 866 Error= 214459 0 (1.23813e+06,1.02131e+06) 
....................................
Epoch 867 Error= 214516 0 (1.24115e+06,1.04105e+06) 
....................................
Epoch 868 Error= 214441 0 (1.24993e+06,1.02452e+06) 
....................................
Epoch 869 Error= 214468 0 (1.2518e+06,1.03392e+06) 
....................................
Epoch 870 Error= 214459 0 (1.26219e+06,1.02241e+06) 
 counting_train_errors....................................

train1_NErrors= 63139/1.61744e+06 3.90365
Class01= 3322/1.55288e+06	0.213925
Class11= 59817/64555	92.6605

 counting_test_errors.........

test1_NErrors= 15630/396351 3.94347
Class01= 912/380536	0.239662
Class11= 14718/15815	93.0635

....................................
Epoch 871 Error= 214470 0 (1.25456e+06,1.04269e+06) 
....................................
Epoch 872 Error= 214449 0 (1.2566e+06,1.02529e+06) 
....................................
Epoch 873 Error= 215022 0 (1.25857e+06,1.53169e+06) 
....................................
Epoch 874 Error= 215503 0 (1.23776e+06,911131) 
....................................
Epoch 875 Error= 215126 0 (1.25719e+06,921370) 
....................................
Epoch 876 Error= 214774 0 (1.24307e+06,975020) 
....................................
Epoch 877 Error= 214623 0 (1.20126e+06,1.01264e+06) 
....................................
Epoch 878 Error= 215017 0 (1.2356e+06,1.31233e+06) 
....................................
Epoch 879 Error= 214388 0 (1.21697e+06,1.01616e+06) 
....................................
Epoch 880 Error= 214411 0 (1.23768e+06,1.006e+06) 
 counting_train_errors....................................

train1_NErrors= 63103/1.61744e+06 3.90142
Class01= 2899/1.55288e+06	0.186685
Class11= 60204/64555	93.26

 counting_test_errors.........

test1_NErrors= 15593/396351 3.93414
Class01= 778/380536	0.204448
Class11= 14815/15815	93.6769

....................................
Epoch 881 Error= 214397 0 (1.23429e+06,1.03252e+06) 
....................................
Epoch 882 Error= 216068 0 (1.21629e+06,1.87787e+06) 
....................................
Epoch 883 Error= 217093 0 (1.13969e+06,837751) 
....................................
Epoch 884 Error= 214614 0 (1.16917e+06,892931) 
....................................
Epoch 885 Error= 214515 0 (1.19733e+06,958694) 
....................................
Epoch 886 Error= 214448 0 (1.23349e+06,993165) 
....................................
Epoch 887 Error= 214452 0 (1.23455e+06,1.01298e+06) 
....................................
Epoch 888 Error= 214419 0 (1.22037e+06,1.0228e+06) 
....................................
Epoch 889 Error= 214509 0 (1.24605e+06,1.02735e+06) 
....................................
Epoch 890 Error= 214373 0 (1.22794e+06,1.0189e+06) 
 counting_train_errors....................................

train1_NErrors= 63118/1.61744e+06 3.90235
Class01= 1931/1.55288e+06	0.124349
Class11= 61187/64555	94.7827

 counting_test_errors.........

test1_NErrors= 15545/396351 3.92203
Class01= 514/380536	0.135073
Class11= 15031/15815	95.0427

....................................
Epoch 891 Error= 214314 0 (1.22964e+06,1.03595e+06) 
....................................
Epoch 892 Error= 214279 0 (1.23024e+06,1.00247e+06) 
....................................
Epoch 893 Error= 214335 0 (1.24543e+06,1.06146e+06) 
....................................
Epoch 894 Error= 214296 0 (1.22131e+06,1.01099e+06) 
....................................
Epoch 895 Error= 214362 0 (1.24063e+06,1.07988e+06) 
....................................
Epoch 896 Error= 214290 0 (1.24055e+06,1.0243e+06) 
....................................
Epoch 897 Error= 214301 0 (1.24272e+06,1.02054e+06) 
....................................
Epoch 898 Error= 214330 0 (1.2294e+06,1.02948e+06) 
....................................
Epoch 899 Error= 217094 0 (1.20099e+06,1.21191e+06) 
....................................
Epoch 900 Error= 214530 0 (1.16334e+06,915366) 
 counting_train_errors....................................

train1_NErrors= 63158/1.61744e+06 3.90482
Class01= 3243/1.55288e+06	0.208838
Class11= 59915/64555	92.8123

 counting_test_errors.........

test1_NErrors= 15591/396351 3.93363
Class01= 864/380536	0.227048
Class11= 14727/15815	93.1205

....................................
Epoch 901 Error= 214321 0 (1.20785e+06,992152) 
....................................
Epoch 902 Error= 214347 0 (1.21303e+06,1.01539e+06) 
....................................
Epoch 903 Error= 214343 0 (1.20873e+06,1.023e+06) 
....................................
Epoch 904 Error= 214321 0 (1.19968e+06,1.03295e+06) 
....................................
Epoch 905 Error= 214249 0 (1.21172e+06,1.01099e+06) 
....................................
Epoch 906 Error= 214315 0 (1.21446e+06,1.01925e+06) 
....................................
Epoch 907 Error= 214270 0 (1.23264e+06,1.02128e+06) 
....................................
Epoch 908 Error= 214278 0 (1.23063e+06,1.05734e+06) 
....................................
Epoch 909 Error= 214285 0 (1.22958e+06,1.05964e+06) 
....................................
Epoch 910 Error= 214301 0 (1.2277e+06,1.04302e+06) 
 counting_train_errors....................................

train1_NErrors= 63367/1.61744e+06 3.91774
Class01= 4387/1.55288e+06	0.282507
Class11= 58980/64555	91.364

 counting_test_errors.........

test1_NErrors= 15661/396351 3.9513
Class01= 1169/380536	0.307198
Class11= 14492/15815	91.6345

....................................
Epoch 911 Error= 214285 0 (1.2278e+06,1.0221e+06) 
....................................
Epoch 912 Error= 214256 0 (1.21518e+06,1.02539e+06) 
....................................
Epoch 913 Error= 214262 0 (1.20423e+06,1.03051e+06) 
....................................
Epoch 914 Error= 214349 0 (1.2395e+06,1.05145e+06) 
....................................
Epoch 915 Error= 214177 0 (1.22242e+06,1.02213e+06) 
....................................
Epoch 916 Error= 214229 0 (1.21297e+06,1.01581e+06) 
....................................
Epoch 917 Error= 214212 0 (1.20007e+06,1.05447e+06) 
....................................
Epoch 918 Error= 214777 0 (1.2372e+06,1.22814e+06) 
....................................
Epoch 919 Error= 214299 0 (1.21953e+06,997795) 
....................................
Epoch 920 Error= 214269 0 (1.217e+06,1.01472e+06) 
 counting_train_errors....................................

train1_NErrors= 63123/1.61744e+06 3.90266
Class01= 2248/1.55288e+06	0.144763
Class11= 60875/64555	94.2994

 counting_test_errors.........

test1_NErrors= 15569/396351 3.92808
Class01= 599/380536	0.15741
Class11= 14970/15815	94.657

....................................
Epoch 921 Error= 216418 0 (1.1649e+06,1.62434e+06) 
....................................
Epoch 922 Error= 215613 0 (1.15649e+06,870078) 
....................................
Epoch 923 Error= 214398 0 (1.17542e+06,944349) 
....................................
Epoch 924 Error= 214318 0 (1.19633e+06,990265) 
....................................
Epoch 925 Error= 214230 0 (1.21442e+06,998993) 
....................................
Epoch 926 Error= 214191 0 (1.20991e+06,997223) 
....................................
Epoch 927 Error= 214128 0 (1.23872e+06,1.00125e+06) 
....................................
Epoch 928 Error= 214269 0 (1.23528e+06,1.04307e+06) 
....................................
Epoch 929 Error= 214151 0 (1.22649e+06,1.014e+06) 
....................................
Epoch 930 Error= 214130 0 (1.21377e+06,1.02965e+06) 
 counting_train_errors....................................

train1_NErrors= 63099/1.61744e+06 3.90117
Class01= 2739/1.55288e+06	0.176382
Class11= 60360/64555	93.5017

 counting_test_errors.........

test1_NErrors= 15564/396351 3.92682
Class01= 741/380536	0.194725
Class11= 14823/15815	93.7275

....................................
Epoch 931 Error= 214167 0 (1.21932e+06,1.02867e+06) 
....................................
Epoch 932 Error= 214142 0 (1.20561e+06,1.00566e+06) 
....................................
Epoch 933 Error= 214224 0 (1.19612e+06,1.05036e+06) 
....................................
Epoch 934 Error= 214119 0 (1.22571e+06,1.01483e+06) 
....................................
Epoch 935 Error= 214199 0 (1.23355e+06,1.01359e+06) 
....................................
Epoch 936 Error= 214184 0 (1.21865e+06,1.00878e+06) 
....................................
Epoch 937 Error= 219264 0 (1.21307e+06,6.07546e+06) 
....................................
Epoch 938 Error= 221170 0 (1.11392e+06,636800) 
....................................
Epoch 939 Error= 218488 0 (1.02799e+06,633517) 
....................................
Epoch 940 Error= 217577 0 (1.00416e+06,635674) 
 counting_train_errors....................................

train1_NErrors= 63590/1.61744e+06 3.93153
Class01= 1303/1.55288e+06	0.0839085
Class11= 62287/64555	96.4867

 counting_test_errors.........

test1_NErrors= 15648/396351 3.94802
Class01= 356/380536	0.0935523
Class11= 15292/15815	96.693

....................................
Epoch 941 Error= 217116 0 (1.01531e+06,645844) 
....................................
Epoch 942 Error= 216792 0 (1.0487e+06,661739) 
....................................
Epoch 943 Error= 216486 0 (1.04146e+06,669904) 
....................................
Epoch 944 Error= 216164 0 (1.07628e+06,692732) 
....................................
Epoch 945 Error= 215815 0 (1.08736e+06,715306) 
....................................
Epoch 946 Error= 215589 0 (1.1069e+06,742065) 
....................................
Epoch 947 Error= 215450 0 (1.1423e+06,779052) 
....................................
Epoch 948 Error= 215240 0 (1.14067e+06,805889) 
....................................
Epoch 949 Error= 215152 0 (1.16016e+06,835027) 
....................................
Epoch 950 Error= 214982 0 (1.1662e+06,850949) 
 counting_train_errors....................................

train1_NErrors= 63281/1.61744e+06 3.91242
Class01= 2011/1.55288e+06	0.129501
Class11= 61270/64555	94.9113

 counting_test_errors.........

test1_NErrors= 15609/396351 3.93818
Class01= 550/380536	0.144533
Class11= 15059/15815	95.2197

....................................
Epoch 951 Error= 214828 0 (1.17409e+06,882316) 
....................................
Epoch 952 Error= 214760 0 (1.2067e+06,895148) 
....................................
Epoch 953 Error= 214750 0 (1.21978e+06,921185) 
....................................
Epoch 954 Error= 214629 0 (1.23417e+06,928243) 
....................................
Epoch 955 Error= 214541 0 (1.219e+06,936251) 
....................................
Epoch 956 Error= 214568 0 (1.23796e+06,962998) 
....................................
Epoch 957 Error= 214373 0 (1.22354e+06,949203) 
....................................
Epoch 958 Error= 214344 0 (1.222e+06,968176) 
....................................
Epoch 959 Error= 214310 0 (1.23462e+06,1.01511e+06) 
....................................
Epoch 960 Error= 214354 0 (1.20747e+06,1.00575e+06) 
 counting_train_errors....................................

train1_NErrors= 63089/1.61744e+06 3.90055
Class01= 2923/1.55288e+06	0.188231
Class11= 60166/64555	93.2011

 counting_test_errors.........

test1_NErrors= 15576/396351 3.92985
Class01= 789/380536	0.207339
Class11= 14787/15815	93.4998

....................................
Epoch 961 Error= 214313 0 (1.2236e+06,988545) 
....................................
Epoch 962 Error= 214197 0 (1.23733e+06,988453) 
....................................
Epoch 963 Error= 214231 0 (1.21871e+06,1.00287e+06) 
....................................
Epoch 964 Error= 214161 0 (1.21409e+06,973227) 
....................................
Epoch 965 Error= 214154 0 (1.22911e+06,979462) 
....................................
Epoch 966 Error= 214130 0 (1.2058e+06,989939) 
....................................
Epoch 967 Error= 214072 0 (1.21346e+06,997661) 
....................................
Epoch 968 Error= 214124 0 (1.20864e+06,1.00978e+06) 
....................................
Epoch 969 Error= 214085 0 (1.20888e+06,997942) 
....................................
Epoch 970 Error= 214103 0 (1.20476e+06,996973) 
 counting_train_errors....................................

train1_NErrors= 63120/1.61744e+06 3.90247
Class01= 2386/1.55288e+06	0.15365
Class11= 60734/64555	94.081

 counting_test_errors.........

test1_NErrors= 15560/396351 3.92581
Class01= 633/380536	0.166344
Class11= 14927/15815	94.3851

....................................
Epoch 971 Error= 214058 0 (1.22326e+06,1.01138e+06) 
....................................
Epoch 972 Error= 214532 0 (1.21462e+06,1.22608e+06) 
....................................
Epoch 973 Error= 214093 0 (1.1919e+06,994837) 
....................................
Epoch 974 Error= 214242 0 (1.18679e+06,1.102e+06) 
....................................
Epoch 975 Error= 217936 0 (1.09514e+06,2.4655e+06) 
....................................
Epoch 976 Error= 215489 0 (1.07773e+06,746804) 
....................................
Epoch 977 Error= 214831 0 (1.09867e+06,814551) 
....................................
Epoch 978 Error= 214627 0 (1.15119e+06,863573) 
....................................
Epoch 979 Error= 214464 0 (1.17647e+06,898860) 
....................................
Epoch 980 Error= 214396 0 (1.19027e+06,967787) 
 counting_train_errors....................................

train1_NErrors= 63148/1.61744e+06 3.9042
Class01= 2346/1.55288e+06	0.151074
Class11= 60802/64555	94.1864

 counting_test_errors.........

test1_NErrors= 15582/396351 3.93136
Class01= 639/380536	0.167921
Class11= 14943/15815	94.4862

....................................
Epoch 981 Error= 214191 0 (1.20336e+06,926946) 
....................................
Epoch 982 Error= 214120 0 (1.20088e+06,961571) 
....................................
Epoch 983 Error= 214116 0 (1.17637e+06,966467) 
....................................
Epoch 984 Error= 214119 0 (1.17798e+06,969848) 
....................................
Epoch 985 Error= 214056 0 (1.18459e+06,975019) 
....................................
Epoch 986 Error= 214060 0 (1.17196e+06,991636) 
....................................
Epoch 987 Error= 214123 0 (1.19009e+06,1.04344e+06) 
....................................
Epoch 988 Error= 213995 0 (1.18538e+06,996183) 
....................................
Epoch 989 Error= 214025 0 (1.19779e+06,992534) 
....................................
Epoch 990 Error= 214019 0 (1.18205e+06,1.02423e+06) 
 counting_train_errors....................................

train1_NErrors= 63088/1.61744e+06 3.90049
Class01= 3216/1.55288e+06	0.207099
Class11= 59872/64555	92.7457

 counting_test_errors.........

test1_NErrors= 15581/396351 3.93111
Class01= 864/380536	0.227048
Class11= 14717/15815	93.0572

....................................
Epoch 991 Error= 214077 0 (1.17442e+06,983902) 
....................................
Epoch 992 Error= 213976 0 (1.18552e+06,991256) 
....................................
Epoch 993 Error= 213989 0 (1.18221e+06,1.02714e+06) 
....................................
Epoch 994 Error= 213881 0 (1.19192e+06,988482) 
....................................
Epoch 995 Error= 214018 0 (1.19129e+06,1.00653e+06) 
....................................
Epoch 996 Error= 213905 0 (1.17479e+06,990813) 
....................................
Epoch 997 Error= 213958 0 (1.1715e+06,1.04823e+06) 
....................................
Epoch 998 Error= 214018 0 (1.18822e+06,1.00722e+06) 
....................................
Epoch 999 Error= 213927 0 (1.15356e+06,991276) 
....................................
Epoch 1000 Error= 213985 0 (1.1629e+06,993075) 
 counting_train_errors....................................

train1_NErrors= 63107/1.61744e+06 3.90167
Class01= 3797/1.55288e+06	0.244513
Class11= 59310/64555	91.8751

 counting_test_errors.........

test1_NErrors= 15606/396351 3.93742
Class01= 1019/380536	0.26778
Class11= 14587/15815	92.2352

....................................
Epoch 1001 Error= 213988 0 (1.16203e+06,998661) 
....................................
Epoch 1002 Error= 213965 0 (1.18648e+06,1.03435e+06) 
....................................
Epoch 1003 Error= 213823 0 (1.16589e+06,993401) 
....................................
Epoch 1004 Error= 214001 0 (1.16412e+06,1.02294e+06) 
....................................
Epoch 1005 Error= 213882 0 (1.17325e+06,987539) 
....................................
Epoch 1006 Error= 213842 0 (1.18887e+06,1.00886e+06) 
....................................
Epoch 1007 Error= 213930 0 (1.17321e+06,1.01048e+06) 
....................................
Epoch 1008 Error= 213906 0 (1.16348e+06,994535) 
....................................
Epoch 1009 Error= 213909 0 (1.15223e+06,1.00778e+06) 
....................................
Epoch 1010 Error= 213922 0 (1.17153e+06,1.01338e+06) 
 counting_train_errors....................................

train1_NErrors= 63267/1.61744e+06 3.91156
Class01= 4772/1.55288e+06	0.3073
Class11= 58495/64555	90.6127

 counting_test_errors.........

test1_NErrors= 15686/396351 3.9576
Class01= 1296/380536	0.340572
Class11= 14390/15815	90.9896

....................................
Epoch 1011 Error= 213858 0 (1.16202e+06,1.0548e+06) 
....................................
Epoch 1012 Error= 213865 0 (1.15785e+06,1.01394e+06) 
....................................
Epoch 1013 Error= 215546 0 (1.1348e+06,2.22078e+06) 
....................................
Epoch 1014 Error= 214108 0 (1.13668e+06,918947) 
....................................
Epoch 1015 Error= 213970 0 (1.14493e+06,973900) 
....................................
Epoch 1016 Error= 213840 0 (1.14109e+06,1.0165e+06) 
....................................
Epoch 1017 Error= 213821 0 (1.17405e+06,984647) 
....................................
Epoch 1018 Error= 213876 0 (1.15433e+06,995696) 
....................................
Epoch 1019 Error= 213918 0 (1.15214e+06,1.01581e+06) 
....................................
Epoch 1020 Error= 213839 0 (1.15481e+06,990276) 
 counting_train_errors....................................

train1_NErrors= 63064/1.61744e+06 3.89901
Class01= 2708/1.55288e+06	0.174385
Class11= 60356/64555	93.4955

 counting_test_errors.........

test1_NErrors= 15563/396351 3.92657
Class01= 725/380536	0.190521
Class11= 14838/15815	93.8223

....................................
Epoch 1021 Error= 213919 0 (1.16839e+06,1.02537e+06) 
....................................
Epoch 1022 Error= 213765 0 (1.14718e+06,1.00386e+06) 
....................................
Epoch 1023 Error= 213799 0 (1.15643e+06,1.08901e+06) 
....................................
Epoch 1024 Error= 213927 0 (1.15564e+06,1.04291e+06) 
....................................
Epoch 1025 Error= 213743 0 (1.14698e+06,993491) 
....................................
Epoch 1026 Error= 213825 0 (1.14219e+06,1.01235e+06) 
....................................
Epoch 1027 Error= 213750 0 (1.15262e+06,998262) 
....................................
Epoch 1028 Error= 213946 0 (1.15346e+06,1.01377e+06) 
....................................
Epoch 1029 Error= 213767 0 (1.1705e+06,985106) 
....................................
Epoch 1030 Error= 213973 0 (1.13566e+06,1.05074e+06) 
 counting_train_errors....................................

train1_NErrors= 63141/1.61744e+06 3.90377
Class01= 3686/1.55288e+06	0.237365
Class11= 59455/64555	92.0998

 counting_test_errors.........

test1_NErrors= 15632/396351 3.94398
Class01= 1008/380536	0.26489
Class11= 14624/15815	92.4692

....................................
Epoch 1031 Error= 213753 0 (1.1583e+06,1.03327e+06) 
....................................
Epoch 1032 Error= 213867 0 (1.15817e+06,1.00575e+06) 
....................................
Epoch 1033 Error= 213811 0 (1.14989e+06,1.01596e+06) 
....................................
Epoch 1034 Error= 213834 0 (1.14859e+06,998122) 
....................................
Epoch 1035 Error= 213929 0 (1.14044e+06,1.06712e+06) 
....................................
Epoch 1036 Error= 213811 0 (1.16195e+06,1.00727e+06) 
....................................
Epoch 1037 Error= 213814 0 (1.14204e+06,1.07578e+06) 
....................................
Epoch 1038 Error= 213770 0 (1.14376e+06,1.00326e+06) 
....................................
Epoch 1039 Error= 213826 0 (1.15457e+06,981670) 
....................................
Epoch 1040 Error= 213689 0 (1.15839e+06,1.0022e+06) 
 counting_train_errors....................................

train1_NErrors= 63099/1.61744e+06 3.90117
Class01= 2287/1.55288e+06	0.147275
Class11= 60812/64555	94.2018

 counting_test_errors.........

test1_NErrors= 15568/396351 3.92783
Class01= 629/380536	0.165293
Class11= 14939/15815	94.461

....................................
Epoch 1041 Error= 213789 0 (1.13997e+06,1.00881e+06) 
....................................
Epoch 1042 Error= 213749 0 (1.15065e+06,998731) 
....................................
Epoch 1043 Error= 213710 0 (1.14129e+06,1.00956e+06) 
....................................
Epoch 1044 Error= 213731 0 (1.15478e+06,994469) 
....................................
Epoch 1045 Error= 213731 0 (1.15732e+06,1.02912e+06) 
....................................
Epoch 1046 Error= 231754 0 (1.29747e+06,5.5414e+07) 
....................................
Epoch 1047 Error= 227376 0 (1.22766e+06,196869) 
....................................
Epoch 1048 Error= 225865 0 (1.14155e+06,207985) 
....................................
Epoch 1049 Error= 224906 0 (1.09602e+06,236729) 
....................................
Epoch 1050 Error= 224123 0 (1.06196e+06,276509) 
 counting_train_errors....................................

train1_NErrors= 63932/1.61744e+06 3.95267
Class01= 2324/1.55288e+06	0.149657
Class11= 61608/64555	95.4349

 counting_test_errors.........

test1_NErrors= 15694/396351 3.95962
Class01= 576/380536	0.151365
Class11= 15118/15815	95.5928

....................................
Epoch 1051 Error= 223654 0 (1.0689e+06,294097) 
....................................
Epoch 1052 Error= 223257 0 (1.05213e+06,294031) 
....................................
Epoch 1053 Error= 222873 0 (1.07842e+06,304764) 
....................................
Epoch 1054 Error= 222519 0 (1.08163e+06,305956) 
....................................
Epoch 1055 Error= 222254 0 (1.09786e+06,309791) 
....................................
Epoch 1056 Error= 222056 0 (1.08773e+06,313408) 
....................................
Epoch 1057 Error= 221665 0 (1.11449e+06,316913) 
....................................
Epoch 1058 Error= 221584 0 (1.11572e+06,320945) 
....................................
Epoch 1059 Error= 221433 0 (1.11663e+06,325864) 
....................................
Epoch 1060 Error= 221217 0 (1.12556e+06,321891) 
 counting_train_errors....................................

train1_NErrors= 63759/1.61744e+06 3.94198
Class01= 1519/1.55288e+06	0.0978181
Class11= 62240/64555	96.4139

 counting_test_errors.........

test1_NErrors= 15662/396351 3.95155
Class01= 384/380536	0.10091
Class11= 15278/15815	96.6045

....................................
Epoch 1061 Error= 221050 0 (1.13925e+06,328928) 
....................................
Epoch 1062 Error= 220887 0 (1.15756e+06,329908) 
....................................
Epoch 1063 Error= 220610 0 (1.15849e+06,331589) 
....................................
Epoch 1064 Error= 220492 0 (1.16276e+06,339332) 
....................................
Epoch 1065 Error= 220275 0 (1.16083e+06,343958) 
....................................
Epoch 1066 Error= 220188 0 (1.18339e+06,344827) 
....................................
Epoch 1067 Error= 220031 0 (1.16201e+06,349734) 
....................................
Epoch 1068 Error= 220009 0 (1.18565e+06,348726) 
....................................
Epoch 1069 Error= 219711 0 (1.18842e+06,353537) 
....................................
Epoch 1070 Error= 219664 0 (1.1858e+06,357127) 
 counting_train_errors....................................

train1_NErrors= 63712/1.61744e+06 3.93907
Class01= 2302/1.55288e+06	0.14824
Class11= 61410/64555	95.1282

 counting_test_errors.........

test1_NErrors= 15665/396351 3.9523
Class01= 595/380536	0.156358
Class11= 15070/15815	95.2893

....................................
Epoch 1071 Error= 219436 0 (1.19708e+06,355345) 
....................................
Epoch 1072 Error= 219535 0 (1.18585e+06,361907) 
....................................
Epoch 1073 Error= 219367 0 (1.19498e+06,355821) 
....................................
Epoch 1074 Error= 219314 0 (1.18124e+06,361979) 
....................................
Epoch 1075 Error= 219189 0 (1.21093e+06,365013) 
....................................
Epoch 1076 Error= 219214 0 (1.20603e+06,362898) 
....................................
Epoch 1077 Error= 219090 0 (1.19789e+06,364091) 
....................................
Epoch 1078 Error= 219016 0 (1.1939e+06,361388) 
....................................
Epoch 1079 Error= 219017 0 (1.22078e+06,368771) 
....................................
Epoch 1080 Error= 218883 0 (1.19699e+06,363823) 
 counting_train_errors....................................

train1_NErrors= 63754/1.61744e+06 3.94167
Class01= 2205/1.55288e+06	0.141994
Class11= 61549/64555	95.3435

 counting_test_errors.........

test1_NErrors= 15669/396351 3.95331
Class01= 577/380536	0.151628
Class11= 15092/15815	95.4284

....................................
Epoch 1081 Error= 218820 0 (1.20375e+06,367752) 
....................................
Epoch 1082 Error= 218762 0 (1.17637e+06,367384) 
....................................
Epoch 1083 Error= 218777 0 (1.19729e+06,369804) 
....................................
Epoch 1084 Error= 218693 0 (1.17622e+06,373294) 
....................................
Epoch 1085 Error= 218681 0 (1.18806e+06,367681) 
....................................
Epoch 1086 Error= 218576 0 (1.19905e+06,372686) 
....................................
Epoch 1087 Error= 218451 0 (1.1897e+06,374818) 
....................................
Epoch 1088 Error= 218470 0 (1.16854e+06,374348) 
....................................
Epoch 1089 Error= 218330 0 (1.20885e+06,381729) 
....................................
Epoch 1090 Error= 218315 0 (1.17782e+06,379366) 
 counting_train_errors....................................

train1_NErrors= 63647/1.61744e+06 3.93505
Class01= 2446/1.55288e+06	0.157514
Class11= 61201/64555	94.8044

 counting_test_errors.........

test1_NErrors= 15679/396351 3.95584
Class01= 646/380536	0.169761
Class11= 15033/15815	95.0553

....................................
Epoch 1091 Error= 218291 0 (1.19828e+06,381513) 
....................................
Epoch 1092 Error= 218238 0 (1.16245e+06,386448) 
....................................
Epoch 1093 Error= 218169 0 (1.19107e+06,383896) 
....................................
Epoch 1094 Error= 218205 0 (1.16515e+06,390308) 
....................................
Epoch 1095 Error= 218105 0 (1.18758e+06,394042) 
....................................
Epoch 1096 Error= 218028 0 (1.17929e+06,395232) 
....................................
Epoch 1097 Error= 217967 0 (1.16609e+06,398384) 
....................................
Epoch 1098 Error= 217981 0 (1.18687e+06,400293) 
....................................
Epoch 1099 Error= 217908 0 (1.18172e+06,405265) 
....................................
Epoch 1100 Error= 217921 0 (1.17118e+06,406609) 
 counting_train_errors....................................

train1_NErrors= 63672/1.61744e+06 3.9366
Class01= 2220/1.55288e+06	0.14296
Class11= 61452/64555	95.1932

 counting_test_errors.........

test1_NErrors= 15654/396351 3.94953
Class01= 576/380536	0.151365
Class11= 15078/15815	95.3399

....................................
Epoch 1101 Error= 217844 0 (1.16615e+06,412541) 
....................................
Epoch 1102 Error= 217895 0 (1.17623e+06,414650) 
....................................
Epoch 1103 Error= 217738 0 (1.1671e+06,413906) 
....................................
Epoch 1104 Error= 217762 0 (1.18766e+06,415789) 
....................................
Epoch 1105 Error= 217661 0 (1.16871e+06,423277) 
....................................
Epoch 1106 Error= 217678 0 (1.1781e+06,426416) 
....................................
Epoch 1107 Error= 217606 0 (1.17273e+06,430147) 
....................................
Epoch 1108 Error= 217681 0 (1.16338e+06,430043) 
....................................
Epoch 1109 Error= 217573 0 (1.17357e+06,438623) 
....................................
Epoch 1110 Error= 217485 0 (1.1424e+06,438180) 
 counting_train_errors....................................

train1_NErrors= 63696/1.61744e+06 3.93808
Class01= 1980/1.55288e+06	0.127505
Class11= 61716/64555	95.6022

 counting_test_errors.........

test1_NErrors= 15631/396351 3.94373
Class01= 509/380536	0.133759
Class11= 15122/15815	95.6181

....................................
Epoch 1111 Error= 217478 0 (1.17581e+06,442056) 
....................................
Epoch 1112 Error= 217573 0 (1.16021e+06,444946) 
....................................
Epoch 1113 Error= 217440 0 (1.17481e+06,445424) 
....................................
Epoch 1114 Error= 217405 0 (1.15844e+06,452016) 
....................................
Epoch 1115 Error= 217461 0 (1.1665e+06,451177) 
....................................
Epoch 1116 Error= 217358 0 (1.14471e+06,454827) 
....................................
Epoch 1117 Error= 217441 0 (1.15755e+06,452816) 
....................................
Epoch 1118 Error= 217392 0 (1.14317e+06,461466) 
....................................
Epoch 1119 Error= 217250 0 (1.15332e+06,464574) 
....................................
Epoch 1120 Error= 217270 0 (1.15046e+06,466196) 
 counting_train_errors....................................

train1_NErrors= 63591/1.61744e+06 3.93159
Class01= 2340/1.55288e+06	0.150688
Class11= 61251/64555	94.8819

 counting_test_errors.........

test1_NErrors= 15644/396351 3.94701
Class01= 601/380536	0.157935
Class11= 15043/15815	95.1186

....................................
Epoch 1121 Error= 217274 0 (1.15563e+06,465485) 
....................................
Epoch 1122 Error= 217233 0 (1.15999e+06,472194) 
....................................
Epoch 1123 Error= 217227 0 (1.15359e+06,476471) 
....................................
Epoch 1124 Error= 217194 0 (1.13922e+06,476704) 
....................................
Epoch 1125 Error= 217168 0 (1.14614e+06,477757) 
....................................
Epoch 1126 Error= 217107 0 (1.15164e+06,482182) 
....................................
Epoch 1127 Error= 217186 0 (1.15226e+06,481434) 
....................................
Epoch 1128 Error= 217141 0 (1.12141e+06,484529) 
....................................
Epoch 1129 Error= 217163 0 (1.16337e+06,487642) 
....................................
Epoch 1130 Error= 216998 0 (1.14441e+06,491426) 
 counting_train_errors....................................

train1_NErrors= 63541/1.61744e+06 3.9285
Class01= 2753/1.55288e+06	0.177283
Class11= 60788/64555	94.1647

 counting_test_errors.........

test1_NErrors= 15660/396351 3.95104
Class01= 724/380536	0.190258
Class11= 14936/15815	94.442

....................................
Epoch 1131 Error= 217043 0 (1.14419e+06,500134) 
....................................
Epoch 1132 Error= 217047 0 (1.14987e+06,499553) 
....................................
Epoch 1133 Error= 216980 0 (1.15131e+06,502167) 
....................................
Epoch 1134 Error= 216976 0 (1.13873e+06,503965) 
....................................
Epoch 1135 Error= 216985 0 (1.14956e+06,503547) 
....................................
Epoch 1136 Error= 216916 0 (1.13617e+06,507532) 
....................................
Epoch 1137 Error= 216946 0 (1.14249e+06,505549) 
....................................
Epoch 1138 Error= 216773 0 (1.14804e+06,513621) 
....................................
Epoch 1139 Error= 216914 0 (1.1436e+06,512569) 
....................................
Epoch 1140 Error= 216873 0 (1.13338e+06,513362) 
 counting_train_errors....................................

train1_NErrors= 63689/1.61744e+06 3.93765
Class01= 1610/1.55288e+06	0.103678
Class11= 62079/64555	96.1645

 counting_test_errors.........

test1_NErrors= 15647/396351 3.94776
Class01= 412/380536	0.108268
Class11= 15235/15815	96.3326

....................................
Epoch 1141 Error= 216843 0 (1.1497e+06,516222) 
....................................
Epoch 1142 Error= 216880 0 (1.14162e+06,516068) 
....................................
Epoch 1143 Error= 216795 0 (1.1511e+06,521076) 
....................................
Epoch 1144 Error= 216820 0 (1.13573e+06,525115) 
....................................
Epoch 1145 Error= 216701 0 (1.14084e+06,526686) 
....................................
Epoch 1146 Error= 216730 0 (1.13395e+06,530334) 
....................................
Epoch 1147 Error= 216771 0 (1.13874e+06,525673) 
....................................
Epoch 1148 Error= 216770 0 (1.13156e+06,528863) 
....................................
Epoch 1149 Error= 216671 0 (1.13385e+06,534846) 
....................................
Epoch 1150 Error= 216640 0 (1.13559e+06,533432) 
 counting_train_errors....................................

train1_NErrors= 63598/1.61744e+06 3.93202
Class01= 2015/1.55288e+06	0.129759
Class11= 61583/64555	95.3962

 counting_test_errors.........

test1_NErrors= 15636/396351 3.94499
Class01= 513/380536	0.13481
Class11= 15123/15815	95.6244

....................................
Epoch 1151 Error= 216651 0 (1.15172e+06,533763) 
....................................
Epoch 1152 Error= 216679 0 (1.1333e+06,542538) 
....................................
Epoch 1153 Error= 216648 0 (1.14443e+06,538446) 
....................................
Epoch 1154 Error= 216566 0 (1.14698e+06,546663) 
....................................
Epoch 1155 Error= 216584 0 (1.16017e+06,535905) 
....................................
Epoch 1156 Error= 216577 0 (1.13254e+06,543661) 
....................................
Epoch 1157 Error= 216563 0 (1.15155e+06,544251) 
....................................
Epoch 1158 Error= 216589 0 (1.13873e+06,546531) 
....................................
Epoch 1159 Error= 216634 0 (1.13248e+06,548428) 
....................................
Epoch 1160 Error= 216595 0 (1.13514e+06,549808) 
 counting_train_errors....................................

train1_NErrors= 63559/1.61744e+06 3.92961
Class01= 3438/1.55288e+06	0.221395
Class11= 60121/64555	93.1314

 counting_test_errors.........

test1_NErrors= 15670/396351 3.95357
Class01= 868/380536	0.228099
Class11= 14802/15815	93.5947

....................................
Epoch 1161 Error= 216560 0 (1.12599e+06,550123) 
....................................
Epoch 1162 Error= 216503 0 (1.12078e+06,549781) 
....................................
Epoch 1163 Error= 216494 0 (1.1238e+06,552496) 
....................................
Epoch 1164 Error= 216439 0 (1.13463e+06,556613) 
....................................
Epoch 1165 Error= 216493 0 (1.12539e+06,558941) 
....................................
Epoch 1166 Error= 216387 0 (1.14006e+06,556043) 
....................................
Epoch 1167 Error= 216499 0 (1.13349e+06,562802) 
....................................
Epoch 1168 Error= 216469 0 (1.12749e+06,558412) 
....................................
Epoch 1169 Error= 216461 0 (1.11995e+06,561999) 
....................................
Epoch 1170 Error= 216395 0 (1.12048e+06,560671) 
 counting_train_errors....................................

train1_NErrors= 63496/1.61744e+06 3.92572
Class01= 3171/1.55288e+06	0.204201
Class11= 60325/64555	93.4474

 counting_test_errors.........

test1_NErrors= 15645/396351 3.94726
Class01= 807/380536	0.212069
Class11= 14838/15815	93.8223

....................................
Epoch 1171 Error= 216380 0 (1.12833e+06,562895) 
....................................
Epoch 1172 Error= 216386 0 (1.12884e+06,563050) 
....................................
Epoch 1173 Error= 216350 0 (1.12951e+06,568543) 
....................................
Epoch 1174 Error= 216372 0 (1.11548e+06,568417) 
....................................
Epoch 1175 Error= 216374 0 (1.1344e+06,568307) 
....................................
Epoch 1176 Error= 216310 0 (1.13189e+06,564974) 
....................................
Epoch 1177 Error= 216295 0 (1.13032e+06,571591) 
....................................
Epoch 1178 Error= 216323 0 (1.13175e+06,570703) 
....................................
Epoch 1179 Error= 216269 0 (1.12525e+06,573897) 
....................................
Epoch 1180 Error= 216276 0 (1.11445e+06,572544) 
 counting_train_errors....................................

train1_NErrors= 63530/1.61744e+06 3.92782
Class01= 2906/1.55288e+06	0.187136
Class11= 60624/64555	93.9106

 counting_test_errors.........

test1_NErrors= 15639/396351 3.94575
Class01= 753/380536	0.197879
Class11= 14886/15815	94.1258

....................................
Epoch 1181 Error= 216281 0 (1.12213e+06,572724) 
....................................
Epoch 1182 Error= 216072 0 (1.11527e+06,571544) 
....................................
Epoch 1183 Error= 216238 0 (1.10898e+06,573266) 
....................................
Epoch 1184 Error= 216212 0 (1.12012e+06,573405) 
....................................
Epoch 1185 Error= 216253 0 (1.12317e+06,571143) 
....................................
Epoch 1186 Error= 216185 0 (1.11257e+06,577606) 
....................................
Epoch 1187 Error= 216298 0 (1.11432e+06,573251) 
....................................
Epoch 1188 Error= 216160 0 (1.11347e+06,572260) 
....................................
Epoch 1189 Error= 216181 0 (1.105e+06,573070) 
....................................
Epoch 1190 Error= 216192 0 (1.11103e+06,570827) 
 counting_train_errors....................................

train1_NErrors= 63481/1.61744e+06 3.92479
Class01= 2188/1.55288e+06	0.140899
Class11= 61293/64555	94.9469

 counting_test_errors.........

test1_NErrors= 15656/396351 3.95003
Class01= 571/380536	0.150052
Class11= 15085/15815	95.3841

....................................
Epoch 1191 Error= 216105 0 (1.12065e+06,572016) 
....................................
Epoch 1192 Error= 216145 0 (1.11059e+06,582872) 
....................................
Epoch 1193 Error= 216118 0 (1.13141e+06,576376) 
....................................
Epoch 1194 Error= 216139 0 (1.09215e+06,576806) 
....................................
Epoch 1195 Error= 216185 0 (1.09823e+06,567532) 
....................................
Epoch 1196 Error= 216129 0 (1.1033e+06,584608) 
....................................
Epoch 1197 Error= 216102 0 (1.11062e+06,573946) 
....................................
Epoch 1198 Error= 216157 0 (1.09373e+06,574915) 
....................................
Epoch 1199 Error= 216127 0 (1.09768e+06,577187) 
....................................
Epoch 1200 Error= 216098 0 (1.10984e+06,581098) 
 counting_train_errors....................................

train1_NErrors= 63452/1.61744e+06 3.923
Class01= 2053/1.55288e+06	0.132206
Class11= 61399/64555	95.1111

 counting_test_errors.........

test1_NErrors= 15620/396351 3.94095
Class01= 535/380536	0.140591
Class11= 15085/15815	95.3841

....................................
Epoch 1201 Error= 216028 0 (1.09837e+06,580735) 
....................................
Epoch 1202 Error= 215942 0 (1.11898e+06,581605) 
....................................
Epoch 1203 Error= 216003 0 (1.09828e+06,575557) 
....................................
Epoch 1204 Error= 216068 0 (1.1233e+06,583255) 
....................................
Epoch 1205 Error= 216001 0 (1.09565e+06,579299) 
....................................
Epoch 1206 Error= 216056 0 (1.09219e+06,580237) 
....................................
Epoch 1207 Error= 216003 0 (1.0981e+06,577122) 
....................................
Epoch 1208 Error= 216047 0 (1.07601e+06,582219) 
....................................
Epoch 1209 Error= 216126 0 (1.0834e+06,573758) 
....................................
Epoch 1210 Error= 216013 0 (1.08337e+06,573388) 
 counting_train_errors....................................

train1_NErrors= 63443/1.61744e+06 3.92244
Class01= 3571/1.55288e+06	0.22996
Class11= 59872/64555	92.7457

 counting_test_errors.........

test1_NErrors= 15628/396351 3.94297
Class01= 902/380536	0.237034
Class11= 14726/15815	93.1141

....................................
Epoch 1211 Error= 215880 0 (1.09511e+06,581660) 
....................................
Epoch 1212 Error= 215975 0 (1.10762e+06,576482) 
....................................
Epoch 1213 Error= 215927 0 (1.08532e+06,580646) 
....................................
Epoch 1214 Error= 215957 0 (1.08667e+06,578454) 
....................................
Epoch 1215 Error= 215969 0 (1.09591e+06,578452) 
....................................
Epoch 1216 Error= 215943 0 (1.09718e+06,583691) 
....................................
Epoch 1217 Error= 215898 0 (1.08553e+06,584236) 
....................................
Epoch 1218 Error= 215906 0 (1.09526e+06,575714) 
....................................
Epoch 1219 Error= 215942 0 (1.08317e+06,578734) 
....................................
Epoch 1220 Error= 215844 0 (1.08239e+06,580475) 
 counting_train_errors....................................

train1_NErrors= 63432/1.61744e+06 3.92176
Class01= 2447/1.55288e+06	0.157578
Class11= 60985/64555	94.4698

 counting_test_errors.........

test1_NErrors= 15627/396351 3.94272
Class01= 626/380536	0.164505
Class11= 15001/15815	94.853

....................................
Epoch 1221 Error= 215926 0 (1.06302e+06,581164) 
....................................
Epoch 1222 Error= 215898 0 (1.08521e+06,580086) 
....................................
Epoch 1223 Error= 215892 0 (1.081e+06,579752) 
....................................
Epoch 1224 Error= 215924 0 (1.06782e+06,580845) 
....................................
Epoch 1225 Error= 215855 0 (1.07562e+06,580575) 
....................................
Epoch 1226 Error= 215885 0 (1.07023e+06,582714) 
....................................
Epoch 1227 Error= 215881 0 (1.05731e+06,582620) 
....................................
Epoch 1228 Error= 215820 0 (1.09041e+06,580975) 
....................................
Epoch 1229 Error= 215742 0 (1.06795e+06,579254) 
....................................
Epoch 1230 Error= 215899 0 (1.07319e+06,583705) 
 counting_train_errors....................................

train1_NErrors= 63446/1.61744e+06 3.92263
Class01= 1883/1.55288e+06	0.121258
Class11= 61563/64555	95.3652

 counting_test_errors.........

test1_NErrors= 15624/396351 3.94196
Class01= 488/380536	0.12824
Class11= 15136/15815	95.7066

....................................
Epoch 1231 Error= 215817 0 (1.07755e+06,581874) 
....................................
Epoch 1232 Error= 215831 0 (1.05983e+06,584699) 
....................................
Epoch 1233 Error= 215798 0 (1.07448e+06,585494) 
....................................
Epoch 1234 Error= 215814 0 (1.05636e+06,584389) 
....................................
Epoch 1235 Error= 215749 0 (1.06714e+06,584440) 
....................................
Epoch 1236 Error= 215826 0 (1.06954e+06,582992) 
....................................
Epoch 1237 Error= 215809 0 (1.06141e+06,581611) 
....................................
Epoch 1238 Error= 215769 0 (1.04191e+06,582718) 
....................................
Epoch 1239 Error= 215745 0 (1.06485e+06,586319) 
....................................
Epoch 1240 Error= 215687 0 (1.06691e+06,584380) 
 counting_train_errors....................................

train1_NErrors= 63453/1.61744e+06 3.92306
Class01= 3226/1.55288e+06	0.207743
Class11= 60227/64555	93.2956

 counting_test_errors.........

test1_NErrors= 15650/396351 3.94852
Class01= 833/380536	0.218902
Class11= 14817/15815	93.6895

....................................
Epoch 1241 Error= 215737 0 (1.0485e+06,583206) 
....................................
Epoch 1242 Error= 215736 0 (1.06314e+06,584684) 
....................................
Epoch 1243 Error= 215679 0 (1.06707e+06,580917) 
....................................
Epoch 1244 Error= 215686 0 (1.05826e+06,578922) 
....................................
Epoch 1245 Error= 215707 0 (1.05735e+06,588075) 
....................................
Epoch 1246 Error= 215767 0 (1.0494e+06,585522) 
....................................
Epoch 1247 Error= 215693 0 (1.05376e+06,584377) 
....................................
Epoch 1248 Error= 215734 0 (1.05116e+06,584998) 
....................................
Epoch 1249 Error= 215688 0 (1.05488e+06,584023) 
....................................
Epoch 1250 Error= 215656 0 (1.04735e+06,581805) 
 counting_train_errors....................................

train1_NErrors= 63501/1.61744e+06 3.92603
Class01= 1935/1.55288e+06	0.124607
Class11= 61566/64555	95.3698

 counting_test_errors.........

test1_NErrors= 15622/396351 3.94146
Class01= 489/380536	0.128503
Class11= 15133/15815	95.6876

....................................
Epoch 1251 Error= 215612 0 (1.05721e+06,586455) 
....................................
Epoch 1252 Error= 215585 0 (1.04521e+06,584289) 
....................................
Epoch 1253 Error= 215590 0 (1.04726e+06,578139) 
....................................
Epoch 1254 Error= 215713 0 (1.03944e+06,579828) 
....................................
Epoch 1255 Error= 215619 0 (1.05601e+06,583858) 
....................................
Epoch 1256 Error= 215681 0 (1.04443e+06,580257) 
....................................
Epoch 1257 Error= 215681 0 (1.03291e+06,579084) 
....................................
Epoch 1258 Error= 215621 0 (1.03121e+06,581466) 
....................................
Epoch 1259 Error= 215622 0 (1.03555e+06,583510) 
....................................
Epoch 1260 Error= 215584 0 (1.05075e+06,584872) 
 counting_train_errors....................................

train1_NErrors= 63395/1.61744e+06 3.91947
Class01= 3001/1.55288e+06	0.193254
Class11= 60394/64555	93.5543

 counting_test_errors.........

test1_NErrors= 15621/396351 3.9412
Class01= 750/380536	0.19709
Class11= 14871/15815	94.031

....................................
Epoch 1261 Error= 215512 0 (1.02803e+06,580394) 
....................................
Epoch 1262 Error= 215608 0 (1.03159e+06,587490) 
....................................
Epoch 1263 Error= 215614 0 (1.03382e+06,582167) 
....................................
Epoch 1264 Error= 215581 0 (1.03241e+06,579248) 
....................................
Epoch 1265 Error= 215482 0 (1.04798e+06,584602) 
....................................
Epoch 1266 Error= 215529 0 (1.02855e+06,582845) 
....................................
Epoch 1267 Error= 215538 0 (1.03793e+06,582340) 
....................................
Epoch 1268 Error= 215463 0 (1.02994e+06,582013) 
....................................
Epoch 1269 Error= 215566 0 (1.03573e+06,587240) 
....................................
Epoch 1270 Error= 215478 0 (1.03357e+06,580375) 
 counting_train_errors....................................

train1_NErrors= 63454/1.61744e+06 3.92312
Class01= 1866/1.55288e+06	0.120164
Class11= 61588/64555	95.4039

 counting_test_errors.........

test1_NErrors= 15605/396351 3.93717
Class01= 481/380536	0.126401
Class11= 15124/15815	95.6307

....................................
Epoch 1271 Error= 215538 0 (1.03881e+06,579160) 
....................................
Epoch 1272 Error= 215488 0 (1.03183e+06,582659) 
....................................
Epoch 1273 Error= 215471 0 (1.042e+06,586962) 
....................................
Epoch 1274 Error= 215433 0 (1.03033e+06,581776) 
....................................
Epoch 1275 Error= 215474 0 (1.03645e+06,582010) 
....................................
Epoch 1276 Error= 215497 0 (1.037e+06,577608) 
....................................
Epoch 1277 Error= 215427 0 (1.04077e+06,579549) 
....................................
Epoch 1278 Error= 215452 0 (1.03337e+06,586284) 
....................................
Epoch 1279 Error= 215476 0 (1.01106e+06,583978) 
....................................
Epoch 1280 Error= 215417 0 (1.01947e+06,581151) 
 counting_train_errors....................................

train1_NErrors= 63457/1.61744e+06 3.92331
Class01= 1593/1.55288e+06	0.102583
Class11= 61864/64555	95.8315

 counting_test_errors.........

test1_NErrors= 15602/396351 3.93641
Class01= 411/380536	0.108006
Class11= 15191/15815	96.0544

....................................
Epoch 1281 Error= 215390 0 (1.02776e+06,585791) 
....................................
Epoch 1282 Error= 215467 0 (1.03097e+06,583752) 
....................................
Epoch 1283 Error= 215419 0 (1.02368e+06,580328) 
....................................
Epoch 1284 Error= 215417 0 (1.02843e+06,578842) 
....................................
Epoch 1285 Error= 215412 0 (1.02e+06,584997) 
....................................
Epoch 1286 Error= 215403 0 (1.02778e+06,586264) 
....................................
Epoch 1287 Error= 215329 0 (1.02329e+06,580245) 
....................................
Epoch 1288 Error= 215345 0 (1.02273e+06,587459) 
....................................
Epoch 1289 Error= 215387 0 (1.01805e+06,585097) 
....................................
Epoch 1290 Error= 215343 0 (1.03074e+06,583943) 
 counting_train_errors....................................

train1_NErrors= 63422/1.61744e+06 3.92114
Class01= 1981/1.55288e+06	0.127569
Class11= 61441/64555	95.1762

 counting_test_errors.........

test1_NErrors= 15641/396351 3.94625
Class01= 518/380536	0.136124
Class11= 15123/15815	95.6244

....................................
Epoch 1291 Error= 215410 0 (1.03502e+06,583236) 
....................................
Epoch 1292 Error= 215389 0 (1.00812e+06,585120) 
....................................
Epoch 1293 Error= 215332 0 (1.01995e+06,584861) 
....................................
Epoch 1294 Error= 215333 0 (1.02299e+06,582195) 
....................................
Epoch 1295 Error= 215342 0 (1.01479e+06,587362) 
....................................
Epoch 1296 Error= 215339 0 (1.02182e+06,586316) 
....................................
Epoch 1297 Error= 215404 0 (1.02161e+06,578923) 
....................................
Epoch 1298 Error= 215358 0 (1.01223e+06,581988) 
....................................
Epoch 1299 Error= 215268 0 (1.01493e+06,578231) 
....................................
Epoch 1300 Error= 215318 0 (1.00055e+06,590622) 
 counting_train_errors....................................

train1_NErrors= 63367/1.61744e+06 3.91774
Class01= 2764/1.55288e+06	0.177992
Class11= 60603/64555	93.8781

 counting_test_errors.........

test1_NErrors= 15636/396351 3.94499
Class01= 727/380536	0.191046
Class11= 14909/15815	94.2713

....................................
Epoch 1301 Error= 215310 0 (1.00667e+06,579120) 
....................................
Epoch 1302 Error= 215252 0 (1.00761e+06,580076) 
....................................
Epoch 1303 Error= 215269 0 (1.01436e+06,582922) 
....................................
Epoch 1304 Error= 215317 0 (994716,583953) 
....................................
Epoch 1305 Error= 215206 0 (1.01315e+06,581413) 
....................................
Epoch 1306 Error= 215283 0 (1.01735e+06,579040) 
....................................
Epoch 1307 Error= 215234 0 (998993,583295) 
....................................
Epoch 1308 Error= 215226 0 (1.01982e+06,579076) 
....................................
Epoch 1309 Error= 215258 0 (1.01622e+06,579960) 
....................................
Epoch 1310 Error= 215275 0 (1.00344e+06,580682) 
 counting_train_errors....................................

train1_NErrors= 63485/1.61744e+06 3.92504
Class01= 1637/1.55288e+06	0.105417
Class11= 61848/64555	95.8067

 counting_test_errors.........

test1_NErrors= 15608/396351 3.93792
Class01= 412/380536	0.108268
Class11= 15196/15815	96.086

....................................
Epoch 1311 Error= 215170 0 (999940,580583) 
....................................
Epoch 1312 Error= 215229 0 (1.00154e+06,584025) 
....................................
Epoch 1313 Error= 215171 0 (1.0097e+06,581489) 
....................................
Epoch 1314 Error= 215143 0 (1.0111e+06,582979) 
....................................
Epoch 1315 Error= 215202 0 (1.00286e+06,577927) 
....................................
Epoch 1316 Error= 215220 0 (994380,580293) 
....................................
Epoch 1317 Error= 215221 0 (1.01096e+06,578650) 
....................................
Epoch 1318 Error= 215223 0 (995130,580012) 
....................................
Epoch 1319 Error= 215190 0 (998247,582443) 
....................................
Epoch 1320 Error= 215184 0 (998971,584407) 
 counting_train_errors....................................

train1_NErrors= 63321/1.61744e+06 3.9149
Class01= 2417/1.55288e+06	0.155646
Class11= 60904/64555	94.3444

 counting_test_errors.........

test1_NErrors= 15587/396351 3.93263
Class01= 609/380536	0.160037
Class11= 14978/15815	94.7076

....................................
Epoch 1321 Error= 215190 0 (990148,584153) 
....................................
Epoch 1322 Error= 215174 0 (1.00142e+06,577138) 
....................................
Epoch 1323 Error= 215190 0 (996484,580373) 
....................................
Epoch 1324 Error= 215136 0 (982264,576938) 
....................................
Epoch 1325 Error= 215211 0 (1.00432e+06,575057) 
....................................
Epoch 1326 Error= 215153 0 (995855,578756) 
....................................
Epoch 1327 Error= 215124 0 (993451,576648) 
....................................
Epoch 1328 Error= 215115 0 (1.00786e+06,579325) 
....................................
Epoch 1329 Error= 215048 0 (994557,577980) 
....................................
Epoch 1330 Error= 215133 0 (982406,583063) 
 counting_train_errors....................................

train1_NErrors= 63332/1.61744e+06 3.91558
Class01= 2809/1.55288e+06	0.180889
Class11= 60523/64555	93.7542

 counting_test_errors.........

test1_NErrors= 15612/396351 3.93893
Class01= 724/380536	0.190258
Class11= 14888/15815	94.1385

....................................
Epoch 1331 Error= 215096 0 (998187,581680) 
....................................
Epoch 1332 Error= 215063 0 (979801,578398) 
....................................
Epoch 1333 Error= 215136 0 (989362,577111) 
....................................
Epoch 1334 Error= 215061 0 (995481,577000) 
....................................
Epoch 1335 Error= 215045 0 (992440,579631) 
....................................
Epoch 1336 Error= 215087 0 (988423,580907) 
....................................
Epoch 1337 Error= 215125 0 (975882,583338) 
....................................
Epoch 1338 Error= 215055 0 (990178,578232) 
....................................
Epoch 1339 Error= 215065 0 (977828,577298) 
....................................
Epoch 1340 Error= 215050 0 (982711,578788) 
 counting_train_errors....................................

train1_NErrors= 63250/1.61744e+06 3.91051
Class01= 3154/1.55288e+06	0.203106
Class11= 60096/64555	93.0927

 counting_test_errors.........

test1_NErrors= 15611/396351 3.93868
Class01= 812/380536	0.213383
Class11= 14799/15815	93.5757

....................................
Epoch 1341 Error= 215082 0 (984358,581250) 
....................................
Epoch 1342 Error= 215064 0 (977868,578769) 
....................................
Epoch 1343 Error= 214990 0 (977024,582506) 
....................................
Epoch 1344 Error= 215001 0 (989906,582196) 
....................................
Epoch 1345 Error= 215000 0 (985307,578276) 
....................................
Epoch 1346 Error= 215003 0 (984663,579393) 
....................................
Epoch 1347 Error= 214987 0 (971747,574579) 
....................................
Epoch 1348 Error= 214970 0 (981849,576133) 
....................................
Epoch 1349 Error= 214952 0 (969646,578732) 
....................................
Epoch 1350 Error= 214898 0 (980098,579383) 
 counting_train_errors....................................

train1_NErrors= 63303/1.61744e+06 3.91378
Class01= 2677/1.55288e+06	0.172389
Class11= 60626/64555	93.9137

 counting_test_errors.........

test1_NErrors= 15582/396351 3.93136
Class01= 677/380536	0.177907
Class11= 14905/15815	94.246

....................................
Epoch 1351 Error= 214945 0 (973333,582266) 
....................................
Epoch 1352 Error= 214961 0 (963834,582482) 
....................................
Epoch 1353 Error= 214973 0 (990033,585167) 
....................................
Epoch 1354 Error= 215069 0 (965226,581466) 
....................................
Epoch 1355 Error= 214941 0 (979943,584052) 
....................................
Epoch 1356 Error= 214926 0 (962689,573429) 
....................................
Epoch 1357 Error= 214932 0 (972940,575338) 
....................................
Epoch 1358 Error= 214992 0 (977975,584520) 
....................................
Epoch 1359 Error= 214976 0 (964936,580237) 
....................................
Epoch 1360 Error= 214886 0 (964977,580965) 
 counting_train_errors....................................

train1_NErrors= 63584/1.61744e+06 3.93116
Class01= 1169/1.55288e+06	0.0752794
Class11= 62415/64555	96.685

 counting_test_errors.........

test1_NErrors= 15631/396351 3.94373
Class01= 293/380536	0.0769967
Class11= 15338/15815	96.9839

....................................
Epoch 1361 Error= 214943 0 (959549,575924) 
....................................
Epoch 1362 Error= 214911 0 (961351,577402) 
....................................
Epoch 1363 Error= 214937 0 (981163,577775) 
....................................
Epoch 1364 Error= 214906 0 (963166,580355) 
....................................
Epoch 1365 Error= 214845 0 (968025,572836) 
....................................
Epoch 1366 Error= 214932 0 (967361,577971) 
....................................
Epoch 1367 Error= 214860 0 (972525,579998) 
....................................
Epoch 1368 Error= 214875 0 (957265,575784) 
....................................
Epoch 1369 Error= 214822 0 (975310,577899) 
....................................
Epoch 1370 Error= 214763 0 (961514,577042) 
 counting_train_errors....................................

train1_NErrors= 63276/1.61744e+06 3.91212
Class01= 2861/1.55288e+06	0.184238
Class11= 60415/64555	93.5869

 counting_test_errors.........

test1_NErrors= 15571/396351 3.92859
Class01= 722/380536	0.189732
Class11= 14849/15815	93.8919

....................................
Epoch 1371 Error= 214819 0 (971410,584037) 
....................................
Epoch 1372 Error= 214892 0 (968087,576239) 
....................................
Epoch 1373 Error= 214808 0 (955252,581426) 
....................................
Epoch 1374 Error= 214885 0 (966356,575743) 
....................................
Epoch 1375 Error= 214837 0 (973100,578739) 
....................................
Epoch 1376 Error= 214820 0 (965452,574507) 
....................................
Epoch 1377 Error= 214806 0 (952851,578288) 
....................................
Epoch 1378 Error= 214702 0 (956790,580880) 
....................................
Epoch 1379 Error= 214851 0 (955463,584674) 
....................................
Epoch 1380 Error= 214774 0 (964971,582311) 
 counting_train_errors....................................

train1_NErrors= 63279/1.61744e+06 3.9123
Class01= 3144/1.55288e+06	0.202462
Class11= 60135/64555	93.1531

 counting_test_errors.........

test1_NErrors= 15594/396351 3.93439
Class01= 809/380536	0.212595
Class11= 14785/15815	93.4872

....................................
Epoch 1381 Error= 214815 0 (968336,577596) 
....................................
Epoch 1382 Error= 214786 0 (969841,583173) 
....................................
Epoch 1383 Error= 214753 0 (956306,580539) 
....................................
Epoch 1384 Error= 214798 0 (956549,579569) 
....................................
Epoch 1385 Error= 214872 0 (952418,578179) 
....................................
Epoch 1386 Error= 214830 0 (963478,581963) 
....................................
Epoch 1387 Error= 214771 0 (967201,580625) 
....................................
Epoch 1388 Error= 214748 0 (953044,578818) 
....................................
Epoch 1389 Error= 214768 0 (957253,577778) 
....................................
Epoch 1390 Error= 214765 0 (946642,578816) 
 counting_train_errors....................................

train1_NErrors= 63347/1.61744e+06 3.9165
Class01= 1985/1.55288e+06	0.127827
Class11= 61362/64555	95.0538

 counting_test_errors.........

test1_NErrors= 15607/396351 3.93767
Class01= 516/380536	0.135598
Class11= 15091/15815	95.4221

....................................
Epoch 1391 Error= 214797 0 (963693,578862) 
....................................
Epoch 1392 Error= 214762 0 (968878,583237) 
....................................
Epoch 1393 Error= 214780 0 (950287,579665) 
....................................
Epoch 1394 Error= 214759 0 (962706,578090) 
....................................
Epoch 1395 Error= 214669 0 (963626,576660) 
....................................
Epoch 1396 Error= 214708 0 (943761,581576) 
....................................
Epoch 1397 Error= 214719 0 (950317,583093) 
....................................
Epoch 1398 Error= 214686 0 (950359,576157) 
....................................
Epoch 1399 Error= 214656 0 (950738,582542) 
....................................
Epoch 1400 Error= 214688 0 (948063,579950) 
 counting_train_errors....................................

train1_NErrors= 63344/1.61744e+06 3.91632
Class01= 1882/1.55288e+06	0.121194
Class11= 61462/64555	95.2087

 counting_test_errors.........

test1_NErrors= 15600/396351 3.93591
Class01= 494/380536	0.129817
Class11= 15106/15815	95.5169

....................................
Epoch 1401 Error= 214664 0 (957978,580290) 
....................................
Epoch 1402 Error= 214652 0 (945454,581093) 
....................................
Epoch 1403 Error= 214711 0 (937299,582836) 
....................................
Epoch 1404 Error= 214674 0 (946927,577932) 
....................................
Epoch 1405 Error= 214746 0 (938628,580462) 
....................................
Epoch 1406 Error= 214585 0 (957632,582216) 
....................................
Epoch 1407 Error= 214616 0 (959951,580423) 
....................................
Epoch 1408 Error= 214676 0 (942067,576301) 
....................................
Epoch 1409 Error= 214678 0 (950165,576638) 
....................................
Epoch 1410 Error= 214708 0 (950664,581964) 
 counting_train_errors....................................

train1_NErrors= 63334/1.61744e+06 3.9157
Class01= 1987/1.55288e+06	0.127956
Class11= 61347/64555	95.0306

 counting_test_errors.........

test1_NErrors= 15584/396351 3.93187
Class01= 516/380536	0.135598
Class11= 15068/15815	95.2766

....................................
Epoch 1411 Error= 214729 0 (951087,580746) 
....................................
Epoch 1412 Error= 214628 0 (945010,578829) 
....................................
Epoch 1413 Error= 214745 0 (948324,579107) 
....................................
Epoch 1414 Error= 214695 0 (941320,587704) 
....................................
Epoch 1415 Error= 214672 0 (944559,574482) 
....................................
Epoch 1416 Error= 214670 0 (947246,578129) 
....................................
Epoch 1417 Error= 214543 0 (944669,587681) 
....................................
Epoch 1418 Error= 214590 0 (948514,580676) 
....................................
Epoch 1419 Error= 214632 0 (953677,585336) 
....................................
Epoch 1420 Error= 214664 0 (934398,576291) 
 counting_train_errors....................................

train1_NErrors= 63334/1.61744e+06 3.9157
Class01= 1897/1.55288e+06	0.12216
Class11= 61437/64555	95.17

 counting_test_errors.........

test1_NErrors= 15580/396351 3.93086
Class01= 494/380536	0.129817
Class11= 15086/15815	95.3905

....................................
Epoch 1421 Error= 214648 0 (935395,580181) 
....................................
Epoch 1422 Error= 214561 0 (942588,586719) 
....................................
Epoch 1423 Error= 214577 0 (953529,585611) 
....................................
Epoch 1424 Error= 214569 0 (949723,585989) 
....................................
Epoch 1425 Error= 214564 0 (948764,581780) 
....................................
Epoch 1426 Error= 214582 0 (942767,584846) 
....................................
Epoch 1427 Error= 214573 0 (945876,582220) 
....................................
Epoch 1428 Error= 214528 0 (948954,583059) 
....................................
Epoch 1429 Error= 214522 0 (941395,582255) 
....................................
Epoch 1430 Error= 214588 0 (947001,581673) 
 counting_train_errors....................................

train1_NErrors= 63179/1.61744e+06 3.90612
Class01= 2711/1.55288e+06	0.174579
Class11= 60468/64555	93.669

 counting_test_errors.........

test1_NErrors= 15562/396351 3.92632
Class01= 699/380536	0.183688
Class11= 14863/15815	93.9804

....................................
Epoch 1431 Error= 214519 0 (953053,585121) 
....................................
Epoch 1432 Error= 214500 0 (942656,584322) 
....................................
Epoch 1433 Error= 214590 0 (940798,585220) 
....................................
Epoch 1434 Error= 214521 0 (950723,588117) 
....................................
Epoch 1435 Error= 214538 0 (947532,581080) 
....................................
Epoch 1436 Error= 214508 0 (938179,587061) 
....................................
Epoch 1437 Error= 214481 0 (938942,586022) 
....................................
Epoch 1438 Error= 214470 0 (936463,586040) 
....................................
Epoch 1439 Error= 214553 0 (936836,588858) 
....................................
Epoch 1440 Error= 214458 0 (938282,585990) 
 counting_train_errors....................................

train1_NErrors= 63237/1.61744e+06 3.9097
Class01= 3101/1.55288e+06	0.199693
Class11= 60136/64555	93.1547

 counting_test_errors.........

test1_NErrors= 15621/396351 3.9412
Class01= 815/380536	0.214172
Class11= 14806/15815	93.62

....................................
Epoch 1441 Error= 214506 0 (946771,583625) 
....................................
Epoch 1442 Error= 214445 0 (942145,593221) 
....................................
Epoch 1443 Error= 214462 0 (938238,583137) 
....................................
Epoch 1444 Error= 214518 0 (943398,585451) 
....................................
Epoch 1445 Error= 214422 0 (936022,587480) 
....................................
Epoch 1446 Error= 214460 0 (938506,583008) 
....................................
Epoch 1447 Error= 214527 0 (944371,588498) 
....................................
Epoch 1448 Error= 214437 0 (928913,590188) 
....................................
Epoch 1449 Error= 214543 0 (936419,584709) 
....................................
Epoch 1450 Error= 214514 0 (939180,587499) 
 counting_train_errors....................................

train1_NErrors= 63163/1.61744e+06 3.90513
Class01= 3072/1.55288e+06	0.197826
Class11= 60091/64555	93.085

 counting_test_errors.........

test1_NErrors= 15586/396351 3.93237
Class01= 798/380536	0.209704
Class11= 14788/15815	93.5062

....................................
Epoch 1451 Error= 214567 0 (941312,585814) 
....................................
Epoch 1452 Error= 214458 0 (941053,584851) 
....................................
Epoch 1453 Error= 214483 0 (942196,592847) 
....................................
Epoch 1454 Error= 214469 0 (940975,585448) 
....................................
Epoch 1455 Error= 214502 0 (944830,589165) 
....................................
Epoch 1456 Error= 214420 0 (931207,584614) 
....................................
Epoch 1457 Error= 214409 0 (935680,579417) 
....................................
Epoch 1458 Error= 214511 0 (942471,591052) 
....................................
Epoch 1459 Error= 214448 0 (937927,588080) 
....................................
Epoch 1460 Error= 214488 0 (946285,587902) 
 counting_train_errors....................................

train1_NErrors= 63279/1.61744e+06 3.9123
Class01= 2858/1.55288e+06	0.184045
Class11= 60421/64555	93.5962

 counting_test_errors.........

test1_NErrors= 15593/396351 3.93414
Class01= 740/380536	0.194463
Class11= 14853/15815	93.9172

....................................
Epoch 1461 Error= 214448 0 (920962,584812) 
....................................
Epoch 1462 Error= 214392 0 (948992,589260) 
....................................
Epoch 1463 Error= 214338 0 (942677,587839) 
....................................
Epoch 1464 Error= 214438 0 (939938,588870) 
....................................
Epoch 1465 Error= 214363 0 (941971,591421) 
....................................
Epoch 1466 Error= 214389 0 (936999,592026) 
....................................
Epoch 1467 Error= 214378 0 (938347,583087) 
....................................
Epoch 1468 Error= 214480 0 (921529,590087) 
....................................
Epoch 1469 Error= 214374 0 (949241,589158) 
....................................
Epoch 1470 Error= 214380 0 (932889,593361) 
 counting_train_errors....................................

train1_NErrors= 63288/1.61744e+06 3.91286
Class01= 2003/1.55288e+06	0.128986
Class11= 61285/64555	94.9346

 counting_test_errors.........

test1_NErrors= 15591/396351 3.93363
Class01= 538/380536	0.14138
Class11= 15053/15815	95.1818

....................................
Epoch 1471 Error= 214311 0 (936503,592952) 
....................................
Epoch 1472 Error= 214406 0 (925925,590713) 
....................................
Epoch 1473 Error= 214438 0 (938327,592497) 
....................................
Epoch 1474 Error= 214446 0 (928887,587631) 
....................................
Epoch 1475 Error= 214413 0 (935728,590990) 
....................................
Epoch 1476 Error= 214358 0 (936259,589822) 
....................................
Epoch 1477 Error= 214311 0 (928937,589761) 
....................................
Epoch 1478 Error= 214312 0 (940157,594137) 
....................................
Epoch 1479 Error= 214359 0 (926908,593263) 
....................................
Epoch 1480 Error= 214298 0 (952908,592063) 
 counting_train_errors....................................

train1_NErrors= 63311/1.61744e+06 3.91428
Class01= 3815/1.55288e+06	0.245672
Class11= 59496/64555	92.1633

 counting_test_errors.........

test1_NErrors= 15662/396351 3.95155
Class01= 1008/380536	0.26489
Class11= 14654/15815	92.6589

....................................
Epoch 1481 Error= 214318 0 (929803,597243) 
....................................
Epoch 1482 Error= 214295 0 (943491,589265) 
....................................
Epoch 1483 Error= 214241 0 (941408,592033) 
....................................
Epoch 1484 Error= 214383 0 (934472,594200) 
....................................
Epoch 1485 Error= 214328 0 (936258,594113) 
....................................
Epoch 1486 Error= 214376 0 (934884,595368) 
....................................
Epoch 1487 Error= 214225 0 (938321,597128) 
....................................
Epoch 1488 Error= 214201 0 (938474,597962) 
....................................
Epoch 1489 Error= 214283 0 (928693,601067) 
....................................
Epoch 1490 Error= 214210 0 (929565,590142) 
 counting_train_errors....................................

train1_NErrors= 63203/1.61744e+06 3.9076
Class01= 3032/1.55288e+06	0.19525
Class11= 60171/64555	93.2089

 counting_test_errors.........

test1_NErrors= 15628/396351 3.94297
Class01= 813/380536	0.213646
Class11= 14815/15815	93.6769

....................................
Epoch 1491 Error= 214310 0 (934102,595143) 
....................................
Epoch 1492 Error= 214254 0 (923573,595597) 
....................................
Epoch 1493 Error= 214294 0 (925115,597353) 
....................................
Epoch 1494 Error= 214264 0 (934893,593578) 
....................................
Epoch 1495 Error= 214245 0 (934535,603592) 
....................................
Epoch 1496 Error= 214278 0 (933214,599174) 
....................................
Epoch 1497 Error= 214304 0 (936508,592171) 
....................................
Epoch 1498 Error= 214199 0 (921172,602243) 
....................................
Epoch 1499 Error= 214251 0 (926211,595296) 
....................................
Epoch 1500 Error= 214223 0 (937484,594619) 
 counting_train_errors....................................

train1_NErrors= 63222/1.61744e+06 3.90878
Class01= 2350/1.55288e+06	0.151332
Class11= 60872/64555	94.2948

 counting_test_errors.........

test1_NErrors= 15595/396351 3.93464
Class01= 627/380536	0.164768
Class11= 14968/15815	94.6443

....................................
Epoch 1501 Error= 214221 0 (931098,603720) 
....................................
Epoch 1502 Error= 214257 0 (926985,596649) 
....................................
Epoch 1503 Error= 214200 0 (928008,600342) 
....................................
Epoch 1504 Error= 214269 0 (924329,600669) 
....................................
Epoch 1505 Error= 214223 0 (933332,595228) 
....................................
Epoch 1506 Error= 214140 0 (932037,606640) 
....................................
Epoch 1507 Error= 214235 0 (944637,605480) 
....................................
Epoch 1508 Error= 214193 0 (928885,599317) 
....................................
Epoch 1509 Error= 214191 0 (932793,604867) 
....................................
Epoch 1510 Error= 214161 0 (930446,607918) 
 counting_train_errors....................................

train1_NErrors= 63197/1.61744e+06 3.90723
Class01= 3156/1.55288e+06	0.203235
Class11= 60041/64555	93.0075

 counting_test_errors.........

test1_NErrors= 15585/396351 3.93212
Class01= 815/380536	0.214172
Class11= 14770/15815	93.3923

....................................
Epoch 1511 Error= 214204 0 (921012,598856) 
....................................
Epoch 1512 Error= 214168 0 (934407,603594) 
....................................
Epoch 1513 Error= 214208 0 (921648,604131) 
....................................
Epoch 1514 Error= 214129 0 (942093,605680) 
....................................
Epoch 1515 Error= 214177 0 (928831,603915) 
....................................
Epoch 1516 Error= 214235 0 (945775,609043) 
....................................
Epoch 1517 Error= 214184 0 (926591,600141) 
....................................
Epoch 1518 Error= 214171 0 (940861,605931) 
....................................
Epoch 1519 Error= 214208 0 (933442,604399) 
....................................
Epoch 1520 Error= 214135 0 (926418,602342) 
 counting_train_errors....................................

train1_NErrors= 63086/1.61744e+06 3.90037
Class01= 2319/1.55288e+06	0.149335
Class11= 60767/64555	94.1321

 counting_test_errors.........

test1_NErrors= 15569/396351 3.92808
Class01= 629/380536	0.165293
Class11= 14940/15815	94.4673

....................................
Epoch 1521 Error= 214124 0 (928185,605564) 
....................................
Epoch 1522 Error= 214173 0 (929548,610459) 
....................................
Epoch 1523 Error= 214160 0 (936733,604315) 
....................................
Epoch 1524 Error= 214081 0 (932984,603036) 
....................................
Epoch 1525 Error= 214125 0 (933778,607046) 
....................................
Epoch 1526 Error= 214122 0 (919951,608354) 
....................................
Epoch 1527 Error= 214114 0 (925721,609643) 
....................................
Epoch 1528 Error= 214076 0 (944443,605750) 
....................................
Epoch 1529 Error= 214117 0 (935602,613611) 
....................................
Epoch 1530 Error= 214172 0 (932732,600101) 
 counting_train_errors....................................

train1_NErrors= 63161/1.61744e+06 3.90501
Class01= 3022/1.55288e+06	0.194606
Class11= 60139/64555	93.1593

 counting_test_errors.........

test1_NErrors= 15614/396351 3.93944
Class01= 812/380536	0.213383
Class11= 14802/15815	93.5947

....................................
Epoch 1531 Error= 214169 0 (935944,601586) 
....................................
Epoch 1532 Error= 214176 0 (915626,606648) 
....................................
Epoch 1533 Error= 214063 0 (925300,606205) 
....................................
Epoch 1534 Error= 214123 0 (943311,608084) 
....................................
Epoch 1535 Error= 214076 0 (926600,603185) 
....................................
Epoch 1536 Error= 214093 0 (927313,612193) 
....................................
Epoch 1537 Error= 214069 0 (935858,612458) 
....................................
Epoch 1538 Error= 214119 0 (931748,609811) 
....................................
Epoch 1539 Error= 214138 0 (934299,605189) 
....................................
Epoch 1540 Error= 214106 0 (924669,607528) 
 counting_train_errors....................................

train1_NErrors= 63264/1.61744e+06 3.91137
Class01= 3922/1.55288e+06	0.252563
Class11= 59342/64555	91.9247

 counting_test_errors.........

test1_NErrors= 15669/396351 3.95331
Class01= 1044/380536	0.27435
Class11= 14625/15815	92.4755

....................................
Epoch 1541 Error= 214157 0 (939084,609897) 
....................................
Epoch 1542 Error= 214093 0 (927572,606464) 
....................................
Epoch 1543 Error= 214037 0 (922090,611355) 
....................................
Epoch 1544 Error= 214141 0 (921009,611156) 
....................................
Epoch 1545 Error= 214120 0 (930217,610726) 
....................................
Epoch 1546 Error= 214047 0 (928059,607958) 
....................................
Epoch 1547 Error= 214099 0 (909748,605210) 
....................................
Epoch 1548 Error= 214032 0 (931358,613586) 
....................................
Epoch 1549 Error= 214026 0 (922590,616129) 
....................................
Epoch 1550 Error= 214056 0 (929882,608053) 
 counting_train_errors....................................

train1_NErrors= 63197/1.61744e+06 3.90723
Class01= 2020/1.55288e+06	0.130081
Class11= 61177/64555	94.7673

 counting_test_errors.........

test1_NErrors= 15587/396351 3.93263
Class01= 552/380536	0.145059
Class11= 15035/15815	95.068

....................................
Epoch 1551 Error= 213965 0 (931003,614053) 
....................................
Epoch 1552 Error= 214077 0 (933624,610470) 
....................................
Epoch 1553 Error= 214056 0 (926305,609018) 
....................................
Epoch 1554 Error= 214037 0 (931328,612901) 
....................................
Epoch 1555 Error= 213997 0 (924018,614219) 
....................................
Epoch 1556 Error= 214051 0 (921874,617085) 
....................................
Epoch 1557 Error= 214048 0 (932676,608208) 
....................................
Epoch 1558 Error= 213935 0 (914991,616300) 
....................................
Epoch 1559 Error= 214038 0 (929221,611581) 
....................................
Epoch 1560 Error= 214046 0 (927372,613609) 
 counting_train_errors....................................

train1_NErrors= 63123/1.61744e+06 3.90266
Class01= 3217/1.55288e+06	0.207163
Class11= 59906/64555	92.7984

 counting_test_errors.........

test1_NErrors= 15607/396351 3.93767
Class01= 846/380536	0.222318
Class11= 14761/15815	93.3354

....................................
Epoch 1561 Error= 214093 0 (908720,612398) 
....................................
Epoch 1562 Error= 214052 0 (929385,614151) 
....................................
Epoch 1563 Error= 214009 0 (920690,613745) 
....................................
Epoch 1564 Error= 214042 0 (921955,613866) 
....................................
Epoch 1565 Error= 213892 0 (930494,612401) 
....................................
Epoch 1566 Error= 213976 0 (930091,606320) 
....................................
Epoch 1567 Error= 213992 0 (926351,622403) 
....................................
Epoch 1568 Error= 214000 0 (929164,616614) 
....................................
Epoch 1569 Error= 214054 0 (918749,610883) 
....................................
Epoch 1570 Error= 213945 0 (932734,614763) 
 counting_train_errors....................................

train1_NErrors= 63100/1.61744e+06 3.90123
Class01= 3403/1.55288e+06	0.219141
Class11= 59697/64555	92.4746

 counting_test_errors.........

test1_NErrors= 15621/396351 3.9412
Class01= 918/380536	0.241239
Class11= 14703/15815	92.9687

....................................
Epoch 1571 Error= 213881 0 (935464,620471) 
....................................
Epoch 1572 Error= 213996 0 (918881,614358) 
....................................
Epoch 1573 Error= 213996 0 (929965,613923) 
....................................
Epoch 1574 Error= 213861 0 (923307,617336) 
....................................
Epoch 1575 Error= 213945 0 (929981,618885) 
....................................
Epoch 1576 Error= 213998 0 (925490,619357) 
....................................
Epoch 1577 Error= 213996 0 (918725,616028) 
....................................
Epoch 1578 Error= 213937 0 (929565,615079) 
....................................
Epoch 1579 Error= 214025 0 (928339,616635) 
....................................
Epoch 1580 Error= 213881 0 (931327,619410) 
 counting_train_errors....................................

train1_NErrors= 63274/1.61744e+06 3.91199
Class01= 3956/1.55288e+06	0.254752
Class11= 59318/64555	91.8875

 counting_test_errors.........

test1_NErrors= 15668/396351 3.95306
Class01= 1047/380536	0.275138
Class11= 14621/15815	92.4502

....................................
Epoch 1581 Error= 213922 0 (924028,619479) 
....................................
Epoch 1582 Error= 213930 0 (916619,616053) 
....................................
Epoch 1583 Error= 213924 0 (933710,614578) 
....................................
Epoch 1584 Error= 213891 0 (918683,623136) 
....................................
Epoch 1585 Error= 214025 0 (919246,623504) 
....................................
Epoch 1586 Error= 213922 0 (917767,617052) 
....................................
Epoch 1587 Error= 213930 0 (926354,618695) 
....................................
Epoch 1588 Error= 213921 0 (916656,617374) 
....................................
Epoch 1589 Error= 213858 0 (933261,625639) 
....................................
Epoch 1590 Error= 213978 0 (916785,614178) 
 counting_train_errors....................................

train1_NErrors= 63119/1.61744e+06 3.90241
Class01= 2757/1.55288e+06	0.177541
Class11= 60362/64555	93.5048

 counting_test_errors.........

test1_NErrors= 15609/396351 3.93818
Class01= 744/380536	0.195514
Class11= 14865/15815	93.993

....................................
Epoch 1591 Error= 213822 0 (932947,623606) 
....................................
Epoch 1592 Error= 213882 0 (918829,626154) 
....................................
Epoch 1593 Error= 213961 0 (929934,620952) 
....................................
Epoch 1594 Error= 213835 0 (923718,626493) 
....................................
Epoch 1595 Error= 213916 0 (911308,619653) 
....................................
Epoch 1596 Error= 213957 0 (931742,625068) 
....................................
Epoch 1597 Error= 213913 0 (921926,623870) 
....................................
Epoch 1598 Error= 213959 0 (918621,620027) 
....................................
Epoch 1599 Error= 213885 0 (915311,616376) 
....................................
Epoch 1600 Error= 213927 0 (921159,620924) 
 counting_train_errors....................................

train1_NErrors= 63126/1.61744e+06 3.90284
Class01= 2666/1.55288e+06	0.171681
Class11= 60460/64555	93.6566

 counting_test_errors.........

test1_NErrors= 15599/396351 3.93565
Class01= 704/380536	0.185002
Class11= 14895/15815	94.1827

....................................
Epoch 1601 Error= 213874 0 (920109,618710) 
....................................
Epoch 1602 Error= 213885 0 (929561,625441) 
....................................
Epoch 1603 Error= 213906 0 (922572,618479) 
....................................
Epoch 1604 Error= 213899 0 (929572,621066) 
....................................
Epoch 1605 Error= 213857 0 (918248,626445) 
....................................
Epoch 1606 Error= 213834 0 (926025,620070) 
....................................
Epoch 1607 Error= 213872 0 (913183,620098) 
....................................
Epoch 1608 Error= 213912 0 (921514,625453) 
....................................
Epoch 1609 Error= 213928 0 (917803,622199) 
....................................
Epoch 1610 Error= 213787 0 (922236,619489) 
 counting_train_errors....................................

train1_NErrors= 63338/1.61744e+06 3.91595
Class01= 4499/1.55288e+06	0.289719
Class11= 58839/64555	91.1455

 counting_test_errors.........

test1_NErrors= 15701/396351 3.96139
Class01= 1193/380536	0.313505
Class11= 14508/15815	91.7357

....................................
Epoch 1611 Error= 213940 0 (922528,619831) 
....................................
Epoch 1612 Error= 213827 0 (915521,624152) 
....................................
Epoch 1613 Error= 213813 0 (933082,621174) 
....................................
Epoch 1614 Error= 213774 0 (918325,630112) 
....................................
Epoch 1615 Error= 213837 0 (921975,621238) 
....................................
Epoch 1616 Error= 214031 0 (911257,619972) 
....................................
Epoch 1617 Error= 213898 0 (907467,617808) 
....................................
Epoch 1618 Error= 213842 0 (923498,625730) 
....................................
Epoch 1619 Error= 213800 0 (911593,629335) 
....................................
Epoch 1620 Error= 213875 0 (916461,621352) 
 counting_train_errors....................................

train1_NErrors= 63069/1.61744e+06 3.89932
Class01= 3226/1.55288e+06	0.207743
Class11= 59843/64555	92.7008

 counting_test_errors.........

test1_NErrors= 15611/396351 3.93868
Class01= 870/380536	0.228625
Class11= 14741/15815	93.209

....................................
Epoch 1621 Error= 213857 0 (922776,622880) 
....................................
Epoch 1622 Error= 213819 0 (924923,623380) 
....................................
Epoch 1623 Error= 213817 0 (912674,622059) 
....................................
Epoch 1624 Error= 213814 0 (921912,633333) 
....................................
Epoch 1625 Error= 213814 0 (917244,622174) 
....................................
Epoch 1626 Error= 213863 0 (922116,626592) 
....................................
Epoch 1627 Error= 213805 0 (921450,630662) 
....................................
Epoch 1628 Error= 213728 0 (921333,626566) 
....................................
Epoch 1629 Error= 213828 0 (917063,627571) 
....................................
Epoch 1630 Error= 213836 0 (927584,628358) 
 counting_train_errors....................................

train1_NErrors= 63257/1.61744e+06 3.91094
Class01= 1700/1.55288e+06	0.109474
Class11= 61557/64555	95.3559

 counting_test_errors.........

test1_NErrors= 15612/396351 3.93893
Class01= 475/380536	0.124824
Class11= 15137/15815	95.7129

....................................
Epoch 1631 Error= 213813 0 (907651,632380) 
....................................
Epoch 1632 Error= 213763 0 (926329,625136) 
....................................
Epoch 1633 Error= 213855 0 (924898,622460) 
....................................
Epoch 1634 Error= 213733 0 (913130,627047) 
....................................
Epoch 1635 Error= 213756 0 (928045,627312) 
....................................
Epoch 1636 Error= 213804 0 (903735,632462) 
....................................
Epoch 1637 Error= 213865 0 (920264,628026) 
....................................
Epoch 1638 Error= 213782 0 (921801,623497) 
....................................
Epoch 1639 Error= 213756 0 (913603,628257) 
....................................
Epoch 1640 Error= 213834 0 (912221,623117) 
 counting_train_errors....................................

train1_NErrors= 63138/1.61744e+06 3.90358
Class01= 2151/1.55288e+06	0.138517
Class11= 60987/64555	94.4729

 counting_test_errors.........

test1_NErrors= 15577/396351 3.9301
Class01= 577/380536	0.151628
Class11= 15000/15815	94.8467

....................................
Epoch 1641 Error= 213719 0 (908736,629330) 
....................................
Epoch 1642 Error= 213775 0 (917201,626524) 
....................................
Epoch 1643 Error= 213729 0 (916074,625390) 
....................................
Epoch 1644 Error= 213707 0 (920695,636143) 
....................................
Epoch 1645 Error= 213757 0 (922481,630464) 
....................................
Epoch 1646 Error= 213801 0 (905432,626414) 
....................................
Epoch 1647 Error= 213760 0 (927781,630493) 
....................................
Epoch 1648 Error= 213731 0 (924800,633450) 
....................................
Epoch 1649 Error= 213692 0 (913598,625446) 
....................................
Epoch 1650 Error= 213743 0 (929261,636452) 
 counting_train_errors....................................

train1_NErrors= 63078/1.61744e+06 3.89987
Class01= 2310/1.55288e+06	0.148756
Class11= 60768/64555	94.1337

 counting_test_errors.........

test1_NErrors= 15568/396351 3.92783
Class01= 613/380536	0.161089
Class11= 14955/15815	94.5621

....................................
Epoch 1651 Error= 213723 0 (924828,631526) 
....................................
Epoch 1652 Error= 213769 0 (924006,626789) 
....................................
Epoch 1653 Error= 213665 0 (924967,636056) 
....................................
Epoch 1654 Error= 213707 0 (924327,625377) 
....................................
Epoch 1655 Error= 213795 0 (913496,630157) 
....................................
Epoch 1656 Error= 213770 0 (915238,633442) 
....................................
Epoch 1657 Error= 213644 0 (923228,635745) 
....................................
Epoch 1658 Error= 213741 0 (924179,627910) 
....................................
Epoch 1659 Error= 213991 0 (910616,623644) 
....................................
Epoch 1660 Error= 213714 0 (900318,633505) 
 counting_train_errors....................................

train1_NErrors= 63171/1.61744e+06 3.90562
Class01= 2287/1.55288e+06	0.147275
Class11= 60884/64555	94.3134

 counting_test_errors.........

test1_NErrors= 15603/396351 3.93666
Class01= 627/380536	0.164768
Class11= 14976/15815	94.6949

....................................
Epoch 1661 Error= 213629 0 (918801,627163) 
....................................
Epoch 1662 Error= 213660 0 (909563,636552) 
....................................
Epoch 1663 Error= 213695 0 (909018,634513) 
....................................
Epoch 1664 Error= 213701 0 (904110,627753) 
....................................
Epoch 1665 Error= 213689 0 (921424,631676) 
....................................
Epoch 1666 Error= 213670 0 (913029,630810) 
....................................
Epoch 1667 Error= 213786 0 (903232,631255) 
....................................
Epoch 1668 Error= 213753 0 (910301,632215) 
....................................
Epoch 1669 Error= 213648 0 (918740,632320) 
....................................
Epoch 1670 Error= 213668 0 (917029,633481) 
 counting_train_errors....................................

train1_NErrors= 63239/1.61744e+06 3.90983
Class01= 1872/1.55288e+06	0.12055
Class11= 61367/64555	95.0616

 counting_test_errors.........

test1_NErrors= 15596/396351 3.9349
Class01= 506/380536	0.13297
Class11= 15090/15815	95.4157

....................................
Epoch 1671 Error= 213716 0 (905984,631952) 
....................................
Epoch 1672 Error= 213631 0 (920849,629367) 
....................................
Epoch 1673 Error= 213646 0 (919362,636068) 
....................................
Epoch 1674 Error= 213690 0 (910793,632198) 
....................................
Epoch 1675 Error= 213635 0 (909776,630607) 
....................................
Epoch 1676 Error= 213651 0 (918216,631878) 
....................................
Epoch 1677 Error= 213713 0 (910768,631972) 
....................................
Epoch 1678 Error= 213661 0 (914657,626523) 
....................................
Epoch 1679 Error= 213693 0 (912390,631306) 
....................................
Epoch 1680 Error= 213609 0 (910668,636814) 
 counting_train_errors....................................

train1_NErrors= 63217/1.61744e+06 3.90847
Class01= 1860/1.55288e+06	0.119777
Class11= 61357/64555	95.0461

 counting_test_errors.........

test1_NErrors= 15611/396351 3.93868
Class01= 516/380536	0.135598
Class11= 15095/15815	95.4474

....................................
Epoch 1681 Error= 213661 0 (917994,630175) 
....................................
Epoch 1682 Error= 213616 0 (915308,634164) 
....................................
Epoch 1683 Error= 213636 0 (923668,633847) 
....................................
Epoch 1684 Error= 213702 0 (910869,628703) 
....................................
Epoch 1685 Error= 213629 0 (918440,632104) 
....................................
Epoch 1686 Error= 213696 0 (911387,630303) 
....................................
Epoch 1687 Error= 213627 0 (912755,634542) 
....................................
Epoch 1688 Error= 213605 0 (916584,638100) 
....................................
Epoch 1689 Error= 213625 0 (906106,629801) 
....................................
Epoch 1690 Error= 213658 0 (918736,637066) 
 counting_train_errors....................................

train1_NErrors= 63036/1.61744e+06 3.89728
Class01= 2538/1.55288e+06	0.163438
Class11= 60498/64555	93.7154

 counting_test_errors.........

test1_NErrors= 15597/396351 3.93515
Class01= 688/380536	0.180798
Class11= 14909/15815	94.2713

....................................
Epoch 1691 Error= 213612 0 (914818,633647) 
....................................
Epoch 1692 Error= 213573 0 (909048,637568) 
....................................
Epoch 1693 Error= 213603 0 (909780,634972) 
....................................
Epoch 1694 Error= 213557 0 (909151,633080) 
....................................
Epoch 1695 Error= 213552 0 (918081,633400) 
....................................
Epoch 1696 Error= 213551 0 (921472,639832) 
....................................
Epoch 1697 Error= 213580 0 (906972,631142) 
....................................
Epoch 1698 Error= 213654 0 (914355,635921) 
....................................
Epoch 1699 Error= 213715 0 (905682,631291) 
....................................
Epoch 1700 Error= 213653 0 (908584,635769) 
 counting_train_errors....................................

train1_NErrors= 63065/1.61744e+06 3.89907
Class01= 2867/1.55288e+06	0.184624
Class11= 60198/64555	93.2507

 counting_test_errors.........

test1_NErrors= 15603/396351 3.93666
Class01= 782/380536	0.2055
Class11= 14821/15815	93.7148

....................................
Epoch 1701 Error= 213652 0 (913826,636088) 
....................................
Epoch 1702 Error= 213521 0 (904826,627842) 
....................................
Epoch 1703 Error= 213619 0 (922285,640463) 
....................................
Epoch 1704 Error= 213644 0 (910004,634131) 
....................................
Epoch 1705 Error= 213624 0 (906471,630281) 
....................................
Epoch 1706 Error= 213583 0 (911845,634429) 
....................................
Epoch 1707 Error= 213590 0 (902812,642958) 
....................................
Epoch 1708 Error= 213590 0 (903722,635300) 
....................................
Epoch 1709 Error= 213590 0 (909871,632741) 
....................................
Epoch 1710 Error= 213565 0 (914988,637893) 
 counting_train_errors....................................

train1_NErrors= 63251/1.61744e+06 3.91057
Class01= 1664/1.55288e+06	0.107156
Class11= 61587/64555	95.4024

 counting_test_errors.........

test1_NErrors= 15612/396351 3.93893
Class01= 464/380536	0.121933
Class11= 15148/15815	95.7825

....................................
Epoch 1711 Error= 213698 0 (907331,634076) 
....................................
Epoch 1712 Error= 213586 0 (893642,637315) 
....................................
Epoch 1713 Error= 213548 0 (903517,638632) 
....................................
Epoch 1714 Error= 213506 0 (909549,635612) 
....................................
Epoch 1715 Error= 213575 0 (913340,634489) 
....................................
Epoch 1716 Error= 213577 0 (908366,636636) 
....................................
Epoch 1717 Error= 213618 0 (897797,634752) 
....................................
Epoch 1718 Error= 213568 0 (911925,641144) 
....................................
Epoch 1719 Error= 213585 0 (908993,634930) 
....................................
Epoch 1720 Error= 213573 0 (915047,635617) 
 counting_train_errors....................................

train1_NErrors= 63083/1.61744e+06 3.90018
Class01= 3272/1.55288e+06	0.210705
Class11= 59811/64555	92.6512

 counting_test_errors.........

test1_NErrors= 15644/396351 3.94701
Class01= 891/380536	0.234143
Class11= 14753/15815	93.2849

....................................
Epoch 1721 Error= 213569 0 (913958,641229) 
....................................
Epoch 1722 Error= 213567 0 (903876,630979) 
....................................
Epoch 1723 Error= 213482 0 (915332,643279) 
....................................
Epoch 1724 Error= 213469 0 (920289,638973) 
....................................
Epoch 1725 Error= 213525 0 (915121,635170) 
....................................
Epoch 1726 Error= 213534 0 (906833,641602) 
....................................
Epoch 1727 Error= 213533 0 (920419,637430) 
....................................
Epoch 1728 Error= 213530 0 (909797,642165) 
....................................
Epoch 1729 Error= 213539 0 (915826,635820) 
....................................
Epoch 1730 Error= 213509 0 (903816,639404) 
 counting_train_errors....................................

train1_NErrors= 63159/1.61744e+06 3.90488
Class01= 2388/1.55288e+06	0.153779
Class11= 60771/64555	94.1383

 counting_test_errors.........

test1_NErrors= 15583/396351 3.93162
Class01= 628/380536	0.16503
Class11= 14955/15815	94.5621

....................................
Epoch 1731 Error= 213557 0 (914399,636588) 
....................................
Epoch 1732 Error= 213483 0 (923544,640052) 
....................................
Epoch 1733 Error= 213615 0 (911377,634101) 
....................................
Epoch 1734 Error= 213478 0 (897630,638587) 
....................................
Epoch 1735 Error= 213504 0 (910652,639101) 
....................................
Epoch 1736 Error= 213524 0 (915748,641528) 
....................................
Epoch 1737 Error= 213551 0 (903794,637817) 
....................................
Epoch 1738 Error= 213557 0 (908423,634063) 
....................................
Epoch 1739 Error= 213532 0 (907693,644332) 
....................................
Epoch 1740 Error= 213479 0 (915115,635267) 
 counting_train_errors....................................

train1_NErrors= 63066/1.61744e+06 3.89913
Class01= 2624/1.55288e+06	0.168976
Class11= 60442/64555	93.6287

 counting_test_errors.........

test1_NErrors= 15617/396351 3.94019
Class01= 724/380536	0.190258
Class11= 14893/15815	94.1701

....................................
Epoch 1741 Error= 213447 0 (908570,639155) 
....................................
Epoch 1742 Error= 213509 0 (910697,634427) 
....................................
Epoch 1743 Error= 213401 0 (914517,645590) 
....................................
Epoch 1744 Error= 213483 0 (920192,649006) 
....................................
Epoch 1745 Error= 213543 0 (908702,644395) 
....................................
Epoch 1746 Error= 213484 0 (907015,647789) 
....................................
Epoch 1747 Error= 213507 0 (906227,639474) 
....................................
Epoch 1748 Error= 213529 0 (915590,640594) 
....................................
Epoch 1749 Error= 213461 0 (915146,644604) 
....................................
Epoch 1750 Error= 213498 0 (912871,644120) 
 counting_train_errors....................................

train1_NErrors= 63299/1.61744e+06 3.91354
Class01= 1569/1.55288e+06	0.101038
Class11= 61730/64555	95.6239

 counting_test_errors.........

test1_NErrors= 15604/396351 3.93691
Class01= 426/380536	0.111947
Class11= 15178/15815	95.9722

....................................
Epoch 1751 Error= 213512 0 (910668,638734) 
....................................
Epoch 1752 Error= 213447 0 (902397,643961) 
....................................
Epoch 1753 Error= 213535 0 (907714,645864) 
....................................
Epoch 1754 Error= 213380 0 (913299,643055) 
....................................
Epoch 1755 Error= 213434 0 (905616,641283) 
....................................
Epoch 1756 Error= 213499 0 (915409,645417) 
....................................
Epoch 1757 Error= 213500 0 (910322,642605) 
....................................
Epoch 1758 Error= 213528 0 (905022,645714) 
....................................
Epoch 1759 Error= 213479 0 (906239,641241) 
....................................
Epoch 1760 Error= 213495 0 (901791,643517) 
 counting_train_errors....................................

train1_NErrors= 63021/1.61744e+06 3.89635
Class01= 2967/1.55288e+06	0.191064
Class11= 60054/64555	93.0277

 counting_test_errors.........

test1_NErrors= 15603/396351 3.93666
Class01= 796/380536	0.209179
Class11= 14807/15815	93.6263

....................................
Epoch 1761 Error= 213477 0 (908939,639777) 
....................................
Epoch 1762 Error= 213441 0 (907435,645347) 
....................................
Epoch 1763 Error= 213470 0 (915291,645978) 
....................................
Epoch 1764 Error= 213383 0 (897407,643559) 
....................................
Epoch 1765 Error= 213442 0 (918395,641584) 
....................................
Epoch 1766 Error= 213458 0 (907269,648313) 
....................................
Epoch 1767 Error= 213474 0 (909945,642016) 
....................................
Epoch 1768 Error= 213406 0 (902955,643402) 
....................................
Epoch 1769 Error= 213505 0 (913877,644258) 
....................................
Epoch 1770 Error= 213384 0 (903693,645363) 
 counting_train_errors....................................

train1_NErrors= 63478/1.61744e+06 3.9246
Class01= 5189/1.55288e+06	0.334153
Class11= 58289/64555	90.2935

 counting_test_errors.........

test1_NErrors= 15777/396351 3.98056
Class01= 1388/380536	0.364749
Class11= 14389/15815	90.9832

....................................
Epoch 1771 Error= 213584 0 (915478,643690) 
....................................
Epoch 1772 Error= 213459 0 (906368,647717) 
....................................
Epoch 1773 Error= 213469 0 (898086,642081) 
....................................
Epoch 1774 Error= 213448 0 (901067,652066) 
....................................
Epoch 1775 Error= 213435 0 (903093,644607) 
....................................
Epoch 1776 Error= 213457 0 (910733,643568) 
....................................
Epoch 1777 Error= 213484 0 (887253,641456) 
....................................
Epoch 1778 Error= 213474 0 (899133,644870) 
....................................
Epoch 1779 Error= 213476 0 (906793,645428) 
....................................
Epoch 1780 Error= 213407 0 (900632,638494) 
 counting_train_errors....................................

train1_NErrors= 63085/1.61744e+06 3.90031
Class01= 3222/1.55288e+06	0.207485
Class11= 59863/64555	92.7318

 counting_test_errors.........

test1_NErrors= 15680/396351 3.95609
Class01= 915/380536	0.24045
Class11= 14765/15815	93.3607

....................................
Epoch 1781 Error= 213408 0 (907408,653020) 
....................................
Epoch 1782 Error= 213454 0 (905072,650099) 
....................................
Epoch 1783 Error= 213458 0 (898513,646231) 
....................................
Epoch 1784 Error= 213469 0 (898713,652542) 
....................................
Epoch 1785 Error= 213431 0 (895509,646215) 
....................................
Epoch 1786 Error= 213365 0 (913935,647302) 
....................................
Epoch 1787 Error= 213448 0 (892833,644845) 
....................................
Epoch 1788 Error= 213435 0 (903441,653356) 
....................................
Epoch 1789 Error= 213320 0 (911899,647940) 
....................................
Epoch 1790 Error= 213397 0 (904948,649808) 
 counting_train_errors....................................

train1_NErrors= 63246/1.61744e+06 3.91026
Class01= 4142/1.55288e+06	0.26673
Class11= 59104/64555	91.556

 counting_test_errors.........

test1_NErrors= 15705/396351 3.9624
Class01= 1122/380536	0.294847
Class11= 14583/15815	92.2099

....................................
Epoch 1791 Error= 213469 0 (903235,650701) 
....................................
Epoch 1792 Error= 213393 0 (911494,640875) 
....................................
Epoch 1793 Error= 213425 0 (915522,650825) 
....................................
Epoch 1794 Error= 213450 0 (917039,650324) 
....................................
Epoch 1795 Error= 213387 0 (913970,651582) 
....................................
Epoch 1796 Error= 213452 0 (904788,647511) 
....................................
Epoch 1797 Error= 213318 0 (903654,647875) 
....................................
Epoch 1798 Error= 213365 0 (914142,647665) 
....................................
Epoch 1799 Error= 213376 0 (908375,655011) 
....................................
Epoch 1800 Error= 213410 0 (895601,655238) 
 counting_train_errors....................................

train1_NErrors= 63122/1.61744e+06 3.90259
Class01= 2356/1.55288e+06	0.151718
Class11= 60766/64555	94.1306

 counting_test_errors.........

test1_NErrors= 15633/396351 3.94423
Class01= 656/380536	0.172388
Class11= 14977/15815	94.7012

....................................
Epoch 1801 Error= 213348 0 (911905,648224) 
....................................
Epoch 1802 Error= 213342 0 (901264,655528) 
....................................
Epoch 1803 Error= 213351 0 (906284,650272) 
....................................
Epoch 1804 Error= 213345 0 (914483,655208) 
....................................
Epoch 1805 Error= 213282 0 (905409,653700) 
....................................
Epoch 1806 Error= 213316 0 (916317,653582) 
....................................
Epoch 1807 Error= 213569 0 (899886,648338) 
....................................
Epoch 1808 Error= 213430 0 (892463,652630) 
....................................
Epoch 1809 Error= 213310 0 (911695,652587) 
....................................
Epoch 1810 Error= 213384 0 (901460,657096) 
 counting_train_errors....................................

train1_NErrors= 63136/1.61744e+06 3.90346
Class01= 3225/1.55288e+06	0.207678
Class11= 59911/64555	92.8061

 counting_test_errors.........

test1_NErrors= 15650/396351 3.94852
Class01= 887/380536	0.233092
Class11= 14763/15815	93.3481

....................................
Epoch 1811 Error= 213332 0 (903876,648565) 
....................................
Epoch 1812 Error= 213363 0 (899950,656255) 
....................................
Epoch 1813 Error= 213349 0 (911909,659511) 
....................................
Epoch 1814 Error= 213374 0 (912776,654471) 
....................................
Epoch 1815 Error= 213291 0 (915609,655013) 
....................................
Epoch 1816 Error= 213212 0 (906704,659137) 
....................................
Epoch 1817 Error= 213383 0 (912952,652613) 
....................................
Epoch 1818 Error= 213384 0 (900690,658242) 
....................................
Epoch 1819 Error= 213388 0 (912459,648424) 
....................................
Epoch 1820 Error= 213366 0 (913226,652294) 
 counting_train_errors....................................

train1_NErrors= 63273/1.61744e+06 3.91193
Class01= 1816/1.55288e+06	0.116944
Class11= 61457/64555	95.201

 counting_test_errors.........

test1_NErrors= 15620/396351 3.94095
Class01= 497/380536	0.130605
Class11= 15123/15815	95.6244

....................................
Epoch 1821 Error= 213360 0 (907486,656553) 
....................................
Epoch 1822 Error= 213253 0 (917769,661579) 
....................................
Epoch 1823 Error= 213342 0 (928039,653758) 
....................................
Epoch 1824 Error= 213371 0 (909860,650901) 
....................................
Epoch 1825 Error= 213238 0 (916227,658840) 
....................................
Epoch 1826 Error= 213284 0 (917471,664379) 
....................................
Epoch 1827 Error= 213367 0 (913106,653845) 
....................................
Epoch 1828 Error= 213652 0 (909955,653710) 
....................................
Epoch 1829 Error= 213293 0 (895768,659887) 
....................................
Epoch 1830 Error= 213331 0 (895857,658130) 
 counting_train_errors....................................

train1_NErrors= 63237/1.61744e+06 3.9097
Class01= 1836/1.55288e+06	0.118232
Class11= 61401/64555	95.1142

 counting_test_errors.........

test1_NErrors= 15620/396351 3.94095
Class01= 506/380536	0.13297
Class11= 15114/15815	95.5675

....................................
Epoch 1831 Error= 213291 0 (914874,658422) 
....................................
Epoch 1832 Error= 213369 0 (902534,651378) 
....................................
Epoch 1833 Error= 213285 0 (897586,653313) 
....................................
Epoch 1834 Error= 213329 0 (911981,654257) 
....................................
Epoch 1835 Error= 213353 0 (914010,656665) 
....................................
Epoch 1836 Error= 213321 0 (924639,655896) 
....................................
Epoch 1837 Error= 213417 0 (916564,658412) 
....................................
Epoch 1838 Error= 213329 0 (898458,655871) 
....................................
Epoch 1839 Error= 213285 0 (908563,655492) 
....................................
Epoch 1840 Error= 213366 0 (907871,660533) 
 counting_train_errors....................................

train1_NErrors= 63143/1.61744e+06 3.90389
Class01= 2247/1.55288e+06	0.144699
Class11= 60896/64555	94.332

 counting_test_errors.........

test1_NErrors= 15634/396351 3.94448
Class01= 621/380536	0.163191
Class11= 15013/15815	94.9289

....................................
Epoch 1841 Error= 213314 0 (903856,653461) 
....................................
Epoch 1842 Error= 213319 0 (901069,661687) 
....................................
Epoch 1843 Error= 213370 0 (914186,660977) 
....................................
Epoch 1844 Error= 213307 0 (903085,662731) 
....................................
Epoch 1845 Error= 213282 0 (916800,662913) 
....................................
Epoch 1846 Error= 213355 0 (900540,656525) 
....................................
Epoch 1847 Error= 213246 0 (906017,654500) 
....................................
Epoch 1848 Error= 213254 0 (912723,657841) 
....................................
Epoch 1849 Error= 213262 0 (906845,666339) 
....................................
Epoch 1850 Error= 213489 0 (893028,656223) 
 counting_train_errors....................................

train1_NErrors= 63059/1.61744e+06 3.8987
Class01= 2569/1.55288e+06	0.165434
Class11= 60490/64555	93.703

 counting_test_errors.........

test1_NErrors= 15639/396351 3.94575
Class01= 718/380536	0.188681
Class11= 14921/15815	94.3471

....................................
Epoch 1851 Error= 213363 0 (892204,658211) 
....................................
Epoch 1852 Error= 213299 0 (907041,656032) 
....................................
Epoch 1853 Error= 213329 0 (913708,660198) 
....................................
Epoch 1854 Error= 213243 0 (904926,655638) 
....................................
Epoch 1855 Error= 213248 0 (906499,662628) 
....................................
Epoch 1856 Error= 213297 0 (906636,666354) 
....................................
Epoch 1857 Error= 213286 0 (907959,662654) 
....................................
Epoch 1858 Error= 213267 0 (916895,665025) 
....................................
Epoch 1859 Error= 213275 0 (904339,661009) 
....................................
Epoch 1860 Error= 213280 0 (910409,660283) 
 counting_train_errors....................................

train1_NErrors= 63088/1.61744e+06 3.90049
Class01= 2653/1.55288e+06	0.170844
Class11= 60435/64555	93.6178

 counting_test_errors.........

test1_NErrors= 15611/396351 3.93868
Class01= 720/380536	0.189207
Class11= 14891/15815	94.1574

....................................
Epoch 1861 Error= 213316 0 (905009,665715) 
....................................
Epoch 1862 Error= 213362 0 (905002,664167) 
....................................
Epoch 1863 Error= 213306 0 (913031,660990) 
....................................
Epoch 1864 Error= 213245 0 (909547,662815) 
....................................
Epoch 1865 Error= 213246 0 (914408,664746) 
....................................
Epoch 1866 Error= 213358 0 (902458,663112) 
....................................
Epoch 1867 Error= 213267 0 (912324,662624) 
....................................
Epoch 1868 Error= 213241 0 (907766,663917) 
....................................
Epoch 1869 Error= 213180 0 (917166,661535) 
....................................
Epoch 1870 Error= 213376 0 (913595,662230) 
 counting_train_errors....................................

train1_NErrors= 63181/1.61744e+06 3.90624
Class01= 1970/1.55288e+06	0.126861
Class11= 61211/64555	94.8199

 counting_test_errors.........

test1_NErrors= 15616/396351 3.93994
Class01= 534/380536	0.140328
Class11= 15082/15815	95.3652

....................................
Epoch 1871 Error= 213256 0 (913463,669055) 
....................................
Epoch 1872 Error= 213300 0 (903278,659389) 
....................................
Epoch 1873 Error= 213272 0 (915793,662569) 
....................................
Epoch 1874 Error= 213265 0 (904299,662840) 
....................................
Epoch 1875 Error= 213337 0 (911207,662456) 
....................................
Epoch 1876 Error= 213302 0 (900370,657121) 
....................................
Epoch 1877 Error= 213170 0 (909471,664260) 
....................................
Epoch 1878 Error= 213209 0 (924552,665443) 
....................................
Epoch 1879 Error= 213209 0 (912901,664721) 
....................................
Epoch 1880 Error= 213222 0 (909439,663636) 
 counting_train_errors....................................

train1_NErrors= 63055/1.61744e+06 3.89845
Class01= 2287/1.55288e+06	0.147275
Class11= 60768/64555	94.1337

 counting_test_errors.........

test1_NErrors= 15628/396351 3.94297
Class01= 637/380536	0.167395
Class11= 14991/15815	94.7898

....................................
Epoch 1881 Error= 213281 0 (905060,664698) 
....................................
Epoch 1882 Error= 213265 0 (925608,664211) 
....................................
Epoch 1883 Error= 213246 0 (902084,666956) 
....................................
Epoch 1884 Error= 213176 0 (919835,669600) 
....................................
Epoch 1885 Error= 213264 0 (900831,663406) 
....................................
Epoch 1886 Error= 213166 0 (917118,675116) 
....................................
Epoch 1887 Error= 213324 0 (908891,664260) 
....................................
Epoch 1888 Error= 213304 0 (905135,664354) 
....................................
Epoch 1889 Error= 213185 0 (918120,665308) 
....................................
Epoch 1890 Error= 213301 0 (917677,668070) 
 counting_train_errors....................................

train1_NErrors= 63069/1.61744e+06 3.89932
Class01= 2722/1.55288e+06	0.175287
Class11= 60347/64555	93.4815

 counting_test_errors.........

test1_NErrors= 15635/396351 3.94474
Class01= 752/380536	0.197616
Class11= 14883/15815	94.1069

....................................
Epoch 1891 Error= 213252 0 (915879,662483) 
....................................
Epoch 1892 Error= 213192 0 (928238,673907) 
....................................
Epoch 1893 Error= 213161 0 (907742,667806) 
....................................
Epoch 1894 Error= 213211 0 (918501,672596) 
....................................
Epoch 1895 Error= 213214 0 (920784,669112) 
....................................
Epoch 1896 Error= 213265 0 (911393,669366) 
....................................
Epoch 1897 Error= 213163 0 (916164,671582) 
....................................
Epoch 1898 Error= 213227 0 (913008,673142) 
....................................
Epoch 1899 Error= 213155 0 (915540,672895) 
....................................
Epoch 1900 Error= 213238 0 (947115,668735) 
 counting_train_errors....................................

train1_NErrors= 63210/1.61744e+06 3.90803
Class01= 2093/1.55288e+06	0.134782
Class11= 61117/64555	94.6743

 counting_test_errors.........

test1_NErrors= 15603/396351 3.93666
Class01= 571/380536	0.150052
Class11= 15032/15815	95.049

....................................
Epoch 1901 Error= 213334 0 (898922,669956) 
....................................
Epoch 1902 Error= 213133 0 (902987,671800) 
....................................
Epoch 1903 Error= 213136 0 (917267,679043) 
....................................
Epoch 1904 Error= 213105 0 (920675,673073) 
....................................
Epoch 1905 Error= 213276 0 (937183,672668) 
....................................
Epoch 1906 Error= 213186 0 (911054,672673) 
....................................
Epoch 1907 Error= 213202 0 (908645,676477) 
....................................
Epoch 1908 Error= 213240 0 (901767,677040) 
....................................
Epoch 1909 Error= 213193 0 (914085,671482) 
....................................
Epoch 1910 Error= 213192 0 (920355,673868) 
 counting_train_errors....................................

train1_NErrors= 63104/1.61744e+06 3.90148
Class01= 2260/1.55288e+06	0.145536
Class11= 60844/64555	94.2514

 counting_test_errors.........

test1_NErrors= 15612/396351 3.93893
Class01= 629/380536	0.165293
Class11= 14983/15815	94.7392

....................................
Epoch 1911 Error= 213145 0 (917388,675127) 
....................................
Epoch 1912 Error= 213229 0 (920572,670495) 
....................................
Epoch 1913 Error= 213128 0 (917945,680234) 
....................................
Epoch 1914 Error= 213146 0 (917677,677815) 
....................................
Epoch 1915 Error= 213161 0 (913871,675886) 
....................................
Epoch 1916 Error= 213153 0 (915126,676470) 
....................................
Epoch 1917 Error= 213235 0 (912412,673149) 
....................................
Epoch 1918 Error= 213152 0 (910389,678895) 
....................................
Epoch 1919 Error= 213191 0 (913564,681176) 
....................................
Epoch 1920 Error= 213227 0 (919272,674222) 
 counting_train_errors....................................

train1_NErrors= 63049/1.61744e+06 3.89808
Class01= 3092/1.55288e+06	0.199114
Class11= 59957/64555	92.8774

 counting_test_errors.........

test1_NErrors= 15644/396351 3.94701
Class01= 850/380536	0.223369
Class11= 14794/15815	93.5441

....................................
Epoch 1921 Error= 213114 0 (917381,678914) 
....................................
Epoch 1922 Error= 213133 0 (912945,677496) 
....................................
Epoch 1923 Error= 213152 0 (921459,674535) 
....................................
Epoch 1924 Error= 213134 0 (925353,681066) 
....................................
Epoch 1925 Error= 213109 0 (912111,676664) 
....................................
Epoch 1926 Error= 213145 0 (911121,679891) 
....................................
Epoch 1927 Error= 213309 0 (921287,683943) 
....................................
Epoch 1928 Error= 213144 0 (905990,680064) 
....................................
Epoch 1929 Error= 213152 0 (908545,677378) 
....................................
Epoch 1930 Error= 213128 0 (931837,681159) 
 counting_train_errors....................................

train1_NErrors= 63069/1.61744e+06 3.89932
Class01= 2384/1.55288e+06	0.153521
Class11= 60685/64555	94.0051

 counting_test_errors.........

test1_NErrors= 15623/396351 3.94171
Class01= 658/380536	0.172914
Class11= 14965/15815	94.6254

....................................
Epoch 1931 Error= 213143 0 (920402,684505) 
....................................
Epoch 1932 Error= 213165 0 (914537,679166) 
....................................
Epoch 1933 Error= 213124 0 (907514,675914) 
....................................
Epoch 1934 Error= 213104 0 (916165,683894) 
....................................
Epoch 1935 Error= 213167 0 (915468,678703) 
....................................
Epoch 1936 Error= 213139 0 (910966,683565) 
....................................
Epoch 1937 Error= 213175 0 (917341,682441) 
....................................
Epoch 1938 Error= 213123 0 (911814,679875) 
....................................
Epoch 1939 Error= 213122 0 (916667,685550) 
....................................
Epoch 1940 Error= 213157 0 (921679,683935) 
 counting_train_errors....................................

train1_NErrors= 63076/1.61744e+06 3.89975
Class01= 3392/1.55288e+06	0.218433
Class11= 59684/64555	92.4545

 counting_test_errors.........

test1_NErrors= 15646/396351 3.94751
Class01= 915/380536	0.24045
Class11= 14731/15815	93.1457

....................................
Epoch 1941 Error= 213125 0 (922553,687884) 
....................................
Epoch 1942 Error= 213100 0 (914205,674576) 
....................................
Epoch 1943 Error= 213139 0 (925313,685392) 
....................................
Epoch 1944 Error= 213185 0 (921952,683129) 
....................................
Epoch 1945 Error= 213207 0 (913734,683943) 
....................................
Epoch 1946 Error= 213101 0 (918255,680678) 
....................................
Epoch 1947 Error= 213144 0 (921991,690087) 
....................................
Epoch 1948 Error= 213182 0 (909921,681594) 
....................................
Epoch 1949 Error= 213127 0 (913876,683227) 
....................................
Epoch 1950 Error= 213071 0 (913997,690627) 
 counting_train_errors....................................

train1_NErrors= 63052/1.61744e+06 3.89827
Class01= 2933/1.55288e+06	0.188875
Class11= 60119/64555	93.1283

 counting_test_errors.........

test1_NErrors= 15668/396351 3.95306
Class01= 832/380536	0.218639
Class11= 14836/15815	93.8097

....................................
Epoch 1951 Error= 213155 0 (911000,683775) 
....................................
Epoch 1952 Error= 213054 0 (918620,686131) 
....................................
Epoch 1953 Error= 213076 0 (924182,690522) 
....................................
Epoch 1954 Error= 213182 0 (928690,687842) 
....................................
Epoch 1955 Error= 213072 0 (912709,682314) 
....................................
Epoch 1956 Error= 213110 0 (928014,694188) 
....................................
Epoch 1957 Error= 213091 0 (921429,689403) 
....................................
Epoch 1958 Error= 213115 0 (926579,693288) 
....................................
Epoch 1959 Error= 213095 0 (924469,685720) 
....................................
Epoch 1960 Error= 213072 0 (911616,686086) 
 counting_train_errors....................................

train1_NErrors= 63197/1.61744e+06 3.90723
Class01= 1631/1.55288e+06	0.105031
Class11= 61566/64555	95.3698

 counting_test_errors.........

test1_NErrors= 15617/396351 3.94019
Class01= 463/380536	0.12167
Class11= 15154/15815	95.8204

....................................
Epoch 1961 Error= 213081 0 (921064,685821) 
....................................
Epoch 1962 Error= 213064 0 (914179,696059) 
....................................
Epoch 1963 Error= 213147 0 (930637,690253) 
....................................
Epoch 1964 Error= 213070 0 (918873,685912) 
....................................
Epoch 1965 Error= 213109 0 (921372,685232) 
....................................
Epoch 1966 Error= 213117 0 (926455,693901) 
....................................
Epoch 1967 Error= 213074 0 (924741,692889) 
....................................
Epoch 1968 Error= 213146 0 (916597,687117) 
....................................
Epoch 1969 Error= 213112 0 (926354,692748) 
....................................
Epoch 1970 Error= 213126 0 (924378,687125) 
 counting_train_errors....................................

train1_NErrors= 63112/1.61744e+06 3.90198
Class01= 3775/1.55288e+06	0.243096
Class11= 59337/64555	91.917

 counting_test_errors.........

test1_NErrors= 15673/396351 3.95432
Class01= 1041/380536	0.273562
Class11= 14632/15815	92.5198

....................................
Epoch 1971 Error= 213186 0 (917363,683888) 
....................................
Epoch 1972 Error= 213184 0 (917928,687788) 
....................................
Epoch 1973 Error= 213087 0 (913498,688537) 
....................................
Epoch 1974 Error= 213138 0 (932465,693379) 
....................................
Epoch 1975 Error= 213160 0 (922532,688413) 
....................................
Epoch 1976 Error= 213121 0 (920496,692414) 
....................................
Epoch 1977 Error= 213036 0 (920613,686717) 
....................................
Epoch 1978 Error= 213069 0 (928233,694550) 
....................................
Epoch 1979 Error= 213052 0 (936015,693188) 
....................................
Epoch 1980 Error= 213020 0 (932754,693789) 
 counting_train_errors....................................

train1_NErrors= 63012/1.61744e+06 3.89579
Class01= 2940/1.55288e+06	0.189325
Class11= 60072/64555	93.0555

 counting_test_errors.........

test1_NErrors= 15650/396351 3.94852
Class01= 807/380536	0.212069
Class11= 14843/15815	93.8539

....................................
Epoch 1981 Error= 213098 0 (923238,689769) 
....................................
Epoch 1982 Error= 213081 0 (925857,694916) 
....................................
Epoch 1983 Error= 213072 0 (932856,695164) 
....................................
Epoch 1984 Error= 213079 0 (927699,690925) 
....................................
Epoch 1985 Error= 213029 0 (927366,698210) 
....................................
Epoch 1986 Error= 213088 0 (920213,695763) 
....................................
Epoch 1987 Error= 213061 0 (923858,696867) 
....................................
Epoch 1988 Error= 213135 0 (926292,694406) 
....................................
Epoch 1989 Error= 212972 0 (936314,701894) 
....................................
Epoch 1990 Error= 213038 0 (921902,693964) 
 counting_train_errors....................................

train1_NErrors= 63076/1.61744e+06 3.89975
Class01= 3075/1.55288e+06	0.198019
Class11= 60001/64555	92.9456

 counting_test_errors.........

test1_NErrors= 15642/396351 3.9465
Class01= 846/380536	0.222318
Class11= 14796/15815	93.5567

....................................
Epoch 1991 Error= 213070 0 (930531,693003) 
....................................
Epoch 1992 Error= 213097 0 (930513,694276) 
....................................
Epoch 1993 Error= 213047 0 (932391,700600) 
....................................
Epoch 1994 Error= 213075 0 (925804,699236) 
....................................
Epoch 1995 Error= 213054 0 (916882,692529) 
....................................
Epoch 1996 Error= 213053 0 (922373,698163) 
....................................
Epoch 1997 Error= 212978 0 (929787,695217) 
....................................
Epoch 1998 Error= 213162 0 (914929,693768) 
....................................
Epoch 1999 Error= 213051 0 (933233,696576) 
....................................
Epoch 2000 Error= 213017 0 (923311,698312) 
 counting_train_errors....................................

train1_NErrors= 63055/1.61744e+06 3.89845
Class01= 3774/1.55288e+06	0.243032
Class11= 59281/64555	91.8302

 counting_test_errors.........

test1_NErrors= 15678/396351 3.95558
Class01= 1038/380536	0.272773
Class11= 14640/15815	92.5703
