# Supplementary material for: Prediction of polyproline II secondary structure propensity in proteins
Source: R Soc Open Sci. 2020 Jan 15;7(1):191239. doi: 10.1098/rsos.191239 (PMC7029904; doi:10.1098/rsos.191239)
Supplement: Supplementary Code [file rsos191239supp2.zip › models/PPIIH_None_aln=False_oneHot=True_iupred=True_espritz=True_paleale=False_charge=True_removeNegativeOnlyChains/fold4/final_trained-2000.model]

24 2 10 0
10 10 10 3 3 10 7 1 0 1 1
0.8 
24 2 10 0 1
10 10 10 3 3 1 0 0
2 10 1 140 1 1 1
2
0
10
1 1 1 1 1 1 1 1 1 1 
0.537234 -0.555494 -0.526948 -1.01242 -0.540151 -1.0177 0.678988 -0.408271 -1.00759 -0.949669 1.9768
-0.532681 0.492814 0.524682 0.996151 0.597003 1.05496 -0.632014 0.417557 1.02909 0.903447 -2.02344
10
1
140
24 1 1 1 1 1 1 1 1 1 1 1 1 1 1 1 1 1 1 1 1 1 1 1 1 1 1 1 1 1 1 1 1 1 1 1 1 1 1 1 1 1 1 1 1 1 1 1 1 1 1 1 1 1 1 1 1 1 1 1 1 1 1 1 1 1 1 1 1 1 1 1 1 1 1 1 1 1 1 1 1 1 1 1 1 1 1 1 1 1 1 1 1 1 1 1 1 1 1 1 1 1 1 1 1 1 1 1 1 1 1 1 1 1 1 1 1 1 1 1 1 1 1 1 1 1 1 1 1 1 1 1 1 1 1 1 1 1 1 1 1 
0.00296767 -0.103404 0.155383 0.327883 0.317223 0.117162 0.243629 0.346897 -0.124238 0.144257 -0.0454457 -0.268841 0.239954 0.00633561 -0.0230915 0.199201 -0.208197 0.185533 0.212315 0.00214466 0.0184807 0.263285 0.328879 0.00965355 0.212865 -0.139964 0.037641 -0.0245202 -0.238862 0.00301019 -0.167113 -0.31957 0.222318 0.159217 0.394069 0.0881016 0.0668873 -0.0308091 0.291737 0.0642857 0.215943 -0.368875 0.0397351 0.341572 0.0680504 0.0793037 -0.293854 0.197498 0.193943 -0.0282703 0.176512 0.130623 0.0591169 -0.0734936 -0.289474 -0.126915 -0.649922 -0.133399 -0.173279 0.192402 -0.16451 0.0359184 -0.405567 -0.359508 -0.450064 0.331779 -0.311713 0.571734 0.315981 -0.618917 0.024725 0.486258 0.0155063 -0.483827 0.053941 0.271707 0.374908 0.235759 0.286315 -0.482621 -0.101013 -0.335859 0.138971 0.270534 -0.163106 -0.00738541 0.163794 0.261545 -0.253291 -0.520673 -0.0556792 -0.0993741 0.110688 -0.108313 0.07151 -0.174209 0.0150963 0.179099 -0.312128 0.115092 -0.182544 -0.132617 -0.0524895 0.255401 0.104387 0.117046 -0.130214 0.285871 -0.690287 -0.469068 0.0982517 -0.48136 0.112555 0.506511 0.0402727 0.0260805 -0.32578 0.0140404 -0.531802 -0.507659 0.141578 -0.571856 -0.110082 0.473967 0.304532 0.134262 -0.288493 0.805065 0.194865 -0.306674 -0.163868 -0.253722 0.00212607 -0.249611 -0.597034 0.298973 0.0884274 0.210883 0.340755 0.0249997 0.0338608 -0.091269 0.144378 -0.307955 0.060033 0.293591 0.0917517 -0.390865 -0.347406 -0.13691 0.110286 0.137141 0.0120048 -0.408378 0.216582 -0.0484273 0.197994 -0.163772 0.00125007 0.00163224 0.0148582 0.0101162 0.38118 0.0455156 1.78811
-0.000295047 0.147412 0.11836 0.176789 0.0285602 -0.246087 0.0593883 0.220487 -0.0405836 0.107996 -0.219743 0.0328328 -0.193913 -0.565317 0.0758313 0.0496525 0.245025 -0.466782 -0.308536 -0.214222 -0.0698103 0.147438 -0.264953 0.121916 -0.0922068 0.0154065 -0.252271 -0.277896 -0.207766 0.16719 -0.3278 -0.224831 0.17543 -0.130224 -0.116136 -0.271023 0.034543 -0.123369 0.188505 -0.346334 -0.111836 0.127119 0.175669 0.0507818 0.128668 -0.12671 0.0859477 0.142538 0.247889 -0.257306 0.0323968 0.231022 0.468034 -0.141004 -0.0547096 -0.0654978 0.148298 0.165135 -0.0402962 -0.00965629 -0.238303 0.117883 0.226488 0.351948 -0.320706 -0.034461 0.206925 -0.34738 -0.0675436 -0.251627 0.20887 0.0881863 -0.623942 0.265759 0.169878 0.287671 0.276063 -0.361564 0.210276 -0.548072 -0.0095559 -0.0718923 0.370978 -0.0631892 0.311922 -0.151816 0.245496 -0.713605 -0.423557 0.348653 -0.00623433 -0.49274 0.109962 -0.0514023 0.252683 0.225981 0.00898084 -0.370183 0.0973923 0.0828404 -0.0820152 0.102093 -0.0391835 0.0206045 -0.0508567 0.0110599 0.188971 -0.0489254 -0.16436 0.0400612 -0.197508 -0.0216059 0.110811 -0.0834827 -0.356857 0.185212 -0.267956 -0.130243 0.338401 -0.291608 0.0661764 -0.0518405 0.298083 -0.0345187 0.0344558 0.111198 -0.159331 -0.0429718 0.633758 0.15661 -0.032339 0.254708 0.00128535 -0.114179 0.01881 -0.131622 0.307649 -0.115709 0.696077 0.288355 -0.425477 0.336188 -0.379217 -0.154568 -0.257021 -0.0487634 0.0400945 -0.1991 0.122859 0.385171 -0.462441 0.0357833 0.0118086 -0.272706 -0.0623744 -0.196196 0.00731384 -0.594958 0.126045 0.0635661 -0.423054 -0.027474 0.0499882 0.0598693 -0.95884
-8.01295e-05 -0.327189 -0.155791 0.113151 -0.0441735 0.0485173 0.417581 -0.0769374 -0.0173924 0.110244 0.0140872 -0.301958 0.145222 -0.448852 -0.198678 0.173934 -0.312065 0.151887 -0.386433 0.0464319 0.0143366 0.147836 -0.178232 -0.0335335 0.187711 -0.0712239 0.0249369 0.148051 -0.137923 -0.199939 0.126715 0.0845845 -0.0682013 0.0626093 -0.00486682 0.263657 -0.276895 -0.122517 -0.00966888 -0.0737225 0.158198 0.078002 -0.383584 0.212482 -0.767955 0.19145 -0.143391 -0.129349 0.232168 0.152362 0.04423 0.246211 -0.330888 -0.0650796 -0.423273 -0.146975 0.232557 -0.383139 0.156436 -0.15639 -0.158514 -0.248626 -0.137236 0.00168516 0.148679 -0.201139 0.25387 -0.137117 0.0680471 -0.506191 -0.135689 -0.104836 0.786865 0.0595786 0.136521 0.0392972 0.328091 -0.255924 -0.122744 0.181455 0.073886 -0.381693 -0.054893 0.245994 0.0270233 -0.112494 -0.333019 -0.0807086 -0.209244 0.404817 -0.209759 -0.0269843 0.080196 -0.360929 0.0034921 -0.0402803 -0.080944 -0.0345878 -0.321444 -0.0983372 0.00670321 -0.0615315 -0.20814 -0.0403465 0.144778 0.29917 0.0018885 -0.161809 0.0539671 0.00627001 0.102718 -0.12948 0.00986035 0.0239627 0.228658 0.109199 0.231666 -0.115088 0.113957 0.137053 -0.201001 0.218081 0.078662 -0.308626 -0.0999032 0.175278 0.424271 0.157963 0.170098 0.100474 -0.285253 0.20145 -0.279113 -0.957774 -0.788334 0.217698 -0.0323096 -0.634399 -0.0147936 0.100754 -0.126624 0.270401 -0.141341 -0.288551 0.309823 -0.0268094 -0.0476995 -0.0779053 -0.0861008 -0.273674 0.238905 0.247151 0.196739 0.0783672 0.163253 -0.0402513 -0.0391933 0.147775 -0.106377 -0.0523146 0.226931 -0.00931328 0.188646 0.00223601 -1.08485
0.00278094 0.287266 -0.030427 0.0357989 0.109904 -0.0253949 0.257804 0.164223 0.0566231 -0.16067 0.0817427 0.129106 -0.160227 -0.361204 -0.0389825 -0.251371 -0.13949 0.0148911 0.109382 -0.0966898 -0.222429 -0.109361 0.0425091 -0.184526 -0.163315 -0.0818011 0.105331 0.100402 0.0505624 0.273815 0.032926 0.232678 0.0399576 0.170649 -0.0292928 0.296857 0.0502022 -0.202768 -0.189574 -0.353707 0.170948 0.00307 -0.479602 0.0748157 -0.0637489 0.294893 -0.00713206 -0.107531 -0.315485 -0.169419 0.0687009 0.120595 -0.407218 -0.00112524 0.0768665 -0.0573346 -0.100078 0.0169327 -0.00536538 0.141302 -0.024561 0.156504 0.139882 0.113619 -0.132937 0.0834479 -0.113983 0.00653541 0.00609513 0.705414 0.158833 -0.193767 -0.363738 -0.465487 -0.234581 0.361924 0.149802 -0.218205 -0.0265664 0.6292 0.505475 -0.0636294 -0.231634 -0.144255 -0.0092962 0.114807 0.00465821 -0.249811 0.224648 0.312484 0.0615777 -0.265166 0.135123 -0.225662 0.301951 0.14285 0.234562 -0.170098 -0.0458628 0.0807971 0.151483 -0.0395034 -0.201928 0.151828 -0.0971702 -0.0181887 -0.191318 0.367447 -0.0572454 0.210402 0.0260697 0.128696 -0.327763 0.222777 -0.278929 0.107075 -0.0444329 -0.0468007 -0.205768 0.0673465 0.261602 0.0296184 0.0929868 -0.42143 0.104783 0.0536528 0.398249 -0.102955 -0.454673 0.00508086 -0.213278 -0.118463 0.106854 0.275082 -0.139517 -0.387609 0.0676633 0.0358671 0.468604 -0.0512646 0.120327 -0.0909117 0.203541 0.224378 0.0231235 -0.0409348 -0.388979 -0.168724 -0.0727903 -0.00548599 0.0486063 0.101722 0.0925972 -0.303289 0.0742468 0.0648836 -0.2168 -0.148667 -0.445747 0.36037 -0.193815 0.113772 -0.384524 0.0800458 -0.238136
0.00260569 0.087086 -0.0728633 0.186424 -0.109432 0.044018 0.0759245 -0.148777 -0.144257 0.0257877 0.155954 0.208233 0.0577417 -0.137879 0.0839572 0.09358 -0.253658 -0.00534768 -0.275867 0.0550958 -0.131077 -0.145812 0.0560573 0.0475645 -0.119349 0.0764195 -0.0751726 0.444022 0.0988114 -0.484345 0.247746 0.110065 -0.154484 0.000126961 -0.0885008 -0.156735 -0.0974616 0.206682 -0.211528 -0.00694912 0.274927 -0.0417265 -0.388932 0.139678 -0.418724 -0.187071 -0.491748 0.0600543 -0.270691 -0.289914 0.116722 0.269016 -0.544656 -0.581813 -0.226058 -0.000375477 0.0264074 -0.286299 -0.0986532 0.0841009 0.207481 -0.0540844 -0.295221 0.00830005 -0.243436 0.191468 -0.132633 -0.442687 -0.0209032 0.245839 -0.262513 -0.300856 0.199148 -0.0613669 -0.0701292 -0.109568 -0.17751 -0.304324 0.179434 0.317046 -0.266228 -0.229743 0.0539361 -0.0418701 0.212663 0.392977 -0.183991 -0.14962 0.181708 0.0414671 -0.027545 -0.130868 0.0141765 -0.116314 0.420922 0.0466352 -0.221712 -0.216459 -0.0464884 0.0439607 0.25246 0.119571 0.311349 -0.365038 0.413502 0.120848 -0.242262 -0.293816 0.24143 0.123794 0.00946996 0.280879 0.177332 -0.335584 0.294049 0.0796568 0.202681 0.139636 0.0479364 0.35903 -0.103059 0.159835 0.750095 -0.366454 -0.225168 0.190467 0.0201733 0.261933 0.049015 0.120763 -0.159327 0.138851 -0.0187605 -0.208234 0.0184588 -0.100677 0.05951 -0.0299926 -0.104181 0.0533142 0.112153 0.103683 0.193127 -0.103978 0.212176 -0.139598 0.0460777 -0.204456 0.233575 -0.0180323 0.0650179 0.00639098 0.373425 -0.15262 0.0216933 -0.017898 -0.611976 -0.250683 0.0802123 -0.109696 0.221771 0.0356841 -0.0286985 -0.108719 -0.226483
-0.00120146 0.265714 -0.280151 -0.446163 0.275236 0.376962 -0.378263 -0.299682 -0.179084 0.203596 0.295886 0.0219299 -0.0391756 -0.237856 -0.316112 0.00905941 -0.295674 -0.035051 0.0375909 0.0640436 0.108669 -0.0257019 0.357886 0.251975 -0.0198565 0.159858 -0.083545 0.0229434 -0.318858 -0.32811 0.204977 0.158379 -0.201056 0.174639 -0.339394 0.0690415 0.15757 0.0762848 0.373426 0.403949 0.0871948 0.0981816 -0.155667 0.105897 0.391501 0.00564115 0.204075 -0.108807 0.316239 0.0524709 0.0101059 -0.353552 0.322896 0.165696 0.225871 0.0204067 0.427772 -0.402849 -0.219398 0.00858542 -0.0346194 -0.173652 0.327301 0.0724928 0.26255 -0.301723 0.0306884 -0.252993 -0.0393406 0.196038 -0.012148 0.167435 0.134765 0.34792 0.0205187 0.126598 -0.188353 0.15291 0.0309588 0.0156095 -0.180345 0.0654931 -0.00928896 0.124407 -0.357411 0.103435 0.288359 0.202384 -0.121558 -0.158775 -0.101207 0.261886 0.178861 0.141487 0.0436712 0.218644 0.293559 -0.130978 0.136635 0.336921 -0.211436 0.0758563 0.0936755 -0.104415 -0.132602 -0.0901812 0.283073 0.0663957 0.213588 0.0931506 -0.010934 0.183132 -0.218932 -0.0501102 0.0791413 -0.0429522 0.170208 0.0906851 -0.162319 -0.0777337 0.168027 0.0751456 -0.0218747 -0.163443 -0.128748 0.0166902 -0.510642 -0.334978 -0.157223 0.286779 0.281403 0.0235197 -0.220739 -0.0866704 0.592168 0.137708 -0.0744364 0.234372 -0.399859 -0.199019 -0.0055576 0.278727 -0.017543 0.0715735 0.396683 0.268678 -0.261939 0.288387 -0.421091 -0.117884 0.234461 0.00799855 0.145517 0.333605 0.163368 0.134769 -0.0247534 -0.137069 0.0583015 -0.168417 -0.0567524 0.0030745 -0.0886853 -0.11393 -0.881734
0.000754279 -0.0918011 0.159215 0.577143 0.0064572 -0.0969308 -0.185289 0.077861 0.284853 -0.0887186 0.270446 0.233371 0.0640366 0.105196 -0.103015 -0.174307 -0.200244 0.263316 0.128034 -0.0265058 -0.280643 -0.0431864 0.0390113 -0.139033 0.0165699 0.109648 0.0118888 0.0584981 -0.132009 -0.131279 0.220034 0.0564245 -0.080554 0.12776 -0.292741 -0.0238568 -0.275046 -0.378488 -0.107327 -0.247119 -0.150284 -0.02947 -0.438449 0.332358 -0.513072 -0.426417 0.150652 -0.201429 0.286864 0.172734 -0.0444365 -0.025542 0.112747 -0.0829271 0.239466 0.200121 -0.0239021 -0.253382 0.109577 0.0500285 -0.0650637 -0.344028 0.537167 -0.339109 0.00652697 0.0119384 -0.383406 0.0172817 -0.308921 0.38163 0.0348421 0.0372296 -0.106654 -0.13935 -0.330009 0.382161 -0.318287 0.157514 0.120214 0.277679 0.0250126 0.33892 -0.459363 -0.074834 0.191385 0.0750359 0.0449114 -0.0360627 -0.00339693 -0.155365 -0.00972184 -0.0980158 0.335997 -0.0388501 0.184002 0.31902 -0.242494 -0.13331 0.029815 0.0949448 0.16353 0.0539235 0.0196559 -0.115375 0.0195933 0.194501 0.282514 0.0373125 0.316667 0.375326 -0.0992433 0.0239379 -0.127433 0.117733 -0.192994 -0.284061 0.0401876 0.100809 0.150984 0.0523984 -0.113742 0.218855 -0.204035 -0.239639 -0.305064 -0.0684931 -0.205126 0.302646 -0.422884 -0.13142 -0.140064 0.123187 0.366453 -0.0398578 0.0321017 -0.0980805 -0.449043 -0.184572 0.110049 -0.0592719 -0.14148 -0.0597034 0.29813 0.533151 0.411814 -0.0295155 0.0618592 0.751447 0.33904 -0.273968 0.276773 -0.160651 0.0637166 0.0521714 -0.362405 0.144234 0.0942673 -0.471011 -0.101656 0.291331 -0.0342705 -0.283934 -0.190645 -0.191915 0.989859
-0.00191263 -0.116868 0.34822 -0.46877 -0.0723872 -0.194306 0.216973 0.0616051 0.0902942 -0.216173 -0.130622 -0.256059 0.00370344 0.491172 0.231198 -0.0775152 0.108073 -0.0446682 -0.129944 0.0863127 -0.0106919 0.225766 0.328822 -0.000374073 -0.0286612 -0.0610602 0.0773684 0.0589437 -0.0473787 0.201524 0.0554419 0.321189 -0.0181083 -0.144266 0.0182826 0.257601 -0.106854 0.127943 -0.226695 -0.240873 0.08551 0.0442173 -0.201248 -0.220927 0.118812 -0.0347717 -0.340302 0.120942 0.0483168 0.0659196 -0.210902 -0.210496 -0.0176607 0.0665706 -0.087534 -0.255209 -0.362467 -0.159494 0.225801 0.188294 -0.0399011 -0.00181963 0.0965112 0.0371668 0.113128 -0.104398 -0.330205 -0.468509 0.0768552 0.0518938 0.0974239 0.140311 0.0200732 0.0764254 0.0972788 -0.35044 -0.177762 -0.275964 0.41033 -0.0761369 0.00328814 0.453907 0.13437 0.160267 0.0374323 -0.139223 0.0380213 0.0970025 0.0752566 0.0623109 0.0797571 0.1173 0.272654 0.19999 -0.301756 -0.184458 0.257096 0.362231 0.206438 -0.0887857 -0.244021 0.0149124 0.46378 -0.0009319 -0.590913 -0.0552855 0.208837 0.534203 -0.00465698 -0.0707739 -0.209397 -0.178055 0.0762597 -0.383735 -0.325567 0.0548972 0.253276 -0.293927 -0.133166 -0.521201 0.0578918 0.00869593 0.364856 -0.358734 0.0834151 -0.278668 0.274739 0.282749 0.295828 0.0393644 -0.235349 0.02893 0.322548 0.0285483 -0.144308 0.0514076 -0.150694 0.0632512 0.087182 -0.22184 0.110319 0.139619 0.470629 -0.224169 -0.0422237 -0.427714 0.112064 -0.198023 0.0849884 -0.0576703 0.0812923 0.219306 0.118508 0.248795 0.0396084 -0.46515 0.00646459 -0.279543 0.0233148 0.205002 0.140612 0.248037 0.0536699 0.0957848 -0.0841288
0.00208281 -0.273521 -0.284687 -0.128276 0.470455 0.192752 0.136132 -0.299876 -0.166434 0.0452322 -0.254697 -0.0317218 0.0305453 -0.0991912 -0.0521741 0.143045 -0.124158 0.151772 0.351943 0.077491 -0.15557 -0.425373 0.0907927 -0.148014 0.0114815 0.351943 0.101595 0.0725933 -0.0950356 -0.435158 0.191532 0.0459787 -0.332139 -0.0167327 0.0488369 0.276393 -0.0901219 -0.0168036 -0.190783 -0.197194 -0.130165 -0.213995 -0.244112 0.242614 -0.0759493 -0.331878 0.132688 0.173833 -0.127558 0.190751 0.0685399 0.0897711 0.131167 0.0892207 -0.233477 0.367414 -0.444618 -0.260779 0.00900244 0.17935 0.174007 -0.205443 -0.443886 -0.0924037 -0.46354 0.0916027 -0.251214 -0.49558 0.0119518 0.658674 0.160295 0.0199777 -0.165742 -0.595821 -0.40449 0.131315 -0.278085 -0.173709 -0.0336377 0.370985 -0.191797 0.0456589 0.0785404 -0.452487 -0.28391 -0.218508 -0.143595 0.222414 -0.147274 -0.0634212 -0.304864 0.208455 0.288167 -0.195483 -0.316998 0.250985 -0.053165 0.290626 -0.0724901 0.19179 0.0204738 0.042572 -0.225574 -0.277546 -0.246987 0.232806 -0.0584574 -0.0375972 -0.0963191 -0.0863171 0.150029 -0.134003 -0.213304 -0.11673 0.255354 -0.246316 0.459085 -0.20561 0.166972 0.0332344 -0.0171383 -0.246502 0.23019 0.363378 0.0862283 -0.422862 -0.169867 0.000351922 0.251207 -0.0931859 -0.065778 0.142912 -0.0719566 0.182631 0.104694 -0.0038114 -0.361312 -0.56189 -0.336588 0.0804575 0.162338 0.12717 0.0726164 0.0373878 -0.0143271 0.068291 0.150077 0.143686 -0.259564 0.0818364 0.0422079 0.082089 -0.242778 0.167626 -0.361163 -0.167211 0.154887 -0.201997 0.696977 0.140546 0.0431464 -0.0494054 0.256059 -0.16621 -0.207039
0.00225921 -0.251378 -0.183832 0.103531 -0.172765 -0.0556943 0.514625 0.0812525 -0.0282595 0.0388849 -0.229145 -0.137044 -0.0196719 0.0342341 0.100998 -0.12665 0.143164 0.19692 -0.195458 0.000510585 0.195382 -0.17166 0.588474 -0.0532924 0.190024 0.113519 0.116208 0.142503 -0.154145 -0.323666 0.0601916 -0.316023 0.0396223 0.108332 0.0428332 -0.0403505 -0.0455789 0.105675 0.063125 0.235469 -0.209179 0.0771477 0.0925992 -0.0142004 -0.386559 0.255368 -0.0637397 -0.216082 -0.132264 0.114743 0.0705997 0.029856 -0.291282 0.138159 -0.325986 0.142131 -0.191705 -0.271188 -0.100865 0.203719 0.0411568 -0.0708191 0.108725 -0.0878639 -0.356541 -0.286946 -0.295719 0.155548 -0.0558933 0.19543 -0.291171 0.196583 0.250582 -0.196104 -0.123949 -0.192506 -0.139662 0.108717 -0.0235458 0.165689 0.177821 0.231855 0.0544051 -0.304934 0.0478036 -0.00949244 0.0265755 -0.209699 0.20572 -0.00421935 0.186811 0.146955 -0.281781 -0.138507 -0.0593425 0.0119866 -0.225809 -0.183049 -0.198455 0.0698702 0.146924 0.0535146 -0.151955 -0.0335644 0.132054 -0.157098 0.180441 -0.0308355 0.0181344 0.0152256 0.0374223 0.0437363 0.0235566 0.213209 -0.00169973 -0.106186 0.0424996 0.432063 -0.117227 -0.0274966 0.0657694 -0.0179051 -0.0646431 0.0968808 -0.0940668 -0.180912 -0.0732788 -0.452868 -0.292367 -0.28118 0.406296 -0.036792 0.0513042 0.516229 -0.107218 -0.313949 0.297534 -0.108511 -0.0213798 -0.0117734 0.414963 0.0430907 0.0747469 0.463352 -0.207567 -0.0955316 0.186943 -0.155529 0.262496 -0.226607 0.207849 0.0109296 0.175443 -0.0368914 -0.22357 0.0348635 0.155876 0.0351925 -0.109486 -0.26293 0.273828 -0.180279 0.114217 -0.186051 -0.0142512
10 10 1 10 2 0 1
10
0
10
1 1 1 1 1 1 1 1 1 1 
0.0897579 0.597199 -1.34641 0.70545 0.680627 0.0783925 0.75153 0.00461336 -0.408079 -0.113993 -0.476682
-0.72625 0.411927 -0.472873 0.105001 -0.439067 -0.99106 -0.0463012 0.475964 0.603423 0.292421 0.119272
-0.330089 0.565443 0.441678 0.122597 0.492483 0.231261 0.0233443 -0.552475 -0.317538 0.141 -0.913726
0.614774 0.627 0.108761 0.653778 0.183886 -0.499749 0.0494399 -0.171581 0.664856 0.289456 0.214955
0.139276 0.371381 0.259396 0.576286 -0.56798 -0.346572 -0.0956988 -1.11403 -0.00407947 -0.355176 -0.264544
0.308787 -0.19183 -0.673935 0.104837 0.541826 0.444016 -0.602979 -0.505716 0.124565 -0.0324002 0.867572
0.926508 0.0802801 0.13848 -0.0811091 0.0423824 0.671442 0.642771 0.655213 0.0589178 0.181755 -0.564895
-0.837714 0.0803997 0.394601 -0.17056 -0.0338822 -0.994972 0.433988 0.119507 -0.281819 -0.129925 0.637177
0.379401 0.190644 0.125037 0.367581 0.0755624 -0.0587435 -0.197966 0.53315 0.808716 -0.661175 -0.0878654
0.21424 -0.259165 -0.387452 -0.653123 0.0363946 -0.375401 0.153118 -0.102865 -0.0913487 0.0490333 -1.0749
10
1
10
24 1 1 1 1 1 1 1 1 1 1 
-0.0399925 -0.151306 0.20865 -0.0538774 0.250011 1.05018 1.03599 -0.0515986 -0.0431711 -0.0827163 0.310343 -0.291863 0.00432216 -0.292699 -0.73817 -0.638827 -0.363684 0.280522 0.849115 0.1473 -0.583292 -0.451427 -0.27679 0.443686 0.370899 -0.216642 0.248677 -0.109871 0.24914 -0.342253 0.44011 0.118586 -0.505508 0.23579 0.686207
-0.0250168 0.16542 0.576866 0.225274 0.151619 -0.446062 0.167354 0.543317 0.012788 -0.321333 0.232441 0.494041 -0.177839 -0.0788467 -0.0140491 -0.556186 0.629051 -0.230272 -0.209469 -0.832451 0.185585 -0.370339 0.158693 -0.613465 -0.0468983 0.083382 0.43487 0.146088 -0.326953 -0.0606363 0.290034 -0.330071 -0.0398562 0.821593 0.361445
0.0377042 -0.547908 -0.2937 -0.0329266 0.786556 0.371723 0.5639 -0.529991 -0.2878 0.227785 -0.464797 -0.230626 0.176022 0.417709 0.335671 0.22461 -0.374372 0.453203 0.944765 0.0187286 -0.202679 0.350181 -0.426721 -0.22395 0.326773 -0.0220619 0.720544 0.199377 0.0660774 -0.607442 0.648871 0.0130542 -0.0356335 0.648774 1.2609
-0.0133746 -0.0320331 -0.191893 0.969458 -0.251769 -0.191522 -0.869518 0.0453958 0.309786 -0.218017 0.0617559 0.2312 -0.396595 0.798623 0.147648 -0.247524 0.024644 -0.581586 -0.466946 -0.222831 0.46671 0.613147 0.321069 0.0141062 0.134248 0.0375135 -0.629378 -0.590469 0.139487 -0.0964913 -0.577529 0.323004 -0.0353408 -0.776098 -0.721305
-0.039488 -0.327335 0.00363867 0.0574987 0.32756 -0.757147 -0.355396 0.284757 -0.0643168 -0.292352 0.207419 0.589772 -0.241077 0.485596 0.0636142 0.00623219 0.182179 -0.168183 0.193341 0.0866161 -0.136339 -0.579253 -0.420762 -0.300042 -0.063323 -0.778168 -0.223696 -0.284756 -0.734289 0.500626 0.672445 -0.255569 -0.148908 0.0304578 -0.00480124
0.00849547 0.36061 -0.355887 -0.129648 0.36785 0.0634128 0.869114 -0.205039 0.0399505 -0.0283012 -0.185151 0.390414 -0.335988 -0.332083 -0.172206 -0.401925 0.0367132 -0.112369 -0.237276 -0.264196 0.143406 0.140734 -0.451725 -0.203471 0.0652338 0.432698 -0.493456 0.0592548 -0.550661 0.496653 -0.361314 0.140856 0.066012 -0.620407 -0.464089
-0.0198377 -0.0620529 -0.1797 0.0367435 -0.519278 -0.0150004 0.276738 -0.262472 0.252089 0.421083 -0.136468 -0.307577 0.253545 0.392288 0.272226 0.3549 -0.164595 0.227629 -0.0169499 0.0634637 0.47987 -0.0684968 -0.151431 0.0863949 -0.276708 0.183721 0.276923 0.378816 0.186631 -0.423303 0.317299 0.615679 -0.370895 0.301668 1.07048
-0.00549335 0.20861 -0.194145 0.256818 0.00108659 -0.276488 0.824843 -0.155613 -0.480583 -0.118992 -0.128711 0.396013 -0.356032 1.77935 -0.125316 -0.341241 0.47239 -0.821888 -0.430211 -0.349168 -0.440158 0.456469 0.393593 0.195256 0.0315748 0.532469 -0.104459 -0.152616 -0.336773 -0.522466 0.444929 -0.105797 0.486202 -0.338564 -0.0134456
0.00966875 0.852471 0.361233 -0.078316 0.0616173 0.0568647 -0.902148 0.342593 0.567403 -0.488133 0.373431 0.332571 0.0189015 0.190333 -0.600624 -0.427 0.0671338 -0.213359 -0.860411 -0.169188 0.0570466 -0.347839 -0.507289 0.111712 -0.341583 0.711801 0.0565979 0.334034 -0.22078 1.00354 0.127327 0.363109 -0.102507 -0.15526 -0.353151
0.0320243 -0.0658774 0.0174478 -0.0584209 0.735541 0.117422 -0.954285 0.1303 -0.150159 0.375369 -0.523664 -0.425347 -0.199325 -0.0593838 0.792303 0.565472 0.04964 0.0432408 0.247066 0.461262 -0.217702 -0.120972 -0.28343 0.168311 -0.200804 -0.0775134 -0.288806 -0.676869 -0.330127 -0.4746 -0.228645 -0.090905 0.00989154 0.352252 0.737885
10 10 1 10 2 0 1
10
0
10
1 1 1 1 1 1 1 1 1 1 
0.42523 0.372565 -0.209367 0.682064 -0.900545 -0.593082 0.298635 0.751895 0.205563 -0.385049 -0.516184
0.224565 0.0346979 -0.000879197 -1.00865 0.544782 -0.792657 -0.167911 0.295751 -0.246428 -0.851827 -0.338461
0.47686 0.00661235 0.206062 -0.814041 -0.284865 0.348373 0.812546 0.175108 0.51066 0.520625 -0.953995
0.833754 -0.155116 0.355564 0.178739 -0.620096 -0.0644013 -0.536544 0.981445 -0.334341 0.605781 -0.841752
0.277014 0.593659 -0.199936 0.641094 -0.6019 0.0899983 -0.0367067 0.0763954 0.99177 -0.521416 -0.42297
-0.27829 -0.736439 -0.546839 -0.548112 -0.164774 -0.675153 0.465107 -0.433655 -0.291822 -0.010896 -0.285429
0.208633 -0.589508 0.113216 0.218767 0.000297116 -0.0244734 -1.05076 0.0563645 0.955018 -0.114858 0.0837563
1.48142 -0.388361 0.142319 -0.204548 -1.00282 0.678866 0.395466 -1.15572 -0.603145 0.369039 0.680261
-0.386932 0.188382 -0.99681 -0.642819 0.788336 -0.182274 1.08791 -0.815701 -0.49624 0.130607 0.659457
0.490882 -0.0737536 -0.198508 0.0458322 0.991207 -0.40752 -0.886522 0.198822 -0.11135 -0.0740259 0.562433
10
1
10
24 1 1 1 1 1 1 1 1 1 1 
-0.0272852 -0.673534 -0.433857 -0.605077 -0.54863 -0.457905 1.07855 -0.305712 0.123582 0.778484 -0.148913 -0.682105 -0.127692 -0.830657 0.747248 0.989828 -0.105143 0.266554 -0.188459 0.432064 0.627002 -0.399141 -0.118196 -0.153054 -0.120745 0.696405 0.541788 0.964286 0.453584 -0.0916045 -0.588847 -0.271151 0.82083 -0.0638685 0.0662511
0.00384269 0.295266 0.567491 0.244013 0.450441 0.12088 -2.22768 -0.207088 0.180909 -0.477336 0.268022 0.418164 0.299203 0.718022 0.0963506 -0.216586 0.480159 -0.40725 -0.50388 -0.392842 0.675558 0.714972 0.165166 0.0367062 0.111697 -0.360316 0.0463966 0.807941 -0.364599 0.292248 0.170181 0.563407 0.335413 0.266923 0.505617
0.0149497 -0.554814 -0.177192 -0.21879 0.532216 0.0854315 -0.0888683 -0.413914 -0.0560964 0.343581 -0.392858 -0.51847 -0.0405636 -0.299511 0.0646253 0.151017 -0.236687 0.274577 -0.177356 0.387892 0.118694 -0.716373 -0.636839 0.123233 0.2223 -0.299563 -0.405622 0.346387 0.774174 -1.23739 0.262026 0.120177 -1.42551 -0.410832 -1.17531
-0.0194358 0.232804 -0.0510773 0.206761 -0.489641 -0.309609 -0.897619 0.758657 0.417685 -0.574053 0.635126 -0.0204486 0.461833 -0.0412639 -0.547236 -0.586694 0.0324352 0.275257 0.628028 -0.457537 -0.146559 -0.549761 0.696575 -0.236691 0.405415 -0.0671994 -0.64269 0.0166461 0.39237 -0.161028 0.714396 -0.327879 -0.217538 -0.840116 -0.529268
0.0453734 -0.387237 -0.301625 -0.0776467 0.315395 0.657463 -0.526783 -0.153942 -0.328937 -0.0862083 -0.564398 -0.769188 0.720444 0.871619 -0.205219 -0.262447 0.347904 0.794345 0.780983 -0.0042099 -0.535108 -0.214529 0.0279833 0.00730289 -0.213534 0.118256 0.1749 -0.133668 -0.260695 0.717634 -0.402652 -0.177764 -0.0979536 -0.0188527 0.273073
0.0131655 -0.476882 -0.582711 -0.02634 0.629831 0.606145 0.935598 -0.28602 0.174213 0.391265 -0.0345771 -0.333274 -0.226015 -1.60952 0.156863 0.357451 0.08622 0.0216964 -0.307721 0.329371 -0.416564 -0.150496 -0.344656 0.152244 -0.43484 0.016285 -0.671938 0.170908 -0.733188 -0.162023 -0.207488 0.523078 -0.159965 -0.184896 -0.63511
-0.043078 0.471027 -0.0861299 0.438605 -0.233367 -0.395102 -0.665162 0.715587 0.63197 -0.300091 0.582503 0.364858 -0.0765257 -0.549746 -0.289921 -0.289009 0.64542 -0.451417 -0.469289 -0.111107 -0.175514 -0.00815499 0.210977 0.255955 -0.0754306 0.0166919 0.898014 -0.35581 -0.54706 -0.0673507 0.123111 -0.274477 0.889787 -0.617577 -0.357609
-0.0134719 0.659973 0.160869 0.928401 -0.541464 -0.471352 -1.27256 0.331834 0.548775 -0.260983 0.425273 1.17653 -0.149704 -0.0851229 -0.30031 -0.24285 -0.0569894 -0.471251 -0.259124 -0.196435 -0.455803 0.0268145 -0.456174 0.103599 0.722707 0.833687 -0.0149113 0.110763 -0.333085 0.0285332 -0.702486 0.0636146 0.837012 -0.408436 -0.599525
0.0348512 0.820883 0.209117 0.558046 -0.414011 -0.534044 1.15826 0.422069 0.116408 -0.417726 0.184866 0.379337 -0.674496 0.281558 -0.577723 -0.713716 0.0357132 -0.522865 -0.350902 -0.249292 -0.137297 0.473516 -0.231242 -0.0950237 -0.317353 0.192085 0.372246 0.323144 -0.513272 -0.172919 0.28342 -0.362703 0.228841 0.146735 -0.393249
0.0302281 0.116664 0.312143 -0.23874 -0.269177 -0.00406245 1.40303 -0.113564 0.0827462 -0.228749 0.186474 0.280942 -0.0823373 0.0202157 -0.482297 -0.378677 -0.187958 -0.225581 0.087441 -0.314461 0.427139 0.146098 0.491975 0.0907941 0.357549 -0.138758 -0.299715 0.643884 -0.108968 0.44196 0.652067 0.143765 0.558208 0.33561 0.169946
44 2 5 0 1
5 5 5 3 3 1 0 0
2 5 1 70 1 1 1
2
0
5
1 1 1 1 1 
0.0836884 -0.097215 -0.0375153 -0.0515433 0.0267323 -0.00647771
0.0842057 0.0107785 -0.0759969 -0.0640374 0.0102858 -0.0216284
5
1
70
44 1 1 1 1 1 1 1 1 1 1 1 1 1 1 1 1 1 1 1 1 1 1 1 1 1 1 1 1 1 1 1 1 1 1 1 1 1 1 1 1 1 1 1 1 1 1 1 1 1 1 1 1 1 1 1 1 1 1 1 1 1 1 1 1 1 1 1 1 1 1 
0.00589355 -0.00684613 -0.00264192 -0.00362981 0.00188256 -0.000456177 0.00592998 0.000759049 -0.00535189 -0.00450968 0.000724353 -0.00152313 -0.00432249 -0.00134422 1.05652e-05 0.0048285 0.00265971 0.00347117 0.00191199 0.00616332 -0.00183883 -0.00346168 -0.00646166 0.00498216 0.000787644 0.00196091 -0.000149578 0.00556593 -0.00443427 0.00336379 -0.00263659 -0.00558298 0.00355991 0.00176374 -0.00217053 -0.00159978 -0.00573469 -0.00328281 0.00620152 -0.00404433 -0.000750228 -0.000116381 0.0014748 0.00196954 0.00558165 -0.00555689 -0.000244221 0.0011991 0.00495654 -0.00537448 0.000320172 -0.00392455 -0.0017939 0.000900764 -0.00598464 0.00603599 -0.00418058 0.000908034 0.00455967 -0.00157259 -0.00277043 -0.00511917 -0.000113316 -0.00625278 0.00368682 0.0047584 -0.000810306 0.00499439 -0.00556665 -0.00165104 -0.00609219 0.000725371 0.00527483 0.00242487 -0.00434735 0.00381423 0.00391023 0.00245069 -0.00202892 0.00182452 0.00411846 0.0053335 0.00494222 -0.0047177 -0.000807985 0.00599983 -0.00572396 0.00205369 -0.000134386 0.00587797 -0.00656116 0.00413743 -0.00628346 0.000367779 0.00492691 0.00444562 -0.00191607 -0.00292565 0.00239775 -0.00044047 0.00246556 0.00334782 -0.00675735 0.000698144 -0.00126957 -0.00406244 -0.00252988 -0.00440159 0.0054305 0.00248345 0.00446518 0.0025067 0.000774705 0.00236515 0.00483126
0.00700897 0.00132273 0.00614956 0.00202041 -0.00585391 0.00498527 0.0025015 0.00532578 0.00574406 -0.00417297 0.00321043 0.00314742 0.000953214 -0.00675747 -0.00149708 -0.00652951 0.00275035 -0.00519151 -0.00624461 -0.00359376 0.000581169 -0.0032648 0.000918615 0.00322183 -0.00487656 -0.00364018 0.000644758 0.0046724 0.00417677 -0.00403235 0.00246141 0.00414349 0.00433264 0.00156871 -0.000878352 0.00552098 -0.000488271 -0.0054191 0.00380451 -0.00178646 -0.00254982 -2.73144e-05 -0.00568129 0.00544565 0.000257471 -0.000136117 0.00595839 -0.00403443 0.00171462 0.00675604 -0.000585939 -0.00474646 -0.00355101 -0.00670958 0.00551762 -0.00138532 -0.00330751 -0.000879872 -0.00375517 -0.00617299 0.00213003 0.00574849 0.00501276 -0.000579582 0.00027495 -0.00290785 -0.00210085 0.00682893 -0.0012847 -0.0053386 -0.00199978 0.00320774 0.00167634 -0.000638824 0.00161114 -0.00510845 0.00626731 0.000527279 -0.00210063 0.000939681 0.000241065 0.00435569 0.00323547 0.0037323 0.00468836 0.00171084 -0.00469526 -0.0056614 -0.00621128 -0.00140818 -0.00479213 0.00296101 -0.00270194 -0.00682163 -0.00466083 0.00461526 -0.00268722 0.000280569 0.00440194 0.00307034 0.00198422 -0.0046401 -0.000764176 -0.0033817 0.00176333 -0.00619529 -0.00144789 0.000988389 0.00137424 0.00349374 -0.00511418 -0.00542695 0.000807172 0.00516354 0.00534761
-0.00154672 -0.000167868 -0.00638991 -0.00016586 0.000663102 -0.000755836 0.00208426 -0.00341815 0.00358447 0.00230489 -0.00103672 0.00115748 0.00665992 0.0062861 -0.00148284 0.002688 0.00122807 0.000919318 -0.00511843 0.00488862 -0.00435961 -0.00427146 -0.00360152 0.00367104 0.00414503 0.00693447 0.00559911 0.00576034 0.000699387 0.0037204 0.00406569 0.00619492 -0.00348973 0.00471804 -0.00101319 0.00421563 -0.00308005 -0.00597118 -0.00624477 -0.00653783 0.00337596 -0.00023924 0.0016619 0.00299363 -0.000995394 -0.00686319 -0.00136063 -0.00680958 0.00109838 0.000563202 0.00512129 0.00378103 0.00333399 -0.00552248 0.000409814 0.000436768 -0.00563027 -0.00103333 -0.00084515 0.00211137 -0.00435519 -0.00382171 0.00126404 -0.000802664 -0.00614593 -0.0067914 -0.00362929 -0.00218373 -0.00572033 -0.00283181 -0.0016793 0.00469788 0.00397121 0.00702485 0.000649255 -0.00406644 -0.00688059 0.00633088 -0.00383377 0.00126005 -0.000148168 -0.00575473 -0.00200117 -0.00385643 -0.00423496 0.0054509 0.00362259 -0.00282297 -0.00262469 -0.00426481 0.00633066 6.23741e-05 -0.00104427 0.000552446 0.00630196 -0.000147944 0.000803299 -0.00436958 0.00471058 0.00212522 -0.00015913 -0.00401097 -0.000219147 -0.00323018 -0.00402837 -0.00661215 -0.000254363 -0.00386671 0.00676099 0.00295412 0.0044356 -0.000429431 0.00424165 -0.00460782 0.00275639
-0.00703556 -0.00619918 -0.000663269 -0.00281628 -0.00178161 0.00211417 -0.00352788 0.00532301 -0.00597235 0.00406682 0.00458272 0.000921958 -0.00217213 -0.00682911 -0.00140971 0.00699535 5.40148e-05 0.00162157 -0.000266055 0.00386609 0.00463545 0.000164053 -0.00343052 -0.00627351 -0.000117209 0.00656585 0.00520434 0.00649561 0.00376525 -0.00644573 0.00220975 0.00377194 -0.00560266 -0.00549577 -0.0060866 -0.000342021 0.00366066 -0.00257222 -0.00206126 0.00473056 -0.00554765 -0.00452079 -0.00138974 -0.000677527 -0.00430765 0.0042428 -0.000724435 0.00278862 -0.00117788 0.00605176 -0.000387539 -0.00358469 -0.000826436 0.00322419 -0.00281594 0.00609861 0.00274779 -0.00465385 0.00555197 -0.000529217 -0.00405733 0.000719467 -0.00379953 -0.00261774 0.00226595 -0.00284388 0.00408249 -0.00111565 0.00162616 -0.00502102 -0.00342734 0.00312076 -0.00249956 0.00222517 -0.00459902 0.000235048 -0.000574277 0.0017188 -0.00401858 0.0052901 0.000728311 0.00263613 -0.00533684 0.00694413 -0.00118193 -0.00111053 0.00600048 -0.00547639 0.00127787 0.0045102 0.00103664 0.00426279 -0.00181259 0.00427936 -0.00539721 -0.00658889 -0.00560677 0.00572754 -0.000662285 0.00306165 -0.00633574 0.00295263 -0.000859842 -0.00179304 -0.00186445 0.00158339 0.00548426 0.00460352 -0.00374006 -0.00557658 0.00285136 0.00403051 0.00410181 0.00455677 0.00393238
-0.00412238 -0.00359601 0.00289061 -0.00255652 0.00472411 0.000358554 0.00552238 0.00194465 0.00558822 0.00275949 0.0035897 0.00604158 0.00419498 0.00227498 -0.00166296 0.00021437 0.0029815 -0.00575259 0.00639678 -0.0058538 -0.000574787 0.000937922 0.00667271 -0.00301352 0.00424012 -0.00594612 0.0068801 0.00122837 0.00519794 0.00439462 -0.0018815 -0.00596669 -0.00624365 -0.00603315 -0.00148095 0.00552272 0.00136766 -0.00300083 0.000425112 -8.63724e-05 0.00680092 -0.00302745 -0.00108705 0.00395364 0.00628979 0.00429225 -0.00287424 0.00222904 0.00558192 -0.00351972 0.00341749 -0.00203512 0.00446046 0.00304795 0.00199361 0.00165832 0.00414409 0.00183146 -0.00415556 0.00229978 -0.00081618 0.00100519 0.00337534 -1.75737e-05 0.0020143 -0.00514786 -0.00153711 -0.00366029 -0.00110643 0.00593026 0.00329559 -0.00134777 -0.00413944 -0.00483371 -0.00443639 -0.00489191 0.00650079 -0.000268376 0.00437938 0.00504046 0.00325416 0.000754622 -0.00403692 0.000672368 -0.00323968 0.00499894 -0.00471156 -0.00613785 -0.000211853 -0.00182487 0.00320418 0.00601422 0.00622258 -0.000462727 -0.00104561 0.00119462 0.00143166 0.00445954 0.00457658 -0.00671702 0.00334754 0.00082992 -0.00102254 0.00625035 0.00303846 0.00158333 -0.00568381 0.002497 -0.0057273 0.00573783 0.000495209 0.00456911 -0.0005498 0.00350054 -0.00180077
5 5 1 5 2 0 1
5
0
5
1 1 1 1 1 
-0.0879836 0.0202223 -0.0982339 0.0844186 -0.0599978 0.049143
-0.0880434 -0.0481241 -0.0373353 0.0189445 -0.0914761 -0.0542721
0.0582242 -0.0292799 0.00154398 -0.0235623 -0.0983594 0.0961364
0.0882173 0.0553752 0.0591075 0.0896019 0.0679325 0.0962159
-0.0352575 0.0322562 0.0556315 0.0392656 0.0188133 -0.0152615
5
1
5
44 1 1 1 1 1 
-0.0733196 0.016852 -0.0818616 0.0703488 -0.0499982 0.0409525 -0.0733695 -0.0401035 -0.0311127 0.0157871 -0.0762301 -0.0452267 0.0485202 -0.0243999 0.00128665 -0.0196352 -0.0819662 0.0801137 0.0735144 0.046146 0.0492563 0.0746683 0.0566104 0.0801799 -0.0293813 0.0268802 0.0463595 0.0327213 0.0156778 -0.0127179 0.0320962 0.0256915 -0.0791993 0.0335679 0.012707 -0.0458641 -0.00881294 0.0226708 -0.00263422 0.0434077 -0.0448754 0.00446905 0.0815143 -0.0796886 0.0634025 -0.000532383 -0.0159905 0.0647697 -0.00375203 -0.0258094
0.0275823 -0.0378291 -0.0344745 0.00085939 -0.0409826 0.0194776 -0.0555937 -0.0779563 -0.0311345 0.0434174 -0.0073409 -0.0823716 -0.0142245 -0.00320684 0.0345296 0.0818158 0.0342624 -0.0576166 0.0211533 -0.0517052 0.0691244 0.0596112 0.0360972 0.0673054 0.063256 0.0161664 -0.0165604 -0.0360678 -0.00239729 0.0630209 0.0214561 -0.0581483 -0.0581415 0.0703149 0.0260444 -0.0157907 0.00645919 0.053784 -0.0104137 0.0586581 0.013868 0.0655787 0.0596198 0.0829769 -0.0209615 0.0108161 0.0814594 -0.0700324 0.0365328 0.0192793
-0.0384043 0.0223239 -0.00444281 0.0810263 0.00629587 -0.0245202 0.0138593 0.0730688 0.0227453 -0.0718713 0.0527564 -0.0391319 -0.0466863 0.0779483 -0.0521503 0.0626914 -0.0211758 0.0376422 0.0331421 0.0517438 0.0129669 -0.0363232 0.0339891 -0.0107466 -0.0366797 -0.0703057 -0.0832639 -0.0385537 -0.0570048 0.0366023 0.064059 -0.0120757 -0.0244072 -0.0237172 -0.0143827 0.065222 0.035096 0.0828099 0.0549575 -0.025492 -0.0723947 0.0243806 0.0187094 -0.0357476 0.0189955 0.0498924 -0.0563895 0.0811531 0.00420128 0.0600859
0.0495635 -0.0661651 -0.0595706 0.000219316 0.00642158 -0.012917 0.013247 0.00649105 0.0318627 0.0395755 -0.04024 0.0125883 -0.0558335 0.0186861 0.0722045 0.0131171 0.00057475 0.0239672 0.0125937 -0.0278011 0.0818085 0.0235324 0.0799128 0.0171845 0.0711181 0.015575 -0.0162564 -0.0686048 0.0133947 0.0712782 0.0748144 -0.0203751 -0.0782202 -0.0680895 0.0631776 0.0115347 0.0023268 -0.00690879 -0.0653076 -0.0491439 -0.0506666 -0.0222143 0.0467778 -0.0231668 0.0798051 0.035649 0.0732837 -0.00295345 -0.0237172 0.00254407
0.0525788 -0.0252421 -0.0572569 0.0491583 0.0752758 -0.0694722 -0.0186 -0.024314 -0.0547436 0.0781281 -0.0363691 -0.0632625 -0.0255804 -0.031256 -0.0480187 -0.0457361 0.063612 0.0376414 0.0306884 0.0816377 0.0718309 0.0633552 -0.0239099 0.0352753 -0.0431449 -0.0274381 -0.012409 -0.0531946 0.0529418 0.0472071 0.0326828 0.0221872 -0.0613683 0.0587593 -0.0119878 -0.0694259 0.0726204 0.0527455 -0.0104065 -0.0654565 0.0475402 0.0365578 -0.0453857 -0.0613735 -0.0780316 -0.0100711 -0.0237763 0.0689138 -0.0557631 -0.0764212
5 5 1 5 2 0 1
5
0
5
1 1 1 1 1 
-0.0600275 0.0370319 -0.0593258 0.0199599 -0.0474743 -0.0957098
0.0392305 0.0920905 0.000726654 0.00138314 0.00572321 -0.0876733
0.077205 -0.0406886 -0.0980159 0.0835919 -0.0359056 -0.0582136
-0.0515529 -0.0784169 -0.0571659 0.0273756 -0.0742864 0.0198318
-0.0828678 -0.0655317 -0.088903 0.0980945 -0.00193561 0.0188963
5
1
5
44 1 1 1 1 1 
-0.050023 0.0308599 -0.0494381 0.0166332 -0.0395619 -0.0797582 0.0326921 0.0767421 0.000605545 0.00115262 0.00476934 -0.0730611 0.0643375 -0.0339071 -0.0816799 0.0696599 -0.0299213 -0.0485113 -0.0429607 -0.0653474 -0.0476382 0.022813 -0.0619053 0.0165265 -0.0690565 -0.0546097 -0.0740858 0.0817454 -0.00161301 0.0157469 0.0106464 0.0316974 -0.0367265 0.0445416 -0.0350027 0.00704493 0.0481168 0.0810227 0.000453666 -0.034611 -0.00115801 -0.0781103 -0.0243388 -0.0201538 -0.0286841 -0.0226853 -0.0338272 0.0247279 0.0121367 0.00654537
0.0427138 0.0478318 -0.053975 0.0641418 -0.018975 -0.0396982 -0.0738013 -0.0097275 -0.0412861 0.00791903 -0.0773139 0.0526937 -0.0437169 -0.0307071 0.013902 0.00461369 0.0596712 -0.0213145 0.00230305 -0.0232085 0.0274078 -0.0821883 -0.0179855 -0.0802643 -0.0190088 0.0366637 -0.0196162 0.0304973 -0.0219417 0.0758538 -0.0462907 -0.0625613 0.0403523 -0.0169323 -0.0817528 -0.061956 0.0267029 -0.0722208 0.0116498 0.0687501 0.0190316 0.0176692 0.0381104 0.058648 0.0702954 -0.031321 -0.0200717 0.0466333 0.0306978 0.0655647
-0.0599086 -0.0252277 0.0667097 0.00543929 -0.0221587 -0.0356324 -0.0412303 0.0415584 0.0781983 0.0201613 0.0340789 -0.0514257 0.0409333 -0.00890212 0.0149753 0.0425138 0.0124752 -0.0416552 0.0536263 -0.0592083 -0.0562385 -0.0106755 0.0417942 0.0652053 -0.0353608 0.0287563 -0.0494491 0.0279008 -0.00794374 0.0645821 0.0101322 0.015481 -0.043979 -0.00649142 -0.062413 0.0171957 0.0412095 -0.02031 -0.0245792 0.0360744 0.0831846 -0.0738336 0.067982 0.0407846 0.000597579 -0.000375992 -3.50012e-05 -0.0702606 0.0413022 -0.029742
-0.0461356 0.068397 0.0429158 0.078992 0.0502689 -0.0757783 0.024415 -0.0825134 0.0354558 -0.0668621 0.065402 -0.0377454 0.0319523 -0.0619104 0.0390966 0.0528726 0.0386187 -0.00302726 -0.0507707 -0.0692939 -0.0502861 -0.0509195 -0.0597942 -0.0656374 0.0731984 0.0241367 0.0173199 -0.0101699 0.0372095 -0.0247113 0.0434214 0.0744073 -0.0396476 0.00300389 0.0700659 -0.072712 0.0105589 0.0111476 -0.0718921 -0.0373186 0.0276188 0.0768432 0.00826933 -0.0237623 -0.0684005 -0.0359674 -0.054223 0.0535515 0.0443386 -0.0216604
0.067591 0.0773858 0.0107535 -0.0755365 -0.0715849 0.00061854 0.0319336 0.0290683 0.073782 -0.0141902 -0.0789763 0.03387 -0.0231163 -0.0352905 -0.0464594 -0.0363837 -0.0246692 0.0474328 0.0580972 -0.0132279 -0.0732192 0.0023827 -0.019718 0.0183835 0.0619538 -0.00478516 0.0657494 -0.0756026 -0.034567 0.0267547 -0.0139296 -0.0503093 0.0208071 0.0801572 -0.0425125 0.0325555 -0.00255764 0.0727545 -0.0217095 -0.012109 -0.0247691 -0.0173525 -0.0615723 0.035448 0.0306903 -0.0246985 0.0823976 -0.0773122 -0.060599 0.0571615
