# Supplementary material for: Prediction of polyproline II secondary structure propensity in proteins
Source: R Soc Open Sci. 2020 Jan 15;7(1):191239. doi: 10.1098/rsos.191239 (PMC7029904; doi:10.1098/rsos.191239)
Supplement: Supplementary Code [file rsos191239supp2.zip › models/PPIIH_None_aln=False_oneHot=True_iupred=True_espritz=True_paleale=False_charge=True_removeNegativeOnlyChains/fold0/NN_log.txt]

epsilon 0.005
NU 24
NF 10
NB 10
NHY 10
NHF 10
NHB 10
context 0
Moore 1
CoF 3
CoB 3
Cseg 10
Cwin 7
Classes 2
Thresholds 0.8 
Step 1
shortcut 0
seed 949
shuffle 1
batch_blocks 1920
readModel 0
readEpoch 0
nEpochs 2000
adaptive 1000
reload 0
belief 0
threshold 0
cycles 1
Creating model
Generating random parameters
Reading train dataset
7130 sequences, 24 attributes, 2 classes
Reading test dataset
1772 sequences, 24 attributes, 2 classes
Actual lrate= 5.92315e-06
Start learning
....................................
Epoch 1 Error= 287655 0 (348.26,101.962) 
....................................
Epoch 2 Error= 267964 0 (832.174,311.012) 
....................................
Epoch 3 Error= 261573 0 (2029.84,1136.78) 
....................................
Epoch 4 Error= 257974 0 (3780.66,3071.43) 
....................................
Epoch 5 Error= 256939 0 (4523.11,5706.44) 
....................................
Epoch 6 Error= 256547 0 (4600.91,9897) 
....................................
Epoch 7 Error= 256320 0 (4562.59,18473.6) 
....................................
Epoch 8 Error= 255821 0 (4867.82,42440.9) 
....................................
Epoch 9 Error= 252327 0 (6348.84,166953) 
....................................
Epoch 10 Error= 237786 0 (8480.59,818525) 
 counting_train_errors....................................

train1_NErrors= 64259/1.61991e+06 3.96682
Class01= 603/1.55524e+06	0.0387721
Class11= 63656/64672	98.429

 counting_test_errors.........

test1_NErrors= 15605/393874 3.96193
Class01= 157/378176	0.0415151
Class11= 15448/15698	98.4074

....................................
Epoch 11 Error= 235310 0 (9895.46,979434) 
....................................
Epoch 12 Error= 235058 0 (11805.3,961576) 
....................................
Epoch 13 Error= 234946 0 (14245.6,944969) 
....................................
Epoch 14 Error= 234909 0 (17456.9,912090) 
....................................
Epoch 15 Error= 234755 0 (21733.7,903833) 
....................................
Epoch 16 Error= 234613 0 (28007.7,890524) 
....................................
Epoch 17 Error= 234336 0 (37095.4,895748) 
....................................
Epoch 18 Error= 234075 0 (50287.2,898371) 
....................................
Epoch 19 Error= 233756 0 (67198.9,913070) 
....................................
Epoch 20 Error= 233496 0 (84472.3,941492) 
 counting_train_errors....................................

train1_NErrors= 64205/1.61991e+06 3.96348
Class01= 515/1.55524e+06	0.0331138
Class11= 63690/64672	98.4816

 counting_test_errors.........

test1_NErrors= 15608/393874 3.96269
Class01= 145/378176	0.0383419
Class11= 15463/15698	98.503

....................................
Epoch 21 Error= 233335 0 (97998.6,949099) 
....................................
Epoch 22 Error= 233112 0 (107323,959750) 
....................................
Epoch 23 Error= 232934 0 (115702,971439) 
....................................
Epoch 24 Error= 232742 0 (124316,986395) 
....................................
Epoch 25 Error= 232480 0 (132035,998085) 
....................................
Epoch 26 Error= 232275 0 (144364,1.01997e+06) 
....................................
Epoch 27 Error= 232035 0 (157578,1.04647e+06) 
....................................
Epoch 28 Error= 231691 0 (177559,1.06756e+06) 
....................................
Epoch 29 Error= 231347 0 (205498,1.10359e+06) 
....................................
Epoch 30 Error= 230995 0 (237995,1.11626e+06) 
 counting_train_errors....................................

train1_NErrors= 64141/1.61991e+06 3.95953
Class01= 900/1.55524e+06	0.0578688
Class11= 63241/64672	97.7873

 counting_test_errors.........

test1_NErrors= 15564/393874 3.95152
Class01= 223/378176	0.0589673
Class11= 15341/15698	97.7258

....................................
Epoch 31 Error= 230603 0 (280542,1.13314e+06) 
....................................
Epoch 32 Error= 230320 0 (314517,1.12042e+06) 
....................................
Epoch 33 Error= 230243 0 (337395,1.09707e+06) 
....................................
Epoch 34 Error= 230021 0 (359049,1.06725e+06) 
....................................
Epoch 35 Error= 229884 0 (371187,1.03887e+06) 
....................................
Epoch 36 Error= 229734 0 (380508,1.03094e+06) 
....................................
Epoch 37 Error= 229582 0 (405522,1.00468e+06) 
....................................
Epoch 38 Error= 229478 0 (416880,999649) 
....................................
Epoch 39 Error= 229322 0 (427372,988660) 
....................................
Epoch 40 Error= 229126 0 (443230,971126) 
 counting_train_errors....................................

train1_NErrors= 64258/1.61991e+06 3.96675
Class01= 453/1.55524e+06	0.0291273
Class11= 63805/64672	98.6594

 counting_test_errors.........

test1_NErrors= 15622/393874 3.96624
Class01= 128/378176	0.0338467
Class11= 15494/15698	98.7005

....................................
Epoch 41 Error= 229176 0 (455999,978292) 
....................................
Epoch 42 Error= 229008 0 (473401,956738) 
....................................
Epoch 43 Error= 228835 0 (480807,974931) 
....................................
Epoch 44 Error= 228797 0 (491025,960046) 
....................................
Epoch 45 Error= 228725 0 (497398,962704) 
....................................
Epoch 46 Error= 228630 0 (514665,958586) 
....................................
Epoch 47 Error= 228471 0 (513798,963657) 
....................................
Epoch 48 Error= 228398 0 (523258,964932) 
....................................
Epoch 49 Error= 228417 0 (534199,959315) 
....................................
Epoch 50 Error= 228281 0 (533383,961098) 
 counting_train_errors....................................

train1_NErrors= 64117/1.61991e+06 3.95805
Class01= 1262/1.55524e+06	0.0811449
Class11= 62855/64672	97.1904

 counting_test_errors.........

test1_NErrors= 15591/393874 3.95837
Class01= 332/378176	0.0877898
Class11= 15259/15698	97.2035

....................................
Epoch 51 Error= 228199 0 (546096,952654) 
....................................
Epoch 52 Error= 228076 0 (546721,960885) 
....................................
Epoch 53 Error= 228126 0 (554984,964235) 
....................................
Epoch 54 Error= 228009 0 (551433,948026) 
....................................
Epoch 55 Error= 227870 0 (559873,949786) 
....................................
Epoch 56 Error= 227822 0 (569079,952886) 
....................................
Epoch 57 Error= 227761 0 (580814,963832) 
....................................
Epoch 58 Error= 227725 0 (592207,957881) 
....................................
Epoch 59 Error= 227671 0 (599695,944335) 
....................................
Epoch 60 Error= 227602 0 (611679,948151) 
 counting_train_errors....................................

train1_NErrors= 64124/1.61991e+06 3.95848
Class01= 1731/1.55524e+06	0.111301
Class11= 62393/64672	96.4761

 counting_test_errors.........

test1_NErrors= 15593/393874 3.95888
Class01= 451/378176	0.119257
Class11= 15142/15698	96.4581

....................................
Epoch 61 Error= 227501 0 (626221,957373) 
....................................
Epoch 62 Error= 227507 0 (636423,950057) 
....................................
Epoch 63 Error= 227391 0 (658843,945850) 
....................................
Epoch 64 Error= 227214 0 (679363,955298) 
....................................
Epoch 65 Error= 227196 0 (701014,952602) 
....................................
Epoch 66 Error= 227251 0 (715311,951150) 
....................................
Epoch 67 Error= 227154 0 (755667,959801) 
....................................
Epoch 68 Error= 227023 0 (784569,943074) 
....................................
Epoch 69 Error= 226921 0 (819115,952885) 
....................................
Epoch 70 Error= 226838 0 (890038,958332) 
 counting_train_errors....................................

train1_NErrors= 64112/1.61991e+06 3.95774
Class01= 1863/1.55524e+06	0.119788
Class11= 62249/64672	96.2534

 counting_test_errors.........

test1_NErrors= 15605/393874 3.96193
Class01= 486/378176	0.128512
Class11= 15119/15698	96.3116

....................................
Epoch 71 Error= 226748 0 (950232,952515) 
....................................
Epoch 72 Error= 226681 0 (1.02101e+06,958425) 
....................................
Epoch 73 Error= 226612 0 (1.11857e+06,954438) 
....................................
Epoch 74 Error= 226444 0 (1.22968e+06,953149) 
....................................
Epoch 75 Error= 226357 0 (1.36704e+06,951961) 
....................................
Epoch 76 Error= 226280 0 (1.48966e+06,948455) 
....................................
Epoch 77 Error= 226143 0 (1.60998e+06,951336) 
....................................
Epoch 78 Error= 226121 0 (1.68815e+06,949094) 
....................................
Epoch 79 Error= 226104 0 (1.73151e+06,943364) 
....................................
Epoch 80 Error= 225977 0 (1.82017e+06,946673) 
 counting_train_errors....................................

train1_NErrors= 64067/1.61991e+06 3.95496
Class01= 1431/1.55524e+06	0.0920114
Class11= 62636/64672	96.8518

 counting_test_errors.........

test1_NErrors= 15575/393874 3.95431
Class01= 357/378176	0.0944005
Class11= 15218/15698	96.9423

....................................
Epoch 81 Error= 226004 0 (1.8952e+06,945248) 
....................................
Epoch 82 Error= 225930 0 (1.89951e+06,933698) 
....................................
Epoch 83 Error= 225900 0 (1.94493e+06,947537) 
....................................
Epoch 84 Error= 225848 0 (2.00071e+06,948176) 
....................................
Epoch 85 Error= 225819 0 (2.02032e+06,941633) 
....................................
Epoch 86 Error= 225845 0 (2.0207e+06,928966) 
....................................
Epoch 87 Error= 225806 0 (2.02654e+06,930642) 
....................................
Epoch 88 Error= 225808 0 (2.03779e+06,931190) 
....................................
Epoch 89 Error= 225587 0 (2.11753e+06,927133) 
....................................
Epoch 90 Error= 225699 0 (2.1308e+06,932575) 
 counting_train_errors....................................

train1_NErrors= 63984/1.61991e+06 3.94984
Class01= 1465/1.55524e+06	0.0941976
Class11= 62519/64672	96.6709

 counting_test_errors.........

test1_NErrors= 15564/393874 3.95152
Class01= 363/378176	0.0959871
Class11= 15201/15698	96.834

....................................
Epoch 91 Error= 225746 0 (2.14171e+06,930804) 
....................................
Epoch 92 Error= 225645 0 (2.1319e+06,925958) 
....................................
Epoch 93 Error= 225650 0 (2.1591e+06,924212) 
....................................
Epoch 94 Error= 225592 0 (2.13824e+06,924592) 
....................................
Epoch 95 Error= 225568 0 (2.18718e+06,933104) 
....................................
Epoch 96 Error= 225522 0 (2.20013e+06,930877) 
....................................
Epoch 97 Error= 225496 0 (2.18898e+06,935031) 
....................................
Epoch 98 Error= 225452 0 (2.28666e+06,931808) 
....................................
Epoch 99 Error= 225388 0 (2.24896e+06,938185) 
....................................
Epoch 100 Error= 225431 0 (2.2009e+06,940897) 
 counting_train_errors....................................

train1_NErrors= 64013/1.61991e+06 3.95163
Class01= 1889/1.55524e+06	0.12146
Class11= 62124/64672	96.0601

 counting_test_errors.........

test1_NErrors= 15584/393874 3.9566
Class01= 477/378176	0.126132
Class11= 15107/15698	96.2352

....................................
Epoch 101 Error= 225393 0 (2.26607e+06,941674) 
....................................
Epoch 102 Error= 225333 0 (2.29422e+06,955322) 
....................................
Epoch 103 Error= 225244 0 (2.29539e+06,947568) 
....................................
Epoch 104 Error= 225214 0 (2.32776e+06,946322) 
....................................
Epoch 105 Error= 225223 0 (2.29104e+06,959838) 
....................................
Epoch 106 Error= 225200 0 (2.33167e+06,960628) 
....................................
Epoch 107 Error= 225144 0 (2.36729e+06,972093) 
....................................
Epoch 108 Error= 225056 0 (2.36896e+06,965718) 
....................................
Epoch 109 Error= 225075 0 (2.41761e+06,982440) 
....................................
Epoch 110 Error= 225057 0 (2.30897e+06,977269) 
 counting_train_errors....................................

train1_NErrors= 64015/1.61991e+06 3.95175
Class01= 2029/1.55524e+06	0.130462
Class11= 61986/64672	95.8467

 counting_test_errors.........

test1_NErrors= 15569/393874 3.95279
Class01= 514/378176	0.135916
Class11= 15055/15698	95.9039

....................................
Epoch 111 Error= 225092 0 (2.37924e+06,986176) 
....................................
Epoch 112 Error= 225034 0 (2.45165e+06,983225) 
....................................
Epoch 113 Error= 225006 0 (2.38766e+06,980530) 
....................................
Epoch 114 Error= 224865 0 (2.42926e+06,988220) 
....................................
Epoch 115 Error= 224880 0 (2.4155e+06,1.00083e+06) 
....................................
Epoch 116 Error= 224863 0 (2.44967e+06,1.00155e+06) 
....................................
Epoch 117 Error= 224816 0 (2.44294e+06,999000) 
....................................
Epoch 118 Error= 224840 0 (2.44703e+06,1.00058e+06) 
....................................
Epoch 119 Error= 224815 0 (2.43536e+06,1.00096e+06) 
....................................
Epoch 120 Error= 224734 0 (2.47793e+06,1.01118e+06) 
 counting_train_errors....................................

train1_NErrors= 63933/1.61991e+06 3.94669
Class01= 1565/1.55524e+06	0.100627
Class11= 62368/64672	96.4374

 counting_test_errors.........

test1_NErrors= 15559/393874 3.95025
Class01= 396/378176	0.104713
Class11= 15163/15698	96.5919

....................................
Epoch 121 Error= 224790 0 (2.48663e+06,1.0083e+06) 
....................................
Epoch 122 Error= 224752 0 (2.50151e+06,1.02119e+06) 
....................................
Epoch 123 Error= 224669 0 (2.45342e+06,1.00381e+06) 
....................................
Epoch 124 Error= 224657 0 (2.47115e+06,1.01432e+06) 
....................................
Epoch 125 Error= 224622 0 (2.46859e+06,1.02712e+06) 
....................................
Epoch 126 Error= 224617 0 (2.46556e+06,1.02733e+06) 
....................................
Epoch 127 Error= 224531 0 (2.47948e+06,1.02161e+06) 
....................................
Epoch 128 Error= 224487 0 (2.45627e+06,1.01928e+06) 
....................................
Epoch 129 Error= 224476 0 (2.48379e+06,1.03104e+06) 
....................................
Epoch 130 Error= 224449 0 (2.43966e+06,1.02018e+06) 
 counting_train_errors....................................

train1_NErrors= 63932/1.61991e+06 3.94663
Class01= 1798/1.55524e+06	0.115609
Class11= 62134/64672	96.0756

 counting_test_errors.........

test1_NErrors= 15551/393874 3.94822
Class01= 450/378176	0.118992
Class11= 15101/15698	96.197

....................................
Epoch 131 Error= 224386 0 (2.48758e+06,1.03036e+06) 
....................................
Epoch 132 Error= 224373 0 (2.47159e+06,1.03449e+06) 
....................................
Epoch 133 Error= 224306 0 (2.50605e+06,1.03957e+06) 
....................................
Epoch 134 Error= 224299 0 (2.4637e+06,1.03166e+06) 
....................................
Epoch 135 Error= 224305 0 (2.4511e+06,1.03553e+06) 
....................................
Epoch 136 Error= 224183 0 (2.46807e+06,1.03264e+06) 
....................................
Epoch 137 Error= 224156 0 (2.46532e+06,1.02512e+06) 
....................................
Epoch 138 Error= 224104 0 (2.44822e+06,1.02764e+06) 
....................................
Epoch 139 Error= 224059 0 (2.47568e+06,1.04054e+06) 
....................................
Epoch 140 Error= 223997 0 (2.49243e+06,1.03533e+06) 
 counting_train_errors....................................

train1_NErrors= 63892/1.61991e+06 3.94416
Class01= 1643/1.55524e+06	0.105643
Class11= 62249/64672	96.2534

 counting_test_errors.........

test1_NErrors= 15550/393874 3.94796
Class01= 411/378176	0.10868
Class11= 15139/15698	96.439

....................................
Epoch 141 Error= 223927 0 (2.48929e+06,1.02997e+06) 
....................................
Epoch 142 Error= 223899 0 (2.46818e+06,1.04127e+06) 
....................................
Epoch 143 Error= 223855 0 (2.49931e+06,1.04533e+06) 
....................................
Epoch 144 Error= 223756 0 (2.49798e+06,1.04307e+06) 
....................................
Epoch 145 Error= 223803 0 (2.46895e+06,1.04523e+06) 
....................................
Epoch 146 Error= 223748 0 (2.53857e+06,1.04997e+06) 
....................................
Epoch 147 Error= 223696 0 (2.545e+06,1.04242e+06) 
....................................
Epoch 148 Error= 223685 0 (2.51728e+06,1.04159e+06) 
....................................
Epoch 149 Error= 223627 0 (2.51355e+06,1.05193e+06) 
....................................
Epoch 150 Error= 223579 0 (2.53406e+06,1.03366e+06) 
 counting_train_errors....................................

train1_NErrors= 63959/1.61991e+06 3.9483
Class01= 2311/1.55524e+06	0.148594
Class11= 61648/64672	95.3241

 counting_test_errors.........

test1_NErrors= 15524/393874 3.94136
Class01= 558/378176	0.14755
Class11= 14966/15698	95.337

....................................
Epoch 151 Error= 223507 0 (2.55838e+06,1.04235e+06) 
....................................
Epoch 152 Error= 223517 0 (2.54173e+06,1.0383e+06) 
....................................
Epoch 153 Error= 223403 0 (2.54521e+06,1.0349e+06) 
....................................
Epoch 154 Error= 223405 0 (2.52513e+06,1.04758e+06) 
....................................
Epoch 155 Error= 223342 0 (2.50603e+06,1.04151e+06) 
....................................
Epoch 156 Error= 223385 0 (2.55811e+06,1.04812e+06) 
....................................
Epoch 157 Error= 223403 0 (2.47943e+06,1.04628e+06) 
....................................
Epoch 158 Error= 223281 0 (2.50678e+06,1.02591e+06) 
....................................
Epoch 159 Error= 223331 0 (2.54475e+06,1.03236e+06) 
....................................
Epoch 160 Error= 223257 0 (2.53867e+06,1.03584e+06) 
 counting_train_errors....................................

train1_NErrors= 63907/1.61991e+06 3.94509
Class01= 2061/1.55524e+06	0.13252
Class11= 61846/64672	95.6303

 counting_test_errors.........

test1_NErrors= 15510/393874 3.93781
Class01= 497/378176	0.13142
Class11= 15013/15698	95.6364

....................................
Epoch 161 Error= 223188 0 (2.52786e+06,1.03619e+06) 
....................................
Epoch 162 Error= 223161 0 (2.53537e+06,1.02908e+06) 
....................................
Epoch 163 Error= 223167 0 (2.58219e+06,1.03891e+06) 
....................................
Epoch 164 Error= 223113 0 (2.50663e+06,1.02504e+06) 
....................................
Epoch 165 Error= 223045 0 (2.53507e+06,1.01631e+06) 
....................................
Epoch 166 Error= 223040 0 (2.50554e+06,1.02523e+06) 
....................................
Epoch 167 Error= 222957 0 (2.53991e+06,1.02792e+06) 
....................................
Epoch 168 Error= 223066 0 (2.5378e+06,1.02608e+06) 
....................................
Epoch 169 Error= 222902 0 (2.53614e+06,1.01666e+06) 
....................................
Epoch 170 Error= 222959 0 (2.5415e+06,1.02445e+06) 
 counting_train_errors....................................

train1_NErrors= 63931/1.61991e+06 3.94657
Class01= 2237/1.55524e+06	0.143836
Class11= 61694/64672	95.3952

 counting_test_errors.........

test1_NErrors= 15501/393874 3.93552
Class01= 526/378176	0.139089
Class11= 14975/15698	95.3943

....................................
Epoch 171 Error= 222937 0 (2.54035e+06,1.0171e+06) 
....................................
Epoch 172 Error= 222851 0 (2.55777e+06,1.00927e+06) 
....................................
Epoch 173 Error= 222913 0 (2.53374e+06,1.02232e+06) 
....................................
Epoch 174 Error= 222930 0 (2.59132e+06,1.00653e+06) 
....................................
Epoch 175 Error= 222760 0 (2.52287e+06,1.01174e+06) 
....................................
Epoch 176 Error= 222755 0 (2.52273e+06,1.01153e+06) 
....................................
Epoch 177 Error= 222801 0 (2.59391e+06,1.0138e+06) 
....................................
Epoch 178 Error= 222732 0 (2.51278e+06,1.0052e+06) 
....................................
Epoch 179 Error= 222615 0 (2.55884e+06,1.00964e+06) 
....................................
Epoch 180 Error= 222661 0 (2.55388e+06,1.00546e+06) 
 counting_train_errors....................................

train1_NErrors= 63905/1.61991e+06 3.94496
Class01= 2106/1.55524e+06	0.135413
Class11= 61799/64672	95.5576

 counting_test_errors.........

test1_NErrors= 15505/393874 3.93654
Class01= 506/378176	0.1338
Class11= 14999/15698	95.5472

....................................
Epoch 181 Error= 222704 0 (2.5468e+06,1.02042e+06) 
....................................
Epoch 182 Error= 222639 0 (2.53413e+06,1.01538e+06) 
....................................
Epoch 183 Error= 222595 0 (2.55304e+06,1.01096e+06) 
....................................
Epoch 184 Error= 222508 0 (2.52326e+06,1.01358e+06) 
....................................
Epoch 185 Error= 222609 0 (2.49639e+06,1.00873e+06) 
....................................
Epoch 186 Error= 222506 0 (2.52812e+06,1.00814e+06) 
....................................
Epoch 187 Error= 222508 0 (2.52888e+06,1.00343e+06) 
....................................
Epoch 188 Error= 222518 0 (2.50095e+06,1.01091e+06) 
....................................
Epoch 189 Error= 222512 0 (2.53297e+06,1.00156e+06) 
....................................
Epoch 190 Error= 222397 0 (2.55565e+06,1.00027e+06) 
 counting_train_errors....................................

train1_NErrors= 63858/1.61991e+06 3.94206
Class01= 2189/1.55524e+06	0.14075
Class11= 61669/64672	95.3566

 counting_test_errors.........

test1_NErrors= 15520/393874 3.94035
Class01= 529/378176	0.139882
Class11= 14991/15698	95.4962

....................................
Epoch 191 Error= 222413 0 (2.51772e+06,1.01387e+06) 
....................................
Epoch 192 Error= 222362 0 (2.5595e+06,1.00316e+06) 
....................................
Epoch 193 Error= 222336 0 (2.51083e+06,1.01124e+06) 
....................................
Epoch 194 Error= 222334 0 (2.48298e+06,1.00879e+06) 
....................................
Epoch 195 Error= 222376 0 (2.5365e+06,1.00388e+06) 
....................................
Epoch 196 Error= 222267 0 (2.52341e+06,997352) 
....................................
Epoch 197 Error= 222259 0 (2.48487e+06,1.00449e+06) 
....................................
Epoch 198 Error= 222204 0 (2.5042e+06,1.00874e+06) 
....................................
Epoch 199 Error= 222270 0 (2.50554e+06,997406) 
....................................
Epoch 200 Error= 222194 0 (2.52995e+06,1.00529e+06) 
 counting_train_errors....................................

train1_NErrors= 63946/1.61991e+06 3.94749
Class01= 2013/1.55524e+06	0.129433
Class11= 61933/64672	95.7648

 counting_test_errors.........

test1_NErrors= 15494/393874 3.93375
Class01= 459/378176	0.121372
Class11= 15035/15698	95.7765

....................................
Epoch 201 Error= 222169 0 (2.49463e+06,1.00021e+06) 
....................................
Epoch 202 Error= 222108 0 (2.46584e+06,1.01323e+06) 
....................................
Epoch 203 Error= 222128 0 (2.52953e+06,1.01049e+06) 
....................................
Epoch 204 Error= 222063 0 (2.53659e+06,1.01595e+06) 
....................................
Epoch 205 Error= 222044 0 (2.47558e+06,1.01578e+06) 
....................................
Epoch 206 Error= 222097 0 (2.50261e+06,1.00958e+06) 
....................................
Epoch 207 Error= 222086 0 (2.4488e+06,1.01137e+06) 
....................................
Epoch 208 Error= 221973 0 (2.4868e+06,1.01511e+06) 
....................................
Epoch 209 Error= 222001 0 (2.48424e+06,1.00326e+06) 
....................................
Epoch 210 Error= 222039 0 (2.50672e+06,1.01208e+06) 
 counting_train_errors....................................

train1_NErrors= 63924/1.61991e+06 3.94614
Class01= 2483/1.55524e+06	0.159654
Class11= 61441/64672	95.004

 counting_test_errors.........

test1_NErrors= 15481/393874 3.93044
Class01= 577/378176	0.152574
Class11= 14904/15698	94.942

....................................
Epoch 211 Error= 221920 0 (2.49062e+06,1.00721e+06) 
....................................
Epoch 212 Error= 221910 0 (2.48052e+06,1.00409e+06) 
....................................
Epoch 213 Error= 221900 0 (2.46792e+06,1.01576e+06) 
....................................
Epoch 214 Error= 221886 0 (2.51572e+06,1.02938e+06) 
....................................
Epoch 215 Error= 221780 0 (2.49201e+06,1.00637e+06) 
....................................
Epoch 216 Error= 221816 0 (2.48637e+06,1.03255e+06) 
....................................
Epoch 217 Error= 221804 0 (2.48443e+06,1.01559e+06) 
....................................
Epoch 218 Error= 221750 0 (2.47416e+06,1.02348e+06) 
....................................
Epoch 219 Error= 221689 0 (2.50737e+06,1.03351e+06) 
....................................
Epoch 220 Error= 221673 0 (2.48842e+06,1.0241e+06) 
 counting_train_errors....................................

train1_NErrors= 63937/1.61991e+06 3.94694
Class01= 2225/1.55524e+06	0.143065
Class11= 61712/64672	95.4231

 counting_test_errors.........

test1_NErrors= 15510/393874 3.93781
Class01= 528/378176	0.139618
Class11= 14982/15698	95.4389

....................................
Epoch 221 Error= 221654 0 (2.47931e+06,1.03369e+06) 
....................................
Epoch 222 Error= 221609 0 (2.45998e+06,1.03279e+06) 
....................................
Epoch 223 Error= 221625 0 (2.50729e+06,1.02685e+06) 
....................................
Epoch 224 Error= 221602 0 (2.4914e+06,1.02605e+06) 
....................................
Epoch 225 Error= 221562 0 (2.48283e+06,1.0357e+06) 
....................................
Epoch 226 Error= 221586 0 (2.4456e+06,1.04119e+06) 
....................................
Epoch 227 Error= 221484 0 (2.55045e+06,1.0374e+06) 
....................................
Epoch 228 Error= 221464 0 (2.46047e+06,1.03317e+06) 
....................................
Epoch 229 Error= 221484 0 (2.44783e+06,1.04643e+06) 
....................................
Epoch 230 Error= 221421 0 (2.41417e+06,1.0367e+06) 
 counting_train_errors....................................

train1_NErrors= 63836/1.61991e+06 3.9407
Class01= 2227/1.55524e+06	0.143193
Class11= 61609/64672	95.2638

 counting_test_errors.........

test1_NErrors= 15528/393874 3.94238
Class01= 561/378176	0.148344
Class11= 14967/15698	95.3434

....................................
Epoch 231 Error= 221352 0 (2.47359e+06,1.04672e+06) 
....................................
Epoch 232 Error= 221390 0 (2.45499e+06,1.03419e+06) 
....................................
Epoch 233 Error= 221400 0 (2.41611e+06,1.03593e+06) 
....................................
Epoch 234 Error= 221335 0 (2.41433e+06,1.03774e+06) 
....................................
Epoch 235 Error= 221319 0 (2.45975e+06,1.03909e+06) 
....................................
Epoch 236 Error= 221247 0 (2.4048e+06,1.04579e+06) 
....................................
Epoch 237 Error= 221255 0 (2.36863e+06,1.04159e+06) 
....................................
Epoch 238 Error= 221355 0 (2.39173e+06,1.03594e+06) 
....................................
Epoch 239 Error= 221182 0 (2.39945e+06,1.03448e+06) 
....................................
Epoch 240 Error= 221178 0 (2.43932e+06,1.05033e+06) 
 counting_train_errors....................................

train1_NErrors= 63866/1.61991e+06 3.94255
Class01= 1649/1.55524e+06	0.106029
Class11= 62217/64672	96.2039

 counting_test_errors.........

test1_NErrors= 15538/393874 3.94492
Class01= 418/378176	0.110531
Class11= 15120/15698	96.318

....................................
Epoch 241 Error= 221192 0 (2.41006e+06,1.04087e+06) 
....................................
Epoch 242 Error= 221103 0 (2.3638e+06,1.04364e+06) 
....................................
Epoch 243 Error= 221147 0 (2.37617e+06,1.04505e+06) 
....................................
Epoch 244 Error= 221036 0 (2.39085e+06,1.03961e+06) 
....................................
Epoch 245 Error= 221108 0 (2.42278e+06,1.0455e+06) 
....................................
Epoch 246 Error= 221057 0 (2.42387e+06,1.04042e+06) 
....................................
Epoch 247 Error= 221039 0 (2.38131e+06,1.04534e+06) 
....................................
Epoch 248 Error= 220997 0 (2.33933e+06,1.04286e+06) 
....................................
Epoch 249 Error= 220994 0 (2.33823e+06,1.03076e+06) 
....................................
Epoch 250 Error= 220984 0 (2.39124e+06,1.05409e+06) 
 counting_train_errors....................................

train1_NErrors= 63866/1.61991e+06 3.94255
Class01= 2742/1.55524e+06	0.176307
Class11= 61124/64672	94.5139

 counting_test_errors.........

test1_NErrors= 15508/393874 3.9373
Class01= 688/378176	0.181926
Class11= 14820/15698	94.4069

....................................
Epoch 251 Error= 220861 0 (2.2972e+06,1.03974e+06) 
....................................
Epoch 252 Error= 220889 0 (2.3536e+06,1.05019e+06) 
....................................
Epoch 253 Error= 220881 0 (2.3129e+06,1.04671e+06) 
....................................
Epoch 254 Error= 220830 0 (2.29118e+06,1.04778e+06) 
....................................
Epoch 255 Error= 220882 0 (2.33743e+06,1.04025e+06) 
....................................
Epoch 256 Error= 220839 0 (2.28951e+06,1.04172e+06) 
....................................
Epoch 257 Error= 220836 0 (2.3255e+06,1.03509e+06) 
....................................
Epoch 258 Error= 220775 0 (2.35519e+06,1.05147e+06) 
....................................
Epoch 259 Error= 220776 0 (2.28987e+06,1.04121e+06) 
....................................
Epoch 260 Error= 220736 0 (2.27226e+06,1.04451e+06) 
 counting_train_errors....................................

train1_NErrors= 63856/1.61991e+06 3.94194
Class01= 2362/1.55524e+06	0.151873
Class11= 61494/64672	95.086

 counting_test_errors.........

test1_NErrors= 15514/393874 3.93882
Class01= 590/378176	0.156012
Class11= 14924/15698	95.0694

....................................
Epoch 261 Error= 220701 0 (2.27532e+06,1.0336e+06) 
....................................
Epoch 262 Error= 220701 0 (2.26329e+06,1.03111e+06) 
....................................
Epoch 263 Error= 220605 0 (2.26071e+06,1.04356e+06) 
....................................
Epoch 264 Error= 220734 0 (2.24613e+06,1.02667e+06) 
....................................
Epoch 265 Error= 220597 0 (2.30133e+06,1.04256e+06) 
....................................
Epoch 266 Error= 220648 0 (2.21252e+06,1.02912e+06) 
....................................
Epoch 267 Error= 220586 0 (2.23381e+06,1.03223e+06) 
....................................
Epoch 268 Error= 220598 0 (2.23414e+06,1.02159e+06) 
....................................
Epoch 269 Error= 220484 0 (2.25474e+06,1.03096e+06) 
....................................
Epoch 270 Error= 220530 0 (2.18569e+06,1.02323e+06) 
 counting_train_errors....................................

train1_NErrors= 63922/1.61991e+06 3.94601
Class01= 3073/1.55524e+06	0.19759
Class11= 60849/64672	94.0886

 counting_test_errors.........

test1_NErrors= 15485/393874 3.93146
Class01= 737/378176	0.194883
Class11= 14748/15698	93.9483

....................................
Epoch 271 Error= 220484 0 (2.25697e+06,1.04234e+06) 
....................................
Epoch 272 Error= 220471 0 (2.16988e+06,1.02977e+06) 
....................................
Epoch 273 Error= 220507 0 (2.20522e+06,1.02376e+06) 
....................................
Epoch 274 Error= 220489 0 (2.17432e+06,1.0368e+06) 
....................................
Epoch 275 Error= 220469 0 (2.18034e+06,1.01633e+06) 
....................................
Epoch 276 Error= 220499 0 (2.16385e+06,1.0138e+06) 
....................................
Epoch 277 Error= 220480 0 (2.17013e+06,1.01214e+06) 
....................................
Epoch 278 Error= 220403 0 (2.14017e+06,1.00445e+06) 
....................................
Epoch 279 Error= 220385 0 (2.14436e+06,1.00242e+06) 
....................................
Epoch 280 Error= 220358 0 (2.18119e+06,1.00494e+06) 
 counting_train_errors....................................

train1_NErrors= 63845/1.61991e+06 3.94126
Class01= 2479/1.55524e+06	0.159396
Class11= 61366/64672	94.8881

 counting_test_errors.........

test1_NErrors= 15509/393874 3.93755
Class01= 631/378176	0.166854
Class11= 14878/15698	94.7764

....................................
Epoch 281 Error= 220340 0 (2.1391e+06,1.00878e+06) 
....................................
Epoch 282 Error= 220415 0 (2.13454e+06,999992) 
....................................
Epoch 283 Error= 220282 0 (2.09375e+06,998045) 
....................................
Epoch 284 Error= 220250 0 (2.13796e+06,997433) 
....................................
Epoch 285 Error= 220332 0 (2.07632e+06,992611) 
....................................
Epoch 286 Error= 220241 0 (2.12245e+06,991312) 
....................................
Epoch 287 Error= 220282 0 (2.11749e+06,994116) 
....................................
Epoch 288 Error= 220268 0 (2.09162e+06,987837) 
....................................
Epoch 289 Error= 220171 0 (2.07146e+06,987205) 
....................................
Epoch 290 Error= 220205 0 (2.04786e+06,988209) 
 counting_train_errors....................................

train1_NErrors= 63812/1.61991e+06 3.93922
Class01= 2551/1.55524e+06	0.164026
Class11= 61261/64672	94.7257

 counting_test_errors.........

test1_NErrors= 15548/393874 3.94746
Class01= 666/378176	0.176108
Class11= 14882/15698	94.8019

....................................
Epoch 291 Error= 220131 0 (2.05488e+06,989251) 
....................................
Epoch 292 Error= 220068 0 (2.04206e+06,987938) 
....................................
Epoch 293 Error= 220105 0 (2.07114e+06,980551) 
....................................
Epoch 294 Error= 220099 0 (2.11156e+06,988833) 
....................................
Epoch 295 Error= 220009 0 (2.06778e+06,981642) 
....................................
Epoch 296 Error= 220055 0 (2.01222e+06,979754) 
....................................
Epoch 297 Error= 220085 0 (2.0514e+06,982114) 
....................................
Epoch 298 Error= 220051 0 (2.02787e+06,976222) 
....................................
Epoch 299 Error= 219986 0 (2.00431e+06,981557) 
....................................
Epoch 300 Error= 219987 0 (2.02005e+06,978836) 
 counting_train_errors....................................

train1_NErrors= 63873/1.61991e+06 3.94299
Class01= 2293/1.55524e+06	0.147437
Class11= 61580/64672	95.219

 counting_test_errors.........

test1_NErrors= 15537/393874 3.94466
Class01= 587/378176	0.155219
Class11= 14950/15698	95.2351

....................................
Epoch 301 Error= 219974 0 (1.98715e+06,967626) 
....................................
Epoch 302 Error= 219958 0 (2.00786e+06,962492) 
....................................
Epoch 303 Error= 219891 0 (2.0108e+06,976010) 
....................................
Epoch 304 Error= 219948 0 (1.99127e+06,971282) 
....................................
Epoch 305 Error= 219943 0 (1.97912e+06,964623) 
....................................
Epoch 306 Error= 219901 0 (1.97647e+06,961703) 
....................................
Epoch 307 Error= 219975 0 (1.96063e+06,952899) 
....................................
Epoch 308 Error= 219861 0 (1.9355e+06,961797) 
....................................
Epoch 309 Error= 219821 0 (1.97025e+06,967323) 
....................................
Epoch 310 Error= 219880 0 (1.95422e+06,955372) 
 counting_train_errors....................................

train1_NErrors= 63878/1.61991e+06 3.9433
Class01= 2971/1.55524e+06	0.191031
Class11= 60907/64672	94.1783

 counting_test_errors.........

test1_NErrors= 15509/393874 3.93755
Class01= 737/378176	0.194883
Class11= 14772/15698	94.1012

....................................
Epoch 311 Error= 219834 0 (1.95211e+06,964872) 
....................................
Epoch 312 Error= 219844 0 (1.90351e+06,955106) 
....................................
Epoch 313 Error= 219757 0 (1.98199e+06,948807) 
....................................
Epoch 314 Error= 219803 0 (1.90997e+06,961202) 
....................................
Epoch 315 Error= 219745 0 (1.86862e+06,951023) 
....................................
Epoch 316 Error= 219732 0 (1.91286e+06,955181) 
....................................
Epoch 317 Error= 219735 0 (1.88643e+06,952974) 
....................................
Epoch 318 Error= 219665 0 (1.90341e+06,963022) 
....................................
Epoch 319 Error= 219795 0 (1.89332e+06,952061) 
....................................
Epoch 320 Error= 219666 0 (1.89742e+06,946440) 
 counting_train_errors....................................

train1_NErrors= 63893/1.61991e+06 3.94422
Class01= 3209/1.55524e+06	0.206334
Class11= 60684/64672	93.8335

 counting_test_errors.........

test1_NErrors= 15515/393874 3.93908
Class01= 814/378176	0.215244
Class11= 14701/15698	93.6489

....................................
Epoch 321 Error= 219755 0 (1.87064e+06,947003) 
....................................
Epoch 322 Error= 219599 0 (1.88729e+06,943142) 
....................................
Epoch 323 Error= 219658 0 (1.86e+06,946741) 
....................................
Epoch 324 Error= 219670 0 (1.85289e+06,939491) 
....................................
Epoch 325 Error= 219665 0 (1.87758e+06,949515) 
....................................
Epoch 326 Error= 219671 0 (1.87333e+06,935815) 
....................................
Epoch 327 Error= 219654 0 (1.85288e+06,942480) 
....................................
Epoch 328 Error= 219586 0 (1.83168e+06,944258) 
....................................
Epoch 329 Error= 219637 0 (1.80787e+06,943128) 
....................................
Epoch 330 Error= 219526 0 (1.84854e+06,939007) 
 counting_train_errors....................................

train1_NErrors= 63793/1.61991e+06 3.93805
Class01= 2415/1.55524e+06	0.155281
Class11= 61378/64672	94.9066

 counting_test_errors.........

test1_NErrors= 15522/393874 3.94085
Class01= 620/378176	0.163945
Class11= 14902/15698	94.9293

....................................
Epoch 331 Error= 219518 0 (1.82837e+06,939736) 
....................................
Epoch 332 Error= 219532 0 (1.84577e+06,944611) 
....................................
Epoch 333 Error= 219551 0 (1.77377e+06,932502) 
....................................
Epoch 334 Error= 219474 0 (1.84684e+06,944997) 
....................................
Epoch 335 Error= 219517 0 (1.8129e+06,942636) 
....................................
Epoch 336 Error= 219483 0 (1.76531e+06,931042) 
....................................
Epoch 337 Error= 219419 0 (1.79124e+06,946360) 
....................................
Epoch 338 Error= 219535 0 (1.80926e+06,930590) 
....................................
Epoch 339 Error= 219411 0 (1.77681e+06,925966) 
....................................
Epoch 340 Error= 219431 0 (1.78011e+06,939948) 
 counting_train_errors....................................

train1_NErrors= 63762/1.61991e+06 3.93613
Class01= 1665/1.55524e+06	0.107057
Class11= 62097/64672	96.0184

 counting_test_errors.........

test1_NErrors= 15524/393874 3.94136
Class01= 422/378176	0.111588
Class11= 15102/15698	96.2033

....................................
Epoch 341 Error= 219413 0 (1.75494e+06,936975) 
....................................
Epoch 342 Error= 219461 0 (1.7814e+06,934492) 
....................................
Epoch 343 Error= 219360 0 (1.77128e+06,933585) 
....................................
Epoch 344 Error= 219414 0 (1.77638e+06,932219) 
....................................
Epoch 345 Error= 219351 0 (1.76914e+06,929403) 
....................................
Epoch 346 Error= 219303 0 (1.77911e+06,941993) 
....................................
Epoch 347 Error= 219318 0 (1.77711e+06,931759) 
....................................
Epoch 348 Error= 219325 0 (1.76113e+06,932996) 
....................................
Epoch 349 Error= 219307 0 (1.79528e+06,931851) 
....................................
Epoch 350 Error= 219248 0 (1.77689e+06,938449) 
 counting_train_errors....................................

train1_NErrors= 63788/1.61991e+06 3.93774
Class01= 2661/1.55524e+06	0.171099
Class11= 61127/64672	94.5185

 counting_test_errors.........

test1_NErrors= 15508/393874 3.9373
Class01= 665/378176	0.175844
Class11= 14843/15698	94.5534

....................................
Epoch 351 Error= 219273 0 (1.7768e+06,927662) 
....................................
Epoch 352 Error= 219193 0 (1.77109e+06,930558) 
....................................
Epoch 353 Error= 219301 0 (1.7645e+06,929368) 
....................................
Epoch 354 Error= 219189 0 (1.74331e+06,932127) 
....................................
Epoch 355 Error= 219147 0 (1.77149e+06,936191) 
....................................
Epoch 356 Error= 219208 0 (1.74706e+06,921120) 
....................................
Epoch 357 Error= 219222 0 (1.74899e+06,935070) 
....................................
Epoch 358 Error= 219192 0 (1.70664e+06,934094) 
....................................
Epoch 359 Error= 219203 0 (1.74359e+06,927310) 
....................................
Epoch 360 Error= 219138 0 (1.74679e+06,928738) 
 counting_train_errors....................................

train1_NErrors= 63798/1.61991e+06 3.93836
Class01= 2992/1.55524e+06	0.192382
Class11= 60806/64672	94.0221

 counting_test_errors.........

test1_NErrors= 15484/393874 3.93121
Class01= 722/378176	0.190916
Class11= 14762/15698	94.0375

....................................
Epoch 361 Error= 219091 0 (1.78257e+06,915883) 
....................................
Epoch 362 Error= 219138 0 (1.73139e+06,927632) 
....................................
Epoch 363 Error= 219181 0 (1.74176e+06,928123) 
....................................
Epoch 364 Error= 219168 0 (1.70913e+06,918580) 
....................................
Epoch 365 Error= 219126 0 (1.73707e+06,927655) 
....................................
Epoch 366 Error= 219108 0 (1.72531e+06,919443) 
....................................
Epoch 367 Error= 219085 0 (1.71703e+06,914296) 
....................................
Epoch 368 Error= 219082 0 (1.70125e+06,913638) 
....................................
Epoch 369 Error= 218986 0 (1.71866e+06,921124) 
....................................
Epoch 370 Error= 218990 0 (1.73119e+06,930285) 
 counting_train_errors....................................

train1_NErrors= 63827/1.61991e+06 3.94015
Class01= 1541/1.55524e+06	0.0990843
Class11= 62286/64672	96.3106

 counting_test_errors.........

test1_NErrors= 15503/393874 3.93603
Class01= 366/378176	0.0967803
Class11= 15137/15698	96.4263

....................................
Epoch 371 Error= 218999 0 (1.73719e+06,916993) 
....................................
Epoch 372 Error= 218988 0 (1.70042e+06,927687) 
....................................
Epoch 373 Error= 218946 0 (1.72238e+06,922791) 
....................................
Epoch 374 Error= 219020 0 (1.72213e+06,918332) 
....................................
Epoch 375 Error= 218975 0 (1.7233e+06,917315) 
....................................
Epoch 376 Error= 218956 0 (1.72078e+06,920109) 
....................................
Epoch 377 Error= 218989 0 (1.69379e+06,922201) 
....................................
Epoch 378 Error= 218983 0 (1.70893e+06,914621) 
....................................
Epoch 379 Error= 218945 0 (1.70299e+06,914573) 
....................................
Epoch 380 Error= 218871 0 (1.68292e+06,917066) 
 counting_train_errors....................................

train1_NErrors= 63745/1.61991e+06 3.93509
Class01= 2396/1.55524e+06	0.15406
Class11= 61349/64672	94.8618

 counting_test_errors.........

test1_NErrors= 15490/393874 3.93273
Class01= 603/378176	0.15945
Class11= 14887/15698	94.8337

....................................
Epoch 381 Error= 218954 0 (1.73402e+06,916309) 
....................................
Epoch 382 Error= 218953 0 (1.69787e+06,909413) 
....................................
Epoch 383 Error= 218825 0 (1.71963e+06,913846) 
....................................
Epoch 384 Error= 218879 0 (1.69622e+06,918181) 
....................................
Epoch 385 Error= 218831 0 (1.69971e+06,923997) 
....................................
Epoch 386 Error= 218856 0 (1.70835e+06,917253) 
....................................
Epoch 387 Error= 218797 0 (1.69952e+06,923777) 
....................................
Epoch 388 Error= 218842 0 (1.69841e+06,920611) 
....................................
Epoch 389 Error= 218790 0 (1.69141e+06,911617) 
....................................
Epoch 390 Error= 218799 0 (1.6757e+06,914204) 
 counting_train_errors....................................

train1_NErrors= 63748/1.61991e+06 3.93527
Class01= 1753/1.55524e+06	0.112716
Class11= 61995/64672	95.8607

 counting_test_errors.........

test1_NErrors= 15499/393874 3.93501
Class01= 432/378176	0.114233
Class11= 15067/15698	95.9804

....................................
Epoch 391 Error= 218805 0 (1.7087e+06,912625) 
....................................
Epoch 392 Error= 218690 0 (1.70607e+06,913310) 
....................................
Epoch 393 Error= 218703 0 (1.70368e+06,917637) 
....................................
Epoch 394 Error= 218803 0 (1.70134e+06,911765) 
....................................
Epoch 395 Error= 218769 0 (1.68947e+06,909189) 
....................................
Epoch 396 Error= 218714 0 (1.67335e+06,912223) 
....................................
Epoch 397 Error= 218724 0 (1.68127e+06,915371) 
....................................
Epoch 398 Error= 218722 0 (1.66919e+06,897989) 
....................................
Epoch 399 Error= 218677 0 (1.70354e+06,904304) 
....................................
Epoch 400 Error= 218638 0 (1.68471e+06,911756) 
 counting_train_errors....................................

train1_NErrors= 63735/1.61991e+06 3.93447
Class01= 1742/1.55524e+06	0.112008
Class11= 61993/64672	95.8576

 counting_test_errors.........

test1_NErrors= 15496/393874 3.93425
Class01= 434/378176	0.114761
Class11= 15062/15698	95.9485

....................................
Epoch 401 Error= 218637 0 (1.67798e+06,909776) 
....................................
Epoch 402 Error= 218648 0 (1.66766e+06,907742) 
....................................
Epoch 403 Error= 218643 0 (1.68178e+06,915083) 
....................................
Epoch 404 Error= 218611 0 (1.66346e+06,906463) 
....................................
Epoch 405 Error= 218611 0 (1.67525e+06,907689) 
....................................
Epoch 406 Error= 218609 0 (1.68764e+06,912286) 
....................................
Epoch 407 Error= 218561 0 (1.68544e+06,915994) 
....................................
Epoch 408 Error= 218556 0 (1.6859e+06,905878) 
....................................
Epoch 409 Error= 218538 0 (1.68799e+06,907853) 
....................................
Epoch 410 Error= 218480 0 (1.65709e+06,906623) 
 counting_train_errors....................................

train1_NErrors= 63855/1.61991e+06 3.94188
Class01= 3786/1.55524e+06	0.243435
Class11= 60069/64672	92.8825

 counting_test_errors.........

test1_NErrors= 15494/393874 3.93375
Class01= 934/378176	0.246975
Class11= 14560/15698	92.7507

....................................
Epoch 411 Error= 218522 0 (1.70739e+06,911286) 
....................................
Epoch 412 Error= 218514 0 (1.6886e+06,908160) 
....................................
Epoch 413 Error= 218516 0 (1.69738e+06,914837) 
....................................
Epoch 414 Error= 218569 0 (1.66857e+06,902035) 
....................................
Epoch 415 Error= 218496 0 (1.67488e+06,904773) 
....................................
Epoch 416 Error= 218452 0 (1.69388e+06,891880) 
....................................
Epoch 417 Error= 218456 0 (1.70629e+06,912648) 
....................................
Epoch 418 Error= 218475 0 (1.67514e+06,911139) 
....................................
Epoch 419 Error= 218477 0 (1.70245e+06,902233) 
....................................
Epoch 420 Error= 218419 0 (1.68105e+06,904418) 
 counting_train_errors....................................

train1_NErrors= 63684/1.61991e+06 3.93132
Class01= 1757/1.55524e+06	0.112973
Class11= 61927/64672	95.7555

 counting_test_errors.........

test1_NErrors= 15498/393874 3.93476
Class01= 450/378176	0.118992
Class11= 15048/15698	95.8593

....................................
Epoch 421 Error= 218416 0 (1.67874e+06,887454) 
....................................
Epoch 422 Error= 218314 0 (1.65612e+06,904200) 
....................................
Epoch 423 Error= 218417 0 (1.70063e+06,903299) 
....................................
Epoch 424 Error= 218392 0 (1.69467e+06,898124) 
....................................
Epoch 425 Error= 218339 0 (1.71531e+06,896345) 
....................................
Epoch 426 Error= 218389 0 (1.69577e+06,905462) 
....................................
Epoch 427 Error= 218386 0 (1.68166e+06,893772) 
....................................
Epoch 428 Error= 218317 0 (1.68777e+06,903997) 
....................................
Epoch 429 Error= 218271 0 (1.6857e+06,904835) 
....................................
Epoch 430 Error= 218249 0 (1.65712e+06,904909) 
 counting_train_errors....................................

train1_NErrors= 63644/1.61991e+06 3.92885
Class01= 2345/1.55524e+06	0.15078
Class11= 61299/64672	94.7845

 counting_test_errors.........

test1_NErrors= 15450/393874 3.92257
Class01= 574/378176	0.151781
Class11= 14876/15698	94.7637

....................................
Epoch 431 Error= 218298 0 (1.66101e+06,894621) 
....................................
Epoch 432 Error= 218235 0 (1.68165e+06,904628) 
....................................
Epoch 433 Error= 218302 0 (1.68482e+06,898580) 
....................................
Epoch 434 Error= 218297 0 (1.67584e+06,896806) 
....................................
Epoch 435 Error= 218247 0 (1.68334e+06,903867) 
....................................
Epoch 436 Error= 218203 0 (1.68388e+06,894576) 
....................................
Epoch 437 Error= 218216 0 (1.68581e+06,894935) 
....................................
Epoch 438 Error= 218174 0 (1.67624e+06,895155) 
....................................
Epoch 439 Error= 218224 0 (1.71214e+06,899691) 
....................................
Epoch 440 Error= 218144 0 (1.70706e+06,901578) 
 counting_train_errors....................................

train1_NErrors= 63606/1.61991e+06 3.9265
Class01= 2104/1.55524e+06	0.135284
Class11= 61502/64672	95.0983

 counting_test_errors.........

test1_NErrors= 15485/393874 3.93146
Class01= 537/378176	0.141997
Class11= 14948/15698	95.2223

....................................
Epoch 441 Error= 218143 0 (1.70418e+06,902740) 
....................................
Epoch 442 Error= 218175 0 (1.70589e+06,903968) 
....................................
Epoch 443 Error= 218160 0 (1.73314e+06,891928) 
....................................
Epoch 444 Error= 218102 0 (1.68365e+06,900249) 
....................................
Epoch 445 Error= 218110 0 (1.6977e+06,902037) 
....................................
Epoch 446 Error= 218065 0 (1.72124e+06,899702) 
....................................
Epoch 447 Error= 218079 0 (1.69449e+06,902342) 
....................................
Epoch 448 Error= 218143 0 (1.6757e+06,893252) 
....................................
Epoch 449 Error= 218027 0 (1.70687e+06,889336) 
....................................
Epoch 450 Error= 218055 0 (1.72149e+06,897424) 
 counting_train_errors....................................

train1_NErrors= 63598/1.61991e+06 3.92601
Class01= 1991/1.55524e+06	0.128019
Class11= 61607/64672	95.2607

 counting_test_errors.........

test1_NErrors= 15482/393874 3.9307
Class01= 517/378176	0.136709
Class11= 14965/15698	95.3306

....................................
Epoch 451 Error= 218073 0 (1.69308e+06,891159) 
....................................
Epoch 452 Error= 218016 0 (1.71177e+06,890514) 
....................................
Epoch 453 Error= 217974 0 (1.72069e+06,891867) 
....................................
Epoch 454 Error= 217986 0 (1.69975e+06,901532) 
....................................
Epoch 455 Error= 218002 0 (1.68893e+06,895886) 
....................................
Epoch 456 Error= 217999 0 (1.69944e+06,905584) 
....................................
Epoch 457 Error= 218008 0 (1.70771e+06,905674) 
....................................
Epoch 458 Error= 217979 0 (1.68543e+06,908561) 
....................................
Epoch 459 Error= 217986 0 (1.68669e+06,901424) 
....................................
Epoch 460 Error= 218057 0 (1.6915e+06,902586) 
 counting_train_errors....................................

train1_NErrors= 63620/1.61991e+06 3.92737
Class01= 2061/1.55524e+06	0.13252
Class11= 61559/64672	95.1865

 counting_test_errors.........

test1_NErrors= 15475/393874 3.92892
Class01= 527/378176	0.139353
Class11= 14948/15698	95.2223

....................................
Epoch 461 Error= 217902 0 (1.68224e+06,904823) 
....................................
Epoch 462 Error= 217937 0 (1.66853e+06,895258) 
....................................
Epoch 463 Error= 217898 0 (1.7039e+06,893790) 
....................................
Epoch 464 Error= 217860 0 (1.7047e+06,904222) 
....................................
Epoch 465 Error= 217915 0 (1.68335e+06,893892) 
....................................
Epoch 466 Error= 217845 0 (1.68739e+06,903507) 
....................................
Epoch 467 Error= 217861 0 (1.69282e+06,901577) 
....................................
Epoch 468 Error= 217845 0 (1.70381e+06,895289) 
....................................
Epoch 469 Error= 217786 0 (1.6882e+06,901713) 
....................................
Epoch 470 Error= 217841 0 (1.72957e+06,904610) 
 counting_train_errors....................................

train1_NErrors= 63627/1.61991e+06 3.9278
Class01= 2731/1.55524e+06	0.1756
Class11= 60896/64672	94.1613

 counting_test_errors.........

test1_NErrors= 15476/393874 3.92918
Class01= 688/378176	0.181926
Class11= 14788/15698	94.2031

....................................
Epoch 471 Error= 217806 0 (1.67856e+06,913042) 
....................................
Epoch 472 Error= 217782 0 (1.71025e+06,895571) 
....................................
Epoch 473 Error= 217783 0 (1.6981e+06,903191) 
....................................
Epoch 474 Error= 217763 0 (1.7277e+06,909970) 
....................................
Epoch 475 Error= 217830 0 (1.67557e+06,903895) 
....................................
Epoch 476 Error= 217871 0 (1.69153e+06,900777) 
....................................
Epoch 477 Error= 217700 0 (1.74206e+06,891663) 
....................................
Epoch 478 Error= 217697 0 (1.69365e+06,918461) 
....................................
Epoch 479 Error= 217815 0 (1.7087e+06,893666) 
....................................
Epoch 480 Error= 217764 0 (1.67559e+06,909026) 
 counting_train_errors....................................

train1_NErrors= 63630/1.61991e+06 3.92799
Class01= 3261/1.55524e+06	0.209678
Class11= 60369/64672	93.3464

 counting_test_errors.........

test1_NErrors= 15472/393874 3.92816
Class01= 838/378176	0.22159
Class11= 14634/15698	93.2221

....................................
Epoch 481 Error= 217778 0 (1.6915e+06,901035) 
....................................
Epoch 482 Error= 217713 0 (1.69556e+06,908737) 
....................................
Epoch 483 Error= 217763 0 (1.68687e+06,900999) 
....................................
Epoch 484 Error= 217644 0 (1.70375e+06,909204) 
....................................
Epoch 485 Error= 217696 0 (1.681e+06,914985) 
....................................
Epoch 486 Error= 217695 0 (1.69265e+06,895402) 
....................................
Epoch 487 Error= 217679 0 (1.69976e+06,909442) 
....................................
Epoch 488 Error= 217670 0 (1.6821e+06,897544) 
....................................
Epoch 489 Error= 217600 0 (1.70688e+06,913557) 
....................................
Epoch 490 Error= 217637 0 (1.71746e+06,904644) 
 counting_train_errors....................................

train1_NErrors= 63532/1.61991e+06 3.92194
Class01= 2263/1.55524e+06	0.145508
Class11= 61269/64672	94.7381

 counting_test_errors.........

test1_NErrors= 15451/393874 3.92283
Class01= 583/378176	0.154161
Class11= 14868/15698	94.7127

....................................
Epoch 491 Error= 217639 0 (1.66816e+06,910244) 
....................................
Epoch 492 Error= 217599 0 (1.68345e+06,908632) 
....................................
Epoch 493 Error= 217646 0 (1.66485e+06,912413) 
....................................
Epoch 494 Error= 217549 0 (1.69939e+06,904278) 
....................................
Epoch 495 Error= 217537 0 (1.70235e+06,903514) 
....................................
Epoch 496 Error= 217595 0 (1.69898e+06,919023) 
....................................
Epoch 497 Error= 217560 0 (1.68259e+06,909109) 
....................................
Epoch 498 Error= 217625 0 (1.67018e+06,912728) 
....................................
Epoch 499 Error= 217566 0 (1.69251e+06,910108) 
....................................
Epoch 500 Error= 217568 0 (1.70379e+06,914419) 
 counting_train_errors....................................

train1_NErrors= 63551/1.61991e+06 3.92311
Class01= 2904/1.55524e+06	0.186723
Class11= 60647/64672	93.7763

 counting_test_errors.........

test1_NErrors= 15465/393874 3.92638
Class01= 745/378176	0.196998
Class11= 14720/15698	93.7699

....................................
Epoch 501 Error= 217515 0 (1.68619e+06,908113) 
....................................
Epoch 502 Error= 217532 0 (1.67105e+06,909927) 
....................................
Epoch 503 Error= 217532 0 (1.68315e+06,903679) 
....................................
Epoch 504 Error= 217461 0 (1.69767e+06,909096) 
....................................
Epoch 505 Error= 217530 0 (1.69169e+06,909818) 
....................................
Epoch 506 Error= 217517 0 (1.66892e+06,908534) 
....................................
Epoch 507 Error= 217487 0 (1.68781e+06,909227) 
....................................
Epoch 508 Error= 217545 0 (1.67517e+06,896350) 
....................................
Epoch 509 Error= 217462 0 (1.69303e+06,919040) 
....................................
Epoch 510 Error= 217377 0 (1.684e+06,900806) 
 counting_train_errors....................................

train1_NErrors= 63574/1.61991e+06 3.92453
Class01= 3474/1.55524e+06	0.223374
Class11= 60100/64672	92.9305

 counting_test_errors.........

test1_NErrors= 15453/393874 3.92334
Class01= 897/378176	0.237191
Class11= 14556/15698	92.7252

....................................
Epoch 511 Error= 217477 0 (1.71611e+06,914141) 
....................................
Epoch 512 Error= 217365 0 (1.67416e+06,917418) 
....................................
Epoch 513 Error= 217443 0 (1.70934e+06,919105) 
....................................
Epoch 514 Error= 217410 0 (1.69183e+06,912441) 
....................................
Epoch 515 Error= 217346 0 (1.68163e+06,916111) 
....................................
Epoch 516 Error= 217326 0 (1.68436e+06,911673) 
....................................
Epoch 517 Error= 217404 0 (1.69392e+06,909073) 
....................................
Epoch 518 Error= 217410 0 (1.69775e+06,910983) 
....................................
Epoch 519 Error= 217329 0 (1.68027e+06,906419) 
....................................
Epoch 520 Error= 217428 0 (1.69618e+06,916790) 
 counting_train_errors....................................

train1_NErrors= 63529/1.61991e+06 3.92175
Class01= 3135/1.55524e+06	0.201576
Class11= 60394/64672	93.3851

 counting_test_errors.........

test1_NErrors= 15467/393874 3.92689
Class01= 804/378176	0.212599
Class11= 14663/15698	93.4068

....................................
Epoch 521 Error= 217317 0 (1.71579e+06,910340) 
....................................
Epoch 522 Error= 217350 0 (1.67123e+06,905736) 
....................................
Epoch 523 Error= 217294 0 (1.66889e+06,917210) 
....................................
Epoch 524 Error= 217309 0 (1.67419e+06,915851) 
....................................
Epoch 525 Error= 217378 0 (1.66696e+06,914884) 
....................................
Epoch 526 Error= 217302 0 (1.68679e+06,909571) 
....................................
Epoch 527 Error= 217349 0 (1.6948e+06,913500) 
....................................
Epoch 528 Error= 217300 0 (1.66051e+06,908515) 
....................................
Epoch 529 Error= 217225 0 (1.67462e+06,915428) 
....................................
Epoch 530 Error= 217234 0 (1.65837e+06,910480) 
 counting_train_errors....................................

train1_NErrors= 63500/1.61991e+06 3.91996
Class01= 1986/1.55524e+06	0.127697
Class11= 61514/64672	95.1169

 counting_test_errors.........

test1_NErrors= 15464/393874 3.92613
Class01= 521/378176	0.137767
Class11= 14943/15698	95.1905

....................................
Epoch 531 Error= 217283 0 (1.70298e+06,911103) 
....................................
Epoch 532 Error= 217287 0 (1.68654e+06,911949) 
....................................
Epoch 533 Error= 217255 0 (1.69119e+06,905871) 
....................................
Epoch 534 Error= 217269 0 (1.69013e+06,917714) 
....................................
Epoch 535 Error= 217184 0 (1.65974e+06,916190) 
....................................
Epoch 536 Error= 217244 0 (1.64624e+06,913802) 
....................................
Epoch 537 Error= 217167 0 (1.6835e+06,917133) 
....................................
Epoch 538 Error= 217245 0 (1.66173e+06,909823) 
....................................
Epoch 539 Error= 217173 0 (1.66324e+06,925766) 
....................................
Epoch 540 Error= 217166 0 (1.68077e+06,916991) 
 counting_train_errors....................................

train1_NErrors= 63549/1.61991e+06 3.92299
Class01= 1757/1.55524e+06	0.112973
Class11= 61792/64672	95.5468

 counting_test_errors.........

test1_NErrors= 15443/393874 3.9208
Class01= 447/378176	0.118199
Class11= 14996/15698	95.5281

....................................
Epoch 541 Error= 217155 0 (1.68205e+06,920744) 
....................................
Epoch 542 Error= 217150 0 (1.68657e+06,923152) 
....................................
Epoch 543 Error= 217152 0 (1.65427e+06,904768) 
....................................
Epoch 544 Error= 217129 0 (1.69124e+06,923980) 
....................................
Epoch 545 Error= 217164 0 (1.67299e+06,916991) 
....................................
Epoch 546 Error= 217135 0 (1.66162e+06,909627) 
....................................
Epoch 547 Error= 217155 0 (1.66573e+06,903752) 
....................................
Epoch 548 Error= 217094 0 (1.66868e+06,916509) 
....................................
Epoch 549 Error= 217108 0 (1.63775e+06,918127) 
....................................
Epoch 550 Error= 217138 0 (1.70078e+06,917754) 
 counting_train_errors....................................

train1_NErrors= 63589/1.61991e+06 3.92546
Class01= 1581/1.55524e+06	0.101656
Class11= 62008/64672	95.8808

 counting_test_errors.........

test1_NErrors= 15486/393874 3.93171
Class01= 437/378176	0.115555
Class11= 15049/15698	95.8657

....................................
Epoch 551 Error= 217053 0 (1.66876e+06,912927) 
....................................
Epoch 552 Error= 217182 0 (1.65682e+06,907593) 
....................................
Epoch 553 Error= 217020 0 (1.64236e+06,908408) 
....................................
Epoch 554 Error= 217054 0 (1.63813e+06,905758) 
....................................
Epoch 555 Error= 217132 0 (1.64847e+06,916624) 
....................................
Epoch 556 Error= 217076 0 (1.65877e+06,911819) 
....................................
Epoch 557 Error= 217051 0 (1.6474e+06,911281) 
....................................
Epoch 558 Error= 217027 0 (1.68383e+06,916001) 
....................................
Epoch 559 Error= 217039 0 (1.64564e+06,914333) 
....................................
Epoch 560 Error= 217041 0 (1.63502e+06,915489) 
 counting_train_errors....................................

train1_NErrors= 63500/1.61991e+06 3.91996
Class01= 2073/1.55524e+06	0.133291
Class11= 61427/64672	94.9824

 counting_test_errors.........

test1_NErrors= 15423/393874 3.91572
Class01= 531/378176	0.140411
Class11= 14892/15698	94.8656

....................................
Epoch 561 Error= 217023 0 (1.61947e+06,909644) 
....................................
Epoch 562 Error= 217071 0 (1.64218e+06,909617) 
....................................
Epoch 563 Error= 216998 0 (1.62709e+06,909848) 
....................................
Epoch 564 Error= 217031 0 (1.63414e+06,903093) 
....................................
Epoch 565 Error= 217036 0 (1.65143e+06,912976) 
....................................
Epoch 566 Error= 216978 0 (1.64928e+06,907477) 
....................................
Epoch 567 Error= 216947 0 (1.6207e+06,912417) 
....................................
Epoch 568 Error= 216977 0 (1.62043e+06,913636) 
....................................
Epoch 569 Error= 217013 0 (1.6153e+06,908205) 
....................................
Epoch 570 Error= 217062 0 (1.62054e+06,918581) 
 counting_train_errors....................................

train1_NErrors= 63462/1.61991e+06 3.91762
Class01= 2031/1.55524e+06	0.130591
Class11= 61431/64672	94.9886

 counting_test_errors.........

test1_NErrors= 15439/393874 3.91978
Class01= 526/378176	0.139089
Class11= 14913/15698	94.9994

....................................
Epoch 571 Error= 216858 0 (1.61271e+06,919977) 
....................................
Epoch 572 Error= 216935 0 (1.62584e+06,914487) 
....................................
Epoch 573 Error= 217004 0 (1.62773e+06,909759) 
....................................
Epoch 574 Error= 216933 0 (1.63744e+06,919868) 
....................................
Epoch 575 Error= 216920 0 (1.62939e+06,912502) 
....................................
Epoch 576 Error= 216947 0 (1.63072e+06,917794) 
....................................
Epoch 577 Error= 216920 0 (1.62612e+06,914256) 
....................................
Epoch 578 Error= 216924 0 (1.58692e+06,914077) 
....................................
Epoch 579 Error= 216888 0 (1.60926e+06,904315) 
....................................
Epoch 580 Error= 216871 0 (1.60513e+06,918082) 
 counting_train_errors....................................

train1_NErrors= 63673/1.61991e+06 3.93064
Class01= 4339/1.55524e+06	0.278992
Class11= 59334/64672	91.746

 counting_test_errors.........

test1_NErrors= 15467/393874 3.92689
Class01= 1082/378176	0.28611
Class11= 14385/15698	91.6359

....................................
Epoch 581 Error= 216899 0 (1.6057e+06,903849) 
....................................
Epoch 582 Error= 216836 0 (1.60611e+06,908210) 
....................................
Epoch 583 Error= 216810 0 (1.60474e+06,911896) 
....................................
Epoch 584 Error= 216866 0 (1.62409e+06,905539) 
....................................
Epoch 585 Error= 216842 0 (1.58744e+06,909508) 
....................................
Epoch 586 Error= 216794 0 (1.58923e+06,904548) 
....................................
Epoch 587 Error= 216846 0 (1.58593e+06,906106) 
....................................
Epoch 588 Error= 216864 0 (1.57284e+06,908965) 
....................................
Epoch 589 Error= 216868 0 (1.57065e+06,897350) 
....................................
Epoch 590 Error= 216854 0 (1.59753e+06,906915) 
 counting_train_errors....................................

train1_NErrors= 63466/1.61991e+06 3.91786
Class01= 2323/1.55524e+06	0.149366
Class11= 61143/64672	94.5432

 counting_test_errors.........

test1_NErrors= 15462/393874 3.92562
Class01= 599/378176	0.158392
Class11= 14863/15698	94.6809

....................................
Epoch 591 Error= 216794 0 (1.58579e+06,907851) 
....................................
Epoch 592 Error= 216737 0 (1.57826e+06,899011) 
....................................
Epoch 593 Error= 216841 0 (1.57287e+06,903297) 
....................................
Epoch 594 Error= 216827 0 (1.55685e+06,900606) 
....................................
Epoch 595 Error= 216787 0 (1.57097e+06,901694) 
....................................
Epoch 596 Error= 216716 0 (1.54662e+06,901892) 
....................................
Epoch 597 Error= 216771 0 (1.5523e+06,906842) 
....................................
Epoch 598 Error= 216681 0 (1.57496e+06,905974) 
....................................
Epoch 599 Error= 216752 0 (1.57668e+06,912706) 
....................................
Epoch 600 Error= 216709 0 (1.57171e+06,902360) 
 counting_train_errors....................................

train1_NErrors= 63514/1.61991e+06 3.92083
Class01= 1988/1.55524e+06	0.127826
Class11= 61526/64672	95.1355

 counting_test_errors.........

test1_NErrors= 15444/393874 3.92105
Class01= 510/378176	0.134858
Class11= 14934/15698	95.1331

....................................
Epoch 601 Error= 216678 0 (1.57932e+06,904688) 
....................................
Epoch 602 Error= 216764 0 (1.53477e+06,906867) 
....................................
Epoch 603 Error= 216744 0 (1.55824e+06,907203) 
....................................
Epoch 604 Error= 216681 0 (1.56562e+06,913325) 
....................................
Epoch 605 Error= 216698 0 (1.56192e+06,898313) 
....................................
Epoch 606 Error= 216670 0 (1.56181e+06,898811) 
....................................
Epoch 607 Error= 216691 0 (1.56624e+06,911044) 
....................................
Epoch 608 Error= 216705 0 (1.56841e+06,900355) 
....................................
Epoch 609 Error= 216705 0 (1.55101e+06,902354) 
....................................
Epoch 610 Error= 216712 0 (1.5618e+06,903525) 
 counting_train_errors....................................

train1_NErrors= 63402/1.61991e+06 3.91391
Class01= 2425/1.55524e+06	0.155924
Class11= 60977/64672	94.2866

 counting_test_errors.........

test1_NErrors= 15453/393874 3.92334
Class01= 629/378176	0.166325
Class11= 14824/15698	94.4324

....................................
Epoch 611 Error= 216711 0 (1.54122e+06,901950) 
....................................
Epoch 612 Error= 216683 0 (1.54082e+06,897213) 
....................................
Epoch 613 Error= 216694 0 (1.56403e+06,904948) 
....................................
Epoch 614 Error= 216615 0 (1.53597e+06,898597) 
....................................
Epoch 615 Error= 216662 0 (1.52224e+06,906702) 
....................................
Epoch 616 Error= 216666 0 (1.53977e+06,905272) 
....................................
Epoch 617 Error= 216628 0 (1.54244e+06,899298) 
....................................
Epoch 618 Error= 216660 0 (1.51582e+06,912812) 
....................................
Epoch 619 Error= 216701 0 (1.52513e+06,906577) 
....................................
Epoch 620 Error= 216515 0 (1.52349e+06,898826) 
 counting_train_errors....................................

train1_NErrors= 63502/1.61991e+06 3.92008
Class01= 1809/1.55524e+06	0.116316
Class11= 61693/64672	95.3937

 counting_test_errors.........

test1_NErrors= 15428/393874 3.91699
Class01= 459/378176	0.121372
Class11= 14969/15698	95.3561

....................................
Epoch 621 Error= 216659 0 (1.55402e+06,901877) 
....................................
Epoch 622 Error= 216692 0 (1.5123e+06,912817) 
....................................
Epoch 623 Error= 216626 0 (1.51153e+06,903728) 
....................................
Epoch 624 Error= 216647 0 (1.51484e+06,909395) 
....................................
Epoch 625 Error= 216630 0 (1.53011e+06,896914) 
....................................
Epoch 626 Error= 216564 0 (1.53606e+06,896687) 
....................................
Epoch 627 Error= 216563 0 (1.49515e+06,898308) 
....................................
Epoch 628 Error= 216577 0 (1.50807e+06,910549) 
....................................
Epoch 629 Error= 216491 0 (1.50023e+06,909240) 
....................................
Epoch 630 Error= 216547 0 (1.50165e+06,898826) 
 counting_train_errors....................................

train1_NErrors= 63461/1.61991e+06 3.91755
Class01= 2027/1.55524e+06	0.130333
Class11= 61434/64672	94.9932

 counting_test_errors.........

test1_NErrors= 15432/393874 3.918
Class01= 536/378176	0.141733
Class11= 14896/15698	94.8911

....................................
Epoch 631 Error= 216528 0 (1.50601e+06,903302) 
....................................
Epoch 632 Error= 216543 0 (1.5032e+06,905907) 
....................................
Epoch 633 Error= 216484 0 (1.47914e+06,911069) 
....................................
Epoch 634 Error= 216525 0 (1.48199e+06,899131) 
....................................
Epoch 635 Error= 216513 0 (1.49619e+06,900139) 
....................................
Epoch 636 Error= 216604 0 (1.49399e+06,900714) 
....................................
Epoch 637 Error= 216453 0 (1.48296e+06,901224) 
....................................
Epoch 638 Error= 216442 0 (1.48801e+06,899029) 
....................................
Epoch 639 Error= 216617 0 (1.48015e+06,893135) 
....................................
Epoch 640 Error= 216533 0 (1.4835e+06,892724) 
 counting_train_errors....................................

train1_NErrors= 63675/1.61991e+06 3.93076
Class01= 4340/1.55524e+06	0.279056
Class11= 59335/64672	91.7476

 counting_test_errors.........

test1_NErrors= 15487/393874 3.93197
Class01= 1094/378176	0.289283
Class11= 14393/15698	91.6868

....................................
Epoch 641 Error= 216558 0 (1.46151e+06,893080) 
....................................
Epoch 642 Error= 216453 0 (1.47752e+06,897450) 
....................................
Epoch 643 Error= 216495 0 (1.47137e+06,894540) 
....................................
Epoch 644 Error= 216546 0 (1.46588e+06,893661) 
....................................
Epoch 645 Error= 216450 0 (1.46565e+06,894264) 
....................................
Epoch 646 Error= 216375 0 (1.4805e+06,899043) 
....................................
Epoch 647 Error= 216410 0 (1.48167e+06,897888) 
....................................
Epoch 648 Error= 216504 0 (1.46611e+06,906321) 
....................................
Epoch 649 Error= 216403 0 (1.47601e+06,903892) 
....................................
Epoch 650 Error= 216426 0 (1.45165e+06,887805) 
 counting_train_errors....................................

train1_NErrors= 63393/1.61991e+06 3.91336
Class01= 2288/1.55524e+06	0.147115
Class11= 61105/64672	94.4845

 counting_test_errors.........

test1_NErrors= 15442/393874 3.92054
Class01= 618/378176	0.163416
Class11= 14824/15698	94.4324

....................................
Epoch 651 Error= 216392 0 (1.47015e+06,899135) 
....................................
Epoch 652 Error= 216440 0 (1.42876e+06,898553) 
....................................
Epoch 653 Error= 216428 0 (1.47069e+06,898783) 
....................................
Epoch 654 Error= 216438 0 (1.4312e+06,900719) 
....................................
Epoch 655 Error= 216398 0 (1.45458e+06,898817) 
....................................
Epoch 656 Error= 216421 0 (1.46067e+06,904551) 
....................................
Epoch 657 Error= 216357 0 (1.42772e+06,903238) 
....................................
Epoch 658 Error= 216367 0 (1.4064e+06,901345) 
....................................
Epoch 659 Error= 216392 0 (1.4291e+06,898026) 
....................................
Epoch 660 Error= 216325 0 (1.43136e+06,900653) 
 counting_train_errors....................................

train1_NErrors= 63473/1.61991e+06 3.91829
Class01= 1675/1.55524e+06	0.1077
Class11= 61798/64672	95.556

 counting_test_errors.........

test1_NErrors= 15444/393874 3.92105
Class01= 457/378176	0.120843
Class11= 14987/15698	95.4708

....................................
Epoch 661 Error= 216356 0 (1.42735e+06,901164) 
....................................
Epoch 662 Error= 216355 0 (1.42804e+06,906772) 
....................................
Epoch 663 Error= 216352 0 (1.43298e+06,899648) 
....................................
Epoch 664 Error= 216364 0 (1.41709e+06,905363) 
....................................
Epoch 665 Error= 216354 0 (1.43266e+06,902973) 
....................................
Epoch 666 Error= 216297 0 (1.44039e+06,902045) 
....................................
Epoch 667 Error= 216379 0 (1.42512e+06,916044) 
....................................
Epoch 668 Error= 216339 0 (1.43257e+06,905172) 
....................................
Epoch 669 Error= 216289 0 (1.42013e+06,898921) 
....................................
Epoch 670 Error= 216377 0 (1.38955e+06,896665) 
 counting_train_errors....................................

train1_NErrors= 63344/1.61991e+06 3.91033
Class01= 2284/1.55524e+06	0.146858
Class11= 61060/64672	94.4149

 counting_test_errors.........

test1_NErrors= 15426/393874 3.91648
Class01= 604/378176	0.159714
Class11= 14822/15698	94.4197

....................................
Epoch 671 Error= 216324 0 (1.4122e+06,906444) 
....................................
Epoch 672 Error= 216305 0 (1.3965e+06,895749) 
....................................
Epoch 673 Error= 216192 0 (1.41244e+06,904816) 
....................................
Epoch 674 Error= 216311 0 (1.41135e+06,896744) 
....................................
Epoch 675 Error= 216275 0 (1.39953e+06,894847) 
....................................
Epoch 676 Error= 216378 0 (1.38409e+06,898962) 
....................................
Epoch 677 Error= 216233 0 (1.42244e+06,903982) 
....................................
Epoch 678 Error= 216247 0 (1.39495e+06,912122) 
....................................
Epoch 679 Error= 216204 0 (1.40122e+06,907358) 
....................................
Epoch 680 Error= 216223 0 (1.40191e+06,897502) 
 counting_train_errors....................................

train1_NErrors= 63436/1.61991e+06 3.91601
Class01= 3379/1.55524e+06	0.217265
Class11= 60057/64672	92.864

 counting_test_errors.........

test1_NErrors= 15454/393874 3.92359
Class01= 849/378176	0.224499
Class11= 14605/15698	93.0373

....................................
Epoch 681 Error= 216234 0 (1.38905e+06,910103) 
....................................
Epoch 682 Error= 216267 0 (1.38555e+06,897441) 
....................................
Epoch 683 Error= 216290 0 (1.40928e+06,899594) 
....................................
Epoch 684 Error= 216272 0 (1.39474e+06,904626) 
....................................
Epoch 685 Error= 216284 0 (1.36398e+06,897752) 
....................................
Epoch 686 Error= 216286 0 (1.39391e+06,904122) 
....................................
Epoch 687 Error= 216231 0 (1.37563e+06,892061) 
....................................
Epoch 688 Error= 216221 0 (1.38538e+06,916381) 
....................................
Epoch 689 Error= 216250 0 (1.38701e+06,899497) 
....................................
Epoch 690 Error= 216227 0 (1.38124e+06,914118) 
 counting_train_errors....................................

train1_NErrors= 63431/1.61991e+06 3.9157
Class01= 3502/1.55524e+06	0.225174
Class11= 59929/64672	92.6661

 counting_test_errors.........

test1_NErrors= 15473/393874 3.92841
Class01= 897/378176	0.237191
Class11= 14576/15698	92.8526

....................................
Epoch 691 Error= 216102 0 (1.38304e+06,900173) 
....................................
Epoch 692 Error= 216207 0 (1.35054e+06,907018) 
....................................
Epoch 693 Error= 216266 0 (1.39635e+06,902277) 
....................................
Epoch 694 Error= 216122 0 (1.36862e+06,908384) 
....................................
Epoch 695 Error= 216100 0 (1.35527e+06,912458) 
....................................
Epoch 696 Error= 216091 0 (1.37792e+06,906502) 
....................................
Epoch 697 Error= 216171 0 (1.35796e+06,904904) 
....................................
Epoch 698 Error= 216143 0 (1.35878e+06,907841) 
....................................
Epoch 699 Error= 216183 0 (1.33904e+06,910353) 
....................................
Epoch 700 Error= 216166 0 (1.36519e+06,901188) 
 counting_train_errors....................................

train1_NErrors= 63515/1.61991e+06 3.92089
Class01= 3669/1.55524e+06	0.235912
Class11= 59846/64672	92.5377

 counting_test_errors.........

test1_NErrors= 15457/393874 3.92435
Class01= 909/378176	0.240364
Class11= 14548/15698	92.6742

....................................
Epoch 701 Error= 216150 0 (1.3719e+06,908795) 
....................................
Epoch 702 Error= 216169 0 (1.34452e+06,911099) 
....................................
Epoch 703 Error= 216141 0 (1.35841e+06,908844) 
....................................
Epoch 704 Error= 216173 0 (1.34373e+06,905256) 
....................................
Epoch 705 Error= 216163 0 (1.36218e+06,905147) 
....................................
Epoch 706 Error= 216057 0 (1.35927e+06,914517) 
....................................
Epoch 707 Error= 216106 0 (1.37637e+06,910718) 
....................................
Epoch 708 Error= 216025 0 (1.3623e+06,911336) 
....................................
Epoch 709 Error= 216074 0 (1.35578e+06,906460) 
....................................
Epoch 710 Error= 216147 0 (1.33167e+06,913057) 
 counting_train_errors....................................

train1_NErrors= 63365/1.61991e+06 3.91163
Class01= 2691/1.55524e+06	0.173028
Class11= 60674/64672	93.818

 counting_test_errors.........

test1_NErrors= 15444/393874 3.92105
Class01= 693/378176	0.183248
Class11= 14751/15698	93.9674

....................................
Epoch 711 Error= 216104 0 (1.35789e+06,912698) 
....................................
Epoch 712 Error= 216112 0 (1.34957e+06,918611) 
....................................
Epoch 713 Error= 216100 0 (1.3422e+06,910595) 
....................................
Epoch 714 Error= 216107 0 (1.34514e+06,906497) 
....................................
Epoch 715 Error= 216069 0 (1.32984e+06,906959) 
....................................
Epoch 716 Error= 216012 0 (1.35629e+06,918163) 
....................................
Epoch 717 Error= 216138 0 (1.3358e+06,901974) 
....................................
Epoch 718 Error= 216073 0 (1.30499e+06,916651) 
....................................
Epoch 719 Error= 216091 0 (1.32837e+06,906994) 
....................................
Epoch 720 Error= 216023 0 (1.32559e+06,909397) 
 counting_train_errors....................................

train1_NErrors= 63341/1.61991e+06 3.91015
Class01= 2076/1.55524e+06	0.133484
Class11= 61265/64672	94.7319

 counting_test_errors.........

test1_NErrors= 15419/393874 3.9147
Class01= 538/378176	0.142262
Class11= 14881/15698	94.7955

....................................
Epoch 721 Error= 215919 0 (1.32061e+06,902735) 
....................................
Epoch 722 Error= 216044 0 (1.31195e+06,912237) 
....................................
Epoch 723 Error= 215937 0 (1.31958e+06,918454) 
....................................
Epoch 724 Error= 215982 0 (1.29659e+06,915508) 
....................................
Epoch 725 Error= 216051 0 (1.3062e+06,908564) 
....................................
Epoch 726 Error= 216018 0 (1.30957e+06,914327) 
....................................
Epoch 727 Error= 216041 0 (1.30562e+06,905951) 
....................................
Epoch 728 Error= 215916 0 (1.30004e+06,910952) 
....................................
Epoch 729 Error= 215959 0 (1.29941e+06,908377) 
....................................
Epoch 730 Error= 215962 0 (1.2971e+06,917228) 
 counting_train_errors....................................

train1_NErrors= 63447/1.61991e+06 3.91669
Class01= 1828/1.55524e+06	0.117538
Class11= 61619/64672	95.2793

 counting_test_errors.........

test1_NErrors= 15460/393874 3.92511
Class01= 496/378176	0.131156
Class11= 14964/15698	95.3242

....................................
Epoch 731 Error= 216013 0 (1.27937e+06,914264) 
....................................
Epoch 732 Error= 215930 0 (1.29369e+06,917252) 
....................................
Epoch 733 Error= 216008 0 (1.28649e+06,905792) 
....................................
Epoch 734 Error= 216007 0 (1.29562e+06,913588) 
....................................
Epoch 735 Error= 215994 0 (1.29757e+06,915104) 
....................................
Epoch 736 Error= 215995 0 (1.27931e+06,894624) 
....................................
Epoch 737 Error= 215956 0 (1.28406e+06,911515) 
....................................
Epoch 738 Error= 216006 0 (1.27205e+06,909079) 
....................................
Epoch 739 Error= 215913 0 (1.26845e+06,922344) 
....................................
Epoch 740 Error= 215959 0 (1.28997e+06,910489) 
 counting_train_errors....................................

train1_NErrors= 63522/1.61991e+06 3.92132
Class01= 1405/1.55524e+06	0.0903396
Class11= 62117/64672	96.0493

 counting_test_errors.........

test1_NErrors= 15468/393874 3.92714
Class01= 389/378176	0.102862
Class11= 15079/15698	96.0568

....................................
Epoch 741 Error= 215958 0 (1.25834e+06,906245) 
....................................
Epoch 742 Error= 215953 0 (1.2732e+06,911199) 
....................................
Epoch 743 Error= 215911 0 (1.27131e+06,911321) 
....................................
Epoch 744 Error= 215957 0 (1.27589e+06,921613) 
....................................
Epoch 745 Error= 215909 0 (1.26022e+06,919863) 
....................................
Epoch 746 Error= 215961 0 (1.25847e+06,919648) 
....................................
Epoch 747 Error= 215893 0 (1.27568e+06,909105) 
....................................
Epoch 748 Error= 215862 0 (1.27096e+06,916838) 
....................................
Epoch 749 Error= 215815 0 (1.27188e+06,918143) 
....................................
Epoch 750 Error= 215853 0 (1.26701e+06,910827) 
 counting_train_errors....................................

train1_NErrors= 63374/1.61991e+06 3.91218
Class01= 3044/1.55524e+06	0.195725
Class11= 60330/64672	93.2861

 counting_test_errors.........

test1_NErrors= 15453/393874 3.92334
Class01= 768/378176	0.20308
Class11= 14685/15698	93.5469

....................................
Epoch 751 Error= 215815 0 (1.24574e+06,921183) 
....................................
Epoch 752 Error= 215915 0 (1.24092e+06,906052) 
....................................
Epoch 753 Error= 215826 0 (1.25911e+06,919201) 
....................................
Epoch 754 Error= 215833 0 (1.24125e+06,915597) 
....................................
Epoch 755 Error= 215859 0 (1.24403e+06,919280) 
....................................
Epoch 756 Error= 215895 0 (1.25242e+06,907708) 
....................................
Epoch 757 Error= 215866 0 (1.26332e+06,910485) 
....................................
Epoch 758 Error= 215891 0 (1.23336e+06,919116) 
....................................
Epoch 759 Error= 215870 0 (1.22513e+06,915340) 
....................................
Epoch 760 Error= 215823 0 (1.25011e+06,918391) 
 counting_train_errors....................................

train1_NErrors= 63407/1.61991e+06 3.91422
Class01= 3310/1.55524e+06	0.212829
Class11= 60097/64672	92.9258

 counting_test_errors.........

test1_NErrors= 15485/393874 3.93146
Class01= 865/378176	0.228729
Class11= 14620/15698	93.1329

....................................
Epoch 761 Error= 215862 0 (1.23081e+06,928582) 
....................................
Epoch 762 Error= 215852 0 (1.23401e+06,923570) 
....................................
Epoch 763 Error= 215811 0 (1.22731e+06,910931) 
....................................
Epoch 764 Error= 215803 0 (1.23523e+06,915491) 
....................................
Epoch 765 Error= 215881 0 (1.23614e+06,920855) 
....................................
Epoch 766 Error= 215804 0 (1.23595e+06,923490) 
....................................
Epoch 767 Error= 215823 0 (1.24503e+06,922824) 
....................................
Epoch 768 Error= 215793 0 (1.21535e+06,922100) 
....................................
Epoch 769 Error= 215772 0 (1.19504e+06,918556) 
....................................
Epoch 770 Error= 215741 0 (1.26128e+06,925576) 
 counting_train_errors....................................

train1_NErrors= 63367/1.61991e+06 3.91175
Class01= 3156/1.55524e+06	0.202927
Class11= 60211/64672	93.1021

 counting_test_errors.........

test1_NErrors= 15440/393874 3.92004
Class01= 794/378176	0.209955
Class11= 14646/15698	93.2985

....................................
Epoch 771 Error= 215801 0 (1.23774e+06,919187) 
....................................
Epoch 772 Error= 215745 0 (1.22065e+06,934568) 
....................................
Epoch 773 Error= 215812 0 (1.25524e+06,922034) 
....................................
Epoch 774 Error= 215735 0 (1.22158e+06,921454) 
....................................
Epoch 775 Error= 215783 0 (1.22295e+06,931721) 
....................................
Epoch 776 Error= 215744 0 (1.22546e+06,931439) 
....................................
Epoch 777 Error= 215770 0 (1.21515e+06,918803) 
....................................
Epoch 778 Error= 215867 0 (1.22298e+06,918636) 
....................................
Epoch 779 Error= 215743 0 (1.20358e+06,925015) 
....................................
Epoch 780 Error= 215768 0 (1.21885e+06,915815) 
 counting_train_errors....................................

train1_NErrors= 63384/1.61991e+06 3.9128
Class01= 2375/1.55524e+06	0.152709
Class11= 61009/64672	94.336

 counting_test_errors.........

test1_NErrors= 15453/393874 3.92334
Class01= 615/378176	0.162623
Class11= 14838/15698	94.5216

....................................
Epoch 781 Error= 215805 0 (1.22704e+06,919979) 
....................................
Epoch 782 Error= 215708 0 (1.2067e+06,927290) 
....................................
Epoch 783 Error= 215779 0 (1.21202e+06,929121) 
....................................
Epoch 784 Error= 215776 0 (1.18594e+06,922101) 
....................................
Epoch 785 Error= 215726 0 (1.20937e+06,920474) 
....................................
Epoch 786 Error= 215754 0 (1.18977e+06,925370) 
....................................
Epoch 787 Error= 215780 0 (1.19482e+06,918548) 
....................................
Epoch 788 Error= 215709 0 (1.2072e+06,911447) 
....................................
Epoch 789 Error= 215675 0 (1.21902e+06,929698) 
....................................
Epoch 790 Error= 215708 0 (1.18805e+06,927660) 
 counting_train_errors....................................

train1_NErrors= 63414/1.61991e+06 3.91465
Class01= 2043/1.55524e+06	0.131362
Class11= 61371/64672	94.8958

 counting_test_errors.........

test1_NErrors= 15439/393874 3.91978
Class01= 546/378176	0.144377
Class11= 14893/15698	94.872

....................................
Epoch 791 Error= 215692 0 (1.19039e+06,926436) 
....................................
Epoch 792 Error= 215737 0 (1.1918e+06,926545) 
....................................
Epoch 793 Error= 215703 0 (1.21162e+06,938527) 
....................................
Epoch 794 Error= 215730 0 (1.18904e+06,916369) 
....................................
Epoch 795 Error= 215799 0 (1.1836e+06,926814) 
....................................
Epoch 796 Error= 215693 0 (1.19054e+06,928540) 
....................................
Epoch 797 Error= 215631 0 (1.18578e+06,923137) 
....................................
Epoch 798 Error= 215644 0 (1.20136e+06,936388) 
....................................
Epoch 799 Error= 215676 0 (1.16324e+06,923342) 
....................................
Epoch 800 Error= 215651 0 (1.19172e+06,932503) 
 counting_train_errors....................................

train1_NErrors= 63413/1.61991e+06 3.91459
Class01= 3457/1.55524e+06	0.222281
Class11= 59956/64672	92.7078

 counting_test_errors.........

test1_NErrors= 15452/393874 3.92308
Class01= 876/378176	0.231638
Class11= 14576/15698	92.8526

....................................
Epoch 801 Error= 215683 0 (1.17897e+06,932933) 
....................................
Epoch 802 Error= 215701 0 (1.18133e+06,930306) 
....................................
Epoch 803 Error= 215674 0 (1.17391e+06,918611) 
....................................
Epoch 804 Error= 215585 0 (1.16988e+06,927099) 
....................................
Epoch 805 Error= 215616 0 (1.18182e+06,926728) 
....................................
Epoch 806 Error= 215664 0 (1.18482e+06,921831) 
....................................
Epoch 807 Error= 215619 0 (1.15962e+06,923716) 
....................................
Epoch 808 Error= 215607 0 (1.17696e+06,940253) 
....................................
Epoch 809 Error= 215668 0 (1.17285e+06,921718) 
....................................
Epoch 810 Error= 215672 0 (1.18196e+06,925630) 
 counting_train_errors....................................

train1_NErrors= 63405/1.61991e+06 3.9141
Class01= 1937/1.55524e+06	0.124547
Class11= 61468/64672	95.0458

 counting_test_errors.........

test1_NErrors= 15406/393874 3.9114
Class01= 485/378176	0.128247
Class11= 14921/15698	95.0503

....................................
Epoch 811 Error= 215506 0 (1.18851e+06,928008) 
....................................
Epoch 812 Error= 215608 0 (1.16607e+06,939619) 
....................................
Epoch 813 Error= 215653 0 (1.17001e+06,922897) 
....................................
Epoch 814 Error= 215598 0 (1.15877e+06,939176) 
....................................
Epoch 815 Error= 215610 0 (1.16572e+06,935524) 
....................................
Epoch 816 Error= 215566 0 (1.17478e+06,934362) 
....................................
Epoch 817 Error= 215558 0 (1.15686e+06,926555) 
....................................
Epoch 818 Error= 215597 0 (1.16073e+06,935100) 
....................................
Epoch 819 Error= 215572 0 (1.17043e+06,945193) 
....................................
Epoch 820 Error= 215553 0 (1.17297e+06,937637) 
 counting_train_errors....................................

train1_NErrors= 63400/1.61991e+06 3.91379
Class01= 2029/1.55524e+06	0.130462
Class11= 61371/64672	94.8958

 counting_test_errors.........

test1_NErrors= 15415/393874 3.91369
Class01= 518/378176	0.136973
Class11= 14897/15698	94.8974

....................................
Epoch 821 Error= 215566 0 (1.16721e+06,936565) 
....................................
Epoch 822 Error= 215678 0 (1.15703e+06,930263) 
....................................
Epoch 823 Error= 215600 0 (1.14292e+06,934673) 
....................................
Epoch 824 Error= 215581 0 (1.15019e+06,928033) 
....................................
Epoch 825 Error= 215565 0 (1.15395e+06,928301) 
....................................
Epoch 826 Error= 215576 0 (1.1556e+06,939245) 
....................................
Epoch 827 Error= 215648 0 (1.14251e+06,935531) 
....................................
Epoch 828 Error= 215560 0 (1.14311e+06,934042) 
....................................
Epoch 829 Error= 215576 0 (1.1378e+06,929153) 
....................................
Epoch 830 Error= 215578 0 (1.14683e+06,934647) 
 counting_train_errors....................................

train1_NErrors= 63353/1.61991e+06 3.91089
Class01= 3116/1.55524e+06	0.200355
Class11= 60237/64672	93.1423

 counting_test_errors.........

test1_NErrors= 15442/393874 3.92054
Class01= 785/378176	0.207575
Class11= 14657/15698	93.3686

....................................
Epoch 831 Error= 215531 0 (1.14519e+06,942267) 
....................................
Epoch 832 Error= 215544 0 (1.1392e+06,929706) 
....................................
Epoch 833 Error= 215529 0 (1.1508e+06,934241) 
....................................
Epoch 834 Error= 215507 0 (1.14599e+06,943094) 
....................................
Epoch 835 Error= 215579 0 (1.1453e+06,933802) 
....................................
Epoch 836 Error= 215562 0 (1.13411e+06,934009) 
....................................
Epoch 837 Error= 215526 0 (1.12859e+06,951899) 
....................................
Epoch 838 Error= 215579 0 (1.15476e+06,932791) 
....................................
Epoch 839 Error= 215556 0 (1.14874e+06,943821) 
....................................
Epoch 840 Error= 215581 0 (1.14017e+06,942029) 
 counting_train_errors....................................

train1_NErrors= 63344/1.61991e+06 3.91033
Class01= 3162/1.55524e+06	0.203312
Class11= 60182/64672	93.0573

 counting_test_errors.........

test1_NErrors= 15452/393874 3.92308
Class01= 808/378176	0.213657
Class11= 14644/15698	93.2858

....................................
Epoch 841 Error= 215553 0 (1.13679e+06,930308) 
....................................
Epoch 842 Error= 215460 0 (1.13394e+06,939398) 
....................................
Epoch 843 Error= 215534 0 (1.14213e+06,937006) 
....................................
Epoch 844 Error= 215472 0 (1.1297e+06,948195) 
....................................
Epoch 845 Error= 215536 0 (1.13887e+06,940714) 
....................................
Epoch 846 Error= 215499 0 (1.11769e+06,938770) 
....................................
Epoch 847 Error= 215510 0 (1.13327e+06,925158) 
....................................
Epoch 848 Error= 215427 0 (1.13777e+06,950290) 
....................................
Epoch 849 Error= 215453 0 (1.12765e+06,939457) 
....................................
Epoch 850 Error= 215512 0 (1.12627e+06,936754) 
 counting_train_errors....................................

train1_NErrors= 63338/1.61991e+06 3.90996
Class01= 2519/1.55524e+06	0.161968
Class11= 60819/64672	94.0422

 counting_test_errors.........

test1_NErrors= 15422/393874 3.91547
Class01= 637/378176	0.16844
Class11= 14785/15698	94.184

....................................
Epoch 851 Error= 215450 0 (1.1249e+06,941254) 
....................................
Epoch 852 Error= 215499 0 (1.11477e+06,946542) 
....................................
Epoch 853 Error= 215458 0 (1.12125e+06,936464) 
....................................
Epoch 854 Error= 215471 0 (1.11484e+06,938464) 
....................................
Epoch 855 Error= 215465 0 (1.11967e+06,936831) 
....................................
Epoch 856 Error= 215379 0 (1.11541e+06,941990) 
....................................
Epoch 857 Error= 215440 0 (1.11761e+06,942865) 
....................................
Epoch 858 Error= 215429 0 (1.10622e+06,948622) 
....................................
Epoch 859 Error= 215470 0 (1.12863e+06,949936) 
....................................
Epoch 860 Error= 215425 0 (1.11171e+06,938533) 
 counting_train_errors....................................

train1_NErrors= 63439/1.61991e+06 3.9162
Class01= 1575/1.55524e+06	0.10127
Class11= 61864/64672	95.6581

 counting_test_errors.........

test1_NErrors= 15449/393874 3.92232
Class01= 423/378176	0.111853
Class11= 15026/15698	95.7192

....................................
Epoch 861 Error= 215465 0 (1.11641e+06,949632) 
....................................
Epoch 862 Error= 215373 0 (1.11446e+06,947349) 
....................................
Epoch 863 Error= 215413 0 (1.11493e+06,950286) 
....................................
Epoch 864 Error= 215487 0 (1.1077e+06,943490) 
....................................
Epoch 865 Error= 215391 0 (1.10619e+06,946151) 
....................................
Epoch 866 Error= 215429 0 (1.11805e+06,944366) 
....................................
Epoch 867 Error= 215391 0 (1.1238e+06,950791) 
....................................
Epoch 868 Error= 215369 0 (1.09981e+06,944303) 
....................................
Epoch 869 Error= 215400 0 (1.11117e+06,950308) 
....................................
Epoch 870 Error= 215358 0 (1.09735e+06,955859) 
 counting_train_errors....................................

train1_NErrors= 63412/1.61991e+06 3.91453
Class01= 3532/1.55524e+06	0.227103
Class11= 59880/64672	92.5903

 counting_test_errors.........

test1_NErrors= 15466/393874 3.92664
Class01= 889/378176	0.235076
Class11= 14577/15698	92.859

....................................
Epoch 871 Error= 215340 0 (1.10936e+06,947129) 
....................................
Epoch 872 Error= 215403 0 (1.1114e+06,963685) 
....................................
Epoch 873 Error= 215371 0 (1.112e+06,941478) 
....................................
Epoch 874 Error= 215303 0 (1.10823e+06,955948) 
....................................
Epoch 875 Error= 215292 0 (1.10385e+06,950267) 
....................................
Epoch 876 Error= 215295 0 (1.09905e+06,952279) 
....................................
Epoch 877 Error= 215399 0 (1.11623e+06,944665) 
....................................
Epoch 878 Error= 215418 0 (1.1009e+06,946676) 
....................................
Epoch 879 Error= 215381 0 (1.0921e+06,953476) 
....................................
Epoch 880 Error= 215348 0 (1.10409e+06,942208) 
 counting_train_errors....................................

train1_NErrors= 63424/1.61991e+06 3.91527
Class01= 4130/1.55524e+06	0.265554
Class11= 59294/64672	91.6842

 counting_test_errors.........

test1_NErrors= 15515/393874 3.93908
Class01= 1079/378176	0.285317
Class11= 14436/15698	91.9608

....................................
Epoch 881 Error= 215390 0 (1.10644e+06,952165) 
....................................
Epoch 882 Error= 215273 0 (1.10302e+06,952316) 
....................................
Epoch 883 Error= 215227 0 (1.09606e+06,953117) 
....................................
Epoch 884 Error= 215291 0 (1.09768e+06,950150) 
....................................
Epoch 885 Error= 215301 0 (1.09106e+06,956695) 
....................................
Epoch 886 Error= 215251 0 (1.09837e+06,968413) 
....................................
Epoch 887 Error= 215296 0 (1.08949e+06,956018) 
....................................
Epoch 888 Error= 215346 0 (1.07599e+06,972444) 
....................................
Epoch 889 Error= 215327 0 (1.10412e+06,958721) 
....................................
Epoch 890 Error= 215348 0 (1.09513e+06,955521) 
 counting_train_errors....................................

train1_NErrors= 63345/1.61991e+06 3.91039
Class01= 2004/1.55524e+06	0.128855
Class11= 61341/64672	94.8494

 counting_test_errors.........

test1_NErrors= 15425/393874 3.91623
Class01= 534/378176	0.141204
Class11= 14891/15698	94.8592

....................................
Epoch 891 Error= 215312 0 (1.09006e+06,955424) 
....................................
Epoch 892 Error= 215334 0 (1.08829e+06,947476) 
....................................
Epoch 893 Error= 215334 0 (1.07958e+06,959379) 
....................................
Epoch 894 Error= 215253 0 (1.09481e+06,960317) 
....................................
Epoch 895 Error= 215307 0 (1.09588e+06,959865) 
....................................
Epoch 896 Error= 215231 0 (1.07904e+06,956752) 
....................................
Epoch 897 Error= 215263 0 (1.08154e+06,957723) 
....................................
Epoch 898 Error= 215250 0 (1.09364e+06,961418) 
....................................
Epoch 899 Error= 215285 0 (1.08719e+06,965639) 
....................................
Epoch 900 Error= 215233 0 (1.08464e+06,966287) 
 counting_train_errors....................................

train1_NErrors= 63315/1.61991e+06 3.90854
Class01= 2310/1.55524e+06	0.14853
Class11= 61005/64672	94.3298

 counting_test_errors.........

test1_NErrors= 15415/393874 3.91369
Class01= 601/378176	0.158921
Class11= 14814/15698	94.3687

....................................
Epoch 901 Error= 215285 0 (1.09022e+06,961431) 
....................................
Epoch 902 Error= 215250 0 (1.09207e+06,955841) 
....................................
Epoch 903 Error= 215223 0 (1.09287e+06,958177) 
....................................
Epoch 904 Error= 215279 0 (1.09668e+06,960605) 
....................................
Epoch 905 Error= 215282 0 (1.07263e+06,960272) 
....................................
Epoch 906 Error= 215282 0 (1.08965e+06,957061) 
....................................
Epoch 907 Error= 215284 0 (1.06877e+06,974974) 
....................................
Epoch 908 Error= 215295 0 (1.06338e+06,959302) 
....................................
Epoch 909 Error= 215259 0 (1.08531e+06,973594) 
....................................
Epoch 910 Error= 215177 0 (1.08161e+06,972396) 
 counting_train_errors....................................

train1_NErrors= 63385/1.61991e+06 3.91286
Class01= 1980/1.55524e+06	0.127311
Class11= 61405/64672	94.9484

 counting_test_errors.........

test1_NErrors= 15440/393874 3.92004
Class01= 527/378176	0.139353
Class11= 14913/15698	94.9994

....................................
Epoch 911 Error= 215213 0 (1.07671e+06,958976) 
....................................
Epoch 912 Error= 215191 0 (1.07109e+06,968278) 
....................................
Epoch 913 Error= 215109 0 (1.07233e+06,972702) 
....................................
Epoch 914 Error= 215275 0 (1.0744e+06,964224) 
....................................
Epoch 915 Error= 215191 0 (1.07005e+06,976981) 
....................................
Epoch 916 Error= 215173 0 (1.06934e+06,958202) 
....................................
Epoch 917 Error= 215255 0 (1.07056e+06,966741) 
....................................
Epoch 918 Error= 215185 0 (1.06639e+06,971224) 
....................................
Epoch 919 Error= 215154 0 (1.06816e+06,955701) 
....................................
Epoch 920 Error= 215099 0 (1.07524e+06,968227) 
 counting_train_errors....................................

train1_NErrors= 63255/1.61991e+06 3.90484
Class01= 2539/1.55524e+06	0.163254
Class11= 60716/64672	93.883

 counting_test_errors.........

test1_NErrors= 15393/393874 3.9081
Class01= 648/378176	0.171349
Class11= 14745/15698	93.9292

....................................
Epoch 921 Error= 215101 0 (1.08758e+06,968638) 
....................................
Epoch 922 Error= 215202 0 (1.07299e+06,982493) 
....................................
Epoch 923 Error= 215196 0 (1.05092e+06,966680) 
....................................
Epoch 924 Error= 215193 0 (1.04156e+06,966694) 
....................................
Epoch 925 Error= 215227 0 (1.06141e+06,967911) 
....................................
Epoch 926 Error= 215163 0 (1.06827e+06,981291) 
....................................
Epoch 927 Error= 215181 0 (1.0755e+06,977830) 
....................................
Epoch 928 Error= 215157 0 (1.07026e+06,961927) 
....................................
Epoch 929 Error= 215132 0 (1.0584e+06,976010) 
....................................
Epoch 930 Error= 215200 0 (1.06589e+06,972802) 
 counting_train_errors....................................

train1_NErrors= 63301/1.61991e+06 3.90768
Class01= 2051/1.55524e+06	0.131877
Class11= 61250/64672	94.7087

 counting_test_errors.........

test1_NErrors= 15418/393874 3.91445
Class01= 548/378176	0.144906
Class11= 14870/15698	94.7254

....................................
Epoch 931 Error= 215186 0 (1.06392e+06,972762) 
....................................
Epoch 932 Error= 215128 0 (1.07226e+06,968407) 
....................................
Epoch 933 Error= 215169 0 (1.06246e+06,981146) 
....................................
Epoch 934 Error= 215079 0 (1.0507e+06,979679) 
....................................
Epoch 935 Error= 215143 0 (1.08014e+06,987726) 
....................................
Epoch 936 Error= 215125 0 (1.0681e+06,973290) 
....................................
Epoch 937 Error= 215088 0 (1.07534e+06,985524) 
....................................
Epoch 938 Error= 215120 0 (1.0588e+06,975352) 
....................................
Epoch 939 Error= 215153 0 (1.0697e+06,980491) 
....................................
Epoch 940 Error= 215092 0 (1.04911e+06,984528) 
 counting_train_errors....................................

train1_NErrors= 63362/1.61991e+06 3.91144
Class01= 1968/1.55524e+06	0.12654
Class11= 61394/64672	94.9313

 counting_test_errors.........

test1_NErrors= 15423/393874 3.91572
Class01= 531/378176	0.140411
Class11= 14892/15698	94.8656

....................................
Epoch 941 Error= 215123 0 (1.07231e+06,987954) 
....................................
Epoch 942 Error= 215154 0 (1.06006e+06,975589) 
....................................
Epoch 943 Error= 215123 0 (1.07149e+06,977013) 
....................................
Epoch 944 Error= 215123 0 (1.05888e+06,972791) 
....................................
Epoch 945 Error= 215110 0 (1.04701e+06,989795) 
....................................
Epoch 946 Error= 215078 0 (1.04949e+06,979001) 
....................................
Epoch 947 Error= 215078 0 (1.05067e+06,984114) 
....................................
Epoch 948 Error= 215139 0 (1.06939e+06,977557) 
....................................
Epoch 949 Error= 215112 0 (1.05067e+06,977805) 
....................................
Epoch 950 Error= 215025 0 (1.04059e+06,978202) 
 counting_train_errors....................................

train1_NErrors= 63305/1.61991e+06 3.90792
Class01= 2305/1.55524e+06	0.148208
Class11= 61000/64672	94.3221

 counting_test_errors.........

test1_NErrors= 15427/393874 3.91673
Class01= 611/378176	0.161565
Class11= 14816/15698	94.3814

....................................
Epoch 951 Error= 215111 0 (1.04808e+06,986795) 
....................................
Epoch 952 Error= 215006 0 (1.06382e+06,983373) 
....................................
Epoch 953 Error= 214987 0 (1.06172e+06,977376) 
....................................
Epoch 954 Error= 215058 0 (1.05093e+06,984362) 
....................................
Epoch 955 Error= 215073 0 (1.06147e+06,980084) 
....................................
Epoch 956 Error= 215109 0 (1.05941e+06,989754) 
....................................
Epoch 957 Error= 215002 0 (1.05567e+06,980748) 
....................................
Epoch 958 Error= 215065 0 (1.04376e+06,992490) 
....................................
Epoch 959 Error= 215061 0 (1.06723e+06,990427) 
....................................
Epoch 960 Error= 215030 0 (1.06396e+06,989127) 
 counting_train_errors....................................

train1_NErrors= 63315/1.61991e+06 3.90854
Class01= 2068/1.55524e+06	0.13297
Class11= 61247/64672	94.704

 counting_test_errors.........

test1_NErrors= 15419/393874 3.9147
Class01= 544/378176	0.143848
Class11= 14875/15698	94.7573

....................................
Epoch 961 Error= 215031 0 (1.04902e+06,992693) 
....................................
Epoch 962 Error= 215080 0 (1.0401e+06,978036) 
....................................
Epoch 963 Error= 215055 0 (1.06275e+06,989206) 
....................................
Epoch 964 Error= 215033 0 (1.04935e+06,983560) 
....................................
Epoch 965 Error= 215033 0 (1.04322e+06,983668) 
....................................
Epoch 966 Error= 215065 0 (1.04702e+06,989637) 
....................................
Epoch 967 Error= 215038 0 (1.04037e+06,984828) 
....................................
Epoch 968 Error= 214999 0 (1.04117e+06,995869) 
....................................
Epoch 969 Error= 215020 0 (1.05686e+06,981041) 
....................................
Epoch 970 Error= 214990 0 (1.06017e+06,1.00157e+06) 
 counting_train_errors....................................

train1_NErrors= 63317/1.61991e+06 3.90866
Class01= 3876/1.55524e+06	0.249222
Class11= 59441/64672	91.9115

 counting_test_errors.........

test1_NErrors= 15473/393874 3.92841
Class01= 1024/378176	0.270773
Class11= 14449/15698	92.0436

....................................
Epoch 971 Error= 215002 0 (1.03842e+06,993802) 
....................................
Epoch 972 Error= 215039 0 (1.04371e+06,985945) 
....................................
Epoch 973 Error= 214974 0 (1.0501e+06,990057) 
....................................
Epoch 974 Error= 215020 0 (1.0652e+06,986459) 
....................................
Epoch 975 Error= 215009 0 (1.043e+06,1.00099e+06) 
....................................
Epoch 976 Error= 214959 0 (1.0354e+06,991889) 
....................................
Epoch 977 Error= 214942 0 (1.04326e+06,991369) 
....................................
Epoch 978 Error= 214981 0 (1.04592e+06,997844) 
....................................
Epoch 979 Error= 214992 0 (1.05133e+06,989160) 
....................................
Epoch 980 Error= 214872 0 (1.03732e+06,997795) 
 counting_train_errors....................................

train1_NErrors= 63254/1.61991e+06 3.90478
Class01= 3012/1.55524e+06	0.193668
Class11= 60242/64672	93.15

 counting_test_errors.........

test1_NErrors= 15457/393874 3.92435
Class01= 806/378176	0.213128
Class11= 14651/15698	93.3304

....................................
Epoch 981 Error= 214924 0 (1.04137e+06,983251) 
....................................
Epoch 982 Error= 215040 0 (1.04055e+06,996039) 
....................................
Epoch 983 Error= 214975 0 (1.03305e+06,997978) 
....................................
Epoch 984 Error= 214974 0 (1.04043e+06,993749) 
....................................
Epoch 985 Error= 214979 0 (1.05751e+06,1.00286e+06) 
....................................
Epoch 986 Error= 215008 0 (1.03394e+06,997504) 
....................................
Epoch 987 Error= 214917 0 (1.04996e+06,1.00551e+06) 
....................................
Epoch 988 Error= 214964 0 (1.05493e+06,1.00326e+06) 
....................................
Epoch 989 Error= 215005 0 (1.02687e+06,982517) 
....................................
Epoch 990 Error= 214952 0 (1.04e+06,998171) 
 counting_train_errors....................................

train1_NErrors= 63224/1.61991e+06 3.90292
Class01= 2476/1.55524e+06	0.159204
Class11= 60748/64672	93.9325

 counting_test_errors.........

test1_NErrors= 15399/393874 3.90963
Class01= 655/378176	0.1732
Class11= 14744/15698	93.9228

....................................
Epoch 991 Error= 214902 0 (1.05793e+06,1.00299e+06) 
....................................
Epoch 992 Error= 214986 0 (1.04577e+06,1.0022e+06) 
....................................
Epoch 993 Error= 214920 0 (1.05103e+06,989971) 
....................................
Epoch 994 Error= 214949 0 (1.0477e+06,997855) 
....................................
Epoch 995 Error= 214866 0 (1.05241e+06,999980) 
....................................
Epoch 996 Error= 215006 0 (1.04314e+06,988932) 
....................................
Epoch 997 Error= 214963 0 (1.0394e+06,988211) 
....................................
Epoch 998 Error= 214927 0 (1.04326e+06,998258) 
....................................
Epoch 999 Error= 214867 0 (1.04851e+06,1.00184e+06) 
....................................
Epoch 1000 Error= 214885 0 (1.04376e+06,996643) 
 counting_train_errors....................................

train1_NErrors= 63236/1.61991e+06 3.90366
Class01= 2658/1.55524e+06	0.170906
Class11= 60578/64672	93.6696

 counting_test_errors.........

test1_NErrors= 15403/393874 3.91064
Class01= 699/378176	0.184835
Class11= 14704/15698	93.668

....................................
Epoch 1001 Error= 214946 0 (1.03073e+06,1.00382e+06) 
....................................
Epoch 1002 Error= 214910 0 (1.04209e+06,996329) 
....................................
Epoch 1003 Error= 214891 0 (1.03371e+06,999216) 
....................................
Epoch 1004 Error= 214829 0 (1.03621e+06,1.00599e+06) 
....................................
Epoch 1005 Error= 214863 0 (1.04848e+06,1.00644e+06) 
....................................
Epoch 1006 Error= 214797 0 (1.03383e+06,999416) 
....................................
Epoch 1007 Error= 214858 0 (1.03616e+06,989784) 
....................................
Epoch 1008 Error= 214931 0 (1.0494e+06,1.0017e+06) 
....................................
Epoch 1009 Error= 214877 0 (1.02535e+06,999232) 
....................................
Epoch 1010 Error= 214799 0 (1.04242e+06,994972) 
 counting_train_errors....................................

train1_NErrors= 63289/1.61991e+06 3.90694
Class01= 3092/1.55524e+06	0.198812
Class11= 60197/64672	93.0805

 counting_test_errors.........

test1_NErrors= 15465/393874 3.92638
Class01= 818/378176	0.216301
Class11= 14647/15698	93.3049

....................................
Epoch 1011 Error= 214874 0 (1.01767e+06,990124) 
....................................
Epoch 1012 Error= 214940 0 (1.03201e+06,996524) 
....................................
Epoch 1013 Error= 214859 0 (1.04769e+06,1.01595e+06) 
....................................
Epoch 1014 Error= 214889 0 (1.02886e+06,996133) 
....................................
Epoch 1015 Error= 214891 0 (1.0381e+06,1.00355e+06) 
....................................
Epoch 1016 Error= 214801 0 (1.01717e+06,1.00625e+06) 
....................................
Epoch 1017 Error= 214884 0 (1.03273e+06,1.00604e+06) 
....................................
Epoch 1018 Error= 214883 0 (1.02333e+06,1.01314e+06) 
....................................
Epoch 1019 Error= 214807 0 (1.04025e+06,1.00164e+06) 
....................................
Epoch 1020 Error= 214786 0 (1.03997e+06,1.0113e+06) 
 counting_train_errors....................................

train1_NErrors= 63247/1.61991e+06 3.90434
Class01= 2595/1.55524e+06	0.166855
Class11= 60652/64672	93.784

 counting_test_errors.........

test1_NErrors= 15438/393874 3.91953
Class01= 697/378176	0.184306
Class11= 14741/15698	93.9037

....................................
Epoch 1021 Error= 214834 0 (1.0375e+06,1.00416e+06) 
....................................
Epoch 1022 Error= 214780 0 (1.02373e+06,997652) 
....................................
Epoch 1023 Error= 214800 0 (1.01733e+06,1.02261e+06) 
....................................
Epoch 1024 Error= 214838 0 (1.03827e+06,992403) 
....................................
Epoch 1025 Error= 214765 0 (1.03237e+06,1.0058e+06) 
....................................
Epoch 1026 Error= 214819 0 (1.03005e+06,999742) 
....................................
Epoch 1027 Error= 214817 0 (1.01779e+06,1.02061e+06) 
....................................
Epoch 1028 Error= 214809 0 (1.02714e+06,1.01161e+06) 
....................................
Epoch 1029 Error= 214806 0 (1.02352e+06,1.00807e+06) 
....................................
Epoch 1030 Error= 214795 0 (1.02811e+06,1.0102e+06) 
 counting_train_errors....................................

train1_NErrors= 63377/1.61991e+06 3.91237
Class01= 1980/1.55524e+06	0.127311
Class11= 61397/64672	94.936

 counting_test_errors.........

test1_NErrors= 15406/393874 3.9114
Class01= 525/378176	0.138824
Class11= 14881/15698	94.7955

....................................
Epoch 1031 Error= 214816 0 (1.02177e+06,1.00648e+06) 
....................................
Epoch 1032 Error= 214844 0 (1.02616e+06,999525) 
....................................
Epoch 1033 Error= 214869 0 (1.00655e+06,1.01281e+06) 
....................................
Epoch 1034 Error= 214785 0 (1.02731e+06,1.01638e+06) 
....................................
Epoch 1035 Error= 214756 0 (1.01444e+06,996432) 
....................................
Epoch 1036 Error= 214854 0 (1.00888e+06,1.02113e+06) 
....................................
Epoch 1037 Error= 214779 0 (1.0084e+06,997888) 
....................................
Epoch 1038 Error= 214736 0 (1.01683e+06,1.02264e+06) 
....................................
Epoch 1039 Error= 214686 0 (1.0251e+06,1.01002e+06) 
....................................
Epoch 1040 Error= 214789 0 (1.01011e+06,1.01312e+06) 
 counting_train_errors....................................

train1_NErrors= 63246/1.61991e+06 3.90428
Class01= 2603/1.55524e+06	0.167369
Class11= 60643/64672	93.7701

 counting_test_errors.........

test1_NErrors= 15412/393874 3.91293
Class01= 687/378176	0.181661
Class11= 14725/15698	93.8018

....................................
Epoch 1041 Error= 214699 0 (1.02095e+06,1.02491e+06) 
....................................
Epoch 1042 Error= 214716 0 (1.03028e+06,1.00632e+06) 
....................................
Epoch 1043 Error= 214763 0 (998175,1.00037e+06) 
....................................
Epoch 1044 Error= 214718 0 (1.01937e+06,1.01686e+06) 
....................................
Epoch 1045 Error= 214777 0 (1.02593e+06,1.01677e+06) 
....................................
Epoch 1046 Error= 214729 0 (1.02366e+06,1.012e+06) 
....................................
Epoch 1047 Error= 214685 0 (1.01978e+06,1.01658e+06) 
....................................
Epoch 1048 Error= 214664 0 (1.00939e+06,1.01563e+06) 
....................................
Epoch 1049 Error= 214637 0 (1.01777e+06,1.026e+06) 
....................................
Epoch 1050 Error= 214704 0 (1.02828e+06,1.02275e+06) 
 counting_train_errors....................................

train1_NErrors= 63234/1.61991e+06 3.90354
Class01= 3378/1.55524e+06	0.217201
Class11= 59856/64672	92.5532

 counting_test_errors.........

test1_NErrors= 15459/393874 3.92486
Class01= 882/378176	0.233225
Class11= 14577/15698	92.859

....................................
Epoch 1051 Error= 214681 0 (1.01655e+06,1.01712e+06) 
....................................
Epoch 1052 Error= 214771 0 (1.01416e+06,1.0124e+06) 
....................................
Epoch 1053 Error= 214681 0 (1.01796e+06,1.00967e+06) 
....................................
Epoch 1054 Error= 214744 0 (1.01454e+06,1.00288e+06) 
....................................
Epoch 1055 Error= 214677 0 (1.01912e+06,1.00883e+06) 
....................................
Epoch 1056 Error= 214651 0 (1.01648e+06,1.01995e+06) 
....................................
Epoch 1057 Error= 214674 0 (1.01043e+06,1.00989e+06) 
....................................
Epoch 1058 Error= 214682 0 (1.02324e+06,1.03155e+06) 
....................................
Epoch 1059 Error= 214702 0 (1.01478e+06,1.01738e+06) 
....................................
Epoch 1060 Error= 214710 0 (1.00914e+06,1.01419e+06) 
 counting_train_errors....................................

train1_NErrors= 63286/1.61991e+06 3.90675
Class01= 2154/1.55524e+06	0.138499
Class11= 61132/64672	94.5262

 counting_test_errors.........

test1_NErrors= 15402/393874 3.91039
Class01= 565/378176	0.149401
Class11= 14837/15698	94.5152

....................................
Epoch 1061 Error= 214682 0 (1.01184e+06,1.00652e+06) 
....................................
Epoch 1062 Error= 214719 0 (1.00898e+06,1.02048e+06) 
....................................
Epoch 1063 Error= 214713 0 (1.00172e+06,1.0222e+06) 
....................................
Epoch 1064 Error= 214686 0 (1.016e+06,1.01616e+06) 
....................................
Epoch 1065 Error= 214666 0 (1.00067e+06,1.02362e+06) 
....................................
Epoch 1066 Error= 214715 0 (1.00794e+06,1.01064e+06) 
....................................
Epoch 1067 Error= 214679 0 (1.00253e+06,1.03156e+06) 
....................................
Epoch 1068 Error= 214561 0 (1.00057e+06,1.01612e+06) 
....................................
Epoch 1069 Error= 214598 0 (997401,1.02163e+06) 
....................................
Epoch 1070 Error= 214614 0 (994666,1.02335e+06) 
 counting_train_errors....................................

train1_NErrors= 63311/1.61991e+06 3.90829
Class01= 4108/1.55524e+06	0.264139
Class11= 59203/64672	91.5435

 counting_test_errors.........

test1_NErrors= 15516/393874 3.93933
Class01= 1095/378176	0.289548
Class11= 14421/15698	91.8652

....................................
Epoch 1071 Error= 214638 0 (1.00918e+06,1.02686e+06) 
....................................
Epoch 1072 Error= 214679 0 (1.00566e+06,1.02399e+06) 
....................................
Epoch 1073 Error= 214656 0 (989279,1.01162e+06) 
....................................
Epoch 1074 Error= 214583 0 (995562,1.01749e+06) 
....................................
Epoch 1075 Error= 214598 0 (998586,1.0216e+06) 
....................................
Epoch 1076 Error= 214604 0 (1.01448e+06,1.02214e+06) 
....................................
Epoch 1077 Error= 214613 0 (1.00933e+06,1.0239e+06) 
....................................
Epoch 1078 Error= 214584 0 (1.00142e+06,1.03072e+06) 
....................................
Epoch 1079 Error= 214578 0 (1.00873e+06,1.03367e+06) 
....................................
Epoch 1080 Error= 214579 0 (1.01066e+06,1.02048e+06) 
 counting_train_errors....................................

train1_NErrors= 63439/1.61991e+06 3.9162
Class01= 4447/1.55524e+06	0.285936
Class11= 58992/64672	91.2172

 counting_test_errors.........

test1_NErrors= 15583/393874 3.95634
Class01= 1189/378176	0.314404
Class11= 14394/15698	91.6932

....................................
Epoch 1081 Error= 214607 0 (1.00605e+06,1.02816e+06) 
....................................
Epoch 1082 Error= 214578 0 (989299,1.02332e+06) 
....................................
Epoch 1083 Error= 214595 0 (1.00734e+06,1.02998e+06) 
....................................
Epoch 1084 Error= 214567 0 (1.01254e+06,1.03204e+06) 
....................................
Epoch 1085 Error= 214595 0 (989759,1.01743e+06) 
....................................
Epoch 1086 Error= 214569 0 (983167,1.02037e+06) 
....................................
Epoch 1087 Error= 214623 0 (997629,1.02864e+06) 
....................................
Epoch 1088 Error= 214562 0 (996995,1.02812e+06) 
....................................
Epoch 1089 Error= 214638 0 (1.00468e+06,1.02156e+06) 
....................................
Epoch 1090 Error= 214630 0 (994279,1.01861e+06) 
 counting_train_errors....................................

train1_NErrors= 63225/1.61991e+06 3.90298
Class01= 3427/1.55524e+06	0.220352
Class11= 59798/64672	92.4635

 counting_test_errors.........

test1_NErrors= 15484/393874 3.93121
Class01= 912/378176	0.241158
Class11= 14572/15698	92.8271

....................................
Epoch 1091 Error= 214550 0 (996367,1.03042e+06) 
....................................
Epoch 1092 Error= 214522 0 (986446,1.02429e+06) 
....................................
Epoch 1093 Error= 214523 0 (1.00823e+06,1.02017e+06) 
....................................
Epoch 1094 Error= 214599 0 (993937,1.02974e+06) 
....................................
Epoch 1095 Error= 214700 0 (983479,1.0268e+06) 
....................................
Epoch 1096 Error= 214550 0 (990898,1.02623e+06) 
....................................
Epoch 1097 Error= 214585 0 (978377,1.02391e+06) 
....................................
Epoch 1098 Error= 214562 0 (997140,1.02873e+06) 
....................................
Epoch 1099 Error= 214618 0 (993411,1.02698e+06) 
....................................
Epoch 1100 Error= 214508 0 (980365,1.02373e+06) 
 counting_train_errors....................................

train1_NErrors= 63390/1.61991e+06 3.91317
Class01= 1635/1.55524e+06	0.105128
Class11= 61755/64672	95.4895

 counting_test_errors.........

test1_NErrors= 15412/393874 3.91293
Class01= 433/378176	0.114497
Class11= 14979/15698	95.4198

....................................
Epoch 1101 Error= 214563 0 (992863,1.03641e+06) 
....................................
Epoch 1102 Error= 214578 0 (994468,1.02192e+06) 
....................................
Epoch 1103 Error= 214568 0 (988792,1.03678e+06) 
....................................
Epoch 1104 Error= 214529 0 (1.00216e+06,1.01281e+06) 
....................................
Epoch 1105 Error= 214447 0 (990485,1.01918e+06) 
....................................
Epoch 1106 Error= 214464 0 (988525,1.02957e+06) 
....................................
Epoch 1107 Error= 214588 0 (982773,1.02155e+06) 
....................................
Epoch 1108 Error= 214591 0 (987429,1.02458e+06) 
....................................
Epoch 1109 Error= 214549 0 (999944,1.02314e+06) 
....................................
Epoch 1110 Error= 214577 0 (989670,1.02613e+06) 
 counting_train_errors....................................

train1_NErrors= 63261/1.61991e+06 3.90521
Class01= 3667/1.55524e+06	0.235783
Class11= 59594/64672	92.1481

 counting_test_errors.........

test1_NErrors= 15485/393874 3.93146
Class01= 964/378176	0.254908
Class11= 14521/15698	92.5022

....................................
Epoch 1111 Error= 214442 0 (985899,1.03201e+06) 
....................................
Epoch 1112 Error= 214466 0 (987767,1.03251e+06) 
....................................
Epoch 1113 Error= 214487 0 (997037,1.03866e+06) 
....................................
Epoch 1114 Error= 214513 0 (988540,1.03263e+06) 
....................................
Epoch 1115 Error= 214566 0 (972546,1.02616e+06) 
....................................
Epoch 1116 Error= 214595 0 (998414,1.02937e+06) 
....................................
Epoch 1117 Error= 214426 0 (978153,1.02181e+06) 
....................................
Epoch 1118 Error= 214528 0 (988005,1.04131e+06) 
....................................
Epoch 1119 Error= 214463 0 (972403,1.02891e+06) 
....................................
Epoch 1120 Error= 214471 0 (982772,1.02033e+06) 
 counting_train_errors....................................

train1_NErrors= 63241/1.61991e+06 3.90397
Class01= 3330/1.55524e+06	0.214115
Class11= 59911/64672	92.6382

 counting_test_errors.........

test1_NErrors= 15463/393874 3.92587
Class01= 893/378176	0.236133
Class11= 14570/15698	92.8144

....................................
Epoch 1121 Error= 214495 0 (976052,1.03583e+06) 
....................................
Epoch 1122 Error= 214501 0 (988779,1.01768e+06) 
....................................
Epoch 1123 Error= 214535 0 (980090,1.03875e+06) 
....................................
Epoch 1124 Error= 214528 0 (985804,1.02958e+06) 
....................................
Epoch 1125 Error= 214452 0 (979678,1.01954e+06) 
....................................
Epoch 1126 Error= 214505 0 (983888,1.03571e+06) 
....................................
Epoch 1127 Error= 214424 0 (982601,1.02125e+06) 
....................................
Epoch 1128 Error= 214465 0 (980513,1.02422e+06) 
....................................
Epoch 1129 Error= 214460 0 (981695,1.0287e+06) 
....................................
Epoch 1130 Error= 214450 0 (987726,1.02472e+06) 
 counting_train_errors....................................

train1_NErrors= 63305/1.61991e+06 3.90792
Class01= 2081/1.55524e+06	0.133806
Class11= 61224/64672	94.6685

 counting_test_errors.........

test1_NErrors= 15442/393874 3.92054
Class01= 567/378176	0.14993
Class11= 14875/15698	94.7573

....................................
Epoch 1131 Error= 214456 0 (990451,1.03558e+06) 
....................................
Epoch 1132 Error= 214497 0 (966185,1.03422e+06) 
....................................
Epoch 1133 Error= 214482 0 (978125,1.04076e+06) 
....................................
Epoch 1134 Error= 214460 0 (972016,1.03286e+06) 
....................................
Epoch 1135 Error= 214443 0 (987716,1.03109e+06) 
....................................
Epoch 1136 Error= 214377 0 (980213,1.02528e+06) 
....................................
Epoch 1137 Error= 214459 0 (972652,1.02916e+06) 
....................................
Epoch 1138 Error= 214419 0 (972119,1.03198e+06) 
....................................
Epoch 1139 Error= 214445 0 (980815,1.03123e+06) 
....................................
Epoch 1140 Error= 214286 0 (985886,1.0215e+06) 
 counting_train_errors....................................

train1_NErrors= 63245/1.61991e+06 3.90422
Class01= 3139/1.55524e+06	0.201834
Class11= 60106/64672	92.9398

 counting_test_errors.........

test1_NErrors= 15440/393874 3.92004
Class01= 834/378176	0.220532
Class11= 14606/15698	93.0437

....................................
Epoch 1141 Error= 214407 0 (969816,1.0399e+06) 
....................................
Epoch 1142 Error= 214352 0 (975295,1.03506e+06) 
....................................
Epoch 1143 Error= 214392 0 (968194,1.01792e+06) 
....................................
Epoch 1144 Error= 214465 0 (969858,1.02211e+06) 
....................................
Epoch 1145 Error= 214432 0 (987280,1.0336e+06) 
....................................
Epoch 1146 Error= 214448 0 (960955,1.02529e+06) 
....................................
Epoch 1147 Error= 214373 0 (963151,1.02284e+06) 
....................................
Epoch 1148 Error= 214463 0 (962135,1.02699e+06) 
....................................
Epoch 1149 Error= 214425 0 (968236,1.0295e+06) 
....................................
Epoch 1150 Error= 214352 0 (967743,1.02784e+06) 
 counting_train_errors....................................

train1_NErrors= 63258/1.61991e+06 3.90502
Class01= 2442/1.55524e+06	0.157017
Class11= 60816/64672	94.0376

 counting_test_errors.........

test1_NErrors= 15405/393874 3.91115
Class01= 639/378176	0.168969
Class11= 14766/15698	94.0629

....................................
Epoch 1151 Error= 214453 0 (968173,1.03419e+06) 
....................................
Epoch 1152 Error= 214366 0 (959938,1.02796e+06) 
....................................
Epoch 1153 Error= 214349 0 (965459,1.03727e+06) 
....................................
Epoch 1154 Error= 214471 0 (968643,1.03935e+06) 
....................................
Epoch 1155 Error= 214450 0 (947718,1.03268e+06) 
....................................
Epoch 1156 Error= 214393 0 (986353,1.04117e+06) 
....................................
Epoch 1157 Error= 214438 0 (970987,1.01988e+06) 
....................................
Epoch 1158 Error= 214394 0 (964532,1.03277e+06) 
....................................
Epoch 1159 Error= 214429 0 (958934,1.0279e+06) 
....................................
Epoch 1160 Error= 214491 0 (971031,1.02327e+06) 
 counting_train_errors....................................

train1_NErrors= 63324/1.61991e+06 3.9091
Class01= 4297/1.55524e+06	0.276291
Class11= 59027/64672	91.2713

 counting_test_errors.........

test1_NErrors= 15517/393874 3.93958
Class01= 1120/378176	0.296158
Class11= 14397/15698	91.7123

....................................
Epoch 1161 Error= 214298 0 (968729,1.03266e+06) 
....................................
Epoch 1162 Error= 214347 0 (961223,1.03583e+06) 
....................................
Epoch 1163 Error= 214425 0 (965184,1.03301e+06) 
....................................
Epoch 1164 Error= 214370 0 (965683,1.02811e+06) 
....................................
Epoch 1165 Error= 214381 0 (967958,1.02326e+06) 
....................................
Epoch 1166 Error= 214431 0 (962665,1.0362e+06) 
....................................
Epoch 1167 Error= 214337 0 (965643,1.04667e+06) 
....................................
Epoch 1168 Error= 214328 0 (980471,1.03666e+06) 
....................................
Epoch 1169 Error= 214377 0 (951643,1.02544e+06) 
....................................
Epoch 1170 Error= 214362 0 (950871,1.02743e+06) 
 counting_train_errors....................................

train1_NErrors= 63267/1.61991e+06 3.90558
Class01= 2811/1.55524e+06	0.180744
Class11= 60456/64672	93.481

 counting_test_errors.........

test1_NErrors= 15447/393874 3.92181
Class01= 746/378176	0.197263
Class11= 14701/15698	93.6489

....................................
Epoch 1171 Error= 214368 0 (976955,1.03507e+06) 
....................................
Epoch 1172 Error= 214245 0 (973049,1.03081e+06) 
....................................
Epoch 1173 Error= 214384 0 (958505,1.02751e+06) 
....................................
Epoch 1174 Error= 214356 0 (965928,1.02952e+06) 
....................................
Epoch 1175 Error= 214328 0 (946347,1.03054e+06) 
....................................
Epoch 1176 Error= 214320 0 (956521,1.02425e+06) 
....................................
Epoch 1177 Error= 214269 0 (975223,1.03087e+06) 
....................................
Epoch 1178 Error= 214285 0 (960668,1.04281e+06) 
....................................
Epoch 1179 Error= 214317 0 (969588,1.03031e+06) 
....................................
Epoch 1180 Error= 214276 0 (973348,1.0331e+06) 
 counting_train_errors....................................

train1_NErrors= 63265/1.61991e+06 3.90545
Class01= 3774/1.55524e+06	0.242663
Class11= 59491/64672	91.9888

 counting_test_errors.........

test1_NErrors= 15469/393874 3.9274
Class01= 989/378176	0.261518
Class11= 14480/15698	92.241

....................................
Epoch 1181 Error= 214388 0 (953365,1.03296e+06) 
....................................
Epoch 1182 Error= 214267 0 (957407,1.03133e+06) 
....................................
Epoch 1183 Error= 214433 0 (961058,1.03572e+06) 
....................................
Epoch 1184 Error= 214297 0 (958956,1.02108e+06) 
....................................
Epoch 1185 Error= 214327 0 (953047,1.02606e+06) 
....................................
Epoch 1186 Error= 214370 0 (957980,1.03272e+06) 
....................................
Epoch 1187 Error= 214309 0 (956361,1.02445e+06) 
....................................
Epoch 1188 Error= 214282 0 (943568,1.03468e+06) 
....................................
Epoch 1189 Error= 214313 0 (948218,1.03899e+06) 
....................................
Epoch 1190 Error= 214251 0 (950989,1.02644e+06) 
 counting_train_errors....................................

train1_NErrors= 63353/1.61991e+06 3.91089
Class01= 1840/1.55524e+06	0.11831
Class11= 61513/64672	95.1154

 counting_test_errors.........

test1_NErrors= 15432/393874 3.918
Class01= 493/378176	0.130363
Class11= 14939/15698	95.165

....................................
Epoch 1191 Error= 214308 0 (965823,1.03702e+06) 
....................................
Epoch 1192 Error= 214334 0 (940414,1.03535e+06) 
....................................
Epoch 1193 Error= 214285 0 (951077,1.02328e+06) 
....................................
Epoch 1194 Error= 214365 0 (951478,1.03302e+06) 
....................................
Epoch 1195 Error= 214308 0 (946106,1.03159e+06) 
....................................
Epoch 1196 Error= 214269 0 (962577,1.039e+06) 
....................................
Epoch 1197 Error= 214201 0 (959331,1.02608e+06) 
....................................
Epoch 1198 Error= 214278 0 (956861,1.01333e+06) 
....................................
Epoch 1199 Error= 214276 0 (954865,1.04067e+06) 
....................................
Epoch 1200 Error= 214187 0 (955944,1.03507e+06) 
 counting_train_errors....................................

train1_NErrors= 63207/1.61991e+06 3.90187
Class01= 1985/1.55524e+06	0.127633
Class11= 61222/64672	94.6654

 counting_test_errors.........

test1_NErrors= 15422/393874 3.91547
Class01= 555/378176	0.146757
Class11= 14867/15698	94.7063

....................................
Epoch 1201 Error= 214307 0 (945983,1.03399e+06) 
....................................
Epoch 1202 Error= 214282 0 (952545,1.02379e+06) 
....................................
Epoch 1203 Error= 214257 0 (948888,1.02761e+06) 
....................................
Epoch 1204 Error= 214214 0 (954724,1.03019e+06) 
....................................
Epoch 1205 Error= 214206 0 (965240,1.03919e+06) 
....................................
Epoch 1206 Error= 214212 0 (959046,1.05445e+06) 
....................................
Epoch 1207 Error= 214248 0 (952244,1.03231e+06) 
....................................
Epoch 1208 Error= 214209 0 (956176,1.04176e+06) 
....................................
Epoch 1209 Error= 214262 0 (955144,1.03484e+06) 
....................................
Epoch 1210 Error= 214361 0 (948831,1.03633e+06) 
 counting_train_errors....................................

train1_NErrors= 63240/1.61991e+06 3.90391
Class01= 2435/1.55524e+06	0.156567
Class11= 60805/64672	94.0206

 counting_test_errors.........

test1_NErrors= 15418/393874 3.91445
Class01= 660/378176	0.174522
Class11= 14758/15698	94.012

....................................
Epoch 1211 Error= 214225 0 (950829,1.02629e+06) 
....................................
Epoch 1212 Error= 214233 0 (944643,1.02751e+06) 
....................................
Epoch 1213 Error= 214288 0 (957463,1.04139e+06) 
....................................
Epoch 1214 Error= 214213 0 (949990,1.03109e+06) 
....................................
Epoch 1215 Error= 214230 0 (944655,1.03625e+06) 
....................................
Epoch 1216 Error= 214168 0 (951716,1.04489e+06) 
....................................
Epoch 1217 Error= 214193 0 (952588,1.04403e+06) 
....................................
Epoch 1218 Error= 214154 0 (947838,1.03487e+06) 
....................................
Epoch 1219 Error= 214288 0 (959387,1.03716e+06) 
....................................
Epoch 1220 Error= 214216 0 (947992,1.03402e+06) 
 counting_train_errors....................................

train1_NErrors= 63291/1.61991e+06 3.90706
Class01= 2052/1.55524e+06	0.131941
Class11= 61239/64672	94.6917

 counting_test_errors.........

test1_NErrors= 15435/393874 3.91877
Class01= 567/378176	0.14993
Class11= 14868/15698	94.7127

....................................
Epoch 1221 Error= 214200 0 (956570,1.04602e+06) 
....................................
Epoch 1222 Error= 214254 0 (938409,1.0431e+06) 
....................................
Epoch 1223 Error= 214215 0 (953851,1.0401e+06) 
....................................
Epoch 1224 Error= 214270 0 (937929,1.02632e+06) 
....................................
Epoch 1225 Error= 214204 0 (952144,1.03767e+06) 
....................................
Epoch 1226 Error= 214192 0 (946880,1.03874e+06) 
....................................
Epoch 1227 Error= 214183 0 (954331,1.03649e+06) 
....................................
Epoch 1228 Error= 214203 0 (949301,1.03633e+06) 
....................................
Epoch 1229 Error= 214206 0 (960836,1.04535e+06) 
....................................
Epoch 1230 Error= 214223 0 (940155,1.03988e+06) 
 counting_train_errors....................................

train1_NErrors= 63189/1.61991e+06 3.90076
Class01= 3043/1.55524e+06	0.195661
Class11= 60146/64672	93.0016

 counting_test_errors.........

test1_NErrors= 15467/393874 3.92689
Class01= 830/378176	0.219475
Class11= 14637/15698	93.2412

....................................
Epoch 1231 Error= 214194 0 (943995,1.0251e+06) 
....................................
Epoch 1232 Error= 214123 0 (937973,1.04416e+06) 
....................................
Epoch 1233 Error= 214182 0 (953848,1.04198e+06) 
....................................
Epoch 1234 Error= 214100 0 (961029,1.0393e+06) 
....................................
Epoch 1235 Error= 214182 0 (945175,1.03551e+06) 
....................................
Epoch 1236 Error= 214194 0 (934322,1.03552e+06) 
....................................
Epoch 1237 Error= 214200 0 (951704,1.0348e+06) 
....................................
Epoch 1238 Error= 214212 0 (943458,1.04013e+06) 
....................................
Epoch 1239 Error= 214143 0 (944432,1.02686e+06) 
....................................
Epoch 1240 Error= 214155 0 (936869,1.03339e+06) 
 counting_train_errors....................................

train1_NErrors= 63215/1.61991e+06 3.90237
Class01= 2437/1.55524e+06	0.156696
Class11= 60778/64672	93.9788

 counting_test_errors.........

test1_NErrors= 15428/393874 3.91699
Class01= 653/378176	0.172671
Class11= 14775/15698	94.1203

....................................
Epoch 1241 Error= 214215 0 (938727,1.04232e+06) 
....................................
Epoch 1242 Error= 214212 0 (941262,1.02848e+06) 
....................................
Epoch 1243 Error= 214153 0 (951997,1.04314e+06) 
....................................
Epoch 1244 Error= 214106 0 (938752,1.02925e+06) 
....................................
Epoch 1245 Error= 214172 0 (929066,1.02763e+06) 
....................................
Epoch 1246 Error= 214178 0 (944821,1.03289e+06) 
....................................
Epoch 1247 Error= 214233 0 (936319,1.02532e+06) 
....................................
Epoch 1248 Error= 214156 0 (934377,1.03852e+06) 
....................................
Epoch 1249 Error= 214108 0 (933849,1.0421e+06) 
....................................
Epoch 1250 Error= 214178 0 (948206,1.04429e+06) 
 counting_train_errors....................................

train1_NErrors= 63248/1.61991e+06 3.9044
Class01= 3189/1.55524e+06	0.205048
Class11= 60059/64672	92.8671

 counting_test_errors.........

test1_NErrors= 15443/393874 3.9208
Class01= 846/378176	0.223705
Class11= 14597/15698	92.9864

....................................
Epoch 1251 Error= 214086 0 (945166,1.03894e+06) 
....................................
Epoch 1252 Error= 214162 0 (940750,1.04971e+06) 
....................................
Epoch 1253 Error= 214143 0 (935995,1.03035e+06) 
....................................
Epoch 1254 Error= 214107 0 (945515,1.03822e+06) 
....................................
Epoch 1255 Error= 214124 0 (953204,1.04958e+06) 
....................................
Epoch 1256 Error= 214176 0 (940515,1.02962e+06) 
....................................
Epoch 1257 Error= 214139 0 (953728,1.03902e+06) 
....................................
Epoch 1258 Error= 214192 0 (935106,1.04159e+06) 
....................................
Epoch 1259 Error= 214083 0 (944316,1.03303e+06) 
....................................
Epoch 1260 Error= 214110 0 (941443,1.04384e+06) 
 counting_train_errors....................................

train1_NErrors= 63277/1.61991e+06 3.9062
Class01= 2785/1.55524e+06	0.179072
Class11= 60492/64672	93.5366

 counting_test_errors.........

test1_NErrors= 15438/393874 3.91953
Class01= 740/378176	0.195676
Class11= 14698/15698	93.6298

....................................
Epoch 1261 Error= 214131 0 (930060,1.02254e+06) 
....................................
Epoch 1262 Error= 214165 0 (936127,1.02776e+06) 
....................................
Epoch 1263 Error= 214119 0 (941133,1.02726e+06) 
....................................
Epoch 1264 Error= 214139 0 (932774,1.03779e+06) 
....................................
Epoch 1265 Error= 214103 0 (937288,1.03697e+06) 
....................................
Epoch 1266 Error= 214111 0 (940185,1.02446e+06) 
....................................
Epoch 1267 Error= 214034 0 (935001,1.04993e+06) 
....................................
Epoch 1268 Error= 214069 0 (944193,1.03656e+06) 
....................................
Epoch 1269 Error= 214094 0 (947199,1.04465e+06) 
....................................
Epoch 1270 Error= 214097 0 (954931,1.04429e+06) 
 counting_train_errors....................................

train1_NErrors= 63276/1.61991e+06 3.90613
Class01= 2622/1.55524e+06	0.168591
Class11= 60654/64672	93.7871

 counting_test_errors.........

test1_NErrors= 15445/393874 3.9213
Class01= 707/378176	0.18695
Class11= 14738/15698	93.8846

....................................
Epoch 1271 Error= 214124 0 (928525,1.0334e+06) 
....................................
Epoch 1272 Error= 214043 0 (929861,1.03374e+06) 
....................................
Epoch 1273 Error= 214072 0 (939532,1.04024e+06) 
....................................
Epoch 1274 Error= 214186 0 (940931,1.02818e+06) 
....................................
Epoch 1275 Error= 214081 0 (939958,1.0237e+06) 
....................................
Epoch 1276 Error= 214041 0 (937079,1.04391e+06) 
....................................
Epoch 1277 Error= 214091 0 (942096,1.0419e+06) 
....................................
Epoch 1278 Error= 214047 0 (942540,1.04392e+06) 
....................................
Epoch 1279 Error= 214064 0 (937871,1.02406e+06) 
....................................
Epoch 1280 Error= 214115 0 (951914,1.0457e+06) 
 counting_train_errors....................................

train1_NErrors= 63327/1.61991e+06 3.90928
Class01= 1673/1.55524e+06	0.107572
Class11= 61654/64672	95.3334

 counting_test_errors.........

test1_NErrors= 15423/393874 3.91572
Class01= 466/378176	0.123223
Class11= 14957/15698	95.2797

....................................
Epoch 1281 Error= 214054 0 (940150,1.02154e+06) 
....................................
Epoch 1282 Error= 214075 0 (932741,1.03088e+06) 
....................................
Epoch 1283 Error= 214017 0 (931232,1.03904e+06) 
....................................
Epoch 1284 Error= 214059 0 (946781,1.03128e+06) 
....................................
Epoch 1285 Error= 214089 0 (945557,1.03045e+06) 
....................................
Epoch 1286 Error= 214001 0 (945347,1.02219e+06) 
....................................
Epoch 1287 Error= 214017 0 (937151,1.03844e+06) 
....................................
Epoch 1288 Error= 214068 0 (933588,1.04427e+06) 
....................................
Epoch 1289 Error= 214048 0 (919267,1.03923e+06) 
....................................
Epoch 1290 Error= 214099 0 (938515,1.04143e+06) 
 counting_train_errors....................................

train1_NErrors= 63179/1.61991e+06 3.90015
Class01= 2114/1.55524e+06	0.135927
Class11= 61065/64672	94.4226

 counting_test_errors.........

test1_NErrors= 15418/393874 3.91445
Class01= 585/378176	0.15469
Class11= 14833/15698	94.4897

....................................
Epoch 1291 Error= 214063 0 (925735,1.03799e+06) 
....................................
Epoch 1292 Error= 214024 0 (942558,1.03493e+06) 
....................................
Epoch 1293 Error= 214006 0 (938868,1.03849e+06) 
....................................
Epoch 1294 Error= 214066 0 (946253,1.03954e+06) 
....................................
Epoch 1295 Error= 214053 0 (915109,1.03345e+06) 
....................................
Epoch 1296 Error= 214075 0 (924818,1.03554e+06) 
....................................
Epoch 1297 Error= 214004 0 (933468,1.03419e+06) 
....................................
Epoch 1298 Error= 214042 0 (934885,1.04687e+06) 
....................................
Epoch 1299 Error= 214073 0 (924881,1.04132e+06) 
....................................
Epoch 1300 Error= 214041 0 (926461,1.03716e+06) 
 counting_train_errors....................................

train1_NErrors= 63185/1.61991e+06 3.90052
Class01= 2776/1.55524e+06	0.178493
Class11= 60409/64672	93.4083

 counting_test_errors.........

test1_NErrors= 15403/393874 3.91064
Class01= 721/378176	0.190652
Class11= 14682/15698	93.5278

....................................
Epoch 1301 Error= 214057 0 (936286,1.03937e+06) 
....................................
Epoch 1302 Error= 214020 0 (934286,1.03176e+06) 
....................................
Epoch 1303 Error= 214029 0 (926297,1.03177e+06) 
....................................
Epoch 1304 Error= 214037 0 (930676,1.04711e+06) 
....................................
Epoch 1305 Error= 213967 0 (932873,1.03042e+06) 
....................................
Epoch 1306 Error= 214018 0 (921350,1.03663e+06) 
....................................
Epoch 1307 Error= 214016 0 (924236,1.03876e+06) 
....................................
Epoch 1308 Error= 213992 0 (934290,1.05082e+06) 
....................................
Epoch 1309 Error= 213987 0 (915817,1.03634e+06) 
....................................
Epoch 1310 Error= 214000 0 (925676,1.03644e+06) 
 counting_train_errors....................................

train1_NErrors= 63449/1.61991e+06 3.91681
Class01= 4544/1.55524e+06	0.292173
Class11= 58905/64672	91.0827

 counting_test_errors.........

test1_NErrors= 15555/393874 3.94923
Class01= 1199/378176	0.317048
Class11= 14356/15698	91.4511

....................................
Epoch 1311 Error= 214031 0 (930312,1.04389e+06) 
....................................
Epoch 1312 Error= 214061 0 (930062,1.03867e+06) 
....................................
Epoch 1313 Error= 214039 0 (916053,1.02781e+06) 
....................................
Epoch 1314 Error= 213994 0 (929264,1.05457e+06) 
....................................
Epoch 1315 Error= 214006 0 (911557,1.03369e+06) 
....................................
Epoch 1316 Error= 213996 0 (928979,1.05341e+06) 
....................................
Epoch 1317 Error= 213927 0 (945940,1.04611e+06) 
....................................
Epoch 1318 Error= 214001 0 (906645,1.03347e+06) 
....................................
Epoch 1319 Error= 213971 0 (924398,1.03971e+06) 
....................................
Epoch 1320 Error= 213994 0 (932647,1.04257e+06) 
 counting_train_errors....................................

train1_NErrors= 63221/1.61991e+06 3.90274
Class01= 2937/1.55524e+06	0.188845
Class11= 60284/64672	93.215

 counting_test_errors.........

test1_NErrors= 15467/393874 3.92689
Class01= 789/378176	0.208633
Class11= 14678/15698	93.5024

....................................
Epoch 1321 Error= 214003 0 (912358,1.03513e+06) 
....................................
Epoch 1322 Error= 214035 0 (921883,1.04248e+06) 
....................................
Epoch 1323 Error= 214027 0 (920703,1.03539e+06) 
....................................
Epoch 1324 Error= 213935 0 (933281,1.04392e+06) 
....................................
Epoch 1325 Error= 213959 0 (906389,1.04182e+06) 
....................................
Epoch 1326 Error= 213927 0 (925229,1.03732e+06) 
....................................
Epoch 1327 Error= 213958 0 (923879,1.04185e+06) 
....................................
Epoch 1328 Error= 213940 0 (927068,1.05422e+06) 
....................................
Epoch 1329 Error= 214015 0 (914852,1.04274e+06) 
....................................
Epoch 1330 Error= 213980 0 (922933,1.04733e+06) 
 counting_train_errors....................................

train1_NErrors= 63281/1.61991e+06 3.90644
Class01= 3638/1.55524e+06	0.233919
Class11= 59643/64672	92.2238

 counting_test_errors.........

test1_NErrors= 15473/393874 3.92841
Class01= 966/378176	0.255437
Class11= 14507/15698	92.413

....................................
Epoch 1331 Error= 214004 0 (914787,1.03443e+06) 
....................................
Epoch 1332 Error= 213953 0 (921823,1.03319e+06) 
....................................
Epoch 1333 Error= 213946 0 (909156,1.03883e+06) 
....................................
Epoch 1334 Error= 213947 0 (933656,1.0338e+06) 
....................................
Epoch 1335 Error= 213978 0 (922285,1.03373e+06) 
....................................
Epoch 1336 Error= 213941 0 (918742,1.05189e+06) 
....................................
Epoch 1337 Error= 213992 0 (920596,1.04192e+06) 
....................................
Epoch 1338 Error= 213949 0 (914112,1.04618e+06) 
....................................
Epoch 1339 Error= 214009 0 (916311,1.04064e+06) 
....................................
Epoch 1340 Error= 213878 0 (926011,1.02996e+06) 
 counting_train_errors....................................

train1_NErrors= 63215/1.61991e+06 3.90237
Class01= 2699/1.55524e+06	0.173542
Class11= 60516/64672	93.5737

 counting_test_errors.........

test1_NErrors= 15437/393874 3.91927
Class01= 727/378176	0.192239
Class11= 14710/15698	93.7062

....................................
Epoch 1341 Error= 214006 0 (930072,1.04725e+06) 
....................................
Epoch 1342 Error= 213896 0 (928996,1.04075e+06) 
....................................
Epoch 1343 Error= 213880 0 (917353,1.04486e+06) 
....................................
Epoch 1344 Error= 213924 0 (916516,1.04671e+06) 
....................................
Epoch 1345 Error= 213887 0 (925933,1.05183e+06) 
....................................
Epoch 1346 Error= 213920 0 (923432,1.05019e+06) 
....................................
Epoch 1347 Error= 213928 0 (919060,1.04697e+06) 
....................................
Epoch 1348 Error= 213889 0 (927439,1.04295e+06) 
....................................
Epoch 1349 Error= 213855 0 (929000,1.04502e+06) 
....................................
Epoch 1350 Error= 213971 0 (925858,1.0516e+06) 
 counting_train_errors....................................

train1_NErrors= 63113/1.61991e+06 3.89607
Class01= 3053/1.55524e+06	0.196304
Class11= 60060/64672	92.8686

 counting_test_errors.........

test1_NErrors= 15444/393874 3.92105
Class01= 826/378176	0.218417
Class11= 14618/15698	93.1201

....................................
Epoch 1351 Error= 213920 0 (909516,1.04426e+06) 
....................................
Epoch 1352 Error= 213960 0 (922780,1.04694e+06) 
....................................
Epoch 1353 Error= 213825 0 (927403,1.05601e+06) 
....................................
Epoch 1354 Error= 213887 0 (919038,1.0385e+06) 
....................................
Epoch 1355 Error= 213980 0 (925203,1.04447e+06) 
....................................
Epoch 1356 Error= 213870 0 (917608,1.04816e+06) 
....................................
Epoch 1357 Error= 213888 0 (924884,1.05406e+06) 
....................................
Epoch 1358 Error= 213938 0 (922517,1.04804e+06) 
....................................
Epoch 1359 Error= 213930 0 (921689,1.0456e+06) 
....................................
Epoch 1360 Error= 213853 0 (920858,1.03985e+06) 
 counting_train_errors....................................

train1_NErrors= 63246/1.61991e+06 3.90428
Class01= 2898/1.55524e+06	0.186338
Class11= 60348/64672	93.314

 counting_test_errors.........

test1_NErrors= 15450/393874 3.92257
Class01= 768/378176	0.20308
Class11= 14682/15698	93.5278

....................................
Epoch 1361 Error= 213811 0 (914087,1.0485e+06) 
....................................
Epoch 1362 Error= 213894 0 (934380,1.041e+06) 
....................................
Epoch 1363 Error= 213837 0 (918088,1.03815e+06) 
....................................
Epoch 1364 Error= 213836 0 (921872,1.03199e+06) 
....................................
Epoch 1365 Error= 213891 0 (916221,1.03568e+06) 
....................................
Epoch 1366 Error= 213881 0 (919288,1.03919e+06) 
....................................
Epoch 1367 Error= 213896 0 (927863,1.04212e+06) 
....................................
Epoch 1368 Error= 213834 0 (922053,1.03663e+06) 
....................................
Epoch 1369 Error= 213841 0 (919363,1.0519e+06) 
....................................
Epoch 1370 Error= 213784 0 (922592,1.04341e+06) 
 counting_train_errors....................................

train1_NErrors= 63172/1.61991e+06 3.89971
Class01= 2122/1.55524e+06	0.136442
Class11= 61050/64672	94.3994

 counting_test_errors.........

test1_NErrors= 15422/393874 3.91547
Class01= 576/378176	0.15231
Class11= 14846/15698	94.5726

....................................
Epoch 1371 Error= 213873 0 (925679,1.05909e+06) 
....................................
Epoch 1372 Error= 213863 0 (933916,1.03918e+06) 
....................................
Epoch 1373 Error= 213785 0 (914763,1.04386e+06) 
....................................
Epoch 1374 Error= 213857 0 (932022,1.04014e+06) 
....................................
Epoch 1375 Error= 213832 0 (914887,1.04114e+06) 
....................................
Epoch 1376 Error= 213892 0 (924418,1.0526e+06) 
....................................
Epoch 1377 Error= 213853 0 (916948,1.05306e+06) 
....................................
Epoch 1378 Error= 213779 0 (920205,1.04005e+06) 
....................................
Epoch 1379 Error= 213867 0 (923842,1.05367e+06) 
....................................
Epoch 1380 Error= 213813 0 (911933,1.04539e+06) 
 counting_train_errors....................................

train1_NErrors= 63400/1.61991e+06 3.91379
Class01= 4936/1.55524e+06	0.317378
Class11= 58464/64672	90.4008

 counting_test_errors.........

test1_NErrors= 15588/393874 3.95761
Class01= 1339/378176	0.354068
Class11= 14249/15698	90.7695

....................................
Epoch 1381 Error= 213887 0 (921676,1.05174e+06) 
....................................
Epoch 1382 Error= 213820 0 (907072,1.03423e+06) 
....................................
Epoch 1383 Error= 213786 0 (928086,1.0491e+06) 
....................................
Epoch 1384 Error= 213882 0 (923091,1.03518e+06) 
....................................
Epoch 1385 Error= 213798 0 (919306,1.05012e+06) 
....................................
Epoch 1386 Error= 213800 0 (908713,1.04813e+06) 
....................................
Epoch 1387 Error= 213808 0 (919768,1.06027e+06) 
....................................
Epoch 1388 Error= 213849 0 (928942,1.04646e+06) 
....................................
Epoch 1389 Error= 213814 0 (917520,1.04282e+06) 
....................................
Epoch 1390 Error= 213848 0 (925156,1.04588e+06) 
 counting_train_errors....................................

train1_NErrors= 63228/1.61991e+06 3.90317
Class01= 3015/1.55524e+06	0.193861
Class11= 60213/64672	93.1052

 counting_test_errors.........

test1_NErrors= 15443/393874 3.9208
Class01= 792/378176	0.209426
Class11= 14651/15698	93.3304

....................................
Epoch 1391 Error= 213817 0 (922347,1.04354e+06) 
....................................
Epoch 1392 Error= 213808 0 (916624,1.04479e+06) 
....................................
Epoch 1393 Error= 213822 0 (924366,1.05332e+06) 
....................................
Epoch 1394 Error= 213744 0 (929064,1.04686e+06) 
....................................
Epoch 1395 Error= 213796 0 (924874,1.04199e+06) 
....................................
Epoch 1396 Error= 213815 0 (926629,1.05801e+06) 
....................................
Epoch 1397 Error= 213661 0 (917861,1.05696e+06) 
....................................
Epoch 1398 Error= 213881 0 (932693,1.06785e+06) 
....................................
Epoch 1399 Error= 213835 0 (922542,1.03656e+06) 
....................................
Epoch 1400 Error= 213735 0 (917721,1.05101e+06) 
 counting_train_errors....................................

train1_NErrors= 63154/1.61991e+06 3.8986
Class01= 3119/1.55524e+06	0.200548
Class11= 60035/64672	92.83

 counting_test_errors.........

test1_NErrors= 15447/393874 3.92181
Class01= 842/378176	0.222648
Class11= 14605/15698	93.0373

....................................
Epoch 1401 Error= 213822 0 (921586,1.04682e+06) 
....................................
Epoch 1402 Error= 213791 0 (925413,1.04452e+06) 
....................................
Epoch 1403 Error= 213811 0 (915366,1.03939e+06) 
....................................
Epoch 1404 Error= 213686 0 (923059,1.07654e+06) 
....................................
Epoch 1405 Error= 213754 0 (919269,1.05019e+06) 
....................................
Epoch 1406 Error= 213768 0 (929322,1.04345e+06) 
....................................
Epoch 1407 Error= 213892 0 (922490,1.05851e+06) 
....................................
Epoch 1408 Error= 213757 0 (916022,1.05424e+06) 
....................................
Epoch 1409 Error= 213714 0 (922252,1.05732e+06) 
....................................
Epoch 1410 Error= 213778 0 (918317,1.06621e+06) 
 counting_train_errors....................................

train1_NErrors= 63132/1.61991e+06 3.89724
Class01= 2511/1.55524e+06	0.161454
Class11= 60621/64672	93.7361

 counting_test_errors.........

test1_NErrors= 15428/393874 3.91699
Class01= 685/378176	0.181133
Class11= 14743/15698	93.9164

....................................
Epoch 1411 Error= 213769 0 (915286,1.0653e+06) 
....................................
Epoch 1412 Error= 213797 0 (920696,1.05574e+06) 
....................................
Epoch 1413 Error= 213753 0 (914736,1.05827e+06) 
....................................
Epoch 1414 Error= 213799 0 (936258,1.0493e+06) 
....................................
Epoch 1415 Error= 213749 0 (919568,1.06606e+06) 
....................................
Epoch 1416 Error= 213750 0 (926647,1.05548e+06) 
....................................
Epoch 1417 Error= 213744 0 (925528,1.03997e+06) 
....................................
Epoch 1418 Error= 213791 0 (915561,1.05737e+06) 
....................................
Epoch 1419 Error= 213769 0 (916959,1.06122e+06) 
....................................
Epoch 1420 Error= 213791 0 (917225,1.04038e+06) 
 counting_train_errors....................................

train1_NErrors= 63143/1.61991e+06 3.89792
Class01= 2412/1.55524e+06	0.155088
Class11= 60731/64672	93.9062

 counting_test_errors.........

test1_NErrors= 15417/393874 3.9142
Class01= 642/378176	0.169762
Class11= 14775/15698	94.1203

....................................
Epoch 1421 Error= 213774 0 (913989,1.04833e+06) 
....................................
Epoch 1422 Error= 213735 0 (914752,1.0404e+06) 
....................................
Epoch 1423 Error= 213814 0 (919039,1.05464e+06) 
....................................
Epoch 1424 Error= 213775 0 (920863,1.06254e+06) 
....................................
Epoch 1425 Error= 213739 0 (914003,1.05537e+06) 
....................................
Epoch 1426 Error= 213766 0 (907366,1.05637e+06) 
....................................
Epoch 1427 Error= 213779 0 (921756,1.05512e+06) 
....................................
Epoch 1428 Error= 213770 0 (919295,1.0483e+06) 
....................................
Epoch 1429 Error= 213749 0 (915138,1.04451e+06) 
....................................
Epoch 1430 Error= 213771 0 (912097,1.05479e+06) 
 counting_train_errors....................................

train1_NErrors= 63239/1.61991e+06 3.90385
Class01= 2954/1.55524e+06	0.189938
Class11= 60285/64672	93.2165

 counting_test_errors.........

test1_NErrors= 15493/393874 3.93349
Class01= 804/378176	0.212599
Class11= 14689/15698	93.5724

....................................
Epoch 1431 Error= 213685 0 (912395,1.06028e+06) 
....................................
Epoch 1432 Error= 213782 0 (922222,1.06122e+06) 
....................................
Epoch 1433 Error= 213683 0 (917394,1.06791e+06) 
....................................
Epoch 1434 Error= 213756 0 (913728,1.04234e+06) 
....................................
Epoch 1435 Error= 213729 0 (926351,1.04682e+06) 
....................................
Epoch 1436 Error= 213749 0 (908953,1.05362e+06) 
....................................
Epoch 1437 Error= 213732 0 (921687,1.04795e+06) 
....................................
Epoch 1438 Error= 213744 0 (910403,1.04253e+06) 
....................................
Epoch 1439 Error= 213798 0 (929264,1.05828e+06) 
....................................
Epoch 1440 Error= 213808 0 (918569,1.04998e+06) 
 counting_train_errors....................................

train1_NErrors= 63147/1.61991e+06 3.89817
Class01= 3555/1.55524e+06	0.228582
Class11= 59592/64672	92.145

 counting_test_errors.........

test1_NErrors= 15458/393874 3.92461
Class01= 932/378176	0.246446
Class11= 14526/15698	92.5341

....................................
Epoch 1441 Error= 213703 0 (910376,1.04523e+06) 
....................................
Epoch 1442 Error= 213604 0 (922563,1.0488e+06) 
....................................
Epoch 1443 Error= 213739 0 (915436,1.05948e+06) 
....................................
Epoch 1444 Error= 213776 0 (910068,1.05582e+06) 
....................................
Epoch 1445 Error= 213649 0 (923064,1.04543e+06) 
....................................
Epoch 1446 Error= 213736 0 (922035,1.05701e+06) 
....................................
Epoch 1447 Error= 213707 0 (921537,1.06061e+06) 
....................................
Epoch 1448 Error= 213713 0 (912175,1.05708e+06) 
....................................
Epoch 1449 Error= 213695 0 (923157,1.05359e+06) 
....................................
Epoch 1450 Error= 213700 0 (912564,1.05511e+06) 
 counting_train_errors....................................

train1_NErrors= 63132/1.61991e+06 3.89724
Class01= 2881/1.55524e+06	0.185244
Class11= 60251/64672	93.164

 counting_test_errors.........

test1_NErrors= 15457/393874 3.92435
Class01= 788/378176	0.208369
Class11= 14669/15698	93.445

....................................
Epoch 1451 Error= 213711 0 (927323,1.04708e+06) 
....................................
Epoch 1452 Error= 213672 0 (916094,1.03828e+06) 
....................................
Epoch 1453 Error= 213700 0 (919659,1.06158e+06) 
....................................
Epoch 1454 Error= 213716 0 (911030,1.04917e+06) 
....................................
Epoch 1455 Error= 213673 0 (922115,1.05912e+06) 
....................................
Epoch 1456 Error= 213748 0 (914206,1.05642e+06) 
....................................
Epoch 1457 Error= 213736 0 (920171,1.05138e+06) 
....................................
Epoch 1458 Error= 213705 0 (924566,1.05869e+06) 
....................................
Epoch 1459 Error= 213656 0 (915392,1.05876e+06) 
....................................
Epoch 1460 Error= 213704 0 (921526,1.06074e+06) 
 counting_train_errors....................................

train1_NErrors= 63139/1.61991e+06 3.89768
Class01= 2201/1.55524e+06	0.141521
Class11= 60938/64672	94.2262

 counting_test_errors.........

test1_NErrors= 15424/393874 3.91597
Class01= 603/378176	0.15945
Class11= 14821/15698	94.4133

....................................
Epoch 1461 Error= 213683 0 (906283,1.05019e+06) 
....................................
Epoch 1462 Error= 213627 0 (925822,1.05029e+06) 
....................................
Epoch 1463 Error= 213660 0 (912848,1.06072e+06) 
....................................
Epoch 1464 Error= 213656 0 (905460,1.05096e+06) 
....................................
Epoch 1465 Error= 213661 0 (931889,1.05767e+06) 
....................................
Epoch 1466 Error= 213676 0 (905769,1.06748e+06) 
....................................
Epoch 1467 Error= 213665 0 (917501,1.06544e+06) 
....................................
Epoch 1468 Error= 213620 0 (916587,1.06782e+06) 
....................................
Epoch 1469 Error= 213668 0 (920798,1.06464e+06) 
....................................
Epoch 1470 Error= 213707 0 (925862,1.06545e+06) 
 counting_train_errors....................................

train1_NErrors= 63217/1.61991e+06 3.90249
Class01= 1846/1.55524e+06	0.118695
Class11= 61371/64672	94.8958

 counting_test_errors.........

test1_NErrors= 15417/393874 3.9142
Class01= 502/378176	0.132742
Class11= 14915/15698	95.0121

....................................
Epoch 1471 Error= 213694 0 (897198,1.05312e+06) 
....................................
Epoch 1472 Error= 213631 0 (912853,1.07796e+06) 
....................................
Epoch 1473 Error= 213641 0 (911117,1.06681e+06) 
....................................
Epoch 1474 Error= 213647 0 (920289,1.06421e+06) 
....................................
Epoch 1475 Error= 213619 0 (908590,1.0419e+06) 
....................................
Epoch 1476 Error= 213659 0 (933051,1.0572e+06) 
....................................
Epoch 1477 Error= 213652 0 (922260,1.0521e+06) 
....................................
Epoch 1478 Error= 213639 0 (927129,1.04234e+06) 
....................................
Epoch 1479 Error= 213603 0 (908038,1.06492e+06) 
....................................
Epoch 1480 Error= 213585 0 (916847,1.06756e+06) 
 counting_train_errors....................................

train1_NErrors= 63180/1.61991e+06 3.90021
Class01= 2810/1.55524e+06	0.180679
Class11= 60370/64672	93.348

 counting_test_errors.........

test1_NErrors= 15404/393874 3.9109
Class01= 737/378176	0.194883
Class11= 14667/15698	93.4323

....................................
Epoch 1481 Error= 213634 0 (906667,1.06326e+06) 
....................................
Epoch 1482 Error= 213538 0 (916712,1.07225e+06) 
....................................
Epoch 1483 Error= 213664 0 (919883,1.06259e+06) 
....................................
Epoch 1484 Error= 213649 0 (925226,1.05854e+06) 
....................................
Epoch 1485 Error= 213711 0 (917501,1.0581e+06) 
....................................
Epoch 1486 Error= 213699 0 (913139,1.05849e+06) 
....................................
Epoch 1487 Error= 213638 0 (916647,1.069e+06) 
....................................
Epoch 1488 Error= 213675 0 (914773,1.05525e+06) 
....................................
Epoch 1489 Error= 213603 0 (918582,1.05558e+06) 
....................................
Epoch 1490 Error= 213586 0 (911184,1.06867e+06) 
 counting_train_errors....................................

train1_NErrors= 63162/1.61991e+06 3.8991
Class01= 2425/1.55524e+06	0.155924
Class11= 60737/64672	93.9155

 counting_test_errors.........

test1_NErrors= 15433/393874 3.91826
Class01= 660/378176	0.174522
Class11= 14773/15698	94.1075

....................................
Epoch 1491 Error= 213639 0 (912400,1.06486e+06) 
....................................
Epoch 1492 Error= 213569 0 (927489,1.04895e+06) 
....................................
Epoch 1493 Error= 213617 0 (928621,1.06987e+06) 
....................................
Epoch 1494 Error= 213576 0 (920089,1.05968e+06) 
....................................
Epoch 1495 Error= 213658 0 (916486,1.06321e+06) 
....................................
Epoch 1496 Error= 213624 0 (917971,1.06638e+06) 
....................................
Epoch 1497 Error= 213632 0 (907854,1.05748e+06) 
....................................
Epoch 1498 Error= 213657 0 (921457,1.06627e+06) 
....................................
Epoch 1499 Error= 213544 0 (922670,1.07139e+06) 
....................................
Epoch 1500 Error= 213433 0 (929970,1.06601e+06) 
 counting_train_errors....................................

train1_NErrors= 63138/1.61991e+06 3.89761
Class01= 2160/1.55524e+06	0.138885
Class11= 60978/64672	94.2881

 counting_test_errors.........

test1_NErrors= 15425/393874 3.91623
Class01= 586/378176	0.154954
Class11= 14839/15698	94.528

....................................
Epoch 1501 Error= 213529 0 (916974,1.07032e+06) 
....................................
Epoch 1502 Error= 213650 0 (922519,1.06801e+06) 
....................................
Epoch 1503 Error= 213528 0 (912777,1.06949e+06) 
....................................
Epoch 1504 Error= 213574 0 (905799,1.06506e+06) 
....................................
Epoch 1505 Error= 213579 0 (920582,1.0598e+06) 
....................................
Epoch 1506 Error= 213613 0 (911444,1.07081e+06) 
....................................
Epoch 1507 Error= 213516 0 (919768,1.08188e+06) 
....................................
Epoch 1508 Error= 213613 0 (921063,1.05259e+06) 
....................................
Epoch 1509 Error= 213523 0 (937676,1.08081e+06) 
....................................
Epoch 1510 Error= 213615 0 (917904,1.05945e+06) 
 counting_train_errors....................................

train1_NErrors= 63096/1.61991e+06 3.89502
Class01= 2364/1.55524e+06	0.152002
Class11= 60732/64672	93.9077

 counting_test_errors.........

test1_NErrors= 15447/393874 3.92181
Class01= 667/378176	0.176373
Class11= 14780/15698	94.1521

....................................
Epoch 1511 Error= 213624 0 (910926,1.06574e+06) 
....................................
Epoch 1512 Error= 213577 0 (914821,1.04927e+06) 
....................................
Epoch 1513 Error= 213566 0 (922825,1.06946e+06) 
....................................
Epoch 1514 Error= 213648 0 (918353,1.05991e+06) 
....................................
Epoch 1515 Error= 213537 0 (895759,1.06802e+06) 
....................................
Epoch 1516 Error= 213389 0 (915080,1.07315e+06) 
....................................
Epoch 1517 Error= 213548 0 (923810,1.08115e+06) 
....................................
Epoch 1518 Error= 213519 0 (923654,1.05861e+06) 
....................................
Epoch 1519 Error= 213550 0 (923265,1.06006e+06) 
....................................
Epoch 1520 Error= 213515 0 (929618,1.07422e+06) 
 counting_train_errors....................................

train1_NErrors= 63274/1.61991e+06 3.90601
Class01= 1486/1.55524e+06	0.0955478
Class11= 61788/64672	95.5406

 counting_test_errors.........

test1_NErrors= 15445/393874 3.9213
Class01= 423/378176	0.111853
Class11= 15022/15698	95.6937

....................................
Epoch 1521 Error= 213620 0 (909700,1.06366e+06) 
....................................
Epoch 1522 Error= 213535 0 (904249,1.07478e+06) 
....................................
Epoch 1523 Error= 213516 0 (928934,1.06932e+06) 
....................................
Epoch 1524 Error= 213612 0 (916224,1.05924e+06) 
....................................
Epoch 1525 Error= 213667 0 (911128,1.06908e+06) 
....................................
Epoch 1526 Error= 213458 0 (924177,1.06374e+06) 
....................................
Epoch 1527 Error= 213496 0 (912255,1.06945e+06) 
....................................
Epoch 1528 Error= 213566 0 (925829,1.08074e+06) 
....................................
Epoch 1529 Error= 213572 0 (929408,1.08663e+06) 
....................................
Epoch 1530 Error= 213471 0 (907753,1.07313e+06) 
 counting_train_errors....................................

train1_NErrors= 63123/1.61991e+06 3.89669
Class01= 2139/1.55524e+06	0.137535
Class11= 60984/64672	94.2974

 counting_test_errors.........

test1_NErrors= 15404/393874 3.9109
Class01= 571/378176	0.150988
Class11= 14833/15698	94.4897

....................................
Epoch 1531 Error= 213540 0 (919633,1.07296e+06) 
....................................
Epoch 1532 Error= 213504 0 (915710,1.07129e+06) 
....................................
Epoch 1533 Error= 213567 0 (907227,1.08194e+06) 
....................................
Epoch 1534 Error= 213534 0 (913140,1.07725e+06) 
....................................
Epoch 1535 Error= 213548 0 (914405,1.06523e+06) 
....................................
Epoch 1536 Error= 213550 0 (909569,1.08954e+06) 
....................................
Epoch 1537 Error= 213547 0 (932077,1.05159e+06) 
....................................
Epoch 1538 Error= 213599 0 (913160,1.05715e+06) 
....................................
Epoch 1539 Error= 213462 0 (913536,1.06402e+06) 
....................................
Epoch 1540 Error= 213420 0 (918574,1.08433e+06) 
 counting_train_errors....................................

train1_NErrors= 63020/1.61991e+06 3.89033
Class01= 2732/1.55524e+06	0.175664
Class11= 60288/64672	93.2212

 counting_test_errors.........

test1_NErrors= 15440/393874 3.92004
Class01= 760/378176	0.200965
Class11= 14680/15698	93.5151

....................................
Epoch 1541 Error= 213497 0 (916909,1.07076e+06) 
....................................
Epoch 1542 Error= 213516 0 (909243,1.07193e+06) 
....................................
Epoch 1543 Error= 213500 0 (915366,1.07878e+06) 
....................................
Epoch 1544 Error= 213501 0 (919609,1.07266e+06) 
....................................
Epoch 1545 Error= 213578 0 (914224,1.07331e+06) 
....................................
Epoch 1546 Error= 213515 0 (916368,1.08127e+06) 
....................................
Epoch 1547 Error= 213548 0 (924278,1.08392e+06) 
....................................
Epoch 1548 Error= 213463 0 (922771,1.07491e+06) 
....................................
Epoch 1549 Error= 213442 0 (912900,1.09272e+06) 
....................................
Epoch 1550 Error= 213492 0 (911406,1.05903e+06) 
 counting_train_errors....................................

train1_NErrors= 63214/1.61991e+06 3.90231
Class01= 1766/1.55524e+06	0.113551
Class11= 61448/64672	95.0148

 counting_test_errors.........

test1_NErrors= 15437/393874 3.91927
Class01= 488/378176	0.12904
Class11= 14949/15698	95.2287

....................................
Epoch 1551 Error= 213496 0 (930287,1.0775e+06) 
....................................
Epoch 1552 Error= 213542 0 (929147,1.06594e+06) 
....................................
Epoch 1553 Error= 213413 0 (911038,1.06917e+06) 
....................................
Epoch 1554 Error= 213415 0 (928859,1.0932e+06) 
....................................
Epoch 1555 Error= 213581 0 (900743,1.06669e+06) 
....................................
Epoch 1556 Error= 213477 0 (909308,1.07323e+06) 
....................................
Epoch 1557 Error= 213489 0 (922604,1.09213e+06) 
....................................
Epoch 1558 Error= 213521 0 (913444,1.0787e+06) 
....................................
Epoch 1559 Error= 213549 0 (902790,1.06845e+06) 
....................................
Epoch 1560 Error= 213523 0 (910565,1.06735e+06) 
 counting_train_errors....................................

train1_NErrors= 63078/1.61991e+06 3.89391
Class01= 2719/1.55524e+06	0.174828
Class11= 60359/64672	93.331

 counting_test_errors.........

test1_NErrors= 15469/393874 3.9274
Class01= 766/378176	0.202551
Class11= 14703/15698	93.6616

....................................
Epoch 1561 Error= 213494 0 (915790,1.07653e+06) 
....................................
Epoch 1562 Error= 213495 0 (915263,1.07433e+06) 
....................................
Epoch 1563 Error= 213496 0 (901910,1.06132e+06) 
....................................
Epoch 1564 Error= 213381 0 (899954,1.08135e+06) 
....................................
Epoch 1565 Error= 213511 0 (916577,1.05898e+06) 
....................................
Epoch 1566 Error= 213508 0 (912164,1.07623e+06) 
....................................
Epoch 1567 Error= 213462 0 (913378,1.07405e+06) 
....................................
Epoch 1568 Error= 213513 0 (902632,1.09388e+06) 
....................................
Epoch 1569 Error= 213571 0 (920095,1.06479e+06) 
....................................
Epoch 1570 Error= 213518 0 (903831,1.07012e+06) 
 counting_train_errors....................................

train1_NErrors= 63107/1.61991e+06 3.8957
Class01= 3224/1.55524e+06	0.207299
Class11= 59883/64672	92.5949

 counting_test_errors.........

test1_NErrors= 15452/393874 3.92308
Class01= 861/378176	0.227672
Class11= 14591/15698	92.9481

....................................
Epoch 1571 Error= 213561 0 (907079,1.1025e+06) 
....................................
Epoch 1572 Error= 213520 0 (917174,1.0716e+06) 
....................................
Epoch 1573 Error= 213427 0 (911048,1.07617e+06) 
....................................
Epoch 1574 Error= 213484 0 (913293,1.08452e+06) 
....................................
Epoch 1575 Error= 213362 0 (906035,1.08065e+06) 
....................................
Epoch 1576 Error= 213388 0 (922539,1.07316e+06) 
....................................
Epoch 1577 Error= 213438 0 (910613,1.07808e+06) 
....................................
Epoch 1578 Error= 213340 0 (920465,1.09417e+06) 
....................................
Epoch 1579 Error= 213530 0 (912169,1.08135e+06) 
....................................
Epoch 1580 Error= 213505 0 (916454,1.0799e+06) 
 counting_train_errors....................................

train1_NErrors= 63183/1.61991e+06 3.90039
Class01= 1836/1.55524e+06	0.118052
Class11= 61347/64672	94.8587

 counting_test_errors.........

test1_NErrors= 15431/393874 3.91775
Class01= 518/378176	0.136973
Class11= 14913/15698	94.9994

....................................
Epoch 1581 Error= 213508 0 (911210,1.08013e+06) 
....................................
Epoch 1582 Error= 213535 0 (911389,1.08244e+06) 
....................................
Epoch 1583 Error= 213440 0 (914790,1.08173e+06) 
....................................
Epoch 1584 Error= 213372 0 (915392,1.08586e+06) 
....................................
Epoch 1585 Error= 213398 0 (915413,1.074e+06) 
....................................
Epoch 1586 Error= 213419 0 (903825,1.08323e+06) 
....................................
Epoch 1587 Error= 213299 0 (914599,1.07621e+06) 
....................................
Epoch 1588 Error= 213482 0 (918724,1.08349e+06) 
....................................
Epoch 1589 Error= 213470 0 (908155,1.09715e+06) 
....................................
Epoch 1590 Error= 213448 0 (926971,1.08136e+06) 
 counting_train_errors....................................

train1_NErrors= 63166/1.61991e+06 3.89934
Class01= 2070/1.55524e+06	0.133098
Class11= 61096/64672	94.4706

 counting_test_errors.........

test1_NErrors= 15417/393874 3.9142
Class01= 556/378176	0.147021
Class11= 14861/15698	94.6681

....................................
Epoch 1591 Error= 213470 0 (913806,1.07259e+06) 
....................................
Epoch 1592 Error= 213477 0 (905577,1.07075e+06) 
....................................
Epoch 1593 Error= 213481 0 (910683,1.09373e+06) 
....................................
Epoch 1594 Error= 213489 0 (904283,1.07336e+06) 
....................................
Epoch 1595 Error= 213442 0 (910506,1.08346e+06) 
....................................
Epoch 1596 Error= 213553 0 (926108,1.07326e+06) 
....................................
Epoch 1597 Error= 213377 0 (908338,1.08893e+06) 
....................................
Epoch 1598 Error= 213427 0 (912517,1.09474e+06) 
....................................
Epoch 1599 Error= 213449 0 (908476,1.07695e+06) 
....................................
Epoch 1600 Error= 213490 0 (901093,1.08854e+06) 
 counting_train_errors....................................

train1_NErrors= 63111/1.61991e+06 3.89595
Class01= 3255/1.55524e+06	0.209292
Class11= 59856/64672	92.5532

 counting_test_errors.........

test1_NErrors= 15456/393874 3.9241
Class01= 883/378176	0.233489
Class11= 14573/15698	92.8335

....................................
Epoch 1601 Error= 213387 0 (902405,1.07088e+06) 
....................................
Epoch 1602 Error= 213494 0 (909078,1.08605e+06) 
....................................
Epoch 1603 Error= 213430 0 (917431,1.0822e+06) 
....................................
Epoch 1604 Error= 213406 0 (915833,1.08568e+06) 
....................................
Epoch 1605 Error= 213522 0 (914998,1.07835e+06) 
....................................
Epoch 1606 Error= 213426 0 (905814,1.09303e+06) 
....................................
Epoch 1607 Error= 213366 0 (909807,1.09775e+06) 
....................................
Epoch 1608 Error= 213405 0 (921523,1.07366e+06) 
....................................
Epoch 1609 Error= 213411 0 (919713,1.08515e+06) 
....................................
Epoch 1610 Error= 213488 0 (918469,1.08238e+06) 
 counting_train_errors....................................

train1_NErrors= 63068/1.61991e+06 3.89329
Class01= 2518/1.55524e+06	0.161904
Class11= 60550/64672	93.6263

 counting_test_errors.........

test1_NErrors= 15407/393874 3.91166
Class01= 700/378176	0.185099
Class11= 14707/15698	93.6871

....................................
Epoch 1611 Error= 213395 0 (908644,1.0767e+06) 
....................................
Epoch 1612 Error= 213402 0 (908566,1.09156e+06) 
....................................
Epoch 1613 Error= 213359 0 (898947,1.08082e+06) 
....................................
Epoch 1614 Error= 213347 0 (915270,1.08637e+06) 
....................................
Epoch 1615 Error= 213416 0 (908867,1.08024e+06) 
....................................
Epoch 1616 Error= 213416 0 (902699,1.10224e+06) 
....................................
Epoch 1617 Error= 213396 0 (905219,1.06852e+06) 
....................................
Epoch 1618 Error= 213420 0 (900917,1.07518e+06) 
....................................
Epoch 1619 Error= 213380 0 (907461,1.10052e+06) 
....................................
Epoch 1620 Error= 213389 0 (904398,1.0838e+06) 
 counting_train_errors....................................

train1_NErrors= 63174/1.61991e+06 3.89984
Class01= 3183/1.55524e+06	0.204663
Class11= 59991/64672	92.7619

 counting_test_errors.........

test1_NErrors= 15500/393874 3.93527
Class01= 908/378176	0.2401
Class11= 14592/15698	92.9545

....................................
Epoch 1621 Error= 213403 0 (905802,1.07801e+06) 
....................................
Epoch 1622 Error= 213404 0 (899664,1.0868e+06) 
....................................
Epoch 1623 Error= 213399 0 (913671,1.0995e+06) 
....................................
Epoch 1624 Error= 213424 0 (901269,1.07778e+06) 
....................................
Epoch 1625 Error= 213390 0 (912180,1.09108e+06) 
....................................
Epoch 1626 Error= 213385 0 (902653,1.07218e+06) 
....................................
Epoch 1627 Error= 213278 0 (906323,1.09788e+06) 
....................................
Epoch 1628 Error= 213330 0 (906011,1.09295e+06) 
....................................
Epoch 1629 Error= 213314 0 (913865,1.09118e+06) 
....................................
Epoch 1630 Error= 213376 0 (899934,1.09142e+06) 
 counting_train_errors....................................

train1_NErrors= 63071/1.61991e+06 3.89348
Class01= 2645/1.55524e+06	0.17007
Class11= 60426/64672	93.4346

 counting_test_errors.........

test1_NErrors= 15437/393874 3.91927
Class01= 736/378176	0.194618
Class11= 14701/15698	93.6489

....................................
Epoch 1631 Error= 213432 0 (908368,1.08096e+06) 
....................................
Epoch 1632 Error= 213407 0 (895992,1.08983e+06) 
....................................
Epoch 1633 Error= 213367 0 (920578,1.10289e+06) 
....................................
Epoch 1634 Error= 213401 0 (893250,1.08268e+06) 
....................................
Epoch 1635 Error= 213431 0 (901725,1.07482e+06) 
....................................
Epoch 1636 Error= 213340 0 (907424,1.0814e+06) 
....................................
Epoch 1637 Error= 213283 0 (916006,1.0867e+06) 
....................................
Epoch 1638 Error= 213347 0 (898622,1.08276e+06) 
....................................
Epoch 1639 Error= 213350 0 (912767,1.08499e+06) 
....................................
Epoch 1640 Error= 213363 0 (904694,1.08045e+06) 
 counting_train_errors....................................

train1_NErrors= 63144/1.61991e+06 3.89798
Class01= 2217/1.55524e+06	0.14255
Class11= 60927/64672	94.2092

 counting_test_errors.........

test1_NErrors= 15429/393874 3.91724
Class01= 598/378176	0.158127
Class11= 14831/15698	94.477

....................................
Epoch 1641 Error= 213326 0 (901335,1.10188e+06) 
....................................
Epoch 1642 Error= 213366 0 (909956,1.09255e+06) 
....................................
Epoch 1643 Error= 213310 0 (898159,1.08359e+06) 
....................................
Epoch 1644 Error= 213295 0 (908151,1.07725e+06) 
....................................
Epoch 1645 Error= 213336 0 (905147,1.07932e+06) 
....................................
Epoch 1646 Error= 213312 0 (901781,1.08246e+06) 
....................................
Epoch 1647 Error= 213400 0 (906482,1.10221e+06) 
....................................
Epoch 1648 Error= 213349 0 (889882,1.06807e+06) 
....................................
Epoch 1649 Error= 213416 0 (895774,1.06866e+06) 
....................................
Epoch 1650 Error= 213337 0 (910748,1.08879e+06) 
 counting_train_errors....................................

train1_NErrors= 63076/1.61991e+06 3.89379
Class01= 3036/1.55524e+06	0.195211
Class11= 60040/64672	92.8377

 counting_test_errors.........

test1_NErrors= 15432/393874 3.918
Class01= 833/378176	0.220268
Class11= 14599/15698	92.9991

....................................
Epoch 1651 Error= 213287 0 (898594,1.09788e+06) 
....................................
Epoch 1652 Error= 213326 0 (905172,1.08779e+06) 
....................................
Epoch 1653 Error= 213332 0 (898291,1.1068e+06) 
....................................
Epoch 1654 Error= 213320 0 (907476,1.07452e+06) 
....................................
Epoch 1655 Error= 213354 0 (903054,1.10429e+06) 
....................................
Epoch 1656 Error= 213370 0 (900142,1.08496e+06) 
....................................
Epoch 1657 Error= 213313 0 (913736,1.10442e+06) 
....................................
Epoch 1658 Error= 213310 0 (901212,1.08477e+06) 
....................................
Epoch 1659 Error= 213313 0 (906621,1.09581e+06) 
....................................
Epoch 1660 Error= 213330 0 (898546,1.10027e+06) 
 counting_train_errors....................................

train1_NErrors= 63140/1.61991e+06 3.89774
Class01= 2665/1.55524e+06	0.171356
Class11= 60475/64672	93.5103

 counting_test_errors.........

test1_NErrors= 15458/393874 3.92461
Class01= 750/378176	0.19832
Class11= 14708/15698	93.6935

....................................
Epoch 1661 Error= 213287 0 (907733,1.11e+06) 
....................................
Epoch 1662 Error= 213268 0 (910770,1.10898e+06) 
....................................
Epoch 1663 Error= 213318 0 (893504,1.08567e+06) 
....................................
Epoch 1664 Error= 213288 0 (910058,1.08888e+06) 
....................................
Epoch 1665 Error= 213328 0 (909885,1.08671e+06) 
....................................
Epoch 1666 Error= 213309 0 (908582,1.0965e+06) 
....................................
Epoch 1667 Error= 213282 0 (891459,1.09095e+06) 
....................................
Epoch 1668 Error= 213344 0 (900048,1.09913e+06) 
....................................
Epoch 1669 Error= 213289 0 (891245,1.07647e+06) 
....................................
Epoch 1670 Error= 213286 0 (905229,1.11007e+06) 
 counting_train_errors....................................

train1_NErrors= 63075/1.61991e+06 3.89373
Class01= 3974/1.55524e+06	0.255523
Class11= 59101/64672	91.3858

 counting_test_errors.........

test1_NErrors= 15481/393874 3.93044
Class01= 1073/378176	0.28373
Class11= 14408/15698	91.7824

....................................
Epoch 1671 Error= 213330 0 (902890,1.09732e+06) 
....................................
Epoch 1672 Error= 213302 0 (886012,1.10414e+06) 
....................................
Epoch 1673 Error= 213200 0 (904669,1.09201e+06) 
....................................
Epoch 1674 Error= 213284 0 (899691,1.0944e+06) 
....................................
Epoch 1675 Error= 213363 0 (901162,1.09436e+06) 
....................................
Epoch 1676 Error= 213342 0 (897056,1.10517e+06) 
....................................
Epoch 1677 Error= 213286 0 (900006,1.08739e+06) 
....................................
Epoch 1678 Error= 213347 0 (899672,1.068e+06) 
....................................
Epoch 1679 Error= 213329 0 (900783,1.10405e+06) 
....................................
Epoch 1680 Error= 213258 0 (907316,1.09177e+06) 
 counting_train_errors....................................

train1_NErrors= 63032/1.61991e+06 3.89107
Class01= 2532/1.55524e+06	0.162804
Class11= 60500/64672	93.549

 counting_test_errors.........

test1_NErrors= 15419/393874 3.9147
Class01= 703/378176	0.185892
Class11= 14716/15698	93.7444

....................................
Epoch 1681 Error= 213273 0 (907972,1.11186e+06) 
....................................
Epoch 1682 Error= 213302 0 (895747,1.10247e+06) 
....................................
Epoch 1683 Error= 213328 0 (903132,1.08115e+06) 
....................................
Epoch 1684 Error= 213293 0 (894325,1.09223e+06) 
....................................
Epoch 1685 Error= 213390 0 (903260,1.10895e+06) 
....................................
Epoch 1686 Error= 213306 0 (892006,1.08946e+06) 
....................................
Epoch 1687 Error= 213259 0 (899382,1.07104e+06) 
....................................
Epoch 1688 Error= 213265 0 (893490,1.10159e+06) 
....................................
Epoch 1689 Error= 213320 0 (897360,1.08793e+06) 
....................................
Epoch 1690 Error= 213249 0 (897049,1.09792e+06) 
 counting_train_errors....................................

train1_NErrors= 62992/1.61991e+06 3.8886
Class01= 2752/1.55524e+06	0.17695
Class11= 60240/64672	93.147

 counting_test_errors.........

test1_NErrors= 15436/393874 3.91902
Class01= 767/378176	0.202816
Class11= 14669/15698	93.445

....................................
Epoch 1691 Error= 213333 0 (895288,1.10131e+06) 
....................................
Epoch 1692 Error= 213238 0 (899747,1.08652e+06) 
....................................
Epoch 1693 Error= 213258 0 (906138,1.10513e+06) 
....................................
Epoch 1694 Error= 213211 0 (900307,1.08738e+06) 
....................................
Epoch 1695 Error= 213258 0 (900648,1.09193e+06) 
....................................
Epoch 1696 Error= 213261 0 (890962,1.10602e+06) 
....................................
Epoch 1697 Error= 213222 0 (899362,1.11308e+06) 
....................................
Epoch 1698 Error= 213321 0 (905339,1.10479e+06) 
....................................
Epoch 1699 Error= 213303 0 (897928,1.09943e+06) 
....................................
Epoch 1700 Error= 213316 0 (903531,1.11056e+06) 
 counting_train_errors....................................

train1_NErrors= 63155/1.61991e+06 3.89866
Class01= 2176/1.55524e+06	0.139914
Class11= 60979/64672	94.2896

 counting_test_errors.........

test1_NErrors= 15431/393874 3.91775
Class01= 600/378176	0.158656
Class11= 14831/15698	94.477

....................................
Epoch 1701 Error= 213246 0 (891219,1.10999e+06) 
....................................
Epoch 1702 Error= 213273 0 (881784,1.08383e+06) 
....................................
Epoch 1703 Error= 213245 0 (895501,1.10261e+06) 
....................................
Epoch 1704 Error= 213271 0 (906352,1.08635e+06) 
....................................
Epoch 1705 Error= 213224 0 (894181,1.09332e+06) 
....................................
Epoch 1706 Error= 213289 0 (894472,1.0861e+06) 
....................................
Epoch 1707 Error= 213333 0 (886322,1.07964e+06) 
....................................
Epoch 1708 Error= 213254 0 (905000,1.11042e+06) 
....................................
Epoch 1709 Error= 213278 0 (903979,1.0824e+06) 
....................................
Epoch 1710 Error= 213311 0 (896309,1.10575e+06) 
 counting_train_errors....................................

train1_NErrors= 63211/1.61991e+06 3.90212
Class01= 1559/1.55524e+06	0.100242
Class11= 61652/64672	95.3303

 counting_test_errors.........

test1_NErrors= 15446/393874 3.92156
Class01= 462/378176	0.122165
Class11= 14984/15698	95.4516

....................................
Epoch 1711 Error= 213260 0 (901481,1.09219e+06) 
....................................
Epoch 1712 Error= 213272 0 (885856,1.07866e+06) 
....................................
Epoch 1713 Error= 213287 0 (896909,1.09771e+06) 
....................................
Epoch 1714 Error= 213257 0 (889550,1.08246e+06) 
....................................
Epoch 1715 Error= 213206 0 (887402,1.07607e+06) 
....................................
Epoch 1716 Error= 213318 0 (892943,1.11885e+06) 
....................................
Epoch 1717 Error= 213277 0 (884876,1.09775e+06) 
....................................
Epoch 1718 Error= 213178 0 (887493,1.11479e+06) 
....................................
Epoch 1719 Error= 213248 0 (894469,1.10739e+06) 
....................................
Epoch 1720 Error= 213257 0 (886424,1.09528e+06) 
 counting_train_errors....................................

train1_NErrors= 63098/1.61991e+06 3.89515
Class01= 2082/1.55524e+06	0.13387
Class11= 61016/64672	94.3469

 counting_test_errors.........

test1_NErrors= 15421/393874 3.91521
Class01= 586/378176	0.154954
Class11= 14835/15698	94.5025

....................................
Epoch 1721 Error= 213312 0 (901563,1.10823e+06) 
....................................
Epoch 1722 Error= 213263 0 (893454,1.10665e+06) 
....................................
Epoch 1723 Error= 213256 0 (884820,1.09902e+06) 
....................................
Epoch 1724 Error= 213245 0 (902573,1.1108e+06) 
....................................
Epoch 1725 Error= 213236 0 (885936,1.12034e+06) 
....................................
Epoch 1726 Error= 213200 0 (892953,1.08931e+06) 
....................................
Epoch 1727 Error= 213170 0 (909513,1.11236e+06) 
....................................
Epoch 1728 Error= 213258 0 (890985,1.0955e+06) 
....................................
Epoch 1729 Error= 213251 0 (889704,1.09772e+06) 
....................................
Epoch 1730 Error= 213199 0 (894203,1.10323e+06) 
 counting_train_errors....................................

train1_NErrors= 63029/1.61991e+06 3.89089
Class01= 2403/1.55524e+06	0.15451
Class11= 60626/64672	93.7438

 counting_test_errors.........

test1_NErrors= 15410/393874 3.91242
Class01= 679/378176	0.179546
Class11= 14731/15698	93.84

....................................
Epoch 1731 Error= 213226 0 (894288,1.09753e+06) 
....................................
Epoch 1732 Error= 213214 0 (902944,1.12403e+06) 
....................................
Epoch 1733 Error= 213197 0 (890475,1.09309e+06) 
....................................
Epoch 1734 Error= 213179 0 (900202,1.09456e+06) 
....................................
Epoch 1735 Error= 213213 0 (888928,1.10717e+06) 
....................................
Epoch 1736 Error= 213194 0 (897954,1.09789e+06) 
....................................
Epoch 1737 Error= 213133 0 (883139,1.09382e+06) 
....................................
Epoch 1738 Error= 213122 0 (905110,1.09577e+06) 
....................................
Epoch 1739 Error= 213190 0 (898312,1.09972e+06) 
....................................
Epoch 1740 Error= 213215 0 (874456,1.09271e+06) 
 counting_train_errors....................................

train1_NErrors= 63061/1.61991e+06 3.89286
Class01= 2629/1.55524e+06	0.169041
Class11= 60432/64672	93.4438

 counting_test_errors.........

test1_NErrors= 15428/393874 3.91699
Class01= 742/378176	0.196205
Class11= 14686/15698	93.5533

....................................
Epoch 1741 Error= 213144 0 (885626,1.10401e+06) 
....................................
Epoch 1742 Error= 213179 0 (881220,1.11936e+06) 
....................................
Epoch 1743 Error= 213258 0 (891600,1.10306e+06) 
....................................
Epoch 1744 Error= 213116 0 (892766,1.10713e+06) 
....................................
Epoch 1745 Error= 213252 0 (887092,1.10738e+06) 
....................................
Epoch 1746 Error= 213177 0 (889528,1.1241e+06) 
....................................
Epoch 1747 Error= 213187 0 (899506,1.09759e+06) 
....................................
Epoch 1748 Error= 213141 0 (890898,1.09606e+06) 
....................................
Epoch 1749 Error= 213132 0 (885054,1.10146e+06) 
....................................
Epoch 1750 Error= 213129 0 (888693,1.11229e+06) 
 counting_train_errors....................................

train1_NErrors= 63085/1.61991e+06 3.89434
Class01= 2049/1.55524e+06	0.131748
Class11= 61036/64672	94.3778

 counting_test_errors.........

test1_NErrors= 15414/393874 3.91343
Class01= 573/378176	0.151517
Class11= 14841/15698	94.5407

....................................
Epoch 1751 Error= 213287 0 (883303,1.12857e+06) 
....................................
Epoch 1752 Error= 213135 0 (882681,1.10129e+06) 
....................................
Epoch 1753 Error= 213233 0 (894763,1.10156e+06) 
....................................
Epoch 1754 Error= 213265 0 (882513,1.11329e+06) 
....................................
Epoch 1755 Error= 213265 0 (889680,1.11863e+06) 
....................................
Epoch 1756 Error= 213175 0 (897470,1.09238e+06) 
....................................
Epoch 1757 Error= 213109 0 (882998,1.09898e+06) 
....................................
Epoch 1758 Error= 213125 0 (894731,1.10501e+06) 
....................................
Epoch 1759 Error= 213229 0 (882909,1.10512e+06) 
....................................
Epoch 1760 Error= 213217 0 (895386,1.10452e+06) 
 counting_train_errors....................................

train1_NErrors= 63056/1.61991e+06 3.89255
Class01= 2802/1.55524e+06	0.180165
Class11= 60254/64672	93.1686

 counting_test_errors.........

test1_NErrors= 15409/393874 3.91216
Class01= 769/378176	0.203344
Class11= 14640/15698	93.2603

....................................
Epoch 1761 Error= 213215 0 (877191,1.10655e+06) 
....................................
Epoch 1762 Error= 213173 0 (888291,1.0797e+06) 
....................................
Epoch 1763 Error= 213168 0 (885737,1.0961e+06) 
....................................
Epoch 1764 Error= 213182 0 (898925,1.12149e+06) 
....................................
Epoch 1765 Error= 213128 0 (895013,1.09414e+06) 
....................................
Epoch 1766 Error= 213113 0 (885956,1.11623e+06) 
....................................
Epoch 1767 Error= 213094 0 (878706,1.08335e+06) 
....................................
Epoch 1768 Error= 213202 0 (899867,1.10057e+06) 
....................................
Epoch 1769 Error= 213186 0 (891650,1.10827e+06) 
....................................
Epoch 1770 Error= 213177 0 (876528,1.09841e+06) 
 counting_train_errors....................................

train1_NErrors= 63024/1.61991e+06 3.89058
Class01= 2638/1.55524e+06	0.16962
Class11= 60386/64672	93.3727

 counting_test_errors.........

test1_NErrors= 15415/393874 3.91369
Class01= 732/378176	0.193561
Class11= 14683/15698	93.5342

....................................
Epoch 1771 Error= 213277 0 (880638,1.09595e+06) 
....................................
Epoch 1772 Error= 213137 0 (888490,1.10241e+06) 
....................................
Epoch 1773 Error= 213205 0 (872143,1.08912e+06) 
....................................
Epoch 1774 Error= 213146 0 (880761,1.10371e+06) 
....................................
Epoch 1775 Error= 213159 0 (888680,1.10459e+06) 
....................................
Epoch 1776 Error= 213155 0 (891612,1.1223e+06) 
....................................
Epoch 1777 Error= 213193 0 (888002,1.10994e+06) 
....................................
Epoch 1778 Error= 213191 0 (876758,1.10863e+06) 
....................................
Epoch 1779 Error= 213129 0 (885835,1.11701e+06) 
....................................
Epoch 1780 Error= 213171 0 (877883,1.11377e+06) 
 counting_train_errors....................................

train1_NErrors= 63017/1.61991e+06 3.89014
Class01= 3070/1.55524e+06	0.197397
Class11= 59947/64672	92.6939

 counting_test_errors.........

test1_NErrors= 15447/393874 3.92181
Class01= 853/378176	0.225556
Class11= 14594/15698	92.9673

....................................
Epoch 1781 Error= 213128 0 (868858,1.11765e+06) 
....................................
Epoch 1782 Error= 213136 0 (879177,1.12024e+06) 
....................................
Epoch 1783 Error= 213082 0 (893579,1.12165e+06) 
....................................
Epoch 1784 Error= 213192 0 (875030,1.10342e+06) 
....................................
Epoch 1785 Error= 213098 0 (882776,1.10211e+06) 
....................................
Epoch 1786 Error= 213151 0 (886742,1.10471e+06) 
....................................
Epoch 1787 Error= 213131 0 (882640,1.09753e+06) 
....................................
Epoch 1788 Error= 213086 0 (882511,1.11016e+06) 
....................................
Epoch 1789 Error= 213125 0 (883337,1.13844e+06) 
....................................
Epoch 1790 Error= 213109 0 (889016,1.12073e+06) 
 counting_train_errors....................................

train1_NErrors= 63038/1.61991e+06 3.89144
Class01= 3079/1.55524e+06	0.197976
Class11= 59959/64672	92.7125

 counting_test_errors.........

test1_NErrors= 15421/393874 3.91521
Class01= 833/378176	0.220268
Class11= 14588/15698	92.929

....................................
Epoch 1791 Error= 213176 0 (885362,1.11273e+06) 
....................................
Epoch 1792 Error= 213112 0 (877255,1.09422e+06) 
....................................
Epoch 1793 Error= 213161 0 (875994,1.10054e+06) 
....................................
Epoch 1794 Error= 213143 0 (884045,1.11304e+06) 
....................................
Epoch 1795 Error= 213081 0 (887734,1.10787e+06) 
....................................
Epoch 1796 Error= 213080 0 (880964,1.09468e+06) 
....................................
Epoch 1797 Error= 213147 0 (890661,1.11792e+06) 
....................................
Epoch 1798 Error= 213077 0 (885216,1.11295e+06) 
....................................
Epoch 1799 Error= 213139 0 (877939,1.13182e+06) 
....................................
Epoch 1800 Error= 213037 0 (888332,1.08856e+06) 
 counting_train_errors....................................

train1_NErrors= 62959/1.61991e+06 3.88656
Class01= 2735/1.55524e+06	0.175857
Class11= 60224/64672	93.1222

 counting_test_errors.........

test1_NErrors= 15423/393874 3.91572
Class01= 741/378176	0.195941
Class11= 14682/15698	93.5278

....................................
Epoch 1801 Error= 213125 0 (885189,1.10265e+06) 
....................................
Epoch 1802 Error= 213102 0 (896192,1.13176e+06) 
....................................
Epoch 1803 Error= 213086 0 (881154,1.13117e+06) 
....................................
Epoch 1804 Error= 213035 0 (880255,1.11324e+06) 
....................................
Epoch 1805 Error= 213173 0 (870843,1.11938e+06) 
....................................
Epoch 1806 Error= 213017 0 (905405,1.12448e+06) 
....................................
Epoch 1807 Error= 213043 0 (888046,1.09934e+06) 
....................................
Epoch 1808 Error= 213122 0 (880249,1.11528e+06) 
....................................
Epoch 1809 Error= 213168 0 (889348,1.11392e+06) 
....................................
Epoch 1810 Error= 213153 0 (870165,1.14414e+06) 
 counting_train_errors....................................

train1_NErrors= 63040/1.61991e+06 3.89156
Class01= 2352/1.55524e+06	0.15123
Class11= 60688/64672	93.8397

 counting_test_errors.........

test1_NErrors= 15408/393874 3.91191
Class01= 653/378176	0.172671
Class11= 14755/15698	93.9929

....................................
Epoch 1811 Error= 213135 0 (874731,1.11125e+06) 
....................................
Epoch 1812 Error= 213107 0 (882002,1.12207e+06) 
....................................
Epoch 1813 Error= 213059 0 (877790,1.14721e+06) 
....................................
Epoch 1814 Error= 213103 0 (896382,1.14072e+06) 
....................................
Epoch 1815 Error= 213082 0 (880369,1.14303e+06) 
....................................
Epoch 1816 Error= 213015 0 (877542,1.11768e+06) 
....................................
Epoch 1817 Error= 213045 0 (883930,1.12434e+06) 
....................................
Epoch 1818 Error= 213163 0 (878936,1.11974e+06) 
....................................
Epoch 1819 Error= 213086 0 (884336,1.12758e+06) 
....................................
Epoch 1820 Error= 213109 0 (885080,1.11893e+06) 
 counting_train_errors....................................

train1_NErrors= 63164/1.61991e+06 3.89922
Class01= 1907/1.55524e+06	0.122618
Class11= 61257/64672	94.7195

 counting_test_errors.........

test1_NErrors= 15454/393874 3.92359
Class01= 562/378176	0.148608
Class11= 14892/15698	94.8656

....................................
Epoch 1821 Error= 213076 0 (884672,1.1028e+06) 
....................................
Epoch 1822 Error= 213098 0 (885239,1.13452e+06) 
....................................
Epoch 1823 Error= 213093 0 (886177,1.10375e+06) 
....................................
Epoch 1824 Error= 213089 0 (891794,1.09541e+06) 
....................................
Epoch 1825 Error= 212973 0 (887786,1.15613e+06) 
....................................
Epoch 1826 Error= 213133 0 (888026,1.11671e+06) 
....................................
Epoch 1827 Error= 213153 0 (861988,1.1204e+06) 
....................................
Epoch 1828 Error= 213120 0 (905127,1.11147e+06) 
....................................
Epoch 1829 Error= 213115 0 (886014,1.10106e+06) 
....................................
Epoch 1830 Error= 213117 0 (870968,1.10988e+06) 
 counting_train_errors....................................

train1_NErrors= 63260/1.61991e+06 3.90515
Class01= 1434/1.55524e+06	0.0922043
Class11= 61826/64672	95.5993

 counting_test_errors.........

test1_NErrors= 15432/393874 3.918
Class01= 389/378176	0.102862
Class11= 15043/15698	95.8275

....................................
Epoch 1831 Error= 213194 0 (881932,1.2615e+06) 
....................................
Epoch 1832 Error= 213057 0 (882051,1.11228e+06) 
....................................
Epoch 1833 Error= 213090 0 (871708,1.128e+06) 
....................................
Epoch 1834 Error= 213054 0 (882021,1.10813e+06) 
....................................
Epoch 1835 Error= 213066 0 (869660,1.12652e+06) 
....................................
Epoch 1836 Error= 213063 0 (884363,1.11859e+06) 
....................................
Epoch 1837 Error= 213155 0 (877274,1.11239e+06) 
....................................
Epoch 1838 Error= 213108 0 (871478,1.11746e+06) 
....................................
Epoch 1839 Error= 213014 0 (882419,1.11839e+06) 
....................................
Epoch 1840 Error= 213038 0 (895777,1.10999e+06) 
 counting_train_errors....................................

train1_NErrors= 63086/1.61991e+06 3.8944
Class01= 1923/1.55524e+06	0.123646
Class11= 61163/64672	94.5742

 counting_test_errors.........

test1_NErrors= 15411/393874 3.91267
Class01= 539/378176	0.142526
Class11= 14872/15698	94.7382

....................................
Epoch 1841 Error= 213044 0 (880662,1.12666e+06) 
....................................
Epoch 1842 Error= 213105 0 (875678,1.13781e+06) 
....................................
Epoch 1843 Error= 213059 0 (874858,1.10353e+06) 
....................................
Epoch 1844 Error= 213031 0 (885231,1.10853e+06) 
....................................
Epoch 1845 Error= 213156 0 (871483,1.12617e+06) 
....................................
Epoch 1846 Error= 213007 0 (883825,1.12376e+06) 
....................................
Epoch 1847 Error= 213057 0 (874558,1.12963e+06) 
....................................
Epoch 1848 Error= 213003 0 (871619,1.1091e+06) 
....................................
Epoch 1849 Error= 213105 0 (877757,1.15922e+06) 
....................................
Epoch 1850 Error= 213057 0 (882074,1.1223e+06) 
 counting_train_errors....................................

train1_NErrors= 63011/1.61991e+06 3.88977
Class01= 3756/1.55524e+06	0.241506
Class11= 59255/64672	91.6239

 counting_test_errors.........

test1_NErrors= 15495/393874 3.934
Class01= 1038/378176	0.274475
Class11= 14457/15698	92.0945

....................................
Epoch 1851 Error= 212981 0 (891013,1.12937e+06) 
....................................
Epoch 1852 Error= 213056 0 (882134,1.11248e+06) 
....................................
Epoch 1853 Error= 213068 0 (872634,1.24649e+06) 
....................................
Epoch 1854 Error= 213101 0 (874469,1.12145e+06) 
....................................
Epoch 1855 Error= 213039 0 (872074,1.09757e+06) 
....................................
Epoch 1856 Error= 213030 0 (878652,1.12471e+06) 
....................................
Epoch 1857 Error= 213074 0 (892288,1.11882e+06) 
....................................
Epoch 1858 Error= 213000 0 (870128,1.11387e+06) 
....................................
Epoch 1859 Error= 213102 0 (884850,1.11703e+06) 
....................................
Epoch 1860 Error= 213117 0 (888027,1.26527e+06) 
 counting_train_errors....................................

train1_NErrors= 63266/1.61991e+06 3.90552
Class01= 3249/1.55524e+06	0.208906
Class11= 60017/64672	92.8021

 counting_test_errors.........

test1_NErrors= 15497/393874 3.93451
Class01= 897/378176	0.237191
Class11= 14600/15698	93.0055

....................................
Epoch 1861 Error= 213139 0 (901868,1.11946e+06) 
....................................
Epoch 1862 Error= 213048 0 (882293,1.09958e+06) 
....................................
Epoch 1863 Error= 213084 0 (885014,1.11461e+06) 
....................................
Epoch 1864 Error= 213064 0 (885240,1.13136e+06) 
....................................
Epoch 1865 Error= 212978 0 (876315,1.0888e+06) 
....................................
Epoch 1866 Error= 213002 0 (874145,1.11459e+06) 
....................................
Epoch 1867 Error= 213061 0 (883280,1.12581e+06) 
....................................
Epoch 1868 Error= 212973 0 (880524,1.10727e+06) 
....................................
Epoch 1869 Error= 213054 0 (885987,1.10978e+06) 
....................................
Epoch 1870 Error= 213026 0 (864039,1.12493e+06) 
 counting_train_errors....................................

train1_NErrors= 62980/1.61991e+06 3.88786
Class01= 2625/1.55524e+06	0.168784
Class11= 60355/64672	93.3248

 counting_test_errors.........

test1_NErrors= 15417/393874 3.9142
Class01= 722/378176	0.190916
Class11= 14695/15698	93.6107

....................................
Epoch 1871 Error= 213036 0 (878179,1.12752e+06) 
....................................
Epoch 1872 Error= 212991 0 (883050,1.12529e+06) 
....................................
Epoch 1873 Error= 213023 0 (881998,1.12453e+06) 
....................................
Epoch 1874 Error= 212996 0 (887170,1.11999e+06) 
....................................
Epoch 1875 Error= 212937 0 (881770,1.12182e+06) 
....................................
Epoch 1876 Error= 213024 0 (873560,1.11807e+06) 
....................................
Epoch 1877 Error= 213015 0 (878588,1.13815e+06) 
....................................
Epoch 1878 Error= 212966 0 (886631,1.11536e+06) 
....................................
Epoch 1879 Error= 212984 0 (870772,1.10909e+06) 
....................................
Epoch 1880 Error= 212929 0 (890036,1.14063e+06) 
 counting_train_errors....................................

train1_NErrors= 63011/1.61991e+06 3.88977
Class01= 3902/1.55524e+06	0.250893
Class11= 59109/64672	91.3981

 counting_test_errors.........

test1_NErrors= 15439/393874 3.91978
Class01= 1075/378176	0.284259
Class11= 14364/15698	91.5021

....................................
Epoch 1881 Error= 213001 0 (866554,1.14975e+06) 
....................................
Epoch 1882 Error= 213013 0 (883500,1.1058e+06) 
....................................
Epoch 1883 Error= 213016 0 (882667,1.13878e+06) 
....................................
Epoch 1884 Error= 212957 0 (870558,1.12416e+06) 
....................................
Epoch 1885 Error= 213008 0 (880207,1.12581e+06) 
....................................
Epoch 1886 Error= 212982 0 (875328,1.13641e+06) 
....................................
Epoch 1887 Error= 213001 0 (891029,1.13544e+06) 
....................................
Epoch 1888 Error= 213002 0 (885821,1.15934e+06) 
....................................
Epoch 1889 Error= 212990 0 (876742,1.11092e+06) 
....................................
Epoch 1890 Error= 212999 0 (879611,1.14017e+06) 
 counting_train_errors....................................

train1_NErrors= 62956/1.61991e+06 3.88638
Class01= 2328/1.55524e+06	0.149687
Class11= 60628/64672	93.7469

 counting_test_errors.........

test1_NErrors= 15412/393874 3.91293
Class01= 642/378176	0.169762
Class11= 14770/15698	94.0884

....................................
Epoch 1891 Error= 213090 0 (868057,1.10565e+06) 
....................................
Epoch 1892 Error= 213005 0 (873099,1.13377e+06) 
....................................
Epoch 1893 Error= 213042 0 (874882,1.10721e+06) 
....................................
Epoch 1894 Error= 212952 0 (880018,1.12585e+06) 
....................................
Epoch 1895 Error= 212987 0 (861955,1.19923e+06) 
....................................
Epoch 1896 Error= 213025 0 (881413,1.11956e+06) 
....................................
Epoch 1897 Error= 212965 0 (885877,1.15139e+06) 
....................................
Epoch 1898 Error= 212983 0 (870895,1.12762e+06) 
....................................
Epoch 1899 Error= 212914 0 (863582,1.1026e+06) 
....................................
Epoch 1900 Error= 212953 0 (884861,1.10922e+06) 
 counting_train_errors....................................

train1_NErrors= 63056/1.61991e+06 3.89255
Class01= 2563/1.55524e+06	0.164798
Class11= 60493/64672	93.5382

 counting_test_errors.........

test1_NErrors= 15402/393874 3.91039
Class01= 688/378176	0.181926
Class11= 14714/15698	93.7317

....................................
Epoch 1901 Error= 212957 0 (879401,1.13608e+06) 
....................................
Epoch 1902 Error= 212950 0 (870261,1.14286e+06) 
....................................
Epoch 1903 Error= 212791 0 (881634,1.14428e+06) 
....................................
Epoch 1904 Error= 212990 0 (889070,1.11854e+06) 
....................................
Epoch 1905 Error= 212922 0 (885533,1.14535e+06) 
....................................
Epoch 1906 Error= 212993 0 (875882,1.13089e+06) 
....................................
Epoch 1907 Error= 212971 0 (880593,1.13491e+06) 
....................................
Epoch 1908 Error= 212976 0 (880846,1.13101e+06) 
....................................
Epoch 1909 Error= 213036 0 (878543,1.12312e+06) 
....................................
Epoch 1910 Error= 212976 0 (863278,1.13374e+06) 
 counting_train_errors....................................

train1_NErrors= 62944/1.61991e+06 3.88564
Class01= 3365/1.55524e+06	0.216365
Class11= 59579/64672	92.1249

 counting_test_errors.........

test1_NErrors= 15422/393874 3.91547
Class01= 904/378176	0.239042
Class11= 14518/15698	92.4831

....................................
Epoch 1911 Error= 212974 0 (872908,1.13845e+06) 
....................................
Epoch 1912 Error= 212965 0 (883191,1.12493e+06) 
....................................
Epoch 1913 Error= 212947 0 (880915,1.13818e+06) 
....................................
Epoch 1914 Error= 213013 0 (877989,1.10375e+06) 
....................................
Epoch 1915 Error= 212903 0 (869764,1.1496e+06) 
....................................
Epoch 1916 Error= 212888 0 (882776,1.1357e+06) 
....................................
Epoch 1917 Error= 212953 0 (883308,1.11526e+06) 
....................................
Epoch 1918 Error= 212894 0 (884253,1.1063e+06) 
....................................
Epoch 1919 Error= 212957 0 (875049,1.12624e+06) 
....................................
Epoch 1920 Error= 212953 0 (896894,1.12639e+06) 
 counting_train_errors....................................

train1_NErrors= 62972/1.61991e+06 3.88737
Class01= 2679/1.55524e+06	0.172256
Class11= 60293/64672	93.2289

 counting_test_errors.........

test1_NErrors= 15387/393874 3.90658
Class01= 710/378176	0.187743
Class11= 14677/15698	93.496

....................................
Epoch 1921 Error= 212992 0 (879897,1.15169e+06) 
....................................
Epoch 1922 Error= 212918 0 (876894,1.12379e+06) 
....................................
Epoch 1923 Error= 212914 0 (878479,1.14927e+06) 
....................................
Epoch 1924 Error= 212978 0 (864890,1.10685e+06) 
....................................
Epoch 1925 Error= 212952 0 (877182,1.1255e+06) 
....................................
Epoch 1926 Error= 212923 0 (892805,1.13153e+06) 
....................................
Epoch 1927 Error= 212944 0 (885729,1.14073e+06) 
....................................
Epoch 1928 Error= 212925 0 (868361,1.1521e+06) 
....................................
Epoch 1929 Error= 212972 0 (882763,1.1222e+06) 
....................................
Epoch 1930 Error= 212974 0 (874282,1.1262e+06) 
 counting_train_errors....................................

train1_NErrors= 63126/1.61991e+06 3.89687
Class01= 4182/1.55524e+06	0.268897
Class11= 58944/64672	91.143

 counting_test_errors.........

test1_NErrors= 15547/393874 3.9472
Class01= 1168/378176	0.308851
Class11= 14379/15698	91.5977

....................................
Epoch 1931 Error= 212931 0 (891555,1.15304e+06) 
....................................
Epoch 1932 Error= 212952 0 (868069,1.13986e+06) 
....................................
Epoch 1933 Error= 212913 0 (875874,1.17161e+06) 
....................................
Epoch 1934 Error= 212888 0 (875811,1.12801e+06) 
....................................
Epoch 1935 Error= 212922 0 (884947,1.12333e+06) 
....................................
Epoch 1936 Error= 212974 0 (872057,1.15035e+06) 
....................................
Epoch 1937 Error= 212876 0 (869396,1.13494e+06) 
....................................
Epoch 1938 Error= 212878 0 (882772,1.14888e+06) 
....................................
Epoch 1939 Error= 212934 0 (879922,1.14147e+06) 
....................................
Epoch 1940 Error= 212866 0 (890957,1.14115e+06) 
 counting_train_errors....................................

train1_NErrors= 63123/1.61991e+06 3.89669
Class01= 2361/1.55524e+06	0.151809
Class11= 60762/64672	93.9541

 counting_test_errors.........

test1_NErrors= 15433/393874 3.91826
Class01= 645/378176	0.170556
Class11= 14788/15698	94.2031

....................................
Epoch 1941 Error= 212907 0 (873624,1.11603e+06) 
....................................
Epoch 1942 Error= 212908 0 (868469,1.13771e+06) 
....................................
Epoch 1943 Error= 212949 0 (883446,1.1348e+06) 
....................................
Epoch 1944 Error= 212941 0 (864891,1.13678e+06) 
....................................
Epoch 1945 Error= 212951 0 (888613,1.2099e+06) 
....................................
Epoch 1946 Error= 212890 0 (872320,1.12185e+06) 
....................................
Epoch 1947 Error= 212882 0 (874039,1.12706e+06) 
....................................
Epoch 1948 Error= 212804 0 (887531,1.13137e+06) 
....................................
Epoch 1949 Error= 212897 0 (873228,1.15662e+06) 
....................................
Epoch 1950 Error= 212909 0 (883639,1.17042e+06) 
 counting_train_errors....................................

train1_NErrors= 63071/1.61991e+06 3.89348
Class01= 2693/1.55524e+06	0.173156
Class11= 60378/64672	93.3603

 counting_test_errors.........

test1_NErrors= 15396/393874 3.90886
Class01= 729/378176	0.192767
Class11= 14667/15698	93.4323

....................................
Epoch 1951 Error= 212873 0 (881887,1.11468e+06) 
....................................
Epoch 1952 Error= 212871 0 (874890,1.11333e+06) 
....................................
Epoch 1953 Error= 212915 0 (879925,1.16245e+06) 
....................................
Epoch 1954 Error= 212885 0 (877667,1.11654e+06) 
....................................
Epoch 1955 Error= 212876 0 (895551,1.14594e+06) 
....................................
Epoch 1956 Error= 212888 0 (872275,1.11987e+06) 
....................................
Epoch 1957 Error= 212853 0 (876674,1.15121e+06) 
....................................
Epoch 1958 Error= 212865 0 (883913,1.15021e+06) 
....................................
Epoch 1959 Error= 212843 0 (884871,1.13041e+06) 
....................................
Epoch 1960 Error= 212833 0 (882992,1.1571e+06) 
 counting_train_errors....................................

train1_NErrors= 63024/1.61991e+06 3.89058
Class01= 1853/1.55524e+06	0.119145
Class11= 61171/64672	94.5865

 counting_test_errors.........

test1_NErrors= 15421/393874 3.91521
Class01= 530/378176	0.140146
Class11= 14891/15698	94.8592

....................................
Epoch 1961 Error= 212868 0 (881883,1.13043e+06) 
....................................
Epoch 1962 Error= 212810 0 (878570,1.16189e+06) 
....................................
Epoch 1963 Error= 213126 0 (870694,1.44201e+06) 
....................................
Epoch 1964 Error= 212978 0 (888978,1.09964e+06) 
....................................
Epoch 1965 Error= 212814 0 (891171,1.12729e+06) 
....................................
Epoch 1966 Error= 212925 0 (874274,1.14748e+06) 
....................................
Epoch 1967 Error= 212856 0 (895795,1.15247e+06) 
....................................
Epoch 1968 Error= 212930 0 (878811,1.13674e+06) 
....................................
Epoch 1969 Error= 212875 0 (884338,1.12526e+06) 
....................................
Epoch 1970 Error= 212815 0 (887468,1.15108e+06) 
 counting_train_errors....................................

train1_NErrors= 62992/1.61991e+06 3.8886
Class01= 2669/1.55524e+06	0.171613
Class11= 60323/64672	93.2753

 counting_test_errors.........

test1_NErrors= 15418/393874 3.91445
Class01= 743/378176	0.196469
Class11= 14675/15698	93.4832

....................................
Epoch 1971 Error= 212833 0 (895223,1.12476e+06) 
....................................
Epoch 1972 Error= 212845 0 (862752,1.14692e+06) 
....................................
Epoch 1973 Error= 212905 0 (889263,1.15467e+06) 
....................................
Epoch 1974 Error= 212850 0 (880976,1.15765e+06) 
....................................
Epoch 1975 Error= 212892 0 (873506,1.14657e+06) 
....................................
Epoch 1976 Error= 212898 0 (893387,1.14123e+06) 
....................................
Epoch 1977 Error= 212848 0 (867920,1.14202e+06) 
....................................
Epoch 1978 Error= 212926 0 (884129,1.13304e+06) 
....................................
Epoch 1979 Error= 212849 0 (891939,1.15282e+06) 
....................................
Epoch 1980 Error= 212843 0 (880702,1.15872e+06) 
 counting_train_errors....................................

train1_NErrors= 62951/1.61991e+06 3.88607
Class01= 3019/1.55524e+06	0.194118
Class11= 59932/64672	92.6707

 counting_test_errors.........

test1_NErrors= 15440/393874 3.92004
Class01= 843/378176	0.222912
Class11= 14597/15698	92.9864

....................................
Epoch 1981 Error= 212828 0 (874025,1.16082e+06) 
....................................
Epoch 1982 Error= 212848 0 (880871,1.1692e+06) 
....................................
Epoch 1983 Error= 212822 0 (877079,1.14753e+06) 
....................................
Epoch 1984 Error= 212800 0 (879668,1.16473e+06) 
....................................
Epoch 1985 Error= 212855 0 (864041,1.13923e+06) 
....................................
Epoch 1986 Error= 212839 0 (882470,1.13507e+06) 
....................................
Epoch 1987 Error= 212866 0 (889677,1.16581e+06) 
....................................
Epoch 1988 Error= 212818 0 (869922,1.14908e+06) 
....................................
Epoch 1989 Error= 212869 0 (882489,1.13329e+06) 
....................................
Epoch 1990 Error= 212814 0 (905569,1.15672e+06) 
 counting_train_errors....................................

train1_NErrors= 63020/1.61991e+06 3.89033
Class01= 2098/1.55524e+06	0.134899
Class11= 60922/64672	94.2015

 counting_test_errors.........

test1_NErrors= 15442/393874 3.92054
Class01= 608/378176	0.160772
Class11= 14834/15698	94.4961

....................................
Epoch 1991 Error= 212825 0 (883464,1.15191e+06) 
....................................
Epoch 1992 Error= 217823 0 (7.63471e+06,1.13165e+06) 
....................................
Epoch 1993 Error= 222661 0 (111015,1.16324e+06) 
....................................
Epoch 1994 Error= 221054 0 (116225,1.15249e+06) 
....................................
Epoch 1995 Error= 220388 0 (121248,1.14072e+06) 
....................................
Epoch 1996 Error= 220028 0 (123560,1.39156e+06) 
....................................
Epoch 1997 Error= 219686 0 (124836,1.13185e+06) 
....................................
Epoch 1998 Error= 219483 0 (123375,1.13025e+06) 
....................................
Epoch 1999 Error= 219331 0 (125808,1.13634e+06) 
....................................
Epoch 2000 Error= 219107 0 (126534,1.11872e+06) 
 counting_train_errors....................................

train1_NErrors= 63537/1.61991e+06 3.92225
Class01= 1893/1.55524e+06	0.121717
Class11= 61644/64672	95.3179

 counting_test_errors.........

test1_NErrors= 15474/393874 3.92867
Class01= 491/378176	0.129834
Class11= 14983/15698	95.4453
