# Supplementary material for: Prediction of polyproline II secondary structure propensity in proteins
Source: R Soc Open Sci. 2020 Jan 15;7(1):191239. doi: 10.1098/rsos.191239 (PMC7029904; doi:10.1098/rsos.191239)
Supplement: Supplementary Code [file rsos191239supp2.zip › models/PPIIH_None_aln=False_oneHot=True_iupred=True_espritz=True_paleale=False_charge=True_removeNegativeOnlyChains/fold0/final_trained-2000.model]

24 2 10 0
10 10 10 3 3 10 7 1 0 1 1
0.8 
24 2 10 0 1
10 10 10 3 3 1 0 0
2 10 1 140 1 1 1
2
0
10
1 1 1 1 1 1 1 1 1 1 
0.910127 -0.479709 -0.650806 -0.802522 -0.469363 -0.534363 0.331576 -0.284133 -0.85764 -0.516225 1.65571
-0.889987 0.411725 0.633184 0.776125 0.52004 0.558626 -0.275308 0.299635 0.870006 0.472698 -1.687
10
1
140
24 1 1 1 1 1 1 1 1 1 1 1 1 1 1 1 1 1 1 1 1 1 1 1 1 1 1 1 1 1 1 1 1 1 1 1 1 1 1 1 1 1 1 1 1 1 1 1 1 1 1 1 1 1 1 1 1 1 1 1 1 1 1 1 1 1 1 1 1 1 1 1 1 1 1 1 1 1 1 1 1 1 1 1 1 1 1 1 1 1 1 1 1 1 1 1 1 1 1 1 1 1 1 1 1 1 1 1 1 1 1 1 1 1 1 1 1 1 1 1 1 1 1 1 1 1 1 1 1 1 1 1 1 1 1 1 1 1 1 1 1 
0.00296767 -0.00939029 0.190743 0.0276335 0.0178102 0.0230411 0.0776139 0.062168 0.191454 0.0224238 -0.110478 -0.0950371 0.0897661 0.26142 0.13447 0.0921782 -0.0414326 0.133228 0.199604 0.108164 0.220346 0.143426 -0.161083 0.00297935 0.112773 0.0106385 -0.10534 -0.0788819 0.00117272 0.173336 -0.000911283 -0.182709 0.128285 -0.0552895 0.238733 0.0954727 -0.0298353 -0.0704817 0.3114 0.289904 0.0999407 -0.10618 0.0655921 0.0150972 0.0151849 0.256783 -0.0850251 0.0652264 0.12578 0.126119 0.152782 0.140701 -0.0410204 0.0643406 -0.234167 0.318939 -0.290584 0.0967065 -0.0657183 -0.0487692 -0.0510187 0.214057 0.054591 -0.275634 0.0673003 -0.0042415 -0.183797 0.217225 0.207158 -0.616473 -0.141737 0.0946073 -0.076362 -0.238047 0.0311493 -0.22466 0.15723 0.112134 0.0191622 -0.349761 -0.08653 -0.139658 0.168463 0.155581 -0.0680726 -0.0615733 0.0544361 -0.15238 -0.0937564 0.112285 -0.0201887 -0.185583 0.0764198 -0.0560664 0.0509713 0.0391168 -0.00304209 0.332917 0.0732347 -0.037556 0.0414124 -0.128588 -0.133538 0.199129 0.0812948 0.00349006 0.0182183 0.203805 0.0729828 0.290465 0.179856 -0.483216 0.219327 0.0735534 0.0621981 0.131186 -0.56286 -0.127904 0.121907 -0.163424 0.237794 -0.265978 0.0193777 -0.142403 0.395971 0.185992 -0.388802 0.198385 -0.348674 -0.387132 0.24346 0.0630038 0.149861 -0.243975 0.104091 0.103113 0.083314 0.438306 -0.224625 -0.171813 0.155889 0.0217905 0.288968 0.23875 -0.237776 0.130401 -0.0318532 -0.172147 0.172611 -0.108726 -0.227506 0.245933 -0.134349 0.0938325 -0.265711 -0.071902 0.0832497 -0.0704013 -0.0937683 0.197637 -0.185201 0.103374 -0.0429613 0.104609 1.73608
-0.000295047 0.0372127 -0.0046884 0.320585 0.0839932 0.00790661 0.404781 0.162687 -0.138672 -0.0174818 -0.0552635 -0.278394 0.0739774 -0.678129 -0.184843 0.256961 -0.32571 -0.233756 -0.186147 -0.218727 0.0463009 -0.219129 -0.184309 -0.180511 0.206858 -0.286438 -0.159953 -0.266676 0.0675033 0.0110637 0.0287306 -0.264282 -0.0981677 0.174958 -0.106513 -0.251081 -0.240132 -0.247914 0.272377 0.141976 -0.0498738 -0.125663 0.332731 0.240425 0.381588 -0.150405 0.0752767 0.27467 -0.100883 -0.221383 -0.140444 0.14505 -0.398579 0.154733 -0.345649 0.0879427 0.343021 0.230742 -0.137898 -0.104107 -0.0015671 0.171681 -0.428586 0.0276296 -0.0250156 -0.272797 0.216091 0.160093 -0.279652 -0.515887 -0.0739036 -0.00850763 -0.185048 0.326377 0.0238882 0.134954 0.124718 -0.173351 -0.120255 0.0899025 -0.0380725 -0.190649 0.240876 0.320982 0.000114252 0.00935441 -0.206262 -0.0652198 -0.0636661 0.414963 0.0667338 -0.134671 0.215546 -0.0348701 0.187822 0.246931 -0.114303 0.103354 0.0916034 -0.0118291 0.165541 -0.268103 -0.220271 0.00225403 -0.0155363 0.211002 -0.21621 0.0356311 -0.041784 0.162679 0.0839716 -0.276695 -0.0599456 0.160221 -0.193413 0.221939 -0.401319 -0.44093 -0.142715 -0.0852895 0.0323104 0.108954 0.145802 -0.0988741 0.0846402 0.323904 0.313606 -0.380917 0.191123 -0.297146 0.198684 0.341004 0.160605 -0.157014 -0.198895 -0.031129 0.122605 -0.297993 0.321842 0.237637 -0.251528 0.285977 -0.0919539 -0.307192 -0.117109 -0.527051 0.257185 -0.00641874 0.0431801 0.219753 -0.2819 0.241186 -0.172149 -0.0784238 -0.20838 -0.56215 0.34762 -0.450174 0.0876919 0.416093 -0.349046 0.0709811 -0.0506359 -0.16102 -0.952501
-8.01295e-05 0.0463318 -0.268264 -0.184371 -0.165121 -0.0126656 0.25441 -0.251547 -0.072187 -0.101923 0.239055 -0.11172 -0.0263658 -0.309574 -0.315006 -0.142828 -0.0947708 0.0257355 -0.0692354 -0.0366546 0.200278 0.120501 0.41599 -0.0574612 0.217469 -0.0385126 0.00412756 0.0105571 0.0685641 -0.118091 -0.047583 -0.0287551 0.087582 0.0408525 -0.0204421 -0.067981 0.239396 0.0754135 -0.0478075 0.0951794 0.146434 0.14541 0.107224 -0.172944 -0.174018 -0.00411987 0.0888208 -0.0946722 -0.408722 -0.215976 -0.109668 -0.199017 -0.421739 0.0197323 -0.102922 0.143259 0.0489135 0.113873 0.170554 -0.362921 -0.370881 -0.151956 0.30581 0.0116972 0.109739 -0.449801 0.148868 0.043354 0.217196 -0.0461034 0.0308373 -0.0955829 0.057844 0.251488 -0.351837 -0.116837 0.100173 -0.0217828 -0.318295 -0.00315318 0.0241238 -0.130204 -0.00579294 0.239455 0.0846036 0.233816 0.00726686 -0.146286 0.0347813 0.189451 0.156765 0.123333 -0.142733 -0.17923 -0.0690437 -0.175299 -0.100402 0.291277 -0.0294625 0.134025 0.0251137 -0.0707171 0.0637091 0.121407 0.116114 -0.284896 0.111092 -0.105624 -0.0394728 0.143463 0.144036 -0.209016 0.271215 -0.29119 -0.0684362 0.0791783 -0.19726 0.0918615 -0.098299 -0.36735 -0.324048 0.387141 -0.261367 -0.0558224 0.348786 -0.104495 0.223562 0.300139 -0.31344 -0.118447 0.241119 0.346334 0.36869 -0.097871 -0.475117 -0.141614 0.294607 0.181422 0.236922 0.272232 -0.51848 -0.0937355 -0.195743 0.486655 -0.225742 -0.0808265 -0.356099 -0.490617 0.275142 0.0801683 -0.135712 0.29687 -0.310895 0.0524598 0.0608673 -0.0026671 0.000308229 0.434275 -0.156715 0.17436 0.147499 -0.265914 0.133793 -0.140903 -1.51989
0.00278094 -0.184704 -0.00978109 0.09338 -0.119838 0.00514304 -0.0618159 -0.0659707 0.230098 -0.085602 0.141167 0.0350673 0.111881 -0.0539087 0.00737742 -0.0923776 -0.160541 0.0299228 0.164993 -0.0387743 -0.111635 0.0907127 -0.0579019 0.0465406 -0.178562 -0.112316 -0.147134 0.00649411 0.0428428 -0.159243 -0.222675 -0.0031775 0.237921 -0.108423 -0.337675 0.0925621 0.181859 -0.0968739 -0.284507 0.178867 0.0313858 0.230575 0.0729161 -0.409889 0.0267968 -0.311245 -0.0769618 0.288247 -0.0175473 -0.268329 0.0774547 0.409605 -0.122084 -0.0965847 0.277556 -0.0659988 -0.247736 -0.055312 0.00519692 0.164477 0.00222192 0.0609264 0.272277 0.181496 -0.0486353 -0.0925352 -0.343471 0.0157425 0.0196096 0.306638 -0.0969496 0.215469 0.307618 -0.0140201 -0.354103 -0.0469798 -0.234902 0.314612 -0.0101809 -0.0427311 -0.0475357 0.20631 0.00330185 0.0652409 0.11695 0.234588 0.0859388 0.175399 -0.0852296 0.209116 -0.203053 -0.135434 -0.244624 0.00745772 0.155268 0.293967 0.0676981 -0.404051 -0.166287 -0.161464 0.139116 -0.0995719 -0.222051 -0.0390074 0.0695734 -0.115463 -0.153911 0.173948 -0.329505 0.032712 0.203367 0.0467602 0.2575 0.0539525 0.0658465 -0.332869 0.013949 0.178224 -0.0804925 -0.0931749 -0.0697515 0.216723 0.272151 -0.324281 0.309193 -0.17965 0.124806 -0.0289429 0.100915 -0.000550165 0.0435225 -0.00909096 -0.152672 -0.147639 0.0733892 -0.0354515 0.130988 -0.0135981 -0.161864 -0.276508 0.118231 -0.00376163 -0.219025 -0.0434679 0.154241 0.0324294 -0.0406387 0.114592 -0.32602 0.0371721 0.214309 0.199777 0.224584 0.17152 -0.16038 0.165124 0.0385634 -0.438962 -0.010629 0.208787 -0.117591 -0.147403 -0.0923456 -0.308542 -0.269593
0.00260569 0.228271 -0.192682 0.063266 -0.235882 -0.0531223 -0.044789 -0.161598 -0.119107 -0.00496209 -0.0316025 0.148577 0.273616 0.0937727 -0.0408285 0.0764448 0.103361 0.15907 -0.272496 0.220686 -0.124352 -0.4705 0.0289803 0.250997 0.194871 0.00621617 0.166979 0.292916 -0.000342511 -0.160237 0.174848 0.258893 0.116875 -0.0216737 0.0419832 0.199124 -0.253733 0.103181 0.166336 -0.105147 -0.0681838 0.11562 0.368434 -0.00112778 -0.205945 0.0249546 -0.427127 -0.0279651 -0.097478 -0.0865449 0.0346212 0.468351 0.0641238 -0.39428 -0.079364 -0.273876 0.197726 0.246223 -0.184602 -0.122357 -0.23751 0.00993747 -0.292917 0.00288475 0.168805 0.247262 -0.0440802 0.120398 -0.300751 0.395366 -0.176974 -0.0438919 0.0572232 -0.214591 0.0852423 -0.157519 -0.33297 -0.0471927 0.104222 0.5181 0.0025733 0.0716852 -0.126036 -0.063128 0.261709 -0.012148 0.0577849 -0.174288 -0.0260517 -0.196231 0.0490198 -0.0432234 0.0191468 -0.0889231 -0.238325 -0.0454461 0.0212994 -0.291944 0.00385219 0.0151417 -0.011812 -0.0391338 0.0597119 -0.537277 0.166752 0.447871 0.158971 -0.722863 -0.106943 -0.282605 0.0871608 0.403555 -0.181716 -0.27328 0.258067 0.0319647 0.310059 -0.246677 -0.479603 -0.221123 0.0584175 0.10732 0.00129573 -0.0551808 0.323262 -0.132703 0.150855 0.143049 -0.431833 0.0437197 0.123864 -0.0418871 -0.0143218 0.212158 0.399824 -0.418829 0.518668 0.0493246 -0.198007 -0.082654 0.365316 -0.228449 0.0495352 -0.334159 0.173824 -0.20144 0.274646 0.0769714 0.240495 -0.144898 0.262045 -0.406943 -0.274735 0.180949 0.145461 0.191912 0.0686035 -0.000443914 -0.146635 0.13557 0.372908 -0.230855 0.200095 -0.00463903 -0.000763613
-0.00120146 0.307795 -0.246094 -0.479819 0.131666 -0.0241492 -0.414389 -0.0170184 0.00441383 0.084832 -0.261984 0.163959 -0.523355 -0.231312 0.171526 0.12246 0.138942 -0.396544 -0.208541 0.242315 0.177077 0.184357 0.209093 0.0753956 0.016164 -0.0924557 -0.287918 0.0506692 -0.114049 0.308881 0.00123429 0.353556 0.230874 -0.399054 0.681216 -0.13459 0.189945 0.0834472 -0.0092667 -0.273156 -0.176361 -0.070627 0.0364768 0.00115637 -0.2104 0.14501 0.27113 0.0164855 0.137434 -0.118168 0.271196 0.134487 0.0400547 -0.0416188 -0.0788012 -0.198302 0.253953 0.0329449 -0.0259662 -0.186098 0.0311461 -0.00805682 0.132756 0.241298 -0.156445 -0.0728264 0.328979 -0.110597 0.0799646 -0.442661 -0.151226 -0.103354 -0.00660363 0.0176535 0.071559 -0.268783 -0.215359 -0.00185847 0.196969 0.0484128 0.131093 -0.0412127 0.0693503 -0.0923877 -0.248747 0.0360867 -0.0206975 -0.0353162 -0.278573 -0.0966114 -0.208723 -0.0626336 -0.115302 0.11767 -0.0392378 -0.124021 0.166461 -0.092017 -0.268499 0.0157286 -0.193593 -0.0991356 -0.0424192 0.0293116 0.0416586 0.164707 0.17205 0.124707 -0.0530978 -0.0977119 0.215903 0.362893 0.236397 0.140663 0.182405 -0.367525 0.324428 0.407787 0.0557712 0.313383 0.207204 -0.386917 0.13951 -0.210092 -0.488464 -0.257914 -0.327983 -0.316704 -0.107822 -0.186218 -0.162918 0.100703 -0.357361 -0.183301 0.336118 -0.504022 0.160354 0.65315 -0.553037 -0.125254 0.242427 0.186921 0.221754 -0.298053 -0.261015 0.240391 0.265945 0.164083 0.139607 0.101693 -0.214555 0.205539 -0.235865 0.282664 -0.111158 -0.0788635 -0.158941 -0.332399 0.0360646 0.123564 -0.0814126 0.196109 -0.167349 0.27202 -1.3552
0.000754279 0.390329 -0.0727323 0.104963 -0.0362143 0.35588 -0.120048 0.340621 -0.161259 -0.258347 -0.131011 -0.0592807 0.07524 -0.0138711 -0.0745449 -0.216112 0.412166 0.140916 0.0139663 0.148338 -0.190968 -0.230588 0.120097 0.041591 -0.17561 -0.0654637 -0.0731311 0.137511 -0.248803 -0.108874 0.0919733 0.295383 -0.236192 0.026762 0.168034 -0.20048 0.337334 -0.186354 -0.102159 -0.0714833 -0.0181363 -0.423629 0.515728 -0.269244 -0.164396 -0.0161331 -0.00687017 -0.119989 0.386757 0.232685 -0.021106 -0.013569 -0.0794622 0.297469 -0.00826894 -0.0864615 -0.0555193 0.189413 0.0433383 -0.0777598 -0.021298 -0.12531 0.24098 -0.111348 0.0466287 0.276622 -0.206139 -0.186718 0.00737374 0.341899 -0.120005 -3.41349e-05 0.0386605 -0.170248 -0.211744 0.290948 -0.155535 0.159119 0.134231 0.141242 -0.0162232 0.0296924 -0.318117 -0.417604 -0.0446329 0.310634 -0.35226 0.139973 0.233968 -0.203259 0.01121 0.210559 -0.0842109 0.080725 0.061455 -0.156378 0.0148572 0.00281621 -0.0340994 -0.0404646 0.0173226 -0.565625 -0.259463 -0.175576 0.378045 0.190625 -0.138772 -0.271059 -0.248571 0.25233 0.409497 -0.0123935 -0.0654441 0.282449 0.459866 -0.323908 0.266278 0.852569 -0.151458 0.446231 -0.0647003 0.018899 0.114673 -0.291588 -0.060131 -0.0214121 -0.297231 0.0385866 0.413639 0.0516552 0.207816 0.211882 0.0339738 0.355531 0.215857 -0.12598 -0.403339 0.424355 -0.0188165 0.0315935 0.0390492 -0.178911 0.0137013 -0.103664 -0.117675 0.118099 -0.315009 0.306222 -0.174471 -0.0537117 0.238231 -0.0906479 0.0867931 -0.266846 0.0352389 0.23331 -0.303774 -0.00455858 -0.114274 -0.106382 -0.103724 0.177251 -0.156146 0.192573 0.727323
-0.00191263 -0.0316058 0.157691 -0.580532 -0.035057 0.337764 -0.229124 0.218723 0.18537 -0.222129 -0.43757 -0.0491862 -0.143567 -0.231955 0.305304 -0.413179 0.533616 0.370553 -0.0474799 0.367808 -0.00845832 0.153953 0.299745 0.0483379 0.0506365 0.0183178 0.351765 -0.0522937 -0.194177 0.2353 -0.335137 -0.293243 0.0589046 -0.323181 -0.0197594 0.231242 0.0302227 -0.0165351 -0.192094 -0.122633 0.15778 0.179618 -0.250643 -0.186016 -0.106879 0.00756732 -0.0356415 -0.095077 0.455307 0.135024 -0.160313 0.183226 0.402232 0.0667713 -0.12344 -0.0901575 -0.16192 0.192578 0.0584239 0.408136 0.0603041 0.118797 0.176324 0.087624 -0.0309093 -0.000641008 -0.50568 -0.0107995 -0.0398113 -0.223771 0.0951329 -0.0642408 -0.0771189 0.0167412 0.149852 -0.0696298 -0.197252 0.0408164 0.0114631 -0.628757 0.0262129 0.272435 0.223151 -0.127548 0.160264 -0.165903 -0.200867 -0.17351 -0.0451711 0.191012 0.51539 0.0206686 0.133916 -0.306417 -0.184523 -0.0630828 0.387742 -0.0215621 -0.118942 -0.168445 0.124964 -0.094662 0.459467 0.187627 0.165111 -0.176636 0.0968801 0.0450627 0.174609 0.293125 -0.22458 -0.331065 -0.123452 -0.0621576 0.597491 -0.292224 0.363597 -0.427484 -0.0249889 0.00276292 0.0967169 0.283502 0.191212 -0.360481 -0.142744 0.561352 -0.247546 0.0838292 0.457211 -0.0293984 -0.298837 0.186698 -0.0588061 0.261292 0.109965 0.266952 -0.011545 0.00397825 0.45562 -0.118525 0.116345 0.414766 -0.0702561 0.660629 -0.345668 0.519043 0.35281 -0.328773 0.0689359 0.27577 -0.234177 -0.120792 0.415693 -0.386899 -0.299675 -0.0993263 0.0937687 0.0613224 0.0524835 0.266585 -0.469439 0.216049 -0.125463 0.325984 -0.055072
0.00208281 0.0788713 -0.108638 -0.192231 0.538081 0.294504 0.218381 -0.171551 -0.105061 -0.0996887 -0.476113 -0.330224 0.16414 0.460677 -0.110235 0.0651593 -0.150301 -0.104259 -0.0129635 -0.138789 -0.200058 -0.0163424 -0.426738 -0.0417033 -0.118169 0.0356546 0.288348 -0.149383 -0.0179883 -0.0674699 0.0125137 0.0496052 -0.091161 0.13359 0.243429 -0.06607 0.0890029 0.182609 -0.0823361 0.00973567 0.00528793 0.0635889 -0.0038523 0.0126282 0.266646 0.162066 -0.305783 0.0869277 0.0144174 0.0903639 -0.153332 0.162961 0.299083 -0.0200921 -0.240603 0.0319785 0.0215284 -0.0252077 0.12422 0.0679596 0.10129 -0.0276218 0.0942344 -0.0951524 -0.539321 0.330183 -0.269358 -0.103166 -0.279993 0.170077 -0.101937 -0.0835882 -0.0478982 -0.181267 0.030353 0.212603 -0.331958 0.202679 -0.132862 0.545351 -0.179436 -0.0109027 -0.313319 -0.25719 -0.088369 -0.103213 -0.0713196 0.37791 0.0375288 -0.0101558 -0.166997 0.314134 -0.0228478 0.0697067 -0.164592 0.0658641 -0.290982 -0.00776912 -0.474431 -0.118026 0.0586857 0.185338 0.264199 0.057883 -0.0399903 -0.0470611 0.0132138 0.164099 -0.160627 -0.22667 0.0735979 0.0663885 0.301306 -0.143809 0.018708 0.174626 0.0883326 -0.0793349 0.191225 -0.245832 0.0639049 0.0678878 -0.271313 -0.166159 -0.0739228 0.0807897 -0.0498557 -0.17385 -0.159006 -0.163582 -0.0691176 0.198971 -0.455756 -0.0572893 -0.242411 0.234175 -0.0481428 -0.851865 -0.366845 0.544522 0.0679015 0.303661 0.0681285 -0.075094 -0.104863 -0.510734 -0.132134 -0.309752 -0.31128 -0.0782846 -0.0688694 -0.167781 -0.204236 -0.144297 -0.054972 -0.0240358 0.296471 0.0188059 0.0453484 0.110039 0.092331 -0.102922 0.278775 -0.191259 -0.369651
0.00225921 -0.168626 0.0119523 0.129287 -0.0192703 0.0708934 0.611874 0.032738 -0.0476384 0.0104159 -0.133686 -0.333751 -0.048727 -0.156044 -0.0331587 0.0149837 0.0781176 -0.0285745 -0.020699 -0.0175488 -0.000506792 0.288905 0.323712 -0.0450154 -0.0731404 0.0311846 0.239366 0.179399 0.0169394 -0.163765 0.00510468 -0.0434344 -0.0581287 0.175402 -0.335715 -0.0463547 0.0973899 0.0130832 -0.191054 0.231837 -0.240818 -0.263189 -0.0135539 -0.169709 -0.400559 0.162468 -0.00806994 0.122285 -0.343598 0.325585 -0.128143 -0.25859 -0.188374 0.00698462 -0.447979 0.539659 -0.0638465 -0.143458 -0.327092 -0.000192409 -0.143718 -0.194743 -0.0335959 -0.266319 -0.554774 0.292243 -0.547235 -0.14904 -0.144962 0.251378 -0.218655 -0.128164 -0.101512 -0.535108 -0.425501 0.307301 -0.262251 -0.0149558 -0.117704 0.273418 -0.0657678 -0.117384 -0.083639 -0.573906 -0.403425 0.11886 -0.306215 0.0361897 0.0766474 0.279988 -0.0152813 0.202687 -0.247449 -0.157432 -0.29937 0.0516699 -0.030867 -0.292807 0.0981641 0.0350611 -0.174336 -0.062221 -0.262095 -0.0622567 -0.121504 0.28978 -0.114115 0.0145532 -0.11525 -0.253936 -0.00714536 -0.0390531 -0.217994 0.346141 -0.404806 0.287778 -0.0948504 0.594577 0.191291 0.195716 -0.0211426 -0.0843186 -0.141236 0.297908 -0.286364 0.212523 -0.080403 -0.083977 0.134063 0.107026 0.039725 0.0258166 0.103087 -0.162029 -0.238691 0.0563938 0.0628944 -0.130924 0.0853508 0.332227 -0.069721 0.365517 -0.135999 0.0906356 -0.327313 -0.462898 0.249132 0.0675771 -0.0657274 0.231543 -0.16136 0.0110153 -0.053307 0.264976 -0.12041 0.0510306 0.252695 -0.24458 -0.150031 0.108222 -0.066274 0.130658 0.00144717 0.125305 -0.105103
10 10 1 10 2 0 1
10
0
10
1 1 1 1 1 1 1 1 1 1 
-0.560451 1.08669 -0.0409453 -0.0156659 0.0848245 0.520163 0.0409422 -0.685738 0.481563 0.0793367 0.0961004
0.0355887 0.0183635 -0.132484 0.87164 0.261621 -0.780467 1.20021 0.582256 0.56428 -0.125272 0.47242
-0.14232 0.679615 -0.388993 -0.4664 0.198639 -0.658963 -0.816391 0.101061 0.160415 -0.279579 -0.847957
0.209859 0.526783 -0.00472041 -0.126391 0.114576 0.272861 0.762628 0.0779966 -0.0874074 1.31207 0.831056
1.07335 0.515793 -0.0401183 -0.109743 -0.923128 -0.249342 -0.285979 -0.589791 0.155167 -0.542996 -0.298719
0.161817 -0.860231 -0.438816 0.687735 0.365485 0.343811 -0.589882 -0.627448 -0.120574 0.129949 0.334354
0.883285 -0.494431 1.27899 -0.653107 0.158077 0.886036 0.462675 0.168616 0.0836523 -0.0262801 -0.187742
-0.108934 0.590627 0.181221 -0.446596 -0.390674 -0.712926 0.337925 0.0297301 0.685028 0.0515936 -0.0175755
0.449364 0.203921 -0.16096 0.182704 0.528586 0.488262 -0.142889 0.642809 0.505749 -0.661259 -0.440047
-0.147281 -0.138499 0.661924 0.175658 0.442129 -0.0755757 -0.93852 0.662963 -0.196647 0.284498 -0.618721
10
1
10
24 1 1 1 1 1 1 1 1 1 1 
-0.0399925 -0.868729 0.230074 -0.0491753 0.169517 0.498463 0.341066 -0.00620166 -0.173957 0.140385 -0.106043 -0.143043 0.293773 0.238694 -0.142874 -0.245221 -0.139382 0.52152 0.709464 0.0949353 -0.7126 -0.37259 -0.234992 0.26927 -0.421565 -0.219517 0.382983 0.181995 0.163312 0.168272 0.322987 0.266596 0.199038 0.462486 0.740684
-0.0250168 0.17868 0.40675 0.466087 -0.133253 -0.155805 -0.720131 0.523046 0.452394 -0.530008 0.556901 0.368947 0.0697721 0.408515 -0.278446 -0.544614 0.104625 -0.413237 -0.124476 -0.576549 0.442125 0.0311217 0.204186 -0.147233 -0.111603 0.433945 0.226816 0.106145 -0.0939733 0.0479968 -0.0223127 -0.00377132 0.0887389 0.150171 0.405459
0.0377042 1.38184 -0.423917 0.395212 0.535686 0.0629327 0.173222 -0.0632006 -0.133563 0.188252 -0.127494 -0.0958094 -0.0128317 0.534464 -0.0546648 -0.367797 -0.20422 0.100117 0.542926 -0.239736 -0.99424 0.484385 0.509966 0.234691 -0.49774 0.448506 0.438119 0.0485154 -0.0950471 -0.823695 -0.0874219 0.180222 -0.511824 0.420122 0.850994
-0.0133746 -0.0813341 0.189993 0.376549 0.72114 0.374543 -0.66686 0.0484656 0.375903 -0.0667499 -0.266824 -0.0617901 0.0561532 -0.717914 0.192778 -0.905459 -0.0682039 0.145674 0.306339 -0.625987 -0.581907 0.346577 -0.377278 0.145641 0.415475 0.11077 0.140434 -0.0603531 -0.241697 -0.190205 -0.253191 0.292558 1.0387 0.107071 -1.20406
-0.039488 -0.687699 0.0703982 -0.583111 0.363432 0.705686 0.047429 -0.198084 -0.335369 0.332462 -0.657153 -0.186583 0.209098 -0.478566 0.512265 0.482172 -0.0795229 0.421193 0.552463 0.394303 -0.599093 -0.69965 -0.534445 0.0173188 -0.405813 0.274239 0.541222 0.0969542 0.0377922 0.163949 0.137995 -0.417706 0.0310817 -0.169679 0.130632
0.00849547 0.063439 -0.292107 -0.399136 0.620719 0.550326 0.328334 -0.184026 0.11807 -0.0357188 0.119717 0.0144543 0.103286 -0.466452 -0.584446 -0.253897 -0.232198 0.195531 0.103031 0.0363416 -0.358287 -0.0248477 0.470323 0.0729958 0.510159 -0.0344083 0.104605 0.0245347 -0.322648 0.333058 -0.0397365 -0.22926 -0.226685 -0.275891 -0.413442
-0.0198377 -0.348827 0.0126182 -0.245227 0.0651103 0.179829 0.139034 -0.326044 -0.243869 0.0745244 -0.370627 -0.400302 0.514376 1.3171 0.162339 0.463213 -0.679827 0.23103 0.255543 0.193947 -0.0769813 0.311509 0.299485 0.0194365 0.312967 -0.901039 0.626734 0.632542 0.297601 -1.37243 0.0363576 -0.524613 -0.242825 0.2295 0.821146
-0.00549335 0.508717 -0.138145 -0.0159466 0.016199 -0.241429 1.52472 0.421601 -0.0436445 -0.399132 0.24319 0.387313 -0.281693 0.048532 -0.605014 -0.59983 0.291991 -0.479291 -0.693456 -0.344276 0.0240752 0.0241215 0.519477 -0.0896625 -0.0909955 0.615672 -0.693316 0.0877658 -0.319243 -0.0926898 0.106702 0.656246 0.577442 -0.269173 -0.151557
0.00966875 0.322556 0.143655 0.264966 -0.112287 -0.00563652 -0.685768 0.5316 -0.0386492 -0.514655 -0.0794772 0.148074 -0.455033 0.91767 -0.0609168 -0.00518819 0.0177847 -0.793186 -0.208045 0.180461 -0.161799 -0.0981919 0.215436 0.118919 -0.168312 0.286938 0.492168 -0.600407 -0.480697 0.515685 -0.0674039 -0.410607 -0.27243 -0.243471 -0.52983
0.0320243 -0.282177 0.315868 0.359335 0.800266 0.224546 0.732956 0.132 -0.321146 0.244401 -0.423269 -0.369824 -0.540241 -0.931823 0.138714 -0.0239549 0.374015 0.167964 0.399678 0.0626593 -0.00970831 0.564688 0.303504 -0.237472 0.0753537 0.0728536 0.363334 0.0521553 -0.207338 -0.549536 0.3005 0.402459 0.142451 0.29151 0.874082
10 10 1 10 2 0 1
10
0
10
1 1 1 1 1 1 1 1 1 1 
-0.756915 0.100975 0.384425 -0.993898 -0.219809 -0.38087 0.203565 1.08636 -0.567799 -0.319867 0.201746
-0.962478 0.432487 -0.150382 -0.00104966 0.934564 0.0577434 -0.816518 0.539313 -0.880696 -0.86078 -0.468223
0.112636 0.0200918 -0.191426 -0.498015 -0.550894 0.604047 0.420991 0.173121 0.785241 0.396522 -0.958089
0.65164 0.175751 -0.0773611 -0.219321 -1.42559 0.0704596 -0.0607044 0.0446658 -0.674004 -0.178906 -1.47335
0.182156 0.976979 -0.278297 1.09333 0.359847 -0.0476499 -0.582597 0.563943 0.0276877 0.30405 0.61398
-0.279052 -0.241598 -0.576449 -0.790081 -0.0504042 -0.438715 -0.177746 -0.207048 -0.637391 0.634991 -0.00440313
1.32746 -0.849069 -0.729004 0.128957 0.60607 0.841775 -0.776084 -0.26275 0.46528 0.53305 -0.159574
0.646686 -0.508391 0.656686 -0.22626 -0.537482 0.865133 0.705267 -0.851943 -0.91247 0.373002 0.534084
-0.222272 0.55605 -0.593477 -0.236929 0.695449 -0.344406 -0.166448 -0.481239 0.615343 -0.843048 0.0829726
0.140536 -0.147155 0.5756 -0.301886 0.512807 0.209873 -0.720294 -0.0846203 0.629905 0.116999 0.0147975
10
1
10
24 1 1 1 1 1 1 1 1 1 1 
-0.0272852 -0.26633 -0.238713 -1.1378 -0.572455 0.0620517 0.688702 0.181645 0.176723 0.324929 -0.23964 -0.617615 -0.285409 -0.442377 0.297951 0.0360328 -0.0991901 0.386844 0.243433 0.378399 0.427797 0.111804 -0.785388 0.0155146 0.597919 0.555657 -0.949157 -0.411854 -0.279929 -0.434505 0.502124 0.510367 -0.26808 0.246746 -0.587785
0.00384269 0.368464 0.0173398 0.277418 0.292816 0.230745 -1.94577 -0.124699 0.564934 -0.0523398 0.547472 0.402151 0.0093835 -0.131238 0.0994709 -0.183917 0.403079 -0.611977 -0.172573 -0.240038 -0.136847 0.11396 -0.323902 0.496746 -0.0947119 0.106665 0.535361 0.682208 -0.930875 0.179211 0.530813 0.8163 0.0641366 0.447161 -0.161228
0.0149497 -0.0925823 -0.0671303 0.0974446 0.230317 0.101676 -0.626907 -0.356226 0.172711 -0.118072 0.121356 0.0943945 -0.0947267 0.27203 -0.0393545 -0.13747 -0.0256627 -0.367 0.430424 -0.0988852 0.364857 -0.408273 0.0627472 0.0507032 -0.28377 -0.526122 -0.436515 -0.13112 -0.038568 -0.182002 -0.591878 0.198823 -0.476449 0.319097 -0.175479
-0.0194358 -0.29067 -0.0223773 0.207621 -0.184734 -0.225153 -0.160333 0.0264381 0.0952628 -0.177958 0.0492118 -0.0543202 0.412491 0.235709 -0.166515 -0.0770999 -0.511421 0.172605 -0.14954 -0.0759477 -0.0161888 -0.453316 0.768781 0.0847087 -0.0946269 -1.6796 0.319176 0.683232 0.542942 -0.516611 -0.0733806 -0.86955 0.0253458 -0.0210022 -0.855218
0.0453734 -0.190547 0.180851 -0.646365 0.0102806 0.226638 -1.10939 0.157397 -0.262595 0.00314611 -0.291159 -0.522302 0.0961791 1.12225 0.0255246 -0.229619 0.269899 0.227569 0.079475 -0.035751 -0.0862666 -0.402333 0.186929 -0.0252015 -0.349694 0.457181 0.0393196 -0.589388 -0.483197 0.331062 -0.108399 0.257941 0.08366 0.562255 -0.707583
0.0131655 -0.162555 -0.361272 -0.809567 0.397191 0.136007 1.93561 -0.0782946 0.0121322 0.215225 0.311193 0.0486385 -0.0137311 -0.31289 0.228357 0.386103 0.35454 -0.492505 -0.613836 -0.0785269 -0.125068 0.19741 0.345866 0.26614 -0.0728405 0.997618 0.160754 1.11199 -0.0375534 -0.480748 0.438039 0.646472 0.397455 -0.0273001 0.722322
-0.043078 0.604256 0.175677 0.347889 -0.501506 -0.776939 0.131681 0.665972 0.654426 -0.0844251 0.541531 0.54376 -0.488889 -0.640552 -0.128755 -0.274542 0.695105 -0.627914 -1.09453 -0.0843935 -0.185378 0.142077 0.329386 0.248 -0.615526 -0.356878 0.353611 -1.17972 -0.225969 0.428582 -0.508308 0.0654363 -0.102094 -0.30526 -0.707639
-0.0134719 0.826965 0.507355 0.674619 -0.513395 -0.811508 -1.18453 0.789431 0.390751 -0.62245 0.769191 0.91323 -0.597097 -0.626483 -0.258534 -0.385539 0.895567 -0.875592 -0.922018 -0.135957 0.480391 0.298943 -0.204015 -0.0977543 0.449037 0.496896 -0.280009 -0.0487923 0.282375 -0.457292 -0.397772 0.494304 0.028813 0.0785301 -0.326493
0.0348512 0.379084 0.160009 0.315714 0.156354 -0.252783 0.142232 0.236374 0.275357 -0.771181 0.330837 0.312507 -0.0139596 0.75213 -0.54123 -0.505784 0.234014 -0.698375 -0.301347 -0.148543 -0.179433 0.0584774 -0.208586 0.280386 -0.236339 -0.438647 -0.126585 -0.127109 -0.806048 -0.246429 0.0333224 -0.053053 -0.0167915 0.256032 -0.0141526
0.0302281 0.0283559 0.0401819 0.205719 -0.0290454 0.10782 1.70118 -0.160004 -0.134299 -0.153146 0.240011 0.0477191 -0.595591 0.466609 -0.461306 -0.517962 -0.151638 -0.267376 -0.0964817 -0.401908 0.453458 -0.118623 -0.12564 -0.253222 0.112849 0.572807 0.0852382 0.34075 0.0874061 0.213059 0.156292 0.442723 0.0753145 0.493778 0.185453
44 2 5 0 1
5 5 5 3 3 1 0 0
2 5 1 70 1 1 1
2
0
5
1 1 1 1 1 
0.0836884 -0.097215 -0.0375153 -0.0515433 0.0267323 -0.00647771
0.0842057 0.0107785 -0.0759969 -0.0640374 0.0102858 -0.0216284
5
1
70
44 1 1 1 1 1 1 1 1 1 1 1 1 1 1 1 1 1 1 1 1 1 1 1 1 1 1 1 1 1 1 1 1 1 1 1 1 1 1 1 1 1 1 1 1 1 1 1 1 1 1 1 1 1 1 1 1 1 1 1 1 1 1 1 1 1 1 1 1 1 1 
0.00589355 -0.00684613 -0.00264192 -0.00362981 0.00188256 -0.000456177 0.00592998 0.000759049 -0.00535189 -0.00450968 0.000724353 -0.00152313 -0.00432249 -0.00134422 1.05652e-05 0.0048285 0.00265971 0.00347117 0.00191199 0.00616332 -0.00183883 -0.00346168 -0.00646166 0.00498216 0.000787644 0.00196091 -0.000149578 0.00556593 -0.00443427 0.00336379 -0.00263659 -0.00558298 0.00355991 0.00176374 -0.00217053 -0.00159978 -0.00573469 -0.00328281 0.00620152 -0.00404433 -0.000750228 -0.000116381 0.0014748 0.00196954 0.00558165 -0.00555689 -0.000244221 0.0011991 0.00495654 -0.00537448 0.000320172 -0.00392455 -0.0017939 0.000900764 -0.00598464 0.00603599 -0.00418058 0.000908034 0.00455967 -0.00157259 -0.00277043 -0.00511917 -0.000113316 -0.00625278 0.00368682 0.0047584 -0.000810306 0.00499439 -0.00556665 -0.00165104 -0.00609219 0.000725371 0.00527483 0.00242487 -0.00434735 0.00381423 0.00391023 0.00245069 -0.00202892 0.00182452 0.00411846 0.0053335 0.00494222 -0.0047177 -0.000807985 0.00599983 -0.00572396 0.00205369 -0.000134386 0.00587797 -0.00656116 0.00413743 -0.00628346 0.000367779 0.00492691 0.00444562 -0.00191607 -0.00292565 0.00239775 -0.00044047 0.00246556 0.00334782 -0.00675735 0.000698144 -0.00126957 -0.00406244 -0.00252988 -0.00440159 0.0054305 0.00248345 0.00446518 0.0025067 0.000774705 0.00236515 0.00483126
0.00700897 0.00132273 0.00614956 0.00202041 -0.00585391 0.00498527 0.0025015 0.00532578 0.00574406 -0.00417297 0.00321043 0.00314742 0.000953214 -0.00675747 -0.00149708 -0.00652951 0.00275035 -0.00519151 -0.00624461 -0.00359376 0.000581169 -0.0032648 0.000918615 0.00322183 -0.00487656 -0.00364018 0.000644758 0.0046724 0.00417677 -0.00403235 0.00246141 0.00414349 0.00433264 0.00156871 -0.000878352 0.00552098 -0.000488271 -0.0054191 0.00380451 -0.00178646 -0.00254982 -2.73144e-05 -0.00568129 0.00544565 0.000257471 -0.000136117 0.00595839 -0.00403443 0.00171462 0.00675604 -0.000585939 -0.00474646 -0.00355101 -0.00670958 0.00551762 -0.00138532 -0.00330751 -0.000879872 -0.00375517 -0.00617299 0.00213003 0.00574849 0.00501276 -0.000579582 0.00027495 -0.00290785 -0.00210085 0.00682893 -0.0012847 -0.0053386 -0.00199978 0.00320774 0.00167634 -0.000638824 0.00161114 -0.00510845 0.00626731 0.000527279 -0.00210063 0.000939681 0.000241065 0.00435569 0.00323547 0.0037323 0.00468836 0.00171084 -0.00469526 -0.0056614 -0.00621128 -0.00140818 -0.00479213 0.00296101 -0.00270194 -0.00682163 -0.00466083 0.00461526 -0.00268722 0.000280569 0.00440194 0.00307034 0.00198422 -0.0046401 -0.000764176 -0.0033817 0.00176333 -0.00619529 -0.00144789 0.000988389 0.00137424 0.00349374 -0.00511418 -0.00542695 0.000807172 0.00516354 0.00534761
-0.00154672 -0.000167868 -0.00638991 -0.00016586 0.000663102 -0.000755836 0.00208426 -0.00341815 0.00358447 0.00230489 -0.00103672 0.00115748 0.00665992 0.0062861 -0.00148284 0.002688 0.00122807 0.000919318 -0.00511843 0.00488862 -0.00435961 -0.00427146 -0.00360152 0.00367104 0.00414503 0.00693447 0.00559911 0.00576034 0.000699387 0.0037204 0.00406569 0.00619492 -0.00348973 0.00471804 -0.00101319 0.00421563 -0.00308005 -0.00597118 -0.00624477 -0.00653783 0.00337596 -0.00023924 0.0016619 0.00299363 -0.000995394 -0.00686319 -0.00136063 -0.00680958 0.00109838 0.000563202 0.00512129 0.00378103 0.00333399 -0.00552248 0.000409814 0.000436768 -0.00563027 -0.00103333 -0.00084515 0.00211137 -0.00435519 -0.00382171 0.00126404 -0.000802664 -0.00614593 -0.0067914 -0.00362929 -0.00218373 -0.00572033 -0.00283181 -0.0016793 0.00469788 0.00397121 0.00702485 0.000649255 -0.00406644 -0.00688059 0.00633088 -0.00383377 0.00126005 -0.000148168 -0.00575473 -0.00200117 -0.00385643 -0.00423496 0.0054509 0.00362259 -0.00282297 -0.00262469 -0.00426481 0.00633066 6.23741e-05 -0.00104427 0.000552446 0.00630196 -0.000147944 0.000803299 -0.00436958 0.00471058 0.00212522 -0.00015913 -0.00401097 -0.000219147 -0.00323018 -0.00402837 -0.00661215 -0.000254363 -0.00386671 0.00676099 0.00295412 0.0044356 -0.000429431 0.00424165 -0.00460782 0.00275639
-0.00703556 -0.00619918 -0.000663269 -0.00281628 -0.00178161 0.00211417 -0.00352788 0.00532301 -0.00597235 0.00406682 0.00458272 0.000921958 -0.00217213 -0.00682911 -0.00140971 0.00699535 5.40148e-05 0.00162157 -0.000266055 0.00386609 0.00463545 0.000164053 -0.00343052 -0.00627351 -0.000117209 0.00656585 0.00520434 0.00649561 0.00376525 -0.00644573 0.00220975 0.00377194 -0.00560266 -0.00549577 -0.0060866 -0.000342021 0.00366066 -0.00257222 -0.00206126 0.00473056 -0.00554765 -0.00452079 -0.00138974 -0.000677527 -0.00430765 0.0042428 -0.000724435 0.00278862 -0.00117788 0.00605176 -0.000387539 -0.00358469 -0.000826436 0.00322419 -0.00281594 0.00609861 0.00274779 -0.00465385 0.00555197 -0.000529217 -0.00405733 0.000719467 -0.00379953 -0.00261774 0.00226595 -0.00284388 0.00408249 -0.00111565 0.00162616 -0.00502102 -0.00342734 0.00312076 -0.00249956 0.00222517 -0.00459902 0.000235048 -0.000574277 0.0017188 -0.00401858 0.0052901 0.000728311 0.00263613 -0.00533684 0.00694413 -0.00118193 -0.00111053 0.00600048 -0.00547639 0.00127787 0.0045102 0.00103664 0.00426279 -0.00181259 0.00427936 -0.00539721 -0.00658889 -0.00560677 0.00572754 -0.000662285 0.00306165 -0.00633574 0.00295263 -0.000859842 -0.00179304 -0.00186445 0.00158339 0.00548426 0.00460352 -0.00374006 -0.00557658 0.00285136 0.00403051 0.00410181 0.00455677 0.00393238
-0.00412238 -0.00359601 0.00289061 -0.00255652 0.00472411 0.000358554 0.00552238 0.00194465 0.00558822 0.00275949 0.0035897 0.00604158 0.00419498 0.00227498 -0.00166296 0.00021437 0.0029815 -0.00575259 0.00639678 -0.0058538 -0.000574787 0.000937922 0.00667271 -0.00301352 0.00424012 -0.00594612 0.0068801 0.00122837 0.00519794 0.00439462 -0.0018815 -0.00596669 -0.00624365 -0.00603315 -0.00148095 0.00552272 0.00136766 -0.00300083 0.000425112 -8.63724e-05 0.00680092 -0.00302745 -0.00108705 0.00395364 0.00628979 0.00429225 -0.00287424 0.00222904 0.00558192 -0.00351972 0.00341749 -0.00203512 0.00446046 0.00304795 0.00199361 0.00165832 0.00414409 0.00183146 -0.00415556 0.00229978 -0.00081618 0.00100519 0.00337534 -1.75737e-05 0.0020143 -0.00514786 -0.00153711 -0.00366029 -0.00110643 0.00593026 0.00329559 -0.00134777 -0.00413944 -0.00483371 -0.00443639 -0.00489191 0.00650079 -0.000268376 0.00437938 0.00504046 0.00325416 0.000754622 -0.00403692 0.000672368 -0.00323968 0.00499894 -0.00471156 -0.00613785 -0.000211853 -0.00182487 0.00320418 0.00601422 0.00622258 -0.000462727 -0.00104561 0.00119462 0.00143166 0.00445954 0.00457658 -0.00671702 0.00334754 0.00082992 -0.00102254 0.00625035 0.00303846 0.00158333 -0.00568381 0.002497 -0.0057273 0.00573783 0.000495209 0.00456911 -0.0005498 0.00350054 -0.00180077
5 5 1 5 2 0 1
5
0
5
1 1 1 1 1 
-0.0879836 0.0202223 -0.0982339 0.0844186 -0.0599978 0.049143
-0.0880434 -0.0481241 -0.0373353 0.0189445 -0.0914761 -0.0542721
0.0582242 -0.0292799 0.00154398 -0.0235623 -0.0983594 0.0961364
0.0882173 0.0553752 0.0591075 0.0896019 0.0679325 0.0962159
-0.0352575 0.0322562 0.0556315 0.0392656 0.0188133 -0.0152615
5
1
5
44 1 1 1 1 1 
-0.0733196 0.016852 -0.0818616 0.0703488 -0.0499982 0.0409525 -0.0733695 -0.0401035 -0.0311127 0.0157871 -0.0762301 -0.0452267 0.0485202 -0.0243999 0.00128665 -0.0196352 -0.0819662 0.0801137 0.0735144 0.046146 0.0492563 0.0746683 0.0566104 0.0801799 -0.0293813 0.0268802 0.0463595 0.0327213 0.0156778 -0.0127179 0.0320962 0.0256915 -0.0791993 0.0335679 0.012707 -0.0458641 -0.00881294 0.0226708 -0.00263422 0.0434077 -0.0448754 0.00446905 0.0815143 -0.0796886 0.0634025 -0.000532383 -0.0159905 0.0647697 -0.00375203 -0.0258094
0.0275823 -0.0378291 -0.0344745 0.00085939 -0.0409826 0.0194776 -0.0555937 -0.0779563 -0.0311345 0.0434174 -0.0073409 -0.0823716 -0.0142245 -0.00320684 0.0345296 0.0818158 0.0342624 -0.0576166 0.0211533 -0.0517052 0.0691244 0.0596112 0.0360972 0.0673054 0.063256 0.0161664 -0.0165604 -0.0360678 -0.00239729 0.0630209 0.0214561 -0.0581483 -0.0581415 0.0703149 0.0260444 -0.0157907 0.00645919 0.053784 -0.0104137 0.0586581 0.013868 0.0655787 0.0596198 0.0829769 -0.0209615 0.0108161 0.0814594 -0.0700324 0.0365328 0.0192793
-0.0384043 0.0223239 -0.00444281 0.0810263 0.00629587 -0.0245202 0.0138593 0.0730688 0.0227453 -0.0718713 0.0527564 -0.0391319 -0.0466863 0.0779483 -0.0521503 0.0626914 -0.0211758 0.0376422 0.0331421 0.0517438 0.0129669 -0.0363232 0.0339891 -0.0107466 -0.0366797 -0.0703057 -0.0832639 -0.0385537 -0.0570048 0.0366023 0.064059 -0.0120757 -0.0244072 -0.0237172 -0.0143827 0.065222 0.035096 0.0828099 0.0549575 -0.025492 -0.0723947 0.0243806 0.0187094 -0.0357476 0.0189955 0.0498924 -0.0563895 0.0811531 0.00420128 0.0600859
0.0495635 -0.0661651 -0.0595706 0.000219316 0.00642158 -0.012917 0.013247 0.00649105 0.0318627 0.0395755 -0.04024 0.0125883 -0.0558335 0.0186861 0.0722045 0.0131171 0.00057475 0.0239672 0.0125937 -0.0278011 0.0818085 0.0235324 0.0799128 0.0171845 0.0711181 0.015575 -0.0162564 -0.0686048 0.0133947 0.0712782 0.0748144 -0.0203751 -0.0782202 -0.0680895 0.0631776 0.0115347 0.0023268 -0.00690879 -0.0653076 -0.0491439 -0.0506666 -0.0222143 0.0467778 -0.0231668 0.0798051 0.035649 0.0732837 -0.00295345 -0.0237172 0.00254407
0.0525788 -0.0252421 -0.0572569 0.0491583 0.0752758 -0.0694722 -0.0186 -0.024314 -0.0547436 0.0781281 -0.0363691 -0.0632625 -0.0255804 -0.031256 -0.0480187 -0.0457361 0.063612 0.0376414 0.0306884 0.0816377 0.0718309 0.0633552 -0.0239099 0.0352753 -0.0431449 -0.0274381 -0.012409 -0.0531946 0.0529418 0.0472071 0.0326828 0.0221872 -0.0613683 0.0587593 -0.0119878 -0.0694259 0.0726204 0.0527455 -0.0104065 -0.0654565 0.0475402 0.0365578 -0.0453857 -0.0613735 -0.0780316 -0.0100711 -0.0237763 0.0689138 -0.0557631 -0.0764212
5 5 1 5 2 0 1
5
0
5
1 1 1 1 1 
-0.0600275 0.0370319 -0.0593258 0.0199599 -0.0474743 -0.0957098
0.0392305 0.0920905 0.000726654 0.00138314 0.00572321 -0.0876733
0.077205 -0.0406886 -0.0980159 0.0835919 -0.0359056 -0.0582136
-0.0515529 -0.0784169 -0.0571659 0.0273756 -0.0742864 0.0198318
-0.0828678 -0.0655317 -0.088903 0.0980945 -0.00193561 0.0188963
5
1
5
44 1 1 1 1 1 
-0.050023 0.0308599 -0.0494381 0.0166332 -0.0395619 -0.0797582 0.0326921 0.0767421 0.000605545 0.00115262 0.00476934 -0.0730611 0.0643375 -0.0339071 -0.0816799 0.0696599 -0.0299213 -0.0485113 -0.0429607 -0.0653474 -0.0476382 0.022813 -0.0619053 0.0165265 -0.0690565 -0.0546097 -0.0740858 0.0817454 -0.00161301 0.0157469 0.0106464 0.0316974 -0.0367265 0.0445416 -0.0350027 0.00704493 0.0481168 0.0810227 0.000453666 -0.034611 -0.00115801 -0.0781103 -0.0243388 -0.0201538 -0.0286841 -0.0226853 -0.0338272 0.0247279 0.0121367 0.00654537
0.0427138 0.0478318 -0.053975 0.0641418 -0.018975 -0.0396982 -0.0738013 -0.0097275 -0.0412861 0.00791903 -0.0773139 0.0526937 -0.0437169 -0.0307071 0.013902 0.00461369 0.0596712 -0.0213145 0.00230305 -0.0232085 0.0274078 -0.0821883 -0.0179855 -0.0802643 -0.0190088 0.0366637 -0.0196162 0.0304973 -0.0219417 0.0758538 -0.0462907 -0.0625613 0.0403523 -0.0169323 -0.0817528 -0.061956 0.0267029 -0.0722208 0.0116498 0.0687501 0.0190316 0.0176692 0.0381104 0.058648 0.0702954 -0.031321 -0.0200717 0.0466333 0.0306978 0.0655647
-0.0599086 -0.0252277 0.0667097 0.00543929 -0.0221587 -0.0356324 -0.0412303 0.0415584 0.0781983 0.0201613 0.0340789 -0.0514257 0.0409333 -0.00890212 0.0149753 0.0425138 0.0124752 -0.0416552 0.0536263 -0.0592083 -0.0562385 -0.0106755 0.0417942 0.0652053 -0.0353608 0.0287563 -0.0494491 0.0279008 -0.00794374 0.0645821 0.0101322 0.015481 -0.043979 -0.00649142 -0.062413 0.0171957 0.0412095 -0.02031 -0.0245792 0.0360744 0.0831846 -0.0738336 0.067982 0.0407846 0.000597579 -0.000375992 -3.50012e-05 -0.0702606 0.0413022 -0.029742
-0.0461356 0.068397 0.0429158 0.078992 0.0502689 -0.0757783 0.024415 -0.0825134 0.0354558 -0.0668621 0.065402 -0.0377454 0.0319523 -0.0619104 0.0390966 0.0528726 0.0386187 -0.00302726 -0.0507707 -0.0692939 -0.0502861 -0.0509195 -0.0597942 -0.0656374 0.0731984 0.0241367 0.0173199 -0.0101699 0.0372095 -0.0247113 0.0434214 0.0744073 -0.0396476 0.00300389 0.0700659 -0.072712 0.0105589 0.0111476 -0.0718921 -0.0373186 0.0276188 0.0768432 0.00826933 -0.0237623 -0.0684005 -0.0359674 -0.054223 0.0535515 0.0443386 -0.0216604
0.067591 0.0773858 0.0107535 -0.0755365 -0.0715849 0.00061854 0.0319336 0.0290683 0.073782 -0.0141902 -0.0789763 0.03387 -0.0231163 -0.0352905 -0.0464594 -0.0363837 -0.0246692 0.0474328 0.0580972 -0.0132279 -0.0732192 0.0023827 -0.019718 0.0183835 0.0619538 -0.00478516 0.0657494 -0.0756026 -0.034567 0.0267547 -0.0139296 -0.0503093 0.0208071 0.0801572 -0.0425125 0.0325555 -0.00255764 0.0727545 -0.0217095 -0.012109 -0.0247691 -0.0173525 -0.0615723 0.035448 0.0306903 -0.0246985 0.0823976 -0.0773122 -0.060599 0.0571615
