# Supplementary material for: Prediction of polyproline II secondary structure propensity in proteins
Source: R Soc Open Sci. 2020 Jan 15;7(1):191239. doi: 10.1098/rsos.191239 (PMC7029904; doi:10.1098/rsos.191239)
Supplement: Supplementary Code [file rsos191239supp2.zip › models/PPIIH_None_aln=True_oneHot=True_iupred=True_espritz=True_paleale=False_charge=True_removeNegativeOnlyChains_strictPPIIDefinition/fold2/NN_log.txt]

epsilon 0.005
NU 45
NF 10
NB 10
NHY 10
NHF 10
NHB 10
context 0
Moore 1
CoF 3
CoB 3
Cseg 10
Cwin 7
Classes 2
Thresholds 0.8 
Step 1
shortcut 0
seed 949
shuffle 1
batch_blocks 1920
readModel 0
readEpoch 0
nEpochs 2000
adaptive 1000
reload 0
belief 0
threshold 0
cycles 1
Creating model
Generating random parameters
Reading train dataset
6578 sequences, 45 attributes, 2 classes
Reading test dataset
1623 sequences, 45 attributes, 2 classes
Actual lrate= 6.20639e-06
Start learning
.................................
Epoch 1 Error= 193269 0 (558.078,131.512) 
.................................
Epoch 2 Error= 169466 0 (1296.91,316.548) 
.................................
Epoch 3 Error= 163926 0 (2540.7,668.594) 
.................................
Epoch 4 Error= 161533 0 (4274.09,1217.81) 
.................................
Epoch 5 Error= 160477 0 (5811.5,1788.97) 
.................................
Epoch 6 Error= 159872 0 (7564.18,2477.8) 
.................................
Epoch 7 Error= 159521 0 (9862.97,3330.42) 
.................................
Epoch 8 Error= 159290 0 (13875.3,4584.82) 
.................................
Epoch 9 Error= 158949 0 (22894.7,6590.84) 
.................................
Epoch 10 Error= 157822 0 (53266.5,10652.8) 
 counting_train_errors.................................

train1_NErrors= 36827/1.54599e+06 2.3821
Class01= 0/1.50916e+06	0
Class11= 36827/36827	100

 counting_test_errors.........

test1_NErrors= 8863/377008 2.35088
Class01= 0/368145	0
Class11= 8863/8863	100

.................................
Epoch 11 Error= 150321 0 (232736,18803.6) 
.................................
Epoch 12 Error= 141203 0 (551079,23003.3) 
.................................
Epoch 13 Error= 139903 0 (580154,22438.7) 
.................................
Epoch 14 Error= 139223 0 (575413,21700.9) 
.................................
Epoch 15 Error= 138721 0 (558236,21167.1) 
.................................
Epoch 16 Error= 138274 0 (537803,21111.3) 
.................................
Epoch 17 Error= 137880 0 (515199,21439.4) 
.................................
Epoch 18 Error= 137589 0 (493059,22045) 
.................................
Epoch 19 Error= 137166 0 (483422,22730.9) 
.................................
Epoch 20 Error= 136871 0 (465639,23869.2) 
 counting_train_errors.................................

train1_NErrors= 36610/1.54599e+06 2.36806
Class01= 272/1.50916e+06	0.0180233
Class11= 36338/36827	98.6722

 counting_test_errors.........

test1_NErrors= 8807/377008 2.33602
Class01= 66/368145	0.0179277
Class11= 8741/8863	98.6235

.................................
Epoch 21 Error= 136533 0 (462453,25206.3) 
.................................
Epoch 22 Error= 136279 0 (468051,26886.4) 
.................................
Epoch 23 Error= 136034 0 (471397,28946.8) 
.................................
Epoch 24 Error= 135915 0 (483112,31382.1) 
.................................
Epoch 25 Error= 135672 0 (491976,34305.1) 
.................................
Epoch 26 Error= 135457 0 (508360,38350.6) 
.................................
Epoch 27 Error= 135297 0 (518421,43113.1) 
.................................
Epoch 28 Error= 135159 0 (525677,49260) 
.................................
Epoch 29 Error= 135009 0 (534913,55889.7) 
.................................
Epoch 30 Error= 134838 0 (538775,63310.4) 
 counting_train_errors.................................

train1_NErrors= 36565/1.54599e+06 2.36515
Class01= 444/1.50916e+06	0.0294203
Class11= 36121/36827	98.0829

 counting_test_errors.........

test1_NErrors= 8786/377008 2.33045
Class01= 100/368145	0.0271632
Class11= 8686/8863	98.0029

.................................
Epoch 31 Error= 134743 0 (541652,70101.3) 
.................................
Epoch 32 Error= 134659 0 (544689,75616.8) 
.................................
Epoch 33 Error= 134419 0 (545307,81941.6) 
.................................
Epoch 34 Error= 134324 0 (546944,86608.3) 
.................................
Epoch 35 Error= 134193 0 (549729,91788.9) 
.................................
Epoch 36 Error= 134054 0 (548693,97143.7) 
.................................
Epoch 37 Error= 133894 0 (555492,102544) 
.................................
Epoch 38 Error= 133768 0 (563905,111306) 
.................................
Epoch 39 Error= 133530 0 (568064,119126) 
.................................
Epoch 40 Error= 133280 0 (582339,131011) 
 counting_train_errors.................................

train1_NErrors= 36500/1.54599e+06 2.36095
Class01= 604/1.50916e+06	0.0400222
Class11= 35896/36827	97.472

 counting_test_errors.........

test1_NErrors= 8774/377008 2.32727
Class01= 141/368145	0.0383001
Class11= 8633/8863	97.4049

.................................
Epoch 41 Error= 133057 0 (601345,141197) 
.................................
Epoch 42 Error= 132784 0 (620383,156858) 
.................................
Epoch 43 Error= 132528 0 (634484,175069) 
.................................
Epoch 44 Error= 132331 0 (652848,196466) 
.................................
Epoch 45 Error= 132147 0 (669502,221586) 
.................................
Epoch 46 Error= 131931 0 (682389,248306) 
.................................
Epoch 47 Error= 131831 0 (693407,272728) 
.................................
Epoch 48 Error= 131568 0 (711847,291618) 
.................................
Epoch 49 Error= 131512 0 (730638,307380) 
.................................
Epoch 50 Error= 131292 0 (746200,317507) 
 counting_train_errors.................................

train1_NErrors= 36446/1.54599e+06 2.35746
Class01= 648/1.50916e+06	0.0429378
Class11= 35798/36827	97.2059

 counting_test_errors.........

test1_NErrors= 8771/377008 2.32648
Class01= 149/368145	0.0404732
Class11= 8622/8863	97.2808

.................................
Epoch 51 Error= 131209 0 (773399,326889) 
.................................
Epoch 52 Error= 131156 0 (792311,326184) 
.................................
Epoch 53 Error= 131031 0 (820771,324604) 
.................................
Epoch 54 Error= 130973 0 (847048,329361) 
.................................
Epoch 55 Error= 130704 0 (881385,330082) 
.................................
Epoch 56 Error= 130643 0 (923048,335277) 
.................................
Epoch 57 Error= 130526 0 (952229,346922) 
.................................
Epoch 58 Error= 130282 0 (984971,350303) 
.................................
Epoch 59 Error= 130337 0 (1.02562e+06,345547) 
.................................
Epoch 60 Error= 130098 0 (1.05336e+06,358035) 
 counting_train_errors.................................

train1_NErrors= 36438/1.54599e+06 2.35694
Class01= 570/1.50916e+06	0.0377693
Class11= 35868/36827	97.3959

 counting_test_errors.........

test1_NErrors= 8765/377008 2.32488
Class01= 121/368145	0.0328675
Class11= 8644/8863	97.5291

.................................
Epoch 61 Error= 130005 0 (1.07781e+06,370377) 
.................................
Epoch 62 Error= 129756 0 (1.09827e+06,369410) 
.................................
Epoch 63 Error= 129739 0 (1.12889e+06,379115) 
.................................
Epoch 64 Error= 129593 0 (1.13332e+06,376009) 
.................................
Epoch 65 Error= 129626 0 (1.1502e+06,390632) 
.................................
Epoch 66 Error= 129485 0 (1.1515e+06,379317) 
.................................
Epoch 67 Error= 129502 0 (1.15614e+06,398492) 
.................................
Epoch 68 Error= 129300 0 (1.14489e+06,393316) 
.................................
Epoch 69 Error= 129251 0 (1.16027e+06,398138) 
.................................
Epoch 70 Error= 129163 0 (1.16856e+06,396403) 
 counting_train_errors.................................

train1_NErrors= 36371/1.54599e+06 2.35261
Class01= 1380/1.50916e+06	0.0914415
Class11= 34991/36827	95.0145

 counting_test_errors.........

test1_NErrors= 8730/377008 2.3156
Class01= 316/368145	0.0858357
Class11= 8414/8863	94.934

.................................
Epoch 71 Error= 129073 0 (1.17678e+06,404072) 
.................................
Epoch 72 Error= 129141 0 (1.1775e+06,397311) 
.................................
Epoch 73 Error= 128953 0 (1.19149e+06,405942) 
.................................
Epoch 74 Error= 129049 0 (1.1964e+06,398923) 
.................................
Epoch 75 Error= 128914 0 (1.21747e+06,407449) 
.................................
Epoch 76 Error= 128963 0 (1.21687e+06,402431) 
.................................
Epoch 77 Error= 128914 0 (1.23236e+06,404792) 
.................................
Epoch 78 Error= 128829 0 (1.24496e+06,414968) 
.................................
Epoch 79 Error= 128741 0 (1.26138e+06,407649) 
.................................
Epoch 80 Error= 128789 0 (1.27708e+06,402767) 
 counting_train_errors.................................

train1_NErrors= 36407/1.54599e+06 2.35493
Class01= 856/1.50916e+06	0.0567203
Class11= 35551/36827	96.5352

 counting_test_errors.........

test1_NErrors= 8747/377008 2.32011
Class01= 183/368145	0.0497087
Class11= 8564/8863	96.6264

.................................
Epoch 81 Error= 128677 0 (1.30056e+06,416227) 
.................................
Epoch 82 Error= 128650 0 (1.31508e+06,414063) 
.................................
Epoch 83 Error= 128612 0 (1.3311e+06,421401) 
.................................
Epoch 84 Error= 128633 0 (1.362e+06,416147) 
.................................
Epoch 85 Error= 128540 0 (1.38563e+06,413630) 
.................................
Epoch 86 Error= 128470 0 (1.40134e+06,416756) 
.................................
Epoch 87 Error= 128391 0 (1.43407e+06,416420) 
.................................
Epoch 88 Error= 128374 0 (1.46277e+06,427405) 
.................................
Epoch 89 Error= 128306 0 (1.49297e+06,434975) 
.................................
Epoch 90 Error= 128248 0 (1.51977e+06,423820) 
 counting_train_errors.................................

train1_NErrors= 36433/1.54599e+06 2.35662
Class01= 1853/1.50916e+06	0.122783
Class11= 34580/36827	93.8985

 counting_test_errors.........

test1_NErrors= 8759/377008 2.32329
Class01= 450/368145	0.122234
Class11= 8309/8863	93.7493

.................................
Epoch 91 Error= 128282 0 (1.55813e+06,424686) 
.................................
Epoch 92 Error= 128329 0 (1.58998e+06,421677) 
.................................
Epoch 93 Error= 128189 0 (1.61776e+06,425804) 
.................................
Epoch 94 Error= 128222 0 (1.67092e+06,427858) 
.................................
Epoch 95 Error= 128154 0 (1.68144e+06,421497) 
.................................
Epoch 96 Error= 128032 0 (1.73103e+06,413466) 
.................................
Epoch 97 Error= 128019 0 (1.762e+06,421517) 
.................................
Epoch 98 Error= 127939 0 (1.79144e+06,425732) 
.................................
Epoch 99 Error= 127905 0 (1.86885e+06,413326) 
.................................
Epoch 100 Error= 127845 0 (1.85983e+06,410035) 
 counting_train_errors.................................

train1_NErrors= 36396/1.54599e+06 2.35422
Class01= 1829/1.50916e+06	0.121193
Class11= 34567/36827	93.8632

 counting_test_errors.........

test1_NErrors= 8739/377008 2.31799
Class01= 450/368145	0.122234
Class11= 8289/8863	93.5236

.................................
Epoch 101 Error= 127881 0 (1.86979e+06,414841) 
.................................
Epoch 102 Error= 127778 0 (1.9078e+06,413816) 
.................................
Epoch 103 Error= 127789 0 (1.94612e+06,408987) 
.................................
Epoch 104 Error= 127679 0 (1.95446e+06,401753) 
.................................
Epoch 105 Error= 127679 0 (1.99177e+06,402078) 
.................................
Epoch 106 Error= 127567 0 (2.01303e+06,402632) 
.................................
Epoch 107 Error= 127651 0 (2.03675e+06,404918) 
.................................
Epoch 108 Error= 127540 0 (2.03325e+06,398288) 
.................................
Epoch 109 Error= 127606 0 (2.05804e+06,388765) 
.................................
Epoch 110 Error= 127439 0 (2.08522e+06,384721) 
 counting_train_errors.................................

train1_NErrors= 36331/1.54599e+06 2.35002
Class01= 1068/1.50916e+06	0.0707678
Class11= 35263/36827	95.7531

 counting_test_errors.........

test1_NErrors= 8715/377008 2.31162
Class01= 233/368145	0.0632903
Class11= 8482/8863	95.7012

.................................
Epoch 111 Error= 127574 0 (2.0394e+06,387050) 
.................................
Epoch 112 Error= 127422 0 (2.07781e+06,378226) 
.................................
Epoch 113 Error= 127472 0 (2.10047e+06,376547) 
.................................
Epoch 114 Error= 127426 0 (2.11195e+06,379483) 
.................................
Epoch 115 Error= 127415 0 (2.11342e+06,369631) 
.................................
Epoch 116 Error= 127300 0 (2.15432e+06,382297) 
.................................
Epoch 117 Error= 127379 0 (2.13309e+06,373383) 
.................................
Epoch 118 Error= 127310 0 (2.19215e+06,357350) 
.................................
Epoch 119 Error= 127314 0 (2.14484e+06,357966) 
.................................
Epoch 120 Error= 127275 0 (2.19739e+06,372008) 
 counting_train_errors.................................

train1_NErrors= 36419/1.54599e+06 2.35571
Class01= 2198/1.50916e+06	0.145644
Class11= 34221/36827	92.9237

 counting_test_errors.........

test1_NErrors= 8739/377008 2.31799
Class01= 542/368145	0.147225
Class11= 8197/8863	92.4856

.................................
Epoch 121 Error= 127238 0 (2.18535e+06,359443) 
.................................
Epoch 122 Error= 127138 0 (2.20208e+06,362515) 
.................................
Epoch 123 Error= 127160 0 (2.22097e+06,362514) 
.................................
Epoch 124 Error= 127185 0 (2.23363e+06,357141) 
.................................
Epoch 125 Error= 127078 0 (2.25593e+06,356184) 
.................................
Epoch 126 Error= 127118 0 (2.24965e+06,352623) 
.................................
Epoch 127 Error= 127038 0 (2.25132e+06,354775) 
.................................
Epoch 128 Error= 126912 0 (2.27626e+06,350881) 
.................................
Epoch 129 Error= 127071 0 (2.26739e+06,361951) 
.................................
Epoch 130 Error= 126878 0 (2.2869e+06,358887) 
 counting_train_errors.................................

train1_NErrors= 36287/1.54599e+06 2.34717
Class01= 1189/1.50916e+06	0.0787855
Class11= 35098/36827	95.3051

 counting_test_errors.........

test1_NErrors= 8723/377008 2.31374
Class01= 290/368145	0.0787733
Class11= 8433/8863	95.1484

.................................
Epoch 131 Error= 126916 0 (2.27209e+06,358370) 
.................................
Epoch 132 Error= 126848 0 (2.37295e+06,355428) 
.................................
Epoch 133 Error= 126840 0 (2.32676e+06,344339) 
.................................
Epoch 134 Error= 126792 0 (2.33136e+06,347845) 
.................................
Epoch 135 Error= 126889 0 (2.34487e+06,345336) 
.................................
Epoch 136 Error= 126810 0 (2.37504e+06,345568) 
.................................
Epoch 137 Error= 126765 0 (2.36435e+06,355369) 
.................................
Epoch 138 Error= 126881 0 (2.38866e+06,345428) 
.................................
Epoch 139 Error= 126669 0 (2.4178e+06,339062) 
.................................
Epoch 140 Error= 126616 0 (2.44353e+06,348390) 
 counting_train_errors.................................

train1_NErrors= 36341/1.54599e+06 2.35067
Class01= 1769/1.50916e+06	0.117217
Class11= 34572/36827	93.8768

 counting_test_errors.........

test1_NErrors= 8744/377008 2.31931
Class01= 438/368145	0.118975
Class11= 8306/8863	93.7154

.................................
Epoch 141 Error= 126702 0 (2.44146e+06,340448) 
.................................
Epoch 142 Error= 126604 0 (2.40818e+06,343480) 
.................................
Epoch 143 Error= 126589 0 (2.42501e+06,344397) 
.................................
Epoch 144 Error= 126615 0 (2.44727e+06,334190) 
.................................
Epoch 145 Error= 126555 0 (2.4976e+06,336972) 
.................................
Epoch 146 Error= 126531 0 (2.43335e+06,340478) 
.................................
Epoch 147 Error= 126482 0 (2.52039e+06,334107) 
.................................
Epoch 148 Error= 126406 0 (2.51564e+06,334446) 
.................................
Epoch 149 Error= 126424 0 (2.52995e+06,335703) 
.................................
Epoch 150 Error= 126461 0 (2.49323e+06,331747) 
 counting_train_errors.................................

train1_NErrors= 36370/1.54599e+06 2.35254
Class01= 2029/1.50916e+06	0.134446
Class11= 34341/36827	93.2495

 counting_test_errors.........

test1_NErrors= 8734/377008 2.31666
Class01= 493/368145	0.133915
Class11= 8241/8863	92.9821

.................................
Epoch 151 Error= 126328 0 (2.48402e+06,336337) 
.................................
Epoch 152 Error= 126319 0 (2.54971e+06,333844) 
.................................
Epoch 153 Error= 126268 0 (2.55343e+06,334434) 
.................................
Epoch 154 Error= 126259 0 (2.53238e+06,329672) 
.................................
Epoch 155 Error= 126229 0 (2.57558e+06,334523) 
.................................
Epoch 156 Error= 126215 0 (2.56138e+06,333299) 
.................................
Epoch 157 Error= 126144 0 (2.62191e+06,326926) 
.................................
Epoch 158 Error= 126126 0 (2.60984e+06,333396) 
.................................
Epoch 159 Error= 126069 0 (2.55672e+06,336041) 
.................................
Epoch 160 Error= 126110 0 (2.59369e+06,334933) 
 counting_train_errors.................................

train1_NErrors= 36402/1.54599e+06 2.35461
Class01= 2360/1.50916e+06	0.156378
Class11= 34042/36827	92.4376

 counting_test_errors.........

test1_NErrors= 8765/377008 2.32488
Class01= 596/368145	0.161893
Class11= 8169/8863	92.1697

.................................
Epoch 161 Error= 125984 0 (2.59838e+06,326771) 
.................................
Epoch 162 Error= 126006 0 (2.57551e+06,336217) 
.................................
Epoch 163 Error= 125916 0 (2.59594e+06,326588) 
.................................
Epoch 164 Error= 125912 0 (2.55583e+06,328514) 
.................................
Epoch 165 Error= 125867 0 (2.55681e+06,332441) 
.................................
Epoch 166 Error= 125895 0 (2.5454e+06,331760) 
.................................
Epoch 167 Error= 125970 0 (2.49055e+06,330346) 
.................................
Epoch 168 Error= 125726 0 (2.50194e+06,337555) 
.................................
Epoch 169 Error= 125842 0 (2.51158e+06,318798) 
.................................
Epoch 170 Error= 125724 0 (2.46673e+06,327686) 
 counting_train_errors.................................

train1_NErrors= 36273/1.54599e+06 2.34627
Class01= 2015/1.50916e+06	0.133518
Class11= 34258/36827	93.0241

 counting_test_errors.........

test1_NErrors= 8731/377008 2.31587
Class01= 510/368145	0.138532
Class11= 8221/8863	92.7564

.................................
Epoch 171 Error= 125698 0 (2.47907e+06,330596) 
.................................
Epoch 172 Error= 125639 0 (2.4921e+06,331045) 
.................................
Epoch 173 Error= 125678 0 (2.47184e+06,323709) 
.................................
Epoch 174 Error= 125573 0 (2.45407e+06,335830) 
.................................
Epoch 175 Error= 125663 0 (2.38988e+06,325210) 
.................................
Epoch 176 Error= 125605 0 (2.4276e+06,329200) 
.................................
Epoch 177 Error= 125501 0 (2.3994e+06,327115) 
.................................
Epoch 178 Error= 125564 0 (2.39258e+06,326206) 
.................................
Epoch 179 Error= 125451 0 (2.41221e+06,324979) 
.................................
Epoch 180 Error= 125402 0 (2.36444e+06,326778) 
 counting_train_errors.................................

train1_NErrors= 36242/1.54599e+06 2.34426
Class01= 1757/1.50916e+06	0.116422
Class11= 34485/36827	93.6405

 counting_test_errors.........

test1_NErrors= 8710/377008 2.3103
Class01= 435/368145	0.11816
Class11= 8275/8863	93.3657

.................................
Epoch 181 Error= 125396 0 (2.34261e+06,323260) 
.................................
Epoch 182 Error= 125316 0 (2.33868e+06,322879) 
.................................
Epoch 183 Error= 125326 0 (2.33055e+06,323900) 
.................................
Epoch 184 Error= 125306 0 (2.32288e+06,320212) 
.................................
Epoch 185 Error= 125320 0 (2.30787e+06,325246) 
.................................
Epoch 186 Error= 125188 0 (2.27363e+06,324179) 
.................................
Epoch 187 Error= 125163 0 (2.24624e+06,323732) 
.................................
Epoch 188 Error= 125163 0 (2.2609e+06,327498) 
.................................
Epoch 189 Error= 125062 0 (2.23277e+06,318911) 
.................................
Epoch 190 Error= 125093 0 (2.25022e+06,321051) 
 counting_train_errors.................................

train1_NErrors= 36194/1.54599e+06 2.34116
Class01= 884/1.50916e+06	0.0585756
Class11= 35310/36827	95.8807

 counting_test_errors.........

test1_NErrors= 8690/377008 2.30499
Class01= 222/368145	0.0603023
Class11= 8468/8863	95.5433

.................................
Epoch 191 Error= 124983 0 (2.25385e+06,317246) 
.................................
Epoch 192 Error= 124966 0 (2.22176e+06,317246) 
.................................
Epoch 193 Error= 125010 0 (2.21416e+06,318165) 
.................................
Epoch 194 Error= 124939 0 (2.20493e+06,313995) 
.................................
Epoch 195 Error= 124805 0 (2.18504e+06,315129) 
.................................
Epoch 196 Error= 124746 0 (2.21025e+06,312355) 
.................................
Epoch 197 Error= 124676 0 (2.19461e+06,314919) 
.................................
Epoch 198 Error= 124698 0 (2.19035e+06,316524) 
.................................
Epoch 199 Error= 124664 0 (2.18184e+06,316197) 
.................................
Epoch 200 Error= 124637 0 (2.17531e+06,308850) 
 counting_train_errors.................................

train1_NErrors= 36210/1.54599e+06 2.34219
Class01= 1397/1.50916e+06	0.092568
Class11= 34813/36827	94.5312

 counting_test_errors.........

test1_NErrors= 8686/377008 2.30393
Class01= 331/368145	0.0899102
Class11= 8355/8863	94.2683

.................................
Epoch 201 Error= 124582 0 (2.18251e+06,311472) 
.................................
Epoch 202 Error= 124518 0 (2.19054e+06,313810) 
.................................
Epoch 203 Error= 124493 0 (2.19619e+06,308557) 
.................................
Epoch 204 Error= 124439 0 (2.15418e+06,310713) 
.................................
Epoch 205 Error= 124421 0 (2.17104e+06,315716) 
.................................
Epoch 206 Error= 124229 0 (2.18533e+06,303261) 
.................................
Epoch 207 Error= 124326 0 (2.15629e+06,308412) 
.................................
Epoch 208 Error= 124253 0 (2.16268e+06,312733) 
.................................
Epoch 209 Error= 124249 0 (2.17723e+06,317377) 
.................................
Epoch 210 Error= 124205 0 (2.14405e+06,306188) 
 counting_train_errors.................................

train1_NErrors= 36146/1.54599e+06 2.33805
Class01= 924/1.50916e+06	0.0612261
Class11= 35222/36827	95.6418

 counting_test_errors.........

test1_NErrors= 8670/377008 2.29969
Class01= 228/368145	0.0619321
Class11= 8442/8863	95.2499

.................................
Epoch 211 Error= 124153 0 (2.1136e+06,313291) 
.................................
Epoch 212 Error= 124125 0 (2.16416e+06,308578) 
.................................
Epoch 213 Error= 124140 0 (2.17433e+06,312298) 
.................................
Epoch 214 Error= 124014 0 (2.13077e+06,307022) 
.................................
Epoch 215 Error= 123986 0 (2.13761e+06,311268) 
.................................
Epoch 216 Error= 124026 0 (2.13994e+06,308366) 
.................................
Epoch 217 Error= 123936 0 (2.13808e+06,312299) 
.................................
Epoch 218 Error= 123992 0 (2.11223e+06,308869) 
.................................
Epoch 219 Error= 123891 0 (2.14189e+06,309050) 
.................................
Epoch 220 Error= 123826 0 (2.12875e+06,311856) 
 counting_train_errors.................................

train1_NErrors= 36075/1.54599e+06 2.33346
Class01= 1260/1.50916e+06	0.0834901
Class11= 34815/36827	94.5366

 counting_test_errors.........

test1_NErrors= 8676/377008 2.30128
Class01= 317/368145	0.0861074
Class11= 8359/8863	94.3134

.................................
Epoch 221 Error= 123804 0 (2.1585e+06,311702) 
.................................
Epoch 222 Error= 123888 0 (2.1023e+06,310956) 
.................................
Epoch 223 Error= 123705 0 (2.092e+06,312427) 
.................................
Epoch 224 Error= 123713 0 (2.09812e+06,319251) 
.................................
Epoch 225 Error= 123702 0 (2.09737e+06,311121) 
.................................
Epoch 226 Error= 123672 0 (2.09909e+06,309251) 
.................................
Epoch 227 Error= 123669 0 (2.08666e+06,311857) 
.................................
Epoch 228 Error= 123623 0 (2.08414e+06,316014) 
.................................
Epoch 229 Error= 123609 0 (2.0562e+06,321594) 
.................................
Epoch 230 Error= 123629 0 (2.08196e+06,312002) 
 counting_train_errors.................................

train1_NErrors= 36098/1.54599e+06 2.33495
Class01= 1411/1.50916e+06	0.0934957
Class11= 34687/36827	94.189

 counting_test_errors.........

test1_NErrors= 8690/377008 2.30499
Class01= 341/368145	0.0926265
Class11= 8349/8863	94.2006

.................................
Epoch 231 Error= 123515 0 (2.02303e+06,316105) 
.................................
Epoch 232 Error= 123461 0 (2.06605e+06,323265) 
.................................
Epoch 233 Error= 123504 0 (2.03775e+06,322514) 
.................................
Epoch 234 Error= 123398 0 (2.07562e+06,322651) 
.................................
Epoch 235 Error= 123353 0 (2.0055e+06,324967) 
.................................
Epoch 236 Error= 123406 0 (2.02907e+06,326283) 
.................................
Epoch 237 Error= 123434 0 (2.01146e+06,325096) 
.................................
Epoch 238 Error= 123393 0 (2.01229e+06,327662) 
.................................
Epoch 239 Error= 123337 0 (1.99623e+06,322384) 
.................................
Epoch 240 Error= 123292 0 (1.9595e+06,328299) 
 counting_train_errors.................................

train1_NErrors= 36021/1.54599e+06 2.32997
Class01= 1328/1.50916e+06	0.0879959
Class11= 34693/36827	94.2053

 counting_test_errors.........

test1_NErrors= 8665/377008 2.29836
Class01= 337/368145	0.09154
Class11= 8328/8863	93.9637

.................................
Epoch 241 Error= 123157 0 (2.00969e+06,330105) 
.................................
Epoch 242 Error= 123168 0 (2.01183e+06,329148) 
.................................
Epoch 243 Error= 123145 0 (2.02044e+06,331190) 
.................................
Epoch 244 Error= 123225 0 (1.99124e+06,327741) 
.................................
Epoch 245 Error= 123074 0 (1.98574e+06,326920) 
.................................
Epoch 246 Error= 123119 0 (1.97446e+06,332070) 
.................................
Epoch 247 Error= 123056 0 (1.99417e+06,330988) 
.................................
Epoch 248 Error= 123025 0 (1.95305e+06,334971) 
.................................
Epoch 249 Error= 123047 0 (1.97502e+06,337619) 
.................................
Epoch 250 Error= 123064 0 (1.95648e+06,330818) 
 counting_train_errors.................................

train1_NErrors= 36267/1.54599e+06 2.34588
Class01= 2978/1.50916e+06	0.197328
Class11= 33289/36827	90.3929

 counting_test_errors.........

test1_NErrors= 8751/377008 2.32117
Class01= 757/368145	0.205626
Class11= 7994/8863	90.1952

.................................
Epoch 251 Error= 122875 0 (1.95974e+06,334907) 
.................................
Epoch 252 Error= 122858 0 (1.95593e+06,335839) 
.................................
Epoch 253 Error= 122907 0 (1.97496e+06,338508) 
.................................
Epoch 254 Error= 122792 0 (1.93766e+06,341546) 
.................................
Epoch 255 Error= 122757 0 (1.94875e+06,341900) 
.................................
Epoch 256 Error= 122811 0 (1.97256e+06,338201) 
.................................
Epoch 257 Error= 122742 0 (1.95559e+06,352816) 
.................................
Epoch 258 Error= 122801 0 (1.9331e+06,348376) 
.................................
Epoch 259 Error= 122716 0 (1.93473e+06,343649) 
.................................
Epoch 260 Error= 122673 0 (1.94214e+06,351371) 
 counting_train_errors.................................

train1_NErrors= 36081/1.54599e+06 2.33385
Class01= 938/1.50916e+06	0.0621537
Class11= 35143/36827	95.4273

 counting_test_errors.........

test1_NErrors= 8697/377008 2.30685
Class01= 231/368145	0.062747
Class11= 8466/8863	95.5207

.................................
Epoch 261 Error= 122779 0 (1.89402e+06,349785) 
.................................
Epoch 262 Error= 122642 0 (1.93126e+06,354263) 
.................................
Epoch 263 Error= 122737 0 (1.9068e+06,350893) 
.................................
Epoch 264 Error= 122592 0 (1.94256e+06,362699) 
.................................
Epoch 265 Error= 122610 0 (1.9027e+06,350731) 
.................................
Epoch 266 Error= 122615 0 (1.9226e+06,356472) 
.................................
Epoch 267 Error= 122497 0 (1.8934e+06,361064) 
.................................
Epoch 268 Error= 122627 0 (1.92346e+06,358239) 
.................................
Epoch 269 Error= 122437 0 (1.93466e+06,368378) 
.................................
Epoch 270 Error= 122433 0 (1.90569e+06,364820) 
 counting_train_errors.................................

train1_NErrors= 35928/1.54599e+06 2.32395
Class01= 1970/1.50916e+06	0.130536
Class11= 33958/36827	92.2095

 counting_test_errors.........

test1_NErrors= 8675/377008 2.30101
Class01= 521/368145	0.14152
Class11= 8154/8863	92.0005

.................................
Epoch 271 Error= 122402 0 (1.92719e+06,361455) 
.................................
Epoch 272 Error= 122456 0 (1.91737e+06,366158) 
.................................
Epoch 273 Error= 122306 0 (1.92777e+06,369352) 
.................................
Epoch 274 Error= 122364 0 (1.92729e+06,372505) 
.................................
Epoch 275 Error= 122320 0 (1.95407e+06,375539) 
.................................
Epoch 276 Error= 122323 0 (1.91537e+06,368771) 
.................................
Epoch 277 Error= 122395 0 (1.94057e+06,377766) 
.................................
Epoch 278 Error= 122251 0 (1.90293e+06,379480) 
.................................
Epoch 279 Error= 122255 0 (1.93082e+06,376551) 
.................................
Epoch 280 Error= 122209 0 (1.91362e+06,379532) 
 counting_train_errors.................................

train1_NErrors= 35916/1.54599e+06 2.32317
Class01= 2250/1.50916e+06	0.149089
Class11= 33666/36827	91.4166

 counting_test_errors.........

test1_NErrors= 8678/377008 2.30181
Class01= 592/368145	0.160806
Class11= 8086/8863	91.2332

.................................
Epoch 281 Error= 122186 0 (1.90165e+06,388228) 
.................................
Epoch 282 Error= 122108 0 (1.909e+06,386759) 
.................................
Epoch 283 Error= 122137 0 (1.90897e+06,386625) 
.................................
Epoch 284 Error= 122075 0 (1.90826e+06,383469) 
.................................
Epoch 285 Error= 122108 0 (1.90268e+06,401066) 
.................................
Epoch 286 Error= 122139 0 (1.90568e+06,396837) 
.................................
Epoch 287 Error= 121972 0 (1.9122e+06,397364) 
.................................
Epoch 288 Error= 122014 0 (1.95558e+06,402945) 
.................................
Epoch 289 Error= 121932 0 (1.95289e+06,402604) 
.................................
Epoch 290 Error= 122049 0 (1.9354e+06,397161) 
 counting_train_errors.................................

train1_NErrors= 35887/1.54599e+06 2.3213
Class01= 1999/1.50916e+06	0.132458
Class11= 33888/36827	92.0194

 counting_test_errors.........

test1_NErrors= 8666/377008 2.29862
Class01= 530/368145	0.143965
Class11= 8136/8863	91.7974

.................................
Epoch 291 Error= 121909 0 (1.91949e+06,406682) 
.................................
Epoch 292 Error= 121920 0 (1.95531e+06,404970) 
.................................
Epoch 293 Error= 121759 0 (1.9302e+06,412776) 
.................................
Epoch 294 Error= 121925 0 (1.92736e+06,410237) 
.................................
Epoch 295 Error= 121919 0 (1.91334e+06,423569) 
.................................
Epoch 296 Error= 121777 0 (1.94544e+06,422302) 
.................................
Epoch 297 Error= 121797 0 (1.91986e+06,419261) 
.................................
Epoch 298 Error= 121682 0 (1.91875e+06,414282) 
.................................
Epoch 299 Error= 121741 0 (1.9455e+06,428624) 
.................................
Epoch 300 Error= 121695 0 (1.90626e+06,435576) 
 counting_train_errors.................................

train1_NErrors= 36050/1.54599e+06 2.33184
Class01= 826/1.50916e+06	0.0547324
Class11= 35224/36827	95.6472

 counting_test_errors.........

test1_NErrors= 8686/377008 2.30393
Class01= 211/368145	0.0573144
Class11= 8475/8863	95.6222

.................................
Epoch 301 Error= 121755 0 (1.90954e+06,435846) 
.................................
Epoch 302 Error= 121625 0 (1.96057e+06,436590) 
.................................
Epoch 303 Error= 121666 0 (1.92957e+06,440770) 
.................................
Epoch 304 Error= 121559 0 (1.91362e+06,440057) 
.................................
Epoch 305 Error= 121648 0 (1.9319e+06,443565) 
.................................
Epoch 306 Error= 121564 0 (1.89891e+06,437521) 
.................................
Epoch 307 Error= 121577 0 (1.94869e+06,457027) 
.................................
Epoch 308 Error= 121558 0 (1.93214e+06,455369) 
.................................
Epoch 309 Error= 121515 0 (1.94682e+06,448115) 
.................................
Epoch 310 Error= 121542 0 (1.90869e+06,458190) 
 counting_train_errors.................................

train1_NErrors= 35869/1.54599e+06 2.32013
Class01= 1104/1.50916e+06	0.0731532
Class11= 34765/36827	94.4008

 counting_test_errors.........

test1_NErrors= 8666/377008 2.29862
Class01= 307/368145	0.0833911
Class11= 8359/8863	94.3134

.................................
Epoch 311 Error= 121413 0 (1.90341e+06,455914) 
.................................
Epoch 312 Error= 121416 0 (1.94636e+06,467880) 
.................................
Epoch 313 Error= 121465 0 (1.93563e+06,464682) 
.................................
Epoch 314 Error= 121383 0 (1.92493e+06,470511) 
.................................
Epoch 315 Error= 121365 0 (1.91585e+06,469271) 
.................................
Epoch 316 Error= 121320 0 (1.94117e+06,478084) 
.................................
Epoch 317 Error= 121337 0 (1.95586e+06,483662) 
.................................
Epoch 318 Error= 121317 0 (1.94683e+06,484282) 
.................................
Epoch 319 Error= 121260 0 (1.91285e+06,486494) 
.................................
Epoch 320 Error= 121220 0 (1.93635e+06,492107) 
 counting_train_errors.................................

train1_NErrors= 35839/1.54599e+06 2.31819
Class01= 2246/1.50916e+06	0.148824
Class11= 33593/36827	91.2184

 counting_test_errors.........

test1_NErrors= 8660/377008 2.29703
Class01= 592/368145	0.160806
Class11= 8068/8863	91.0301

.................................
Epoch 321 Error= 121219 0 (1.91695e+06,497137) 
.................................
Epoch 322 Error= 121258 0 (1.90457e+06,498361) 
.................................
Epoch 323 Error= 121205 0 (1.89636e+06,494266) 
.................................
Epoch 324 Error= 121100 0 (1.9343e+06,511442) 
.................................
Epoch 325 Error= 121211 0 (1.90406e+06,503565) 
.................................
Epoch 326 Error= 121180 0 (1.92645e+06,503954) 
.................................
Epoch 327 Error= 121033 0 (1.93689e+06,525165) 
.................................
Epoch 328 Error= 121063 0 (1.89785e+06,521067) 
.................................
Epoch 329 Error= 121002 0 (1.94291e+06,529210) 
.................................
Epoch 330 Error= 121135 0 (1.93015e+06,522165) 
 counting_train_errors.................................

train1_NErrors= 35760/1.54599e+06 2.31308
Class01= 1585/1.50916e+06	0.105025
Class11= 34175/36827	92.7988

 counting_test_errors.........

test1_NErrors= 8642/377008 2.29226
Class01= 449/368145	0.121963
Class11= 8193/8863	92.4405

.................................
Epoch 331 Error= 121079 0 (1.9107e+06,528186) 
.................................
Epoch 332 Error= 120928 0 (1.88233e+06,538532) 
.................................
Epoch 333 Error= 121064 0 (1.90635e+06,552393) 
.................................
Epoch 334 Error= 120934 0 (1.88198e+06,529748) 
.................................
Epoch 335 Error= 120973 0 (1.89688e+06,551886) 
.................................
Epoch 336 Error= 120890 0 (1.92152e+06,554409) 
.................................
Epoch 337 Error= 120987 0 (1.86694e+06,546775) 
.................................
Epoch 338 Error= 120885 0 (1.91081e+06,569611) 
.................................
Epoch 339 Error= 120842 0 (1.90496e+06,556082) 
.................................
Epoch 340 Error= 120897 0 (1.8849e+06,560392) 
 counting_train_errors.................................

train1_NErrors= 35640/1.54599e+06 2.30532
Class01= 1936/1.50916e+06	0.128283
Class11= 33704/36827	91.5198

 counting_test_errors.........

test1_NErrors= 8639/377008 2.29146
Class01= 543/368145	0.147496
Class11= 8096/8863	91.346

.................................
Epoch 341 Error= 120850 0 (1.88439e+06,576786) 
.................................
Epoch 342 Error= 120787 0 (1.9019e+06,572961) 
.................................
Epoch 343 Error= 120742 0 (1.90386e+06,587099) 
.................................
Epoch 344 Error= 120744 0 (1.85243e+06,575387) 
.................................
Epoch 345 Error= 120748 0 (1.90642e+06,586214) 
.................................
Epoch 346 Error= 120824 0 (1.87226e+06,598428) 
.................................
Epoch 347 Error= 120706 0 (1.87083e+06,594063) 
.................................
Epoch 348 Error= 120681 0 (1.90245e+06,601711) 
.................................
Epoch 349 Error= 120617 0 (1.87475e+06,598998) 
.................................
Epoch 350 Error= 120642 0 (1.86567e+06,618593) 
 counting_train_errors.................................

train1_NErrors= 35675/1.54599e+06 2.30759
Class01= 1854/1.50916e+06	0.12285
Class11= 33821/36827	91.8375

 counting_test_errors.........

test1_NErrors= 8636/377008 2.29067
Class01= 507/368145	0.137717
Class11= 8129/8863	91.7184

.................................
Epoch 351 Error= 120715 0 (1.86349e+06,619827) 
.................................
Epoch 352 Error= 120651 0 (1.88352e+06,615070) 
.................................
Epoch 353 Error= 120578 0 (1.87349e+06,614697) 
.................................
Epoch 354 Error= 120554 0 (1.89656e+06,629488) 
.................................
Epoch 355 Error= 120571 0 (1.86167e+06,627895) 
.................................
Epoch 356 Error= 120469 0 (1.8625e+06,626789) 
.................................
Epoch 357 Error= 120455 0 (1.88119e+06,632977) 
.................................
Epoch 358 Error= 120484 0 (1.84966e+06,638031) 
.................................
Epoch 359 Error= 120509 0 (1.85869e+06,635348) 
.................................
Epoch 360 Error= 120548 0 (1.84403e+06,637900) 
 counting_train_errors.................................

train1_NErrors= 35581/1.54599e+06 2.30151
Class01= 2135/1.50916e+06	0.141469
Class11= 33446/36827	90.8192

 counting_test_errors.........

test1_NErrors= 8640/377008 2.29173
Class01= 596/368145	0.161893
Class11= 8044/8863	90.7593

.................................
Epoch 361 Error= 120411 0 (1.82262e+06,655420) 
.................................
Epoch 362 Error= 120518 0 (1.82896e+06,640224) 
.................................
Epoch 363 Error= 120521 0 (1.84543e+06,653230) 
.................................
Epoch 364 Error= 120367 0 (1.84151e+06,667037) 
.................................
Epoch 365 Error= 120360 0 (1.86382e+06,653732) 
.................................
Epoch 366 Error= 120292 0 (1.82257e+06,666977) 
.................................
Epoch 367 Error= 120225 0 (1.85048e+06,661455) 
.................................
Epoch 368 Error= 120300 0 (1.86508e+06,675191) 
.................................
Epoch 369 Error= 120320 0 (1.82511e+06,668554) 
.................................
Epoch 370 Error= 120232 0 (1.85396e+06,673088) 
 counting_train_errors.................................

train1_NErrors= 35656/1.54599e+06 2.30636
Class01= 1266/1.50916e+06	0.0838877
Class11= 34390/36827	93.3826

 counting_test_errors.........

test1_NErrors= 8635/377008 2.2904
Class01= 371/368145	0.100776
Class11= 8264/8863	93.2416

.................................
Epoch 371 Error= 120284 0 (1.8341e+06,694174) 
.................................
Epoch 372 Error= 120171 0 (1.8176e+06,695740) 
.................................
Epoch 373 Error= 120267 0 (1.82639e+06,683922) 
.................................
Epoch 374 Error= 120210 0 (1.83458e+06,704676) 
.................................
Epoch 375 Error= 120171 0 (1.8021e+06,693259) 
.................................
Epoch 376 Error= 120090 0 (1.85305e+06,702372) 
.................................
Epoch 377 Error= 120055 0 (1.83964e+06,703223) 
.................................
Epoch 378 Error= 120099 0 (1.84037e+06,693198) 
.................................
Epoch 379 Error= 120089 0 (1.83547e+06,722260) 
.................................
Epoch 380 Error= 120069 0 (1.7916e+06,718295) 
 counting_train_errors.................................

train1_NErrors= 35629/1.54599e+06 2.30461
Class01= 1519/1.50916e+06	0.100652
Class11= 34110/36827	92.6223

 counting_test_errors.........

test1_NErrors= 8655/377008 2.29571
Class01= 447/368145	0.12142
Class11= 8208/8863	92.6097

.................................
Epoch 381 Error= 120132 0 (1.83508e+06,712640) 
.................................
Epoch 382 Error= 120029 0 (1.85327e+06,706203) 
.................................
Epoch 383 Error= 119943 0 (1.79557e+06,722459) 
.................................
Epoch 384 Error= 120012 0 (1.81513e+06,729955) 
.................................
Epoch 385 Error= 120009 0 (1.79523e+06,729296) 
.................................
Epoch 386 Error= 119940 0 (1.8234e+06,735167) 
.................................
Epoch 387 Error= 120022 0 (1.78507e+06,735577) 
.................................
Epoch 388 Error= 119817 0 (1.82618e+06,746724) 
.................................
Epoch 389 Error= 119942 0 (1.77777e+06,738798) 
.................................
Epoch 390 Error= 119941 0 (1.81609e+06,744705) 
 counting_train_errors.................................

train1_NErrors= 35648/1.54599e+06 2.30584
Class01= 1238/1.50916e+06	0.0820323
Class11= 34410/36827	93.4369

 counting_test_errors.........

test1_NErrors= 8651/377008 2.29465
Class01= 363/368145	0.0986025
Class11= 8288/8863	93.5124

.................................
Epoch 391 Error= 119796 0 (1.80176e+06,751159) 
.................................
Epoch 392 Error= 119791 0 (1.78029e+06,739273) 
.................................
Epoch 393 Error= 119872 0 (1.78756e+06,756101) 
.................................
Epoch 394 Error= 119832 0 (1.78261e+06,755284) 
.................................
Epoch 395 Error= 119749 0 (1.79188e+06,759291) 
.................................
Epoch 396 Error= 119762 0 (1.77683e+06,749902) 
.................................
Epoch 397 Error= 119772 0 (1.78552e+06,767398) 
.................................
Epoch 398 Error= 119740 0 (1.78768e+06,769511) 
.................................
Epoch 399 Error= 119710 0 (1.77209e+06,775206) 
.................................
Epoch 400 Error= 119785 0 (1.7965e+06,771955) 
 counting_train_errors.................................

train1_NErrors= 35555/1.54599e+06 2.29982
Class01= 2891/1.50916e+06	0.191563
Class11= 32664/36827	88.6958

 counting_test_errors.........

test1_NErrors= 8598/377008 2.28059
Class01= 767/368145	0.208342
Class11= 7831/8863	88.3561

.................................
Epoch 401 Error= 119639 0 (1.76282e+06,768461) 
.................................
Epoch 402 Error= 119604 0 (1.77792e+06,785359) 
.................................
Epoch 403 Error= 119576 0 (1.78435e+06,777549) 
.................................
Epoch 404 Error= 119593 0 (1.78497e+06,793291) 
.................................
Epoch 405 Error= 119606 0 (1.77314e+06,794537) 
.................................
Epoch 406 Error= 119604 0 (1.761e+06,792892) 
.................................
Epoch 407 Error= 119641 0 (1.75529e+06,785274) 
.................................
Epoch 408 Error= 119527 0 (1.73992e+06,809050) 
.................................
Epoch 409 Error= 119455 0 (1.74751e+06,778257) 
.................................
Epoch 410 Error= 119562 0 (1.76472e+06,796122) 
 counting_train_errors.................................

train1_NErrors= 35507/1.54599e+06 2.29672
Class01= 2003/1.50916e+06	0.132723
Class11= 33504/36827	90.9767

 counting_test_errors.........

test1_NErrors= 8578/377008 2.27528
Class01= 550/368145	0.149398
Class11= 8028/8863	90.5788

.................................
Epoch 411 Error= 119492 0 (1.77393e+06,810811) 
.................................
Epoch 412 Error= 119515 0 (1.77318e+06,810062) 
.................................
Epoch 413 Error= 119451 0 (1.71923e+06,810837) 
.................................
Epoch 414 Error= 119424 0 (1.73302e+06,809371) 
.................................
Epoch 415 Error= 119364 0 (1.76603e+06,808465) 
.................................
Epoch 416 Error= 119426 0 (1.74834e+06,809744) 
.................................
Epoch 417 Error= 119359 0 (1.73133e+06,819887) 
.................................
Epoch 418 Error= 119320 0 (1.73481e+06,813458) 
.................................
Epoch 419 Error= 119366 0 (1.71626e+06,813749) 
.................................
Epoch 420 Error= 119268 0 (1.69305e+06,822623) 
 counting_train_errors.................................

train1_NErrors= 35659/1.54599e+06 2.30655
Class01= 1079/1.50916e+06	0.0714967
Class11= 34580/36827	93.8985

 counting_test_errors.........

test1_NErrors= 8619/377008 2.28616
Class01= 306/368145	0.0831194
Class11= 8313/8863	93.7944

.................................
Epoch 421 Error= 119338 0 (1.72657e+06,816492) 
.................................
Epoch 422 Error= 119370 0 (1.73115e+06,825753) 
.................................
Epoch 423 Error= 119329 0 (1.7335e+06,818948) 
.................................
Epoch 424 Error= 119278 0 (1.72507e+06,816250) 
.................................
Epoch 425 Error= 119316 0 (1.68376e+06,817346) 
.................................
Epoch 426 Error= 119204 0 (1.69152e+06,812149) 
.................................
Epoch 427 Error= 119182 0 (1.74607e+06,824318) 
.................................
Epoch 428 Error= 119200 0 (1.71255e+06,826965) 
.................................
Epoch 429 Error= 119222 0 (1.72023e+06,839042) 
.................................
Epoch 430 Error= 119089 0 (1.73151e+06,837736) 
 counting_train_errors.................................

train1_NErrors= 35565/1.54599e+06 2.30047
Class01= 1262/1.50916e+06	0.0836226
Class11= 34303/36827	93.1463

 counting_test_errors.........

test1_NErrors= 8617/377008 2.28563
Class01= 353/368145	0.0958861
Class11= 8264/8863	93.2416

.................................
Epoch 431 Error= 119166 0 (1.71328e+06,838486) 
.................................
Epoch 432 Error= 119077 0 (1.69028e+06,846152) 
.................................
Epoch 433 Error= 119091 0 (1.70722e+06,842006) 
.................................
Epoch 434 Error= 119067 0 (1.69637e+06,848032) 
.................................
Epoch 435 Error= 119052 0 (1.69483e+06,849429) 
.................................
Epoch 436 Error= 119058 0 (1.73205e+06,870173) 
.................................
Epoch 437 Error= 119083 0 (1.6709e+06,845263) 
.................................
Epoch 438 Error= 119054 0 (1.68503e+06,854070) 
.................................
Epoch 439 Error= 118960 0 (1.69487e+06,859788) 
.................................
Epoch 440 Error= 119029 0 (1.66544e+06,841099) 
 counting_train_errors.................................

train1_NErrors= 35364/1.54599e+06 2.28747
Class01= 1672/1.50916e+06	0.11079
Class11= 33692/36827	91.4872

 counting_test_errors.........

test1_NErrors= 8589/377008 2.2782
Class01= 480/368145	0.130383
Class11= 8109/8863	91.4927

.................................
Epoch 441 Error= 119137 0 (1.67285e+06,854889) 
.................................
Epoch 442 Error= 118991 0 (1.65217e+06,866529) 
.................................
Epoch 443 Error= 119010 0 (1.64265e+06,841826) 
.................................
Epoch 444 Error= 118983 0 (1.66287e+06,854271) 
.................................
Epoch 445 Error= 118979 0 (1.64058e+06,843645) 
.................................
Epoch 446 Error= 119056 0 (1.67489e+06,866749) 
.................................
Epoch 447 Error= 118863 0 (1.65503e+06,866561) 
.................................
Epoch 448 Error= 118914 0 (1.63294e+06,869609) 
.................................
Epoch 449 Error= 118900 0 (1.62746e+06,877169) 
.................................
Epoch 450 Error= 118932 0 (1.64555e+06,854139) 
 counting_train_errors.................................

train1_NErrors= 35448/1.54599e+06 2.2929
Class01= 2705/1.50916e+06	0.179239
Class11= 32743/36827	88.9103

 counting_test_errors.........

test1_NErrors= 8566/377008 2.2721
Class01= 716/368145	0.194489
Class11= 7850/8863	88.5705

.................................
Epoch 451 Error= 118883 0 (1.64438e+06,870652) 
.................................
Epoch 452 Error= 118894 0 (1.61777e+06,869508) 
.................................
Epoch 453 Error= 118951 0 (1.60116e+06,862233) 
.................................
Epoch 454 Error= 118756 0 (1.61668e+06,867258) 
.................................
Epoch 455 Error= 118808 0 (1.61439e+06,894256) 
.................................
Epoch 456 Error= 118942 0 (1.62276e+06,872207) 
.................................
Epoch 457 Error= 118784 0 (1.6168e+06,854837) 
.................................
Epoch 458 Error= 118733 0 (1.58116e+06,877694) 
.................................
Epoch 459 Error= 118716 0 (1.60575e+06,879693) 
.................................
Epoch 460 Error= 118706 0 (1.61585e+06,877723) 
 counting_train_errors.................................

train1_NErrors= 35361/1.54599e+06 2.28728
Class01= 2195/1.50916e+06	0.145445
Class11= 33166/36827	90.0589

 counting_test_errors.........

test1_NErrors= 8607/377008 2.28298
Class01= 605/368145	0.164337
Class11= 8002/8863	90.2855

.................................
Epoch 461 Error= 118699 0 (1.57559e+06,884557) 
.................................
Epoch 462 Error= 118716 0 (1.59319e+06,876422) 
.................................
Epoch 463 Error= 118599 0 (1.60726e+06,885655) 
.................................
Epoch 464 Error= 118630 0 (1.63729e+06,889477) 
.................................
Epoch 465 Error= 118742 0 (1.59605e+06,885010) 
.................................
Epoch 466 Error= 118690 0 (1.58731e+06,874364) 
.................................
Epoch 467 Error= 118634 0 (1.58687e+06,890747) 
.................................
Epoch 468 Error= 118587 0 (1.57611e+06,909907) 
.................................
Epoch 469 Error= 118683 0 (1.59183e+06,891046) 
.................................
Epoch 470 Error= 118658 0 (1.57198e+06,872060) 
 counting_train_errors.................................

train1_NErrors= 35401/1.54599e+06 2.28986
Class01= 1238/1.50916e+06	0.0820323
Class11= 34163/36827	92.7662

 counting_test_errors.........

test1_NErrors= 8608/377008 2.28324
Class01= 372/368145	0.101047
Class11= 8236/8863	92.9256

.................................
Epoch 471 Error= 118654 0 (1.57472e+06,891089) 
.................................
Epoch 472 Error= 118685 0 (1.59407e+06,879330) 
.................................
Epoch 473 Error= 118598 0 (1.58009e+06,886280) 
.................................
Epoch 474 Error= 118453 0 (1.57285e+06,894586) 
.................................
Epoch 475 Error= 118537 0 (1.57679e+06,899832) 
.................................
Epoch 476 Error= 118514 0 (1.55685e+06,900904) 
.................................
Epoch 477 Error= 118562 0 (1.59625e+06,897740) 
.................................
Epoch 478 Error= 118464 0 (1.58098e+06,908372) 
.................................
Epoch 479 Error= 118489 0 (1.5755e+06,905962) 
.................................
Epoch 480 Error= 118542 0 (1.57921e+06,904285) 
 counting_train_errors.................................

train1_NErrors= 35478/1.54599e+06 2.29484
Class01= 3701/1.50916e+06	0.245236
Class11= 31777/36827	86.2872

 counting_test_errors.........

test1_NErrors= 8598/377008 2.28059
Class01= 951/368145	0.258322
Class11= 7647/8863	86.28

.................................
Epoch 481 Error= 118532 0 (1.57622e+06,914903) 
.................................
Epoch 482 Error= 118498 0 (1.60435e+06,887291) 
.................................
Epoch 483 Error= 118437 0 (1.53806e+06,904282) 
.................................
Epoch 484 Error= 118509 0 (1.58591e+06,901395) 
.................................
Epoch 485 Error= 118465 0 (1.56244e+06,909116) 
.................................
Epoch 486 Error= 118429 0 (1.55064e+06,902066) 
.................................
Epoch 487 Error= 118485 0 (1.55557e+06,923026) 
.................................
Epoch 488 Error= 118384 0 (1.55376e+06,911514) 
.................................
Epoch 489 Error= 118445 0 (1.55173e+06,905277) 
.................................
Epoch 490 Error= 118293 0 (1.5673e+06,918315) 
 counting_train_errors.................................

train1_NErrors= 35297/1.54599e+06 2.28314
Class01= 1801/1.50916e+06	0.119338
Class11= 33496/36827	90.955

 counting_test_errors.........

test1_NErrors= 8548/377008 2.26733
Class01= 490/368145	0.1331
Class11= 8058/8863	90.9173

.................................
Epoch 491 Error= 118384 0 (1.56757e+06,917804) 
.................................
Epoch 492 Error= 118282 0 (1.56666e+06,925874) 
.................................
Epoch 493 Error= 118416 0 (1.53144e+06,907647) 
.................................
Epoch 494 Error= 118360 0 (1.56128e+06,916511) 
.................................
Epoch 495 Error= 118326 0 (1.53785e+06,918907) 
.................................
Epoch 496 Error= 118332 0 (1.5418e+06,906796) 
.................................
Epoch 497 Error= 118241 0 (1.55376e+06,921694) 
.................................
Epoch 498 Error= 118249 0 (1.53938e+06,919471) 
.................................
Epoch 499 Error= 118251 0 (1.49922e+06,911055) 
.................................
Epoch 500 Error= 118392 0 (1.512e+06,927814) 
 counting_train_errors.................................

train1_NErrors= 35298/1.54599e+06 2.2832
Class01= 1736/1.50916e+06	0.115031
Class11= 33562/36827	91.1342

 counting_test_errors.........

test1_NErrors= 8547/377008 2.26706
Class01= 483/368145	0.131198
Class11= 8064/8863	90.985

.................................
Epoch 501 Error= 118319 0 (1.53025e+06,924741) 
.................................
Epoch 502 Error= 118224 0 (1.52865e+06,929888) 
.................................
Epoch 503 Error= 118296 0 (1.50078e+06,927466) 
.................................
Epoch 504 Error= 118211 0 (1.52362e+06,904789) 
.................................
Epoch 505 Error= 118248 0 (1.51042e+06,941154) 
.................................
Epoch 506 Error= 118166 0 (1.51209e+06,924361) 
.................................
Epoch 507 Error= 118177 0 (1.51241e+06,937235) 
.................................
Epoch 508 Error= 118054 0 (1.52565e+06,926110) 
.................................
Epoch 509 Error= 118242 0 (1.49175e+06,921327) 
.................................
Epoch 510 Error= 118220 0 (1.49415e+06,936454) 
 counting_train_errors.................................

train1_NErrors= 35300/1.54599e+06 2.28333
Class01= 1612/1.50916e+06	0.106814
Class11= 33688/36827	91.4764

 counting_test_errors.........

test1_NErrors= 8565/377008 2.27184
Class01= 458/368145	0.124408
Class11= 8107/8863	91.4702

.................................
Epoch 511 Error= 118151 0 (1.50805e+06,920140) 
.................................
Epoch 512 Error= 118234 0 (1.48995e+06,926580) 
.................................
Epoch 513 Error= 118135 0 (1.49782e+06,929033) 
.................................
Epoch 514 Error= 118070 0 (1.50109e+06,934155) 
.................................
Epoch 515 Error= 118114 0 (1.50085e+06,941873) 
.................................
Epoch 516 Error= 118093 0 (1.49215e+06,949883) 
.................................
Epoch 517 Error= 118115 0 (1.47011e+06,923778) 
.................................
Epoch 518 Error= 118047 0 (1.4562e+06,953714) 
.................................
Epoch 519 Error= 118067 0 (1.48325e+06,932557) 
.................................
Epoch 520 Error= 117991 0 (1.46739e+06,946167) 
 counting_train_errors.................................

train1_NErrors= 35276/1.54599e+06 2.28178
Class01= 2176/1.50916e+06	0.144186
Class11= 33100/36827	89.8797

 counting_test_errors.........

test1_NErrors= 8552/377008 2.26839
Class01= 589/368145	0.159991
Class11= 7963/8863	89.8454

.................................
Epoch 521 Error= 118098 0 (1.46797e+06,931287) 
.................................
Epoch 522 Error= 118074 0 (1.49844e+06,956407) 
.................................
Epoch 523 Error= 117997 0 (1.47002e+06,953148) 
.................................
Epoch 524 Error= 117967 0 (1.44449e+06,938606) 
.................................
Epoch 525 Error= 118064 0 (1.47723e+06,947822) 
.................................
Epoch 526 Error= 117996 0 (1.456e+06,951137) 
.................................
Epoch 527 Error= 117950 0 (1.46541e+06,951775) 
.................................
Epoch 528 Error= 118013 0 (1.43514e+06,957341) 
.................................
Epoch 529 Error= 118002 0 (1.43986e+06,950491) 
.................................
Epoch 530 Error= 117933 0 (1.45885e+06,951469) 
 counting_train_errors.................................

train1_NErrors= 35214/1.54599e+06 2.27777
Class01= 1896/1.50916e+06	0.125633
Class11= 33318/36827	90.4717

 counting_test_errors.........

test1_NErrors= 8561/377008 2.27077
Class01= 538/368145	0.146138
Class11= 8023/8863	90.5224

.................................
Epoch 531 Error= 118023 0 (1.45357e+06,942179) 
.................................
Epoch 532 Error= 117941 0 (1.44802e+06,947054) 
.................................
Epoch 533 Error= 117962 0 (1.47161e+06,958304) 
.................................
Epoch 534 Error= 117939 0 (1.4358e+06,961298) 
.................................
Epoch 535 Error= 117896 0 (1.44277e+06,951042) 
.................................
Epoch 536 Error= 117842 0 (1.45527e+06,952880) 
.................................
Epoch 537 Error= 117903 0 (1.44673e+06,940596) 
.................................
Epoch 538 Error= 117924 0 (1.44073e+06,956183) 
.................................
Epoch 539 Error= 117879 0 (1.44098e+06,930379) 
.................................
Epoch 540 Error= 117944 0 (1.42901e+06,949020) 
 counting_train_errors.................................

train1_NErrors= 35443/1.54599e+06 2.29258
Class01= 1107/1.50916e+06	0.073352
Class11= 34336/36827	93.2359

 counting_test_errors.........

test1_NErrors= 8611/377008 2.28404
Class01= 299/368145	0.081218
Class11= 8312/8863	93.7831

.................................
Epoch 541 Error= 117868 0 (1.45814e+06,947361) 
.................................
Epoch 542 Error= 117835 0 (1.43232e+06,966996) 
.................................
Epoch 543 Error= 117860 0 (1.44307e+06,933029) 
.................................
Epoch 544 Error= 117899 0 (1.45639e+06,975404) 
.................................
Epoch 545 Error= 117776 0 (1.43172e+06,955484) 
.................................
Epoch 546 Error= 117779 0 (1.42033e+06,976232) 
.................................
Epoch 547 Error= 117778 0 (1.39656e+06,962678) 
.................................
Epoch 548 Error= 117751 0 (1.39536e+06,965697) 
.................................
Epoch 549 Error= 117791 0 (1.44047e+06,962313) 
.................................
Epoch 550 Error= 117789 0 (1.43592e+06,961758) 
 counting_train_errors.................................

train1_NErrors= 35166/1.54599e+06 2.27466
Class01= 2421/1.50916e+06	0.16042
Class11= 32745/36827	88.9157

 counting_test_errors.........

test1_NErrors= 8555/377008 2.26918
Class01= 674/368145	0.18308
Class11= 7881/8863	88.9202

.................................
Epoch 551 Error= 117729 0 (1.40475e+06,971654) 
.................................
Epoch 552 Error= 117795 0 (1.41555e+06,964904) 
.................................
Epoch 553 Error= 117765 0 (1.40908e+06,963174) 
.................................
Epoch 554 Error= 117747 0 (1.41537e+06,956759) 
.................................
Epoch 555 Error= 117706 0 (1.41088e+06,968863) 
.................................
Epoch 556 Error= 117620 0 (1.39467e+06,956553) 
.................................
Epoch 557 Error= 117653 0 (1.39758e+06,955972) 
.................................
Epoch 558 Error= 117822 0 (1.4001e+06,964891) 
.................................
Epoch 559 Error= 117711 0 (1.39055e+06,969376) 
.................................
Epoch 560 Error= 117713 0 (1.38444e+06,969543) 
 counting_train_errors.................................

train1_NErrors= 35182/1.54599e+06 2.2757
Class01= 2696/1.50916e+06	0.178642
Class11= 32486/36827	88.2125

 counting_test_errors.........

test1_NErrors= 8512/377008 2.25778
Class01= 723/368145	0.19639
Class11= 7789/8863	87.8822

.................................
Epoch 561 Error= 117535 0 (1.36877e+06,964566) 
.................................
Epoch 562 Error= 117734 0 (1.3724e+06,950623) 
.................................
Epoch 563 Error= 117589 0 (1.36762e+06,949550) 
.................................
Epoch 564 Error= 117718 0 (1.38886e+06,967363) 
.................................
Epoch 565 Error= 117634 0 (1.39642e+06,987539) 
.................................
Epoch 566 Error= 117640 0 (1.38749e+06,971397) 
.................................
Epoch 567 Error= 117687 0 (1.37496e+06,968110) 
.................................
Epoch 568 Error= 117513 0 (1.36872e+06,978131) 
.................................
Epoch 569 Error= 117505 0 (1.38189e+06,964424) 
.................................
Epoch 570 Error= 117626 0 (1.38465e+06,977089) 
 counting_train_errors.................................

train1_NErrors= 35229/1.54599e+06 2.27874
Class01= 1454/1.50916e+06	0.0963449
Class11= 33775/36827	91.7126

 counting_test_errors.........

test1_NErrors= 8570/377008 2.27316
Class01= 415/368145	0.112727
Class11= 8155/8863	92.0117

.................................
Epoch 571 Error= 117601 0 (1.37207e+06,982581) 
.................................
Epoch 572 Error= 117606 0 (1.3793e+06,964739) 
.................................
Epoch 573 Error= 117485 0 (1.35061e+06,970838) 
.................................
Epoch 574 Error= 117560 0 (1.38093e+06,984203) 
.................................
Epoch 575 Error= 117513 0 (1.36674e+06,981821) 
.................................
Epoch 576 Error= 117426 0 (1.37037e+06,992098) 
.................................
Epoch 577 Error= 117527 0 (1.35959e+06,961494) 
.................................
Epoch 578 Error= 117473 0 (1.36621e+06,967534) 
.................................
Epoch 579 Error= 117502 0 (1.37303e+06,989222) 
.................................
Epoch 580 Error= 117434 0 (1.34895e+06,961154) 
 counting_train_errors.................................

train1_NErrors= 35357/1.54599e+06 2.28702
Class01= 3858/1.50916e+06	0.255639
Class11= 31499/36827	85.5324

 counting_test_errors.........

test1_NErrors= 8539/377008 2.26494
Class01= 969/368145	0.263212
Class11= 7570/8863	85.4113

.................................
Epoch 581 Error= 117381 0 (1.3505e+06,991872) 
.................................
Epoch 582 Error= 117455 0 (1.36505e+06,987079) 
.................................
Epoch 583 Error= 117490 0 (1.33913e+06,961203) 
.................................
Epoch 584 Error= 117394 0 (1.34289e+06,956319) 
.................................
Epoch 585 Error= 117379 0 (1.34319e+06,996042) 
.................................
Epoch 586 Error= 117376 0 (1.35486e+06,946069) 
.................................
Epoch 587 Error= 117348 0 (1.32988e+06,970737) 
.................................
Epoch 588 Error= 117339 0 (1.3374e+06,965440) 
.................................
Epoch 589 Error= 117355 0 (1.34899e+06,963471) 
.................................
Epoch 590 Error= 117373 0 (1.31353e+06,967119) 
 counting_train_errors.................................

train1_NErrors= 35122/1.54599e+06 2.27182
Class01= 1713/1.50916e+06	0.113507
Class11= 33409/36827	90.7188

 counting_test_errors.........

test1_NErrors= 8554/377008 2.26892
Class01= 499/368145	0.135544
Class11= 8055/8863	90.8834

.................................
Epoch 591 Error= 117286 0 (1.32679e+06,988302) 
.................................
Epoch 592 Error= 117350 0 (1.33105e+06,974896) 
.................................
Epoch 593 Error= 117364 0 (1.34427e+06,979553) 
.................................
Epoch 594 Error= 117304 0 (1.33577e+06,961917) 
.................................
Epoch 595 Error= 117286 0 (1.33747e+06,961889) 
.................................
Epoch 596 Error= 117366 0 (1.32703e+06,976289) 
.................................
Epoch 597 Error= 117279 0 (1.33223e+06,973223) 
.................................
Epoch 598 Error= 117326 0 (1.31391e+06,975706) 
.................................
Epoch 599 Error= 117271 0 (1.3296e+06,982348) 
.................................
Epoch 600 Error= 117251 0 (1.29233e+06,980932) 
 counting_train_errors.................................

train1_NErrors= 35167/1.54599e+06 2.27473
Class01= 1806/1.50916e+06	0.119669
Class11= 33361/36827	90.5884

 counting_test_errors.........

test1_NErrors= 8558/377008 2.26998
Class01= 511/368145	0.138804
Class11= 8047/8863	90.7932

.................................
Epoch 601 Error= 117309 0 (1.27987e+06,966040) 
.................................
Epoch 602 Error= 117223 0 (1.31647e+06,971679) 
.................................
Epoch 603 Error= 117154 0 (1.30657e+06,974592) 
.................................
Epoch 604 Error= 117289 0 (1.32607e+06,987177) 
.................................
Epoch 605 Error= 117288 0 (1.31762e+06,989238) 
.................................
Epoch 606 Error= 117187 0 (1.3089e+06,992700) 
.................................
Epoch 607 Error= 117167 0 (1.27917e+06,1.01377e+06) 
.................................
Epoch 608 Error= 117103 0 (1.29995e+06,992130) 
.................................
Epoch 609 Error= 117112 0 (1.29521e+06,995731) 
.................................
Epoch 610 Error= 117127 0 (1.28609e+06,994676) 
 counting_train_errors.................................

train1_NErrors= 35147/1.54599e+06 2.27343
Class01= 2264/1.50916e+06	0.150017
Class11= 32883/36827	89.2905

 counting_test_errors.........

test1_NErrors= 8544/377008 2.26626
Class01= 630/368145	0.171128
Class11= 7914/8863	89.2926

.................................
Epoch 611 Error= 117178 0 (1.30928e+06,978784) 
.................................
Epoch 612 Error= 117184 0 (1.30774e+06,992498) 
.................................
Epoch 613 Error= 117101 0 (1.28382e+06,995687) 
.................................
Epoch 614 Error= 117118 0 (1.31086e+06,982171) 
.................................
Epoch 615 Error= 117089 0 (1.28741e+06,1.00904e+06) 
.................................
Epoch 616 Error= 117152 0 (1.29599e+06,984184) 
.................................
Epoch 617 Error= 117112 0 (1.30046e+06,1.0018e+06) 
.................................
Epoch 618 Error= 117068 0 (1.2715e+06,1.00395e+06) 
.................................
Epoch 619 Error= 117041 0 (1.28068e+06,993777) 
.................................
Epoch 620 Error= 117079 0 (1.29284e+06,982861) 
 counting_train_errors.................................

train1_NErrors= 35107/1.54599e+06 2.27085
Class01= 1787/1.50916e+06	0.11841
Class11= 33320/36827	90.4771

 counting_test_errors.........

test1_NErrors= 8551/377008 2.26812
Class01= 514/368145	0.139619
Class11= 8037/8863	90.6804

.................................
Epoch 621 Error= 117051 0 (1.28497e+06,972430) 
.................................
Epoch 622 Error= 117058 0 (1.29921e+06,984385) 
.................................
Epoch 623 Error= 117011 0 (1.27625e+06,1.00284e+06) 
.................................
Epoch 624 Error= 117024 0 (1.25708e+06,994200) 
.................................
Epoch 625 Error= 116979 0 (1.28681e+06,986866) 
.................................
Epoch 626 Error= 117045 0 (1.27918e+06,993340) 
.................................
Epoch 627 Error= 117087 0 (1.27252e+06,975191) 
.................................
Epoch 628 Error= 116834 0 (1.27061e+06,987756) 
.................................
Epoch 629 Error= 117015 0 (1.2873e+06,992203) 
.................................
Epoch 630 Error= 116935 0 (1.26981e+06,980778) 
 counting_train_errors.................................

train1_NErrors= 35114/1.54599e+06 2.2713
Class01= 2095/1.50916e+06	0.138819
Class11= 33019/36827	89.6598

 counting_test_errors.........

test1_NErrors= 8525/377008 2.26123
Class01= 571/368145	0.155102
Class11= 7954/8863	89.7439

.................................
Epoch 631 Error= 117000 0 (1.30389e+06,999745) 
.................................
Epoch 632 Error= 117013 0 (1.26029e+06,991861) 
.................................
Epoch 633 Error= 116967 0 (1.27022e+06,1.00153e+06) 
.................................
Epoch 634 Error= 116928 0 (1.26161e+06,992878) 
.................................
Epoch 635 Error= 116885 0 (1.25739e+06,1.00116e+06) 
.................................
Epoch 636 Error= 117033 0 (1.25289e+06,1.02905e+06) 
.................................
Epoch 637 Error= 116877 0 (1.2421e+06,992648) 
.................................
Epoch 638 Error= 116913 0 (1.23543e+06,992817) 
.................................
Epoch 639 Error= 116838 0 (1.25945e+06,1.01405e+06) 
.................................
Epoch 640 Error= 116907 0 (1.24415e+06,995321) 
 counting_train_errors.................................

train1_NErrors= 35203/1.54599e+06 2.27706
Class01= 1552/1.50916e+06	0.102839
Class11= 33651/36827	91.3759

 counting_test_errors.........

test1_NErrors= 8522/377008 2.26043
Class01= 427/368145	0.115987
Class11= 8095/8863	91.3348

.................................
Epoch 641 Error= 116917 0 (1.25811e+06,984447) 
.................................
Epoch 642 Error= 116859 0 (1.23395e+06,990533) 
.................................
Epoch 643 Error= 116782 0 (1.2545e+06,1.01523e+06) 
.................................
Epoch 644 Error= 116788 0 (1.25348e+06,1.01319e+06) 
.................................
Epoch 645 Error= 116864 0 (1.22829e+06,1.00258e+06) 
.................................
Epoch 646 Error= 116731 0 (1.24681e+06,1.01357e+06) 
.................................
Epoch 647 Error= 116934 0 (1.24237e+06,1.0073e+06) 
.................................
Epoch 648 Error= 116766 0 (1.2272e+06,1.01265e+06) 
.................................
Epoch 649 Error= 116769 0 (1.2377e+06,1.01919e+06) 
.................................
Epoch 650 Error= 116790 0 (1.21565e+06,1.03461e+06) 
 counting_train_errors.................................

train1_NErrors= 35041/1.54599e+06 2.26658
Class01= 2451/1.50916e+06	0.162408
Class11= 32590/36827	88.4949

 counting_test_errors.........

test1_NErrors= 8512/377008 2.25778
Class01= 665/368145	0.180635
Class11= 7847/8863	88.5366

.................................
Epoch 651 Error= 116663 0 (1.20739e+06,1.0145e+06) 
.................................
Epoch 652 Error= 116807 0 (1.23248e+06,1.03866e+06) 
.................................
Epoch 653 Error= 116758 0 (1.21331e+06,1.00829e+06) 
.................................
Epoch 654 Error= 116678 0 (1.23125e+06,1.01699e+06) 
.................................
Epoch 655 Error= 116787 0 (1.21511e+06,1.00656e+06) 
.................................
Epoch 656 Error= 116789 0 (1.23755e+06,1.02692e+06) 
.................................
Epoch 657 Error= 116658 0 (1.2094e+06,1.0236e+06) 
.................................
Epoch 658 Error= 116723 0 (1.22549e+06,1.03423e+06) 
.................................
Epoch 659 Error= 116804 0 (1.20419e+06,1.01233e+06) 
.................................
Epoch 660 Error= 116670 0 (1.2044e+06,1.01287e+06) 
 counting_train_errors.................................

train1_NErrors= 35158/1.54599e+06 2.27414
Class01= 3519/1.50916e+06	0.233176
Class11= 31639/36827	85.9125

 counting_test_errors.........

test1_NErrors= 8531/377008 2.26282
Class01= 901/368145	0.244741
Class11= 7630/8863	86.0882

.................................
Epoch 661 Error= 116773 0 (1.19955e+06,1.0133e+06) 
.................................
Epoch 662 Error= 116673 0 (1.21145e+06,1.0058e+06) 
.................................
Epoch 663 Error= 116735 0 (1.20203e+06,1.02291e+06) 
.................................
Epoch 664 Error= 116750 0 (1.20269e+06,1.00139e+06) 
.................................
Epoch 665 Error= 116633 0 (1.19798e+06,1.02528e+06) 
.................................
Epoch 666 Error= 116648 0 (1.20405e+06,1.01432e+06) 
.................................
Epoch 667 Error= 116601 0 (1.2046e+06,1.0136e+06) 
.................................
Epoch 668 Error= 116580 0 (1.20293e+06,1.0325e+06) 
.................................
Epoch 669 Error= 116573 0 (1.21367e+06,1.01286e+06) 
.................................
Epoch 670 Error= 116565 0 (1.2058e+06,1.0166e+06) 
 counting_train_errors.................................

train1_NErrors= 35045/1.54599e+06 2.26684
Class01= 2175/1.50916e+06	0.14412
Class11= 32870/36827	89.2552

 counting_test_errors.........

test1_NErrors= 8510/377008 2.25725
Class01= 579/368145	0.157275
Class11= 7931/8863	89.4844

.................................
Epoch 671 Error= 116665 0 (1.18648e+06,990968) 
.................................
Epoch 672 Error= 116432 0 (1.19413e+06,1.02492e+06) 
.................................
Epoch 673 Error= 116513 0 (1.19828e+06,1.0184e+06) 
.................................
Epoch 674 Error= 116582 0 (1.21092e+06,1.0156e+06) 
.................................
Epoch 675 Error= 116615 0 (1.20094e+06,1.00544e+06) 
.................................
Epoch 676 Error= 116591 0 (1.18879e+06,1.0319e+06) 
.................................
Epoch 677 Error= 116651 0 (1.19418e+06,1.02531e+06) 
.................................
Epoch 678 Error= 116495 0 (1.1968e+06,1.00743e+06) 
.................................
Epoch 679 Error= 116462 0 (1.17587e+06,1.00974e+06) 
.................................
Epoch 680 Error= 116508 0 (1.1916e+06,1.0091e+06) 
 counting_train_errors.................................

train1_NErrors= 34954/1.54599e+06 2.26095
Class01= 2787/1.50916e+06	0.184672
Class11= 32167/36827	87.3462

 counting_test_errors.........

test1_NErrors= 8524/377008 2.26096
Class01= 754/368145	0.204811
Class11= 7770/8863	87.6678

.................................
Epoch 681 Error= 116599 0 (1.16571e+06,1.01757e+06) 
.................................
Epoch 682 Error= 116377 0 (1.18929e+06,1.01836e+06) 
.................................
Epoch 683 Error= 116541 0 (1.19701e+06,1.01231e+06) 
.................................
Epoch 684 Error= 116468 0 (1.18422e+06,1.01385e+06) 
.................................
Epoch 685 Error= 116417 0 (1.18047e+06,1.01623e+06) 
.................................
Epoch 686 Error= 116477 0 (1.17999e+06,1.03014e+06) 
.................................
Epoch 687 Error= 116400 0 (1.18433e+06,1.02138e+06) 
.................................
Epoch 688 Error= 116453 0 (1.17716e+06,1.02404e+06) 
.................................
Epoch 689 Error= 116408 0 (1.17976e+06,1.01079e+06) 
.................................
Epoch 690 Error= 116442 0 (1.17771e+06,1.0119e+06) 
 counting_train_errors.................................

train1_NErrors= 35005/1.54599e+06 2.26425
Class01= 2334/1.50916e+06	0.154655
Class11= 32671/36827	88.7148

 counting_test_errors.........

test1_NErrors= 8515/377008 2.25857
Class01= 615/368145	0.167054
Class11= 7900/8863	89.1346

.................................
Epoch 691 Error= 116356 0 (1.15483e+06,1.01348e+06) 
.................................
Epoch 692 Error= 116431 0 (1.17665e+06,1.02446e+06) 
.................................
Epoch 693 Error= 116421 0 (1.17033e+06,1.01957e+06) 
.................................
Epoch 694 Error= 116465 0 (1.1543e+06,1.00686e+06) 
.................................
Epoch 695 Error= 116385 0 (1.15029e+06,1.00649e+06) 
.................................
Epoch 696 Error= 116402 0 (1.1585e+06,1.01455e+06) 
.................................
Epoch 697 Error= 116335 0 (1.15454e+06,1.02902e+06) 
.................................
Epoch 698 Error= 116404 0 (1.17062e+06,1.03255e+06) 
.................................
Epoch 699 Error= 116336 0 (1.16628e+06,1.00667e+06) 
.................................
Epoch 700 Error= 116270 0 (1.15437e+06,1.02068e+06) 
 counting_train_errors.................................

train1_NErrors= 34948/1.54599e+06 2.26056
Class01= 2738/1.50916e+06	0.181425
Class11= 32210/36827	87.463

 counting_test_errors.........

test1_NErrors= 8536/377008 2.26414
Class01= 712/368145	0.193402
Class11= 7824/8863	88.2771

.................................
Epoch 701 Error= 116221 0 (1.16422e+06,1.04282e+06) 
.................................
Epoch 702 Error= 116358 0 (1.14957e+06,1.02786e+06) 
.................................
Epoch 703 Error= 116259 0 (1.16623e+06,1.02077e+06) 
.................................
Epoch 704 Error= 116354 0 (1.15931e+06,1.02215e+06) 
.................................
Epoch 705 Error= 116295 0 (1.14009e+06,1.02368e+06) 
.................................
Epoch 706 Error= 116316 0 (1.13274e+06,1.02863e+06) 
.................................
Epoch 707 Error= 116190 0 (1.15699e+06,1.02543e+06) 
.................................
Epoch 708 Error= 116344 0 (1.13412e+06,1.01601e+06) 
.................................
Epoch 709 Error= 116202 0 (1.14069e+06,1.01914e+06) 
.................................
Epoch 710 Error= 116295 0 (1.15153e+06,1.04231e+06) 
 counting_train_errors.................................

train1_NErrors= 35106/1.54599e+06 2.27078
Class01= 1533/1.50916e+06	0.10158
Class11= 33573/36827	91.1641

 counting_test_errors.........

test1_NErrors= 8502/377008 2.25512
Class01= 418/368145	0.113542
Class11= 8084/8863	91.2107

.................................
Epoch 711 Error= 116185 0 (1.1422e+06,1.02091e+06) 
.................................
Epoch 712 Error= 116157 0 (1.1503e+06,1.0173e+06) 
.................................
Epoch 713 Error= 116233 0 (1.15207e+06,1.04143e+06) 
.................................
Epoch 714 Error= 116143 0 (1.15671e+06,1.03426e+06) 
.................................
Epoch 715 Error= 116217 0 (1.14096e+06,1.02974e+06) 
.................................
Epoch 716 Error= 116087 0 (1.14488e+06,1.03319e+06) 
.................................
Epoch 717 Error= 116059 0 (1.13819e+06,1.00214e+06) 
.................................
Epoch 718 Error= 116155 0 (1.14439e+06,1.02507e+06) 
.................................
Epoch 719 Error= 116105 0 (1.12914e+06,1.02212e+06) 
.................................
Epoch 720 Error= 116163 0 (1.13934e+06,1.01589e+06) 
 counting_train_errors.................................

train1_NErrors= 34910/1.54599e+06 2.2581
Class01= 2529/1.50916e+06	0.167577
Class11= 32381/36827	87.9273

 counting_test_errors.........

test1_NErrors= 8494/377008 2.253
Class01= 654/368145	0.177647
Class11= 7840/8863	88.4576

.................................
Epoch 721 Error= 116010 0 (1.12909e+06,1.0055e+06) 
.................................
Epoch 722 Error= 116191 0 (1.13281e+06,1.02096e+06) 
.................................
Epoch 723 Error= 116181 0 (1.1209e+06,1.01093e+06) 
.................................
Epoch 724 Error= 116158 0 (1.13824e+06,1.02552e+06) 
.................................
Epoch 725 Error= 116124 0 (1.12681e+06,1.02208e+06) 
.................................
Epoch 726 Error= 116156 0 (1.13025e+06,1.01464e+06) 
.................................
Epoch 727 Error= 116088 0 (1.11891e+06,998154) 
.................................
Epoch 728 Error= 116106 0 (1.14552e+06,1.02693e+06) 
.................................
Epoch 729 Error= 116137 0 (1.11985e+06,1.01942e+06) 
.................................
Epoch 730 Error= 116027 0 (1.13087e+06,1.00055e+06) 
 counting_train_errors.................................

train1_NErrors= 35147/1.54599e+06 2.27343
Class01= 3967/1.50916e+06	0.262861
Class11= 31180/36827	84.6661

 counting_test_errors.........

test1_NErrors= 8577/377008 2.27502
Class01= 1017/368145	0.27625
Class11= 7560/8863	85.2984

.................................
Epoch 731 Error= 116025 0 (1.12975e+06,1.01673e+06) 
.................................
Epoch 732 Error= 116043 0 (1.11266e+06,997316) 
.................................
Epoch 733 Error= 116073 0 (1.11347e+06,1.02264e+06) 
.................................
Epoch 734 Error= 115922 0 (1.11959e+06,1.02458e+06) 
.................................
Epoch 735 Error= 116077 0 (1.12091e+06,1.00999e+06) 
.................................
Epoch 736 Error= 116141 0 (1.1234e+06,999528) 
.................................
Epoch 737 Error= 116061 0 (1.13001e+06,1.01011e+06) 
.................................
Epoch 738 Error= 115937 0 (1.11984e+06,1.0024e+06) 
.................................
Epoch 739 Error= 115986 0 (1.12583e+06,1.02938e+06) 
.................................
Epoch 740 Error= 115937 0 (1.10866e+06,1.00279e+06) 
 counting_train_errors.................................

train1_NErrors= 34923/1.54599e+06 2.25894
Class01= 2215/1.50916e+06	0.14677
Class11= 32708/36827	88.8153

 counting_test_errors.........

test1_NErrors= 8504/377008 2.25566
Class01= 582/368145	0.15809
Class11= 7922/8863	89.3828

.................................
Epoch 741 Error= 116039 0 (1.1123e+06,1.02477e+06) 
.................................
Epoch 742 Error= 115903 0 (1.10657e+06,1.01742e+06) 
.................................
Epoch 743 Error= 115921 0 (1.12312e+06,1.03297e+06) 
.................................
Epoch 744 Error= 115999 0 (1.10508e+06,985295) 
.................................
Epoch 745 Error= 116058 0 (1.10607e+06,1.00194e+06) 
.................................
Epoch 746 Error= 115999 0 (1.08905e+06,1.00351e+06) 
.................................
Epoch 747 Error= 115923 0 (1.10742e+06,1.00843e+06) 
.................................
Epoch 748 Error= 115941 0 (1.09919e+06,1.00968e+06) 
.................................
Epoch 749 Error= 115790 0 (1.09523e+06,996862) 
.................................
Epoch 750 Error= 115879 0 (1.09656e+06,1.01054e+06) 
 counting_train_errors.................................

train1_NErrors= 34969/1.54599e+06 2.26192
Class01= 3057/1.50916e+06	0.202563
Class11= 31912/36827	86.6538

 counting_test_errors.........

test1_NErrors= 8511/377008 2.25751
Class01= 807/368145	0.219207
Class11= 7704/8863	86.9232

.................................
Epoch 751 Error= 115868 0 (1.10665e+06,1.00334e+06) 
.................................
Epoch 752 Error= 115861 0 (1.1107e+06,1.00003e+06) 
.................................
Epoch 753 Error= 115910 0 (1.09941e+06,1.02195e+06) 
.................................
Epoch 754 Error= 115824 0 (1.08697e+06,1.00505e+06) 
.................................
Epoch 755 Error= 115836 0 (1.10488e+06,998667) 
.................................
Epoch 756 Error= 115873 0 (1.08873e+06,990279) 
.................................
Epoch 757 Error= 115917 0 (1.07246e+06,988922) 
.................................
Epoch 758 Error= 115750 0 (1.07692e+06,1.00664e+06) 
.................................
Epoch 759 Error= 115764 0 (1.07321e+06,987182) 
.................................
Epoch 760 Error= 115909 0 (1.10006e+06,991343) 
 counting_train_errors.................................

train1_NErrors= 34974/1.54599e+06 2.26224
Class01= 2409/1.50916e+06	0.159625
Class11= 32565/36827	88.427

 counting_test_errors.........

test1_NErrors= 8527/377008 2.26176
Class01= 631/368145	0.1714
Class11= 7896/8863	89.0895

.................................
Epoch 761 Error= 115782 0 (1.07045e+06,982928) 
.................................
Epoch 762 Error= 115803 0 (1.08591e+06,990930) 
.................................
Epoch 763 Error= 115871 0 (1.09418e+06,997902) 
.................................
Epoch 764 Error= 115648 0 (1.10292e+06,992373) 
.................................
Epoch 765 Error= 115683 0 (1.08373e+06,1.00181e+06) 
.................................
Epoch 766 Error= 115654 0 (1.09297e+06,1.01325e+06) 
.................................
Epoch 767 Error= 115820 0 (1.08244e+06,989972) 
.................................
Epoch 768 Error= 115665 0 (1.09321e+06,1.00723e+06) 
.................................
Epoch 769 Error= 115634 0 (1.07763e+06,1.00489e+06) 
.................................
Epoch 770 Error= 115767 0 (1.09072e+06,1.00531e+06) 
 counting_train_errors.................................

train1_NErrors= 35012/1.54599e+06 2.2647
Class01= 3606/1.50916e+06	0.238941
Class11= 31406/36827	85.2798

 counting_test_errors.........

test1_NErrors= 8575/377008 2.27449
Class01= 939/368145	0.255063
Class11= 7636/8863	86.1559

.................................
Epoch 771 Error= 115716 0 (1.06971e+06,999137) 
.................................
Epoch 772 Error= 115731 0 (1.0664e+06,993911) 
.................................
Epoch 773 Error= 115644 0 (1.07732e+06,1.00146e+06) 
.................................
Epoch 774 Error= 115744 0 (1.08404e+06,999335) 
.................................
Epoch 775 Error= 115666 0 (1.08944e+06,1.00705e+06) 
.................................
Epoch 776 Error= 115619 0 (1.07687e+06,975166) 
.................................
Epoch 777 Error= 115696 0 (1.06427e+06,1.00374e+06) 
.................................
Epoch 778 Error= 115702 0 (1.06076e+06,999358) 
.................................
Epoch 779 Error= 115729 0 (1.05604e+06,1.00271e+06) 
.................................
Epoch 780 Error= 115674 0 (1.07706e+06,1.00415e+06) 
 counting_train_errors.................................

train1_NErrors= 34977/1.54599e+06 2.26244
Class01= 3788/1.50916e+06	0.251
Class11= 31189/36827	84.6906

 counting_test_errors.........

test1_NErrors= 8550/377008 2.26786
Class01= 972/368145	0.264026
Class11= 7578/8863	85.5015

.................................
Epoch 781 Error= 115617 0 (1.06679e+06,978102) 
.................................
Epoch 782 Error= 115656 0 (1.06462e+06,985620) 
.................................
Epoch 783 Error= 115625 0 (1.07149e+06,993104) 
.................................
Epoch 784 Error= 115579 0 (1.06378e+06,1.00577e+06) 
.................................
Epoch 785 Error= 115585 0 (1.07912e+06,992543) 
.................................
Epoch 786 Error= 115658 0 (1.05331e+06,995616) 
.................................
Epoch 787 Error= 115526 0 (1.05805e+06,975897) 
.................................
Epoch 788 Error= 115686 0 (1.0779e+06,984027) 
.................................
Epoch 789 Error= 115500 0 (1.05891e+06,982181) 
.................................
Epoch 790 Error= 115564 0 (1.059e+06,985735) 
 counting_train_errors.................................

train1_NErrors= 34934/1.54599e+06 2.25966
Class01= 2413/1.50916e+06	0.15989
Class11= 32521/36827	88.3075

 counting_test_errors.........

test1_NErrors= 8514/377008 2.25831
Class01= 626/368145	0.170042
Class11= 7888/8863	88.9992

.................................
Epoch 791 Error= 115528 0 (1.04788e+06,985476) 
.................................
Epoch 792 Error= 115589 0 (1.05565e+06,1.00559e+06) 
.................................
Epoch 793 Error= 115454 0 (1.05125e+06,988156) 
.................................
Epoch 794 Error= 115550 0 (1.07281e+06,982927) 
.................................
Epoch 795 Error= 115496 0 (1.05488e+06,971962) 
.................................
Epoch 796 Error= 115526 0 (1.05303e+06,980164) 
.................................
Epoch 797 Error= 115516 0 (1.05425e+06,1.0052e+06) 
.................................
Epoch 798 Error= 115444 0 (1.05543e+06,988282) 
.................................
Epoch 799 Error= 115620 0 (1.05717e+06,1.01034e+06) 
.................................
Epoch 800 Error= 115431 0 (1.05158e+06,982392) 
 counting_train_errors.................................

train1_NErrors= 35032/1.54599e+06 2.26599
Class01= 3729/1.50916e+06	0.247091
Class11= 31303/36827	85.0001

 counting_test_errors.........

test1_NErrors= 8585/377008 2.27714
Class01= 987/368145	0.268101
Class11= 7598/8863	85.7272

.................................
Epoch 801 Error= 115533 0 (1.05787e+06,999672) 
.................................
Epoch 802 Error= 116536 0 (1.03816e+06,683421) 
.................................
Epoch 803 Error= 115543 0 (1.05046e+06,860742) 
.................................
Epoch 804 Error= 115460 0 (1.05726e+06,914009) 
.................................
Epoch 805 Error= 115553 0 (1.04758e+06,946536) 
.................................
Epoch 806 Error= 115437 0 (1.05525e+06,941909) 
.................................
Epoch 807 Error= 115525 0 (1.05264e+06,957312) 
.................................
Epoch 808 Error= 115503 0 (1.03683e+06,940240) 
.................................
Epoch 809 Error= 115508 0 (1.05864e+06,953844) 
.................................
Epoch 810 Error= 115454 0 (1.04143e+06,957204) 
 counting_train_errors.................................

train1_NErrors= 34881/1.54599e+06 2.25623
Class01= 2110/1.50916e+06	0.139813
Class11= 32771/36827	88.9863

 counting_test_errors.........

test1_NErrors= 8508/377008 2.25672
Class01= 562/368145	0.152657
Class11= 7946/8863	89.6536

.................................
Epoch 811 Error= 115344 0 (1.04257e+06,965767) 
.................................
Epoch 812 Error= 115384 0 (1.03965e+06,943567) 
.................................
Epoch 813 Error= 115350 0 (1.0493e+06,964096) 
.................................
Epoch 814 Error= 115423 0 (1.04634e+06,966499) 
.................................
Epoch 815 Error= 115375 0 (1.04336e+06,949977) 
.................................
Epoch 816 Error= 115345 0 (1.03829e+06,960117) 
.................................
Epoch 817 Error= 115361 0 (1.03971e+06,978642) 
.................................
Epoch 818 Error= 115409 0 (1.03504e+06,950744) 
.................................
Epoch 819 Error= 115365 0 (1.04342e+06,968012) 
.................................
Epoch 820 Error= 115388 0 (1.03486e+06,968424) 
 counting_train_errors.................................

train1_NErrors= 34873/1.54599e+06 2.25571
Class01= 2817/1.50916e+06	0.18666
Class11= 32056/36827	87.0448

 counting_test_errors.........

test1_NErrors= 8563/377008 2.2713
Class01= 755/368145	0.205082
Class11= 7808/8863	88.0966

.................................
Epoch 821 Error= 115316 0 (1.04585e+06,970649) 
.................................
Epoch 822 Error= 115342 0 (1.014e+06,958879) 
.................................
Epoch 823 Error= 115266 0 (1.04118e+06,960707) 
.................................
Epoch 824 Error= 115241 0 (1.03674e+06,965810) 
.................................
Epoch 825 Error= 115348 0 (1.03959e+06,950494) 
.................................
Epoch 826 Error= 115354 0 (1.03377e+06,958468) 
.................................
Epoch 827 Error= 115264 0 (1.02329e+06,952984) 
.................................
Epoch 828 Error= 115359 0 (1.0361e+06,975222) 
.................................
Epoch 829 Error= 115304 0 (1.02844e+06,954099) 
.................................
Epoch 830 Error= 115260 0 (1.02424e+06,960899) 
 counting_train_errors.................................

train1_NErrors= 34896/1.54599e+06 2.2572
Class01= 3547/1.50916e+06	0.235031
Class11= 31349/36827	85.125

 counting_test_errors.........

test1_NErrors= 8558/377008 2.26998
Class01= 925/368145	0.25126
Class11= 7633/8863	86.1221

.................................
Epoch 831 Error= 115314 0 (1.03727e+06,969617) 
.................................
Epoch 832 Error= 115282 0 (1.0341e+06,963040) 
.................................
Epoch 833 Error= 115267 0 (1.04936e+06,958920) 
.................................
Epoch 834 Error= 115281 0 (1.02121e+06,958939) 
.................................
Epoch 835 Error= 115269 0 (1.02499e+06,974386) 
.................................
Epoch 836 Error= 115267 0 (1.04784e+06,968581) 
.................................
Epoch 837 Error= 115210 0 (1.02076e+06,951490) 
.................................
Epoch 838 Error= 115260 0 (1.01626e+06,959467) 
.................................
Epoch 839 Error= 115322 0 (1.02777e+06,955289) 
.................................
Epoch 840 Error= 115233 0 (1.023e+06,981710) 
 counting_train_errors.................................

train1_NErrors= 35094/1.54599e+06 2.27
Class01= 1370/1.50916e+06	0.0907789
Class11= 33724/36827	91.5741

 counting_test_errors.........

test1_NErrors= 8556/377008 2.26945
Class01= 383/368145	0.104035
Class11= 8173/8863	92.2148

.................................
Epoch 841 Error= 115186 0 (1.0222e+06,952302) 
.................................
Epoch 842 Error= 115178 0 (1.01384e+06,955299) 
.................................
Epoch 843 Error= 115172 0 (1.02035e+06,973642) 
.................................
Epoch 844 Error= 115190 0 (1.01452e+06,959717) 
.................................
Epoch 845 Error= 115264 0 (1.01582e+06,947988) 
.................................
Epoch 846 Error= 115184 0 (1.0299e+06,958663) 
.................................
Epoch 847 Error= 115156 0 (1.00536e+06,958591) 
.................................
Epoch 848 Error= 115075 0 (1.01813e+06,967684) 
.................................
Epoch 849 Error= 115180 0 (1.01187e+06,966409) 
.................................
Epoch 850 Error= 115107 0 (1.02866e+06,977660) 
 counting_train_errors.................................

train1_NErrors= 34880/1.54599e+06 2.25616
Class01= 1748/1.50916e+06	0.115826
Class11= 33132/36827	89.9666

 counting_test_errors.........

test1_NErrors= 8513/377008 2.25804
Class01= 486/368145	0.132013
Class11= 8027/8863	90.5675

.................................
Epoch 851 Error= 115086 0 (1.02115e+06,952745) 
.................................
Epoch 852 Error= 115217 0 (1.01597e+06,988553) 
.................................
Epoch 853 Error= 115039 0 (999817,962219) 
.................................
Epoch 854 Error= 115149 0 (988324,975116) 
.................................
Epoch 855 Error= 115126 0 (1.00668e+06,951469) 
.................................
Epoch 856 Error= 115043 0 (1.00388e+06,956515) 
.................................
Epoch 857 Error= 115045 0 (1.02548e+06,954216) 
.................................
Epoch 858 Error= 115139 0 (1.00072e+06,951678) 
.................................
Epoch 859 Error= 115119 0 (1.01067e+06,977255) 
.................................
Epoch 860 Error= 115230 0 (1.00692e+06,971668) 
 counting_train_errors.................................

train1_NErrors= 34774/1.54599e+06 2.24931
Class01= 2862/1.50916e+06	0.189642
Class11= 31912/36827	86.6538

 counting_test_errors.........

test1_NErrors= 8527/377008 2.26176
Class01= 762/368145	0.206984
Class11= 7765/8863	87.6114

.................................
Epoch 861 Error= 115123 0 (1.00601e+06,944155) 
.................................
Epoch 862 Error= 115193 0 (1.01963e+06,955879) 
.................................
Epoch 863 Error= 114977 0 (1.00241e+06,967582) 
.................................
Epoch 864 Error= 115088 0 (1.02357e+06,960935) 
.................................
Epoch 865 Error= 115089 0 (997911,982274) 
.................................
Epoch 866 Error= 115091 0 (1.00958e+06,961446) 
.................................
Epoch 867 Error= 114991 0 (1.01212e+06,953134) 
.................................
Epoch 868 Error= 115056 0 (1.00101e+06,956378) 
.................................
Epoch 869 Error= 114916 0 (1.01779e+06,952076) 
.................................
Epoch 870 Error= 114997 0 (1.00358e+06,939235) 
 counting_train_errors.................................

train1_NErrors= 34809/1.54599e+06 2.25157
Class01= 2443/1.50916e+06	0.161878
Class11= 32366/36827	87.8866

 counting_test_errors.........

test1_NErrors= 8536/377008 2.26414
Class01= 666/368145	0.180907
Class11= 7870/8863	88.7961

.................................
Epoch 871 Error= 115037 0 (1.01161e+06,952173) 
.................................
Epoch 872 Error= 115037 0 (984384,954569) 
.................................
Epoch 873 Error= 115020 0 (1.01336e+06,949799) 
.................................
Epoch 874 Error= 115001 0 (1.00557e+06,955304) 
.................................
Epoch 875 Error= 115019 0 (999575,960090) 
.................................
Epoch 876 Error= 115031 0 (996157,967136) 
.................................
Epoch 877 Error= 114975 0 (991352,945285) 
.................................
Epoch 878 Error= 114931 0 (998720,962137) 
.................................
Epoch 879 Error= 114907 0 (1.00063e+06,959455) 
.................................
Epoch 880 Error= 114865 0 (974760,952905) 
 counting_train_errors.................................

train1_NErrors= 34897/1.54599e+06 2.25726
Class01= 3924/1.50916e+06	0.260012
Class11= 30973/36827	84.1041

 counting_test_errors.........

test1_NErrors= 8593/377008 2.27926
Class01= 1017/368145	0.27625
Class11= 7576/8863	85.479

.................................
Epoch 881 Error= 114912 0 (980743,962413) 
.................................
Epoch 882 Error= 114958 0 (1.00443e+06,970660) 
.................................
Epoch 883 Error= 114914 0 (976894,939841) 
.................................
Epoch 884 Error= 114938 0 (981301,954147) 
.................................
Epoch 885 Error= 114915 0 (986516,969873) 
.................................
Epoch 886 Error= 114865 0 (975525,972907) 
.................................
Epoch 887 Error= 114895 0 (993607,958021) 
.................................
Epoch 888 Error= 114841 0 (993777,953926) 
.................................
Epoch 889 Error= 114848 0 (978213,946182) 
.................................
Epoch 890 Error= 114954 0 (980497,962782) 
 counting_train_errors.................................

train1_NErrors= 34844/1.54599e+06 2.25383
Class01= 3378/1.50916e+06	0.223833
Class11= 31466/36827	85.4427

 counting_test_errors.........

test1_NErrors= 8577/377008 2.27502
Class01= 909/368145	0.246914
Class11= 7668/8863	86.517

.................................
Epoch 891 Error= 114930 0 (989374,947784) 
.................................
Epoch 892 Error= 114817 0 (982131,952400) 
.................................
Epoch 893 Error= 114777 0 (990495,943446) 
.................................
Epoch 894 Error= 114840 0 (975388,954165) 
.................................
Epoch 895 Error= 114877 0 (995057,959684) 
.................................
Epoch 896 Error= 114855 0 (975334,965097) 
.................................
Epoch 897 Error= 114818 0 (979522,954989) 
.................................
Epoch 898 Error= 114876 0 (976629,970143) 
.................................
Epoch 899 Error= 114769 0 (986389,963113) 
.................................
Epoch 900 Error= 114870 0 (988910,959183) 
 counting_train_errors.................................

train1_NErrors= 34927/1.54599e+06 2.2592
Class01= 2474/1.50916e+06	0.163932
Class11= 32453/36827	88.1228

 counting_test_errors.........

test1_NErrors= 8520/377008 2.2599
Class01= 674/368145	0.18308
Class11= 7846/8863	88.5253

.................................
Epoch 901 Error= 114732 0 (971330,942559) 
.................................
Epoch 902 Error= 114747 0 (991877,967171) 
.................................
Epoch 903 Error= 114804 0 (971601,944301) 
.................................
Epoch 904 Error= 114777 0 (971006,939452) 
.................................
Epoch 905 Error= 114759 0 (994176,959119) 
.................................
Epoch 906 Error= 114812 0 (976488,953190) 
.................................
Epoch 907 Error= 114725 0 (979284,964239) 
.................................
Epoch 908 Error= 114703 0 (988650,963948) 
.................................
Epoch 909 Error= 114763 0 (979376,968407) 
.................................
Epoch 910 Error= 114763 0 (961371,968658) 
 counting_train_errors.................................

train1_NErrors= 35091/1.54599e+06 2.26981
Class01= 4397/1.50916e+06	0.291354
Class11= 30694/36827	83.3465

 counting_test_errors.........

test1_NErrors= 8644/377008 2.29279
Class01= 1156/368145	0.314007
Class11= 7488/8863	84.4861

.................................
Epoch 911 Error= 114720 0 (973996,939795) 
.................................
Epoch 912 Error= 114686 0 (984718,962713) 
.................................
Epoch 913 Error= 114782 0 (995496,949275) 
.................................
Epoch 914 Error= 114758 0 (971547,951455) 
.................................
Epoch 915 Error= 114723 0 (981792,942602) 
.................................
Epoch 916 Error= 114808 0 (960491,959500) 
.................................
Epoch 917 Error= 114629 0 (975996,952828) 
.................................
Epoch 918 Error= 114716 0 (973539,949041) 
.................................
Epoch 919 Error= 114795 0 (973398,956589) 
.................................
Epoch 920 Error= 114742 0 (978224,943241) 
 counting_train_errors.................................

train1_NErrors= 34759/1.54599e+06 2.24834
Class01= 2182/1.50916e+06	0.144584
Class11= 32577/36827	88.4596

 counting_test_errors.........

test1_NErrors= 8541/377008 2.26547
Class01= 624/368145	0.169498
Class11= 7917/8863	89.3264

.................................
Epoch 921 Error= 114663 0 (970155,953133) 
.................................
Epoch 922 Error= 115814 0 (966956,764392) 
.................................
Epoch 923 Error= 114803 0 (982132,805521) 
.................................
Epoch 924 Error= 114763 0 (968846,891714) 
.................................
Epoch 925 Error= 114636 0 (958995,891818) 
.................................
Epoch 926 Error= 114696 0 (961036,911243) 
.................................
Epoch 927 Error= 114660 0 (963005,921804) 
.................................
Epoch 928 Error= 114557 0 (967283,919696) 
.................................
Epoch 929 Error= 114634 0 (973857,913335) 
.................................
Epoch 930 Error= 114525 0 (962185,937075) 
 counting_train_errors.................................

train1_NErrors= 34794/1.54599e+06 2.2506
Class01= 2739/1.50916e+06	0.181492
Class11= 32055/36827	87.0421

 counting_test_errors.........

test1_NErrors= 8529/377008 2.26229
Class01= 711/368145	0.19313
Class11= 7818/8863	88.2094

.................................
Epoch 931 Error= 114577 0 (968392,930887) 
.................................
Epoch 932 Error= 114614 0 (977144,929112) 
.................................
Epoch 933 Error= 114607 0 (948809,937154) 
.................................
Epoch 934 Error= 114684 0 (946413,937631) 
.................................
Epoch 935 Error= 114697 0 (961025,942607) 
.................................
Epoch 936 Error= 114586 0 (969474,940031) 
.................................
Epoch 937 Error= 114563 0 (971080,940138) 
.................................
Epoch 938 Error= 114616 0 (968399,939179) 
.................................
Epoch 939 Error= 114515 0 (962950,920528) 
.................................
Epoch 940 Error= 114557 0 (975634,939295) 
 counting_train_errors.................................

train1_NErrors= 34763/1.54599e+06 2.24859
Class01= 3206/1.50916e+06	0.212436
Class11= 31557/36827	85.6898

 counting_test_errors.........

test1_NErrors= 8598/377008 2.28059
Class01= 877/368145	0.238221
Class11= 7721/8863	87.115

.................................
Epoch 941 Error= 114577 0 (959056,923216) 
.................................
Epoch 942 Error= 114626 0 (972086,951624) 
.................................
Epoch 943 Error= 114616 0 (962250,919137) 
.................................
Epoch 944 Error= 114555 0 (953767,922943) 
.................................
Epoch 945 Error= 114597 0 (958381,922206) 
.................................
Epoch 946 Error= 114519 0 (949403,942448) 
.................................
Epoch 947 Error= 114457 0 (947642,935466) 
.................................
Epoch 948 Error= 114466 0 (969497,920986) 
.................................
Epoch 949 Error= 114622 0 (959883,930710) 
.................................
Epoch 950 Error= 114533 0 (962959,928621) 
 counting_train_errors.................................

train1_NErrors= 34910/1.54599e+06 2.2581
Class01= 4068/1.50916e+06	0.269554
Class11= 30842/36827	83.7483

 counting_test_errors.........

test1_NErrors= 8671/377008 2.29995
Class01= 1098/368145	0.298252
Class11= 7573/8863	85.4451

.................................
Epoch 951 Error= 114500 0 (974282,934650) 
.................................
Epoch 952 Error= 114491 0 (970594,940909) 
.................................
Epoch 953 Error= 114553 0 (952639,910232) 
.................................
Epoch 954 Error= 114524 0 (959373,911610) 
.................................
Epoch 955 Error= 114503 0 (950351,925216) 
.................................
Epoch 956 Error= 114510 0 (973680,930185) 
.................................
Epoch 957 Error= 114408 0 (944157,915141) 
.................................
Epoch 958 Error= 114394 0 (955866,906196) 
.................................
Epoch 959 Error= 114556 0 (952731,945352) 
.................................
Epoch 960 Error= 114470 0 (962959,921601) 
 counting_train_errors.................................

train1_NErrors= 34818/1.54599e+06 2.25215
Class01= 2464/1.50916e+06	0.16327
Class11= 32354/36827	87.854

 counting_test_errors.........

test1_NErrors= 8522/377008 2.26043
Class01= 667/368145	0.181179
Class11= 7855/8863	88.6269

.................................
Epoch 961 Error= 114547 0 (943819,914082) 
.................................
Epoch 962 Error= 114510 0 (963176,923322) 
.................................
Epoch 963 Error= 114470 0 (944871,914165) 
.................................
Epoch 964 Error= 114504 0 (973335,908382) 
.................................
Epoch 965 Error= 114353 0 (952448,936433) 
.................................
Epoch 966 Error= 114465 0 (939525,923619) 
.................................
Epoch 967 Error= 114420 0 (938908,918945) 
.................................
Epoch 968 Error= 114430 0 (977092,930961) 
.................................
Epoch 969 Error= 114406 0 (957947,929602) 
.................................
Epoch 970 Error= 114418 0 (953078,912853) 
 counting_train_errors.................................

train1_NErrors= 34831/1.54599e+06 2.25299
Class01= 1994/1.50916e+06	0.132126
Class11= 32837/36827	89.1656

 counting_test_errors.........

test1_NErrors= 8542/377008 2.26573
Class01= 564/368145	0.153201
Class11= 7978/8863	90.0147

.................................
Epoch 971 Error= 114485 0 (946129,912684) 
.................................
Epoch 972 Error= 114341 0 (950322,919307) 
.................................
Epoch 973 Error= 114524 0 (969924,950087) 
.................................
Epoch 974 Error= 114448 0 (971707,911175) 
.................................
Epoch 975 Error= 114373 0 (943076,915795) 
.................................
Epoch 976 Error= 114398 0 (951845,916350) 
.................................
Epoch 977 Error= 114470 0 (963647,930493) 
.................................
Epoch 978 Error= 114421 0 (953000,914307) 
.................................
Epoch 979 Error= 114388 0 (945049,935403) 
.................................
Epoch 980 Error= 114427 0 (952949,921584) 
 counting_train_errors.................................

train1_NErrors= 34927/1.54599e+06 2.2592
Class01= 4140/1.50916e+06	0.274325
Class11= 30787/36827	83.599

 counting_test_errors.........

test1_NErrors= 8637/377008 2.29093
Class01= 1128/368145	0.306401
Class11= 7509/8863	84.723

.................................
Epoch 981 Error= 114325 0 (955177,931160) 
.................................
Epoch 982 Error= 114374 0 (943171,945218) 
.................................
Epoch 983 Error= 114361 0 (936159,921278) 
.................................
Epoch 984 Error= 114257 0 (938360,924436) 
.................................
Epoch 985 Error= 114317 0 (959511,926684) 
.................................
Epoch 986 Error= 114374 0 (950980,927001) 
.................................
Epoch 987 Error= 114334 0 (943305,930432) 
.................................
Epoch 988 Error= 114254 0 (946148,924672) 
.................................
Epoch 989 Error= 114368 0 (945221,917862) 
.................................
Epoch 990 Error= 114338 0 (950029,931188) 
 counting_train_errors.................................

train1_NErrors= 34817/1.54599e+06 2.25209
Class01= 3283/1.50916e+06	0.217538
Class11= 31534/36827	85.6274

 counting_test_errors.........

test1_NErrors= 8627/377008 2.28828
Class01= 906/368145	0.246099
Class11= 7721/8863	87.115

.................................
Epoch 991 Error= 114332 0 (950927,903751) 
.................................
Epoch 992 Error= 114260 0 (945637,912856) 
.................................
Epoch 993 Error= 114323 0 (918172,910699) 
.................................
Epoch 994 Error= 114245 0 (950306,915952) 
.................................
Epoch 995 Error= 114329 0 (948474,923385) 
.................................
Epoch 996 Error= 114306 0 (935661,909683) 
.................................
Epoch 997 Error= 114331 0 (932940,907331) 
.................................
Epoch 998 Error= 114245 0 (950009,917454) 
.................................
Epoch 999 Error= 114253 0 (940222,914406) 
.................................
Epoch 1000 Error= 114218 0 (950598,925892) 
 counting_train_errors.................................

train1_NErrors= 34927/1.54599e+06 2.2592
Class01= 4099/1.50916e+06	0.271608
Class11= 30828/36827	83.7103

 counting_test_errors.........

test1_NErrors= 8655/377008 2.29571
Class01= 1131/368145	0.307216
Class11= 7524/8863	84.8922

.................................
Epoch 1001 Error= 114221 0 (942835,945091) 
.................................
Epoch 1002 Error= 114301 0 (942257,920625) 
.................................
Epoch 1003 Error= 114357 0 (926136,903681) 
.................................
Epoch 1004 Error= 114247 0 (932712,917112) 
.................................
Epoch 1005 Error= 114200 0 (942583,924493) 
.................................
Epoch 1006 Error= 114268 0 (938783,913325) 
.................................
Epoch 1007 Error= 114257 0 (931016,913393) 
.................................
Epoch 1008 Error= 114256 0 (940189,906547) 
.................................
Epoch 1009 Error= 114249 0 (932898,926764) 
.................................
Epoch 1010 Error= 114160 0 (937039,900039) 
 counting_train_errors.................................

train1_NErrors= 34851/1.54599e+06 2.25429
Class01= 3298/1.50916e+06	0.218532
Class11= 31553/36827	85.679

 counting_test_errors.........

test1_NErrors= 8563/377008 2.2713
Class01= 913/368145	0.248
Class11= 7650/8863	86.3139

.................................
Epoch 1011 Error= 114285 0 (937219,911576) 
.................................
Epoch 1012 Error= 114190 0 (939140,917229) 
.................................
Epoch 1013 Error= 114209 0 (940890,915575) 
.................................
Epoch 1014 Error= 114252 0 (938777,900730) 
.................................
Epoch 1015 Error= 114305 0 (937018,926951) 
.................................
Epoch 1016 Error= 114282 0 (930318,894711) 
.................................
Epoch 1017 Error= 114207 0 (918764,903236) 
.................................
Epoch 1018 Error= 114297 0 (929669,913813) 
.................................
Epoch 1019 Error= 114257 0 (930849,904885) 
.................................
Epoch 1020 Error= 115272 0 (931011,869864) 
 counting_train_errors.................................

train1_NErrors= 34758/1.54599e+06 2.24827
Class01= 2708/1.50916e+06	0.179437
Class11= 32050/36827	87.0285

 counting_test_errors.........

test1_NErrors= 8539/377008 2.26494
Class01= 760/368145	0.20644
Class11= 7779/8863	87.7694

.................................
Epoch 1021 Error= 114261 0 (929571,850328) 
.................................
Epoch 1022 Error= 114263 0 (920101,875478) 
.................................
Epoch 1023 Error= 114208 0 (914695,869806) 
.................................
Epoch 1024 Error= 114193 0 (935347,870195) 
.................................
Epoch 1025 Error= 114191 0 (927857,870726) 
.................................
Epoch 1026 Error= 114108 0 (919713,882437) 
.................................
Epoch 1027 Error= 114124 0 (929058,877736) 
.................................
Epoch 1028 Error= 114154 0 (922132,873555) 
.................................
Epoch 1029 Error= 114142 0 (923578,885445) 
.................................
Epoch 1030 Error= 114198 0 (930330,885495) 
 counting_train_errors.................................

train1_NErrors= 34788/1.54599e+06 2.25021
Class01= 2054/1.50916e+06	0.136102
Class11= 32734/36827	88.8859

 counting_test_errors.........

test1_NErrors= 8555/377008 2.26918
Class01= 591/368145	0.160535
Class11= 7964/8863	89.8567

.................................
Epoch 1031 Error= 114145 0 (918206,893041) 
.................................
Epoch 1032 Error= 114172 0 (921831,900249) 
.................................
Epoch 1033 Error= 114131 0 (925612,884651) 
.................................
Epoch 1034 Error= 114058 0 (927151,881965) 
.................................
Epoch 1035 Error= 114178 0 (926916,891542) 
.................................
Epoch 1036 Error= 114100 0 (930998,887970) 
.................................
Epoch 1037 Error= 114111 0 (924092,896861) 
.................................
Epoch 1038 Error= 114154 0 (932954,880600) 
.................................
Epoch 1039 Error= 114131 0 (928803,880954) 
.................................
Epoch 1040 Error= 114111 0 (921010,886047) 
 counting_train_errors.................................

train1_NErrors= 34929/1.54599e+06 2.25933
Class01= 3412/1.50916e+06	0.226086
Class11= 31517/36827	85.5812

 counting_test_errors.........

test1_NErrors= 8632/377008 2.28961
Class01= 885/368145	0.240394
Class11= 7747/8863	87.4083

.................................
Epoch 1041 Error= 114176 0 (920608,892262) 
.................................
Epoch 1042 Error= 114166 0 (915757,887200) 
.................................
Epoch 1043 Error= 114049 0 (905094,878013) 
.................................
Epoch 1044 Error= 114089 0 (932490,875713) 
.................................
Epoch 1045 Error= 114523 0 (923445,838132) 
.................................
Epoch 1046 Error= 114140 0 (906789,864778) 
.................................
Epoch 1047 Error= 114021 0 (925786,861114) 
.................................
Epoch 1048 Error= 114074 0 (911010,850240) 
.................................
Epoch 1049 Error= 114025 0 (924378,893981) 
.................................
Epoch 1050 Error= 114020 0 (929232,876273) 
 counting_train_errors.................................

train1_NErrors= 34705/1.54599e+06 2.24484
Class01= 1849/1.50916e+06	0.122518
Class11= 32856/36827	89.2172

 counting_test_errors.........

test1_NErrors= 8564/377008 2.27157
Class01= 554/368145	0.150484
Class11= 8010/8863	90.3757

.................................
Epoch 1051 Error= 113905 0 (918979,882632) 
.................................
Epoch 1052 Error= 114003 0 (913664,878107) 
.................................
Epoch 1053 Error= 114041 0 (913072,876067) 
.................................
Epoch 1054 Error= 114072 0 (911009,887485) 
.................................
Epoch 1055 Error= 114013 0 (924018,876363) 
.................................
Epoch 1056 Error= 114025 0 (931726,883271) 
.................................
Epoch 1057 Error= 114061 0 (914235,871098) 
.................................
Epoch 1058 Error= 114208 0 (896560,881499) 
.................................
Epoch 1059 Error= 113970 0 (910222,885731) 
.................................
Epoch 1060 Error= 114033 0 (912104,878875) 
 counting_train_errors.................................

train1_NErrors= 34918/1.54599e+06 2.25862
Class01= 4149/1.50916e+06	0.274921
Class11= 30769/36827	83.5501

 counting_test_errors.........

test1_NErrors= 8633/377008 2.28987
Class01= 1148/368145	0.311834
Class11= 7485/8863	84.4522

.................................
Epoch 1061 Error= 114083 0 (930522,890585) 
.................................
Epoch 1062 Error= 114067 0 (912291,871816) 
.................................
Epoch 1063 Error= 113961 0 (909396,877584) 
.................................
Epoch 1064 Error= 113926 0 (919321,885353) 
.................................
Epoch 1065 Error= 114077 0 (907808,885108) 
.................................
Epoch 1066 Error= 113959 0 (901858,867544) 
.................................
Epoch 1067 Error= 113961 0 (912033,888702) 
.................................
Epoch 1068 Error= 113982 0 (922758,871761) 
.................................
Epoch 1069 Error= 113956 0 (900159,874612) 
.................................
Epoch 1070 Error= 113966 0 (934077,882946) 
 counting_train_errors.................................

train1_NErrors= 34679/1.54599e+06 2.24316
Class01= 2877/1.50916e+06	0.190636
Class11= 31802/36827	86.3551

 counting_test_errors.........

test1_NErrors= 8558/377008 2.26998
Class01= 797/368145	0.216491
Class11= 7761/8863	87.5663

.................................
Epoch 1071 Error= 113921 0 (924922,863553) 
.................................
Epoch 1072 Error= 113924 0 (928696,874825) 
.................................
Epoch 1073 Error= 113965 0 (921609,877894) 
.................................
Epoch 1074 Error= 114049 0 (902045,866562) 
.................................
Epoch 1075 Error= 113883 0 (908432,874682) 
.................................
Epoch 1076 Error= 113965 0 (916003,881272) 
.................................
Epoch 1077 Error= 113917 0 (920634,860097) 
.................................
Epoch 1078 Error= 113945 0 (920342,876391) 
.................................
Epoch 1079 Error= 113942 0 (903557,888432) 
.................................
Epoch 1080 Error= 113866 0 (910104,870505) 
 counting_train_errors.................................

train1_NErrors= 34662/1.54599e+06 2.24206
Class01= 2449/1.50916e+06	0.162276
Class11= 32213/36827	87.4711

 counting_test_errors.........

test1_NErrors= 8528/377008 2.26202
Class01= 685/368145	0.186068
Class11= 7843/8863	88.4915

.................................
Epoch 1081 Error= 113878 0 (902300,876572) 
.................................
Epoch 1082 Error= 113897 0 (916504,890772) 
.................................
Epoch 1083 Error= 113936 0 (914789,879477) 
.................................
Epoch 1084 Error= 113946 0 (911724,865960) 
.................................
Epoch 1085 Error= 114100 0 (908220,903747) 
.................................
Epoch 1086 Error= 114007 0 (917046,833713) 
.................................
Epoch 1087 Error= 113965 0 (911277,850839) 
.................................
Epoch 1088 Error= 113921 0 (900344,876767) 
.................................
Epoch 1089 Error= 113887 0 (906803,864681) 
.................................
Epoch 1090 Error= 113874 0 (904682,864913) 
 counting_train_errors.................................

train1_NErrors= 34841/1.54599e+06 2.25364
Class01= 4452/1.50916e+06	0.294998
Class11= 30389/36827	82.5183

 counting_test_errors.........

test1_NErrors= 8682/377008 2.30287
Class01= 1204/368145	0.327045
Class11= 7478/8863	84.3732

.................................
Epoch 1091 Error= 113890 0 (907081,868581) 
.................................
Epoch 1092 Error= 113852 0 (900601,869038) 
.................................
Epoch 1093 Error= 113879 0 (914328,884650) 
.................................
Epoch 1094 Error= 113872 0 (919316,889340) 
.................................
Epoch 1095 Error= 113858 0 (915314,869326) 
.................................
Epoch 1096 Error= 113919 0 (897611,876726) 
.................................
Epoch 1097 Error= 113818 0 (907133,899613) 
.................................
Epoch 1098 Error= 113862 0 (901169,866220) 
.................................
Epoch 1099 Error= 113819 0 (912399,873439) 
.................................
Epoch 1100 Error= 113742 0 (913003,868079) 
 counting_train_errors.................................

train1_NErrors= 34789/1.54599e+06 2.25028
Class01= 2363/1.50916e+06	0.156577
Class11= 32426/36827	88.0495

 counting_test_errors.........

test1_NErrors= 8549/377008 2.26759
Class01= 688/368145	0.186883
Class11= 7861/8863	88.6946

.................................
Epoch 1101 Error= 113781 0 (908104,867615) 
.................................
Epoch 1102 Error= 113870 0 (910828,871963) 
.................................
Epoch 1103 Error= 113834 0 (907624,857007) 
.................................
Epoch 1104 Error= 113776 0 (914484,864854) 
.................................
Epoch 1105 Error= 113847 0 (905427,878947) 
.................................
Epoch 1106 Error= 113787 0 (906665,862698) 
.................................
Epoch 1107 Error= 113790 0 (910707,874079) 
.................................
Epoch 1108 Error= 113894 0 (897980,884283) 
.................................
Epoch 1109 Error= 113875 0 (904424,873200) 
.................................
Epoch 1110 Error= 113763 0 (899499,857161) 
 counting_train_errors.................................

train1_NErrors= 34739/1.54599e+06 2.24704
Class01= 3524/1.50916e+06	0.233507
Class11= 31215/36827	84.7612

 counting_test_errors.........

test1_NErrors= 8615/377008 2.2851
Class01= 979/368145	0.265928
Class11= 7636/8863	86.1559

.................................
Epoch 1111 Error= 113808 0 (894425,863182) 
.................................
Epoch 1112 Error= 113831 0 (907636,868866) 
.................................
Epoch 1113 Error= 113771 0 (900660,878984) 
.................................
Epoch 1114 Error= 113745 0 (917613,867407) 
.................................
Epoch 1115 Error= 113859 0 (894210,862665) 
.................................
Epoch 1116 Error= 113810 0 (899276,865243) 
.................................
Epoch 1117 Error= 113825 0 (912766,885300) 
.................................
Epoch 1118 Error= 113754 0 (904557,881378) 
.................................
Epoch 1119 Error= 113790 0 (906001,856215) 
.................................
Epoch 1120 Error= 113847 0 (907379,862906) 
 counting_train_errors.................................

train1_NErrors= 34703/1.54599e+06 2.24471
Class01= 3212/1.50916e+06	0.212833
Class11= 31491/36827	85.5106

 counting_test_errors.........

test1_NErrors= 8575/377008 2.27449
Class01= 889/368145	0.241481
Class11= 7686/8863	86.7201

.................................
Epoch 1121 Error= 113750 0 (903841,856645) 
.................................
Epoch 1122 Error= 113791 0 (902971,874073) 
.................................
Epoch 1123 Error= 113934 0 (895888,856066) 
.................................
Epoch 1124 Error= 113769 0 (896951,848569) 
.................................
Epoch 1125 Error= 113750 0 (902121,869613) 
.................................
Epoch 1126 Error= 113796 0 (896510,842370) 
.................................
Epoch 1127 Error= 113686 0 (913407,860698) 
.................................
Epoch 1128 Error= 113693 0 (906585,868279) 
.................................
Epoch 1129 Error= 113694 0 (890904,843458) 
.................................
Epoch 1130 Error= 113741 0 (920670,849314) 
 counting_train_errors.................................

train1_NErrors= 34738/1.54599e+06 2.24698
Class01= 3133/1.50916e+06	0.207599
Class11= 31605/36827	85.8202

 counting_test_errors.........

test1_NErrors= 8622/377008 2.28695
Class01= 907/368145	0.24637
Class11= 7715/8863	87.0473

.................................
Epoch 1131 Error= 113764 0 (905632,842994) 
.................................
Epoch 1132 Error= 113776 0 (915983,849185) 
.................................
Epoch 1133 Error= 113858 0 (891270,856779) 
.................................
Epoch 1134 Error= 113737 0 (905798,870166) 
.................................
Epoch 1135 Error= 113805 0 (908300,874472) 
.................................
Epoch 1136 Error= 113647 0 (898365,866236) 
.................................
Epoch 1137 Error= 113704 0 (900906,866881) 
.................................
Epoch 1138 Error= 113775 0 (909689,856666) 
.................................
Epoch 1139 Error= 113769 0 (905455,864749) 
.................................
Epoch 1140 Error= 113753 0 (904046,868574) 
 counting_train_errors.................................

train1_NErrors= 34670/1.54599e+06 2.24258
Class01= 2841/1.50916e+06	0.18825
Class11= 31829/36827	86.4284

 counting_test_errors.........

test1_NErrors= 8556/377008 2.26945
Class01= 802/368145	0.217849
Class11= 7754/8863	87.4873

.................................
Epoch 1141 Error= 113634 0 (893158,841449) 
.................................
Epoch 1142 Error= 113642 0 (903305,856306) 
.................................
Epoch 1143 Error= 113682 0 (888742,841147) 
.................................
Epoch 1144 Error= 113652 0 (896947,857115) 
.................................
Epoch 1145 Error= 113723 0 (919550,844119) 
.................................
Epoch 1146 Error= 113753 0 (898804,864131) 
.................................
Epoch 1147 Error= 113663 0 (906356,847072) 
.................................
Epoch 1148 Error= 113574 0 (899086,839654) 
.................................
Epoch 1149 Error= 113740 0 (899367,850339) 
.................................
Epoch 1150 Error= 113687 0 (911278,851662) 
 counting_train_errors.................................

train1_NErrors= 34731/1.54599e+06 2.24652
Class01= 2632/1.50916e+06	0.174402
Class11= 32099/36827	87.1616

 counting_test_errors.........

test1_NErrors= 8543/377008 2.266
Class01= 753/368145	0.204539
Class11= 7790/8863	87.8935

.................................
Epoch 1151 Error= 113655 0 (901355,853636) 
.................................
Epoch 1152 Error= 113619 0 (897373,847883) 
.................................
Epoch 1153 Error= 113608 0 (908772,862294) 
.................................
Epoch 1154 Error= 113610 0 (901297,845666) 
.................................
Epoch 1155 Error= 113611 0 (913724,867422) 
.................................
Epoch 1156 Error= 113613 0 (898042,864664) 
.................................
Epoch 1157 Error= 113646 0 (902879,870779) 
.................................
Epoch 1158 Error= 113637 0 (885670,836102) 
.................................
Epoch 1159 Error= 113729 0 (905506,864373) 
.................................
Epoch 1160 Error= 113629 0 (898044,832747) 
 counting_train_errors.................................

train1_NErrors= 34644/1.54599e+06 2.2409
Class01= 2365/1.50916e+06	0.15671
Class11= 32279/36827	87.6504

 counting_test_errors.........

test1_NErrors= 8560/377008 2.27051
Class01= 667/368145	0.181179
Class11= 7893/8863	89.0556

.................................
Epoch 1161 Error= 113587 0 (893805,853406) 
.................................
Epoch 1162 Error= 113663 0 (901532,829840) 
.................................
Epoch 1163 Error= 113535 0 (889632,838592) 
.................................
Epoch 1164 Error= 113556 0 (890206,855074) 
.................................
Epoch 1165 Error= 113709 0 (891574,855152) 
.................................
Epoch 1166 Error= 113647 0 (882514,852342) 
.................................
Epoch 1167 Error= 113607 0 (895148,842692) 
.................................
Epoch 1168 Error= 113619 0 (904015,873691) 
.................................
Epoch 1169 Error= 113744 0 (895415,826185) 
.................................
Epoch 1170 Error= 113612 0 (891622,843897) 
 counting_train_errors.................................

train1_NErrors= 34659/1.54599e+06 2.24187
Class01= 2577/1.50916e+06	0.170757
Class11= 32082/36827	87.1154

 counting_test_errors.........

test1_NErrors= 8552/377008 2.26839
Class01= 722/368145	0.196118
Class11= 7830/8863	88.3448

.................................
Epoch 1171 Error= 113670 0 (899227,838432) 
.................................
Epoch 1172 Error= 113623 0 (899795,829444) 
.................................
Epoch 1173 Error= 113576 0 (884273,854108) 
.................................
Epoch 1174 Error= 113635 0 (894946,817554) 
.................................
Epoch 1175 Error= 113556 0 (901788,819935) 
.................................
Epoch 1176 Error= 113536 0 (893771,828419) 
.................................
Epoch 1177 Error= 113609 0 (900833,836598) 
.................................
Epoch 1178 Error= 113504 0 (905108,835141) 
.................................
Epoch 1179 Error= 113645 0 (896749,846684) 
.................................
Epoch 1180 Error= 113546 0 (905531,828069) 
 counting_train_errors.................................

train1_NErrors= 34695/1.54599e+06 2.2442
Class01= 3233/1.50916e+06	0.214225
Class11= 31462/36827	85.4319

 counting_test_errors.........

test1_NErrors= 8622/377008 2.28695
Class01= 919/368145	0.24963
Class11= 7703/8863	86.9119

.................................
Epoch 1181 Error= 113591 0 (909293,841957) 
.................................
Epoch 1182 Error= 113503 0 (900754,853195) 
.................................
Epoch 1183 Error= 114761 0 (907127,1.12532e+06) 
.................................
Epoch 1184 Error= 118737 0 (860870,390970) 
.................................
Epoch 1185 Error= 114843 0 (857541,531656) 
.................................
Epoch 1186 Error= 113801 0 (868680,624765) 
.................................
Epoch 1187 Error= 113647 0 (883384,681186) 
.................................
Epoch 1188 Error= 113579 0 (874337,711712) 
.................................
Epoch 1189 Error= 113673 0 (886568,770774) 
.................................
Epoch 1190 Error= 113499 0 (873890,737277) 
 counting_train_errors.................................

train1_NErrors= 34610/1.54599e+06 2.2387
Class01= 2066/1.50916e+06	0.136897
Class11= 32544/36827	88.3699

 counting_test_errors.........

test1_NErrors= 8543/377008 2.266
Class01= 603/368145	0.163794
Class11= 7940/8863	89.5859

.................................
Epoch 1191 Error= 113557 0 (886178,776805) 
.................................
Epoch 1192 Error= 113512 0 (888703,776558) 
.................................
Epoch 1193 Error= 113544 0 (891971,777745) 
.................................
Epoch 1194 Error= 113471 0 (880535,776722) 
.................................
Epoch 1195 Error= 113531 0 (898601,782487) 
.................................
Epoch 1196 Error= 113471 0 (882730,799706) 
.................................
Epoch 1197 Error= 113493 0 (892990,807900) 
.................................
Epoch 1198 Error= 113587 0 (894252,799386) 
.................................
Epoch 1199 Error= 113478 0 (894664,801609) 
.................................
Epoch 1200 Error= 113436 0 (879077,794830) 
 counting_train_errors.................................

train1_NErrors= 34657/1.54599e+06 2.24174
Class01= 2451/1.50916e+06	0.162408
Class11= 32206/36827	87.4521

 counting_test_errors.........

test1_NErrors= 8549/377008 2.26759
Class01= 695/368145	0.188784
Class11= 7854/8863	88.6156

.................................
Epoch 1201 Error= 113506 0 (889030,807948) 
.................................
Epoch 1202 Error= 113495 0 (881618,815072) 
.................................
Epoch 1203 Error= 113487 0 (892820,803280) 
.................................
Epoch 1204 Error= 113484 0 (887430,795471) 
.................................
Epoch 1205 Error= 113448 0 (893162,797811) 
.................................
Epoch 1206 Error= 113512 0 (882221,801162) 
.................................
Epoch 1207 Error= 113826 0 (883925,838113) 
.................................
Epoch 1208 Error= 113459 0 (892759,794143) 
.................................
Epoch 1209 Error= 113396 0 (891945,792153) 
.................................
Epoch 1210 Error= 113418 0 (879967,802090) 
 counting_train_errors.................................

train1_NErrors= 34638/1.54599e+06 2.24051
Class01= 2538/1.50916e+06	0.168173
Class11= 32100/36827	87.1643

 counting_test_errors.........

test1_NErrors= 8578/377008 2.27528
Class01= 725/368145	0.196933
Class11= 7853/8863	88.6043

.................................
Epoch 1211 Error= 115831 0 (895188,1.12395e+06) 
.................................
Epoch 1212 Error= 113493 0 (870683,719443) 
.................................
Epoch 1213 Error= 113413 0 (896590,759335) 
.................................
Epoch 1214 Error= 113414 0 (886789,775550) 
.................................
Epoch 1215 Error= 113479 0 (884673,776393) 
.................................
Epoch 1216 Error= 113384 0 (891675,789897) 
.................................
Epoch 1217 Error= 113438 0 (882097,793644) 
.................................
Epoch 1218 Error= 113450 0 (895552,790209) 
.................................
Epoch 1219 Error= 113374 0 (876940,802795) 
.................................
Epoch 1220 Error= 113437 0 (890757,807009) 
 counting_train_errors.................................

train1_NErrors= 34670/1.54599e+06 2.24258
Class01= 3035/1.50916e+06	0.201105
Class11= 31635/36827	85.9016

 counting_test_errors.........

test1_NErrors= 8554/377008 2.26892
Class01= 838/368145	0.227628
Class11= 7716/8863	87.0586

.................................
Epoch 1221 Error= 113390 0 (886389,816133) 
.................................
Epoch 1222 Error= 113450 0 (877524,797451) 
.................................
Epoch 1223 Error= 113463 0 (891520,805838) 
.................................
Epoch 1224 Error= 113436 0 (887596,804495) 
.................................
Epoch 1225 Error= 113534 0 (886266,852800) 
.................................
Epoch 1226 Error= 113457 0 (889383,795298) 
.................................
Epoch 1227 Error= 113319 0 (887795,793704) 
.................................
Epoch 1228 Error= 113396 0 (881150,810866) 
.................................
Epoch 1229 Error= 113728 0 (888656,966615) 
.................................
Epoch 1230 Error= 113421 0 (889644,786790) 
 counting_train_errors.................................

train1_NErrors= 34645/1.54599e+06 2.24096
Class01= 1939/1.50916e+06	0.128482
Class11= 32706/36827	88.8098

 counting_test_errors.........

test1_NErrors= 8535/377008 2.26388
Class01= 551/368145	0.149669
Class11= 7984/8863	90.0824

.................................
Epoch 1231 Error= 113295 0 (886642,795338) 
.................................
Epoch 1232 Error= 113396 0 (873630,782981) 
.................................
Epoch 1233 Error= 113400 0 (909836,834045) 
.................................
Epoch 1234 Error= 113379 0 (890643,795835) 
.................................
Epoch 1235 Error= 113388 0 (900714,801258) 
.................................
Epoch 1236 Error= 113399 0 (879863,808787) 
.................................
Epoch 1237 Error= 113297 0 (876573,802901) 
.................................
Epoch 1238 Error= 113420 0 (870225,789754) 
.................................
Epoch 1239 Error= 113394 0 (891400,798624) 
.................................
Epoch 1240 Error= 113636 0 (901325,827013) 
 counting_train_errors.................................

train1_NErrors= 34599/1.54599e+06 2.23799
Class01= 2351/1.50916e+06	0.155782
Class11= 32248/36827	87.5662

 counting_test_errors.........

test1_NErrors= 8558/377008 2.26998
Class01= 678/368145	0.184167
Class11= 7880/8863	88.9089

.................................
Epoch 1241 Error= 113287 0 (883056,810986) 
.................................
Epoch 1242 Error= 113356 0 (880525,790277) 
.................................
Epoch 1243 Error= 113287 0 (868318,816161) 
.................................
Epoch 1244 Error= 113360 0 (882068,809823) 
.................................
Epoch 1245 Error= 113326 0 (889090,790158) 
.................................
Epoch 1246 Error= 113347 0 (891112,799594) 
.................................
Epoch 1247 Error= 113358 0 (887064,807242) 
.................................
Epoch 1248 Error= 113261 0 (880955,830849) 
.................................
Epoch 1249 Error= 113360 0 (895464,815566) 
.................................
Epoch 1250 Error= 113387 0 (881304,805195) 
 counting_train_errors.................................

train1_NErrors= 34611/1.54599e+06 2.23876
Class01= 3285/1.50916e+06	0.217671
Class11= 31326/36827	85.0626

 counting_test_errors.........

test1_NErrors= 8572/377008 2.27369
Class01= 923/368145	0.250716
Class11= 7649/8863	86.3026

.................................
Epoch 1251 Error= 113379 0 (882415,801907) 
.................................
Epoch 1252 Error= 113201 0 (875210,804419) 
.................................
Epoch 1253 Error= 113281 0 (891708,827433) 
.................................
Epoch 1254 Error= 113304 0 (874407,807980) 
.................................
Epoch 1255 Error= 113289 0 (878471,816359) 
.................................
Epoch 1256 Error= 113268 0 (884384,824682) 
.................................
Epoch 1257 Error= 113322 0 (879339,816820) 
.................................
Epoch 1258 Error= 113244 0 (885477,810520) 
.................................
Epoch 1259 Error= 113316 0 (870556,799617) 
.................................
Epoch 1260 Error= 113136 0 (864086,828290) 
 counting_train_errors.................................

train1_NErrors= 34708/1.54599e+06 2.24504
Class01= 1817/1.50916e+06	0.120398
Class11= 32891/36827	89.3122

 counting_test_errors.........

test1_NErrors= 8580/377008 2.27581
Class01= 543/368145	0.147496
Class11= 8037/8863	90.6804

.................................
Epoch 1261 Error= 113191 0 (879541,797014) 
.................................
Epoch 1262 Error= 113233 0 (880967,825532) 
.................................
Epoch 1263 Error= 113151 0 (896587,817538) 
.................................
Epoch 1264 Error= 113229 0 (871774,839430) 
.................................
Epoch 1265 Error= 113283 0 (893949,830407) 
.................................
Epoch 1266 Error= 113236 0 (887564,807570) 
.................................
Epoch 1267 Error= 113253 0 (909616,825271) 
.................................
Epoch 1268 Error= 113317 0 (879890,832964) 
.................................
Epoch 1269 Error= 113378 0 (874086,827344) 
.................................
Epoch 1270 Error= 113252 0 (877055,788057) 
 counting_train_errors.................................

train1_NErrors= 34588/1.54599e+06 2.23727
Class01= 2950/1.50916e+06	0.195473
Class11= 31638/36827	85.9098

 counting_test_errors.........

test1_NErrors= 8592/377008 2.279
Class01= 846/368145	0.229801
Class11= 7746/8863	87.397

.................................
Epoch 1271 Error= 113326 0 (895580,806221) 
.................................
Epoch 1272 Error= 113264 0 (878439,813737) 
.................................
Epoch 1273 Error= 113198 0 (883064,813944) 
.................................
Epoch 1274 Error= 113207 0 (891355,798380) 
.................................
Epoch 1275 Error= 113239 0 (887581,792862) 
.................................
Epoch 1276 Error= 113232 0 (874235,807796) 
.................................
Epoch 1277 Error= 113256 0 (883287,842571) 
.................................
Epoch 1278 Error= 113181 0 (872599,795402) 
.................................
Epoch 1279 Error= 113299 0 (886181,822520) 
.................................
Epoch 1280 Error= 113219 0 (896905,814439) 
 counting_train_errors.................................

train1_NErrors= 34696/1.54599e+06 2.24426
Class01= 2769/1.50916e+06	0.183479
Class11= 31927/36827	86.6945

 counting_test_errors.........

test1_NErrors= 8520/377008 2.2599
Class01= 762/368145	0.206984
Class11= 7758/8863	87.5324

.................................
Epoch 1281 Error= 113234 0 (879204,820187) 
.................................
Epoch 1282 Error= 113270 0 (886603,800489) 
.................................
Epoch 1283 Error= 113212 0 (875366,803773) 
.................................
Epoch 1284 Error= 113260 0 (880171,793623) 
.................................
Epoch 1285 Error= 113115 0 (887968,811232) 
.................................
Epoch 1286 Error= 113161 0 (894386,831127) 
.................................
Epoch 1287 Error= 113143 0 (879689,800135) 
.................................
Epoch 1288 Error= 113217 0 (888105,817176) 
.................................
Epoch 1289 Error= 113300 0 (882599,876135) 
.................................
Epoch 1290 Error= 113144 0 (864000,799033) 
 counting_train_errors.................................

train1_NErrors= 34603/1.54599e+06 2.23825
Class01= 2028/1.50916e+06	0.134379
Class11= 32575/36827	88.4541

 counting_test_errors.........

test1_NErrors= 8559/377008 2.27024
Class01= 579/368145	0.157275
Class11= 7980/8863	90.0372

.................................
Epoch 1291 Error= 113111 0 (878195,807932) 
.................................
Epoch 1292 Error= 113520 0 (866169,875704) 
.................................
Epoch 1293 Error= 113254 0 (887353,817484) 
.................................
Epoch 1294 Error= 113315 0 (863832,838159) 
.................................
Epoch 1295 Error= 113290 0 (876960,805832) 
.................................
Epoch 1296 Error= 113759 0 (886800,1.34872e+06) 
.................................
Epoch 1297 Error= 114673 0 (887702,491760) 
.................................
Epoch 1298 Error= 113971 0 (888878,569989) 
.................................
Epoch 1299 Error= 113730 0 (895600,622869) 
.................................
Epoch 1300 Error= 113549 0 (871710,667116) 
 counting_train_errors.................................

train1_NErrors= 34767/1.54599e+06 2.24885
Class01= 2223/1.50916e+06	0.1473
Class11= 32544/36827	88.3699

 counting_test_errors.........

test1_NErrors= 8549/377008 2.26759
Class01= 616/368145	0.167325
Class11= 7933/8863	89.5069

.................................
Epoch 1301 Error= 113426 0 (890558,703022) 
.................................
Epoch 1302 Error= 113306 0 (873251,724074) 
.................................
Epoch 1303 Error= 113196 0 (884405,763596) 
.................................
Epoch 1304 Error= 113168 0 (882278,788736) 
.................................
Epoch 1305 Error= 113252 0 (892591,757119) 
.................................
Epoch 1306 Error= 113012 0 (862986,770205) 
.................................
Epoch 1307 Error= 113057 0 (867591,783610) 
.................................
Epoch 1308 Error= 113182 0 (867136,791531) 
.................................
Epoch 1309 Error= 113204 0 (887162,803309) 
.................................
Epoch 1310 Error= 113057 0 (888633,793088) 
 counting_train_errors.................................

train1_NErrors= 34767/1.54599e+06 2.24885
Class01= 1748/1.50916e+06	0.115826
Class11= 33019/36827	89.6598

 counting_test_errors.........

test1_NErrors= 8590/377008 2.27847
Class01= 530/368145	0.143965
Class11= 8060/8863	90.9399

.................................
Epoch 1311 Error= 113130 0 (902293,801261) 
.................................
Epoch 1312 Error= 113071 0 (881519,782870) 
.................................
Epoch 1313 Error= 113096 0 (892503,802089) 
.................................
Epoch 1314 Error= 113169 0 (879498,796951) 
.................................
Epoch 1315 Error= 113099 0 (891453,810204) 
.................................
Epoch 1316 Error= 113075 0 (881616,793993) 
.................................
Epoch 1317 Error= 113176 0 (880366,808167) 
.................................
Epoch 1318 Error= 113045 0 (858986,807352) 
.................................
Epoch 1319 Error= 113063 0 (874208,816737) 
.................................
Epoch 1320 Error= 113011 0 (890165,802049) 
 counting_train_errors.................................

train1_NErrors= 34615/1.54599e+06 2.23902
Class01= 2466/1.50916e+06	0.163402
Class11= 32149/36827	87.2974

 counting_test_errors.........

test1_NErrors= 8538/377008 2.26467
Class01= 697/368145	0.189328
Class11= 7841/8863	88.4689

.................................
Epoch 1321 Error= 113072 0 (895663,848973) 
.................................
Epoch 1322 Error= 113089 0 (871189,795551) 
.................................
Epoch 1323 Error= 114283 0 (881604,1.59724e+06) 
.................................
Epoch 1324 Error= 121181 0 (872739,196409) 
.................................
Epoch 1325 Error= 118698 0 (837933,271988) 
.................................
Epoch 1326 Error= 117906 0 (845354,306488) 
.................................
Epoch 1327 Error= 117251 0 (850692,347168) 
.................................
Epoch 1328 Error= 116430 0 (816946,408630) 
.................................
Epoch 1329 Error= 115700 0 (818493,439230) 
.................................
Epoch 1330 Error= 115273 0 (829565,446574) 
 counting_train_errors.................................

train1_NErrors= 34941/1.54599e+06 2.26011
Class01= 1611/1.50916e+06	0.106748
Class11= 33330/36827	90.5042

 counting_test_errors.........

test1_NErrors= 8535/377008 2.26388
Class01= 463/368145	0.125766
Class11= 8072/8863	91.0753

.................................
Epoch 1331 Error= 114803 0 (817747,449026) 
.................................
Epoch 1332 Error= 114229 0 (856661,468989) 
.................................
Epoch 1333 Error= 113785 0 (839323,508226) 
.................................
Epoch 1334 Error= 113611 0 (846385,550968) 
.................................
Epoch 1335 Error= 113334 0 (850421,579451) 
.................................
Epoch 1336 Error= 113361 0 (856681,626693) 
.................................
Epoch 1337 Error= 113247 0 (858679,646783) 
.................................
Epoch 1338 Error= 113158 0 (845352,669179) 
.................................
Epoch 1339 Error= 113216 0 (859108,700604) 
.................................
Epoch 1340 Error= 113148 0 (867549,699265) 
 counting_train_errors.................................

train1_NErrors= 34697/1.54599e+06 2.24433
Class01= 4076/1.50916e+06	0.270084
Class11= 30621/36827	83.1482

 counting_test_errors.........

test1_NErrors= 8662/377008 2.29756
Class01= 1139/368145	0.309389
Class11= 7523/8863	84.881

.................................
Epoch 1341 Error= 113088 0 (857854,713585) 
.................................
Epoch 1342 Error= 113148 0 (859471,758579) 
.................................
Epoch 1343 Error= 113272 0 (856023,784732) 
.................................
Epoch 1344 Error= 113162 0 (851151,746491) 
.................................
Epoch 1345 Error= 113130 0 (867262,750444) 
.................................
Epoch 1346 Error= 113065 0 (849253,773666) 
.................................
Epoch 1347 Error= 113102 0 (875692,752056) 
.................................
Epoch 1348 Error= 113120 0 (857115,762402) 
.................................
Epoch 1349 Error= 113068 0 (860447,753634) 
.................................
Epoch 1350 Error= 113000 0 (865524,764258) 
 counting_train_errors.................................

train1_NErrors= 34561/1.54599e+06 2.23553
Class01= 2618/1.50916e+06	0.173474
Class11= 31943/36827	86.738

 counting_test_errors.........

test1_NErrors= 8565/377008 2.27184
Class01= 760/368145	0.20644
Class11= 7805/8863	88.0627

.................................
Epoch 1351 Error= 113034 0 (877535,777034) 
.................................
Epoch 1352 Error= 113029 0 (870274,757701) 
.................................
Epoch 1353 Error= 113058 0 (867649,773713) 
.................................
Epoch 1354 Error= 113039 0 (855112,775223) 
.................................
Epoch 1355 Error= 113114 0 (857892,800016) 
.................................
Epoch 1356 Error= 113003 0 (867194,777965) 
.................................
Epoch 1357 Error= 113016 0 (860626,789139) 
.................................
Epoch 1358 Error= 113278 0 (863759,838405) 
.................................
Epoch 1359 Error= 113130 0 (848432,788366) 
.................................
Epoch 1360 Error= 113173 0 (857455,803667) 
 counting_train_errors.................................

train1_NErrors= 34818/1.54599e+06 2.25215
Class01= 1527/1.50916e+06	0.101182
Class11= 33291/36827	90.3983

 counting_test_errors.........

test1_NErrors= 8544/377008 2.26626
Class01= 453/368145	0.123049
Class11= 8091/8863	91.2896

.................................
Epoch 1361 Error= 117171 0 (877655,1.38376e+06) 
.................................
Epoch 1362 Error= 119086 0 (827898,272473) 
.................................
Epoch 1363 Error= 117729 0 (821381,318780) 
.................................
Epoch 1364 Error= 116716 0 (812801,383766) 
.................................
Epoch 1365 Error= 115848 0 (815109,433034) 
.................................
Epoch 1366 Error= 115252 0 (813911,451982) 
.................................
Epoch 1367 Error= 114939 0 (816036,461964) 
.................................
Epoch 1368 Error= 114843 0 (825463,463397) 
.................................
Epoch 1369 Error= 114399 0 (832269,465784) 
.................................
Epoch 1370 Error= 113931 0 (825768,483956) 
 counting_train_errors.................................

train1_NErrors= 34709/1.54599e+06 2.2451
Class01= 3123/1.50916e+06	0.206936
Class11= 31586/36827	85.7686

 counting_test_errors.........

test1_NErrors= 8611/377008 2.28404
Class01= 895/368145	0.243111
Class11= 7716/8863	87.0586

.................................
Epoch 1371 Error= 113651 0 (838876,519653) 
.................................
Epoch 1372 Error= 113514 0 (841283,553418) 
.................................
Epoch 1373 Error= 113300 0 (829039,600444) 
.................................
Epoch 1374 Error= 113344 0 (840994,626859) 
.................................
Epoch 1375 Error= 113196 0 (844526,655834) 
.................................
Epoch 1376 Error= 113226 0 (845669,679997) 
.................................
Epoch 1377 Error= 113081 0 (855746,698133) 
.................................
Epoch 1378 Error= 113153 0 (844503,728821) 
.................................
Epoch 1379 Error= 113226 0 (839632,683660) 
.................................
Epoch 1380 Error= 113089 0 (852970,728878) 
 counting_train_errors.................................

train1_NErrors= 34583/1.54599e+06 2.23695
Class01= 2510/1.50916e+06	0.166318
Class11= 32073/36827	87.091

 counting_test_errors.........

test1_NErrors= 8565/377008 2.27184
Class01= 730/368145	0.198291
Class11= 7835/8863	88.4012

.................................
Epoch 1381 Error= 112998 0 (845100,736006) 
.................................
Epoch 1382 Error= 113084 0 (858688,762686) 
.................................
Epoch 1383 Error= 113065 0 (841001,741908) 
.................................
Epoch 1384 Error= 113141 0 (854642,769180) 
.................................
Epoch 1385 Error= 112977 0 (838779,733891) 
.................................
Epoch 1386 Error= 113044 0 (864988,746128) 
.................................
Epoch 1387 Error= 113284 0 (863168,785675) 
.................................
Epoch 1388 Error= 112881 0 (837495,762068) 
.................................
Epoch 1389 Error= 113581 0 (844271,769092) 
.................................
Epoch 1390 Error= 113155 0 (867018,763086) 
 counting_train_errors.................................

train1_NErrors= 34700/1.54599e+06 2.24452
Class01= 1379/1.50916e+06	0.0913753
Class11= 33321/36827	90.4798

 counting_test_errors.........

test1_NErrors= 8570/377008 2.27316
Class01= 419/368145	0.113814
Class11= 8151/8863	91.9666

.................................
Epoch 1391 Error= 112893 0 (852612,740211) 
.................................
Epoch 1392 Error= 113077 0 (845205,772854) 
.................................
Epoch 1393 Error= 113095 0 (861440,762602) 
.................................
Epoch 1394 Error= 112961 0 (861103,763730) 
.................................
Epoch 1395 Error= 113158 0 (868469,822887) 
.................................
Epoch 1396 Error= 113054 0 (859813,764185) 
.................................
Epoch 1397 Error= 112917 0 (854037,767218) 
.................................
Epoch 1398 Error= 112936 0 (848152,767312) 
.................................
Epoch 1399 Error= 113186 0 (845182,882100) 
.................................
Epoch 1400 Error= 112960 0 (864427,758105) 
 counting_train_errors.................................

train1_NErrors= 34561/1.54599e+06 2.23553
Class01= 3472/1.50916e+06	0.230062
Class11= 31089/36827	84.419

 counting_test_errors.........

test1_NErrors= 8580/377008 2.27581
Class01= 961/368145	0.261038
Class11= 7619/8863	85.9641

.................................
Epoch 1401 Error= 112983 0 (865333,776819) 
.................................
Epoch 1402 Error= 113021 0 (859785,805192) 
.................................
Epoch 1403 Error= 116315 0 (850920,882119) 
.................................
Epoch 1404 Error= 113706 0 (814834,588466) 
.................................
Epoch 1405 Error= 113075 0 (847894,666703) 
.................................
Epoch 1406 Error= 112948 0 (853108,712315) 
.................................
Epoch 1407 Error= 112904 0 (849491,730371) 
.................................
Epoch 1408 Error= 113045 0 (857055,751415) 
.................................
Epoch 1409 Error= 113038 0 (853715,789957) 
.................................
Epoch 1410 Error= 112872 0 (842395,776127) 
 counting_train_errors.................................

train1_NErrors= 34574/1.54599e+06 2.23637
Class01= 3144/1.50916e+06	0.208328
Class11= 31430/36827	85.345

 counting_test_errors.........

test1_NErrors= 8578/377008 2.27528
Class01= 901/368145	0.244741
Class11= 7677/8863	86.6185

.................................
Epoch 1411 Error= 112949 0 (858456,777475) 
.................................
Epoch 1412 Error= 112885 0 (855052,795562) 
.................................
Epoch 1413 Error= 112990 0 (849740,822764) 
.................................
Epoch 1414 Error= 112929 0 (845051,763981) 
.................................
Epoch 1415 Error= 112933 0 (855550,776671) 
.................................
Epoch 1416 Error= 113027 0 (829968,789594) 
.................................
Epoch 1417 Error= 112850 0 (848266,800100) 
.................................
Epoch 1418 Error= 114921 0 (868635,1.11313e+06) 
.................................
Epoch 1419 Error= 118294 0 (822191,390399) 
.................................
Epoch 1420 Error= 115805 0 (822208,483002) 
 counting_train_errors.................................

train1_NErrors= 34943/1.54599e+06 2.26024
Class01= 3457/1.50916e+06	0.229068
Class11= 31486/36827	85.4971

 counting_test_errors.........

test1_NErrors= 8618/377008 2.28589
Class01= 951/368145	0.258322
Class11= 7667/8863	86.5057

.................................
Epoch 1421 Error= 114842 0 (825840,510363) 
.................................
Epoch 1422 Error= 114146 0 (820465,532003) 
.................................
Epoch 1423 Error= 113502 0 (847582,563246) 
.................................
Epoch 1424 Error= 113099 0 (851413,610048) 
.................................
Epoch 1425 Error= 113007 0 (827688,672656) 
.................................
Epoch 1426 Error= 112972 0 (858058,702898) 
.................................
Epoch 1427 Error= 112958 0 (852543,698159) 
.................................
Epoch 1428 Error= 113053 0 (851526,769842) 
.................................
Epoch 1429 Error= 112864 0 (834153,746206) 
.................................
Epoch 1430 Error= 112871 0 (841556,743445) 
 counting_train_errors.................................

train1_NErrors= 34678/1.54599e+06 2.2431
Class01= 1809/1.50916e+06	0.119868
Class11= 32869/36827	89.2525

 counting_test_errors.........

test1_NErrors= 8534/377008 2.26361
Class01= 534/368145	0.145052
Class11= 8000/8863	90.2629

.................................
Epoch 1431 Error= 112776 0 (850032,760579) 
.................................
Epoch 1432 Error= 112850 0 (867173,760173) 
.................................
Epoch 1433 Error= 112871 0 (858585,768588) 
.................................
Epoch 1434 Error= 112987 0 (854447,786283) 
.................................
Epoch 1435 Error= 112878 0 (851350,780045) 
.................................
Epoch 1436 Error= 112815 0 (842101,800316) 
.................................
Epoch 1437 Error= 114726 0 (836894,1.01417e+06) 
.................................
Epoch 1438 Error= 113045 0 (831657,689020) 
.................................
Epoch 1439 Error= 112925 0 (852214,743535) 
.................................
Epoch 1440 Error= 113397 0 (850273,719073) 
 counting_train_errors.................................

train1_NErrors= 34538/1.54599e+06 2.23404
Class01= 3327/1.50916e+06	0.220454
Class11= 31211/36827	84.7503

 counting_test_errors.........

test1_NErrors= 8582/377008 2.27634
Class01= 946/368145	0.256964
Class11= 7636/8863	86.1559

.................................
Epoch 1441 Error= 112894 0 (863822,719207) 
.................................
Epoch 1442 Error= 113205 0 (842622,841947) 
.................................
Epoch 1443 Error= 112834 0 (853359,754066) 
.................................
Epoch 1444 Error= 112990 0 (844150,766705) 
.................................
Epoch 1445 Error= 112778 0 (829955,760593) 
.................................
Epoch 1446 Error= 112905 0 (851830,789002) 
.................................
Epoch 1447 Error= 112752 0 (859292,753990) 
.................................
Epoch 1448 Error= 112777 0 (838143,780069) 
.................................
Epoch 1449 Error= 112802 0 (847346,793366) 
.................................
Epoch 1450 Error= 112802 0 (845006,790663) 
 counting_train_errors.................................

train1_NErrors= 34482/1.54599e+06 2.23042
Class01= 2604/1.50916e+06	0.172546
Class11= 31878/36827	86.5615

 counting_test_errors.........

test1_NErrors= 8552/377008 2.26839
Class01= 737/368145	0.200193
Class11= 7815/8863	88.1756

.................................
Epoch 1451 Error= 113046 0 (851952,894046) 
.................................
Epoch 1452 Error= 112803 0 (842437,767874) 
.................................
Epoch 1453 Error= 112665 0 (844980,781328) 
.................................
Epoch 1454 Error= 112755 0 (846753,819698) 
.................................
Epoch 1455 Error= 112790 0 (860004,807453) 
.................................
Epoch 1456 Error= 112792 0 (861541,827751) 
.................................
Epoch 1457 Error= 112805 0 (844121,783860) 
.................................
Epoch 1458 Error= 112823 0 (854905,787292) 
.................................
Epoch 1459 Error= 112806 0 (846435,821296) 
.................................
Epoch 1460 Error= 113283 0 (856744,894766) 
 counting_train_errors.................................

train1_NErrors= 34511/1.54599e+06 2.23229
Class01= 2124/1.50916e+06	0.14074
Class11= 32387/36827	87.9436

 counting_test_errors.........

test1_NErrors= 8521/377008 2.26016
Class01= 607/368145	0.164881
Class11= 7914/8863	89.2926

.................................
Epoch 1461 Error= 112743 0 (850585,782020) 
.................................
Epoch 1462 Error= 112812 0 (853871,814260) 
.................................
Epoch 1463 Error= 112725 0 (847350,791261) 
.................................
Epoch 1464 Error= 112726 0 (845056,808190) 
.................................
Epoch 1465 Error= 112771 0 (861932,821716) 
.................................
Epoch 1466 Error= 112775 0 (843209,813031) 
.................................
Epoch 1467 Error= 115525 0 (841826,2.56221e+06) 
.................................
Epoch 1468 Error= 114698 0 (851109,438455) 
.................................
Epoch 1469 Error= 114344 0 (844734,461084) 
.................................
Epoch 1470 Error= 114015 0 (858344,488960) 
 counting_train_errors.................................

train1_NErrors= 34780/1.54599e+06 2.24969
Class01= 1563/1.50916e+06	0.103567
Class11= 33217/36827	90.1974

 counting_test_errors.........

test1_NErrors= 8527/377008 2.26176
Class01= 477/368145	0.129569
Class11= 8050/8863	90.827

.................................
Epoch 1471 Error= 113843 0 (856600,509392) 
.................................
Epoch 1472 Error= 113710 0 (847599,527476) 
.................................
Epoch 1473 Error= 113537 0 (837451,560076) 
.................................
Epoch 1474 Error= 113537 0 (865790,570249) 
.................................
Epoch 1475 Error= 113454 0 (856439,573518) 
.................................
Epoch 1476 Error= 113379 0 (861371,595727) 
.................................
Epoch 1477 Error= 113285 0 (844948,612770) 
.................................
Epoch 1478 Error= 113237 0 (847417,615054) 
.................................
Epoch 1479 Error= 113228 0 (837810,642690) 
.................................
Epoch 1480 Error= 113026 0 (849302,659361) 
 counting_train_errors.................................

train1_NErrors= 34545/1.54599e+06 2.23449
Class01= 2827/1.50916e+06	0.187323
Class11= 31718/36827	86.127

 counting_test_errors.........

test1_NErrors= 8570/377008 2.27316
Class01= 807/368145	0.219207
Class11= 7763/8863	87.5889

.................................
Epoch 1481 Error= 113087 0 (855112,676228) 
.................................
Epoch 1482 Error= 113020 0 (851891,672398) 
.................................
Epoch 1483 Error= 112956 0 (840948,698523) 
.................................
Epoch 1484 Error= 112884 0 (847028,704125) 
.................................
Epoch 1485 Error= 112861 0 (842242,726630) 
.................................
Epoch 1486 Error= 112849 0 (847548,721887) 
.................................
Epoch 1487 Error= 112852 0 (854159,762139) 
.................................
Epoch 1488 Error= 112923 0 (848175,783550) 
.................................
Epoch 1489 Error= 112866 0 (845580,774262) 
.................................
Epoch 1490 Error= 113062 0 (846316,1.05454e+06) 
 counting_train_errors.................................

train1_NErrors= 34790/1.54599e+06 2.25034
Class01= 1531/1.50916e+06	0.101447
Class11= 33259/36827	90.3115

 counting_test_errors.........

test1_NErrors= 8554/377008 2.26892
Class01= 447/368145	0.12142
Class11= 8107/8863	91.4702

.................................
Epoch 1491 Error= 112812 0 (841406,736269) 
.................................
Epoch 1492 Error= 112765 0 (847543,778775) 
.................................
Epoch 1493 Error= 112798 0 (843650,801084) 
.................................
Epoch 1494 Error= 112793 0 (845194,814223) 
.................................
Epoch 1495 Error= 112829 0 (850610,790837) 
.................................
Epoch 1496 Error= 112808 0 (871680,795380) 
.................................
Epoch 1497 Error= 112713 0 (840614,770751) 
.................................
Epoch 1498 Error= 112716 0 (842605,810217) 
.................................
Epoch 1499 Error= 112707 0 (828883,800629) 
.................................
Epoch 1500 Error= 112676 0 (849929,805622) 
 counting_train_errors.................................

train1_NErrors= 34591/1.54599e+06 2.23747
Class01= 2482/1.50916e+06	0.164462
Class11= 32109/36827	87.1887

 counting_test_errors.........

test1_NErrors= 8508/377008 2.25672
Class01= 684/368145	0.185796
Class11= 7824/8863	88.2771

.................................
Epoch 1501 Error= 112620 0 (839384,776889) 
.................................
Epoch 1502 Error= 112776 0 (853863,821137) 
.................................
Epoch 1503 Error= 112700 0 (842835,782205) 
.................................
Epoch 1504 Error= 112786 0 (838354,810826) 
.................................
Epoch 1505 Error= 112712 0 (852482,781683) 
.................................
Epoch 1506 Error= 112684 0 (843234,773867) 
.................................
Epoch 1507 Error= 112729 0 (835680,812712) 
.................................
Epoch 1508 Error= 112711 0 (858029,803582) 
.................................
Epoch 1509 Error= 112671 0 (847665,842168) 
.................................
Epoch 1510 Error= 112665 0 (851671,825661) 
 counting_train_errors.................................

train1_NErrors= 34594/1.54599e+06 2.23766
Class01= 3801/1.50916e+06	0.251862
Class11= 30793/36827	83.6153

 counting_test_errors.........

test1_NErrors= 8600/377008 2.28112
Class01= 1052/368145	0.285757
Class11= 7548/8863	85.163

.................................
Epoch 1511 Error= 112954 0 (828058,891643) 
.................................
Epoch 1512 Error= 112768 0 (844562,787523) 
.................................
Epoch 1513 Error= 112602 0 (858270,785858) 
.................................
Epoch 1514 Error= 112724 0 (824197,779118) 
.................................
Epoch 1515 Error= 112864 0 (833131,843830) 
.................................
Epoch 1516 Error= 112843 0 (844737,880686) 
.................................
Epoch 1517 Error= 112696 0 (841660,784976) 
.................................
Epoch 1518 Error= 112688 0 (850201,765283) 
.................................
Epoch 1519 Error= 112486 0 (844950,810638) 
.................................
Epoch 1520 Error= 112626 0 (846196,801521) 
 counting_train_errors.................................

train1_NErrors= 34539/1.54599e+06 2.23411
Class01= 2131/1.50916e+06	0.141204
Class11= 32408/36827	88.0007

 counting_test_errors.........

test1_NErrors= 8542/377008 2.26573
Class01= 620/368145	0.168412
Class11= 7922/8863	89.3828

.................................
Epoch 1521 Error= 112746 0 (856803,829030) 
.................................
Epoch 1522 Error= 112802 0 (840092,855724) 
.................................
Epoch 1523 Error= 112696 0 (843551,811105) 
.................................
Epoch 1524 Error= 112580 0 (841372,797160) 
.................................
Epoch 1525 Error= 112571 0 (858218,765960) 
.................................
Epoch 1526 Error= 112640 0 (834495,828908) 
.................................
Epoch 1527 Error= 112527 0 (847325,800538) 
.................................
Epoch 1528 Error= 112578 0 (865139,772188) 
.................................
Epoch 1529 Error= 112564 0 (850525,807083) 
.................................
Epoch 1530 Error= 112694 0 (847614,784127) 
 counting_train_errors.................................

train1_NErrors= 34405/1.54599e+06 2.22544
Class01= 3100/1.50916e+06	0.205412
Class11= 31305/36827	85.0056

 counting_test_errors.........

test1_NErrors= 8550/377008 2.26786
Class01= 863/368145	0.234419
Class11= 7687/8863	86.7314

.................................
Epoch 1531 Error= 112610 0 (829269,818642) 
.................................
Epoch 1532 Error= 112569 0 (856237,775208) 
.................................
Epoch 1533 Error= 112562 0 (854596,800606) 
.................................
Epoch 1534 Error= 112568 0 (841026,805467) 
.................................
Epoch 1535 Error= 112600 0 (835783,819032) 
.................................
Epoch 1536 Error= 112528 0 (842076,805790) 
.................................
Epoch 1537 Error= 112704 0 (842682,1.27679e+06) 
.................................
Epoch 1538 Error= 112651 0 (839131,804098) 
.................................
Epoch 1539 Error= 112548 0 (846153,822786) 
.................................
Epoch 1540 Error= 112518 0 (844580,812097) 
 counting_train_errors.................................

train1_NErrors= 34516/1.54599e+06 2.23262
Class01= 3186/1.50916e+06	0.211111
Class11= 31330/36827	85.0735

 counting_test_errors.........

test1_NErrors= 8571/377008 2.27343
Class01= 876/368145	0.23795
Class11= 7695/8863	86.8216

.................................
Epoch 1541 Error= 112543 0 (844110,769901) 
.................................
Epoch 1542 Error= 112639 0 (846434,807346) 
.................................
Epoch 1543 Error= 112593 0 (833652,857892) 
.................................
Epoch 1544 Error= 112630 0 (843705,810908) 
.................................
Epoch 1545 Error= 112691 0 (857290,802997) 
.................................
Epoch 1546 Error= 112491 0 (853701,789520) 
.................................
Epoch 1547 Error= 112577 0 (841778,795583) 
.................................
Epoch 1548 Error= 112757 0 (845053,830934) 
.................................
Epoch 1549 Error= 112398 0 (842556,790043) 
.................................
Epoch 1550 Error= 112565 0 (828185,797475) 
 counting_train_errors.................................

train1_NErrors= 34469/1.54599e+06 2.22958
Class01= 2685/1.50916e+06	0.177913
Class11= 31784/36827	86.3062

 counting_test_errors.........

test1_NErrors= 8524/377008 2.26096
Class01= 757/368145	0.205626
Class11= 7767/8863	87.634

.................................
Epoch 1551 Error= 112541 0 (844473,839566) 
.................................
Epoch 1552 Error= 112452 0 (834935,774744) 
.................................
Epoch 1553 Error= 112588 0 (847973,800911) 
.................................
Epoch 1554 Error= 112895 0 (847549,1.01722e+06) 
.................................
Epoch 1555 Error= 112578 0 (834411,766555) 
.................................
Epoch 1556 Error= 112472 0 (839659,786961) 
.................................
Epoch 1557 Error= 112448 0 (840636,793230) 
.................................
Epoch 1558 Error= 112604 0 (851798,833650) 
.................................
Epoch 1559 Error= 112514 0 (840024,777957) 
.................................
Epoch 1560 Error= 112498 0 (831090,802034) 
 counting_train_errors.................................

train1_NErrors= 34493/1.54599e+06 2.23113
Class01= 1925/1.50916e+06	0.127554
Class11= 32568/36827	88.4351

 counting_test_errors.........

test1_NErrors= 8517/377008 2.2591
Class01= 559/368145	0.151842
Class11= 7958/8863	89.789

.................................
Epoch 1561 Error= 112588 0 (825552,798988) 
.................................
Epoch 1562 Error= 112509 0 (833775,792326) 
.................................
Epoch 1563 Error= 112581 0 (866059,825004) 
.................................
Epoch 1564 Error= 112645 0 (845245,831740) 
.................................
Epoch 1565 Error= 112723 0 (828803,816583) 
.................................
Epoch 1566 Error= 112573 0 (839376,814860) 
.................................
Epoch 1567 Error= 112563 0 (846078,799062) 
.................................
Epoch 1568 Error= 112579 0 (827029,799007) 
.................................
Epoch 1569 Error= 112456 0 (852574,811471) 
.................................
Epoch 1570 Error= 112652 0 (857412,840044) 
 counting_train_errors.................................

train1_NErrors= 34414/1.54599e+06 2.22602
Class01= 3634/1.50916e+06	0.240796
Class11= 30780/36827	83.58

 counting_test_errors.........

test1_NErrors= 8566/377008 2.2721
Class01= 1022/368145	0.277608
Class11= 7544/8863	85.1179

.................................
Epoch 1571 Error= 112644 0 (843439,788922) 
.................................
Epoch 1572 Error= 112847 0 (854901,891311) 
.................................
Epoch 1573 Error= 112654 0 (862446,780154) 
.................................
Epoch 1574 Error= 112584 0 (848877,783379) 
.................................
Epoch 1575 Error= 112479 0 (830838,858955) 
.................................
Epoch 1576 Error= 112424 0 (863158,792269) 
.................................
Epoch 1577 Error= 118198 0 (816725,1.80964e+06) 
.................................
Epoch 1578 Error= 113822 0 (804097,590831) 
.................................
Epoch 1579 Error= 112778 0 (822202,652638) 
.................................
Epoch 1580 Error= 112544 0 (809923,728615) 
 counting_train_errors.................................

train1_NErrors= 34432/1.54599e+06 2.22718
Class01= 3020/1.50916e+06	0.200111
Class11= 31412/36827	85.2961

 counting_test_errors.........

test1_NErrors= 8549/377008 2.26759
Class01= 869/368145	0.236048
Class11= 7680/8863	86.6524

.................................
Epoch 1581 Error= 112525 0 (819677,761042) 
.................................
Epoch 1582 Error= 112492 0 (817003,745226) 
.................................
Epoch 1583 Error= 112552 0 (832817,773729) 
.................................
Epoch 1584 Error= 112491 0 (829701,747871) 
.................................
Epoch 1585 Error= 112421 0 (835424,764883) 
.................................
Epoch 1586 Error= 112650 0 (827133,806679) 
.................................
Epoch 1587 Error= 112976 0 (841903,876481) 
.................................
Epoch 1588 Error= 112566 0 (817106,772771) 
.................................
Epoch 1589 Error= 112633 0 (833246,803935) 
.................................
Epoch 1590 Error= 112547 0 (821405,784628) 
 counting_train_errors.................................

train1_NErrors= 34392/1.54599e+06 2.2246
Class01= 2920/1.50916e+06	0.193485
Class11= 31472/36827	85.459

 counting_test_errors.........

test1_NErrors= 8546/377008 2.2668
Class01= 826/368145	0.224368
Class11= 7720/8863	87.1037

.................................
Epoch 1591 Error= 112759 0 (832609,866936) 
.................................
Epoch 1592 Error= 112512 0 (838224,778785) 
.................................
Epoch 1593 Error= 112519 0 (829059,777118) 
.................................
Epoch 1594 Error= 113402 0 (833085,2.63185e+06) 
.................................
Epoch 1595 Error= 114777 0 (848621,422037) 
.................................
Epoch 1596 Error= 114073 0 (835652,465170) 
.................................
Epoch 1597 Error= 113816 0 (847009,486897) 
.................................
Epoch 1598 Error= 113569 0 (827625,502228) 
.................................
Epoch 1599 Error= 113497 0 (839743,514924) 
.................................
Epoch 1600 Error= 113353 0 (845061,532518) 
 counting_train_errors.................................

train1_NErrors= 34872/1.54599e+06 2.25564
Class01= 4803/1.50916e+06	0.318256
Class11= 30069/36827	81.6493

 counting_test_errors.........

test1_NErrors= 8687/377008 2.3042
Class01= 1330/368145	0.361271
Class11= 7357/8863	83.008

.................................
Epoch 1601 Error= 113291 0 (831665,549088) 
.................................
Epoch 1602 Error= 113265 0 (865082,552791) 
.................................
Epoch 1603 Error= 113200 0 (833313,570211) 
.................................
Epoch 1604 Error= 113064 0 (835706,592026) 
.................................
Epoch 1605 Error= 112959 0 (820121,602534) 
.................................
Epoch 1606 Error= 112969 0 (844778,607311) 
.................................
Epoch 1607 Error= 112870 0 (841118,629467) 
.................................
Epoch 1608 Error= 112823 0 (843889,635607) 
.................................
Epoch 1609 Error= 112588 0 (834340,648252) 
.................................
Epoch 1610 Error= 112799 0 (847430,655473) 
 counting_train_errors.................................

train1_NErrors= 34501/1.54599e+06 2.23165
Class01= 3185/1.50916e+06	0.211044
Class11= 31316/36827	85.0354

 counting_test_errors.........

test1_NErrors= 8545/377008 2.26653
Class01= 887/368145	0.240938
Class11= 7658/8863	86.4042

.................................
Epoch 1611 Error= 112682 0 (836106,664877) 
.................................
Epoch 1612 Error= 112697 0 (824466,677325) 
.................................
Epoch 1613 Error= 112560 0 (839785,696488) 
.................................
Epoch 1614 Error= 112515 0 (840316,724704) 
.................................
Epoch 1615 Error= 112513 0 (836494,715928) 
.................................
Epoch 1616 Error= 112343 0 (823186,747215) 
.................................
Epoch 1617 Error= 112583 0 (834361,826043) 
.................................
Epoch 1618 Error= 114220 0 (818132,1.0533e+06) 
.................................
Epoch 1619 Error= 112469 0 (826454,707986) 
.................................
Epoch 1620 Error= 112488 0 (833487,735461) 
 counting_train_errors.................................

train1_NErrors= 34720/1.54599e+06 2.24581
Class01= 1817/1.50916e+06	0.120398
Class11= 32903/36827	89.3448

 counting_test_errors.........

test1_NErrors= 8546/377008 2.2668
Class01= 514/368145	0.139619
Class11= 8032/8863	90.6239

.................................
Epoch 1621 Error= 112419 0 (837515,756790) 
.................................
Epoch 1622 Error= 112367 0 (838198,745271) 
.................................
Epoch 1623 Error= 112342 0 (836459,752485) 
.................................
Epoch 1624 Error= 112266 0 (818269,777722) 
.................................
Epoch 1625 Error= 112402 0 (841717,793514) 
.................................
Epoch 1626 Error= 112394 0 (841687,776879) 
.................................
Epoch 1627 Error= 112361 0 (839657,761514) 
.................................
Epoch 1628 Error= 112406 0 (820515,816528) 
.................................
Epoch 1629 Error= 112609 0 (830553,872457) 
.................................
Epoch 1630 Error= 112436 0 (822680,774507) 
 counting_train_errors.................................

train1_NErrors= 34831/1.54599e+06 2.25299
Class01= 5261/1.50916e+06	0.348604
Class11= 29570/36827	80.2943

 counting_test_errors.........

test1_NErrors= 8727/377008 2.3148
Class01= 1436/368145	0.390064
Class11= 7291/8863	82.2633

.................................
Epoch 1631 Error= 112444 0 (839434,827257) 
.................................
Epoch 1632 Error= 112279 0 (827548,803592) 
.................................
Epoch 1633 Error= 112448 0 (845740,773927) 
.................................
Epoch 1634 Error= 117794 0 (848945,1.98591e+06) 
.................................
Epoch 1635 Error= 119317 0 (812115,296521) 
.................................
Epoch 1636 Error= 117945 0 (784945,336662) 
.................................
Epoch 1637 Error= 116800 0 (800885,404097) 
.................................
Epoch 1638 Error= 115963 0 (808259,438931) 
.................................
Epoch 1639 Error= 115443 0 (797918,464598) 
.................................
Epoch 1640 Error= 115100 0 (791034,470255) 
 counting_train_errors.................................

train1_NErrors= 34869/1.54599e+06 2.25545
Class01= 2016/1.50916e+06	0.133584
Class11= 32853/36827	89.209

 counting_test_errors.........

test1_NErrors= 8563/377008 2.2713
Class01= 580/368145	0.157547
Class11= 7983/8863	90.0711

.................................
Epoch 1641 Error= 114965 0 (811380,476389) 
.................................
Epoch 1642 Error= 114765 0 (789706,475382) 
.................................
Epoch 1643 Error= 114609 0 (799871,476153) 
.................................
Epoch 1644 Error= 114565 0 (793945,482364) 
.................................
Epoch 1645 Error= 114412 0 (811560,484512) 
.................................
Epoch 1646 Error= 114329 0 (812386,483384) 
.................................
Epoch 1647 Error= 114162 0 (828135,490555) 
.................................
Epoch 1648 Error= 114042 0 (800048,492341) 
.................................
Epoch 1649 Error= 114079 0 (806334,497617) 
.................................
Epoch 1650 Error= 113959 0 (790774,505734) 
 counting_train_errors.................................

train1_NErrors= 34742/1.54599e+06 2.24724
Class01= 1781/1.50916e+06	0.118013
Class11= 32961/36827	89.5023

 counting_test_errors.........

test1_NErrors= 8554/377008 2.26892
Class01= 522/368145	0.141792
Class11= 8032/8863	90.6239

.................................
Epoch 1651 Error= 113836 0 (816702,507490) 
.................................
Epoch 1652 Error= 113793 0 (799662,521011) 
.................................
Epoch 1653 Error= 113533 0 (799806,524258) 
.................................
Epoch 1654 Error= 113512 0 (819447,537367) 
.................................
Epoch 1655 Error= 113368 0 (810083,545184) 
.................................
Epoch 1656 Error= 113361 0 (869061,547691) 
.................................
Epoch 1657 Error= 113274 0 (814563,569028) 
.................................
Epoch 1658 Error= 113106 0 (795647,581649) 
.................................
Epoch 1659 Error= 113069 0 (816691,600467) 
.................................
Epoch 1660 Error= 112928 0 (812645,598328) 
 counting_train_errors.................................

train1_NErrors= 34626/1.54599e+06 2.23973
Class01= 2410/1.50916e+06	0.159691
Class11= 32216/36827	87.4793

 counting_test_errors.........

test1_NErrors= 8490/377008 2.25194
Class01= 670/368145	0.181994
Class11= 7820/8863	88.232

.................................
Epoch 1661 Error= 112885 0 (823196,615724) 
.................................
Epoch 1662 Error= 112765 0 (813151,632241) 
.................................
Epoch 1663 Error= 112775 0 (815136,639013) 
.................................
Epoch 1664 Error= 112701 0 (806511,652656) 
.................................
Epoch 1665 Error= 112670 0 (792809,663203) 
.................................
Epoch 1666 Error= 112605 0 (806277,672168) 
.................................
Epoch 1667 Error= 112548 0 (812547,680501) 
.................................
Epoch 1668 Error= 112497 0 (807664,687548) 
.................................
Epoch 1669 Error= 112547 0 (803222,709410) 
.................................
Epoch 1670 Error= 112520 0 (804984,707297) 
 counting_train_errors.................................

train1_NErrors= 34426/1.54599e+06 2.2268
Class01= 2735/1.50916e+06	0.181227
Class11= 31691/36827	86.0537

 counting_test_errors.........

test1_NErrors= 8556/377008 2.26945
Class01= 773/368145	0.209972
Class11= 7783/8863	87.8145

.................................
Epoch 1671 Error= 112587 0 (808789,744439) 
.................................
Epoch 1672 Error= 112422 0 (803230,731887) 
.................................
Epoch 1673 Error= 112456 0 (811938,742466) 
.................................
Epoch 1674 Error= 112318 0 (813781,744542) 
.................................
Epoch 1675 Error= 112351 0 (800119,765580) 
.................................
Epoch 1676 Error= 112430 0 (806845,767118) 
.................................
Epoch 1677 Error= 112413 0 (815261,778224) 
.................................
Epoch 1678 Error= 112342 0 (810931,780646) 
.................................
Epoch 1679 Error= 112349 0 (815173,760353) 
.................................
Epoch 1680 Error= 112419 0 (792577,806943) 
 counting_train_errors.................................

train1_NErrors= 34505/1.54599e+06 2.23191
Class01= 1703/1.50916e+06	0.112844
Class11= 32802/36827	89.0705

 counting_test_errors.........

test1_NErrors= 8535/377008 2.26388
Class01= 507/368145	0.137717
Class11= 8028/8863	90.5788

.................................
Epoch 1681 Error= 112373 0 (824577,799430) 
.................................
Epoch 1682 Error= 112313 0 (808804,808341) 
.................................
Epoch 1683 Error= 112706 0 (819868,1.06896e+06) 
.................................
Epoch 1684 Error= 112403 0 (808767,761237) 
.................................
Epoch 1685 Error= 112490 0 (829929,781671) 
.................................
Epoch 1686 Error= 112329 0 (810058,803837) 
.................................
Epoch 1687 Error= 112174 0 (823414,774634) 
.................................
Epoch 1688 Error= 112303 0 (815726,774071) 
.................................
Epoch 1689 Error= 112202 0 (804864,785724) 
.................................
Epoch 1690 Error= 112633 0 (809885,882255) 
 counting_train_errors.................................

train1_NErrors= 34312/1.54599e+06 2.21942
Class01= 3019/1.50916e+06	0.200045
Class11= 31293/36827	84.973

 counting_test_errors.........

test1_NErrors= 8571/377008 2.27343
Class01= 881/368145	0.239308
Class11= 7690/8863	86.7652

.................................
Epoch 1691 Error= 112340 0 (831542,764129) 
.................................
Epoch 1692 Error= 112343 0 (799922,772182) 
.................................
Epoch 1693 Error= 112366 0 (804023,827085) 
.................................
Epoch 1694 Error= 112411 0 (825353,874850) 
.................................
Epoch 1695 Error= 112248 0 (802134,798620) 
.................................
Epoch 1696 Error= 112328 0 (841890,763838) 
.................................
Epoch 1697 Error= 112367 0 (821935,780486) 
.................................
Epoch 1698 Error= 112285 0 (820808,780561) 
.................................
Epoch 1699 Error= 112203 0 (786032,785663) 
.................................
Epoch 1700 Error= 112145 0 (804790,785217) 
 counting_train_errors.................................

train1_NErrors= 34475/1.54599e+06 2.22997
Class01= 3862/1.50916e+06	0.255904
Class11= 30613/36827	83.1265

 counting_test_errors.........

test1_NErrors= 8592/377008 2.279
Class01= 1075/368145	0.292005
Class11= 7517/8863	84.8133

.................................
Epoch 1701 Error= 112270 0 (811571,842331) 
.................................
Epoch 1702 Error= 112284 0 (814975,784686) 
.................................
Epoch 1703 Error= 112273 0 (804259,817165) 
.................................
Epoch 1704 Error= 112215 0 (821486,791065) 
.................................
Epoch 1705 Error= 112307 0 (808436,824520) 
.................................
Epoch 1706 Error= 112536 0 (804317,903325) 
.................................
Epoch 1707 Error= 112446 0 (821051,809271) 
.................................
Epoch 1708 Error= 112224 0 (797267,801058) 
.................................
Epoch 1709 Error= 112285 0 (806746,838404) 
.................................
Epoch 1710 Error= 112294 0 (830923,804736) 
 counting_train_errors.................................

train1_NErrors= 34261/1.54599e+06 2.21612
Class01= 3700/1.50916e+06	0.245169
Class11= 30561/36827	82.9853

 counting_test_errors.........

test1_NErrors= 8660/377008 2.29703
Class01= 1093/368145	0.296894
Class11= 7567/8863	85.3774

.................................
Epoch 1711 Error= 112394 0 (819358,853669) 
.................................
Epoch 1712 Error= 112232 0 (817004,863637) 
.................................
Epoch 1713 Error= 112376 0 (812845,823717) 
.................................
Epoch 1714 Error= 112264 0 (806491,803664) 
.................................
Epoch 1715 Error= 112330 0 (810763,1.00336e+06) 
.................................
Epoch 1716 Error= 112815 0 (805595,777647) 
.................................
Epoch 1717 Error= 112420 0 (801113,816584) 
.................................
Epoch 1718 Error= 112305 0 (818999,779938) 
.................................
Epoch 1719 Error= 112272 0 (805355,799975) 
.................................
Epoch 1720 Error= 112245 0 (814438,798229) 
 counting_train_errors.................................

train1_NErrors= 34446/1.54599e+06 2.22809
Class01= 2005/1.50916e+06	0.132855
Class11= 32441/36827	88.0903

 counting_test_errors.........

test1_NErrors= 8539/377008 2.26494
Class01= 587/368145	0.159448
Class11= 7952/8863	89.7213

.................................
Epoch 1721 Error= 112339 0 (812203,815628) 
.................................
Epoch 1722 Error= 112200 0 (814678,868058) 
.................................
Epoch 1723 Error= 112178 0 (802535,825772) 
.................................
Epoch 1724 Error= 112313 0 (795415,804017) 
.................................
Epoch 1725 Error= 112222 0 (809597,955315) 
.................................
Epoch 1726 Error= 112182 0 (820860,824720) 
.................................
Epoch 1727 Error= 112191 0 (800419,830178) 
.................................
Epoch 1728 Error= 112213 0 (809871,814736) 
.................................
Epoch 1729 Error= 112155 0 (831119,815779) 
.................................
Epoch 1730 Error= 112150 0 (814964,842591) 
 counting_train_errors.................................

train1_NErrors= 34251/1.54599e+06 2.21548
Class01= 3004/1.50916e+06	0.199051
Class11= 31247/36827	84.8481

 counting_test_errors.........

test1_NErrors= 8538/377008 2.26467
Class01= 872/368145	0.236863
Class11= 7666/8863	86.4944

.................................
Epoch 1731 Error= 112314 0 (864921,795921) 
.................................
Epoch 1732 Error= 112249 0 (798051,807974) 
.................................
Epoch 1733 Error= 112311 0 (826421,836288) 
.................................
Epoch 1734 Error= 112148 0 (802263,809220) 
.................................
Epoch 1735 Error= 112218 0 (811800,857026) 
.................................
Epoch 1736 Error= 112211 0 (804238,789559) 
.................................
Epoch 1737 Error= 112188 0 (817598,849573) 
.................................
Epoch 1738 Error= 112204 0 (805871,875004) 
.................................
Epoch 1739 Error= 112365 0 (804191,858282) 
.................................
Epoch 1740 Error= 112201 0 (802980,823846) 
 counting_train_errors.................................

train1_NErrors= 34372/1.54599e+06 2.2233
Class01= 2053/1.50916e+06	0.136036
Class11= 32319/36827	87.759

 counting_test_errors.........

test1_NErrors= 8556/377008 2.26945
Class01= 613/368145	0.16651
Class11= 7943/8863	89.6198

.................................
Epoch 1741 Error= 112180 0 (813329,799109) 
.................................
Epoch 1742 Error= 112152 0 (818367,884827) 
.................................
Epoch 1743 Error= 112188 0 (807355,816293) 
.................................
Epoch 1744 Error= 112239 0 (811266,788855) 
.................................
Epoch 1745 Error= 112165 0 (815192,833006) 
.................................
Epoch 1746 Error= 113179 0 (812442,945033) 
.................................
Epoch 1747 Error= 112214 0 (787679,799949) 
.................................
Epoch 1748 Error= 112182 0 (814400,774632) 
.................................
Epoch 1749 Error= 112779 0 (810977,1.02611e+06) 
.................................
Epoch 1750 Error= 112203 0 (789099,840097) 
 counting_train_errors.................................

train1_NErrors= 34427/1.54599e+06 2.22686
Class01= 2157/1.50916e+06	0.142927
Class11= 32270/36827	87.6259

 counting_test_errors.........

test1_NErrors= 8568/377008 2.27263
Class01= 648/368145	0.176018
Class11= 7920/8863	89.3603

.................................
Epoch 1751 Error= 113027 0 (798408,989656) 
.................................
Epoch 1752 Error= 112483 0 (797678,687975) 
.................................
Epoch 1753 Error= 112165 0 (798672,755095) 
.................................
Epoch 1754 Error= 112085 0 (828450,785598) 
.................................
Epoch 1755 Error= 112054 0 (790512,798367) 
.................................
Epoch 1756 Error= 112150 0 (805994,842256) 
.................................
Epoch 1757 Error= 112223 0 (822933,830002) 
.................................
Epoch 1758 Error= 112258 0 (817987,869212) 
.................................
Epoch 1759 Error= 112152 0 (800315,808441) 
.................................
Epoch 1760 Error= 112117 0 (799145,797384) 
 counting_train_errors.................................

train1_NErrors= 34500/1.54599e+06 2.23158
Class01= 3884/1.50916e+06	0.257362
Class11= 30616/36827	83.1347

 counting_test_errors.........

test1_NErrors= 8559/377008 2.27024
Class01= 1064/368145	0.289017
Class11= 7495/8863	84.565

.................................
Epoch 1761 Error= 112142 0 (817983,826850) 
.................................
Epoch 1762 Error= 112082 0 (824793,824971) 
.................................
Epoch 1763 Error= 112206 0 (807893,913268) 
.................................
Epoch 1764 Error= 112132 0 (802256,940509) 
.................................
Epoch 1765 Error= 112207 0 (814514,860434) 
.................................
Epoch 1766 Error= 112126 0 (801486,841517) 
.................................
Epoch 1767 Error= 112071 0 (799048,818856) 
.................................
Epoch 1768 Error= 112212 0 (848599,857649) 
.................................
Epoch 1769 Error= 112282 0 (804595,833085) 
.................................
Epoch 1770 Error= 112246 0 (807702,795044) 
 counting_train_errors.................................

train1_NErrors= 34545/1.54599e+06 2.23449
Class01= 1712/1.50916e+06	0.113441
Class11= 32833/36827	89.1547

 counting_test_errors.........

test1_NErrors= 8577/377008 2.27502
Class01= 523/368145	0.142064
Class11= 8054/8863	90.8722

.................................
Epoch 1771 Error= 112143 0 (793311,862320) 
.................................
Epoch 1772 Error= 112074 0 (797346,894068) 
.................................
Epoch 1773 Error= 115675 0 (821595,2.89268e+07) 
.................................
Epoch 1774 Error= 117815 0 (828135,207373) 
.................................
Epoch 1775 Error= 116836 0 (818571,234211) 
.................................
Epoch 1776 Error= 116376 0 (809186,239859) 
.................................
Epoch 1777 Error= 116051 0 (807285,253329) 
.................................
Epoch 1778 Error= 115646 0 (807051,262849) 
.................................
Epoch 1779 Error= 115402 0 (834040,274603) 
.................................
Epoch 1780 Error= 115322 0 (794734,272426) 
 counting_train_errors.................................

train1_NErrors= 34902/1.54599e+06 2.25759
Class01= 2717/1.50916e+06	0.180034
Class11= 32185/36827	87.3951

 counting_test_errors.........

test1_NErrors= 8608/377008 2.28324
Class01= 780/368145	0.211873
Class11= 7828/8863	88.3222

.................................
Epoch 1781 Error= 115113 0 (810071,284580) 
.................................
Epoch 1782 Error= 114978 0 (808809,287116) 
.................................
Epoch 1783 Error= 114862 0 (793388,295159) 
.................................
Epoch 1784 Error= 114808 0 (813795,298257) 
.................................
Epoch 1785 Error= 114709 0 (812382,310740) 
.................................
Epoch 1786 Error= 114617 0 (803637,311424) 
.................................
Epoch 1787 Error= 114562 0 (787373,320777) 
.................................
Epoch 1788 Error= 114473 0 (792464,328209) 
.................................
Epoch 1789 Error= 114486 0 (826168,330426) 
.................................
Epoch 1790 Error= 114354 0 (812159,334360) 
 counting_train_errors.................................

train1_NErrors= 34804/1.54599e+06 2.25125
Class01= 2449/1.50916e+06	0.162276
Class11= 32355/36827	87.8567

 counting_test_errors.........

test1_NErrors= 8558/377008 2.26998
Class01= 710/368145	0.192859
Class11= 7848/8863	88.5479

.................................
Epoch 1791 Error= 114323 0 (811722,346020) 
.................................
Epoch 1792 Error= 114312 0 (875282,349763) 
.................................
Epoch 1793 Error= 114170 0 (856328,357298) 
.................................
Epoch 1794 Error= 114180 0 (789343,369855) 
.................................
Epoch 1795 Error= 114192 0 (783672,373630) 
.................................
Epoch 1796 Error= 114073 0 (790960,378951) 
.................................
Epoch 1797 Error= 114047 0 (846115,387568) 
.................................
Epoch 1798 Error= 113979 0 (786609,387928) 
.................................
Epoch 1799 Error= 113955 0 (793239,395241) 
.................................
Epoch 1800 Error= 113939 0 (783647,399634) 
 counting_train_errors.................................

train1_NErrors= 34837/1.54599e+06 2.25338
Class01= 2315/1.50916e+06	0.153396
Class11= 32522/36827	88.3102

 counting_test_errors.........

test1_NErrors= 8524/377008 2.26096
Class01= 638/368145	0.173301
Class11= 7886/8863	88.9766

.................................
Epoch 1801 Error= 114019 0 (870531,404413) 
.................................
Epoch 1802 Error= 113825 0 (776519,408568) 
.................................
Epoch 1803 Error= 113781 0 (791473,411720) 
.................................
Epoch 1804 Error= 113870 0 (796806,417922) 
.................................
Epoch 1805 Error= 113754 0 (849608,426925) 
.................................
Epoch 1806 Error= 113772 0 (790240,426538) 
.................................
Epoch 1807 Error= 113790 0 (826823,427716) 
.................................
Epoch 1808 Error= 113770 0 (830173,432732) 
.................................
Epoch 1809 Error= 113703 0 (789207,434406) 
.................................
Epoch 1810 Error= 113731 0 (796162,439471) 
 counting_train_errors.................................

train1_NErrors= 34732/1.54599e+06 2.24659
Class01= 2321/1.50916e+06	0.153794
Class11= 32411/36827	88.0088

 counting_test_errors.........

test1_NErrors= 8533/377008 2.26335
Class01= 685/368145	0.186068
Class11= 7848/8863	88.5479

.................................
Epoch 1811 Error= 113699 0 (811197,441739) 
.................................
Epoch 1812 Error= 113639 0 (791984,445259) 
.................................
Epoch 1813 Error= 113748 0 (816765,447554) 
.................................
Epoch 1814 Error= 113633 0 (792003,449781) 
.................................
Epoch 1815 Error= 113615 0 (788941,454494) 
.................................
Epoch 1816 Error= 113659 0 (794506,461777) 
.................................
Epoch 1817 Error= 113625 0 (808150,453161) 
.................................
Epoch 1818 Error= 113653 0 (795601,456417) 
.................................
Epoch 1819 Error= 113604 0 (818193,462332) 
.................................
Epoch 1820 Error= 113603 0 (787856,455931) 
 counting_train_errors.................................

train1_NErrors= 34843/1.54599e+06 2.25377
Class01= 1515/1.50916e+06	0.100387
Class11= 33328/36827	90.4988

 counting_test_errors.........

test1_NErrors= 8545/377008 2.26653
Class01= 464/368145	0.126037
Class11= 8081/8863	91.1768

.................................
Epoch 1821 Error= 113482 0 (801574,467550) 
.................................
Epoch 1822 Error= 113520 0 (781914,464758) 
.................................
Epoch 1823 Error= 113635 0 (807500,462914) 
.................................
Epoch 1824 Error= 113425 0 (784042,471503) 
.................................
Epoch 1825 Error= 113497 0 (799446,469463) 
.................................
Epoch 1826 Error= 113483 0 (791321,475600) 
.................................
Epoch 1827 Error= 113526 0 (812688,479084) 
.................................
Epoch 1828 Error= 113414 0 (799790,483013) 
.................................
Epoch 1829 Error= 113417 0 (787007,479895) 
.................................
Epoch 1830 Error= 113435 0 (837067,478812) 
 counting_train_errors.................................

train1_NErrors= 34725/1.54599e+06 2.24614
Class01= 1881/1.50916e+06	0.124639
Class11= 32844/36827	89.1846

 counting_test_errors.........

test1_NErrors= 8512/377008 2.25778
Class01= 544/368145	0.147768
Class11= 7968/8863	89.9018

.................................
Epoch 1831 Error= 113418 0 (804733,480117) 
.................................
Epoch 1832 Error= 113500 0 (800138,482635) 
.................................
Epoch 1833 Error= 113349 0 (797793,489702) 
.................................
Epoch 1834 Error= 113350 0 (779570,487573) 
.................................
Epoch 1835 Error= 113375 0 (805615,486468) 
.................................
Epoch 1836 Error= 113416 0 (788357,490696) 
.................................
Epoch 1837 Error= 113345 0 (796284,489460) 
.................................
Epoch 1838 Error= 113394 0 (801652,491549) 
.................................
Epoch 1839 Error= 113420 0 (792694,498763) 
.................................
Epoch 1840 Error= 113365 0 (780060,488960) 
 counting_train_errors.................................

train1_NErrors= 34869/1.54599e+06 2.25545
Class01= 1755/1.50916e+06	0.11629
Class11= 33114/36827	89.9177

 counting_test_errors.........

test1_NErrors= 8501/377008 2.25486
Class01= 498/368145	0.135273
Class11= 8003/8863	90.2967

.................................
Epoch 1841 Error= 113314 0 (781077,498061) 
.................................
Epoch 1842 Error= 113388 0 (782460,505370) 
.................................
Epoch 1843 Error= 113346 0 (792109,498604) 
.................................
Epoch 1844 Error= 113304 0 (823911,501731) 
.................................
Epoch 1845 Error= 113222 0 (815613,502866) 
.................................
Epoch 1846 Error= 113259 0 (796829,503408) 
.................................
Epoch 1847 Error= 113315 0 (810810,505077) 
.................................
Epoch 1848 Error= 113265 0 (799954,503895) 
.................................
Epoch 1849 Error= 113315 0 (770780,509653) 
.................................
Epoch 1850 Error= 113285 0 (793007,511889) 
 counting_train_errors.................................

train1_NErrors= 34670/1.54599e+06 2.24258
Class01= 2387/1.50916e+06	0.158167
Class11= 32283/36827	87.6612

 counting_test_errors.........

test1_NErrors= 8508/377008 2.25672
Class01= 677/368145	0.183895
Class11= 7831/8863	88.3561

.................................
Epoch 1851 Error= 113295 0 (784921,511579) 
.................................
Epoch 1852 Error= 113338 0 (841867,513311) 
.................................
Epoch 1853 Error= 113329 0 (844787,509491) 
.................................
Epoch 1854 Error= 113286 0 (804200,513263) 
.................................
Epoch 1855 Error= 113273 0 (772434,512345) 
.................................
Epoch 1856 Error= 113315 0 (808555,518809) 
.................................
Epoch 1857 Error= 113304 0 (794110,516974) 
.................................
Epoch 1858 Error= 113291 0 (790458,517862) 
.................................
Epoch 1859 Error= 113219 0 (788411,518406) 
.................................
Epoch 1860 Error= 113219 0 (791295,520761) 
 counting_train_errors.................................

train1_NErrors= 34627/1.54599e+06 2.2398
Class01= 2645/1.50916e+06	0.175263
Class11= 31982/36827	86.8439

 counting_test_errors.........

test1_NErrors= 8537/377008 2.26441
Class01= 766/368145	0.20807
Class11= 7771/8863	87.6791

.................................
Epoch 1861 Error= 113168 0 (773912,517553) 
.................................
Epoch 1862 Error= 113162 0 (806752,522671) 
.................................
Epoch 1863 Error= 113160 0 (776235,522816) 
.................................
Epoch 1864 Error= 113219 0 (798780,524715) 
.................................
Epoch 1865 Error= 113201 0 (792544,520012) 
.................................
Epoch 1866 Error= 113223 0 (766229,527248) 
.................................
Epoch 1867 Error= 113045 0 (790843,527144) 
.................................
Epoch 1868 Error= 113155 0 (792120,526451) 
.................................
Epoch 1869 Error= 113202 0 (902050,531526) 
.................................
Epoch 1870 Error= 113226 0 (770705,530782) 
 counting_train_errors.................................

train1_NErrors= 34609/1.54599e+06 2.23863
Class01= 3258/1.50916e+06	0.215882
Class11= 31351/36827	85.1305

 counting_test_errors.........

test1_NErrors= 8554/377008 2.26892
Class01= 921/368145	0.250173
Class11= 7633/8863	86.1221

.................................
Epoch 1871 Error= 113209 0 (780984,531630) 
.................................
Epoch 1872 Error= 113090 0 (801433,531069) 
.................................
Epoch 1873 Error= 113098 0 (792964,538411) 
.................................
Epoch 1874 Error= 113114 0 (772991,534812) 
.................................
Epoch 1875 Error= 113110 0 (799813,530381) 
.................................
Epoch 1876 Error= 113115 0 (802785,538801) 
.................................
Epoch 1877 Error= 113063 0 (773919,539894) 
.................................
Epoch 1878 Error= 113127 0 (791921,551473) 
.................................
Epoch 1879 Error= 113073 0 (802250,536840) 
.................................
Epoch 1880 Error= 112986 0 (780034,546569) 
 counting_train_errors.................................

train1_NErrors= 34684/1.54599e+06 2.24348
Class01= 2828/1.50916e+06	0.187389
Class11= 31856/36827	86.5018

 counting_test_errors.........

test1_NErrors= 8549/377008 2.26759
Class01= 797/368145	0.216491
Class11= 7752/8863	87.4647

.................................
Epoch 1881 Error= 112970 0 (772921,542339) 
.................................
Epoch 1882 Error= 112951 0 (773194,541063) 
.................................
Epoch 1883 Error= 113168 0 (783868,545013) 
.................................
Epoch 1884 Error= 113140 0 (779681,548831) 
.................................
Epoch 1885 Error= 113106 0 (781977,546495) 
.................................
Epoch 1886 Error= 113046 0 (778071,549963) 
.................................
Epoch 1887 Error= 113089 0 (811130,547210) 
.................................
Epoch 1888 Error= 113111 0 (846341,548527) 
.................................
Epoch 1889 Error= 113029 0 (784900,547394) 
.................................
Epoch 1890 Error= 113096 0 (784671,545907) 
 counting_train_errors.................................

train1_NErrors= 34760/1.54599e+06 2.2484
Class01= 1669/1.50916e+06	0.110591
Class11= 33091/36827	89.8553

 counting_test_errors.........

test1_NErrors= 8544/377008 2.26626
Class01= 499/368145	0.135544
Class11= 8045/8863	90.7706

.................................
Epoch 1891 Error= 112965 0 (793256,558070) 
.................................
Epoch 1892 Error= 113151 0 (801581,552592) 
.................................
Epoch 1893 Error= 112978 0 (761576,547505) 
.................................
Epoch 1894 Error= 113022 0 (771428,549493) 
.................................
Epoch 1895 Error= 112995 0 (789793,552832) 
.................................
Epoch 1896 Error= 113011 0 (781480,555351) 
.................................
Epoch 1897 Error= 112989 0 (774252,556273) 
.................................
Epoch 1898 Error= 113074 0 (784480,555823) 
.................................
Epoch 1899 Error= 112883 0 (779716,552168) 
.................................
Epoch 1900 Error= 112921 0 (811443,561215) 
 counting_train_errors.................................

train1_NErrors= 34513/1.54599e+06 2.23242
Class01= 2547/1.50916e+06	0.168769
Class11= 31966/36827	86.8004

 counting_test_errors.........

test1_NErrors= 8548/377008 2.26733
Class01= 754/368145	0.204811
Class11= 7794/8863	87.9386

.................................
Epoch 1901 Error= 112918 0 (795423,560772) 
.................................
Epoch 1902 Error= 112989 0 (784251,562362) 
.................................
Epoch 1903 Error= 112965 0 (782945,561968) 
.................................
Epoch 1904 Error= 112924 0 (783350,562292) 
.................................
Epoch 1905 Error= 113009 0 (777428,566531) 
.................................
Epoch 1906 Error= 112923 0 (786989,558155) 
.................................
Epoch 1907 Error= 112880 0 (801780,568929) 
.................................
Epoch 1908 Error= 112834 0 (767934,566098) 
.................................
Epoch 1909 Error= 112870 0 (781636,575609) 
.................................
Epoch 1910 Error= 112861 0 (795362,567996) 
 counting_train_errors.................................

train1_NErrors= 34546/1.54599e+06 2.23456
Class01= 3236/1.50916e+06	0.214424
Class11= 31310/36827	85.0191

 counting_test_errors.........

test1_NErrors= 8578/377008 2.27528
Class01= 923/368145	0.250716
Class11= 7655/8863	86.3703

.................................
Epoch 1911 Error= 112902 0 (787390,571571) 
.................................
Epoch 1912 Error= 113069 0 (838725,568318) 
.................................
Epoch 1913 Error= 112856 0 (808311,574273) 
.................................
Epoch 1914 Error= 112959 0 (821186,578066) 
.................................
Epoch 1915 Error= 112932 0 (781270,578588) 
.................................
Epoch 1916 Error= 113027 0 (771938,571902) 
.................................
Epoch 1917 Error= 112858 0 (779745,581843) 
.................................
Epoch 1918 Error= 112884 0 (794996,574797) 
.................................
Epoch 1919 Error= 112826 0 (790813,577791) 
.................................
Epoch 1920 Error= 112849 0 (786077,581540) 
 counting_train_errors.................................

train1_NErrors= 34505/1.54599e+06 2.23191
Class01= 3286/1.50916e+06	0.217737
Class11= 31219/36827	84.772

 counting_test_errors.........

test1_NErrors= 8604/377008 2.28218
Class01= 957/368145	0.259952
Class11= 7647/8863	86.28

.................................
Epoch 1921 Error= 112868 0 (773084,575483) 
.................................
Epoch 1922 Error= 112761 0 (770609,585869) 
.................................
Epoch 1923 Error= 112730 0 (796521,583167) 
.................................
Epoch 1924 Error= 112789 0 (787951,584625) 
.................................
Epoch 1925 Error= 112804 0 (792460,579650) 
.................................
Epoch 1926 Error= 112784 0 (791284,586632) 
.................................
Epoch 1927 Error= 112801 0 (776844,587465) 
.................................
Epoch 1928 Error= 112839 0 (768242,592623) 
.................................
Epoch 1929 Error= 112744 0 (764096,592732) 
.................................
Epoch 1930 Error= 112857 0 (782338,586350) 
 counting_train_errors.................................

train1_NErrors= 34660/1.54599e+06 2.24193
Class01= 1783/1.50916e+06	0.118145
Class11= 32877/36827	89.2742

 counting_test_errors.........

test1_NErrors= 8543/377008 2.266
Class01= 522/368145	0.141792
Class11= 8021/8863	90.4998

.................................
Epoch 1931 Error= 112801 0 (794804,592460) 
.................................
Epoch 1932 Error= 112787 0 (759688,585235) 
.................................
Epoch 1933 Error= 112758 0 (792926,594967) 
.................................
Epoch 1934 Error= 112803 0 (785461,598172) 
.................................
Epoch 1935 Error= 112778 0 (778782,589128) 
.................................
Epoch 1936 Error= 112787 0 (782390,592704) 
.................................
Epoch 1937 Error= 112804 0 (764242,601567) 
.................................
Epoch 1938 Error= 112686 0 (766588,592523) 
.................................
Epoch 1939 Error= 112724 0 (776596,594623) 
.................................
Epoch 1940 Error= 112822 0 (790844,602505) 
 counting_train_errors.................................

train1_NErrors= 34818/1.54599e+06 2.25215
Class01= 4916/1.50916e+06	0.325744
Class11= 29902/36827	81.1959

 counting_test_errors.........

test1_NErrors= 8711/377008 2.31056
Class01= 1389/368145	0.377297
Class11= 7322/8863	82.6131

.................................
Epoch 1941 Error= 112749 0 (816633,596320) 
.................................
Epoch 1942 Error= 112767 0 (765787,597881) 
.................................
Epoch 1943 Error= 112784 0 (808882,604900) 
.................................
Epoch 1944 Error= 112801 0 (784415,599277) 
.................................
Epoch 1945 Error= 112766 0 (784688,592229) 
.................................
Epoch 1946 Error= 112781 0 (759765,601282) 
.................................
Epoch 1947 Error= 112539 0 (780745,598369) 
.................................
Epoch 1948 Error= 112669 0 (771309,602476) 
.................................
Epoch 1949 Error= 112659 0 (791914,610745) 
.................................
Epoch 1950 Error= 112734 0 (792508,611837) 
 counting_train_errors.................................

train1_NErrors= 34561/1.54599e+06 2.23553
Class01= 3281/1.50916e+06	0.217406
Class11= 31280/36827	84.9377

 counting_test_errors.........

test1_NErrors= 8590/377008 2.27847
Class01= 941/368145	0.255606
Class11= 7649/8863	86.3026

.................................
Epoch 1951 Error= 112634 0 (786541,608979) 
.................................
Epoch 1952 Error= 112700 0 (783127,616387) 
.................................
Epoch 1953 Error= 112630 0 (775170,597866) 
.................................
Epoch 1954 Error= 112631 0 (771767,605996) 
.................................
Epoch 1955 Error= 112680 0 (768362,611644) 
.................................
Epoch 1956 Error= 112587 0 (784909,622268) 
.................................
Epoch 1957 Error= 112555 0 (759565,613007) 
.................................
Epoch 1958 Error= 112665 0 (762005,611110) 
.................................
Epoch 1959 Error= 112603 0 (773810,621854) 
.................................
Epoch 1960 Error= 112642 0 (781404,609362) 
 counting_train_errors.................................

train1_NErrors= 34467/1.54599e+06 2.22945
Class01= 2322/1.50916e+06	0.15386
Class11= 32145/36827	87.2865

 counting_test_errors.........

test1_NErrors= 8569/377008 2.2729
Class01= 704/368145	0.191229
Class11= 7865/8863	88.7397

.................................
Epoch 1961 Error= 112664 0 (788206,606931) 
.................................
Epoch 1962 Error= 112572 0 (767798,612953) 
.................................
Epoch 1963 Error= 112607 0 (774953,624354) 
.................................
Epoch 1964 Error= 112607 0 (787426,617646) 
.................................
Epoch 1965 Error= 112533 0 (773691,614468) 
.................................
Epoch 1966 Error= 112633 0 (772118,631422) 
.................................
Epoch 1967 Error= 112626 0 (779262,613711) 
.................................
Epoch 1968 Error= 112587 0 (781523,617605) 
.................................
Epoch 1969 Error= 112638 0 (830943,625295) 
.................................
Epoch 1970 Error= 112614 0 (776575,620281) 
 counting_train_errors.................................

train1_NErrors= 34404/1.54599e+06 2.22537
Class01= 2743/1.50916e+06	0.181757
Class11= 31661/36827	85.9722

 counting_test_errors.........

test1_NErrors= 8587/377008 2.27767
Class01= 828/368145	0.224911
Class11= 7759/8863	87.5437

.................................
Epoch 1971 Error= 112608 0 (773391,615153) 
.................................
Epoch 1972 Error= 112618 0 (779748,631268) 
.................................
Epoch 1973 Error= 112554 0 (767957,628967) 
.................................
Epoch 1974 Error= 112561 0 (778440,633070) 
.................................
Epoch 1975 Error= 112636 0 (788220,628421) 
.................................
Epoch 1976 Error= 112538 0 (808748,627997) 
.................................
Epoch 1977 Error= 112614 0 (778448,632636) 
.................................
Epoch 1978 Error= 112556 0 (773106,619731) 
.................................
Epoch 1979 Error= 112714 0 (790357,636779) 
.................................
Epoch 1980 Error= 112577 0 (777366,628696) 
 counting_train_errors.................................

train1_NErrors= 34416/1.54599e+06 2.22615
Class01= 2542/1.50916e+06	0.168438
Class11= 31874/36827	86.5506

 counting_test_errors.........

test1_NErrors= 8518/377008 2.25937
Class01= 731/368145	0.198563
Class11= 7787/8863	87.8596

.................................
Epoch 1981 Error= 112521 0 (789561,629976) 
.................................
Epoch 1982 Error= 112410 0 (773657,641752) 
.................................
Epoch 1983 Error= 112536 0 (766391,631038) 
.................................
Epoch 1984 Error= 112657 0 (790223,634918) 
.................................
Epoch 1985 Error= 112545 0 (787198,639782) 
.................................
Epoch 1986 Error= 112431 0 (750014,634322) 
.................................
Epoch 1987 Error= 112564 0 (762886,637974) 
.................................
Epoch 1988 Error= 112505 0 (767589,631547) 
.................................
Epoch 1989 Error= 112537 0 (772870,633769) 
.................................
Epoch 1990 Error= 112484 0 (770535,645199) 
 counting_train_errors.................................

train1_NErrors= 34617/1.54599e+06 2.23915
Class01= 3552/1.50916e+06	0.235363
Class11= 31065/36827	84.3539

 counting_test_errors.........

test1_NErrors= 8607/377008 2.28298
Class01= 1024/368145	0.278151
Class11= 7583/8863	85.5579

.................................
Epoch 1991 Error= 112495 0 (776517,636342) 
.................................
Epoch 1992 Error= 112350 0 (770445,636472) 
.................................
Epoch 1993 Error= 112477 0 (767590,646242) 
.................................
Epoch 1994 Error= 112464 0 (788196,644738) 
.................................
Epoch 1995 Error= 112444 0 (776230,635725) 
.................................
Epoch 1996 Error= 112461 0 (769152,642003) 
.................................
Epoch 1997 Error= 112458 0 (778420,642817) 
.................................
Epoch 1998 Error= 112494 0 (791008,646195) 
.................................
Epoch 1999 Error= 112443 0 (770608,638444) 
.................................
Epoch 2000 Error= 112478 0 (760258,646283) 
 counting_train_errors.................................

train1_NErrors= 34442/1.54599e+06 2.22783
Class01= 2770/1.50916e+06	0.183546
Class11= 31672/36827	86.0021

 counting_test_errors.........

test1_NErrors= 8541/377008 2.26547
Class01= 801/368145	0.217577
Class11= 7740/8863	87.3293
