# Supplementary material for: Prediction of polyproline II secondary structure propensity in proteins
Source: R Soc Open Sci. 2020 Jan 15;7(1):191239. doi: 10.1098/rsos.191239 (PMC7029904; doi:10.1098/rsos.191239)
Supplement: Supplementary Code [file rsos191239supp2.zip › models/PPIIH_None_aln=True_oneHot=True_iupred=True_espritz=True_paleale=False_charge=True_removeNegativeOnlyChains_strictPPIIDefinition/fold2/final_trained-2000.model]

45 2 10 0
10 10 10 3 3 10 7 1 0 1 1
0.8 
45 2 10 0 1
10 10 10 3 3 1 0 0
2 10 1 140 1 1 1
2
0
10
1 1 1 1 1 1 1 1 1 1 
0.46147 -0.593393 -0.411292 -0.757182 -1.03883 -0.931442 0.575239 -0.467243 -0.929691 -0.582077 1.53247
-0.518224 0.580864 0.724464 0.581759 1.40798 0.895001 -0.774818 0.772978 1.08925 0.878647 -1.93499
10
1
140
45 1 1 1 1 1 1 1 1 1 1 1 1 1 1 1 1 1 1 1 1 1 1 1 1 1 1 1 1 1 1 1 1 1 1 1 1 1 1 1 1 1 1 1 1 1 1 1 1 1 1 1 1 1 1 1 1 1 1 1 1 1 1 1 1 1 1 1 1 1 1 1 1 1 1 1 1 1 1 1 1 1 1 1 1 1 1 1 1 1 1 1 1 1 1 1 1 1 1 1 1 1 1 1 1 1 1 1 1 1 1 1 1 1 1 1 1 1 1 1 1 1 1 1 1 1 1 1 1 1 1 1 1 1 1 1 1 1 1 1 1 
0.410018 0.147686 0.260212 0.204435 0.387443 0.553908 0.0204519 -0.0494947 0.0774017 -0.205692 -0.262068 -0.0271498 -0.02055 0.115729 -0.163169 -0.343436 0.224254 0.0680761 -0.0251453 -0.301074 -0.0146704 -0.00174311 -0.0106838 0.0342077 0.145526 0.181371 -0.173392 0.142169 -0.233403 -0.373427 -0.111607 0.000352113 0.226056 0.368877 0.0787028 0.243593 0.11609 0.0620601 0.204415 0.102962 0.0108351 0.0386861 0.00465162 0.0611162 -0.0485377 0.0443866 -0.186777 0.0328173 0.0564622 0.0477649 0.194809 -0.0381047 0.0991429 -0.0907424 -0.243614 -0.151665 -0.216429 0.00212534 -0.162618 0.13474 -0.127438 0.236019 -0.0760679 0.0857396 0.0628704 0.138391 0.267655 0.0690753 0.317282 0.0108952 0.0408744 -0.111526 0.272547 0.461009 -0.127839 -0.0522401 0.1255 0.157884 -0.201174 0.156294 0.0558517 0.37126 0.0962492 0.0812289 -0.00814843 -0.157016 0.0904036 0.0477386 -0.0570938 0.201316 0.0160958 0.0185667 -0.190546 0.168421 0.432958 -0.294117 0.0992569 0.283048 -0.431486 -0.279285 -0.562498 0.604024 -0.381705 -0.216682 0.705527 -0.255223 0.0864374 0.288244 0.684101 -0.143483 -0.217909 0.401467 -0.16337 0.538506 0.240383 -0.125057 0.167573 0.494898 0.238547 0.030232 0.263073 0.305153 -0.375511 -0.0402524 0.0757465 0.0453468 0.32899 -0.213255 0.262438 0.0775944 0.217656 0.165551 0.177452 -0.201405 0.377193 -0.123001 0.121381 -0.175658 0.221952 -0.294929 -0.280847 -0.122331 0.163125 0.170272 -0.031855 0.139592 -0.0190606 0.279332 -0.221219 0.0759535 -0.237666 0.0195306 0.366712 0.112289 -0.132525 -0.136784 -0.116156 0.222008 -0.490285 -0.265644 0.053324 -0.00724309 0.198315 0.290396 -0.0734908 0.0958972 0.110192 0.245832 0.0533837 0.117614 -0.15742 0.00844193 -0.0533417 0.00463187 0.0836859 -0.367062 0.0248162 -0.492517 0.259259 0.241382 -0.193047 0.319616 0.322599 -0.165906 0.134106 1.06084
-0.294321 -0.308779 -0.128628 -0.304912 -0.256687 0.0663303 0.383607 0.238851 -0.0535846 0.0170777 -0.22431 0.0671658 0.123391 0.00970556 0.2313 0.144088 0.190071 -0.299003 0.0423924 -0.0498024 -0.00842769 -0.00136055 -0.189957 -0.165432 0.228194 -0.0839408 -0.0436538 0.0048703 -0.326935 0.137693 0.11362 -0.100002 -0.160942 0.0656916 -0.171955 0.0375292 -0.0114213 0.193232 0.190848 -0.0087846 -0.10131 -0.0927981 0.0964505 -0.230647 -0.095766 0.203059 0.155266 0.0323777 -0.0928799 -0.0262605 0.15121 -0.225557 -0.125912 0.0606295 -0.127752 -0.0324118 -0.276238 -0.1755 -0.00598868 0.016746 0.0500889 0.103848 0.129257 -0.236135 -0.201457 -0.142299 -0.302002 0.165063 0.175743 0.0254203 0.49767 -0.14221 0.712172 -0.0917267 -0.105272 0.327053 -0.0627267 0.0268428 -0.378249 0.0642535 0.0187677 0.210667 -0.215551 -0.352038 0.110651 0.0867829 -0.253395 0.0788353 0.142836 -0.0555698 0.00205516 -0.303028 0.22185 0.0558738 -0.550661 0.528732 -0.209627 -0.11757 -0.218034 -0.246383 -0.916697 0.361786 0.15927 -0.689364 -0.114727 -0.164461 -0.316724 -0.0789235 0.196207 0.137943 -0.132487 -0.243867 0.2802 0.315685 -0.148313 0.0452582 -0.145904 0.379801 -0.0766673 -0.119934 0.260033 -0.273168 0.0647565 -0.0159627 -0.221731 -0.0956943 0.112668 -0.669595 -0.160601 0.0850061 -0.143224 0.25666 -0.28045 0.169211 -0.0295572 -0.182161 0.0468204 -0.343897 0.0960761 0.123454 0.176072 -0.203713 0.0187704 0.03631 0.239738 0.250035 0.179622 -0.00715397 0.160829 0.024491 -0.0427066 0.366416 -0.45654 0.172629 -0.116081 0.113978 -0.0353891 0.102964 0.245878 -0.341901 0.225857 -0.0660259 -0.108755 0.158245 0.193942 0.290068 -0.136465 0.08626 -0.0172436 0.0818871 0.0127365 -0.0101723 -0.127088 -0.238314 -0.173089 -0.26614 -0.114188 0.207261 0.0970186 0.0158701 -0.0824805 0.0770767 0.14141 -0.476615 -0.0811835 -0.420867
0.300475 0.241144 0.0435527 0.016592 0.140128 -0.201695 0.130048 0.159737 -0.458657 -0.435442 -0.0920854 -0.208447 0.0588306 0.360519 -0.117927 0.0854756 0.0518051 0.174108 -0.375259 -0.383184 -0.0114739 -0.000593117 0.027245 -0.0965989 0.192297 -0.0711701 -0.244319 -0.0981137 0.288942 -0.385852 -0.126012 0.0922255 -0.0120049 -0.213388 -0.0665647 0.118064 0.100082 0.117671 -0.171579 -0.308821 0.251643 0.0753672 -0.207958 0.292398 -0.0124914 -0.0782424 -0.14041 -0.00881143 0.104578 -0.00602712 0.295004 0.266617 0.0231774 -0.0779279 0.0211605 -0.151079 0.0801811 0.189245 -0.0734778 -0.0328488 -0.226578 -0.115784 -0.141651 0.197113 0.19932 0.240704 -0.149011 -0.152626 0.101483 -0.0375392 0.323835 0.25833 -0.131324 -0.187343 0.23154 0.0350154 -0.053758 0.22631 -0.23063 0.0141196 0.0143701 -0.0217022 -0.301522 -0.0978136 -0.213637 0.408944 -0.18612 0.149629 0.636378 0.246932 -0.166431 0.402388 -0.0654132 0.401811 -0.0441496 0.219877 -0.139725 -0.014974 -0.2473 -0.244209 -0.321072 0.126844 -0.307197 -0.302021 0.411035 0.309728 0.250825 0.289291 0.197166 0.19482 -0.0450443 0.219214 -0.0622676 -0.0671516 -0.313834 0.145106 0.0582035 0.259498 0.427235 0.0690609 0.176986 0.024862 -0.316866 -0.199672 0.16331 0.0268667 0.0292324 0.147056 0.121983 -0.0076722 0.27997 -0.120828 0.235789 -0.0920419 0.508874 0.0176984 0.0679439 0.319261 0.238585 -0.152086 0.156646 -0.033129 -0.405268 0.148995 -0.24967 -0.200538 -0.0311554 0.460823 -0.0561086 0.154229 0.0524623 -0.00732554 0.391619 -0.301709 -0.0635809 0.0269518 0.30566 -0.188558 0.335171 0.261809 -0.0631245 0.235962 -0.0409906 0.0366233 -0.198247 -0.011312 0.343276 0.0644987 -0.208735 -0.141703 -0.0630085 0.207011 -0.00592199 -0.00511699 -0.00552389 -0.0853545 -0.0472917 0.0429432 -0.0116063 -0.0151157 -0.280297 0.0155363 -0.312972 0.0620691 -0.178723 -0.516661
0.0516931 -0.201508 0.540821 -0.0495437 0.341698 0.210622 0.173138 0.165424 -0.315508 -0.295355 -0.271531 -0.0652014 -0.190236 -0.146058 0.0257037 0.222018 -0.16271 -0.0770095 0.0370977 -0.120608 -0.0440979 -0.00291899 0.0517677 -0.1188 -0.354491 -0.069838 0.0404652 0.253606 0.0279211 -0.00536372 0.136999 -0.169708 0.0529511 0.14192 0.329092 -0.0174731 0.0951206 -0.16129 -0.1069 -0.235615 -0.138573 0.0314183 0.0718824 -0.279883 0.157096 -0.147205 -0.132732 -0.212087 -0.148871 0.0242397 -0.319805 0.123244 -0.0173351 -0.0179781 0.0982589 -0.216138 -0.113288 -0.14606 0.0894833 0.261159 0.310126 -0.0600497 0.180231 0.57015 -0.306017 -0.0113685 -0.0249087 0.185433 -0.0259779 -0.0820939 0.951875 0.220969 -0.280449 -0.136193 0.014557 -0.0542657 0.0378512 -0.0426637 0.0293322 -0.12124 0.306698 -0.0941164 -0.330603 -0.271535 0.0650095 -0.0209426 -0.252164 -0.0744739 -0.299677 -0.228564 0.109462 0.396409 -0.266369 -0.443612 -0.0659367 -0.0977521 -0.28191 0.133667 0.408655 -0.181189 -0.0627362 0.420664 0.251784 -0.159161 -0.201224 0.171767 0.064987 0.106919 0.0891167 0.335803 0.129795 -0.0279503 0.153288 0.281275 -0.0852631 0.17487 0.0338976 -0.229263 -0.249459 -0.000296494 0.0741046 -0.0242662 0.305045 0.157521 0.0599373 0.0861901 0.138036 0.340831 0.222845 -0.137965 0.0884829 -0.368081 -0.0299797 0.15223 0.274702 -0.0167544 -0.231334 0.309529 0.0186534 0.109308 -0.105082 -0.149861 -0.560247 0.0226681 -0.157872 0.0773538 -0.119886 0.29622 -0.206486 -0.118105 0.470698 0.0585688 -0.0271086 0.0490499 0.161754 0.0943481 0.322692 -0.0807201 -0.0702813 -0.0484992 0.509444 -0.23277 -0.128201 -0.126521 0.297025 -0.0346994 0.570466 -0.190799 0.321328 0.103076 -0.212585 0.287262 -0.245055 -0.272574 0.194987 -0.190653 -0.0612976 0.281201 0.190416 0.0442407 -0.140063 0.0842353 0.28014 0.309289 0.0315134 -0.186945
0.178147 -0.0245772 -0.062523 -0.151478 0.0738772 0.0526974 -0.0464249 0.00246447 0.0778125 -0.0902183 -0.00883497 0.170651 -0.337437 0.0441927 -0.13259 -0.208404 -0.146174 -0.441777 0.000323666 -0.246593 -0.0179355 -0.000158581 0.031135 -0.0691272 -0.351184 -0.0539785 -0.0287259 -0.188298 -0.0524808 -0.0348886 -0.0999593 0.022455 0.0551792 -0.105614 -0.0296229 -0.054977 -0.122368 0.0451729 -0.0927327 -0.144658 0.0143709 -0.0729431 -0.0267973 -0.0654372 0.0310134 -0.182216 -0.167055 0.0628716 0.00944744 0.0376025 0.164783 -0.0236012 0.0491039 0.0220029 0.153671 0.219246 -0.0837952 0.208301 0.0201172 0.0639515 0.231406 0.0887241 -0.235493 -0.200447 0.276022 0.670812 -0.0171615 -0.0329959 0.155942 0.0627967 -0.279315 0.174355 -0.235465 0.0937082 -0.157527 0.065475 -0.0728162 -0.122541 0.345869 -0.051362 -0.227842 0.292569 0.117906 0.184607 -0.528644 -0.0975709 0.186541 0.0140445 -0.271432 0.141824 0.421 -0.16884 -0.0257688 -0.0807346 0.0795562 -0.0895735 0.161261 -0.125681 -0.190707 -0.073676 0.0568933 -0.281154 0.185791 0.018438 0.118802 -0.3152 0.156739 -0.0890086 0.081491 -0.111476 -0.167185 0.197657 -0.0477123 0.0272205 0.0794896 -0.170235 0.0506063 -0.246755 -0.00479643 0.0772507 0.188803 0.1749 -0.104604 0.0566514 0.0105105 -0.0410631 0.145204 -0.0952259 0.364194 0.180576 -0.060344 0.0175895 0.0811447 -0.153397 0.00884881 0.0873516 0.0465021 0.30016 0.248733 0.122084 -0.257017 0.0530004 0.311682 -0.22875 -0.214405 0.292374 0.205242 0.189668 -0.306042 -0.0954706 -0.000100088 -0.10175 -0.203184 -0.0760049 0.09536 -0.0851813 0.295403 0.32992 -0.223049 -0.072621 -0.0464072 0.0560623 -0.269998 -0.0295675 0.21724 -0.0738079 -0.212664 0.0452224 0.0674902 0.0115649 -0.202303 -0.22354 0.214818 0.248421 -0.0825261 0.0227261 0.0364248 -0.591393 -0.151744 0.111177 0.0644141 -0.0673384 0.0705619 0.093308 -0.00499702 -1.3292
-0.364478 -0.138059 -0.476848 -0.34006 -0.258882 0.328853 0.443035 -0.279722 -0.0876722 0.133789 -0.0693145 -0.0916729 0.110453 0.203095 -0.372857 0.102796 0.251189 -0.0313969 0.2946 -0.014986 -0.00147797 -0.00141806 -0.0342943 -0.201977 -0.165556 0.181138 -0.0094643 0.246174 -0.330189 -0.0208039 0.0543455 0.0705732 0.0520294 -0.165696 -0.222479 -0.00369 -0.0296142 -0.152988 -0.0892892 -0.0430683 -0.0776577 0.179509 0.680994 -0.247143 -0.073666 0.038935 -0.226288 -0.0329175 -0.00398794 0.106437 0.22945 -0.0354437 0.18612 -0.157048 0.292595 0.00100971 -0.255414 -0.123967 0.060658 0.181339 -0.05347 0.0512821 0.290864 0.185321 -0.0507125 0.184133 -0.126814 -0.178816 0.151794 0.2274 0.383788 0.218008 0.203053 0.313254 0.18544 0.0733122 -0.117217 -0.220299 0.178787 -0.10525 0.0638076 -0.199095 0.0254114 0.161029 -0.0924052 0.243541 -0.102539 -0.0908756 -0.02663 -0.0558991 0.361165 -0.296528 -0.31299 -0.210124 -0.523877 -0.00125167 -0.416405 -0.102968 -0.0513351 -0.127797 0.064454 0.0361622 0.0238214 -0.197118 -0.551264 0.119428 -0.167513 -0.0731284 0.206286 -0.0325367 -0.232417 0.152998 0.0983225 -0.00634738 -0.44082 0.0324713 -0.110907 -0.304605 0.158235 -0.0741043 0.165198 0.141481 -0.226213 0.329681 -0.0327869 0.0500261 -0.0381029 0.280214 0.0131032 -0.0361072 0.17354 0.20385 0.0338466 0.00799723 -0.0811035 -0.13031 0.0703359 -0.541183 0.354258 0.297043 0.152004 0.250942 -0.114368 0.0982728 -0.0816417 -0.0560886 -0.0708969 0.157641 -0.0244838 0.0960518 -0.112687 -0.0782841 0.195364 -0.186806 -0.377522 -0.051096 -0.0758478 -0.0317585 -0.133855 -0.0440143 0.400271 -0.0892488 -0.202246 0.283851 0.0467612 0.0842885 0.196648 -0.163519 0.0646 0.165987 0.210836 -0.104146 -0.286183 -0.125594 0.0320247 0.0788044 -0.00897129 0.0905802 -0.320185 -0.0227083 0.0213899 0.10893 -0.063265 -0.641963 -0.310179 -0.647657
-0.362777 -0.0741307 -0.392363 0.0635961 -0.00476756 0.333784 0.0848099 0.124709 0.181899 0.0446554 -0.0712606 0.128649 0.11786 0.467393 -0.0880566 -0.160348 0.173669 -0.257449 0.0357791 0.124142 0.0391127 0.00289664 -0.0770481 0.0577319 0.0323509 -0.0151539 0.0578046 0.0416864 0.014382 0.0423594 -0.0165685 -0.202789 -0.196086 0.133591 0.365614 -0.0101456 -0.0301205 0.346863 0.0664221 0.026071 -0.0225362 -0.0605713 -0.0513548 -0.240167 0.0482592 0.102739 -0.166315 -0.0634582 0.0184414 0.10972 0.296345 -0.000780263 -0.112898 -0.0434473 -0.0629156 0.412886 -0.130549 -0.0560707 0.2266 -0.0344973 -0.011465 -0.0556643 0.0242433 -0.0187099 -0.640136 0.0232171 -0.269927 -0.00655456 0.154554 0.0546104 0.0202443 0.255581 0.278183 0.104988 -0.326225 -0.26005 0.20342 -0.0397431 -0.174331 -0.290489 -0.358125 0.0293576 -0.360357 -0.181392 0.0319453 -0.126946 0.189734 -0.225093 -0.00877932 -0.155644 0.538376 -0.0562777 0.541197 0.0309389 -0.369426 -0.529885 -0.0286364 -0.421341 -0.314881 -0.118529 -0.0115655 -0.171575 0.0619878 -0.170357 0.319138 -0.0309171 0.104603 0.102719 0.0404388 -0.0395979 -0.365417 0.154731 0.210065 -0.0683849 -0.00253269 0.175108 -0.0327581 -0.127319 0.189472 -0.120103 -0.173112 -0.0704114 -0.156634 0.138313 -0.17134 -0.0650425 -0.012783 0.0926267 -0.00674975 0.13023 -0.0599105 0.0573016 0.35341 0.0720921 0.302529 0.0458792 0.114837 -0.229883 -0.00472756 0.0711376 0.0627555 -0.206955 -0.226059 -0.203284 -0.118118 0.198634 0.386417 0.471414 -0.482184 -0.123908 0.0522977 0.279569 -0.360162 -0.0553719 0.0798002 -0.0233849 -0.0187159 -0.492375 -0.164683 -0.156427 0.14861 -0.238769 0.157785 0.0173603 0.100178 0.12729 0.186432 -0.397528 -0.315295 0.213196 -0.36852 -0.208277 0.0655096 -0.026747 -0.099138 -0.408545 -0.420063 -0.0542646 0.382497 0.108846 -0.23994 0.0981377 0.228667 -0.103275 -0.0934368 0.514243
0.112822 0.141566 0.145233 0.464391 -0.358397 0.317426 -0.452963 -0.0664467 -0.229279 0.0292238 0.0634113 -0.190665 0.042847 -0.264343 0.169164 -0.113514 0.0977834 -0.371953 -0.173677 -0.156259 -0.00832088 0.000198075 -0.0453269 0.0513778 -0.0532988 -0.115563 -0.189869 0.196726 -0.124647 -0.0296878 0.0659343 0.033581 0.00790517 0.131496 -0.274991 -0.0841675 0.0130635 -0.0828592 -9.2561e-05 -0.200445 -0.182221 0.0134715 -0.0107392 0.00304251 -0.00296534 -0.00159054 -0.0744077 0.198577 0.152903 0.052542 -0.0542933 0.0729696 0.0979228 -0.0359203 0.0913063 0.385102 0.200334 0.0126269 -0.0931665 -0.0135662 0.0973443 0.0627614 -0.228028 -0.165851 -0.0807714 -0.350129 -0.0740378 -0.141505 0.0287101 -0.000418356 -0.248561 0.143837 0.274021 0.328168 -0.245275 -0.389346 0.0674575 0.118995 -0.222498 0.0179536 0.217419 -0.1984 -0.0159592 -0.231115 0.340225 0.489248 -0.142013 0.0725939 -0.336114 0.0614949 -0.254313 -0.173261 0.00907614 -0.242535 0.332754 0.0207315 0.0381013 -0.0477588 0.477975 -0.0760131 0.0196839 0.276399 -0.284827 0.246313 -0.170972 0.169187 -0.0662062 0.273299 -0.0589718 0.0562413 0.232093 0.114789 -0.31907 -0.0744624 -0.117039 -0.171727 -0.0886591 0.153562 0.216286 -0.0169157 -0.174869 0.172009 -0.0527256 -0.0549294 -0.161519 0.0603079 -0.0116397 0.494304 -0.00644899 0.0496326 0.185932 -0.0784492 0.106286 -0.0356531 0.20075 -0.0318032 0.119687 -0.52234 -0.163138 0.109886 0.336807 -0.0399249 -0.196148 -0.219324 -0.471628 -0.176646 0.231204 0.111836 -0.0912738 0.000937355 -0.0819952 0.142719 -0.159555 -0.144431 0.275747 -0.587172 -0.29881 -0.12567 0.1622 0.167984 -0.277957 0.103213 0.412602 0.0926121 -0.43319 0.307935 0.0726306 -0.576925 -0.036441 0.0170247 -0.0158223 -0.103441 0.174763 0.036402 -0.142832 -0.0841491 0.0350465 0.267751 -0.0251207 -0.0896275 -0.122667 0.31261 -0.239203 -0.293681 -0.0434381 -0.805655
0.121638 0.299811 -0.25947 0.332553 -0.193609 0.000947354 0.0257856 -0.233533 0.0958923 -0.142793 0.0975985 0.119729 -0.33222 0.103953 0.115989 0.192891 0.204622 -0.257088 -0.235897 -0.229681 0.00756616 -0.00346761 -0.0938749 0.0346964 0.147923 -0.119206 -0.00782996 0.167115 -0.0464452 -0.0796349 -0.191175 -0.213219 -0.211608 0.130797 0.0360674 -0.102515 -0.111802 0.205937 0.145354 0.120941 0.0171404 -0.160298 0.321941 -0.0391123 -0.0720177 0.0283275 -0.131477 -0.0130469 0.0335515 0.0982009 -0.344841 0.0684963 -0.17887 0.173852 0.201155 0.19547 -0.0617373 0.13131 0.07226 -0.0384926 -0.0241112 -0.0659448 -0.418438 0.00942709 0.0160041 0.00671272 -0.302162 0.0645866 0.232688 -0.0280077 0.0249951 -0.0619563 -0.129827 -0.070532 -0.0777304 -0.0147921 -0.213382 0.222162 0.00857621 0.078741 0.358463 0.246602 -0.0476466 0.202179 0.0842209 0.144948 -0.261859 0.0631753 0.31303 0.118936 0.70713 0.363615 0.0600577 0.228472 0.0250278 0.0717734 -0.248773 0.050729 -0.00276176 -0.0493625 0.443503 0.0915016 -0.221802 0.0258491 0.292248 0.201831 0.0444239 0.0917678 0.226564 -0.276026 0.0252536 0.334369 -0.130635 -0.253664 -0.0510554 -0.110099 0.00624081 -0.139438 0.264743 -0.0427956 0.0215087 0.0399454 -0.361613 -0.18654 -0.0252948 -0.110772 -0.0918615 -0.146551 -0.0070913 -0.101433 0.124918 0.154678 0.0368753 0.032382 -0.0696482 0.00695405 0.108327 0.184805 -0.179175 -0.105717 0.0742019 -0.0504641 0.0449985 0.199407 0.0857314 -0.0476427 0.427444 0.0412812 0.0489391 0.155463 0.0314791 0.186053 0.0540649 -0.0675752 0.0676372 0.0962527 0.407986 0.0122417 -0.0811766 0.0544166 0.0695819 0.0655659 -0.192471 -0.0719632 -0.0521369 -0.0194217 0.181099 0.0524863 -0.0218287 -0.0775732 0.242463 -0.0504895 -0.2457 0.157642 -0.0333877 -0.0489376 0.0435959 -0.0221084 0.0644591 0.026307 0.0290302 0.0484205 -0.265807 0.164024 -0.0386893 -0.175019
-0.445519 0.0375569 -0.447511 -0.153605 0.0654551 -0.123026 -0.325374 -0.22306 0.283286 0.114559 -0.0202713 0.0733811 0.165874 -0.121225 -0.210201 -0.288551 -0.0346694 0.254033 -0.0631165 0.465443 -0.0456681 0.000404273 -0.194575 -0.017044 0.119604 0.0476064 -0.0125758 -0.226541 -0.137613 3.02741e-05 -0.126118 -0.22981 -0.264297 0.110926 0.0442371 -0.0207065 -0.119901 -0.153678 0.0382609 0.224322 -0.0875036 -0.0307749 -0.134208 -0.00117378 -0.0211078 0.108843 -0.152854 -0.0691876 -0.0391957 0.0464731 0.0436351 -0.0295461 -0.0260196 -0.0625402 -0.0438093 0.11891 -0.324834 0.0156556 0.026798 -0.0584376 0.317224 0.0350455 0.0423137 -0.239056 -0.222273 0.0783347 -0.314129 0.293259 -0.00907699 0.150283 -0.184977 -0.0405083 -0.135386 -0.15123 -0.0863961 0.733509 -0.2872 0.359221 0.11683 0.122929 -0.204855 0.452539 -0.380741 -0.119622 0.130191 0.304913 -0.0137135 0.0537629 0.393751 -0.0683944 0.15999 0.399882 0.0271344 0.0997196 -0.367675 -0.203362 0.0194029 0.0619156 -0.257515 0.406237 0.449225 -0.069601 -0.382011 0.171309 0.223897 0.17428 -0.000452776 0.0191222 -0.089179 -0.187167 0.0975804 -0.0493823 0.0185797 -0.211922 0.16427 -0.0547279 -0.00618462 0.151569 0.14052 0.00442793 -0.0684449 0.0522562 -0.0891512 0.0984395 -0.160316 -0.209889 -0.135778 -0.144619 -0.0375852 0.310755 0.168089 0.245932 0.298646 0.220969 -0.246066 -0.0807909 0.253253 -0.269422 0.247615 0.263286 0.0876449 0.00505782 0.195274 -0.138612 -0.00313708 -0.00367507 0.183882 0.0666558 0.333762 0.0467196 -0.164434 0.173056 -0.0299881 -0.119126 -0.343718 0.216339 -0.166813 -0.0494748 -0.206631 -0.144591 0.12412 0.070365 0.352307 -0.199078 -0.183971 0.141092 0.302121 0.480317 -0.369864 0.0505484 0.00643389 0.105621 -0.346645 -0.00234321 0.104714 -0.120798 -0.0868941 -0.0482264 0.384822 0.122005 -0.0677461 0.00123323 0.265822 -0.126674 0.09976 -1.06541
10 10 1 10 2 0 1
10
0
10
1 1 1 1 1 1 1 1 1 1 
-0.220679 2.05138 -3.3092 0.432853 -0.601589 0.574178 -1.8305 -1.21697 -0.502395 0.142287 0.861404
-1.14141 -0.185722 0.927571 0.552963 0.295075 -0.308238 0.238944 -0.247999 1.07716 1.00979 -0.083119
0.145972 1.67083 0.329202 0.064596 -0.31078 0.488303 -0.126862 -0.759135 0.821062 0.886854 -0.0578979
0.250938 -0.318552 0.329747 -0.523128 0.624215 -0.0673031 0.653808 -0.672963 -1.02768 1.31794 0.723293
0.0903737 -0.934465 -0.0220814 -0.632504 -1.02885 -1.03643 -0.61627 -0.517109 -0.0700093 0.805536 0.826886
0.0686086 0.0613189 -0.011236 0.391367 1.06047 0.610542 0.108102 0.121259 0.0221294 0.369936 1.29374
-0.537067 -0.821468 0.364174 -0.364857 1.07519 0.995102 -0.472939 -0.501749 0.759367 -0.0215852 0.0738221
-1.57096 0.542301 1.08351 0.413438 0.0049612 0.552516 0.465084 -0.154799 -0.397842 1.06857 1.10734
-0.824626 0.188358 -0.0782317 0.67717 -0.179918 3.01441 -0.227284 0.788852 -0.000514445 -0.271172 0.474014
-0.479192 0.0270865 -0.333052 -0.194201 0.395633 -0.464444 0.152811 -0.116408 -0.366764 -0.136128 -0.638355
10
1
10
45 1 1 1 1 1 1 1 1 1 1 
0.329898 -0.0977594 0.0341199 -0.197046 0.365307 0.472957 0.0653033 -0.659631 0.327984 0.0113385 -0.130494 0.203085 -0.578041 -1.08007 -0.282858 0.902263 -0.577256 -0.12326 -0.330236 0.0938418 0.101679 0.0407281 -0.123932 -0.103669 -0.297665 -0.205247 -0.0999151 0.448764 -0.00734442 -0.0661342 -0.032288 0.0552154 0.00905765 0.104089 -0.34626 0.015934 0.0152532 -0.00254917 0.0326942 -0.188333 -0.128836 -0.0243978 0.149159 0.0042788 -0.0879825 -0.1472 0.285621 0.056655 0.303966 0.235941 1.09071 -0.213092 0.181929 0.0605473 -0.569349 -1.06863
-0.183408 -0.645152 0.291024 -0.877892 -0.941792 -0.323313 -0.137141 -0.266068 0.0356521 -0.103624 0.0941659 -0.243568 0.277024 0.164095 4.64672 0.156539 -0.616659 0.0267491 -0.374367 -0.317752 -0.00152205 -0.0196734 0.238554 0.032295 0.0137181 0.18526 0.268675 -0.12352 0.0349385 0.151332 0.128218 0.0998472 0.281169 -0.00378206 0.0850872 -0.00968902 -0.0373693 0.390545 -0.191402 -0.475445 -0.234096 0.112061 0.0835522 -0.0140004 0.0392979 -0.327329 0.347254 -0.0886839 0.161507 -0.317597 -0.0379258 0.0697086 0.139379 0.00589931 -0.155222 0.544938
0.580032 0.0695869 0.58147 0.434398 0.326241 0.387741 0.694077 0.00745853 0.338595 1.06173 0.449782 0.333794 0.360584 1.18984 -10.3159 1.06172 0.49114 0.13627 0.345701 0.775122 -0.0646702 -0.0129366 0.104735 -0.0259862 -0.150234 0.0840242 0.187952 -0.0513572 -0.0753534 -0.061442 0.00331961 -0.143009 -0.0689208 -0.206465 -0.157094 0.00487314 -0.0719268 0.183353 -0.150455 -0.379704 -0.064098 0.0256663 0.0707194 -0.21954 -0.0132356 -0.539982 0.218568 -0.00886872 0.461177 -0.213709 0.468422 0.143814 -0.0184674 0.194939 -0.222103 -0.653116
0.928563 -0.237685 -0.172323 -0.171285 -0.0842687 -1.1568 0.165032 -0.388755 -0.168982 0.753879 0.413372 -1.23223 -0.0437608 -0.00732041 0.255071 -0.293963 -0.214311 0.410206 -0.0504223 0.22185 0.0122576 -0.0268057 0.000866873 -0.0886527 -0.0604423 -0.167478 -0.147465 -1.01575 0.00595603 0.0309169 -0.354537 -0.0900361 -0.0197297 -0.0177879 -0.367719 0.308613 -0.0224659 0.124773 0.0537082 0.442194 0.334825 -0.117019 -0.139087 0.377202 0.00478369 0.363523 0.0935596 0.63494 0.266249 0.167664 1.92285 -0.490873 -0.753023 -0.066571 -0.158313 -1.14092
-0.887206 0.0930462 1.66201 0.732154 -0.146087 0.538486 0.385848 0.154809 0.193905 -0.901547 -0.877377 0.112752 -0.174108 -0.350817 0.299616 0.150223 0.367472 0.221401 -0.683217 -0.481771 -0.105913 -0.00549335 0.00157371 -0.205962 0.122054 -0.138086 -0.125197 -0.206923 -0.170684 -0.0527152 -0.0209145 -0.0890073 -0.0554314 -0.0451594 0.124989 0.0361064 -0.0759878 0.614463 0.00119165 -0.0374132 0.109583 0.181218 0.105756 0.0551822 -0.0253766 0.242235 0.23843 0.0403832 0.00495745 -0.29004 -0.385784 -0.0816702 0.037333 -0.283326 0.220914 0.395814
0.443716 -2.19892 0.468381 0.921206 0.142212 -2.76633 -1.77772 0.708157 0.570578 0.376027 0.148612 -1.19742 0.160132 0.144784 0.340456 0.961488 0.439369 0.278725 0.669089 0.352756 -0.169717 0.0208443 -0.0679137 -0.0398449 -0.154514 -0.182733 -0.020758 0.312339 -0.120749 -0.20083 -0.18847 -0.0782009 0.055879 0.0756999 0.0616182 -0.0254644 -0.158443 0.193987 -0.0899155 -0.086602 -0.313623 -0.0488126 -0.247212 0.0323876 -0.0568406 -0.0953713 0.049994 0.0474129 0.00140576 0.135396 0.560458 -0.0807012 0.0688769 0.14838 0.0523729 -1.00263
1.07341 0.0239451 -0.538792 -1.06577 -0.841005 -0.162201 0.663074 2.02856 1.0076 -0.292052 0.819713 -0.0422173 0.938827 -0.655832 -2.97132 -0.41276 -0.658123 1.25622 0.890784 -0.611485 -0.000305655 0.0220914 -0.0191423 -0.0350679 0.198474 -0.156954 -0.0208433 0.428933 0.14872 0.0242331 -0.0813352 0.0552844 0.316766 0.352997 -0.191163 -0.159801 0.0384148 -0.196052 0.00545077 0.0182412 -0.219739 -0.0762718 -0.0468512 0.38005 -0.0182355 0.223492 -0.152437 0.0225735 -0.215735 -0.104575 -0.477358 -0.0395438 0.118698 -0.260399 -0.0283856 0.537891
-0.596615 1.26625 1.12779 0.0504139 1.34063 -0.286663 -1.05483 -0.0585326 0.111172 -0.488807 0.647164 0.0129998 0.171983 0.213346 -3.08134 0.0826937 -0.307798 0.426075 -0.466508 0.590726 0.0125822 0.0191117 -0.180592 0.0858141 0.419003 -0.0183281 -0.365887 -1.14239 -0.0702613 0.264655 0.0348095 0.0370352 -0.121422 -0.0321189 0.46539 -0.10152 -0.144033 0.563761 -0.131375 0.121905 -0.217321 -0.0458357 -0.15238 0.264315 0.189318 0.342814 -0.00230475 -0.159059 -0.707372 0.407418 0.149664 -0.381884 -0.150723 -0.0706331 0.0423177 -0.176671
0.1153 -0.955672 0.228491 1.00582 -0.354394 0.110011 -0.715465 0.282033 -0.181265 -0.230064 -0.591364 0.061045 0.0797824 -0.911761 -1.50774 -0.407553 1.26478 0.3431 1.64316 0.520462 -0.00723524 0.0332762 -0.112674 0.000532817 -0.437921 0.297059 0.260398 0.300322 0.206088 0.0247024 -0.0192227 0.0591754 0.116559 -0.0733344 0.126281 -0.0195384 0.00593212 -0.252016 -0.303937 -0.430132 -0.210359 0.0386465 0.483569 -0.455601 0.0494679 0.014749 0.209055 -0.08486 -0.43514 0.250426 1.15406 -0.224588 -0.210386 0.368906 -0.54222 -0.224139
0.00764835 0.735497 -2.98009 -0.772866 0.39585 0.381472 0.273448 -0.182755 -0.264434 0.302746 0.726609 0.436751 0.964876 0.744793 0.248412 -2.85819 -0.349022 0.510933 0.487025 0.0282344 -0.0579722 -0.0383225 -0.0468638 -0.158204 0.160198 -0.321597 -0.165179 -0.0708981 -0.0844832 -0.0674865 -0.0739244 0.0334498 -0.178551 0.02461 0.0756605 -0.137723 -0.021846 -0.0864305 -0.0382488 -0.316123 0.0158244 -0.0471347 -0.10687 0.160325 0.0785558 0.191985 0.389033 0.117246 -0.258528 0.168148 0.475707 -0.0124709 -0.135722 0.0146449 -0.116461 -1.12715
10 10 1 10 2 0 1
10
0
10
1 1 1 1 1 1 1 1 1 1 
0.0684745 0.481677 -0.423518 -0.377298 -0.703521 -0.85973 0.500307 -0.036497 0.248511 0.0988327 -0.26723
-0.961104 0.0676752 0.538982 -0.326216 0.394381 -0.0410924 0.156937 -0.26103 -1.15869 -0.717909 0.803652
-0.354431 0.28269 0.158286 -0.34245 -0.623574 0.277348 0.0192077 0.849994 -0.252455 -0.00875659 -0.193579
0.528025 -0.151933 0.291813 0.268069 0.925991 0.173326 0.0607493 -0.866695 -0.446397 -0.247159 -0.609392
-0.192579 -0.303269 0.240049 0.399278 0.00956946 -0.202177 0.433862 0.436706 -0.620487 0.451384 0.189066
-0.482215 -0.291044 0.519174 -0.407791 -1.26426 -0.752092 0.475294 -0.427899 -0.232092 0.423869 1.04185
0.426795 -0.320484 -0.869481 -0.260702 0.233896 0.273793 -0.194393 0.319147 -0.740483 1.11126 0.267575
-0.00706976 0.0815177 0.690086 -0.356535 -0.331191 0.509143 0.124944 -0.776104 -0.21933 0.279802 -0.608344
-0.455546 0.0138682 -0.368034 0.0998395 0.0547752 0.660104 0.330278 -0.200103 0.0723726 -0.457009 0.738703
0.404006 -0.420991 0.287932 0.474281 -0.881877 -0.200836 -0.548989 0.403041 0.0276591 0.574572 1.04036
10
1
10
45 1 1 1 1 1 1 1 1 1 1 
-0.0981093 -0.0416545 0.0926098 0.12663 0.498323 0.166389 0.133665 -0.506349 0.419577 0.066411 0.243078 0.0988174 -0.0585375 0.0847806 -1.61867 0.218827 -0.258392 0.278725 -0.0636461 -0.40809 -0.0212712 0.0124434 -0.119066 -0.134588 -0.102521 0.376107 0.142595 -0.855854 0.0678119 0.125495 0.0879701 0.0832924 -0.0338766 -5.77898e-05 -0.0911929 -0.0594458 -0.132768 0.17924 0.0873224 0.0833829 0.00627137 -0.143888 -0.0919454 -0.00749155 0.121005 0.146798 0.585698 -0.809986 0.0881039 0.371205 0.042504 0.160419 0.0296734 -0.176526 -0.254591 -0.477636
0.594976 -0.520158 0.0877669 -0.0855314 0.0499261 -0.139824 -0.050898 0.371652 -0.0258909 -0.104708 -0.0243268 -0.721631 0.1264 0.334928 0.118658 0.317523 0.00422541 -0.240244 0.425037 0.0914177 0.0209096 0.0166349 -0.002251 0.21459 0.118304 0.0552003 -0.196699 -0.049883 -0.268704 0.124742 0.624143 -0.390807 0.00734664 0.103262 -0.072111 -0.0955596 0.313879 -0.318365 0.366225 -0.0157243 -0.21377 0.197733 0.195005 0.312709 -0.181131 0.73553 -0.463708 0.576055 -0.24155 -0.416896 -0.808022 -0.263712 0.564889 -0.667351 -0.0526096 0.776733
0.678472 -0.357501 -0.104241 0.236269 0.00909327 0.327193 0.0174457 -0.757113 -0.0281484 0.0256189 0.508685 0.320357 0.626999 0.29749 0.379923 -2.19108 -0.929493 0.407819 0.201057 -0.281127 -0.04301 -0.00354078 0.109016 -0.0920701 -0.0663174 -0.432282 -0.0113995 -0.0374886 -0.301647 0.162222 -0.064497 0.192453 0.144685 -0.07268 -0.18084 -0.154628 0.0728804 -0.0373669 -0.0725229 0.127472 0.225582 0.0158643 -0.203726 0.161693 0.038444 0.174558 0.270154 -0.650126 -0.212004 0.493671 -0.00830554 0.111469 0.705531 0.155501 0.593514 -0.705435
0.308054 -0.873921 0.0434256 -0.472793 0.0309559 -1.45583 -0.581818 0.467038 -0.0344634 0.646171 0.316327 -1.48767 0.0329084 -0.0160271 -0.0790879 0.517435 0.839254 -0.00571439 0.266832 0.793429 -0.0372161 -0.0203556 -0.44052 0.273816 0.362727 0.181641 -0.365863 0.617148 -0.126542 -0.445276 0.1067 -0.786755 -0.633701 0.354177 0.143175 -0.252001 -0.163222 0.00813403 0.886127 0.257107 -0.117853 -0.17804 0.229754 0.246319 -0.520758 -0.249771 -0.640592 -0.130874 0.456933 -0.203499 0.404317 -0.650252 -0.762511 -0.0754101 0.56366 -0.652312
0.056507 -0.0204353 0.179597 -0.13796 0.959551 -0.0495255 -0.543714 0.0416341 -0.107011 0.0603388 -0.112192 -0.297212 0.405636 0.039526 -0.112046 -0.533956 -0.535938 -0.482436 0.141897 0.632761 0.0280299 -0.0134719 0.115405 0.508473 -0.249399 -0.29134 -0.146498 -0.44244 -0.0926591 0.166918 -0.230693 0.105183 0.189108 -0.0949943 0.105012 0.136085 0.0257316 0.416662 -0.553951 -0.290328 -0.0952568 0.0149165 -0.0659313 0.330687 0.103895 0.29606 0.785772 -0.383752 -0.247232 0.174487 0.400536 -0.337104 -0.926202 0.169453 0.148699 -0.443511
0.277874 -0.357682 0.0414574 0.0605771 0.124089 0.816288 0.634098 -0.0381417 0.112383 -0.639006 -0.337077 -0.339234 -0.325511 -0.165973 -0.615573 -0.0738528 -0.174354 0.327949 0.0816529 0.379499 0.0166074 0.0319684 -0.0478875 -0.0725778 -0.174552 -0.429869 -0.156208 0.639417 -0.0970855 -0.0562507 0.141665 -0.272312 -0.100087 0.060368 -0.0890723 0.176101 0.114475 -0.254653 0.240949 0.28863 0.168833 -0.0821858 0.0358145 -0.10114 -0.0597919 0.141333 0.110731 0.0710362 0.211141 -0.37576 -0.37667 0.187418 0.412294 0.413865 0.671464 -0.175188
0.611742 -0.272828 -0.768008 -0.00478702 -0.609867 0.0743081 -0.01091 0.688452 0.0226611 -0.369134 -0.51761 0.367954 -0.973997 -0.36587 0.631065 0.49442 0.537499 0.660044 -0.122469 0.329451 -0.053831 0.0151171 0.31596 -0.0750903 0.196827 -0.213878 -0.339041 0.927658 0.33406 0.0921579 -0.0508201 0.332235 0.178733 -0.226766 0.0327601 -0.350143 -0.109763 0.520636 -0.38565 -0.496762 -0.339471 0.171315 0.275132 -0.299109 0.0219257 -0.0441064 -0.843221 -0.726343 -0.0868476 -0.0164845 0.262588 0.21769 -0.663833 0.45054 -0.0970219 0.18947
-0.681503 -0.338549 0.681071 0.965742 -0.30335 -0.138333 0.471643 0.173454 -0.0954227 -0.249945 -0.00777748 -0.291444 -0.308045 0.081771 0.337973 -0.150109 -0.126672 -0.397904 0.225006 -0.420793 -0.0386432 0.010525 -0.0987166 0.111911 0.158437 0.0183289 0.123285 -0.109921 -0.286025 -0.174959 -0.25722 -0.249566 -0.196342 0.0963469 0.252746 -0.21742 -0.110507 0.0134001 0.113268 0.39108 0.134742 -0.167381 -0.417809 0.425864 -0.0431024 0.468584 0.150407 0.134854 -0.740121 0.399387 -0.235045 0.147935 -0.0119364 0.686521 -0.138645 -0.635669
-0.0948299 -1.1026 -0.342574 1.95894 0.416287 0.393234 -0.521159 0.0346741 0.120904 -0.265147 -0.446639 -0.332281 -0.503321 0.0874121 -0.148907 -0.372931 0.528366 0.0503913 0.581134 -0.224049 0.0714347 -0.02262 0.228015 0.105326 0.0767882 -0.459481 -0.0216365 0.102635 0.148435 -0.216306 -0.423355 0.0753785 0.091693 0.189337 0.463093 -0.163006 0.0630153 0.146324 -0.226188 -0.120598 -0.0346875 -0.196261 0.161795 -0.404433 -0.060025 0.121431 0.250757 -0.746173 -0.228246 0.143086 0.12603 -0.0102279 -0.369244 -0.0960033 0.0101236 -0.017132
0.539156 -0.498742 -0.452079 -0.0748877 0.278738 0.222797 0.297097 0.129886 -0.303509 1.06675 0.537638 -0.443769 -0.100981 -0.0331626 -1.31496 -0.332363 -0.125005 0.380433 0.0868109 0.084423 0.0410097 -0.0047044 0.256498 0.407515 -0.518101 -0.0545833 -0.0745561 -0.324553 -0.0673201 -0.0383009 -0.0708785 0.299879 0.273885 -0.000168089 0.154284 0.241135 0.186899 -0.0657666 -0.165703 -0.279316 -0.0835152 0.280049 -0.00619487 -0.0830536 -0.191685 -0.142605 -0.548032 -0.0880441 -0.203761 -0.113189 -0.0205613 0.268843 -0.191676 0.0761751 0.259762 0.168951
44 2 5 0 1
5 5 5 3 3 1 0 0
2 5 1 70 1 1 1
2
0
5
1 1 1 1 1 
0.0836884 -0.097215 -0.0375153 -0.0515433 0.0267323 -0.00647771
0.0842057 0.0107785 -0.0759969 -0.0640374 0.0102858 -0.0216284
5
1
70
44 1 1 1 1 1 1 1 1 1 1 1 1 1 1 1 1 1 1 1 1 1 1 1 1 1 1 1 1 1 1 1 1 1 1 1 1 1 1 1 1 1 1 1 1 1 1 1 1 1 1 1 1 1 1 1 1 1 1 1 1 1 1 1 1 1 1 1 1 1 1 
0.00589355 -0.00684613 -0.00264192 -0.00362981 0.00188256 -0.000456177 0.00592998 0.000759049 -0.00535189 -0.00450968 0.000724353 -0.00152313 -0.00432249 -0.00134422 1.05652e-05 0.0048285 0.00265971 0.00347117 0.00191199 0.00616332 -0.00183883 -0.00346168 -0.00646166 0.00498216 0.000787644 0.00196091 -0.000149578 0.00556593 -0.00443427 0.00336379 -0.00263659 -0.00558298 0.00355991 0.00176374 -0.00217053 -0.00159978 -0.00573469 -0.00328281 0.00620152 -0.00404433 -0.000750228 -0.000116381 0.0014748 0.00196954 0.00558165 -0.00555689 -0.000244221 0.0011991 0.00495654 -0.00537448 0.000320172 -0.00392455 -0.0017939 0.000900764 -0.00598464 0.00603599 -0.00418058 0.000908034 0.00455967 -0.00157259 -0.00277043 -0.00511917 -0.000113316 -0.00625278 0.00368682 0.0047584 -0.000810306 0.00499439 -0.00556665 -0.00165104 -0.00609219 0.000725371 0.00527483 0.00242487 -0.00434735 0.00381423 0.00391023 0.00245069 -0.00202892 0.00182452 0.00411846 0.0053335 0.00494222 -0.0047177 -0.000807985 0.00599983 -0.00572396 0.00205369 -0.000134386 0.00587797 -0.00656116 0.00413743 -0.00628346 0.000367779 0.00492691 0.00444562 -0.00191607 -0.00292565 0.00239775 -0.00044047 0.00246556 0.00334782 -0.00675735 0.000698144 -0.00126957 -0.00406244 -0.00252988 -0.00440159 0.0054305 0.00248345 0.00446518 0.0025067 0.000774705 0.00236515 0.00483126
0.00700897 0.00132273 0.00614956 0.00202041 -0.00585391 0.00498527 0.0025015 0.00532578 0.00574406 -0.00417297 0.00321043 0.00314742 0.000953214 -0.00675747 -0.00149708 -0.00652951 0.00275035 -0.00519151 -0.00624461 -0.00359376 0.000581169 -0.0032648 0.000918615 0.00322183 -0.00487656 -0.00364018 0.000644758 0.0046724 0.00417677 -0.00403235 0.00246141 0.00414349 0.00433264 0.00156871 -0.000878352 0.00552098 -0.000488271 -0.0054191 0.00380451 -0.00178646 -0.00254982 -2.73144e-05 -0.00568129 0.00544565 0.000257471 -0.000136117 0.00595839 -0.00403443 0.00171462 0.00675604 -0.000585939 -0.00474646 -0.00355101 -0.00670958 0.00551762 -0.00138532 -0.00330751 -0.000879872 -0.00375517 -0.00617299 0.00213003 0.00574849 0.00501276 -0.000579582 0.00027495 -0.00290785 -0.00210085 0.00682893 -0.0012847 -0.0053386 -0.00199978 0.00320774 0.00167634 -0.000638824 0.00161114 -0.00510845 0.00626731 0.000527279 -0.00210063 0.000939681 0.000241065 0.00435569 0.00323547 0.0037323 0.00468836 0.00171084 -0.00469526 -0.0056614 -0.00621128 -0.00140818 -0.00479213 0.00296101 -0.00270194 -0.00682163 -0.00466083 0.00461526 -0.00268722 0.000280569 0.00440194 0.00307034 0.00198422 -0.0046401 -0.000764176 -0.0033817 0.00176333 -0.00619529 -0.00144789 0.000988389 0.00137424 0.00349374 -0.00511418 -0.00542695 0.000807172 0.00516354 0.00534761
-0.00154672 -0.000167868 -0.00638991 -0.00016586 0.000663102 -0.000755836 0.00208426 -0.00341815 0.00358447 0.00230489 -0.00103672 0.00115748 0.00665992 0.0062861 -0.00148284 0.002688 0.00122807 0.000919318 -0.00511843 0.00488862 -0.00435961 -0.00427146 -0.00360152 0.00367104 0.00414503 0.00693447 0.00559911 0.00576034 0.000699387 0.0037204 0.00406569 0.00619492 -0.00348973 0.00471804 -0.00101319 0.00421563 -0.00308005 -0.00597118 -0.00624477 -0.00653783 0.00337596 -0.00023924 0.0016619 0.00299363 -0.000995394 -0.00686319 -0.00136063 -0.00680958 0.00109838 0.000563202 0.00512129 0.00378103 0.00333399 -0.00552248 0.000409814 0.000436768 -0.00563027 -0.00103333 -0.00084515 0.00211137 -0.00435519 -0.00382171 0.00126404 -0.000802664 -0.00614593 -0.0067914 -0.00362929 -0.00218373 -0.00572033 -0.00283181 -0.0016793 0.00469788 0.00397121 0.00702485 0.000649255 -0.00406644 -0.00688059 0.00633088 -0.00383377 0.00126005 -0.000148168 -0.00575473 -0.00200117 -0.00385643 -0.00423496 0.0054509 0.00362259 -0.00282297 -0.00262469 -0.00426481 0.00633066 6.23741e-05 -0.00104427 0.000552446 0.00630196 -0.000147944 0.000803299 -0.00436958 0.00471058 0.00212522 -0.00015913 -0.00401097 -0.000219147 -0.00323018 -0.00402837 -0.00661215 -0.000254363 -0.00386671 0.00676099 0.00295412 0.0044356 -0.000429431 0.00424165 -0.00460782 0.00275639
-0.00703556 -0.00619918 -0.000663269 -0.00281628 -0.00178161 0.00211417 -0.00352788 0.00532301 -0.00597235 0.00406682 0.00458272 0.000921958 -0.00217213 -0.00682911 -0.00140971 0.00699535 5.40148e-05 0.00162157 -0.000266055 0.00386609 0.00463545 0.000164053 -0.00343052 -0.00627351 -0.000117209 0.00656585 0.00520434 0.00649561 0.00376525 -0.00644573 0.00220975 0.00377194 -0.00560266 -0.00549577 -0.0060866 -0.000342021 0.00366066 -0.00257222 -0.00206126 0.00473056 -0.00554765 -0.00452079 -0.00138974 -0.000677527 -0.00430765 0.0042428 -0.000724435 0.00278862 -0.00117788 0.00605176 -0.000387539 -0.00358469 -0.000826436 0.00322419 -0.00281594 0.00609861 0.00274779 -0.00465385 0.00555197 -0.000529217 -0.00405733 0.000719467 -0.00379953 -0.00261774 0.00226595 -0.00284388 0.00408249 -0.00111565 0.00162616 -0.00502102 -0.00342734 0.00312076 -0.00249956 0.00222517 -0.00459902 0.000235048 -0.000574277 0.0017188 -0.00401858 0.0052901 0.000728311 0.00263613 -0.00533684 0.00694413 -0.00118193 -0.00111053 0.00600048 -0.00547639 0.00127787 0.0045102 0.00103664 0.00426279 -0.00181259 0.00427936 -0.00539721 -0.00658889 -0.00560677 0.00572754 -0.000662285 0.00306165 -0.00633574 0.00295263 -0.000859842 -0.00179304 -0.00186445 0.00158339 0.00548426 0.00460352 -0.00374006 -0.00557658 0.00285136 0.00403051 0.00410181 0.00455677 0.00393238
-0.00412238 -0.00359601 0.00289061 -0.00255652 0.00472411 0.000358554 0.00552238 0.00194465 0.00558822 0.00275949 0.0035897 0.00604158 0.00419498 0.00227498 -0.00166296 0.00021437 0.0029815 -0.00575259 0.00639678 -0.0058538 -0.000574787 0.000937922 0.00667271 -0.00301352 0.00424012 -0.00594612 0.0068801 0.00122837 0.00519794 0.00439462 -0.0018815 -0.00596669 -0.00624365 -0.00603315 -0.00148095 0.00552272 0.00136766 -0.00300083 0.000425112 -8.63724e-05 0.00680092 -0.00302745 -0.00108705 0.00395364 0.00628979 0.00429225 -0.00287424 0.00222904 0.00558192 -0.00351972 0.00341749 -0.00203512 0.00446046 0.00304795 0.00199361 0.00165832 0.00414409 0.00183146 -0.00415556 0.00229978 -0.00081618 0.00100519 0.00337534 -1.75737e-05 0.0020143 -0.00514786 -0.00153711 -0.00366029 -0.00110643 0.00593026 0.00329559 -0.00134777 -0.00413944 -0.00483371 -0.00443639 -0.00489191 0.00650079 -0.000268376 0.00437938 0.00504046 0.00325416 0.000754622 -0.00403692 0.000672368 -0.00323968 0.00499894 -0.00471156 -0.00613785 -0.000211853 -0.00182487 0.00320418 0.00601422 0.00622258 -0.000462727 -0.00104561 0.00119462 0.00143166 0.00445954 0.00457658 -0.00671702 0.00334754 0.00082992 -0.00102254 0.00625035 0.00303846 0.00158333 -0.00568381 0.002497 -0.0057273 0.00573783 0.000495209 0.00456911 -0.0005498 0.00350054 -0.00180077
5 5 1 5 2 0 1
5
0
5
1 1 1 1 1 
-0.0879836 0.0202223 -0.0982339 0.0844186 -0.0599978 0.049143
-0.0880434 -0.0481241 -0.0373353 0.0189445 -0.0914761 -0.0542721
0.0582242 -0.0292799 0.00154398 -0.0235623 -0.0983594 0.0961364
0.0882173 0.0553752 0.0591075 0.0896019 0.0679325 0.0962159
-0.0352575 0.0322562 0.0556315 0.0392656 0.0188133 -0.0152615
5
1
5
44 1 1 1 1 1 
-0.0733196 0.016852 -0.0818616 0.0703488 -0.0499982 0.0409525 -0.0733695 -0.0401035 -0.0311127 0.0157871 -0.0762301 -0.0452267 0.0485202 -0.0243999 0.00128665 -0.0196352 -0.0819662 0.0801137 0.0735144 0.046146 0.0492563 0.0746683 0.0566104 0.0801799 -0.0293813 0.0268802 0.0463595 0.0327213 0.0156778 -0.0127179 0.0320962 0.0256915 -0.0791993 0.0335679 0.012707 -0.0458641 -0.00881294 0.0226708 -0.00263422 0.0434077 -0.0448754 0.00446905 0.0815143 -0.0796886 0.0634025 -0.000532383 -0.0159905 0.0647697 -0.00375203 -0.0258094
0.0275823 -0.0378291 -0.0344745 0.00085939 -0.0409826 0.0194776 -0.0555937 -0.0779563 -0.0311345 0.0434174 -0.0073409 -0.0823716 -0.0142245 -0.00320684 0.0345296 0.0818158 0.0342624 -0.0576166 0.0211533 -0.0517052 0.0691244 0.0596112 0.0360972 0.0673054 0.063256 0.0161664 -0.0165604 -0.0360678 -0.00239729 0.0630209 0.0214561 -0.0581483 -0.0581415 0.0703149 0.0260444 -0.0157907 0.00645919 0.053784 -0.0104137 0.0586581 0.013868 0.0655787 0.0596198 0.0829769 -0.0209615 0.0108161 0.0814594 -0.0700324 0.0365328 0.0192793
-0.0384043 0.0223239 -0.00444281 0.0810263 0.00629587 -0.0245202 0.0138593 0.0730688 0.0227453 -0.0718713 0.0527564 -0.0391319 -0.0466863 0.0779483 -0.0521503 0.0626914 -0.0211758 0.0376422 0.0331421 0.0517438 0.0129669 -0.0363232 0.0339891 -0.0107466 -0.0366797 -0.0703057 -0.0832639 -0.0385537 -0.0570048 0.0366023 0.064059 -0.0120757 -0.0244072 -0.0237172 -0.0143827 0.065222 0.035096 0.0828099 0.0549575 -0.025492 -0.0723947 0.0243806 0.0187094 -0.0357476 0.0189955 0.0498924 -0.0563895 0.0811531 0.00420128 0.0600859
0.0495635 -0.0661651 -0.0595706 0.000219316 0.00642158 -0.012917 0.013247 0.00649105 0.0318627 0.0395755 -0.04024 0.0125883 -0.0558335 0.0186861 0.0722045 0.0131171 0.00057475 0.0239672 0.0125937 -0.0278011 0.0818085 0.0235324 0.0799128 0.0171845 0.0711181 0.015575 -0.0162564 -0.0686048 0.0133947 0.0712782 0.0748144 -0.0203751 -0.0782202 -0.0680895 0.0631776 0.0115347 0.0023268 -0.00690879 -0.0653076 -0.0491439 -0.0506666 -0.0222143 0.0467778 -0.0231668 0.0798051 0.035649 0.0732837 -0.00295345 -0.0237172 0.00254407
0.0525788 -0.0252421 -0.0572569 0.0491583 0.0752758 -0.0694722 -0.0186 -0.024314 -0.0547436 0.0781281 -0.0363691 -0.0632625 -0.0255804 -0.031256 -0.0480187 -0.0457361 0.063612 0.0376414 0.0306884 0.0816377 0.0718309 0.0633552 -0.0239099 0.0352753 -0.0431449 -0.0274381 -0.012409 -0.0531946 0.0529418 0.0472071 0.0326828 0.0221872 -0.0613683 0.0587593 -0.0119878 -0.0694259 0.0726204 0.0527455 -0.0104065 -0.0654565 0.0475402 0.0365578 -0.0453857 -0.0613735 -0.0780316 -0.0100711 -0.0237763 0.0689138 -0.0557631 -0.0764212
5 5 1 5 2 0 1
5
0
5
1 1 1 1 1 
-0.0600275 0.0370319 -0.0593258 0.0199599 -0.0474743 -0.0957098
0.0392305 0.0920905 0.000726654 0.00138314 0.00572321 -0.0876733
0.077205 -0.0406886 -0.0980159 0.0835919 -0.0359056 -0.0582136
-0.0515529 -0.0784169 -0.0571659 0.0273756 -0.0742864 0.0198318
-0.0828678 -0.0655317 -0.088903 0.0980945 -0.00193561 0.0188963
5
1
5
44 1 1 1 1 1 
-0.050023 0.0308599 -0.0494381 0.0166332 -0.0395619 -0.0797582 0.0326921 0.0767421 0.000605545 0.00115262 0.00476934 -0.0730611 0.0643375 -0.0339071 -0.0816799 0.0696599 -0.0299213 -0.0485113 -0.0429607 -0.0653474 -0.0476382 0.022813 -0.0619053 0.0165265 -0.0690565 -0.0546097 -0.0740858 0.0817454 -0.00161301 0.0157469 0.0106464 0.0316974 -0.0367265 0.0445416 -0.0350027 0.00704493 0.0481168 0.0810227 0.000453666 -0.034611 -0.00115801 -0.0781103 -0.0243388 -0.0201538 -0.0286841 -0.0226853 -0.0338272 0.0247279 0.0121367 0.00654537
0.0427138 0.0478318 -0.053975 0.0641418 -0.018975 -0.0396982 -0.0738013 -0.0097275 -0.0412861 0.00791903 -0.0773139 0.0526937 -0.0437169 -0.0307071 0.013902 0.00461369 0.0596712 -0.0213145 0.00230305 -0.0232085 0.0274078 -0.0821883 -0.0179855 -0.0802643 -0.0190088 0.0366637 -0.0196162 0.0304973 -0.0219417 0.0758538 -0.0462907 -0.0625613 0.0403523 -0.0169323 -0.0817528 -0.061956 0.0267029 -0.0722208 0.0116498 0.0687501 0.0190316 0.0176692 0.0381104 0.058648 0.0702954 -0.031321 -0.0200717 0.0466333 0.0306978 0.0655647
-0.0599086 -0.0252277 0.0667097 0.00543929 -0.0221587 -0.0356324 -0.0412303 0.0415584 0.0781983 0.0201613 0.0340789 -0.0514257 0.0409333 -0.00890212 0.0149753 0.0425138 0.0124752 -0.0416552 0.0536263 -0.0592083 -0.0562385 -0.0106755 0.0417942 0.0652053 -0.0353608 0.0287563 -0.0494491 0.0279008 -0.00794374 0.0645821 0.0101322 0.015481 -0.043979 -0.00649142 -0.062413 0.0171957 0.0412095 -0.02031 -0.0245792 0.0360744 0.0831846 -0.0738336 0.067982 0.0407846 0.000597579 -0.000375992 -3.50012e-05 -0.0702606 0.0413022 -0.029742
-0.0461356 0.068397 0.0429158 0.078992 0.0502689 -0.0757783 0.024415 -0.0825134 0.0354558 -0.0668621 0.065402 -0.0377454 0.0319523 -0.0619104 0.0390966 0.0528726 0.0386187 -0.00302726 -0.0507707 -0.0692939 -0.0502861 -0.0509195 -0.0597942 -0.0656374 0.0731984 0.0241367 0.0173199 -0.0101699 0.0372095 -0.0247113 0.0434214 0.0744073 -0.0396476 0.00300389 0.0700659 -0.072712 0.0105589 0.0111476 -0.0718921 -0.0373186 0.0276188 0.0768432 0.00826933 -0.0237623 -0.0684005 -0.0359674 -0.054223 0.0535515 0.0443386 -0.0216604
0.067591 0.0773858 0.0107535 -0.0755365 -0.0715849 0.00061854 0.0319336 0.0290683 0.073782 -0.0141902 -0.0789763 0.03387 -0.0231163 -0.0352905 -0.0464594 -0.0363837 -0.0246692 0.0474328 0.0580972 -0.0132279 -0.0732192 0.0023827 -0.019718 0.0183835 0.0619538 -0.00478516 0.0657494 -0.0756026 -0.034567 0.0267547 -0.0139296 -0.0503093 0.0208071 0.0801572 -0.0425125 0.0325555 -0.00255764 0.0727545 -0.0217095 -0.012109 -0.0247691 -0.0173525 -0.0615723 0.035448 0.0306903 -0.0246985 0.0823976 -0.0773122 -0.060599 0.0571615
