# Supplementary material for: Prediction of polyproline II secondary structure propensity in proteins
Source: R Soc Open Sci. 2020 Jan 15;7(1):191239. doi: 10.1098/rsos.191239 (PMC7029904; doi:10.1098/rsos.191239)
Supplement: Supplementary Code [file rsos191239supp2.zip › models/PPIIH_None_aln=True_oneHot=True_iupred=True_espritz=True_paleale=False_charge=True_removeNegativeOnlyChains_strictPPIIDefinition/fold1/NN_log.txt]

epsilon 0.005
NU 45
NF 10
NB 10
NHY 10
NHF 10
NHB 10
context 0
Moore 1
CoF 3
CoB 3
Cseg 10
Cwin 7
Classes 2
Thresholds 0.8 
Step 1
shortcut 0
seed 949
shuffle 1
batch_blocks 1920
readModel 0
readEpoch 0
nEpochs 2000
adaptive 1000
reload 0
belief 0
threshold 0
cycles 1
Creating model
Generating random parameters
Reading train dataset
6531 sequences, 45 attributes, 2 classes
Reading test dataset
1670 sequences, 45 attributes, 2 classes
Actual lrate= 6.24874e-06
Start learning
.................................
Epoch 1 Error= 192278 0 (534.213,126.062) 
.................................
Epoch 2 Error= 168601 0 (1257.95,307.595) 
.................................
Epoch 3 Error= 163035 0 (2565.92,677.861) 
.................................
Epoch 4 Error= 160585 0 (4293.59,1232.31) 
.................................
Epoch 5 Error= 159517 0 (5903.31,1836.52) 
.................................
Epoch 6 Error= 158912 0 (7578.27,2520.05) 
.................................
Epoch 7 Error= 158571 0 (9970.23,3432.33) 
.................................
Epoch 8 Error= 158331 0 (14093.5,4754.17) 
.................................
Epoch 9 Error= 157984 0 (23374.4,6917.96) 
.................................
Epoch 10 Error= 156778 0 (55199.9,11350.7) 
 counting_train_errors.................................

train1_NErrors= 36655/1.53551e+06 2.38716
Class01= 0/1.49885e+06	0
Class11= 36655/36655	100

 counting_test_errors.........

test1_NErrors= 9035/387487 2.33169
Class01= 0/378452	0
Class11= 9035/9035	100

.................................
Epoch 11 Error= 148885 0 (244074,20167.4) 
.................................
Epoch 12 Error= 140234 0 (549583,24587.2) 
.................................
Epoch 13 Error= 139024 0 (575444,23973.2) 
.................................
Epoch 14 Error= 138389 0 (569911,23232.6) 
.................................
Epoch 15 Error= 137859 0 (548057,22798.5) 
.................................
Epoch 16 Error= 137416 0 (529158,22736.5) 
.................................
Epoch 17 Error= 137046 0 (505455,23005.5) 
.................................
Epoch 18 Error= 136582 0 (484172,23600.7) 
.................................
Epoch 19 Error= 136229 0 (470693,24571.6) 
.................................
Epoch 20 Error= 135853 0 (464036,25702.9) 
 counting_train_errors.................................

train1_NErrors= 36407/1.53551e+06 2.37101
Class01= 290/1.49885e+06	0.0193481
Class11= 36117/36655	98.5323

 counting_test_errors.........

test1_NErrors= 8997/387487 2.32188
Class01= 63/378452	0.0166468
Class11= 8934/9035	98.8821

.................................
Epoch 21 Error= 135616 0 (457587,27308.3) 
.................................
Epoch 22 Error= 135311 0 (458645,29036.4) 
.................................
Epoch 23 Error= 135121 0 (465592,31350.8) 
.................................
Epoch 24 Error= 134878 0 (474180,34103.8) 
.................................
Epoch 25 Error= 134723 0 (484868,37916.6) 
.................................
Epoch 26 Error= 134571 0 (496835,42785.3) 
.................................
Epoch 27 Error= 134315 0 (506118,48124.9) 
.................................
Epoch 28 Error= 134156 0 (513297,55051.3) 
.................................
Epoch 29 Error= 133993 0 (514431,63397.6) 
.................................
Epoch 30 Error= 133966 0 (522176,71774.1) 
 counting_train_errors.................................

train1_NErrors= 36321/1.53551e+06 2.3654
Class01= 670/1.49885e+06	0.0447008
Class11= 35651/36655	97.2609

 counting_test_errors.........

test1_NErrors= 8999/387487 2.3224
Class01= 159/378452	0.0420133
Class11= 8840/9035	97.8417

.................................
Epoch 31 Error= 133790 0 (517518,79298.4) 
.................................
Epoch 32 Error= 133635 0 (516723,84676.8) 
.................................
Epoch 33 Error= 133493 0 (519466,90802.6) 
.................................
Epoch 34 Error= 133411 0 (518382,98221.1) 
.................................
Epoch 35 Error= 133280 0 (524659,103508) 
.................................
Epoch 36 Error= 133141 0 (522657,111175) 
.................................
Epoch 37 Error= 132995 0 (527028,118767) 
.................................
Epoch 38 Error= 132732 0 (537438,127482) 
.................................
Epoch 39 Error= 132594 0 (547052,138438) 
.................................
Epoch 40 Error= 132368 0 (560828,156228) 
 counting_train_errors.................................

train1_NErrors= 36333/1.53551e+06 2.36619
Class01= 507/1.49885e+06	0.0338258
Class11= 35826/36655	97.7384

 counting_test_errors.........

test1_NErrors= 8983/387487 2.31827
Class01= 119/378452	0.0314439
Class11= 8864/9035	98.1074

.................................
Epoch 41 Error= 132187 0 (572736,170729) 
.................................
Epoch 42 Error= 131904 0 (596387,189082) 
.................................
Epoch 43 Error= 131675 0 (618466,215451) 
.................................
Epoch 44 Error= 131492 0 (636359,242595) 
.................................
Epoch 45 Error= 131232 0 (659479,273469) 
.................................
Epoch 46 Error= 131113 0 (675852,305234) 
.................................
Epoch 47 Error= 130903 0 (691097,323057) 
.................................
Epoch 48 Error= 130777 0 (709402,336504) 
.................................
Epoch 49 Error= 130683 0 (725240,344186) 
.................................
Epoch 50 Error= 130475 0 (754127,349064) 
 counting_train_errors.................................

train1_NErrors= 36350/1.53551e+06 2.36729
Class01= 440/1.49885e+06	0.0293558
Class11= 35910/36655	97.9675

 counting_test_errors.........

test1_NErrors= 8987/387487 2.3193
Class01= 104/378452	0.0274804
Class11= 8883/9035	98.3177

.................................
Epoch 51 Error= 130400 0 (779047,357665) 
.................................
Epoch 52 Error= 130223 0 (801135,355409) 
.................................
Epoch 53 Error= 130169 0 (835001,362531) 
.................................
Epoch 54 Error= 130037 0 (866318,364395) 
.................................
Epoch 55 Error= 129816 0 (912383,371806) 
.................................
Epoch 56 Error= 129788 0 (937310,370240) 
.................................
Epoch 57 Error= 129648 0 (971670,380915) 
.................................
Epoch 58 Error= 129548 0 (1.01303e+06,387800) 
.................................
Epoch 59 Error= 129282 0 (1.04855e+06,393603) 
.................................
Epoch 60 Error= 129176 0 (1.09081e+06,401329) 
 counting_train_errors.................................

train1_NErrors= 36210/1.53551e+06 2.35818
Class01= 693/1.49885e+06	0.0462353
Class11= 35517/36655	96.8954

 counting_test_errors.........

test1_NErrors= 8971/387487 2.31517
Class01= 169/378452	0.0446556
Class11= 8802/9035	97.4211

.................................
Epoch 61 Error= 129123 0 (1.1084e+06,410938) 
.................................
Epoch 62 Error= 129112 0 (1.13258e+06,400291) 
.................................
Epoch 63 Error= 128902 0 (1.1592e+06,424541) 
.................................
Epoch 64 Error= 128691 0 (1.1696e+06,433661) 
.................................
Epoch 65 Error= 128711 0 (1.19883e+06,437822) 
.................................
Epoch 66 Error= 128607 0 (1.20038e+06,429276) 
.................................
Epoch 67 Error= 128547 0 (1.2041e+06,438187) 
.................................
Epoch 68 Error= 128475 0 (1.20912e+06,445951) 
.................................
Epoch 69 Error= 128313 0 (1.22592e+06,432517) 
.................................
Epoch 70 Error= 128269 0 (1.23706e+06,444582) 
 counting_train_errors.................................

train1_NErrors= 36116/1.53551e+06 2.35205
Class01= 1240/1.49885e+06	0.0827299
Class11= 34876/36655	95.1466

 counting_test_errors.........

test1_NErrors= 8959/387487 2.31208
Class01= 296/378452	0.0782134
Class11= 8663/9035	95.8827

.................................
Epoch 71 Error= 128189 0 (1.2504e+06,449076) 
.................................
Epoch 72 Error= 128176 0 (1.26846e+06,442512) 
.................................
Epoch 73 Error= 128227 0 (1.282e+06,446861) 
.................................
Epoch 74 Error= 128093 0 (1.29861e+06,449846) 
.................................
Epoch 75 Error= 128091 0 (1.32636e+06,440833) 
.................................
Epoch 76 Error= 128009 0 (1.33717e+06,459711) 
.................................
Epoch 77 Error= 127973 0 (1.36437e+06,448291) 
.................................
Epoch 78 Error= 127866 0 (1.38548e+06,459786) 
.................................
Epoch 79 Error= 127867 0 (1.41841e+06,464972) 
.................................
Epoch 80 Error= 127835 0 (1.43232e+06,453061) 
 counting_train_errors.................................

train1_NErrors= 36199/1.53551e+06 2.35746
Class01= 1874/1.49885e+06	0.125029
Class11= 34325/36655	93.6434

 counting_test_errors.........

test1_NErrors= 9003/387487 2.32343
Class01= 445/378452	0.117584
Class11= 8558/9035	94.7205

.................................
Epoch 81 Error= 127726 0 (1.46608e+06,457146) 
.................................
Epoch 82 Error= 127767 0 (1.49897e+06,463958) 
.................................
Epoch 83 Error= 127731 0 (1.52673e+06,457655) 
.................................
Epoch 84 Error= 127628 0 (1.5523e+06,462962) 
.................................
Epoch 85 Error= 127637 0 (1.59727e+06,464183) 
.................................
Epoch 86 Error= 127506 0 (1.61857e+06,464050) 
.................................
Epoch 87 Error= 127455 0 (1.67372e+06,453568) 
.................................
Epoch 88 Error= 127488 0 (1.68925e+06,457795) 
.................................
Epoch 89 Error= 127356 0 (1.73184e+06,458885) 
.................................
Epoch 90 Error= 127331 0 (1.77504e+06,449568) 
 counting_train_errors.................................

train1_NErrors= 36119/1.53551e+06 2.35225
Class01= 1456/1.49885e+06	0.0971409
Class11= 34663/36655	94.5655

 counting_test_errors.........

test1_NErrors= 8965/387487 2.31363
Class01= 338/378452	0.0893112
Class11= 8627/9035	95.4842

.................................
Epoch 91 Error= 127360 0 (1.81542e+06,461213) 
.................................
Epoch 92 Error= 127174 0 (1.83247e+06,451180) 
.................................
Epoch 93 Error= 127209 0 (1.89196e+06,446148) 
.................................
Epoch 94 Error= 127201 0 (1.91704e+06,441831) 
.................................
Epoch 95 Error= 127134 0 (1.93849e+06,432773) 
.................................
Epoch 96 Error= 127174 0 (1.9739e+06,432709) 
.................................
Epoch 97 Error= 127041 0 (2.02341e+06,433651) 
.................................
Epoch 98 Error= 127056 0 (2.03992e+06,421620) 
.................................
Epoch 99 Error= 126948 0 (2.06875e+06,420003) 
.................................
Epoch 100 Error= 126970 0 (2.05377e+06,418876) 
 counting_train_errors.................................

train1_NErrors= 36070/1.53551e+06 2.34906
Class01= 1400/1.49885e+06	0.0934047
Class11= 34670/36655	94.5846

 counting_test_errors.........

test1_NErrors= 8954/387487 2.31079
Class01= 323/378452	0.0853477
Class11= 8631/9035	95.5285

.................................
Epoch 101 Error= 126953 0 (2.12253e+06,414533) 
.................................
Epoch 102 Error= 126967 0 (2.11992e+06,408643) 
.................................
Epoch 103 Error= 126826 0 (2.16486e+06,406008) 
.................................
Epoch 104 Error= 126863 0 (2.18309e+06,398832) 
.................................
Epoch 105 Error= 126820 0 (2.19081e+06,402837) 
.................................
Epoch 106 Error= 126744 0 (2.23164e+06,394016) 
.................................
Epoch 107 Error= 126717 0 (2.21749e+06,395959) 
.................................
Epoch 108 Error= 126662 0 (2.23808e+06,389323) 
.................................
Epoch 109 Error= 126626 0 (2.27774e+06,394962) 
.................................
Epoch 110 Error= 126663 0 (2.27444e+06,379434) 
 counting_train_errors.................................

train1_NErrors= 36106/1.53551e+06 2.3514
Class01= 1766/1.49885e+06	0.117823
Class11= 34340/36655	93.6844

 counting_test_errors.........

test1_NErrors= 8956/387487 2.3113
Class01= 401/378452	0.105958
Class11= 8555/9035	94.6873

.................................
Epoch 111 Error= 126547 0 (2.2876e+06,381393) 
.................................
Epoch 112 Error= 126592 0 (2.32712e+06,375296) 
.................................
Epoch 113 Error= 126536 0 (2.31572e+06,378537) 
.................................
Epoch 114 Error= 126416 0 (2.32933e+06,377793) 
.................................
Epoch 115 Error= 126453 0 (2.3571e+06,367334) 
.................................
Epoch 116 Error= 126411 0 (2.37171e+06,373798) 
.................................
Epoch 117 Error= 126412 0 (2.40618e+06,372945) 
.................................
Epoch 118 Error= 126356 0 (2.36942e+06,369385) 
.................................
Epoch 119 Error= 126403 0 (2.4223e+06,363938) 
.................................
Epoch 120 Error= 126267 0 (2.46678e+06,360335) 
 counting_train_errors.................................

train1_NErrors= 36069/1.53551e+06 2.34899
Class01= 1412/1.49885e+06	0.0942053
Class11= 34657/36655	94.5492

 counting_test_errors.........

test1_NErrors= 8955/387487 2.31105
Class01= 322/378452	0.0850834
Class11= 8633/9035	95.5506

.................................
Epoch 121 Error= 126243 0 (2.43346e+06,349897) 
.................................
Epoch 122 Error= 126184 0 (2.47979e+06,364304) 
.................................
Epoch 123 Error= 126272 0 (2.45516e+06,356926) 
.................................
Epoch 124 Error= 126291 0 (2.51711e+06,355321) 
.................................
Epoch 125 Error= 126223 0 (2.51237e+06,348479) 
.................................
Epoch 126 Error= 126185 0 (2.53224e+06,348967) 
.................................
Epoch 127 Error= 126043 0 (2.57815e+06,342787) 
.................................
Epoch 128 Error= 126063 0 (2.56449e+06,349098) 
.................................
Epoch 129 Error= 126010 0 (2.55428e+06,342946) 
.................................
Epoch 130 Error= 126015 0 (2.61103e+06,341437) 
 counting_train_errors.................................

train1_NErrors= 36115/1.53551e+06 2.35199
Class01= 2084/1.49885e+06	0.13904
Class11= 34031/36655	92.8414

 counting_test_errors.........

test1_NErrors= 8981/387487 2.31776
Class01= 491/378452	0.129739
Class11= 8490/9035	93.9679

.................................
Epoch 131 Error= 126037 0 (2.57548e+06,336196) 
.................................
Epoch 132 Error= 126022 0 (2.5853e+06,343797) 
.................................
Epoch 133 Error= 125986 0 (2.62588e+06,330242) 
.................................
Epoch 134 Error= 125992 0 (2.62706e+06,323077) 
.................................
Epoch 135 Error= 125863 0 (2.63012e+06,329386) 
.................................
Epoch 136 Error= 125830 0 (2.66237e+06,330518) 
.................................
Epoch 137 Error= 125808 0 (2.67166e+06,336365) 
.................................
Epoch 138 Error= 125716 0 (2.67093e+06,334189) 
.................................
Epoch 139 Error= 125684 0 (2.67979e+06,324580) 
.................................
Epoch 140 Error= 125680 0 (2.70454e+06,327378) 
 counting_train_errors.................................

train1_NErrors= 36101/1.53551e+06 2.35108
Class01= 1628/1.49885e+06	0.108616
Class11= 34473/36655	94.0472

 counting_test_errors.........

test1_NErrors= 8950/387487 2.30975
Class01= 362/378452	0.0956528
Class11= 8588/9035	95.0526

.................................
Epoch 141 Error= 125749 0 (2.70805e+06,327898) 
.................................
Epoch 142 Error= 125678 0 (2.67672e+06,316870) 
.................................
Epoch 143 Error= 125668 0 (2.72534e+06,323964) 
.................................
Epoch 144 Error= 125653 0 (2.69306e+06,321950) 
.................................
Epoch 145 Error= 125625 0 (2.70831e+06,320522) 
.................................
Epoch 146 Error= 125578 0 (2.69975e+06,329749) 
.................................
Epoch 147 Error= 125520 0 (2.68577e+06,322240) 
.................................
Epoch 148 Error= 125537 0 (2.68728e+06,325816) 
.................................
Epoch 149 Error= 125484 0 (2.69361e+06,323095) 
.................................
Epoch 150 Error= 125407 0 (2.67276e+06,329818) 
 counting_train_errors.................................

train1_NErrors= 36020/1.53551e+06 2.3458
Class01= 1626/1.49885e+06	0.108483
Class11= 34394/36655	93.8317

 counting_test_errors.........

test1_NErrors= 8950/387487 2.30975
Class01= 368/378452	0.0972382
Class11= 8582/9035	94.9862

.................................
Epoch 151 Error= 125392 0 (2.68261e+06,318640) 
.................................
Epoch 152 Error= 125399 0 (2.68967e+06,324085) 
.................................
Epoch 153 Error= 125367 0 (2.67813e+06,314256) 
.................................
Epoch 154 Error= 125318 0 (2.63438e+06,325582) 
.................................
Epoch 155 Error= 125283 0 (2.67041e+06,330540) 
.................................
Epoch 156 Error= 125194 0 (2.63872e+06,321753) 
.................................
Epoch 157 Error= 125199 0 (2.65214e+06,312683) 
.................................
Epoch 158 Error= 125214 0 (2.61925e+06,326520) 
.................................
Epoch 159 Error= 125204 0 (2.60155e+06,321538) 
.................................
Epoch 160 Error= 125170 0 (2.56518e+06,329318) 
 counting_train_errors.................................

train1_NErrors= 35967/1.53551e+06 2.34235
Class01= 1311/1.49885e+06	0.0874668
Class11= 34656/36655	94.5464

 counting_test_errors.........

test1_NErrors= 8933/387487 2.30537
Class01= 294/378452	0.0776849
Class11= 8639/9035	95.617

.................................
Epoch 161 Error= 125110 0 (2.63354e+06,324196) 
.................................
Epoch 162 Error= 125049 0 (2.59658e+06,318477) 
.................................
Epoch 163 Error= 125051 0 (2.56978e+06,317684) 
.................................
Epoch 164 Error= 125026 0 (2.57675e+06,326051) 
.................................
Epoch 165 Error= 125050 0 (2.5341e+06,323785) 
.................................
Epoch 166 Error= 124911 0 (2.5345e+06,326716) 
.................................
Epoch 167 Error= 124892 0 (2.4943e+06,331415) 
.................................
Epoch 168 Error= 124739 0 (2.53434e+06,320542) 
.................................
Epoch 169 Error= 124831 0 (2.51881e+06,320237) 
.................................
Epoch 170 Error= 124915 0 (2.49442e+06,327569) 
 counting_train_errors.................................

train1_NErrors= 35992/1.53551e+06 2.34398
Class01= 1600/1.49885e+06	0.106748
Class11= 34392/36655	93.8262

 counting_test_errors.........

test1_NErrors= 8944/387487 2.30821
Class01= 371/378452	0.0980309
Class11= 8573/9035	94.8866

.................................
Epoch 171 Error= 124772 0 (2.48136e+06,319654) 
.................................
Epoch 172 Error= 124741 0 (2.47981e+06,328839) 
.................................
Epoch 173 Error= 124739 0 (2.45702e+06,320547) 
.................................
Epoch 174 Error= 124666 0 (2.41437e+06,325128) 
.................................
Epoch 175 Error= 124582 0 (2.4281e+06,327195) 
.................................
Epoch 176 Error= 124637 0 (2.42823e+06,323692) 
.................................
Epoch 177 Error= 124562 0 (2.38832e+06,325022) 
.................................
Epoch 178 Error= 124598 0 (2.418e+06,317409) 
.................................
Epoch 179 Error= 124556 0 (2.32996e+06,318073) 
.................................
Epoch 180 Error= 124484 0 (2.35129e+06,329031) 
 counting_train_errors.................................

train1_NErrors= 36005/1.53551e+06 2.34483
Class01= 1671/1.49885e+06	0.111485
Class11= 34334/36655	93.668

 counting_test_errors.........

test1_NErrors= 8942/387487 2.30769
Class01= 381/378452	0.100673
Class11= 8561/9035	94.7537

.................................
Epoch 181 Error= 124420 0 (2.33224e+06,323272) 
.................................
Epoch 182 Error= 124376 0 (2.29748e+06,322007) 
.................................
Epoch 183 Error= 124312 0 (2.29383e+06,318910) 
.................................
Epoch 184 Error= 124326 0 (2.33229e+06,323408) 
.................................
Epoch 185 Error= 124249 0 (2.31447e+06,323962) 
.................................
Epoch 186 Error= 124256 0 (2.28234e+06,318294) 
.................................
Epoch 187 Error= 124043 0 (2.27078e+06,319110) 
.................................
Epoch 188 Error= 124103 0 (2.2384e+06,318723) 
.................................
Epoch 189 Error= 124017 0 (2.24149e+06,319362) 
.................................
Epoch 190 Error= 124043 0 (2.26802e+06,318014) 
 counting_train_errors.................................

train1_NErrors= 36007/1.53551e+06 2.34496
Class01= 1646/1.49885e+06	0.109817
Class11= 34361/36655	93.7416

 counting_test_errors.........

test1_NErrors= 8949/387487 2.3095
Class01= 364/378452	0.0961813
Class11= 8585/9035	95.0194

.................................
Epoch 191 Error= 123972 0 (2.26624e+06,313494) 
.................................
Epoch 192 Error= 123846 0 (2.23624e+06,318680) 
.................................
Epoch 193 Error= 123775 0 (2.24456e+06,316524) 
.................................
Epoch 194 Error= 123842 0 (2.22173e+06,311094) 
.................................
Epoch 195 Error= 123682 0 (2.23935e+06,310479) 
.................................
Epoch 196 Error= 123690 0 (2.21573e+06,322339) 
.................................
Epoch 197 Error= 123667 0 (2.20973e+06,306072) 
.................................
Epoch 198 Error= 123549 0 (2.18084e+06,314447) 
.................................
Epoch 199 Error= 123564 0 (2.19487e+06,315150) 
.................................
Epoch 200 Error= 123478 0 (2.19109e+06,314969) 
 counting_train_errors.................................

train1_NErrors= 35886/1.53551e+06 2.33708
Class01= 1618/1.49885e+06	0.107949
Class11= 34268/36655	93.4879

 counting_test_errors.........

test1_NErrors= 8927/387487 2.30382
Class01= 366/378452	0.0967098
Class11= 8561/9035	94.7537

.................................
Epoch 201 Error= 123489 0 (2.17748e+06,311870) 
.................................
Epoch 202 Error= 123414 0 (2.17856e+06,318350) 
.................................
Epoch 203 Error= 123303 0 (2.18562e+06,312778) 
.................................
Epoch 204 Error= 123358 0 (2.16582e+06,311362) 
.................................
Epoch 205 Error= 123170 0 (2.16262e+06,320061) 
.................................
Epoch 206 Error= 123197 0 (2.1782e+06,316710) 
.................................
Epoch 207 Error= 123208 0 (2.17255e+06,322336) 
.................................
Epoch 208 Error= 123128 0 (2.18017e+06,316566) 
.................................
Epoch 209 Error= 123164 0 (2.15492e+06,318693) 
.................................
Epoch 210 Error= 123070 0 (2.15374e+06,315132) 
 counting_train_errors.................................

train1_NErrors= 35939/1.53551e+06 2.34053
Class01= 1417/1.49885e+06	0.0945389
Class11= 34522/36655	94.1809

 counting_test_errors.........

test1_NErrors= 8913/387487 2.30021
Class01= 317/378452	0.0837623
Class11= 8596/9035	95.1411

.................................
Epoch 211 Error= 123039 0 (2.14794e+06,322042) 
.................................
Epoch 212 Error= 123117 0 (2.11775e+06,315632) 
.................................
Epoch 213 Error= 122977 0 (2.15765e+06,315517) 
.................................
Epoch 214 Error= 122952 0 (2.11015e+06,319796) 
.................................
Epoch 215 Error= 122924 0 (2.10337e+06,325214) 
.................................
Epoch 216 Error= 122881 0 (2.11798e+06,318275) 
.................................
Epoch 217 Error= 122814 0 (2.13326e+06,321841) 
.................................
Epoch 218 Error= 122853 0 (2.1159e+06,325761) 
.................................
Epoch 219 Error= 122761 0 (2.12073e+06,324684) 
.................................
Epoch 220 Error= 122778 0 (2.15003e+06,322743) 
 counting_train_errors.................................

train1_NErrors= 35899/1.53551e+06 2.33792
Class01= 2220/1.49885e+06	0.148113
Class11= 33679/36655	91.8811

 counting_test_errors.........

test1_NErrors= 8914/387487 2.30046
Class01= 492/378452	0.130003
Class11= 8422/9035	93.2153

.................................
Epoch 221 Error= 122655 0 (2.09222e+06,321306) 
.................................
Epoch 222 Error= 122696 0 (2.11074e+06,325488) 
.................................
Epoch 223 Error= 122619 0 (2.08305e+06,321936) 
.................................
Epoch 224 Error= 122593 0 (2.08145e+06,326277) 
.................................
Epoch 225 Error= 122580 0 (2.05691e+06,326511) 
.................................
Epoch 226 Error= 122537 0 (2.05315e+06,331016) 
.................................
Epoch 227 Error= 122509 0 (2.08635e+06,329438) 
.................................
Epoch 228 Error= 122517 0 (2.06069e+06,323221) 
.................................
Epoch 229 Error= 122400 0 (2.07581e+06,330995) 
.................................
Epoch 230 Error= 122398 0 (2.0492e+06,330686) 
 counting_train_errors.................................

train1_NErrors= 35972/1.53551e+06 2.34268
Class01= 2643/1.49885e+06	0.176335
Class11= 33329/36655	90.9262

 counting_test_errors.........

test1_NErrors= 8917/387487 2.30124
Class01= 595/378452	0.157219
Class11= 8322/9035	92.1085

.................................
Epoch 231 Error= 122359 0 (2.02878e+06,333196) 
.................................
Epoch 232 Error= 122336 0 (2.01118e+06,331429) 
.................................
Epoch 233 Error= 122291 0 (2.02755e+06,338375) 
.................................
Epoch 234 Error= 122349 0 (2.04561e+06,329855) 
.................................
Epoch 235 Error= 122306 0 (1.98533e+06,338789) 
.................................
Epoch 236 Error= 122183 0 (2.02164e+06,327619) 
.................................
Epoch 237 Error= 122229 0 (2.01034e+06,337226) 
.................................
Epoch 238 Error= 122226 0 (2.01661e+06,336833) 
.................................
Epoch 239 Error= 122113 0 (2.01902e+06,336806) 
.................................
Epoch 240 Error= 122120 0 (2.01162e+06,328294) 
 counting_train_errors.................................

train1_NErrors= 35850/1.53551e+06 2.33473
Class01= 2783/1.49885e+06	0.185675
Class11= 33067/36655	90.2114

 counting_test_errors.........

test1_NErrors= 8916/387487 2.30098
Class01= 664/378452	0.175452
Class11= 8252/9035	91.3337

.................................
Epoch 241 Error= 122084 0 (1.99137e+06,336398) 
.................................
Epoch 242 Error= 122160 0 (1.98933e+06,339841) 
.................................
Epoch 243 Error= 122072 0 (1.94842e+06,344376) 
.................................
Epoch 244 Error= 122098 0 (1.98872e+06,338979) 
.................................
Epoch 245 Error= 121985 0 (1.93133e+06,342426) 
.................................
Epoch 246 Error= 121944 0 (1.97776e+06,344315) 
.................................
Epoch 247 Error= 122016 0 (1.94321e+06,343647) 
.................................
Epoch 248 Error= 122055 0 (1.92616e+06,346026) 
.................................
Epoch 249 Error= 121858 0 (1.94843e+06,345288) 
.................................
Epoch 250 Error= 121912 0 (1.92256e+06,346956) 
 counting_train_errors.................................

train1_NErrors= 35780/1.53551e+06 2.33017
Class01= 1181/1.49885e+06	0.0787935
Class11= 34599/36655	94.3909

 counting_test_errors.........

test1_NErrors= 8892/387487 2.29479
Class01= 267/378452	0.0705506
Class11= 8625/9035	95.4621

.................................
Epoch 251 Error= 121812 0 (1.94442e+06,360133) 
.................................
Epoch 252 Error= 121774 0 (1.97112e+06,348161) 
.................................
Epoch 253 Error= 121869 0 (1.94231e+06,351329) 
.................................
Epoch 254 Error= 121887 0 (1.91013e+06,348872) 
.................................
Epoch 255 Error= 121773 0 (1.93758e+06,358381) 
.................................
Epoch 256 Error= 121741 0 (1.92685e+06,355386) 
.................................
Epoch 257 Error= 121827 0 (1.90423e+06,357087) 
.................................
Epoch 258 Error= 121698 0 (1.90791e+06,359363) 
.................................
Epoch 259 Error= 121654 0 (1.9144e+06,356496) 
.................................
Epoch 260 Error= 121576 0 (1.90129e+06,369111) 
 counting_train_errors.................................

train1_NErrors= 35630/1.53551e+06 2.3204
Class01= 2038/1.49885e+06	0.135971
Class11= 33592/36655	91.6437

 counting_test_errors.........

test1_NErrors= 8848/387487 2.28343
Class01= 472/378452	0.124719
Class11= 8376/9035	92.7061

.................................
Epoch 261 Error= 121668 0 (1.9041e+06,359323) 
.................................
Epoch 262 Error= 121607 0 (1.89193e+06,364693) 
.................................
Epoch 263 Error= 121682 0 (1.90637e+06,365067) 
.................................
Epoch 264 Error= 121648 0 (1.89821e+06,365746) 
.................................
Epoch 265 Error= 121584 0 (1.87653e+06,375188) 
.................................
Epoch 266 Error= 121531 0 (1.89711e+06,368332) 
.................................
Epoch 267 Error= 121500 0 (1.88096e+06,371395) 
.................................
Epoch 268 Error= 121407 0 (1.87682e+06,382654) 
.................................
Epoch 269 Error= 121472 0 (1.88657e+06,369299) 
.................................
Epoch 270 Error= 121528 0 (1.82925e+06,374339) 
 counting_train_errors.................................

train1_NErrors= 35693/1.53551e+06 2.32451
Class01= 1289/1.49885e+06	0.085999
Class11= 34404/36655	93.859

 counting_test_errors.........

test1_NErrors= 8867/387487 2.28833
Class01= 289/378452	0.0763637
Class11= 8578/9035	94.9419

.................................
Epoch 271 Error= 121469 0 (1.83376e+06,377810) 
.................................
Epoch 272 Error= 121493 0 (1.85348e+06,378241) 
.................................
Epoch 273 Error= 121395 0 (1.83492e+06,377091) 
.................................
Epoch 274 Error= 121252 0 (1.84593e+06,382596) 
.................................
Epoch 275 Error= 121280 0 (1.83517e+06,389573) 
.................................
Epoch 276 Error= 121312 0 (1.83093e+06,393106) 
.................................
Epoch 277 Error= 121267 0 (1.8359e+06,387096) 
.................................
Epoch 278 Error= 121272 0 (1.82888e+06,389742) 
.................................
Epoch 279 Error= 121168 0 (1.82083e+06,384893) 
.................................
Epoch 280 Error= 121249 0 (1.8551e+06,395758) 
 counting_train_errors.................................

train1_NErrors= 35594/1.53551e+06 2.31806
Class01= 2051/1.49885e+06	0.136838
Class11= 33543/36655	91.51

 counting_test_errors.........

test1_NErrors= 8852/387487 2.28446
Class01= 488/378452	0.128946
Class11= 8364/9035	92.5733

.................................
Epoch 281 Error= 121157 0 (1.82147e+06,400419) 
.................................
Epoch 282 Error= 121187 0 (1.81752e+06,401443) 
.................................
Epoch 283 Error= 121159 0 (1.79118e+06,396591) 
.................................
Epoch 284 Error= 121045 0 (1.80234e+06,404332) 
.................................
Epoch 285 Error= 121102 0 (1.81511e+06,406001) 
.................................
Epoch 286 Error= 121033 0 (1.78166e+06,409179) 
.................................
Epoch 287 Error= 121068 0 (1.79915e+06,410427) 
.................................
Epoch 288 Error= 120978 0 (1.80537e+06,415911) 
.................................
Epoch 289 Error= 121008 0 (1.78372e+06,410792) 
.................................
Epoch 290 Error= 120978 0 (1.77799e+06,419107) 
 counting_train_errors.................................

train1_NErrors= 35582/1.53551e+06 2.31728
Class01= 1803/1.49885e+06	0.120292
Class11= 33779/36655	92.1539

 counting_test_errors.........

test1_NErrors= 8833/387487 2.27956
Class01= 426/378452	0.112564
Class11= 8407/9035	93.0493

.................................
Epoch 291 Error= 121000 0 (1.77318e+06,413452) 
.................................
Epoch 292 Error= 120873 0 (1.76374e+06,427215) 
.................................
Epoch 293 Error= 120953 0 (1.76858e+06,434439) 
.................................
Epoch 294 Error= 120940 0 (1.77589e+06,427954) 
.................................
Epoch 295 Error= 120970 0 (1.78005e+06,431405) 
.................................
Epoch 296 Error= 120796 0 (1.77007e+06,436716) 
.................................
Epoch 297 Error= 120724 0 (1.77023e+06,439817) 
.................................
Epoch 298 Error= 120777 0 (1.77165e+06,433435) 
.................................
Epoch 299 Error= 120755 0 (1.77355e+06,445520) 
.................................
Epoch 300 Error= 120709 0 (1.77269e+06,445028) 
 counting_train_errors.................................

train1_NErrors= 35625/1.53551e+06 2.32008
Class01= 2857/1.49885e+06	0.190612
Class11= 32768/36655	89.3957

 counting_test_errors.........

test1_NErrors= 8862/387487 2.28704
Class01= 691/378452	0.182586
Class11= 8171/9035	90.4372

.................................
Epoch 301 Error= 120675 0 (1.76443e+06,449738) 
.................................
Epoch 302 Error= 120685 0 (1.7555e+06,456557) 
.................................
Epoch 303 Error= 120647 0 (1.75907e+06,458358) 
.................................
Epoch 304 Error= 120707 0 (1.76206e+06,457331) 
.................................
Epoch 305 Error= 120661 0 (1.75384e+06,461902) 
.................................
Epoch 306 Error= 120714 0 (1.75006e+06,462722) 
.................................
Epoch 307 Error= 120548 0 (1.73009e+06,466120) 
.................................
Epoch 308 Error= 120549 0 (1.76361e+06,481912) 
.................................
Epoch 309 Error= 120511 0 (1.72669e+06,466272) 
.................................
Epoch 310 Error= 120650 0 (1.73941e+06,473313) 
 counting_train_errors.................................

train1_NErrors= 35518/1.53551e+06 2.31311
Class01= 2256/1.49885e+06	0.150515
Class11= 33262/36655	90.7434

 counting_test_errors.........

test1_NErrors= 8798/387487 2.27053
Class01= 518/378452	0.136873
Class11= 8280/9035	91.6436

.................................
Epoch 311 Error= 120577 0 (1.73664e+06,479047) 
.................................
Epoch 312 Error= 120497 0 (1.73988e+06,479246) 
.................................
Epoch 313 Error= 120441 0 (1.74322e+06,496572) 
.................................
Epoch 314 Error= 120414 0 (1.72263e+06,493640) 
.................................
Epoch 315 Error= 120406 0 (1.72694e+06,496933) 
.................................
Epoch 316 Error= 120325 0 (1.75662e+06,491919) 
.................................
Epoch 317 Error= 120336 0 (1.72256e+06,502794) 
.................................
Epoch 318 Error= 120330 0 (1.73683e+06,509981) 
.................................
Epoch 319 Error= 120236 0 (1.73852e+06,507004) 
.................................
Epoch 320 Error= 120256 0 (1.70648e+06,522381) 
 counting_train_errors.................................

train1_NErrors= 35525/1.53551e+06 2.31357
Class01= 2496/1.49885e+06	0.166527
Class11= 33029/36655	90.1078

 counting_test_errors.........

test1_NErrors= 8846/387487 2.28292
Class01= 600/378452	0.158541
Class11= 8246/9035	91.2673

.................................
Epoch 321 Error= 120248 0 (1.72248e+06,506386) 
.................................
Epoch 322 Error= 120270 0 (1.75114e+06,517930) 
.................................
Epoch 323 Error= 120268 0 (1.71422e+06,521868) 
.................................
Epoch 324 Error= 120230 0 (1.70773e+06,521549) 
.................................
Epoch 325 Error= 120333 0 (1.71887e+06,520508) 
.................................
Epoch 326 Error= 120222 0 (1.74148e+06,529494) 
.................................
Epoch 327 Error= 120213 0 (1.70962e+06,528622) 
.................................
Epoch 328 Error= 120165 0 (1.69671e+06,541494) 
.................................
Epoch 329 Error= 120092 0 (1.70234e+06,545947) 
.................................
Epoch 330 Error= 120114 0 (1.72012e+06,547089) 
 counting_train_errors.................................

train1_NErrors= 35417/1.53551e+06 2.30653
Class01= 2498/1.49885e+06	0.166661
Class11= 32919/36655	89.8077

 counting_test_errors.........

test1_NErrors= 8818/387487 2.27569
Class01= 615/378452	0.162504
Class11= 8203/9035	90.7914

.................................
Epoch 331 Error= 120083 0 (1.68864e+06,542360) 
.................................
Epoch 332 Error= 120074 0 (1.68976e+06,565181) 
.................................
Epoch 333 Error= 119989 0 (1.70345e+06,550353) 
.................................
Epoch 334 Error= 119946 0 (1.67471e+06,565434) 
.................................
Epoch 335 Error= 119959 0 (1.68781e+06,576303) 
.................................
Epoch 336 Error= 119863 0 (1.68941e+06,572215) 
.................................
Epoch 337 Error= 119962 0 (1.67804e+06,563718) 
.................................
Epoch 338 Error= 119935 0 (1.67744e+06,580801) 
.................................
Epoch 339 Error= 119942 0 (1.66908e+06,597053) 
.................................
Epoch 340 Error= 119887 0 (1.6764e+06,582393) 
 counting_train_errors.................................

train1_NErrors= 35362/1.53551e+06 2.30295
Class01= 1790/1.49885e+06	0.119425
Class11= 33572/36655	91.5891

 counting_test_errors.........

test1_NErrors= 8789/387487 2.26821
Class01= 430/378452	0.113621
Class11= 8359/9035	92.518

.................................
Epoch 341 Error= 119824 0 (1.67008e+06,586410) 
.................................
Epoch 342 Error= 119857 0 (1.69795e+06,604754) 
.................................
Epoch 343 Error= 119864 0 (1.66995e+06,605044) 
.................................
Epoch 344 Error= 119762 0 (1.6667e+06,609247) 
.................................
Epoch 345 Error= 119775 0 (1.67679e+06,613144) 
.................................
Epoch 346 Error= 119706 0 (1.67023e+06,620045) 
.................................
Epoch 347 Error= 119684 0 (1.69062e+06,618949) 
.................................
Epoch 348 Error= 119691 0 (1.67518e+06,626216) 
.................................
Epoch 349 Error= 119681 0 (1.69576e+06,624409) 
.................................
Epoch 350 Error= 119607 0 (1.68045e+06,640761) 
 counting_train_errors.................................

train1_NErrors= 35489/1.53551e+06 2.31122
Class01= 2581/1.49885e+06	0.172198
Class11= 32908/36655	89.7777

 counting_test_errors.........

test1_NErrors= 8836/387487 2.28033
Class01= 612/378452	0.161711
Class11= 8224/9035	91.0238

.................................
Epoch 351 Error= 119579 0 (1.69864e+06,637344) 
.................................
Epoch 352 Error= 119560 0 (1.68968e+06,651808) 
.................................
Epoch 353 Error= 119606 0 (1.6573e+06,652367) 
.................................
Epoch 354 Error= 119532 0 (1.66543e+06,656431) 
.................................
Epoch 355 Error= 119513 0 (1.687e+06,655350) 
.................................
Epoch 356 Error= 119508 0 (1.66603e+06,655110) 
.................................
Epoch 357 Error= 119524 0 (1.68577e+06,676482) 
.................................
Epoch 358 Error= 119467 0 (1.65869e+06,679814) 
.................................
Epoch 359 Error= 119434 0 (1.67549e+06,671936) 
.................................
Epoch 360 Error= 119474 0 (1.63309e+06,670737) 
 counting_train_errors.................................

train1_NErrors= 35391/1.53551e+06 2.30484
Class01= 1257/1.49885e+06	0.0838641
Class11= 34134/36655	93.1224

 counting_test_errors.........

test1_NErrors= 8793/387487 2.26924
Class01= 314/378452	0.0829696
Class11= 8479/9035	93.8462

.................................
Epoch 361 Error= 119400 0 (1.67226e+06,685360) 
.................................
Epoch 362 Error= 119313 0 (1.64106e+06,698356) 
.................................
Epoch 363 Error= 119324 0 (1.64454e+06,690446) 
.................................
Epoch 364 Error= 119292 0 (1.65928e+06,704404) 
.................................
Epoch 365 Error= 119310 0 (1.63063e+06,701481) 
.................................
Epoch 366 Error= 119302 0 (1.64976e+06,715504) 
.................................
Epoch 367 Error= 119160 0 (1.66107e+06,715561) 
.................................
Epoch 368 Error= 119196 0 (1.64393e+06,724477) 
.................................
Epoch 369 Error= 119229 0 (1.63824e+06,728138) 
.................................
Epoch 370 Error= 119092 0 (1.61271e+06,722542) 
 counting_train_errors.................................

train1_NErrors= 35329/1.53551e+06 2.3008
Class01= 2014/1.49885e+06	0.134369
Class11= 33315/36655	90.888

 counting_test_errors.........

test1_NErrors= 8810/387487 2.27362
Class01= 485/378452	0.128154
Class11= 8325/9035	92.1417

.................................
Epoch 371 Error= 119125 0 (1.64342e+06,736611) 
.................................
Epoch 372 Error= 119052 0 (1.64846e+06,751024) 
.................................
Epoch 373 Error= 119089 0 (1.65357e+06,734643) 
.................................
Epoch 374 Error= 119043 0 (1.63357e+06,744967) 
.................................
Epoch 375 Error= 118974 0 (1.64362e+06,741017) 
.................................
Epoch 376 Error= 119009 0 (1.62514e+06,762797) 
.................................
Epoch 377 Error= 119000 0 (1.66762e+06,765275) 
.................................
Epoch 378 Error= 118928 0 (1.63647e+06,770433) 
.................................
Epoch 379 Error= 118895 0 (1.65715e+06,780293) 
.................................
Epoch 380 Error= 118915 0 (1.62089e+06,781153) 
 counting_train_errors.................................

train1_NErrors= 35457/1.53551e+06 2.30914
Class01= 3625/1.49885e+06	0.241851
Class11= 31832/36655	86.8422

 counting_test_errors.........

test1_NErrors= 8904/387487 2.29788
Class01= 904/378452	0.238868
Class11= 8000/9035	88.5445

.................................
Epoch 381 Error= 118825 0 (1.63945e+06,785847) 
.................................
Epoch 382 Error= 118909 0 (1.62179e+06,792457) 
.................................
Epoch 383 Error= 118820 0 (1.63908e+06,787444) 
.................................
Epoch 384 Error= 118866 0 (1.61732e+06,806527) 
.................................
Epoch 385 Error= 118821 0 (1.62654e+06,797878) 
.................................
Epoch 386 Error= 118751 0 (1.62713e+06,804965) 
.................................
Epoch 387 Error= 118751 0 (1.6382e+06,816805) 
.................................
Epoch 388 Error= 118804 0 (1.6051e+06,792403) 
.................................
Epoch 389 Error= 118738 0 (1.62573e+06,820485) 
.................................
Epoch 390 Error= 118732 0 (1.63451e+06,816227) 
 counting_train_errors.................................

train1_NErrors= 35298/1.53551e+06 2.29878
Class01= 1257/1.49885e+06	0.0838641
Class11= 34041/36655	92.8686

 counting_test_errors.........

test1_NErrors= 8783/387487 2.26666
Class01= 321/378452	0.0848192
Class11= 8462/9035	93.658

.................................
Epoch 391 Error= 118711 0 (1.64503e+06,822604) 
.................................
Epoch 392 Error= 118613 0 (1.62477e+06,821582) 
.................................
Epoch 393 Error= 118689 0 (1.62025e+06,821252) 
.................................
Epoch 394 Error= 118575 0 (1.60652e+06,838106) 
.................................
Epoch 395 Error= 118601 0 (1.64099e+06,841853) 
.................................
Epoch 396 Error= 118563 0 (1.60123e+06,842146) 
.................................
Epoch 397 Error= 118644 0 (1.63045e+06,826258) 
.................................
Epoch 398 Error= 118497 0 (1.61786e+06,851054) 
.................................
Epoch 399 Error= 118475 0 (1.6244e+06,840720) 
.................................
Epoch 400 Error= 118519 0 (1.60508e+06,851265) 
 counting_train_errors.................................

train1_NErrors= 35277/1.53551e+06 2.29741
Class01= 1654/1.49885e+06	0.110351
Class11= 33623/36655	91.7283

 counting_test_errors.........

test1_NErrors= 8787/387487 2.26769
Class01= 407/378452	0.107543
Class11= 8380/9035	92.7504

.................................
Epoch 401 Error= 118391 0 (1.64327e+06,851429) 
.................................
Epoch 402 Error= 118487 0 (1.62245e+06,859769) 
.................................
Epoch 403 Error= 118424 0 (1.62934e+06,857942) 
.................................
Epoch 404 Error= 118533 0 (1.63725e+06,857254) 
.................................
Epoch 405 Error= 118477 0 (1.62269e+06,872465) 
.................................
Epoch 406 Error= 118414 0 (1.61893e+06,859954) 
.................................
Epoch 407 Error= 118397 0 (1.60086e+06,884181) 
.................................
Epoch 408 Error= 118336 0 (1.61537e+06,844829) 
.................................
Epoch 409 Error= 118327 0 (1.60331e+06,885700) 
.................................
Epoch 410 Error= 118348 0 (1.60195e+06,891097) 
 counting_train_errors.................................

train1_NErrors= 35140/1.53551e+06 2.28849
Class01= 1919/1.49885e+06	0.128031
Class11= 33221/36655	90.6316

 counting_test_errors.........

test1_NErrors= 8758/387487 2.2602
Class01= 476/378452	0.125776
Class11= 8282/9035	91.6657

.................................
Epoch 411 Error= 118409 0 (1.60214e+06,871600) 
.................................
Epoch 412 Error= 118287 0 (1.57772e+06,870202) 
.................................
Epoch 413 Error= 118298 0 (1.59754e+06,893184) 
.................................
Epoch 414 Error= 118235 0 (1.57443e+06,869976) 
.................................
Epoch 415 Error= 118315 0 (1.59826e+06,877167) 
.................................
Epoch 416 Error= 118223 0 (1.56825e+06,869783) 
.................................
Epoch 417 Error= 118254 0 (1.59618e+06,901152) 
.................................
Epoch 418 Error= 118203 0 (1.57928e+06,886404) 
.................................
Epoch 419 Error= 118205 0 (1.60574e+06,877196) 
.................................
Epoch 420 Error= 118090 0 (1.57022e+06,884238) 
 counting_train_errors.................................

train1_NErrors= 35298/1.53551e+06 2.29878
Class01= 3038/1.49885e+06	0.202688
Class11= 32260/36655	88.0098

 counting_test_errors.........

test1_NErrors= 8880/387487 2.29169
Class01= 796/378452	0.210331
Class11= 8084/9035	89.4743

.................................
Epoch 421 Error= 118139 0 (1.5475e+06,913243) 
.................................
Epoch 422 Error= 118120 0 (1.59748e+06,889010) 
.................................
Epoch 423 Error= 118051 0 (1.56197e+06,877247) 
.................................
Epoch 424 Error= 118109 0 (1.60342e+06,896495) 
.................................
Epoch 425 Error= 118181 0 (1.58003e+06,899418) 
.................................
Epoch 426 Error= 118064 0 (1.57932e+06,895989) 
.................................
Epoch 427 Error= 118081 0 (1.58058e+06,901803) 
.................................
Epoch 428 Error= 118066 0 (1.56203e+06,882511) 
.................................
Epoch 429 Error= 118100 0 (1.5833e+06,918544) 
.................................
Epoch 430 Error= 118058 0 (1.57265e+06,894953) 
 counting_train_errors.................................

train1_NErrors= 35151/1.53551e+06 2.28921
Class01= 2437/1.49885e+06	0.162591
Class11= 32714/36655	89.2484

 counting_test_errors.........

test1_NErrors= 8794/387487 2.2695
Class01= 600/378452	0.158541
Class11= 8194/9035	90.6918

.................................
Epoch 431 Error= 118078 0 (1.55378e+06,917346) 
.................................
Epoch 432 Error= 117973 0 (1.5629e+06,901188) 
.................................
Epoch 433 Error= 117905 0 (1.56988e+06,909428) 
.................................
Epoch 434 Error= 117945 0 (1.57511e+06,903941) 
.................................
Epoch 435 Error= 117886 0 (1.57624e+06,915261) 
.................................
Epoch 436 Error= 117984 0 (1.57663e+06,887252) 
.................................
Epoch 437 Error= 117953 0 (1.56016e+06,891953) 
.................................
Epoch 438 Error= 117962 0 (1.55141e+06,903560) 
.................................
Epoch 439 Error= 117862 0 (1.56911e+06,919690) 
.................................
Epoch 440 Error= 117932 0 (1.56787e+06,898800) 
 counting_train_errors.................................

train1_NErrors= 35342/1.53551e+06 2.30165
Class01= 3450/1.49885e+06	0.230176
Class11= 31892/36655	87.0059

 counting_test_errors.........

test1_NErrors= 8901/387487 2.29711
Class01= 892/378452	0.235697
Class11= 8009/9035	88.6442

.................................
Epoch 441 Error= 117877 0 (1.56465e+06,892876) 
.................................
Epoch 442 Error= 117843 0 (1.56408e+06,913798) 
.................................
Epoch 443 Error= 117843 0 (1.54678e+06,915788) 
.................................
Epoch 444 Error= 117849 0 (1.5738e+06,904634) 
.................................
Epoch 445 Error= 117872 0 (1.5529e+06,904937) 
.................................
Epoch 446 Error= 117888 0 (1.54966e+06,896917) 
.................................
Epoch 447 Error= 117897 0 (1.54942e+06,921724) 
.................................
Epoch 448 Error= 117853 0 (1.5606e+06,909855) 
.................................
Epoch 449 Error= 117886 0 (1.5427e+06,902270) 
.................................
Epoch 450 Error= 117738 0 (1.55208e+06,890174) 
 counting_train_errors.................................

train1_NErrors= 35116/1.53551e+06 2.28693
Class01= 1720/1.49885e+06	0.114754
Class11= 33396/36655	91.109

 counting_test_errors.........

test1_NErrors= 8755/387487 2.25943
Class01= 435/378452	0.114942
Class11= 8320/9035	92.0863

.................................
Epoch 451 Error= 117874 0 (1.56118e+06,908876) 
.................................
Epoch 452 Error= 117843 0 (1.53861e+06,890470) 
.................................
Epoch 453 Error= 117740 0 (1.5528e+06,897558) 
.................................
Epoch 454 Error= 117790 0 (1.54869e+06,876661) 
.................................
Epoch 455 Error= 117664 0 (1.54639e+06,900378) 
.................................
Epoch 456 Error= 117712 0 (1.55083e+06,898348) 
.................................
Epoch 457 Error= 117685 0 (1.53519e+06,886760) 
.................................
Epoch 458 Error= 117759 0 (1.5455e+06,896789) 
.................................
Epoch 459 Error= 117729 0 (1.52396e+06,899664) 
.................................
Epoch 460 Error= 117677 0 (1.54277e+06,897713) 
 counting_train_errors.................................

train1_NErrors= 35108/1.53551e+06 2.28641
Class01= 2279/1.49885e+06	0.152049
Class11= 32829/36655	89.5621

 counting_test_errors.........

test1_NErrors= 8791/387487 2.26872
Class01= 560/378452	0.147971
Class11= 8231/9035	91.1013

.................................
Epoch 461 Error= 117596 0 (1.51924e+06,892870) 
.................................
Epoch 462 Error= 117593 0 (1.5361e+06,893856) 
.................................
Epoch 463 Error= 117577 0 (1.54557e+06,923921) 
.................................
Epoch 464 Error= 117636 0 (1.54307e+06,879615) 
.................................
Epoch 465 Error= 117581 0 (1.53225e+06,900328) 
.................................
Epoch 466 Error= 117535 0 (1.5357e+06,874687) 
.................................
Epoch 467 Error= 117534 0 (1.52154e+06,906242) 
.................................
Epoch 468 Error= 117617 0 (1.52543e+06,882635) 
.................................
Epoch 469 Error= 117484 0 (1.51221e+06,882756) 
.................................
Epoch 470 Error= 117572 0 (1.52632e+06,881163) 
 counting_train_errors.................................

train1_NErrors= 35281/1.53551e+06 2.29767
Class01= 1373/1.49885e+06	0.0916033
Class11= 33908/36655	92.5058

 counting_test_errors.........

test1_NErrors= 8790/387487 2.26846
Class01= 344/378452	0.0908966
Class11= 8446/9035	93.4809

.................................
Epoch 471 Error= 117554 0 (1.52982e+06,894582) 
.................................
Epoch 472 Error= 117580 0 (1.53265e+06,876609) 
.................................
Epoch 473 Error= 117462 0 (1.503e+06,882914) 
.................................
Epoch 474 Error= 117538 0 (1.5041e+06,901320) 
.................................
Epoch 475 Error= 117548 0 (1.52107e+06,872136) 
.................................
Epoch 476 Error= 117498 0 (1.50004e+06,882971) 
.................................
Epoch 477 Error= 117417 0 (1.53054e+06,881262) 
.................................
Epoch 478 Error= 117369 0 (1.50549e+06,881466) 
.................................
Epoch 479 Error= 117468 0 (1.52581e+06,871982) 
.................................
Epoch 480 Error= 117484 0 (1.52206e+06,886542) 
 counting_train_errors.................................

train1_NErrors= 35098/1.53551e+06 2.28576
Class01= 2456/1.49885e+06	0.163859
Class11= 32642/36655	89.052

 counting_test_errors.........

test1_NErrors= 8801/387487 2.2713
Class01= 622/378452	0.164354
Class11= 8179/9035	90.5257

.................................
Epoch 481 Error= 117319 0 (1.50357e+06,888383) 
.................................
Epoch 482 Error= 117460 0 (1.54213e+06,882054) 
.................................
Epoch 483 Error= 117376 0 (1.51473e+06,884496) 
.................................
Epoch 484 Error= 117398 0 (1.51574e+06,883429) 
.................................
Epoch 485 Error= 117295 0 (1.52564e+06,871496) 
.................................
Epoch 486 Error= 117361 0 (1.52666e+06,882490) 
.................................
Epoch 487 Error= 117307 0 (1.48399e+06,879597) 
.................................
Epoch 488 Error= 117356 0 (1.5119e+06,871406) 
.................................
Epoch 489 Error= 117336 0 (1.51071e+06,866940) 
.................................
Epoch 490 Error= 117363 0 (1.51372e+06,868079) 
 counting_train_errors.................................

train1_NErrors= 35238/1.53551e+06 2.29487
Class01= 1099/1.49885e+06	0.0733227
Class11= 34139/36655	93.136

 counting_test_errors.........

test1_NErrors= 8785/387487 2.26717
Class01= 292/378452	0.0771564
Class11= 8493/9035	94.0011

.................................
Epoch 491 Error= 117380 0 (1.49943e+06,862520) 
.................................
Epoch 492 Error= 117213 0 (1.47312e+06,867866) 
.................................
Epoch 493 Error= 117285 0 (1.49428e+06,877360) 
.................................
Epoch 494 Error= 117203 0 (1.48775e+06,875811) 
.................................
Epoch 495 Error= 117202 0 (1.51166e+06,860063) 
.................................
Epoch 496 Error= 117158 0 (1.4985e+06,882040) 
.................................
Epoch 497 Error= 117186 0 (1.51087e+06,877237) 
.................................
Epoch 498 Error= 117166 0 (1.49025e+06,855422) 
.................................
Epoch 499 Error= 117245 0 (1.49001e+06,870578) 
.................................
Epoch 500 Error= 117166 0 (1.50399e+06,871396) 
 counting_train_errors.................................

train1_NErrors= 35217/1.53551e+06 2.29351
Class01= 1007/1.49885e+06	0.0671847
Class11= 34210/36655	93.3297

 counting_test_errors.........

test1_NErrors= 8784/387487 2.26691
Class01= 276/378452	0.0729287
Class11= 8508/9035	94.1671

.................................
Epoch 501 Error= 117234 0 (1.48611e+06,858265) 
.................................
Epoch 502 Error= 117174 0 (1.48294e+06,847451) 
.................................
Epoch 503 Error= 117241 0 (1.49273e+06,868809) 
.................................
Epoch 504 Error= 117164 0 (1.48238e+06,848352) 
.................................
Epoch 505 Error= 117156 0 (1.466e+06,854003) 
.................................
Epoch 506 Error= 117142 0 (1.48545e+06,862920) 
.................................
Epoch 507 Error= 117067 0 (1.47508e+06,871246) 
.................................
Epoch 508 Error= 117066 0 (1.48464e+06,854196) 
.................................
Epoch 509 Error= 117006 0 (1.48401e+06,872716) 
.................................
Epoch 510 Error= 117115 0 (1.48812e+06,879193) 
 counting_train_errors.................................

train1_NErrors= 35017/1.53551e+06 2.28048
Class01= 1583/1.49885e+06	0.105614
Class11= 33434/36655	91.2127

 counting_test_errors.........

test1_NErrors= 8772/387487 2.26382
Class01= 406/378452	0.107279
Class11= 8366/9035	92.5955

.................................
Epoch 511 Error= 117059 0 (1.50499e+06,858622) 
.................................
Epoch 512 Error= 117033 0 (1.476e+06,859152) 
.................................
Epoch 513 Error= 117115 0 (1.4787e+06,864009) 
.................................
Epoch 514 Error= 117003 0 (1.46986e+06,866867) 
.................................
Epoch 515 Error= 117020 0 (1.47183e+06,860924) 
.................................
Epoch 516 Error= 117026 0 (1.46212e+06,871331) 
.................................
Epoch 517 Error= 116986 0 (1.46847e+06,861612) 
.................................
Epoch 518 Error= 117000 0 (1.46933e+06,874006) 
.................................
Epoch 519 Error= 116890 0 (1.45251e+06,845282) 
.................................
Epoch 520 Error= 116984 0 (1.46189e+06,855868) 
 counting_train_errors.................................

train1_NErrors= 34987/1.53551e+06 2.27853
Class01= 2689/1.49885e+06	0.179404
Class11= 32298/36655	88.1135

 counting_test_errors.........

test1_NErrors= 8807/387487 2.27285
Class01= 696/378452	0.183907
Class11= 8111/9035	89.7731

.................................
Epoch 521 Error= 117035 0 (1.47516e+06,839354) 
.................................
Epoch 522 Error= 117016 0 (1.44027e+06,858977) 
.................................
Epoch 523 Error= 116963 0 (1.45963e+06,855783) 
.................................
Epoch 524 Error= 116904 0 (1.4646e+06,858484) 
.................................
Epoch 525 Error= 116872 0 (1.44945e+06,837227) 
.................................
Epoch 526 Error= 116888 0 (1.46676e+06,862229) 
.................................
Epoch 527 Error= 116804 0 (1.45635e+06,854288) 
.................................
Epoch 528 Error= 116817 0 (1.46635e+06,854219) 
.................................
Epoch 529 Error= 116882 0 (1.43355e+06,857163) 
.................................
Epoch 530 Error= 116887 0 (1.47607e+06,864445) 
 counting_train_errors.................................

train1_NErrors= 34985/1.53551e+06 2.2784
Class01= 1768/1.49885e+06	0.117957
Class11= 33217/36655	90.6207

 counting_test_errors.........

test1_NErrors= 8790/387487 2.26846
Class01= 468/378452	0.123662
Class11= 8322/9035	92.1085

.................................
Epoch 531 Error= 116791 0 (1.44395e+06,845680) 
.................................
Epoch 532 Error= 116861 0 (1.45795e+06,860375) 
.................................
Epoch 533 Error= 116799 0 (1.44145e+06,862412) 
.................................
Epoch 534 Error= 116764 0 (1.42968e+06,855925) 
.................................
Epoch 535 Error= 116777 0 (1.44587e+06,864883) 
.................................
Epoch 536 Error= 116712 0 (1.43202e+06,852424) 
.................................
Epoch 537 Error= 116756 0 (1.44033e+06,864860) 
.................................
Epoch 538 Error= 116752 0 (1.44294e+06,854668) 
.................................
Epoch 539 Error= 116702 0 (1.43426e+06,849732) 
.................................
Epoch 540 Error= 116669 0 (1.42614e+06,838738) 
 counting_train_errors.................................

train1_NErrors= 34984/1.53551e+06 2.27833
Class01= 2482/1.49885e+06	0.165593
Class11= 32502/36655	88.67

 counting_test_errors.........

test1_NErrors= 8800/387487 2.27104
Class01= 655/378452	0.173073
Class11= 8145/9035	90.1494

.................................
Epoch 541 Error= 116696 0 (1.42626e+06,858579) 
.................................
Epoch 542 Error= 116718 0 (1.42057e+06,849787) 
.................................
Epoch 543 Error= 116742 0 (1.44188e+06,850139) 
.................................
Epoch 544 Error= 116664 0 (1.43593e+06,849276) 
.................................
Epoch 545 Error= 116647 0 (1.42839e+06,860900) 
.................................
Epoch 546 Error= 116652 0 (1.44766e+06,845367) 
.................................
Epoch 547 Error= 116645 0 (1.41463e+06,855071) 
.................................
Epoch 548 Error= 116669 0 (1.42109e+06,860618) 
.................................
Epoch 549 Error= 116589 0 (1.42353e+06,849262) 
.................................
Epoch 550 Error= 116619 0 (1.41973e+06,858372) 
 counting_train_errors.................................

train1_NErrors= 34962/1.53551e+06 2.2769
Class01= 2781/1.49885e+06	0.185542
Class11= 32181/36655	87.7943

 counting_test_errors.........

test1_NErrors= 8814/387487 2.27466
Class01= 716/378452	0.189192
Class11= 8098/9035	89.6292

.................................
Epoch 551 Error= 116618 0 (1.41197e+06,858597) 
.................................
Epoch 552 Error= 116582 0 (1.43369e+06,845935) 
.................................
Epoch 553 Error= 116548 0 (1.43107e+06,860571) 
.................................
Epoch 554 Error= 116572 0 (1.43023e+06,842286) 
.................................
Epoch 555 Error= 116506 0 (1.42952e+06,870118) 
.................................
Epoch 556 Error= 116555 0 (1.42126e+06,859600) 
.................................
Epoch 557 Error= 116541 0 (1.42068e+06,846195) 
.................................
Epoch 558 Error= 116587 0 (1.39615e+06,844695) 
.................................
Epoch 559 Error= 116439 0 (1.41391e+06,862787) 
.................................
Epoch 560 Error= 116523 0 (1.41608e+06,861566) 
 counting_train_errors.................................

train1_NErrors= 34931/1.53551e+06 2.27488
Class01= 2694/1.49885e+06	0.179737
Class11= 32237/36655	87.9471

 counting_test_errors.........

test1_NErrors= 8805/387487 2.27233
Class01= 705/378452	0.186285
Class11= 8100/9035	89.6514

.................................
Epoch 561 Error= 116493 0 (1.41631e+06,850955) 
.................................
Epoch 562 Error= 116536 0 (1.40869e+06,863918) 
.................................
Epoch 563 Error= 116412 0 (1.38266e+06,841452) 
.................................
Epoch 564 Error= 116515 0 (1.42425e+06,863621) 
.................................
Epoch 565 Error= 116413 0 (1.41082e+06,871340) 
.................................
Epoch 566 Error= 116546 0 (1.4175e+06,870825) 
.................................
Epoch 567 Error= 116466 0 (1.3989e+06,844887) 
.................................
Epoch 568 Error= 116447 0 (1.39215e+06,873800) 
.................................
Epoch 569 Error= 116382 0 (1.39538e+06,860794) 
.................................
Epoch 570 Error= 116422 0 (1.39685e+06,850896) 
 counting_train_errors.................................

train1_NErrors= 35018/1.53551e+06 2.28055
Class01= 2258/1.49885e+06	0.150648
Class11= 32760/36655	89.3739

 counting_test_errors.........

test1_NErrors= 8815/387487 2.27492
Class01= 597/378452	0.157748
Class11= 8218/9035	90.9574

.................................
Epoch 571 Error= 116408 0 (1.39707e+06,849487) 
.................................
Epoch 572 Error= 116381 0 (1.37906e+06,867045) 
.................................
Epoch 573 Error= 116410 0 (1.40737e+06,850819) 
.................................
Epoch 574 Error= 116398 0 (1.37778e+06,854968) 
.................................
Epoch 575 Error= 116271 0 (1.37732e+06,851629) 
.................................
Epoch 576 Error= 116424 0 (1.37503e+06,868744) 
.................................
Epoch 577 Error= 116279 0 (1.39142e+06,853642) 
.................................
Epoch 578 Error= 116354 0 (1.39351e+06,856798) 
.................................
Epoch 579 Error= 116341 0 (1.37706e+06,849417) 
.................................
Epoch 580 Error= 116377 0 (1.36526e+06,873437) 
 counting_train_errors.................................

train1_NErrors= 35033/1.53551e+06 2.28152
Class01= 4075/1.49885e+06	0.271874
Class11= 30958/36655	84.4578

 counting_test_errors.........

test1_NErrors= 8913/387487 2.30021
Class01= 1059/378452	0.279824
Class11= 7854/9035	86.9286

.................................
Epoch 581 Error= 116378 0 (1.36795e+06,864123) 
.................................
Epoch 582 Error= 116240 0 (1.37782e+06,869552) 
.................................
Epoch 583 Error= 116228 0 (1.37802e+06,855289) 
.................................
Epoch 584 Error= 116257 0 (1.38235e+06,883414) 
.................................
Epoch 585 Error= 116259 0 (1.35777e+06,853513) 
.................................
Epoch 586 Error= 116246 0 (1.36097e+06,859574) 
.................................
Epoch 587 Error= 116277 0 (1.36237e+06,868613) 
.................................
Epoch 588 Error= 116217 0 (1.35133e+06,864717) 
.................................
Epoch 589 Error= 116289 0 (1.37566e+06,856387) 
.................................
Epoch 590 Error= 116609 0 (1.36599e+06,861200) 
 counting_train_errors.................................

train1_NErrors= 35009/1.53551e+06 2.27996
Class01= 2118/1.49885e+06	0.141308
Class11= 32891/36655	89.7313

 counting_test_errors.........

test1_NErrors= 8803/387487 2.27182
Class01= 544/378452	0.143743
Class11= 8259/9035	91.4112

.................................
Epoch 591 Error= 116318 0 (1.37597e+06,814172) 
.................................
Epoch 592 Error= 116205 0 (1.35314e+06,845839) 
.................................
Epoch 593 Error= 116214 0 (1.37903e+06,829946) 
.................................
Epoch 594 Error= 116127 0 (1.35441e+06,824018) 
.................................
Epoch 595 Error= 116168 0 (1.35659e+06,859555) 
.................................
Epoch 596 Error= 116112 0 (1.36773e+06,853345) 
.................................
Epoch 597 Error= 116170 0 (1.34882e+06,848822) 
.................................
Epoch 598 Error= 116105 0 (1.35846e+06,846497) 
.................................
Epoch 599 Error= 116084 0 (1.35599e+06,849735) 
.................................
Epoch 600 Error= 116148 0 (1.36617e+06,839425) 
 counting_train_errors.................................

train1_NErrors= 34931/1.53551e+06 2.27488
Class01= 1394/1.49885e+06	0.0930044
Class11= 33537/36655	91.4937

 counting_test_errors.........

test1_NErrors= 8788/387487 2.26795
Class01= 380/378452	0.100409
Class11= 8408/9035	93.0603

.................................
Epoch 601 Error= 116139 0 (1.34199e+06,852058) 
.................................
Epoch 602 Error= 115988 0 (1.34516e+06,857557) 
.................................
Epoch 603 Error= 116149 0 (1.34554e+06,844502) 
.................................
Epoch 604 Error= 116102 0 (1.35423e+06,857196) 
.................................
Epoch 605 Error= 116079 0 (1.35635e+06,840107) 
.................................
Epoch 606 Error= 116435 0 (1.33472e+06,850147) 
.................................
Epoch 607 Error= 116069 0 (1.34868e+06,837200) 
.................................
Epoch 608 Error= 115976 0 (1.35141e+06,851205) 
.................................
Epoch 609 Error= 116060 0 (1.3491e+06,855376) 
.................................
Epoch 610 Error= 115991 0 (1.34464e+06,850958) 
 counting_train_errors.................................

train1_NErrors= 34870/1.53551e+06 2.27091
Class01= 2684/1.49885e+06	0.17907
Class11= 32186/36655	87.8079

 counting_test_errors.........

test1_NErrors= 8823/387487 2.27698
Class01= 706/378452	0.186549
Class11= 8117/9035	89.8395

.................................
Epoch 611 Error= 115947 0 (1.33255e+06,850311) 
.................................
Epoch 612 Error= 115963 0 (1.32648e+06,870026) 
.................................
Epoch 613 Error= 115913 0 (1.33465e+06,869087) 
.................................
Epoch 614 Error= 115905 0 (1.33851e+06,873088) 
.................................
Epoch 615 Error= 115958 0 (1.32652e+06,860645) 
.................................
Epoch 616 Error= 115960 0 (1.33092e+06,869087) 
.................................
Epoch 617 Error= 115895 0 (1.3325e+06,873084) 
.................................
Epoch 618 Error= 115862 0 (1.34794e+06,871400) 
.................................
Epoch 619 Error= 116365 0 (1.3206e+06,863818) 
.................................
Epoch 620 Error= 115953 0 (1.31294e+06,844969) 
 counting_train_errors.................................

train1_NErrors= 34999/1.53551e+06 2.27931
Class01= 1350/1.49885e+06	0.0900688
Class11= 33649/36655	91.7992

 counting_test_errors.........

test1_NErrors= 8781/387487 2.26614
Class01= 364/378452	0.0961813
Class11= 8417/9035	93.1599

.................................
Epoch 621 Error= 115842 0 (1.34461e+06,847343) 
.................................
Epoch 622 Error= 115875 0 (1.32969e+06,862482) 
.................................
Epoch 623 Error= 116257 0 (1.33584e+06,794330) 
.................................
Epoch 624 Error= 116066 0 (1.31209e+06,731475) 
.................................
Epoch 625 Error= 115866 0 (1.32418e+06,806905) 
.................................
Epoch 626 Error= 115858 0 (1.34846e+06,831828) 
.................................
Epoch 627 Error= 115929 0 (1.31652e+06,843700) 
.................................
Epoch 628 Error= 115794 0 (1.31505e+06,844029) 
.................................
Epoch 629 Error= 115758 0 (1.32657e+06,858524) 
.................................
Epoch 630 Error= 115863 0 (1.33815e+06,864051) 
 counting_train_errors.................................

train1_NErrors= 34908/1.53551e+06 2.27338
Class01= 2267/1.49885e+06	0.151249
Class11= 32641/36655	89.0492

 counting_test_errors.........

test1_NErrors= 8804/387487 2.27208
Class01= 592/378452	0.156427
Class11= 8212/9035	90.891

.................................
Epoch 631 Error= 115912 0 (1.32235e+06,870021) 
.................................
Epoch 632 Error= 115871 0 (1.32074e+06,841411) 
.................................
Epoch 633 Error= 115741 0 (1.29564e+06,857255) 
.................................
Epoch 634 Error= 115739 0 (1.33295e+06,852097) 
.................................
Epoch 635 Error= 115734 0 (1.31248e+06,848296) 
.................................
Epoch 636 Error= 115714 0 (1.3352e+06,863328) 
.................................
Epoch 637 Error= 115783 0 (1.30149e+06,860631) 
.................................
Epoch 638 Error= 115695 0 (1.31603e+06,855507) 
.................................
Epoch 639 Error= 115724 0 (1.30573e+06,853571) 
.................................
Epoch 640 Error= 115710 0 (1.30624e+06,863111) 
 counting_train_errors.................................

train1_NErrors= 34863/1.53551e+06 2.27045
Class01= 1840/1.49885e+06	0.12276
Class11= 33023/36655	90.0914

 counting_test_errors.........

test1_NErrors= 8799/387487 2.27079
Class01= 502/378452	0.132646
Class11= 8297/9035	91.8318

.................................
Epoch 641 Error= 115724 0 (1.32507e+06,850910) 
.................................
Epoch 642 Error= 115608 0 (1.30988e+06,853872) 
.................................
Epoch 643 Error= 115704 0 (1.30465e+06,886245) 
.................................
Epoch 644 Error= 115600 0 (1.31838e+06,867121) 
.................................
Epoch 645 Error= 115649 0 (1.28995e+06,876414) 
.................................
Epoch 646 Error= 115643 0 (1.3241e+06,880596) 
.................................
Epoch 647 Error= 115655 0 (1.31146e+06,878584) 
.................................
Epoch 648 Error= 115698 0 (1.31093e+06,888734) 
.................................
Epoch 649 Error= 115623 0 (1.29104e+06,869741) 
.................................
Epoch 650 Error= 115588 0 (1.31815e+06,889146) 
 counting_train_errors.................................

train1_NErrors= 34876/1.53551e+06 2.2713
Class01= 1677/1.49885e+06	0.111885
Class11= 33199/36655	90.5715

 counting_test_errors.........

test1_NErrors= 8768/387487 2.26279
Class01= 447/378452	0.118113
Class11= 8321/9035	92.0974

.................................
Epoch 651 Error= 115563 0 (1.28979e+06,887322) 
.................................
Epoch 652 Error= 115619 0 (1.30611e+06,905217) 
.................................
Epoch 653 Error= 115655 0 (1.29609e+06,883836) 
.................................
Epoch 654 Error= 115604 0 (1.31147e+06,898228) 
.................................
Epoch 655 Error= 115523 0 (1.30667e+06,865186) 
.................................
Epoch 656 Error= 115639 0 (1.29492e+06,888540) 
.................................
Epoch 657 Error= 115631 0 (1.29903e+06,886248) 
.................................
Epoch 658 Error= 115603 0 (1.29501e+06,888553) 
.................................
Epoch 659 Error= 115525 0 (1.29086e+06,888038) 
.................................
Epoch 660 Error= 115535 0 (1.28167e+06,878099) 
 counting_train_errors.................................

train1_NErrors= 34823/1.53551e+06 2.26785
Class01= 2530/1.49885e+06	0.168796
Class11= 32293/36655	88.0998

 counting_test_errors.........

test1_NErrors= 8832/387487 2.2793
Class01= 694/378452	0.183379
Class11= 8138/9035	90.0719

.................................
Epoch 661 Error= 115540 0 (1.27106e+06,909751) 
.................................
Epoch 662 Error= 115508 0 (1.26106e+06,888876) 
.................................
Epoch 663 Error= 115527 0 (1.30033e+06,908627) 
.................................
Epoch 664 Error= 115553 0 (1.26105e+06,907470) 
.................................
Epoch 665 Error= 115438 0 (1.30514e+06,904647) 
.................................
Epoch 666 Error= 115436 0 (1.29526e+06,895789) 
.................................
Epoch 667 Error= 115462 0 (1.27909e+06,892451) 
.................................
Epoch 668 Error= 115403 0 (1.27563e+06,915146) 
.................................
Epoch 669 Error= 117216 0 (1.3056e+06,870312) 
.................................
Epoch 670 Error= 116445 0 (1.26266e+06,669233) 
 counting_train_errors.................................

train1_NErrors= 34891/1.53551e+06 2.27228
Class01= 2470/1.49885e+06	0.164793
Class11= 32421/36655	88.4491

 counting_test_errors.........

test1_NErrors= 8821/387487 2.27646
Class01= 675/378452	0.178358
Class11= 8146/9035	90.1605

.................................
Epoch 671 Error= 115507 0 (1.2626e+06,776873) 
.................................
Epoch 672 Error= 115421 0 (1.25753e+06,824986) 
.................................
Epoch 673 Error= 115435 0 (1.25054e+06,836955) 
.................................
Epoch 674 Error= 115386 0 (1.25296e+06,846249) 
.................................
Epoch 675 Error= 115443 0 (1.27959e+06,848067) 
.................................
Epoch 676 Error= 115467 0 (1.26148e+06,849149) 
.................................
Epoch 677 Error= 115311 0 (1.26143e+06,861698) 
.................................
Epoch 678 Error= 115321 0 (1.25659e+06,859354) 
.................................
Epoch 679 Error= 115336 0 (1.30062e+06,886623) 
.................................
Epoch 680 Error= 115334 0 (1.26675e+06,876812) 
 counting_train_errors.................................

train1_NErrors= 34872/1.53551e+06 2.27104
Class01= 2339/1.49885e+06	0.156053
Class11= 32533/36655	88.7546

 counting_test_errors.........

test1_NErrors= 8827/387487 2.27801
Class01= 636/378452	0.168053
Class11= 8191/9035	90.6586

.................................
Epoch 681 Error= 115333 0 (1.25674e+06,875755) 
.................................
Epoch 682 Error= 115358 0 (1.27418e+06,873873) 
.................................
Epoch 683 Error= 115318 0 (1.2543e+06,901162) 
.................................
Epoch 684 Error= 115287 0 (1.26944e+06,885719) 
.................................
Epoch 685 Error= 115383 0 (1.24428e+06,884526) 
.................................
Epoch 686 Error= 115354 0 (1.25235e+06,916215) 
.................................
Epoch 687 Error= 115302 0 (1.27024e+06,890726) 
.................................
Epoch 688 Error= 115255 0 (1.27914e+06,903360) 
.................................
Epoch 689 Error= 115302 0 (1.24366e+06,897579) 
.................................
Epoch 690 Error= 115283 0 (1.25994e+06,897722) 
 counting_train_errors.................................

train1_NErrors= 34809/1.53551e+06 2.26694
Class01= 2225/1.49885e+06	0.148447
Class11= 32584/36655	88.8937

 counting_test_errors.........

test1_NErrors= 8816/387487 2.27517
Class01= 603/378452	0.159333
Class11= 8213/9035	90.902

.................................
Epoch 691 Error= 115264 0 (1.25861e+06,899223) 
.................................
Epoch 692 Error= 115318 0 (1.25996e+06,909354) 
.................................
Epoch 693 Error= 115247 0 (1.2461e+06,910434) 
.................................
Epoch 694 Error= 115120 0 (1.24504e+06,899328) 
.................................
Epoch 695 Error= 115254 0 (1.27011e+06,905474) 
.................................
Epoch 696 Error= 115230 0 (1.25562e+06,910313) 
.................................
Epoch 697 Error= 115260 0 (1.24958e+06,913575) 
.................................
Epoch 698 Error= 115211 0 (1.25534e+06,928837) 
.................................
Epoch 699 Error= 115092 0 (1.2561e+06,914523) 
.................................
Epoch 700 Error= 115251 0 (1.24982e+06,894886) 
 counting_train_errors.................................

train1_NErrors= 34743/1.53551e+06 2.26264
Class01= 3204/1.49885e+06	0.213763
Class11= 31539/36655	86.0428

 counting_test_errors.........

test1_NErrors= 8848/387487 2.28343
Class01= 856/378452	0.226185
Class11= 7992/9035	88.456

.................................
Epoch 701 Error= 115326 0 (1.24995e+06,918209) 
.................................
Epoch 702 Error= 115205 0 (1.23549e+06,903110) 
.................................
Epoch 703 Error= 115133 0 (1.25464e+06,925015) 
.................................
Epoch 704 Error= 115197 0 (1.24488e+06,920762) 
.................................
Epoch 705 Error= 115104 0 (1.25297e+06,921933) 
.................................
Epoch 706 Error= 115187 0 (1.24627e+06,920286) 
.................................
Epoch 707 Error= 115126 0 (1.25595e+06,929668) 
.................................
Epoch 708 Error= 115072 0 (1.25383e+06,939648) 
.................................
Epoch 709 Error= 115192 0 (1.23653e+06,905542) 
.................................
Epoch 710 Error= 115164 0 (1.24464e+06,924018) 
 counting_train_errors.................................

train1_NErrors= 34715/1.53551e+06 2.26081
Class01= 3036/1.49885e+06	0.202555
Class11= 31679/36655	86.4248

 counting_test_errors.........

test1_NErrors= 8838/387487 2.28085
Class01= 824/378452	0.217729
Class11= 8014/9035	88.6995

.................................
Epoch 711 Error= 115200 0 (1.22769e+06,934434) 
.................................
Epoch 712 Error= 115106 0 (1.23534e+06,932761) 
.................................
Epoch 713 Error= 115111 0 (1.22736e+06,935010) 
.................................
Epoch 714 Error= 115069 0 (1.24171e+06,945046) 
.................................
Epoch 715 Error= 115094 0 (1.23674e+06,933145) 
.................................
Epoch 716 Error= 115059 0 (1.23652e+06,944781) 
.................................
Epoch 717 Error= 114991 0 (1.24427e+06,929473) 
.................................
Epoch 718 Error= 114950 0 (1.2327e+06,940882) 
.................................
Epoch 719 Error= 116734 0 (1.21423e+06,904153) 
.................................
Epoch 720 Error= 115077 0 (1.21733e+06,850174) 
 counting_train_errors.................................

train1_NErrors= 34769/1.53551e+06 2.26433
Class01= 3075/1.49885e+06	0.205157
Class11= 31694/36655	86.4657

 counting_test_errors.........

test1_NErrors= 8874/387487 2.29014
Class01= 844/378452	0.223014
Class11= 8030/9035	88.8766

.................................
Epoch 721 Error= 115080 0 (1.23314e+06,869092) 
.................................
Epoch 722 Error= 115082 0 (1.20667e+06,931360) 
.................................
Epoch 723 Error= 115111 0 (1.20567e+06,890227) 
.................................
Epoch 724 Error= 115042 0 (1.21953e+06,905662) 
.................................
Epoch 725 Error= 114999 0 (1.21265e+06,907922) 
.................................
Epoch 726 Error= 115019 0 (1.23773e+06,924699) 
.................................
Epoch 727 Error= 115039 0 (1.21862e+06,922252) 
.................................
Epoch 728 Error= 115110 0 (1.21977e+06,930528) 
.................................
Epoch 729 Error= 115086 0 (1.21416e+06,900694) 
.................................
Epoch 730 Error= 114941 0 (1.221e+06,903968) 
 counting_train_errors.................................

train1_NErrors= 34805/1.53551e+06 2.26668
Class01= 2429/1.49885e+06	0.162057
Class11= 32376/36655	88.3263

 counting_test_errors.........

test1_NErrors= 8817/387487 2.27543
Class01= 663/378452	0.175187
Class11= 8154/9035	90.249

.................................
Epoch 731 Error= 114987 0 (1.2078e+06,912038) 
.................................
Epoch 732 Error= 114916 0 (1.1965e+06,927775) 
.................................
Epoch 733 Error= 114936 0 (1.22649e+06,932855) 
.................................
Epoch 734 Error= 114912 0 (1.2188e+06,923290) 
.................................
Epoch 735 Error= 114905 0 (1.21975e+06,928662) 
.................................
Epoch 736 Error= 114960 0 (1.21068e+06,927803) 
.................................
Epoch 737 Error= 114881 0 (1.21666e+06,935254) 
.................................
Epoch 738 Error= 114824 0 (1.21187e+06,933202) 
.................................
Epoch 739 Error= 114807 0 (1.20382e+06,929055) 
.................................
Epoch 740 Error= 114857 0 (1.20903e+06,939034) 
 counting_train_errors.................................

train1_NErrors= 34832/1.53551e+06 2.26843
Class01= 1522/1.49885e+06	0.101544
Class11= 33310/36655	90.8744

 counting_test_errors.........

test1_NErrors= 8773/387487 2.26408
Class01= 431/378452	0.113885
Class11= 8342/9035	92.3298

.................................
Epoch 741 Error= 114891 0 (1.21138e+06,928087) 
.................................
Epoch 742 Error= 114887 0 (1.20878e+06,939143) 
.................................
Epoch 743 Error= 115291 0 (1.20106e+06,956039) 
.................................
Epoch 744 Error= 114897 0 (1.19565e+06,904020) 
.................................
Epoch 745 Error= 114842 0 (1.20015e+06,918254) 
.................................
Epoch 746 Error= 114838 0 (1.19172e+06,910003) 
.................................
Epoch 747 Error= 114838 0 (1.19518e+06,924885) 
.................................
Epoch 748 Error= 114815 0 (1.19079e+06,931354) 
.................................
Epoch 749 Error= 114748 0 (1.20405e+06,924804) 
.................................
Epoch 750 Error= 114732 0 (1.19179e+06,941791) 
 counting_train_errors.................................

train1_NErrors= 36029/1.53551e+06 2.34639
Class01= 7217/1.49885e+06	0.481501
Class11= 28812/36655	78.6032

 counting_test_errors.........

test1_NErrors= 9274/387487 2.39337
Class01= 1875/378452	0.495439
Class11= 7399/9035	81.8926

.................................
Epoch 751 Error= 114845 0 (1.17651e+06,928598) 
.................................
Epoch 752 Error= 114847 0 (1.1874e+06,925620) 
.................................
Epoch 753 Error= 114807 0 (1.20059e+06,941401) 
.................................
Epoch 754 Error= 114830 0 (1.19246e+06,942252) 
.................................
Epoch 755 Error= 114834 0 (1.18893e+06,946079) 
.................................
Epoch 756 Error= 114760 0 (1.21181e+06,946704) 
.................................
Epoch 757 Error= 114830 0 (1.19469e+06,950444) 
.................................
Epoch 758 Error= 114729 0 (1.1732e+06,920753) 
.................................
Epoch 759 Error= 114715 0 (1.187e+06,947244) 
.................................
Epoch 760 Error= 114690 0 (1.1906e+06,960362) 
 counting_train_errors.................................

train1_NErrors= 34660/1.53551e+06 2.25723
Class01= 2857/1.49885e+06	0.190612
Class11= 31803/36655	86.7631

 counting_test_errors.........

test1_NErrors= 8860/387487 2.28653
Class01= 801/378452	0.211652
Class11= 8059/9035	89.1976

.................................
Epoch 761 Error= 114741 0 (1.17484e+06,952735) 
.................................
Epoch 762 Error= 114716 0 (1.18599e+06,953961) 
.................................
Epoch 763 Error= 114941 0 (1.18942e+06,1.02799e+06) 
.................................
Epoch 764 Error= 114660 0 (1.18617e+06,934646) 
.................................
Epoch 765 Error= 114639 0 (1.1935e+06,940277) 
.................................
Epoch 766 Error= 114706 0 (1.18007e+06,959331) 
.................................
Epoch 767 Error= 114600 0 (1.18426e+06,935018) 
.................................
Epoch 768 Error= 114661 0 (1.17526e+06,964740) 
.................................
Epoch 769 Error= 114785 0 (1.17987e+06,1.02199e+06) 
.................................
Epoch 770 Error= 114573 0 (1.18646e+06,929268) 
 counting_train_errors.................................

train1_NErrors= 34685/1.53551e+06 2.25886
Class01= 2805/1.49885e+06	0.187143
Class11= 31880/36655	86.9731

 counting_test_errors.........

test1_NErrors= 8854/387487 2.28498
Class01= 776/378452	0.205046
Class11= 8078/9035	89.4079

.................................
Epoch 771 Error= 114694 0 (1.19339e+06,949915) 
.................................
Epoch 772 Error= 114637 0 (1.16911e+06,933272) 
.................................
Epoch 773 Error= 114611 0 (1.17999e+06,956079) 
.................................
Epoch 774 Error= 114855 0 (1.18666e+06,1.77076e+06) 
.................................
Epoch 775 Error= 122721 0 (1.10378e+06,82042.9) 
.................................
Epoch 776 Error= 120422 0 (1.09023e+06,104232) 
.................................
Epoch 777 Error= 119599 0 (1.09642e+06,138717) 
.................................
Epoch 778 Error= 119272 0 (1.12225e+06,177215) 
.................................
Epoch 779 Error= 118843 0 (1.10461e+06,210672) 
.................................
Epoch 780 Error= 118590 0 (1.12382e+06,236544) 
 counting_train_errors.................................

train1_NErrors= 35025/1.53551e+06 2.281
Class01= 2300/1.49885e+06	0.153451
Class11= 32725/36655	89.2784

 counting_test_errors.........

test1_NErrors= 8840/387487 2.28137
Class01= 613/378452	0.161976
Class11= 8227/9035	91.057

.................................
Epoch 781 Error= 118263 0 (1.12818e+06,261641) 
.................................
Epoch 782 Error= 118054 0 (1.13335e+06,292104) 
.................................
Epoch 783 Error= 117795 0 (1.14956e+06,323329) 
.................................
Epoch 784 Error= 117624 0 (1.14058e+06,349965) 
.................................
Epoch 785 Error= 117330 0 (1.13996e+06,391331) 
.................................
Epoch 786 Error= 116942 0 (1.15812e+06,430705) 
.................................
Epoch 787 Error= 116552 0 (1.13864e+06,463858) 
.................................
Epoch 788 Error= 116101 0 (1.13095e+06,503447) 
.................................
Epoch 789 Error= 115609 0 (1.11613e+06,567608) 
.................................
Epoch 790 Error= 115224 0 (1.10718e+06,623140) 
 counting_train_errors.................................

train1_NErrors= 34767/1.53551e+06 2.2642
Class01= 2967/1.49885e+06	0.197951
Class11= 31800/36655	86.7549

 counting_test_errors.........

test1_NErrors= 8860/387487 2.28653
Class01= 827/378452	0.218522
Class11= 8033/9035	88.9098

.................................
Epoch 791 Error= 115137 0 (1.09839e+06,659856) 
.................................
Epoch 792 Error= 114931 0 (1.10725e+06,690024) 
.................................
Epoch 793 Error= 114846 0 (1.1033e+06,717036) 
.................................
Epoch 794 Error= 114897 0 (1.09989e+06,722274) 
.................................
Epoch 795 Error= 114857 0 (1.09823e+06,733655) 
.................................
Epoch 796 Error= 114753 0 (1.10591e+06,754501) 
.................................
Epoch 797 Error= 114711 0 (1.11721e+06,763991) 
.................................
Epoch 798 Error= 114677 0 (1.12485e+06,773937) 
.................................
Epoch 799 Error= 114647 0 (1.11413e+06,794335) 
.................................
Epoch 800 Error= 114621 0 (1.11801e+06,801919) 
 counting_train_errors.................................

train1_NErrors= 34637/1.53551e+06 2.25573
Class01= 2387/1.49885e+06	0.159255
Class11= 32250/36655	87.9825

 counting_test_errors.........

test1_NErrors= 8827/387487 2.27801
Class01= 691/378452	0.182586
Class11= 8136/9035	90.0498

.................................
Epoch 801 Error= 114609 0 (1.1083e+06,802820) 
.................................
Epoch 802 Error= 114512 0 (1.12454e+06,808486) 
.................................
Epoch 803 Error= 114570 0 (1.12178e+06,811992) 
.................................
Epoch 804 Error= 114591 0 (1.12101e+06,831341) 
.................................
Epoch 805 Error= 114523 0 (1.13415e+06,840261) 
.................................
Epoch 806 Error= 114615 0 (1.13417e+06,844448) 
.................................
Epoch 807 Error= 114469 0 (1.11896e+06,854281) 
.................................
Epoch 808 Error= 114494 0 (1.13353e+06,856151) 
.................................
Epoch 809 Error= 114515 0 (1.12938e+06,851642) 
.................................
Epoch 810 Error= 114537 0 (1.10615e+06,873804) 
 counting_train_errors.................................

train1_NErrors= 34757/1.53551e+06 2.26355
Class01= 3778/1.49885e+06	0.252059
Class11= 30979/36655	84.5151

 counting_test_errors.........

test1_NErrors= 8937/387487 2.3064
Class01= 1031/378452	0.272426
Class11= 7906/9035	87.5042

.................................
Epoch 811 Error= 114518 0 (1.10739e+06,870207) 
.................................
Epoch 812 Error= 114440 0 (1.13243e+06,867552) 
.................................
Epoch 813 Error= 114506 0 (1.13373e+06,872614) 
.................................
Epoch 814 Error= 114481 0 (1.10984e+06,863038) 
.................................
Epoch 815 Error= 114442 0 (1.13132e+06,862262) 
.................................
Epoch 816 Error= 114384 0 (1.12546e+06,876829) 
.................................
Epoch 817 Error= 114416 0 (1.12403e+06,876685) 
.................................
Epoch 818 Error= 114353 0 (1.13309e+06,886197) 
.................................
Epoch 819 Error= 118832 0 (1.133e+06,692111) 
.................................
Epoch 820 Error= 118406 0 (1.13485e+06,358972) 
 counting_train_errors.................................

train1_NErrors= 34944/1.53551e+06 2.27573
Class01= 2397/1.49885e+06	0.159922
Class11= 32547/36655	88.7928

 counting_test_errors.........

test1_NErrors= 8849/387487 2.28369
Class01= 644/378452	0.170167
Class11= 8205/9035	90.8135

.................................
Epoch 821 Error= 116087 0 (1.13222e+06,570171) 
.................................
Epoch 822 Error= 114669 0 (1.08847e+06,702317) 
.................................
Epoch 823 Error= 114529 0 (1.10196e+06,743896) 
.................................
Epoch 824 Error= 114524 0 (1.09108e+06,766553) 
.................................
Epoch 825 Error= 114387 0 (1.08758e+06,784748) 
.................................
Epoch 826 Error= 114399 0 (1.10494e+06,796321) 
.................................
Epoch 827 Error= 114378 0 (1.11392e+06,806978) 
.................................
Epoch 828 Error= 114423 0 (1.08798e+06,810733) 
.................................
Epoch 829 Error= 114406 0 (1.10125e+06,814547) 
.................................
Epoch 830 Error= 114383 0 (1.09221e+06,824211) 
 counting_train_errors.................................

train1_NErrors= 34934/1.53551e+06 2.27508
Class01= 4909/1.49885e+06	0.327517
Class11= 30025/36655	81.9124

 counting_test_errors.........

test1_NErrors= 9023/387487 2.32859
Class01= 1317/378452	0.347997
Class11= 7706/9035	85.2905

.................................
Epoch 831 Error= 114372 0 (1.09842e+06,849597) 
.................................
Epoch 832 Error= 114450 0 (1.10909e+06,856973) 
.................................
Epoch 833 Error= 114284 0 (1.11034e+06,834689) 
.................................
Epoch 834 Error= 114421 0 (1.10739e+06,867891) 
.................................
Epoch 835 Error= 114380 0 (1.09709e+06,840249) 
.................................
Epoch 836 Error= 114349 0 (1.09686e+06,850939) 
.................................
Epoch 837 Error= 114300 0 (1.08629e+06,851823) 
.................................
Epoch 838 Error= 114357 0 (1.10504e+06,857863) 
.................................
Epoch 839 Error= 114181 0 (1.10225e+06,864400) 
.................................
Epoch 840 Error= 114329 0 (1.09499e+06,869956) 
 counting_train_errors.................................

train1_NErrors= 34829/1.53551e+06 2.26824
Class01= 1474/1.49885e+06	0.0983418
Class11= 33355/36655	90.9971

 counting_test_errors.........

test1_NErrors= 8788/387487 2.26795
Class01= 430/378452	0.113621
Class11= 8358/9035	92.5069

.................................
Epoch 841 Error= 114314 0 (1.10228e+06,870674) 
.................................
Epoch 842 Error= 114198 0 (1.10137e+06,883664) 
.................................
Epoch 843 Error= 114306 0 (1.07951e+06,862965) 
.................................
Epoch 844 Error= 114201 0 (1.1014e+06,871411) 
.................................
Epoch 845 Error= 114426 0 (1.08483e+06,906101) 
.................................
Epoch 846 Error= 114219 0 (1.10027e+06,860421) 
.................................
Epoch 847 Error= 114291 0 (1.09293e+06,863837) 
.................................
Epoch 848 Error= 114163 0 (1.07369e+06,886282) 
.................................
Epoch 849 Error= 114194 0 (1.10115e+06,893658) 
.................................
Epoch 850 Error= 114229 0 (1.10063e+06,871997) 
 counting_train_errors.................................

train1_NErrors= 34777/1.53551e+06 2.26485
Class01= 1510/1.49885e+06	0.100744
Class11= 33267/36655	90.7571

 counting_test_errors.........

test1_NErrors= 8752/387487 2.25866
Class01= 426/378452	0.112564
Class11= 8326/9035	92.1527

.................................
Epoch 851 Error= 114166 0 (1.0972e+06,888752) 
.................................
Epoch 852 Error= 114331 0 (1.09376e+06,876060) 
.................................
Epoch 853 Error= 114252 0 (1.0694e+06,885647) 
.................................
Epoch 854 Error= 114133 0 (1.08481e+06,881483) 
.................................
Epoch 855 Error= 114080 0 (1.08405e+06,891408) 
.................................
Epoch 856 Error= 114228 0 (1.08223e+06,874716) 
.................................
Epoch 857 Error= 114885 0 (1.08246e+06,921638) 
.................................
Epoch 858 Error= 114149 0 (1.07987e+06,847922) 
.................................
Epoch 859 Error= 114133 0 (1.08942e+06,872691) 
.................................
Epoch 860 Error= 114268 0 (1.07538e+06,878708) 
 counting_train_errors.................................

train1_NErrors= 34709/1.53551e+06 2.26042
Class01= 4220/1.49885e+06	0.281548
Class11= 30489/36655	83.1783

 counting_test_errors.........

test1_NErrors= 8940/387487 2.30717
Class01= 1158/378452	0.305983
Class11= 7782/9035	86.1317

.................................
Epoch 861 Error= 114144 0 (1.09098e+06,864400) 
.................................
Epoch 862 Error= 114027 0 (1.07589e+06,865106) 
.................................
Epoch 863 Error= 114156 0 (1.07075e+06,872729) 
.................................
Epoch 864 Error= 114041 0 (1.0815e+06,883676) 
.................................
Epoch 865 Error= 114035 0 (1.07097e+06,875297) 
.................................
Epoch 866 Error= 114023 0 (1.07128e+06,886082) 
.................................
Epoch 867 Error= 114051 0 (1.07196e+06,882190) 
.................................
Epoch 868 Error= 114154 0 (1.0855e+06,897748) 
.................................
Epoch 869 Error= 114050 0 (1.07218e+06,879920) 
.................................
Epoch 870 Error= 114065 0 (1.08782e+06,891448) 
 counting_train_errors.................................

train1_NErrors= 34607/1.53551e+06 2.25378
Class01= 2240/1.49885e+06	0.149448
Class11= 32367/36655	88.3017

 counting_test_errors.........

test1_NErrors= 8807/387487 2.27285
Class01= 639/378452	0.168846
Class11= 8168/9035	90.404

.................................
Epoch 871 Error= 114023 0 (1.08323e+06,910878) 
.................................
Epoch 872 Error= 114042 0 (1.06116e+06,895318) 
.................................
Epoch 873 Error= 114130 0 (1.07497e+06,914442) 
.................................
Epoch 874 Error= 113991 0 (1.08501e+06,892444) 
.................................
Epoch 875 Error= 114055 0 (1.07232e+06,911044) 
.................................
Epoch 876 Error= 114060 0 (1.06544e+06,892789) 
.................................
Epoch 877 Error= 114004 0 (1.06982e+06,889712) 
.................................
Epoch 878 Error= 114060 0 (1.07463e+06,887224) 
.................................
Epoch 879 Error= 114028 0 (1.06325e+06,908074) 
.................................
Epoch 880 Error= 114072 0 (1.07015e+06,908432) 
 counting_train_errors.................................

train1_NErrors= 34641/1.53551e+06 2.25599
Class01= 2057/1.49885e+06	0.137238
Class11= 32584/36655	88.8937

 counting_test_errors.........

test1_NErrors= 8812/387487 2.27414
Class01= 589/378452	0.155634
Class11= 8223/9035	91.0127

.................................
Epoch 881 Error= 113928 0 (1.05941e+06,899966) 
.................................
Epoch 882 Error= 114108 0 (1.06618e+06,928349) 
.................................
Epoch 883 Error= 113943 0 (1.05459e+06,895503) 
.................................
Epoch 884 Error= 113980 0 (1.06199e+06,909735) 
.................................
Epoch 885 Error= 113953 0 (1.05611e+06,897996) 
.................................
Epoch 886 Error= 113985 0 (1.05554e+06,914581) 
.................................
Epoch 887 Error= 117264 0 (1.06318e+06,846075) 
.................................
Epoch 888 Error= 114155 0 (1.02592e+06,785592) 
.................................
Epoch 889 Error= 114006 0 (1.04633e+06,810309) 
.................................
Epoch 890 Error= 113968 0 (1.03651e+06,836111) 
 counting_train_errors.................................

train1_NErrors= 34682/1.53551e+06 2.25866
Class01= 4063/1.49885e+06	0.271074
Class11= 30619/36655	83.5329

 counting_test_errors.........

test1_NErrors= 8967/387487 2.31414
Class01= 1131/378452	0.298849
Class11= 7836/9035	86.7294

.................................
Epoch 891 Error= 114025 0 (1.04921e+06,856991) 
.................................
Epoch 892 Error= 114036 0 (1.04478e+06,868397) 
.................................
Epoch 893 Error= 113871 0 (1.04323e+06,853684) 
.................................
Epoch 894 Error= 113915 0 (1.04855e+06,858938) 
.................................
Epoch 895 Error= 113933 0 (1.03757e+06,868830) 
.................................
Epoch 896 Error= 113995 0 (1.04522e+06,868523) 
.................................
Epoch 897 Error= 113953 0 (1.05233e+06,863283) 
.................................
Epoch 898 Error= 113949 0 (1.04933e+06,869789) 
.................................
Epoch 899 Error= 113884 0 (1.03058e+06,880674) 
.................................
Epoch 900 Error= 113988 0 (1.0274e+06,916677) 
 counting_train_errors.................................

train1_NErrors= 34525/1.53551e+06 2.24844
Class01= 2929/1.49885e+06	0.195416
Class11= 31596/36655	86.1983

 counting_test_errors.........

test1_NErrors= 8830/387487 2.27879
Class01= 797/378452	0.210595
Class11= 8033/9035	88.9098

.................................
Epoch 901 Error= 113887 0 (1.0401e+06,871480) 
.................................
Epoch 902 Error= 113912 0 (1.03308e+06,885111) 
.................................
Epoch 903 Error= 113938 0 (1.04735e+06,873485) 
.................................
Epoch 904 Error= 113868 0 (1.04019e+06,886306) 
.................................
Epoch 905 Error= 113844 0 (1.04593e+06,888072) 
.................................
Epoch 906 Error= 113844 0 (1.0368e+06,881203) 
.................................
Epoch 907 Error= 114087 0 (1.04127e+06,945471) 
.................................
Epoch 908 Error= 113922 0 (1.04758e+06,873048) 
.................................
Epoch 909 Error= 113853 0 (1.01893e+06,894823) 
.................................
Epoch 910 Error= 113828 0 (1.04394e+06,877738) 
 counting_train_errors.................................

train1_NErrors= 34600/1.53551e+06 2.25332
Class01= 2308/1.49885e+06	0.153984
Class11= 32292/36655	88.0971

 counting_test_errors.........

test1_NErrors= 8845/387487 2.28266
Class01= 669/378452	0.176773
Class11= 8176/9035	90.4925

.................................
Epoch 911 Error= 113805 0 (1.0264e+06,885711) 
.................................
Epoch 912 Error= 113810 0 (1.03847e+06,868669) 
.................................
Epoch 913 Error= 113745 0 (1.04453e+06,884951) 
.................................
Epoch 914 Error= 113896 0 (1.03383e+06,905330) 
.................................
Epoch 915 Error= 113760 0 (1.01998e+06,880041) 
.................................
Epoch 916 Error= 113769 0 (1.03749e+06,882439) 
.................................
Epoch 917 Error= 113807 0 (1.02746e+06,890915) 
.................................
Epoch 918 Error= 113779 0 (1.03427e+06,873370) 
.................................
Epoch 919 Error= 113724 0 (1.02554e+06,895635) 
.................................
Epoch 920 Error= 113801 0 (1.02502e+06,894516) 
 counting_train_errors.................................

train1_NErrors= 34637/1.53551e+06 2.25573
Class01= 3878/1.49885e+06	0.258731
Class11= 30759/36655	83.9149

 counting_test_errors.........

test1_NErrors= 8932/387487 2.30511
Class01= 1077/378452	0.28458
Class11= 7855/9035	86.9397

.................................
Epoch 921 Error= 113695 0 (1.01609e+06,894353) 
.................................
Epoch 922 Error= 113792 0 (1.01408e+06,892109) 
.................................
Epoch 923 Error= 113771 0 (1.0238e+06,896375) 
.................................
Epoch 924 Error= 113753 0 (1.0387e+06,889475) 
.................................
Epoch 925 Error= 113689 0 (1.03081e+06,896330) 
.................................
Epoch 926 Error= 113837 0 (1.02137e+06,886617) 
.................................
Epoch 927 Error= 113667 0 (1.01852e+06,884302) 
.................................
Epoch 928 Error= 113811 0 (1.02351e+06,928222) 
.................................
Epoch 929 Error= 113658 0 (1.0197e+06,888228) 
.................................
Epoch 930 Error= 113673 0 (1.02093e+06,894602) 
 counting_train_errors.................................

train1_NErrors= 34546/1.53551e+06 2.24981
Class01= 3930/1.49885e+06	0.2622
Class11= 30616/36655	83.5248

 counting_test_errors.........

test1_NErrors= 8953/387487 2.31053
Class01= 1116/378452	0.294885
Class11= 7837/9035	86.7405

.................................
Epoch 931 Error= 113733 0 (1.01749e+06,911574) 
.................................
Epoch 932 Error= 113745 0 (1.01336e+06,893660) 
.................................
Epoch 933 Error= 113659 0 (1.02752e+06,900373) 
.................................
Epoch 934 Error= 113710 0 (1.01146e+06,901061) 
.................................
Epoch 935 Error= 113674 0 (1.01847e+06,887306) 
.................................
Epoch 936 Error= 113613 0 (1.01546e+06,896544) 
.................................
Epoch 937 Error= 113630 0 (1.01997e+06,919111) 
.................................
Epoch 938 Error= 113641 0 (1.01129e+06,883492) 
.................................
Epoch 939 Error= 113598 0 (1.00762e+06,889903) 
.................................
Epoch 940 Error= 113640 0 (1.02017e+06,893515) 
 counting_train_errors.................................

train1_NErrors= 34587/1.53551e+06 2.25248
Class01= 2380/1.49885e+06	0.158788
Class11= 32207/36655	87.8652

 counting_test_errors.........

test1_NErrors= 8814/387487 2.27466
Class01= 657/378452	0.173602
Class11= 8157/9035	90.2822

.................................
Epoch 941 Error= 113604 0 (1.01262e+06,893698) 
.................................
Epoch 942 Error= 113625 0 (1.00194e+06,894650) 
.................................
Epoch 943 Error= 113584 0 (1.00857e+06,894596) 
.................................
Epoch 944 Error= 113897 0 (1.0152e+06,905778) 
.................................
Epoch 945 Error= 113683 0 (1.02223e+06,872869) 
.................................
Epoch 946 Error= 113675 0 (997105,887129) 
.................................
Epoch 947 Error= 113546 0 (1.01576e+06,886803) 
.................................
Epoch 948 Error= 113590 0 (1.01995e+06,890491) 
.................................
Epoch 949 Error= 113697 0 (997412,892715) 
.................................
Epoch 950 Error= 113605 0 (1.01009e+06,889135) 
 counting_train_errors.................................

train1_NErrors= 34754/1.53551e+06 2.26335
Class01= 1798/1.49885e+06	0.119958
Class11= 32956/36655	89.9086

 counting_test_errors.........

test1_NErrors= 8819/387487 2.27595
Class01= 515/378452	0.136081
Class11= 8304/9035	91.9092

.................................
Epoch 951 Error= 113667 0 (999932,896867) 
.................................
Epoch 952 Error= 113568 0 (1.00026e+06,892984) 
.................................
Epoch 953 Error= 113549 0 (985180,895745) 
.................................
Epoch 954 Error= 113613 0 (1.00386e+06,884791) 
.................................
Epoch 955 Error= 113611 0 (996757,943068) 
.................................
Epoch 956 Error= 113626 0 (993326,886960) 
.................................
Epoch 957 Error= 113625 0 (1.00436e+06,890782) 
.................................
Epoch 958 Error= 113562 0 (987854,886584) 
.................................
Epoch 959 Error= 113504 0 (997325,887290) 
.................................
Epoch 960 Error= 113459 0 (997540,894460) 
 counting_train_errors.................................

train1_NErrors= 34549/1.53551e+06 2.25
Class01= 2633/1.49885e+06	0.175668
Class11= 31916/36655	87.0713

 counting_test_errors.........

test1_NErrors= 8833/387487 2.27956
Class01= 743/378452	0.196326
Class11= 8090/9035	89.5407

.................................
Epoch 961 Error= 113484 0 (990996,896490) 
.................................
Epoch 962 Error= 113636 0 (999543,928621) 
.................................
Epoch 963 Error= 113534 0 (994126,873519) 
.................................
Epoch 964 Error= 113479 0 (1.00382e+06,885691) 
.................................
Epoch 965 Error= 113555 0 (988624,892491) 
.................................
Epoch 966 Error= 113499 0 (973268,880228) 
.................................
Epoch 967 Error= 113451 0 (1.00374e+06,883731) 
.................................
Epoch 968 Error= 113518 0 (999221,886581) 
.................................
Epoch 969 Error= 113497 0 (995065,903157) 
.................................
Epoch 970 Error= 113568 0 (987465,884857) 
 counting_train_errors.................................

train1_NErrors= 34494/1.53551e+06 2.24642
Class01= 2784/1.49885e+06	0.185742
Class11= 31710/36655	86.5093

 counting_test_errors.........

test1_NErrors= 8859/387487 2.28627
Class01= 784/378452	0.20716
Class11= 8075/9035	89.3747

.................................
Epoch 971 Error= 113333 0 (993153,895563) 
.................................
Epoch 972 Error= 113454 0 (989695,883250) 
.................................
Epoch 973 Error= 113579 0 (983764,891826) 
.................................
Epoch 974 Error= 113567 0 (980276,908920) 
.................................
Epoch 975 Error= 113816 0 (990021,937034) 
.................................
Epoch 976 Error= 113386 0 (984038,878954) 
.................................
Epoch 977 Error= 113422 0 (979686,873498) 
.................................
Epoch 978 Error= 113471 0 (984272,886764) 
.................................
Epoch 979 Error= 113417 0 (975310,869834) 
.................................
Epoch 980 Error= 113403 0 (992292,873084) 
 counting_train_errors.................................

train1_NErrors= 34686/1.53551e+06 2.25893
Class01= 1601/1.49885e+06	0.106815
Class11= 33085/36655	90.2605

 counting_test_errors.........

test1_NErrors= 8807/387487 2.27285
Class01= 476/378452	0.125776
Class11= 8331/9035	92.2081

.................................
Epoch 981 Error= 113361 0 (980324,880271) 
.................................
Epoch 982 Error= 113399 0 (969458,882252) 
.................................
Epoch 983 Error= 113401 0 (974479,888290) 
.................................
Epoch 984 Error= 113374 0 (974295,887371) 
.................................
Epoch 985 Error= 113350 0 (973743,886802) 
.................................
Epoch 986 Error= 113416 0 (972846,881789) 
.................................
Epoch 987 Error= 113358 0 (969882,879822) 
.................................
Epoch 988 Error= 116671 0 (998498,883564) 
.................................
Epoch 989 Error= 117712 0 (967945,504138) 
.................................
Epoch 990 Error= 113607 0 (955520,730443) 
 counting_train_errors.................................

train1_NErrors= 34540/1.53551e+06 2.24942
Class01= 3528/1.49885e+06	0.23538
Class11= 31012/36655	84.6051

 counting_test_errors.........

test1_NErrors= 8913/387487 2.30021
Class01= 997/378452	0.263442
Class11= 7916/9035	87.6148

.................................
Epoch 991 Error= 113439 0 (942372,769568) 
.................................
Epoch 992 Error= 113451 0 (954724,795464) 
.................................
Epoch 993 Error= 113413 0 (959468,813213) 
.................................
Epoch 994 Error= 113384 0 (962625,815902) 
.................................
Epoch 995 Error= 113438 0 (952860,831512) 
.................................
Epoch 996 Error= 113387 0 (970475,845034) 
.................................
Epoch 997 Error= 113455 0 (950321,844662) 
.................................
Epoch 998 Error= 113394 0 (957291,831608) 
.................................
Epoch 999 Error= 113256 0 (963405,842635) 
.................................
Epoch 1000 Error= 113420 0 (962121,840122) 
 counting_train_errors.................................

train1_NErrors= 34699/1.53551e+06 2.25977
Class01= 1576/1.49885e+06	0.105147
Class11= 33123/36655	90.3642

 counting_test_errors.........

test1_NErrors= 8796/387487 2.27001
Class01= 460/378452	0.121548
Class11= 8336/9035	92.2634

.................................
Epoch 1001 Error= 113386 0 (953763,852409) 
.................................
Epoch 1002 Error= 113407 0 (976832,854777) 
.................................
Epoch 1003 Error= 113245 0 (964043,851609) 
.................................
Epoch 1004 Error= 114542 0 (972173,1.01168e+06) 
.................................
Epoch 1005 Error= 119134 0 (961314,374239) 
.................................
Epoch 1006 Error= 113871 0 (934235,684694) 
.................................
Epoch 1007 Error= 113398 0 (950666,732371) 
.................................
Epoch 1008 Error= 113392 0 (934759,772501) 
.................................
Epoch 1009 Error= 113397 0 (956139,780539) 
.................................
Epoch 1010 Error= 113325 0 (954732,784221) 
 counting_train_errors.................................

train1_NErrors= 34517/1.53551e+06 2.24792
Class01= 2352/1.49885e+06	0.15692
Class11= 32165/36655	87.7506

 counting_test_errors.........

test1_NErrors= 8835/387487 2.28008
Class01= 686/378452	0.181265
Class11= 8149/9035	90.1937

.................................
Epoch 1011 Error= 113281 0 (949341,807390) 
.................................
Epoch 1012 Error= 113301 0 (954801,810856) 
.................................
Epoch 1013 Error= 113291 0 (936547,802182) 
.................................
Epoch 1014 Error= 113255 0 (951126,817102) 
.................................
Epoch 1015 Error= 113223 0 (947166,821509) 
.................................
Epoch 1016 Error= 113227 0 (963079,824745) 
.................................
Epoch 1017 Error= 113342 0 (949499,825651) 
.................................
Epoch 1018 Error= 113194 0 (946188,834028) 
.................................
Epoch 1019 Error= 113362 0 (947206,842066) 
.................................
Epoch 1020 Error= 113271 0 (943590,834547) 
 counting_train_errors.................................

train1_NErrors= 34453/1.53551e+06 2.24375
Class01= 3121/1.49885e+06	0.208226
Class11= 31332/36655	85.4781

 counting_test_errors.........

test1_NErrors= 8894/387487 2.2953
Class01= 889/378452	0.234904
Class11= 8005/9035	88.5999

.................................
Epoch 1021 Error= 113310 0 (942888,840340) 
.................................
Epoch 1022 Error= 113213 0 (952258,843089) 
.................................
Epoch 1023 Error= 113168 0 (949236,835610) 
.................................
Epoch 1024 Error= 113263 0 (943250,844985) 
.................................
Epoch 1025 Error= 113222 0 (937637,835473) 
.................................
Epoch 1026 Error= 113206 0 (943039,832539) 
.................................
Epoch 1027 Error= 113184 0 (942744,846997) 
.................................
Epoch 1028 Error= 113267 0 (944392,839154) 
.................................
Epoch 1029 Error= 113319 0 (947256,848328) 
.................................
Epoch 1030 Error= 113230 0 (934358,839272) 
 counting_train_errors.................................

train1_NErrors= 34453/1.53551e+06 2.24375
Class01= 3528/1.49885e+06	0.23538
Class11= 30925/36655	84.3678

 counting_test_errors.........

test1_NErrors= 8923/387487 2.30279
Class01= 1010/378452	0.266877
Class11= 7913/9035	87.5816

.................................
Epoch 1031 Error= 113196 0 (938723,844128) 
.................................
Epoch 1032 Error= 113292 0 (940404,843432) 
.................................
Epoch 1033 Error= 113201 0 (937545,855713) 
.................................
Epoch 1034 Error= 113191 0 (942134,844287) 
.................................
Epoch 1035 Error= 113123 0 (952104,851478) 
.................................
Epoch 1036 Error= 117699 0 (946632,993787) 
.................................
Epoch 1037 Error= 119383 0 (922455,207537) 
.................................
Epoch 1038 Error= 118236 0 (936262,269274) 
.................................
Epoch 1039 Error= 117690 0 (952194,305087) 
.................................
Epoch 1040 Error= 117254 0 (954200,388956) 
 counting_train_errors.................................

train1_NErrors= 34911/1.53551e+06 2.27358
Class01= 1979/1.49885e+06	0.132034
Class11= 32932/36655	89.8431

 counting_test_errors.........

test1_NErrors= 8874/387487 2.29014
Class01= 571/378452	0.150878
Class11= 8303/9035	91.8982

.................................
Epoch 1041 Error= 114906 0 (908826,579919) 
.................................
Epoch 1042 Error= 113790 0 (899334,601487) 
.................................
Epoch 1043 Error= 113536 0 (913623,644172) 
.................................
Epoch 1044 Error= 113331 0 (919265,667667) 
.................................
Epoch 1045 Error= 113350 0 (902034,698944) 
.................................
Epoch 1046 Error= 113286 0 (908316,723432) 
.................................
Epoch 1047 Error= 113368 0 (914969,724537) 
.................................
Epoch 1048 Error= 113208 0 (920603,731049) 
.................................
Epoch 1049 Error= 113217 0 (924736,743207) 
.................................
Epoch 1050 Error= 113196 0 (922092,743355) 
 counting_train_errors.................................

train1_NErrors= 34551/1.53551e+06 2.25013
Class01= 1924/1.49885e+06	0.128365
Class11= 32627/36655	89.011

 counting_test_errors.........

test1_NErrors= 8771/387487 2.26356
Class01= 541/378452	0.142951
Class11= 8230/9035	91.0902

.................................
Epoch 1051 Error= 113243 0 (914621,760730) 
.................................
Epoch 1052 Error= 113133 0 (922875,756461) 
.................................
Epoch 1053 Error= 113246 0 (912734,772346) 
.................................
Epoch 1054 Error= 113107 0 (922249,778898) 
.................................
Epoch 1055 Error= 113218 0 (918264,779634) 
.................................
Epoch 1056 Error= 113161 0 (911656,781276) 
.................................
Epoch 1057 Error= 113158 0 (923722,787664) 
.................................
Epoch 1058 Error= 113169 0 (917817,773897) 
.................................
Epoch 1059 Error= 113159 0 (915104,791687) 
.................................
Epoch 1060 Error= 113115 0 (909219,790952) 
 counting_train_errors.................................

train1_NErrors= 34481/1.53551e+06 2.24557
Class01= 2318/1.49885e+06	0.154651
Class11= 32163/36655	87.7452

 counting_test_errors.........

test1_NErrors= 8827/387487 2.27801
Class01= 669/378452	0.176773
Class11= 8158/9035	90.2933

.................................
Epoch 1061 Error= 113092 0 (925695,793603) 
.................................
Epoch 1062 Error= 113076 0 (914274,800988) 
.................................
Epoch 1063 Error= 113048 0 (917175,790265) 
.................................
Epoch 1064 Error= 113143 0 (918672,804913) 
.................................
Epoch 1065 Error= 113183 0 (906480,815703) 
.................................
Epoch 1066 Error= 113135 0 (918186,794839) 
.................................
Epoch 1067 Error= 113050 0 (914034,796018) 
.................................
Epoch 1068 Error= 113113 0 (905723,800583) 
.................................
Epoch 1069 Error= 113052 0 (925728,803263) 
.................................
Epoch 1070 Error= 113096 0 (923214,821329) 
 counting_train_errors.................................

train1_NErrors= 34942/1.53551e+06 2.2756
Class01= 888/1.49885e+06	0.0592453
Class11= 34054/36655	92.9041

 counting_test_errors.........

test1_NErrors= 8829/387487 2.27853
Class01= 302/378452	0.0797988
Class11= 8527/9035	94.3774

.................................
Epoch 1071 Error= 113085 0 (907964,802695) 
.................................
Epoch 1072 Error= 113074 0 (911971,799269) 
.................................
Epoch 1073 Error= 113053 0 (917388,811118) 
.................................
Epoch 1074 Error= 113027 0 (926159,802650) 
.................................
Epoch 1075 Error= 113013 0 (918957,815007) 
.................................
Epoch 1076 Error= 113178 0 (930736,813091) 
.................................
Epoch 1077 Error= 112966 0 (896767,807679) 
.................................
Epoch 1078 Error= 119803 0 (930803,710075) 
.................................
Epoch 1079 Error= 118485 0 (927467,227141) 
.................................
Epoch 1080 Error= 117826 0 (925886,273767) 
 counting_train_errors.................................

train1_NErrors= 34999/1.53551e+06 2.27931
Class01= 1916/1.49885e+06	0.127831
Class11= 33083/36655	90.2551

 counting_test_errors.........

test1_NErrors= 8830/387487 2.27879
Class01= 530/378452	0.140044
Class11= 8300/9035	91.865

.................................
Epoch 1081 Error= 117312 0 (926341,304217) 
.................................
Epoch 1082 Error= 116872 0 (933360,355352) 
.................................
Epoch 1083 Error= 115069 0 (880595,574242) 
.................................
Epoch 1084 Error= 113800 0 (892332,585306) 
.................................
Epoch 1085 Error= 113373 0 (881996,612303) 
.................................
Epoch 1086 Error= 113252 0 (885684,649235) 
.................................
Epoch 1087 Error= 113248 0 (891311,672258) 
.................................
Epoch 1088 Error= 113188 0 (897775,682921) 
.................................
Epoch 1089 Error= 113160 0 (891537,706464) 
.................................
Epoch 1090 Error= 113074 0 (897237,705511) 
 counting_train_errors.................................

train1_NErrors= 34479/1.53551e+06 2.24544
Class01= 3406/1.49885e+06	0.22724
Class11= 31073/36655	84.7715

 counting_test_errors.........

test1_NErrors= 8933/387487 2.30537
Class01= 969/378452	0.256043
Class11= 7964/9035	88.1461

.................................
Epoch 1091 Error= 113160 0 (900628,729347) 
.................................
Epoch 1092 Error= 113091 0 (898947,729335) 
.................................
Epoch 1093 Error= 113027 0 (908004,726714) 
.................................
Epoch 1094 Error= 112991 0 (891343,738909) 
.................................
Epoch 1095 Error= 113042 0 (899606,741838) 
.................................
Epoch 1096 Error= 113041 0 (897719,750214) 
.................................
Epoch 1097 Error= 113020 0 (896314,755951) 
.................................
Epoch 1098 Error= 112913 0 (890083,756281) 
.................................
Epoch 1099 Error= 112939 0 (901534,761409) 
.................................
Epoch 1100 Error= 113025 0 (897938,775548) 
 counting_train_errors.................................

train1_NErrors= 34554/1.53551e+06 2.25033
Class01= 4345/1.49885e+06	0.289888
Class11= 30209/36655	82.4144

 counting_test_errors.........

test1_NErrors= 9000/387487 2.32266
Class01= 1229/378452	0.324744
Class11= 7771/9035	86.01

.................................
Epoch 1101 Error= 112924 0 (899246,768233) 
.................................
Epoch 1102 Error= 112922 0 (910642,768747) 
.................................
Epoch 1103 Error= 112940 0 (882788,771310) 
.................................
Epoch 1104 Error= 112997 0 (904230,760831) 
.................................
Epoch 1105 Error= 112934 0 (894377,770574) 
.................................
Epoch 1106 Error= 112920 0 (885881,789917) 
.................................
Epoch 1107 Error= 112852 0 (908734,784856) 
.................................
Epoch 1108 Error= 112943 0 (889929,776210) 
.................................
Epoch 1109 Error= 112907 0 (897689,779271) 
.................................
Epoch 1110 Error= 112914 0 (902699,786558) 
 counting_train_errors.................................

train1_NErrors= 34543/1.53551e+06 2.24961
Class01= 2174/1.49885e+06	0.145044
Class11= 32369/36655	88.3072

 counting_test_errors.........

test1_NErrors= 8838/387487 2.28085
Class01= 627/378452	0.165675
Class11= 8211/9035	90.8799

.................................
Epoch 1111 Error= 112875 0 (892425,776863) 
.................................
Epoch 1112 Error= 112851 0 (887752,779650) 
.................................
Epoch 1113 Error= 112984 0 (900345,795187) 
.................................
Epoch 1114 Error= 112931 0 (907008,774964) 
.................................
Epoch 1115 Error= 112939 0 (890757,796980) 
.................................
Epoch 1116 Error= 112927 0 (896362,786735) 
.................................
Epoch 1117 Error= 112910 0 (894259,793294) 
.................................
Epoch 1118 Error= 112930 0 (898620,799405) 
.................................
Epoch 1119 Error= 112792 0 (896270,786986) 
.................................
Epoch 1120 Error= 112981 0 (894737,807279) 
 counting_train_errors.................................

train1_NErrors= 34494/1.53551e+06 2.24642
Class01= 1871/1.49885e+06	0.124829
Class11= 32623/36655	89.0001

 counting_test_errors.........

test1_NErrors= 8806/387487 2.27259
Class01= 564/378452	0.149028
Class11= 8242/9035	91.223

.................................
Epoch 1121 Error= 112946 0 (895660,796967) 
.................................
Epoch 1122 Error= 112868 0 (885885,794716) 
.................................
Epoch 1123 Error= 112818 0 (878659,790576) 
.................................
Epoch 1124 Error= 112899 0 (885346,792246) 
.................................
Epoch 1125 Error= 112820 0 (884082,784997) 
.................................
Epoch 1126 Error= 112876 0 (892219,799689) 
.................................
Epoch 1127 Error= 112908 0 (893385,801650) 
.................................
Epoch 1128 Error= 112847 0 (883896,799670) 
.................................
Epoch 1129 Error= 112839 0 (894051,798977) 
.................................
Epoch 1130 Error= 112850 0 (885189,809090) 
 counting_train_errors.................................

train1_NErrors= 34383/1.53551e+06 2.23919
Class01= 2321/1.49885e+06	0.154852
Class11= 32062/36655	87.4696

 counting_test_errors.........

test1_NErrors= 8821/387487 2.27646
Class01= 675/378452	0.178358
Class11= 8146/9035	90.1605

.................................
Epoch 1131 Error= 112742 0 (897401,805219) 
.................................
Epoch 1132 Error= 112747 0 (891712,802511) 
.................................
Epoch 1133 Error= 112813 0 (896952,799544) 
.................................
Epoch 1134 Error= 112889 0 (881614,791322) 
.................................
Epoch 1135 Error= 112754 0 (882856,801225) 
.................................
Epoch 1136 Error= 112874 0 (892030,798760) 
.................................
Epoch 1137 Error= 112809 0 (878944,798521) 
.................................
Epoch 1138 Error= 113868 0 (903916,1.27816e+06) 
.................................
Epoch 1139 Error= 120054 0 (912822,176168) 
.................................
Epoch 1140 Error= 118106 0 (893625,239229) 
 counting_train_errors.................................

train1_NErrors= 35077/1.53551e+06 2.28439
Class01= 2766/1.49885e+06	0.184541
Class11= 32311/36655	88.149

 counting_test_errors.........

test1_NErrors= 8911/387487 2.29969
Class01= 737/378452	0.194741
Class11= 8174/9035	90.4704

.................................
Epoch 1141 Error= 117590 0 (906882,271060) 
.................................
Epoch 1142 Error= 117129 0 (902300,299246) 
.................................
Epoch 1143 Error= 116323 0 (897071,431928) 
.................................
Epoch 1144 Error= 114352 0 (852542,576417) 
.................................
Epoch 1145 Error= 113423 0 (852246,586484) 
.................................
Epoch 1146 Error= 113089 0 (857176,617594) 
.................................
Epoch 1147 Error= 112990 0 (855820,648495) 
.................................
Epoch 1148 Error= 112892 0 (869026,666870) 
.................................
Epoch 1149 Error= 112917 0 (875820,687503) 
.................................
Epoch 1150 Error= 112834 0 (859762,692534) 
 counting_train_errors.................................

train1_NErrors= 34483/1.53551e+06 2.2457
Class01= 2431/1.49885e+06	0.162191
Class11= 32052/36655	87.4424

 counting_test_errors.........

test1_NErrors= 8829/387487 2.27853
Class01= 707/378452	0.186814
Class11= 8122/9035	89.8949

.................................
Epoch 1151 Error= 112904 0 (886635,699730) 
.................................
Epoch 1152 Error= 113474 0 (859573,850799) 
.................................
Epoch 1153 Error= 115539 0 (874627,540721) 
.................................
Epoch 1154 Error= 112939 0 (868141,664919) 
.................................
Epoch 1155 Error= 112945 0 (870288,685985) 
.................................
Epoch 1156 Error= 112841 0 (868304,695656) 
.................................
Epoch 1157 Error= 112775 0 (872988,706429) 
.................................
Epoch 1158 Error= 112901 0 (876675,739167) 
.................................
Epoch 1159 Error= 112857 0 (864706,749469) 
.................................
Epoch 1160 Error= 112788 0 (860355,720270) 
 counting_train_errors.................................

train1_NErrors= 34388/1.53551e+06 2.23952
Class01= 2308/1.49885e+06	0.153984
Class11= 32080/36655	87.5188

 counting_test_errors.........

test1_NErrors= 8824/387487 2.27724
Class01= 682/378452	0.180208
Class11= 8142/9035	90.1162

.................................
Epoch 1161 Error= 112901 0 (876372,727390) 
.................................
Epoch 1162 Error= 112681 0 (863828,734060) 
.................................
Epoch 1163 Error= 112765 0 (870251,737855) 
.................................
Epoch 1164 Error= 112767 0 (876063,752648) 
.................................
Epoch 1165 Error= 112683 0 (860237,745016) 
.................................
Epoch 1166 Error= 112697 0 (878854,748558) 
.................................
Epoch 1167 Error= 112670 0 (871492,745697) 
.................................
Epoch 1168 Error= 112748 0 (864877,756600) 
.................................
Epoch 1169 Error= 112649 0 (872633,771440) 
.................................
Epoch 1170 Error= 112748 0 (882675,754816) 
 counting_train_errors.................................

train1_NErrors= 34683/1.53551e+06 2.25873
Class01= 4953/1.49885e+06	0.330452
Class11= 29730/36655	81.1076

 counting_test_errors.........

test1_NErrors= 9033/387487 2.33117
Class01= 1351/378452	0.356981
Class11= 7682/9035	85.0249

.................................
Epoch 1171 Error= 112718 0 (872321,764396) 
.................................
Epoch 1172 Error= 112704 0 (871085,763916) 
.................................
Epoch 1173 Error= 112704 0 (879145,769973) 
.................................
Epoch 1174 Error= 112627 0 (874716,763380) 
.................................
Epoch 1175 Error= 112683 0 (873568,772918) 
.................................
Epoch 1176 Error= 112663 0 (865681,759567) 
.................................
Epoch 1177 Error= 112706 0 (864437,771264) 
.................................
Epoch 1178 Error= 112644 0 (870476,771487) 
.................................
Epoch 1179 Error= 112668 0 (878026,764757) 
.................................
Epoch 1180 Error= 112652 0 (871567,762648) 
 counting_train_errors.................................

train1_NErrors= 34410/1.53551e+06 2.24095
Class01= 3684/1.49885e+06	0.245788
Class11= 30726/36655	83.8249

 counting_test_errors.........

test1_NErrors= 8935/387487 2.30588
Class01= 1055/378452	0.278767
Class11= 7880/9035	87.2164

.................................
Epoch 1181 Error= 112661 0 (867371,769070) 
.................................
Epoch 1182 Error= 112625 0 (866682,767543) 
.................................
Epoch 1183 Error= 112703 0 (879507,773377) 
.................................
Epoch 1184 Error= 112600 0 (865555,774830) 
.................................
Epoch 1185 Error= 112591 0 (874796,781371) 
.................................
Epoch 1186 Error= 112614 0 (879639,776028) 
.................................
Epoch 1187 Error= 112650 0 (865250,781239) 
.................................
Epoch 1188 Error= 112582 0 (862874,770835) 
.................................
Epoch 1189 Error= 112649 0 (859228,766988) 
.................................
Epoch 1190 Error= 112516 0 (873404,782307) 
 counting_train_errors.................................

train1_NErrors= 34527/1.53551e+06 2.24857
Class01= 2112/1.49885e+06	0.140908
Class11= 32415/36655	88.4327

 counting_test_errors.........

test1_NErrors= 8819/387487 2.27595
Class01= 605/378452	0.159862
Class11= 8214/9035	90.9131

.................................
Epoch 1191 Error= 112612 0 (862923,776977) 
.................................
Epoch 1192 Error= 112625 0 (875044,767681) 
.................................
Epoch 1193 Error= 112602 0 (857953,774861) 
.................................
Epoch 1194 Error= 112530 0 (863039,781398) 
.................................
Epoch 1195 Error= 112624 0 (869659,774587) 
.................................
Epoch 1196 Error= 112679 0 (868714,772407) 
.................................
Epoch 1197 Error= 112555 0 (857256,788569) 
.................................
Epoch 1198 Error= 112603 0 (871322,779294) 
.................................
Epoch 1199 Error= 112543 0 (864600,772331) 
.................................
Epoch 1200 Error= 112532 0 (863954,777151) 
 counting_train_errors.................................

train1_NErrors= 34319/1.53551e+06 2.23502
Class01= 2629/1.49885e+06	0.175401
Class11= 31690/36655	86.4548

 counting_test_errors.........

test1_NErrors= 8867/387487 2.28833
Class01= 794/378452	0.209802
Class11= 8073/9035	89.3525

.................................
Epoch 1201 Error= 112493 0 (860703,777826) 
.................................
Epoch 1202 Error= 112523 0 (855930,770169) 
.................................
Epoch 1203 Error= 112467 0 (868469,775139) 
.................................
Epoch 1204 Error= 112508 0 (861466,780031) 
.................................
Epoch 1205 Error= 112478 0 (868231,779985) 
.................................
Epoch 1206 Error= 112533 0 (859468,782541) 
.................................
Epoch 1207 Error= 112504 0 (868160,775274) 
.................................
Epoch 1208 Error= 112562 0 (870623,783095) 
.................................
Epoch 1209 Error= 112530 0 (864313,783007) 
.................................
Epoch 1210 Error= 112642 0 (871053,783717) 
 counting_train_errors.................................

train1_NErrors= 34327/1.53551e+06 2.23555
Class01= 2476/1.49885e+06	0.165193
Class11= 31851/36655	86.894

 counting_test_errors.........

test1_NErrors= 8823/387487 2.27698
Class01= 722/378452	0.190777
Class11= 8101/9035	89.6624

.................................
Epoch 1211 Error= 112573 0 (857296,780441) 
.................................
Epoch 1212 Error= 112549 0 (855644,781410) 
.................................
Epoch 1213 Error= 112448 0 (883112,778094) 
.................................
Epoch 1214 Error= 112534 0 (854330,778783) 
.................................
Epoch 1215 Error= 112469 0 (859700,788084) 
.................................
Epoch 1216 Error= 112479 0 (872192,779197) 
.................................
Epoch 1217 Error= 112466 0 (850163,778768) 
.................................
Epoch 1218 Error= 112495 0 (863864,790285) 
.................................
Epoch 1219 Error= 112518 0 (854555,771996) 
.................................
Epoch 1220 Error= 112551 0 (856884,790766) 
 counting_train_errors.................................

train1_NErrors= 34393/1.53551e+06 2.23984
Class01= 2355/1.49885e+06	0.15712
Class11= 32038/36655	87.4042

 counting_test_errors.........

test1_NErrors= 8835/387487 2.28008
Class01= 688/378452	0.181793
Class11= 8147/9035	90.1716

.................................
Epoch 1221 Error= 112472 0 (857998,796517) 
.................................
Epoch 1222 Error= 112480 0 (851098,781247) 
.................................
Epoch 1223 Error= 112472 0 (867663,775098) 
.................................
Epoch 1224 Error= 112421 0 (862516,781290) 
.................................
Epoch 1225 Error= 112485 0 (863645,784389) 
.................................
Epoch 1226 Error= 112384 0 (875050,773886) 
.................................
Epoch 1227 Error= 112456 0 (849690,781213) 
.................................
Epoch 1228 Error= 112395 0 (857748,778504) 
.................................
Epoch 1229 Error= 112366 0 (847548,785212) 
.................................
Epoch 1230 Error= 112335 0 (868414,784591) 
 counting_train_errors.................................

train1_NErrors= 34353/1.53551e+06 2.23724
Class01= 2833/1.49885e+06	0.189011
Class11= 31520/36655	85.991

 counting_test_errors.........

test1_NErrors= 8859/387487 2.28627
Class01= 800/378452	0.211387
Class11= 8059/9035	89.1976

.................................
Epoch 1231 Error= 112396 0 (860951,791910) 
.................................
Epoch 1232 Error= 112398 0 (867025,779207) 
.................................
Epoch 1233 Error= 112453 0 (848168,769059) 
.................................
Epoch 1234 Error= 112409 0 (857752,782474) 
.................................
Epoch 1235 Error= 112349 0 (860059,790704) 
.................................
Epoch 1236 Error= 112463 0 (856702,776608) 
.................................
Epoch 1237 Error= 112493 0 (855371,782938) 
.................................
Epoch 1238 Error= 112310 0 (857834,781114) 
.................................
Epoch 1239 Error= 112395 0 (847284,788372) 
.................................
Epoch 1240 Error= 112481 0 (865471,791278) 
 counting_train_errors.................................

train1_NErrors= 34514/1.53551e+06 2.24772
Class01= 1840/1.49885e+06	0.12276
Class11= 32674/36655	89.1393

 counting_test_errors.........

test1_NErrors= 8778/387487 2.26537
Class01= 531/378452	0.140308
Class11= 8247/9035	91.2784

.................................
Epoch 1241 Error= 112300 0 (849304,778570) 
.................................
Epoch 1242 Error= 112397 0 (854554,783789) 
.................................
Epoch 1243 Error= 112358 0 (854063,782470) 
.................................
Epoch 1244 Error= 112349 0 (848854,772995) 
.................................
Epoch 1245 Error= 112439 0 (857669,788254) 
.................................
Epoch 1246 Error= 112342 0 (858028,778904) 
.................................
Epoch 1247 Error= 112411 0 (859783,790327) 
.................................
Epoch 1248 Error= 112297 0 (853520,777559) 
.................................
Epoch 1249 Error= 112356 0 (851456,773489) 
.................................
Epoch 1250 Error= 112317 0 (857651,788789) 
 counting_train_errors.................................

train1_NErrors= 34387/1.53551e+06 2.23945
Class01= 3736/1.49885e+06	0.249257
Class11= 30651/36655	83.6202

 counting_test_errors.........

test1_NErrors= 8970/387487 2.31492
Class01= 1096/378452	0.289601
Class11= 7874/9035	87.15

.................................
Epoch 1251 Error= 112334 0 (850376,787759) 
.................................
Epoch 1252 Error= 112404 0 (854158,800074) 
.................................
Epoch 1253 Error= 112289 0 (856923,774463) 
.................................
Epoch 1254 Error= 112441 0 (851580,810637) 
.................................
Epoch 1255 Error= 112346 0 (856584,784763) 
.................................
Epoch 1256 Error= 112385 0 (848734,804834) 
.................................
Epoch 1257 Error= 112334 0 (853966,777856) 
.................................
Epoch 1258 Error= 112291 0 (847034,776974) 
.................................
Epoch 1259 Error= 112307 0 (856497,781157) 
.................................
Epoch 1260 Error= 112360 0 (843198,782549) 
 counting_train_errors.................................

train1_NErrors= 34338/1.53551e+06 2.23626
Class01= 2712/1.49885e+06	0.180938
Class11= 31626/36655	86.2802

 counting_test_errors.........

test1_NErrors= 8860/387487 2.28653
Class01= 788/378452	0.208217
Class11= 8072/9035	89.3414

.................................
Epoch 1261 Error= 112346 0 (843621,777019) 
.................................
Epoch 1262 Error= 112330 0 (844964,784790) 
.................................
Epoch 1263 Error= 112280 0 (852618,773193) 
.................................
Epoch 1264 Error= 112269 0 (858220,782449) 
.................................
Epoch 1265 Error= 112305 0 (859130,784409) 
.................................
Epoch 1266 Error= 112288 0 (848505,782894) 
.................................
Epoch 1267 Error= 112317 0 (829200,778636) 
.................................
Epoch 1268 Error= 112267 0 (853058,784161) 
.................................
Epoch 1269 Error= 112300 0 (839617,778048) 
.................................
Epoch 1270 Error= 112233 0 (850878,780817) 
 counting_train_errors.................................

train1_NErrors= 34301/1.53551e+06 2.23385
Class01= 2565/1.49885e+06	0.171131
Class11= 31736/36655	86.5803

 counting_test_errors.........

test1_NErrors= 8848/387487 2.28343
Class01= 748/378452	0.197647
Class11= 8100/9035	89.6514

.................................
Epoch 1271 Error= 112255 0 (838658,779263) 
.................................
Epoch 1272 Error= 112216 0 (848347,783595) 
.................................
Epoch 1273 Error= 112355 0 (845835,781586) 
.................................
Epoch 1274 Error= 112320 0 (844862,788820) 
.................................
Epoch 1275 Error= 112354 0 (835078,776991) 
.................................
Epoch 1276 Error= 112239 0 (847212,785273) 
.................................
Epoch 1277 Error= 112292 0 (845818,779795) 
.................................
Epoch 1278 Error= 112302 0 (848088,778820) 
.................................
Epoch 1279 Error= 112300 0 (849205,783903) 
.................................
Epoch 1280 Error= 112219 0 (847160,774344) 
 counting_train_errors.................................

train1_NErrors= 34331/1.53551e+06 2.23581
Class01= 2448/1.49885e+06	0.163325
Class11= 31883/36655	86.9813

 counting_test_errors.........

test1_NErrors= 8815/387487 2.27492
Class01= 713/378452	0.188399
Class11= 8102/9035	89.6735

.................................
Epoch 1281 Error= 112220 0 (846741,786644) 
.................................
Epoch 1282 Error= 112179 0 (842458,772750) 
.................................
Epoch 1283 Error= 112238 0 (847599,776169) 
.................................
Epoch 1284 Error= 112158 0 (851551,780245) 
.................................
Epoch 1285 Error= 112098 0 (850216,779786) 
.................................
Epoch 1286 Error= 112200 0 (847939,771991) 
.................................
Epoch 1287 Error= 112217 0 (843104,784455) 
.................................
Epoch 1288 Error= 112284 0 (842429,780079) 
.................................
Epoch 1289 Error= 112232 0 (846665,773623) 
.................................
Epoch 1290 Error= 112197 0 (837185,778019) 
 counting_train_errors.................................

train1_NErrors= 34221/1.53551e+06 2.22864
Class01= 2781/1.49885e+06	0.185542
Class11= 31440/36655	85.7727

 counting_test_errors.........

test1_NErrors= 8843/387487 2.28214
Class01= 797/378452	0.210595
Class11= 8046/9035	89.0537

.................................
Epoch 1291 Error= 112229 0 (838093,780070) 
.................................
Epoch 1292 Error= 112114 0 (841996,779866) 
.................................
Epoch 1293 Error= 112169 0 (843483,778320) 
.................................
Epoch 1294 Error= 112249 0 (842871,777754) 
.................................
Epoch 1295 Error= 112125 0 (842730,774940) 
.................................
Epoch 1296 Error= 112186 0 (840593,776530) 
.................................
Epoch 1297 Error= 112254 0 (829757,780636) 
.................................
Epoch 1298 Error= 112204 0 (831341,779534) 
.................................
Epoch 1299 Error= 112227 0 (836852,773289) 
.................................
Epoch 1300 Error= 112218 0 (840622,786274) 
 counting_train_errors.................................

train1_NErrors= 34287/1.53551e+06 2.23294
Class01= 2361/1.49885e+06	0.15752
Class11= 31926/36655	87.0986

 counting_test_errors.........

test1_NErrors= 8849/387487 2.28369
Class01= 712/378452	0.188135
Class11= 8137/9035	90.0609

.................................
Epoch 1301 Error= 112082 0 (839823,776302) 
.................................
Epoch 1302 Error= 112135 0 (847702,774068) 
.................................
Epoch 1303 Error= 112068 0 (830033,780666) 
.................................
Epoch 1304 Error= 112095 0 (843877,780989) 
.................................
Epoch 1305 Error= 112188 0 (838945,781461) 
.................................
Epoch 1306 Error= 112108 0 (833114,775967) 
.................................
Epoch 1307 Error= 112158 0 (840636,783774) 
.................................
Epoch 1308 Error= 112253 0 (832249,771606) 
.................................
Epoch 1309 Error= 112124 0 (845829,782126) 
.................................
Epoch 1310 Error= 112167 0 (831600,769710) 
 counting_train_errors.................................

train1_NErrors= 34310/1.53551e+06 2.23444
Class01= 2730/1.49885e+06	0.182139
Class11= 31580/36655	86.1547

 counting_test_errors.........

test1_NErrors= 8836/387487 2.28033
Class01= 774/378452	0.204517
Class11= 8062/9035	89.2308

.................................
Epoch 1311 Error= 112120 0 (833443,785814) 
.................................
Epoch 1312 Error= 112085 0 (841603,779768) 
.................................
Epoch 1313 Error= 112134 0 (839256,778210) 
.................................
Epoch 1314 Error= 112064 0 (830642,767281) 
.................................
Epoch 1315 Error= 112113 0 (841432,778798) 
.................................
Epoch 1316 Error= 112191 0 (844173,771835) 
.................................
Epoch 1317 Error= 112050 0 (834261,771039) 
.................................
Epoch 1318 Error= 112024 0 (841074,784551) 
.................................
Epoch 1319 Error= 112068 0 (845333,788560) 
.................................
Epoch 1320 Error= 112144 0 (832105,782276) 
 counting_train_errors.................................

train1_NErrors= 34300/1.53551e+06 2.23379
Class01= 2264/1.49885e+06	0.151049
Class11= 32036/36655	87.3987

 counting_test_errors.........

test1_NErrors= 8831/387487 2.27904
Class01= 681/378452	0.179944
Class11= 8150/9035	90.2048

.................................
Epoch 1321 Error= 112044 0 (835017,771777) 
.................................
Epoch 1322 Error= 112110 0 (831564,770841) 
.................................
Epoch 1323 Error= 112079 0 (834252,773683) 
.................................
Epoch 1324 Error= 112089 0 (838547,778050) 
.................................
Epoch 1325 Error= 112059 0 (826974,769140) 
.................................
Epoch 1326 Error= 112106 0 (826439,773389) 
.................................
Epoch 1327 Error= 112058 0 (832730,776201) 
.................................
Epoch 1328 Error= 112052 0 (835052,782006) 
.................................
Epoch 1329 Error= 112030 0 (830611,769644) 
.................................
Epoch 1330 Error= 112122 0 (829099,774165) 
 counting_train_errors.................................

train1_NErrors= 34313/1.53551e+06 2.23463
Class01= 2169/1.49885e+06	0.144711
Class11= 32144/36655	87.6934

 counting_test_errors.........

test1_NErrors= 8839/387487 2.28111
Class01= 634/378452	0.167525
Class11= 8205/9035	90.8135

.................................
Epoch 1331 Error= 112151 0 (830953,766943) 
.................................
Epoch 1332 Error= 112035 0 (820570,775351) 
.................................
Epoch 1333 Error= 111989 0 (833629,772369) 
.................................
Epoch 1334 Error= 111989 0 (840114,772084) 
.................................
Epoch 1335 Error= 112083 0 (834512,768346) 
.................................
Epoch 1336 Error= 112083 0 (829788,771770) 
.................................
Epoch 1337 Error= 112009 0 (840291,779325) 
.................................
Epoch 1338 Error= 112040 0 (846514,765593) 
.................................
Epoch 1339 Error= 111992 0 (831047,773767) 
.................................
Epoch 1340 Error= 112013 0 (837012,772067) 
 counting_train_errors.................................

train1_NErrors= 34317/1.53551e+06 2.23489
Class01= 2979/1.49885e+06	0.198752
Class11= 31338/36655	85.4945

 counting_test_errors.........

test1_NErrors= 8862/387487 2.28704
Class01= 847/378452	0.223806
Class11= 8015/9035	88.7106

.................................
Epoch 1341 Error= 112024 0 (833427,779373) 
.................................
Epoch 1342 Error= 111970 0 (830198,765262) 
.................................
Epoch 1343 Error= 112100 0 (832259,764034) 
.................................
Epoch 1344 Error= 112128 0 (827133,765053) 
.................................
Epoch 1345 Error= 111939 0 (829759,773049) 
.................................
Epoch 1346 Error= 112053 0 (835137,769003) 
.................................
Epoch 1347 Error= 111969 0 (843019,762664) 
.................................
Epoch 1348 Error= 112061 0 (832366,764608) 
.................................
Epoch 1349 Error= 112046 0 (817616,766949) 
.................................
Epoch 1350 Error= 112056 0 (822892,774935) 
 counting_train_errors.................................

train1_NErrors= 34227/1.53551e+06 2.22903
Class01= 2932/1.49885e+06	0.195616
Class11= 31295/36655	85.3772

 counting_test_errors.........

test1_NErrors= 8859/387487 2.28627
Class01= 840/378452	0.221957
Class11= 8019/9035	88.7548

.................................
Epoch 1351 Error= 112061 0 (826719,768263) 
.................................
Epoch 1352 Error= 111995 0 (826371,767439) 
.................................
Epoch 1353 Error= 111932 0 (819794,763779) 
.................................
Epoch 1354 Error= 112021 0 (828821,779871) 
.................................
Epoch 1355 Error= 111986 0 (824724,760919) 
.................................
Epoch 1356 Error= 111984 0 (828710,773809) 
.................................
Epoch 1357 Error= 111962 0 (827248,759901) 
.................................
Epoch 1358 Error= 111939 0 (826537,767150) 
.................................
Epoch 1359 Error= 111999 0 (828429,767670) 
.................................
Epoch 1360 Error= 111928 0 (820363,760417) 
 counting_train_errors.................................

train1_NErrors= 34257/1.53551e+06 2.23099
Class01= 3087/1.49885e+06	0.205957
Class11= 31170/36655	85.0361

 counting_test_errors.........

test1_NErrors= 8891/387487 2.29453
Class01= 909/378452	0.240189
Class11= 7982/9035	88.3453

.................................
Epoch 1361 Error= 112023 0 (828033,776507) 
.................................
Epoch 1362 Error= 111959 0 (829508,762784) 
.................................
Epoch 1363 Error= 112018 0 (831626,761294) 
.................................
Epoch 1364 Error= 111973 0 (822901,772723) 
.................................
Epoch 1365 Error= 111988 0 (832880,754016) 
.................................
Epoch 1366 Error= 111907 0 (827985,764834) 
.................................
Epoch 1367 Error= 111935 0 (822785,761754) 
.................................
Epoch 1368 Error= 111917 0 (820320,762711) 
.................................
Epoch 1369 Error= 111975 0 (842830,769888) 
.................................
Epoch 1370 Error= 111924 0 (828483,763221) 
 counting_train_errors.................................

train1_NErrors= 34249/1.53551e+06 2.23047
Class01= 2426/1.49885e+06	0.161857
Class11= 31823/36655	86.8176

 counting_test_errors.........

test1_NErrors= 8826/387487 2.27775
Class01= 720/378452	0.190249
Class11= 8106/9035	89.7178

.................................
Epoch 1371 Error= 112033 0 (822845,763306) 
.................................
Epoch 1372 Error= 112010 0 (835418,772177) 
.................................
Epoch 1373 Error= 111992 0 (807055,762704) 
.................................
Epoch 1374 Error= 111972 0 (826678,764315) 
.................................
Epoch 1375 Error= 111904 0 (819438,758223) 
.................................
Epoch 1376 Error= 111916 0 (816358,763172) 
.................................
Epoch 1377 Error= 111854 0 (827640,764860) 
.................................
Epoch 1378 Error= 111843 0 (824943,762331) 
.................................
Epoch 1379 Error= 111928 0 (834261,763945) 
.................................
Epoch 1380 Error= 111880 0 (837184,761713) 
 counting_train_errors.................................

train1_NErrors= 34299/1.53551e+06 2.23372
Class01= 2280/1.49885e+06	0.152116
Class11= 32019/36655	87.3523

 counting_test_errors.........

test1_NErrors= 8849/387487 2.28369
Class01= 678/378452	0.179151
Class11= 8171/9035	90.4372

.................................
Epoch 1381 Error= 111922 0 (820218,760958) 
.................................
Epoch 1382 Error= 111800 0 (822647,766545) 
.................................
Epoch 1383 Error= 111953 0 (826833,758826) 
.................................
Epoch 1384 Error= 111850 0 (828248,758329) 
.................................
Epoch 1385 Error= 111874 0 (818418,765322) 
.................................
Epoch 1386 Error= 111846 0 (821163,756701) 
.................................
Epoch 1387 Error= 111834 0 (821776,757005) 
.................................
Epoch 1388 Error= 111908 0 (835890,763340) 
.................................
Epoch 1389 Error= 111953 0 (822442,763828) 
.................................
Epoch 1390 Error= 111955 0 (813227,755116) 
 counting_train_errors.................................

train1_NErrors= 34323/1.53551e+06 2.23528
Class01= 2201/1.49885e+06	0.146846
Class11= 32122/36655	87.6333

 counting_test_errors.........

test1_NErrors= 8823/387487 2.27698
Class01= 644/378452	0.170167
Class11= 8179/9035	90.5257

.................................
Epoch 1391 Error= 111784 0 (822003,767057) 
.................................
Epoch 1392 Error= 111923 0 (827697,762692) 
.................................
Epoch 1393 Error= 111926 0 (832150,757948) 
.................................
Epoch 1394 Error= 111762 0 (826010,762758) 
.................................
Epoch 1395 Error= 111831 0 (821875,764865) 
.................................
Epoch 1396 Error= 111928 0 (820246,756818) 
.................................
Epoch 1397 Error= 111923 0 (826014,756838) 
.................................
Epoch 1398 Error= 111872 0 (824630,760447) 
.................................
Epoch 1399 Error= 111882 0 (822598,765711) 
.................................
Epoch 1400 Error= 111851 0 (812398,765257) 
 counting_train_errors.................................

train1_NErrors= 34421/1.53551e+06 2.24167
Class01= 1969/1.49885e+06	0.131367
Class11= 32452/36655	88.5336

 counting_test_errors.........

test1_NErrors= 8842/387487 2.28188
Class01= 584/378452	0.154313
Class11= 8258/9035	91.4001

.................................
Epoch 1401 Error= 111847 0 (829517,756227) 
.................................
Epoch 1402 Error= 111852 0 (817999,757692) 
.................................
Epoch 1403 Error= 111794 0 (829929,757422) 
.................................
Epoch 1404 Error= 111841 0 (812390,752604) 
.................................
Epoch 1405 Error= 111843 0 (826952,754074) 
.................................
Epoch 1406 Error= 111927 0 (827096,749068) 
.................................
Epoch 1407 Error= 111794 0 (814783,763124) 
.................................
Epoch 1408 Error= 111824 0 (824794,758107) 
.................................
Epoch 1409 Error= 111812 0 (819411,759325) 
.................................
Epoch 1410 Error= 111834 0 (829609,756912) 
 counting_train_errors.................................

train1_NErrors= 34233/1.53551e+06 2.22942
Class01= 2681/1.49885e+06	0.17887
Class11= 31552/36655	86.0783

 counting_test_errors.........

test1_NErrors= 8821/387487 2.27646
Class01= 767/378452	0.202668
Class11= 8054/9035	89.1422

.................................
Epoch 1411 Error= 111747 0 (822077,762722) 
.................................
Epoch 1412 Error= 111872 0 (812066,754235) 
.................................
Epoch 1413 Error= 111799 0 (819545,761070) 
.................................
Epoch 1414 Error= 111846 0 (818328,754727) 
.................................
Epoch 1415 Error= 111820 0 (818229,755842) 
.................................
Epoch 1416 Error= 111838 0 (820416,764800) 
.................................
Epoch 1417 Error= 111819 0 (809391,752475) 
.................................
Epoch 1418 Error= 111734 0 (823655,752548) 
.................................
Epoch 1419 Error= 111697 0 (822387,761086) 
.................................
Epoch 1420 Error= 111795 0 (816534,753301) 
 counting_train_errors.................................

train1_NErrors= 34185/1.53551e+06 2.2263
Class01= 3731/1.49885e+06	0.248924
Class11= 30454/36655	83.0828

 counting_test_errors.........

test1_NErrors= 8893/387487 2.29504
Class01= 1041/378452	0.275068
Class11= 7852/9035	86.9065

.................................
Epoch 1421 Error= 111738 0 (828005,756830) 
.................................
Epoch 1422 Error= 111760 0 (827357,770396) 
.................................
Epoch 1423 Error= 111842 0 (818797,753883) 
.................................
Epoch 1424 Error= 111778 0 (822463,758344) 
.................................
Epoch 1425 Error= 111802 0 (816629,753417) 
.................................
Epoch 1426 Error= 111805 0 (823800,754961) 
.................................
Epoch 1427 Error= 111826 0 (819479,747403) 
.................................
Epoch 1428 Error= 111706 0 (822576,753496) 
.................................
Epoch 1429 Error= 111750 0 (822795,751392) 
.................................
Epoch 1430 Error= 111751 0 (808203,751786) 
 counting_train_errors.................................

train1_NErrors= 34419/1.53551e+06 2.24154
Class01= 1926/1.49885e+06	0.128498
Class11= 32493/36655	88.6455

 counting_test_errors.........

test1_NErrors= 8822/387487 2.27672
Class01= 578/378452	0.152727
Class11= 8244/9035	91.2452

.................................
Epoch 1431 Error= 111746 0 (818724,764906) 
.................................
Epoch 1432 Error= 111715 0 (824932,748655) 
.................................
Epoch 1433 Error= 111714 0 (813941,748577) 
.................................
Epoch 1434 Error= 111750 0 (805757,762042) 
.................................
Epoch 1435 Error= 111792 0 (819345,762036) 
.................................
Epoch 1436 Error= 111717 0 (810837,758014) 
.................................
Epoch 1437 Error= 111792 0 (815714,757007) 
.................................
Epoch 1438 Error= 111752 0 (828978,758933) 
.................................
Epoch 1439 Error= 111690 0 (821983,746022) 
.................................
Epoch 1440 Error= 111573 0 (826463,758538) 
 counting_train_errors.................................

train1_NErrors= 34282/1.53551e+06 2.23261
Class01= 2564/1.49885e+06	0.171064
Class11= 31718/36655	86.5312

 counting_test_errors.........

test1_NErrors= 8856/387487 2.2855
Class01= 750/378452	0.198176
Class11= 8106/9035	89.7178

.................................
Epoch 1441 Error= 111735 0 (830110,754568) 
.................................
Epoch 1442 Error= 111822 0 (811788,752233) 
.................................
Epoch 1443 Error= 111663 0 (814364,759853) 
.................................
Epoch 1444 Error= 111584 0 (817645,749658) 
.................................
Epoch 1445 Error= 111765 0 (811111,755691) 
.................................
Epoch 1446 Error= 111606 0 (815920,755750) 
.................................
Epoch 1447 Error= 111693 0 (824838,754111) 
.................................
Epoch 1448 Error= 111714 0 (818514,741542) 
.................................
Epoch 1449 Error= 111655 0 (802553,752062) 
.................................
Epoch 1450 Error= 111713 0 (816597,751962) 
 counting_train_errors.................................

train1_NErrors= 34240/1.53551e+06 2.22988
Class01= 3761/1.49885e+06	0.250925
Class11= 30479/36655	83.151

 counting_test_errors.........

test1_NErrors= 8954/387487 2.31079
Class01= 1100/378452	0.290658
Class11= 7854/9035	86.9286

.................................
Epoch 1451 Error= 111777 0 (811683,755906) 
.................................
Epoch 1452 Error= 111737 0 (820160,758923) 
.................................
Epoch 1453 Error= 111736 0 (817714,742889) 
.................................
Epoch 1454 Error= 111609 0 (815192,755137) 
.................................
Epoch 1455 Error= 111695 0 (811903,752760) 
.................................
Epoch 1456 Error= 111693 0 (815137,747740) 
.................................
Epoch 1457 Error= 111714 0 (818268,759580) 
.................................
Epoch 1458 Error= 111645 0 (809228,747206) 
.................................
Epoch 1459 Error= 111632 0 (822039,757690) 
.................................
Epoch 1460 Error= 111698 0 (812050,750525) 
 counting_train_errors.................................

train1_NErrors= 34301/1.53551e+06 2.23385
Class01= 2142/1.49885e+06	0.142909
Class11= 32159/36655	87.7343

 counting_test_errors.........

test1_NErrors= 8847/387487 2.28317
Class01= 663/378452	0.175187
Class11= 8184/9035	90.5811

.................................
Epoch 1461 Error= 111531 0 (814921,752578) 
.................................
Epoch 1462 Error= 111560 0 (812945,747056) 
.................................
Epoch 1463 Error= 111645 0 (817649,753413) 
.................................
Epoch 1464 Error= 111630 0 (816048,747568) 
.................................
Epoch 1465 Error= 111694 0 (819644,747647) 
.................................
Epoch 1466 Error= 111639 0 (801172,752241) 
.................................
Epoch 1467 Error= 111667 0 (813628,756936) 
.................................
Epoch 1468 Error= 111663 0 (813924,758363) 
.................................
Epoch 1469 Error= 111655 0 (821561,757360) 
.................................
Epoch 1470 Error= 111552 0 (804903,753064) 
 counting_train_errors.................................

train1_NErrors= 34228/1.53551e+06 2.2291
Class01= 2954/1.49885e+06	0.197084
Class11= 31274/36655	85.3199

 counting_test_errors.........

test1_NErrors= 8901/387487 2.29711
Class01= 872/378452	0.230412
Class11= 8029/9035	88.8655

.................................
Epoch 1471 Error= 111697 0 (812651,744701) 
.................................
Epoch 1472 Error= 111649 0 (816774,748780) 
.................................
Epoch 1473 Error= 111682 0 (813076,757568) 
.................................
Epoch 1474 Error= 111673 0 (809141,746789) 
.................................
Epoch 1475 Error= 111653 0 (805524,752568) 
.................................
Epoch 1476 Error= 111640 0 (814524,754200) 
.................................
Epoch 1477 Error= 111626 0 (821098,754390) 
.................................
Epoch 1478 Error= 111658 0 (805375,753786) 
.................................
Epoch 1479 Error= 111610 0 (820657,752449) 
.................................
Epoch 1480 Error= 111629 0 (821200,754416) 
 counting_train_errors.................................

train1_NErrors= 34137/1.53551e+06 2.22317
Class01= 2973/1.49885e+06	0.198352
Class11= 31164/36655	85.0198

 counting_test_errors.........

test1_NErrors= 8883/387487 2.29246
Class01= 865/378452	0.228563
Class11= 8018/9035	88.7438

.................................
Epoch 1481 Error= 111618 0 (816369,759364) 
.................................
Epoch 1482 Error= 111563 0 (802102,745872) 
.................................
Epoch 1483 Error= 111899 0 (860155,751769) 
.................................
Epoch 1484 Error= 111612 0 (807492,755169) 
.................................
Epoch 1485 Error= 111617 0 (811176,747123) 
.................................
Epoch 1486 Error= 111656 0 (808508,749989) 
.................................
Epoch 1487 Error= 111611 0 (806523,750384) 
.................................
Epoch 1488 Error= 111574 0 (809943,751280) 
.................................
Epoch 1489 Error= 111630 0 (801161,746812) 
.................................
Epoch 1490 Error= 111631 0 (815025,751314) 
 counting_train_errors.................................

train1_NErrors= 34138/1.53551e+06 2.22324
Class01= 3453/1.49885e+06	0.230376
Class11= 30685/36655	83.713

 counting_test_errors.........

test1_NErrors= 8893/387487 2.29504
Class01= 986/378452	0.260535
Class11= 7907/9035	87.5152

.................................
Epoch 1491 Error= 111547 0 (807231,755420) 
.................................
Epoch 1492 Error= 111512 0 (817510,748768) 
.................................
Epoch 1493 Error= 111538 0 (807352,757107) 
.................................
Epoch 1494 Error= 111589 0 (822189,751276) 
.................................
Epoch 1495 Error= 111603 0 (810350,749026) 
.................................
Epoch 1496 Error= 111556 0 (803554,749703) 
.................................
Epoch 1497 Error= 111604 0 (820593,757967) 
.................................
Epoch 1498 Error= 111559 0 (811576,746379) 
.................................
Epoch 1499 Error= 111609 0 (825450,746406) 
.................................
Epoch 1500 Error= 111562 0 (805888,745056) 
 counting_train_errors.................................

train1_NErrors= 34155/1.53551e+06 2.22434
Class01= 2612/1.49885e+06	0.174266
Class11= 31543/36655	86.0537

 counting_test_errors.........

test1_NErrors= 8835/387487 2.28008
Class01= 778/378452	0.205574
Class11= 8057/9035	89.1754

.................................
Epoch 1501 Error= 111498 0 (816042,755200) 
.................................
Epoch 1502 Error= 111453 0 (804580,756770) 
.................................
Epoch 1503 Error= 111627 0 (827596,749843) 
.................................
Epoch 1504 Error= 111564 0 (819331,755240) 
.................................
Epoch 1505 Error= 111570 0 (809042,748026) 
.................................
Epoch 1506 Error= 111545 0 (805319,752993) 
.................................
Epoch 1507 Error= 111624 0 (807589,748485) 
.................................
Epoch 1508 Error= 111493 0 (805567,751596) 
.................................
Epoch 1509 Error= 111606 0 (806088,743508) 
.................................
Epoch 1510 Error= 111460 0 (800654,749530) 
 counting_train_errors.................................

train1_NErrors= 34427/1.53551e+06 2.24206
Class01= 1805/1.49885e+06	0.120425
Class11= 32622/36655	88.9974

 counting_test_errors.........

test1_NErrors= 8834/387487 2.27982
Class01= 543/378452	0.143479
Class11= 8291/9035	91.7654

.................................
Epoch 1511 Error= 111449 0 (811695,751857) 
.................................
Epoch 1512 Error= 111518 0 (805098,752640) 
.................................
Epoch 1513 Error= 111501 0 (814555,750286) 
.................................
Epoch 1514 Error= 111581 0 (813299,751747) 
.................................
Epoch 1515 Error= 111518 0 (802570,755159) 
.................................
Epoch 1516 Error= 111459 0 (809712,753422) 
.................................
Epoch 1517 Error= 111515 0 (823882,754819) 
.................................
Epoch 1518 Error= 111462 0 (816524,752019) 
.................................
Epoch 1519 Error= 111573 0 (814338,749927) 
.................................
Epoch 1520 Error= 111548 0 (803344,753790) 
 counting_train_errors.................................

train1_NErrors= 34363/1.53551e+06 2.23789
Class01= 5313/1.49885e+06	0.354471
Class11= 29050/36655	79.2525

 counting_test_errors.........

test1_NErrors= 9057/387487 2.33737
Class01= 1489/378452	0.393445
Class11= 7568/9035	83.7631

.................................
Epoch 1521 Error= 111483 0 (812581,752437) 
.................................
Epoch 1522 Error= 111545 0 (812450,746509) 
.................................
Epoch 1523 Error= 111482 0 (809724,753608) 
.................................
Epoch 1524 Error= 111582 0 (809447,748521) 
.................................
Epoch 1525 Error= 111520 0 (811075,744429) 
.................................
Epoch 1526 Error= 111374 0 (810168,744883) 
.................................
Epoch 1527 Error= 111550 0 (821702,750928) 
.................................
Epoch 1528 Error= 111527 0 (801312,751989) 
.................................
Epoch 1529 Error= 111457 0 (821413,751331) 
.................................
Epoch 1530 Error= 111451 0 (812782,752535) 
 counting_train_errors.................................

train1_NErrors= 34205/1.53551e+06 2.2276
Class01= 2389/1.49885e+06	0.159388
Class11= 31816/36655	86.7985

 counting_test_errors.........

test1_NErrors= 8880/387487 2.29169
Class01= 725/378452	0.19157
Class11= 8155/9035	90.2601

.................................
Epoch 1531 Error= 111401 0 (815057,752009) 
.................................
Epoch 1532 Error= 111445 0 (812528,747725) 
.................................
Epoch 1533 Error= 111562 0 (807340,746075) 
.................................
Epoch 1534 Error= 111502 0 (801637,754018) 
.................................
Epoch 1535 Error= 111422 0 (799161,747856) 
.................................
Epoch 1536 Error= 111486 0 (822399,753790) 
.................................
Epoch 1537 Error= 111438 0 (802231,756207) 
.................................
Epoch 1538 Error= 111470 0 (800286,744475) 
.................................
Epoch 1539 Error= 111511 0 (806810,750946) 
.................................
Epoch 1540 Error= 111450 0 (805859,751188) 
 counting_train_errors.................................

train1_NErrors= 34103/1.53551e+06 2.22096
Class01= 2733/1.49885e+06	0.182339
Class11= 31370/36655	85.5818

 counting_test_errors.........

test1_NErrors= 8843/387487 2.28214
Class01= 805/378452	0.212709
Class11= 8038/9035	88.9651

.................................
Epoch 1541 Error= 111436 0 (805841,752852) 
.................................
Epoch 1542 Error= 111520 0 (801041,752289) 
.................................
Epoch 1543 Error= 111425 0 (800982,743385) 
.................................
Epoch 1544 Error= 111372 0 (811475,745140) 
.................................
Epoch 1545 Error= 111389 0 (810108,748004) 
.................................
Epoch 1546 Error= 111437 0 (806097,749431) 
.................................
Epoch 1547 Error= 111425 0 (816240,747944) 
.................................
Epoch 1548 Error= 111449 0 (804196,752028) 
.................................
Epoch 1549 Error= 111418 0 (804020,755507) 
.................................
Epoch 1550 Error= 111493 0 (806559,757871) 
 counting_train_errors.................................

train1_NErrors= 34198/1.53551e+06 2.22714
Class01= 2678/1.49885e+06	0.17867
Class11= 31520/36655	85.991

 counting_test_errors.........

test1_NErrors= 8839/387487 2.28111
Class01= 787/378452	0.207952
Class11= 8052/9035	89.1201

.................................
Epoch 1551 Error= 111343 0 (814303,747350) 
.................................
Epoch 1552 Error= 111368 0 (814237,741740) 
.................................
Epoch 1553 Error= 111475 0 (809443,758081) 
.................................
Epoch 1554 Error= 111405 0 (804940,745061) 
.................................
Epoch 1555 Error= 111410 0 (797760,748856) 
.................................
Epoch 1556 Error= 111365 0 (806760,743409) 
.................................
Epoch 1557 Error= 111407 0 (805683,749614) 
.................................
Epoch 1558 Error= 111351 0 (803133,746791) 
.................................
Epoch 1559 Error= 111449 0 (818254,750310) 
.................................
Epoch 1560 Error= 111327 0 (809534,750116) 
 counting_train_errors.................................

train1_NErrors= 34124/1.53551e+06 2.22232
Class01= 3494/1.49885e+06	0.233111
Class11= 30630/36655	83.563

 counting_test_errors.........

test1_NErrors= 8884/387487 2.29272
Class01= 990/378452	0.261592
Class11= 7894/9035	87.3713

.................................
Epoch 1561 Error= 111286 0 (808607,757046) 
.................................
Epoch 1562 Error= 111387 0 (796330,750301) 
.................................
Epoch 1563 Error= 111422 0 (812056,753109) 
.................................
Epoch 1564 Error= 111401 0 (808674,753396) 
.................................
Epoch 1565 Error= 111335 0 (799183,753441) 
.................................
Epoch 1566 Error= 111386 0 (809286,745874) 
.................................
Epoch 1567 Error= 111389 0 (809127,756333) 
.................................
Epoch 1568 Error= 111338 0 (814078,747158) 
.................................
Epoch 1569 Error= 111356 0 (794998,742074) 
.................................
Epoch 1570 Error= 111312 0 (800045,750991) 
 counting_train_errors.................................

train1_NErrors= 34043/1.53551e+06 2.21705
Class01= 3356/1.49885e+06	0.223904
Class11= 30687/36655	83.7185

 counting_test_errors.........

test1_NErrors= 8867/387487 2.28833
Class01= 965/378452	0.254986
Class11= 7902/9035	87.4599

.................................
Epoch 1571 Error= 111395 0 (802511,744017) 
.................................
Epoch 1572 Error= 111314 0 (807996,750707) 
.................................
Epoch 1573 Error= 111326 0 (798334,752326) 
.................................
Epoch 1574 Error= 111349 0 (807620,753720) 
.................................
Epoch 1575 Error= 111402 0 (806882,746160) 
.................................
Epoch 1576 Error= 111291 0 (806903,747284) 
.................................
Epoch 1577 Error= 111371 0 (808126,754077) 
.................................
Epoch 1578 Error= 111319 0 (798077,747891) 
.................................
Epoch 1579 Error= 111363 0 (803708,746680) 
.................................
Epoch 1580 Error= 111347 0 (795621,752992) 
 counting_train_errors.................................

train1_NErrors= 34134/1.53551e+06 2.22298
Class01= 2488/1.49885e+06	0.165993
Class11= 31646/36655	86.3347

 counting_test_errors.........

test1_NErrors= 8803/387487 2.27182
Class01= 723/378452	0.191041
Class11= 8080/9035	89.43

.................................
Epoch 1581 Error= 111356 0 (804160,741073) 
.................................
Epoch 1582 Error= 111380 0 (817985,748273) 
.................................
Epoch 1583 Error= 111335 0 (803914,751961) 
.................................
Epoch 1584 Error= 111333 0 (804884,741012) 
.................................
Epoch 1585 Error= 111358 0 (820761,760274) 
.................................
Epoch 1586 Error= 111416 0 (792106,750336) 
.................................
Epoch 1587 Error= 111329 0 (809870,757695) 
.................................
Epoch 1588 Error= 111446 0 (806070,742158) 
.................................
Epoch 1589 Error= 111477 0 (796276,747837) 
.................................
Epoch 1590 Error= 111393 0 (794978,748483) 
 counting_train_errors.................................

train1_NErrors= 34244/1.53551e+06 2.23014
Class01= 2350/1.49885e+06	0.156786
Class11= 31894/36655	87.0113

 counting_test_errors.........

test1_NErrors= 8826/387487 2.27775
Class01= 692/378452	0.18285
Class11= 8134/9035	90.0277

.................................
Epoch 1591 Error= 111399 0 (799601,745429) 
.................................
Epoch 1592 Error= 111400 0 (796428,750446) 
.................................
Epoch 1593 Error= 111321 0 (811778,746790) 
.................................
Epoch 1594 Error= 111323 0 (801786,755802) 
.................................
Epoch 1595 Error= 111356 0 (796001,746214) 
.................................
Epoch 1596 Error= 111294 0 (803937,744567) 
.................................
Epoch 1597 Error= 111370 0 (803846,748888) 
.................................
Epoch 1598 Error= 111272 0 (786804,744594) 
.................................
Epoch 1599 Error= 111219 0 (803460,746034) 
.................................
Epoch 1600 Error= 111354 0 (804464,757137) 
 counting_train_errors.................................

train1_NErrors= 34124/1.53551e+06 2.22232
Class01= 2489/1.49885e+06	0.16606
Class11= 31635/36655	86.3047

 counting_test_errors.........

test1_NErrors= 8825/387487 2.2775
Class01= 728/378452	0.192363
Class11= 8097/9035	89.6182

.................................
Epoch 1601 Error= 111280 0 (792460,746259) 
.................................
Epoch 1602 Error= 111306 0 (801451,746009) 
.................................
Epoch 1603 Error= 111288 0 (804189,749494) 
.................................
Epoch 1604 Error= 111350 0 (803692,747021) 
.................................
Epoch 1605 Error= 111376 0 (796956,748348) 
.................................
Epoch 1606 Error= 111288 0 (805055,745706) 
.................................
Epoch 1607 Error= 111324 0 (801726,748687) 
.................................
Epoch 1608 Error= 111298 0 (794260,751367) 
.................................
Epoch 1609 Error= 111323 0 (788040,744584) 
.................................
Epoch 1610 Error= 111323 0 (806188,749501) 
 counting_train_errors.................................

train1_NErrors= 34000/1.53551e+06 2.21425
Class01= 3538/1.49885e+06	0.236047
Class11= 30462/36655	83.1046

 counting_test_errors.........

test1_NErrors= 8866/387487 2.28808
Class01= 1016/378452	0.268462
Class11= 7850/9035	86.8843

.................................
Epoch 1611 Error= 111232 0 (801931,752725) 
.................................
Epoch 1612 Error= 111247 0 (790101,756002) 
.................................
Epoch 1613 Error= 111270 0 (800350,743351) 
.................................
Epoch 1614 Error= 111337 0 (807010,752145) 
.................................
Epoch 1615 Error= 111281 0 (792983,749260) 
.................................
Epoch 1616 Error= 111366 0 (799566,745624) 
.................................
Epoch 1617 Error= 111297 0 (798977,756077) 
.................................
Epoch 1618 Error= 111193 0 (787834,746468) 
.................................
Epoch 1619 Error= 111306 0 (807676,751179) 
.................................
Epoch 1620 Error= 111277 0 (800812,752643) 
 counting_train_errors.................................

train1_NErrors= 33996/1.53551e+06 2.21399
Class01= 3351/1.49885e+06	0.223571
Class11= 30645/36655	83.6039

 counting_test_errors.........

test1_NErrors= 8854/387487 2.28498
Class01= 976/378452	0.257893
Class11= 7878/9035	87.1942

.................................
Epoch 1621 Error= 111238 0 (801163,749118) 
.................................
Epoch 1622 Error= 111309 0 (802089,745874) 
.................................
Epoch 1623 Error= 111296 0 (798919,741391) 
.................................
Epoch 1624 Error= 111215 0 (785728,757526) 
.................................
Epoch 1625 Error= 111389 0 (819570,741430) 
.................................
Epoch 1626 Error= 111284 0 (791156,752360) 
.................................
Epoch 1627 Error= 111276 0 (788622,754496) 
.................................
Epoch 1628 Error= 111336 0 (789793,747744) 
.................................
Epoch 1629 Error= 111214 0 (804477,755922) 
.................................
Epoch 1630 Error= 111217 0 (802451,750375) 
 counting_train_errors.................................

train1_NErrors= 34077/1.53551e+06 2.21926
Class01= 3181/1.49885e+06	0.212229
Class11= 30896/36655	84.2886

 counting_test_errors.........

test1_NErrors= 8843/387487 2.28214
Class01= 891/378452	0.235433
Class11= 7952/9035	88.0133

.................................
Epoch 1631 Error= 111243 0 (795258,752083) 
.................................
Epoch 1632 Error= 111251 0 (794479,750077) 
.................................
Epoch 1633 Error= 111279 0 (794934,745625) 
.................................
Epoch 1634 Error= 111226 0 (805421,756465) 
.................................
Epoch 1635 Error= 111222 0 (825511,751287) 
.................................
Epoch 1636 Error= 111155 0 (802579,751377) 
.................................
Epoch 1637 Error= 111361 0 (805694,756773) 
.................................
Epoch 1638 Error= 111370 0 (797040,755480) 
.................................
Epoch 1639 Error= 111228 0 (790764,748701) 
.................................
Epoch 1640 Error= 111233 0 (804395,756720) 
 counting_train_errors.................................

train1_NErrors= 34081/1.53551e+06 2.21952
Class01= 4041/1.49885e+06	0.269606
Class11= 30040/36655	81.9533

 counting_test_errors.........

test1_NErrors= 8918/387487 2.3015
Class01= 1141/378452	0.301491
Class11= 7777/9035	86.0764

.................................
Epoch 1641 Error= 111262 0 (791786,752006) 
.................................
Epoch 1642 Error= 111233 0 (797817,747045) 
.................................
Epoch 1643 Error= 111150 0 (805250,749403) 
.................................
Epoch 1644 Error= 111186 0 (792633,761237) 
.................................
Epoch 1645 Error= 111160 0 (801978,752908) 
.................................
Epoch 1646 Error= 111163 0 (808382,758470) 
.................................
Epoch 1647 Error= 111189 0 (794215,748973) 
.................................
Epoch 1648 Error= 111156 0 (796518,746905) 
.................................
Epoch 1649 Error= 111225 0 (795081,747990) 
.................................
Epoch 1650 Error= 111180 0 (795078,750715) 
 counting_train_errors.................................

train1_NErrors= 34055/1.53551e+06 2.21783
Class01= 3056/1.49885e+06	0.203889
Class11= 30999/36655	84.5696

 counting_test_errors.........

test1_NErrors= 8830/387487 2.27879
Class01= 877/378452	0.231733
Class11= 7953/9035	88.0243

.................................
Epoch 1651 Error= 111190 0 (804832,747390) 
.................................
Epoch 1652 Error= 111184 0 (800718,754790) 
.................................
Epoch 1653 Error= 111189 0 (804088,753376) 
.................................
Epoch 1654 Error= 111144 0 (801517,747593) 
.................................
Epoch 1655 Error= 111230 0 (791437,754443) 
.................................
Epoch 1656 Error= 111224 0 (805284,750785) 
.................................
Epoch 1657 Error= 111233 0 (808516,765807) 
.................................
Epoch 1658 Error= 111224 0 (785585,748771) 
.................................
Epoch 1659 Error= 111261 0 (812689,754004) 
.................................
Epoch 1660 Error= 111201 0 (793027,751164) 
 counting_train_errors.................................

train1_NErrors= 34080/1.53551e+06 2.21946
Class01= 4381/1.49885e+06	0.29229
Class11= 29699/36655	81.0231

 counting_test_errors.........

test1_NErrors= 8938/387487 2.30666
Class01= 1241/378452	0.327915
Class11= 7697/9035	85.1909

.................................
Epoch 1661 Error= 111193 0 (797163,752051) 
.................................
Epoch 1662 Error= 111187 0 (794810,748937) 
.................................
Epoch 1663 Error= 111149 0 (797841,750088) 
.................................
Epoch 1664 Error= 111101 0 (795482,750078) 
.................................
Epoch 1665 Error= 111247 0 (789547,753476) 
.................................
Epoch 1666 Error= 111136 0 (796061,751303) 
.................................
Epoch 1667 Error= 111126 0 (794713,759433) 
.................................
Epoch 1668 Error= 111141 0 (794880,743434) 
.................................
Epoch 1669 Error= 111158 0 (800251,753008) 
.................................
Epoch 1670 Error= 111152 0 (794314,754210) 
 counting_train_errors.................................

train1_NErrors= 34033/1.53551e+06 2.2164
Class01= 3023/1.49885e+06	0.201687
Class11= 31010/36655	84.5996

 counting_test_errors.........

test1_NErrors= 8832/387487 2.2793
Class01= 869/378452	0.22962
Class11= 7963/9035	88.135

.................................
Epoch 1671 Error= 111090 0 (796631,755010) 
.................................
Epoch 1672 Error= 111099 0 (797908,748766) 
.................................
Epoch 1673 Error= 111093 0 (785046,748055) 
.................................
Epoch 1674 Error= 111198 0 (795050,750742) 
.................................
Epoch 1675 Error= 111043 0 (800907,752728) 
.................................
Epoch 1676 Error= 111100 0 (805962,758401) 
.................................
Epoch 1677 Error= 111114 0 (788739,758779) 
.................................
Epoch 1678 Error= 111103 0 (788370,753956) 
.................................
Epoch 1679 Error= 111198 0 (809982,760348) 
.................................
Epoch 1680 Error= 111193 0 (798540,752328) 
 counting_train_errors.................................

train1_NErrors= 33955/1.53551e+06 2.21132
Class01= 3419/1.49885e+06	0.228108
Class11= 30536/36655	83.3065

 counting_test_errors.........

test1_NErrors= 8874/387487 2.29014
Class01= 989/378452	0.261328
Class11= 7885/9035	87.2717

.................................
Epoch 1681 Error= 111166 0 (805032,752628) 
.................................
Epoch 1682 Error= 111121 0 (788262,756120) 
.................................
Epoch 1683 Error= 111146 0 (801212,750849) 
.................................
Epoch 1684 Error= 111164 0 (787841,758696) 
.................................
Epoch 1685 Error= 111159 0 (789303,758438) 
.................................
Epoch 1686 Error= 111089 0 (782960,759136) 
.................................
Epoch 1687 Error= 111072 0 (803722,755158) 
.................................
Epoch 1688 Error= 111156 0 (802000,757318) 
.................................
Epoch 1689 Error= 111121 0 (796350,749057) 
.................................
Epoch 1690 Error= 111107 0 (809504,755129) 
 counting_train_errors.................................

train1_NErrors= 34026/1.53551e+06 2.21594
Class01= 3944/1.49885e+06	0.263134
Class11= 30082/36655	82.0679

 counting_test_errors.........

test1_NErrors= 8914/387487 2.30046
Class01= 1130/378452	0.298585
Class11= 7784/9035	86.1538

.................................
Epoch 1691 Error= 111107 0 (791134,752499) 
.................................
Epoch 1692 Error= 111108 0 (790970,759924) 
.................................
Epoch 1693 Error= 111080 0 (780386,757281) 
.................................
Epoch 1694 Error= 111220 0 (822010,752459) 
.................................
Epoch 1695 Error= 111113 0 (779052,762777) 
.................................
Epoch 1696 Error= 111095 0 (795594,751795) 
.................................
Epoch 1697 Error= 111085 0 (806325,751053) 
.................................
Epoch 1698 Error= 111078 0 (791468,760795) 
.................................
Epoch 1699 Error= 111098 0 (785703,746951) 
.................................
Epoch 1700 Error= 111212 0 (795882,759222) 
 counting_train_errors.................................

train1_NErrors= 33998/1.53551e+06 2.21412
Class01= 3011/1.49885e+06	0.200887
Class11= 30987/36655	84.5369

 counting_test_errors.........

test1_NErrors= 8844/387487 2.2824
Class01= 871/378452	0.230148
Class11= 7973/9035	88.2457

.................................
Epoch 1701 Error= 111138 0 (792102,752778) 
.................................
Epoch 1702 Error= 111007 0 (800899,744482) 
.................................
Epoch 1703 Error= 111135 0 (790614,752430) 
.................................
Epoch 1704 Error= 111102 0 (786830,742690) 
.................................
Epoch 1705 Error= 111127 0 (799093,757143) 
.................................
Epoch 1706 Error= 111039 0 (792043,773424) 
.................................
Epoch 1707 Error= 111111 0 (801177,757279) 
.................................
Epoch 1708 Error= 111134 0 (794817,751122) 
.................................
Epoch 1709 Error= 111015 0 (784469,748888) 
.................................
Epoch 1710 Error= 111100 0 (802116,764077) 
 counting_train_errors.................................

train1_NErrors= 34079/1.53551e+06 2.21939
Class01= 3061/1.49885e+06	0.204223
Class11= 31018/36655	84.6215

 counting_test_errors.........

test1_NErrors= 8853/387487 2.28472
Class01= 881/378452	0.23279
Class11= 7972/9035	88.2346

.................................
Epoch 1711 Error= 111087 0 (794433,759280) 
.................................
Epoch 1712 Error= 111116 0 (785364,760154) 
.................................
Epoch 1713 Error= 111055 0 (783715,752415) 
.................................
Epoch 1714 Error= 111041 0 (797873,748164) 
.................................
Epoch 1715 Error= 111150 0 (789398,749205) 
.................................
Epoch 1716 Error= 111082 0 (794923,758775) 
.................................
Epoch 1717 Error= 111151 0 (796394,769931) 
.................................
Epoch 1718 Error= 110964 0 (782925,755155) 
.................................
Epoch 1719 Error= 110957 0 (795713,755594) 
.................................
Epoch 1720 Error= 111077 0 (798459,756975) 
 counting_train_errors.................................

train1_NErrors= 34334/1.53551e+06 2.236
Class01= 1707/1.49885e+06	0.113887
Class11= 32627/36655	89.011

 counting_test_errors.........

test1_NErrors= 8830/387487 2.27879
Class01= 524/378452	0.138459
Class11= 8306/9035	91.9314

.................................
Epoch 1721 Error= 111070 0 (795936,755645) 
.................................
Epoch 1722 Error= 111087 0 (816104,752367) 
.................................
Epoch 1723 Error= 111098 0 (779773,761895) 
.................................
Epoch 1724 Error= 111060 0 (799280,760626) 
.................................
Epoch 1725 Error= 111066 0 (798802,753585) 
.................................
Epoch 1726 Error= 111010 0 (792681,764088) 
.................................
Epoch 1727 Error= 111095 0 (782339,753642) 
.................................
Epoch 1728 Error= 111072 0 (787399,756028) 
.................................
Epoch 1729 Error= 110989 0 (797430,758752) 
.................................
Epoch 1730 Error= 110991 0 (793408,765171) 
 counting_train_errors.................................

train1_NErrors= 34197/1.53551e+06 2.22708
Class01= 1940/1.49885e+06	0.129432
Class11= 32257/36655	88.0016

 counting_test_errors.........

test1_NErrors= 8797/387487 2.27027
Class01= 592/378452	0.156427
Class11= 8205/9035	90.8135

.................................
Epoch 1731 Error= 111050 0 (788553,756155) 
.................................
Epoch 1732 Error= 111042 0 (807032,767386) 
.................................
Epoch 1733 Error= 111032 0 (797629,764127) 
.................................
Epoch 1734 Error= 111001 0 (791871,748156) 
.................................
Epoch 1735 Error= 111082 0 (799756,764354) 
.................................
Epoch 1736 Error= 111000 0 (793204,764857) 
.................................
Epoch 1737 Error= 111064 0 (799589,759751) 
.................................
Epoch 1738 Error= 111034 0 (793846,751143) 
.................................
Epoch 1739 Error= 111004 0 (792170,764485) 
.................................
Epoch 1740 Error= 111024 0 (784703,752746) 
 counting_train_errors.................................

train1_NErrors= 33955/1.53551e+06 2.21132
Class01= 3214/1.49885e+06	0.21443
Class11= 30741/36655	83.8658

 counting_test_errors.........

test1_NErrors= 8856/387487 2.2855
Class01= 941/378452	0.248644
Class11= 7915/9035	87.6038

.................................
Epoch 1741 Error= 110981 0 (789574,762323) 
.................................
Epoch 1742 Error= 111071 0 (786568,757831) 
.................................
Epoch 1743 Error= 111019 0 (788397,748656) 
.................................
Epoch 1744 Error= 110972 0 (791465,763563) 
.................................
Epoch 1745 Error= 110995 0 (794761,765306) 
.................................
Epoch 1746 Error= 110996 0 (802359,758948) 
.................................
Epoch 1747 Error= 110985 0 (780976,755581) 
.................................
Epoch 1748 Error= 111048 0 (799253,770071) 
.................................
Epoch 1749 Error= 111001 0 (794024,755371) 
.................................
Epoch 1750 Error= 110999 0 (789756,763349) 
 counting_train_errors.................................

train1_NErrors= 34057/1.53551e+06 2.21796
Class01= 3408/1.49885e+06	0.227374
Class11= 30649/36655	83.6148

 counting_test_errors.........

test1_NErrors= 8879/387487 2.29143
Class01= 967/378452	0.255515
Class11= 7912/9035	87.5706

.................................
Epoch 1751 Error= 110972 0 (795392,765335) 
.................................
Epoch 1752 Error= 111034 0 (786551,764210) 
.................................
Epoch 1753 Error= 110915 0 (798816,775609) 
.................................
Epoch 1754 Error= 110939 0 (789148,762425) 
.................................
Epoch 1755 Error= 111055 0 (815405,755924) 
.................................
Epoch 1756 Error= 111027 0 (799794,763273) 
.................................
Epoch 1757 Error= 111023 0 (784346,769254) 
.................................
Epoch 1758 Error= 110953 0 (795434,761921) 
.................................
Epoch 1759 Error= 111043 0 (809446,752255) 
.................................
Epoch 1760 Error= 111104 0 (789732,760827) 
 counting_train_errors.................................

train1_NErrors= 33889/1.53551e+06 2.20702
Class01= 3481/1.49885e+06	0.232244
Class11= 30408/36655	82.9573

 counting_test_errors.........

test1_NErrors= 8843/387487 2.28214
Class01= 995/378452	0.262913
Class11= 7848/9035	86.8622

.................................
Epoch 1761 Error= 110994 0 (797363,761709) 
.................................
Epoch 1762 Error= 110970 0 (791853,756226) 
.................................
Epoch 1763 Error= 110980 0 (785548,768942) 
.................................
Epoch 1764 Error= 110987 0 (788958,761496) 
.................................
Epoch 1765 Error= 111027 0 (789649,760743) 
.................................
Epoch 1766 Error= 110945 0 (780041,750427) 
.................................
Epoch 1767 Error= 111012 0 (798181,758162) 
.................................
Epoch 1768 Error= 110966 0 (793549,755126) 
.................................
Epoch 1769 Error= 111003 0 (783674,762696) 
.................................
Epoch 1770 Error= 111063 0 (796867,763885) 
 counting_train_errors.................................

train1_NErrors= 34005/1.53551e+06 2.21458
Class01= 2531/1.49885e+06	0.168862
Class11= 31474/36655	85.8655

 counting_test_errors.........

test1_NErrors= 8854/387487 2.28498
Class01= 766/378452	0.202403
Class11= 8088/9035	89.5185

.................................
Epoch 1771 Error= 110914 0 (784928,768955) 
.................................
Epoch 1772 Error= 110998 0 (791001,775233) 
.................................
Epoch 1773 Error= 110859 0 (792828,761330) 
.................................
Epoch 1774 Error= 111050 0 (784793,757798) 
.................................
Epoch 1775 Error= 110978 0 (797065,763210) 
.................................
Epoch 1776 Error= 110919 0 (806101,762803) 
.................................
Epoch 1777 Error= 110982 0 (811107,766942) 
.................................
Epoch 1778 Error= 110929 0 (786299,768125) 
.................................
Epoch 1779 Error= 110876 0 (786676,757556) 
.................................
Epoch 1780 Error= 110925 0 (800348,762432) 
 counting_train_errors.................................

train1_NErrors= 33984/1.53551e+06 2.21321
Class01= 2701/1.49885e+06	0.180204
Class11= 31283/36655	85.3444

 counting_test_errors.........

test1_NErrors= 8833/387487 2.27956
Class01= 810/378452	0.21403
Class11= 8023/9035	88.7991

.................................
Epoch 1781 Error= 111001 0 (786376,766967) 
.................................
Epoch 1782 Error= 110934 0 (794138,760856) 
.................................
Epoch 1783 Error= 110988 0 (788604,772471) 
.................................
Epoch 1784 Error= 110929 0 (780925,750857) 
.................................
Epoch 1785 Error= 110966 0 (791301,767701) 
.................................
Epoch 1786 Error= 110924 0 (798816,765011) 
.................................
Epoch 1787 Error= 110962 0 (797179,770761) 
.................................
Epoch 1788 Error= 110954 0 (787275,760095) 
.................................
Epoch 1789 Error= 110966 0 (782010,767201) 
.................................
Epoch 1790 Error= 110954 0 (803500,765944) 
 counting_train_errors.................................

train1_NErrors= 34290/1.53551e+06 2.23314
Class01= 1740/1.49885e+06	0.116089
Class11= 32550/36655	88.801

 counting_test_errors.........

test1_NErrors= 8841/387487 2.28162
Class01= 547/378452	0.144536
Class11= 8294/9035	91.7986

.................................
Epoch 1791 Error= 110945 0 (797813,756788) 
.................................
Epoch 1792 Error= 110993 0 (774638,766555) 
.................................
Epoch 1793 Error= 110964 0 (792822,776143) 
.................................
Epoch 1794 Error= 110927 0 (788225,765367) 
.................................
Epoch 1795 Error= 110903 0 (799752,763996) 
.................................
Epoch 1796 Error= 110979 0 (783785,763371) 
.................................
Epoch 1797 Error= 110925 0 (803072,767982) 
.................................
Epoch 1798 Error= 110997 0 (788793,769270) 
.................................
Epoch 1799 Error= 110961 0 (789259,771571) 
.................................
Epoch 1800 Error= 110903 0 (786396,771763) 
 counting_train_errors.................................

train1_NErrors= 34095/1.53551e+06 2.22044
Class01= 3002/1.49885e+06	0.200286
Class11= 31093/36655	84.8261

 counting_test_errors.........

test1_NErrors= 8846/387487 2.28292
Class01= 855/378452	0.22592
Class11= 7991/9035	88.4449

.................................
Epoch 1801 Error= 110887 0 (789752,759556) 
.................................
Epoch 1802 Error= 111002 0 (791721,771430) 
.................................
Epoch 1803 Error= 110921 0 (791851,770785) 
.................................
Epoch 1804 Error= 110926 0 (795609,779872) 
.................................
Epoch 1805 Error= 110955 0 (786910,767311) 
.................................
Epoch 1806 Error= 110887 0 (793953,761749) 
.................................
Epoch 1807 Error= 111005 0 (803112,766115) 
.................................
Epoch 1808 Error= 110925 0 (788254,763695) 
.................................
Epoch 1809 Error= 110943 0 (793030,768416) 
.................................
Epoch 1810 Error= 110832 0 (787403,758979) 
 counting_train_errors.................................

train1_NErrors= 34062/1.53551e+06 2.21829
Class01= 3755/1.49885e+06	0.250525
Class11= 30307/36655	82.6818

 counting_test_errors.........

test1_NErrors= 8905/387487 2.29814
Class01= 1070/378452	0.282731
Class11= 7835/9035	86.7183

.................................
Epoch 1811 Error= 110852 0 (783104,774627) 
.................................
Epoch 1812 Error= 110905 0 (790066,769561) 
.................................
Epoch 1813 Error= 110896 0 (793209,764615) 
.................................
Epoch 1814 Error= 110879 0 (776635,764951) 
.................................
Epoch 1815 Error= 110954 0 (783877,770846) 
.................................
Epoch 1816 Error= 110884 0 (784159,762791) 
.................................
Epoch 1817 Error= 110884 0 (794602,778912) 
.................................
Epoch 1818 Error= 110899 0 (794461,776314) 
.................................
Epoch 1819 Error= 110856 0 (793935,771124) 
.................................
Epoch 1820 Error= 110788 0 (799455,776732) 
 counting_train_errors.................................

train1_NErrors= 33922/1.53551e+06 2.20917
Class01= 3869/1.49885e+06	0.258131
Class11= 30053/36655	81.9888

 counting_test_errors.........

test1_NErrors= 8911/387487 2.29969
Class01= 1102/378452	0.291186
Class11= 7809/9035	86.4305

.................................
Epoch 1821 Error= 110884 0 (793939,779200) 
.................................
Epoch 1822 Error= 110941 0 (792264,774992) 
.................................
Epoch 1823 Error= 110972 0 (790885,762997) 
.................................
Epoch 1824 Error= 110862 0 (782848,785174) 
.................................
Epoch 1825 Error= 110937 0 (788788,763088) 
.................................
Epoch 1826 Error= 110833 0 (791772,782187) 
.................................
Epoch 1827 Error= 110992 0 (792019,768324) 
.................................
Epoch 1828 Error= 110934 0 (782749,781871) 
.................................
Epoch 1829 Error= 110840 0 (781229,776956) 
.................................
Epoch 1830 Error= 110851 0 (784568,779262) 
 counting_train_errors.................................

train1_NErrors= 33999/1.53551e+06 2.21418
Class01= 2710/1.49885e+06	0.180805
Class11= 31289/36655	85.3608

 counting_test_errors.........

test1_NErrors= 8835/387487 2.28008
Class01= 809/378452	0.213766
Class11= 8026/9035	88.8323

.................................
Epoch 1831 Error= 110939 0 (788133,768771) 
.................................
Epoch 1832 Error= 110843 0 (789862,774684) 
.................................
Epoch 1833 Error= 110834 0 (779487,779823) 
.................................
Epoch 1834 Error= 110773 0 (794199,765296) 
.................................
Epoch 1835 Error= 110738 0 (796761,778196) 
.................................
Epoch 1836 Error= 110865 0 (792027,775457) 
.................................
Epoch 1837 Error= 110865 0 (773379,782875) 
.................................
Epoch 1838 Error= 110860 0 (793005,781363) 
.................................
Epoch 1839 Error= 110827 0 (771950,773225) 
.................................
Epoch 1840 Error= 110865 0 (796310,766975) 
 counting_train_errors.................................

train1_NErrors= 34056/1.53551e+06 2.2179
Class01= 2624/1.49885e+06	0.175067
Class11= 31432/36655	85.7509

 counting_test_errors.........

test1_NErrors= 8819/387487 2.27595
Class01= 748/378452	0.197647
Class11= 8071/9035	89.3304

.................................
Epoch 1841 Error= 110921 0 (794814,786843) 
.................................
Epoch 1842 Error= 110895 0 (814205,787689) 
.................................
Epoch 1843 Error= 110871 0 (776905,776794) 
.................................
Epoch 1844 Error= 110797 0 (781968,769909) 
.................................
Epoch 1845 Error= 110917 0 (793940,770709) 
.................................
Epoch 1846 Error= 110745 0 (790505,780226) 
.................................
Epoch 1847 Error= 110829 0 (768941,774657) 
.................................
Epoch 1848 Error= 111056 0 (846867,787805) 
.................................
Epoch 1849 Error= 110810 0 (779829,771354) 
.................................
Epoch 1850 Error= 110900 0 (783313,774740) 
 counting_train_errors.................................

train1_NErrors= 33904/1.53551e+06 2.208
Class01= 3002/1.49885e+06	0.200286
Class11= 30902/36655	84.305

 counting_test_errors.........

test1_NErrors= 8851/387487 2.28421
Class01= 902/378452	0.238339
Class11= 7949/9035	87.9801

.................................
Epoch 1851 Error= 110846 0 (786006,779813) 
.................................
Epoch 1852 Error= 110872 0 (788909,771003) 
.................................
Epoch 1853 Error= 110870 0 (782291,779550) 
.................................
Epoch 1854 Error= 110935 0 (794305,769147) 
.................................
Epoch 1855 Error= 110935 0 (787731,785621) 
.................................
Epoch 1856 Error= 110766 0 (784807,770928) 
.................................
Epoch 1857 Error= 110858 0 (772907,778033) 
.................................
Epoch 1858 Error= 110812 0 (771991,776602) 
.................................
Epoch 1859 Error= 110905 0 (803781,781566) 
.................................
Epoch 1860 Error= 110865 0 (782635,779121) 
 counting_train_errors.................................

train1_NErrors= 34029/1.53551e+06 2.21614
Class01= 3477/1.49885e+06	0.231977
Class11= 30552/36655	83.3502

 counting_test_errors.........

test1_NErrors= 8901/387487 2.29711
Class01= 1017/378452	0.268726
Class11= 7884/9035	87.2607

.................................
Epoch 1861 Error= 110769 0 (779785,781922) 
.................................
Epoch 1862 Error= 110794 0 (781466,780730) 
.................................
Epoch 1863 Error= 110913 0 (792389,778775) 
.................................
Epoch 1864 Error= 110855 0 (777655,782123) 
.................................
Epoch 1865 Error= 110821 0 (789497,782269) 
.................................
Epoch 1866 Error= 110863 0 (782445,787572) 
.................................
Epoch 1867 Error= 110846 0 (790562,786055) 
.................................
Epoch 1868 Error= 110823 0 (772985,784705) 
.................................
Epoch 1869 Error= 110863 0 (788821,780959) 
.................................
Epoch 1870 Error= 110768 0 (780946,776401) 
 counting_train_errors.................................

train1_NErrors= 33937/1.53551e+06 2.21015
Class01= 3126/1.49885e+06	0.208559
Class11= 30811/36655	84.0567

 counting_test_errors.........

test1_NErrors= 8872/387487 2.28963
Class01= 927/378452	0.244945
Class11= 7945/9035	87.9358

.................................
Epoch 1871 Error= 110842 0 (783556,782109) 
.................................
Epoch 1872 Error= 110939 0 (788852,785134) 
.................................
Epoch 1873 Error= 110759 0 (788790,777678) 
.................................
Epoch 1874 Error= 110805 0 (773551,785177) 
.................................
Epoch 1875 Error= 110907 0 (794187,770480) 
.................................
Epoch 1876 Error= 110824 0 (769201,794338) 
.................................
Epoch 1877 Error= 110846 0 (784410,787460) 
.................................
Epoch 1878 Error= 110828 0 (767893,776303) 
.................................
Epoch 1879 Error= 110713 0 (790647,777259) 
.................................
Epoch 1880 Error= 110758 0 (774322,773797) 
 counting_train_errors.................................

train1_NErrors= 34022/1.53551e+06 2.21568
Class01= 2486/1.49885e+06	0.16586
Class11= 31536/36655	86.0346

 counting_test_errors.........

test1_NErrors= 8827/387487 2.27801
Class01= 743/378452	0.196326
Class11= 8084/9035	89.4743

.................................
Epoch 1881 Error= 110801 0 (779456,776152) 
.................................
Epoch 1882 Error= 110841 0 (785154,779651) 
.................................
Epoch 1883 Error= 110850 0 (789683,780897) 
.................................
Epoch 1884 Error= 110768 0 (774822,783728) 
.................................
Epoch 1885 Error= 110853 0 (789595,774218) 
.................................
Epoch 1886 Error= 110821 0 (780890,790245) 
.................................
Epoch 1887 Error= 110752 0 (776532,781656) 
.................................
Epoch 1888 Error= 110723 0 (773356,793446) 
.................................
Epoch 1889 Error= 110780 0 (774218,793178) 
.................................
Epoch 1890 Error= 110799 0 (807574,791314) 
 counting_train_errors.................................

train1_NErrors= 33969/1.53551e+06 2.21223
Class01= 2686/1.49885e+06	0.179204
Class11= 31283/36655	85.3444

 counting_test_errors.........

test1_NErrors= 8852/387487 2.28446
Class01= 804/378452	0.212444
Class11= 8048/9035	89.0758

.................................
Epoch 1891 Error= 110824 0 (789319,786739) 
.................................
Epoch 1892 Error= 110735 0 (786089,797477) 
.................................
Epoch 1893 Error= 110866 0 (778235,790746) 
.................................
Epoch 1894 Error= 110751 0 (774987,782093) 
.................................
Epoch 1895 Error= 110824 0 (798917,788773) 
.................................
Epoch 1896 Error= 110786 0 (793110,800733) 
.................................
Epoch 1897 Error= 110746 0 (777715,788296) 
.................................
Epoch 1898 Error= 110685 0 (775818,787687) 
.................................
Epoch 1899 Error= 110755 0 (773496,790357) 
.................................
Epoch 1900 Error= 110770 0 (784992,794951) 
 counting_train_errors.................................

train1_NErrors= 34075/1.53551e+06 2.21913
Class01= 2490/1.49885e+06	0.166127
Class11= 31585/36655	86.1683

 counting_test_errors.........

test1_NErrors= 8841/387487 2.28162
Class01= 735/378452	0.194212
Class11= 8106/9035	89.7178

.................................
Epoch 1901 Error= 110717 0 (785976,799563) 
.................................
Epoch 1902 Error= 110823 0 (784829,790767) 
.................................
Epoch 1903 Error= 110744 0 (772957,790892) 
.................................
Epoch 1904 Error= 110819 0 (772126,790153) 
.................................
Epoch 1905 Error= 110738 0 (784579,788945) 
.................................
Epoch 1906 Error= 110759 0 (783646,796271) 
.................................
Epoch 1907 Error= 110679 0 (789000,780531) 
.................................
Epoch 1908 Error= 110697 0 (771375,798524) 
.................................
Epoch 1909 Error= 110662 0 (793743,791172) 
.................................
Epoch 1910 Error= 110802 0 (797108,793533) 
 counting_train_errors.................................

train1_NErrors= 33892/1.53551e+06 2.20722
Class01= 3728/1.49885e+06	0.248723
Class11= 30164/36655	82.2916

 counting_test_errors.........

test1_NErrors= 8905/387487 2.29814
Class01= 1080/378452	0.285373
Class11= 7825/9035	86.6076

.................................
Epoch 1911 Error= 110721 0 (775804,795954) 
.................................
Epoch 1912 Error= 110838 0 (795131,803419) 
.................................
Epoch 1913 Error= 110793 0 (794140,790705) 
.................................
Epoch 1914 Error= 110742 0 (778892,804096) 
.................................
Epoch 1915 Error= 110724 0 (780094,779615) 
.................................
Epoch 1916 Error= 110749 0 (786856,790766) 
.................................
Epoch 1917 Error= 110738 0 (788466,794541) 
.................................
Epoch 1918 Error= 110690 0 (779545,793172) 
.................................
Epoch 1919 Error= 110752 0 (785412,803747) 
.................................
Epoch 1920 Error= 110747 0 (784461,790982) 
 counting_train_errors.................................

train1_NErrors= 34016/1.53551e+06 2.21529
Class01= 2346/1.49885e+06	0.15652
Class11= 31670/36655	86.4002

 counting_test_errors.........

test1_NErrors= 8809/387487 2.27337
Class01= 703/378452	0.185757
Class11= 8106/9035	89.7178

.................................
Epoch 1921 Error= 110736 0 (771155,799667) 
.................................
Epoch 1922 Error= 110749 0 (789345,801680) 
.................................
Epoch 1923 Error= 110714 0 (784689,795394) 
.................................
Epoch 1924 Error= 110740 0 (796423,805164) 
.................................
Epoch 1925 Error= 110756 0 (801186,799494) 
.................................
Epoch 1926 Error= 110690 0 (787608,803162) 
.................................
Epoch 1927 Error= 110693 0 (777080,804314) 
.................................
Epoch 1928 Error= 110726 0 (772744,797255) 
.................................
Epoch 1929 Error= 110755 0 (799433,798418) 
.................................
Epoch 1930 Error= 110686 0 (785557,801856) 
 counting_train_errors.................................

train1_NErrors= 33958/1.53551e+06 2.21151
Class01= 4101/1.49885e+06	0.273609
Class11= 29857/36655	81.4541

 counting_test_errors.........

test1_NErrors= 8925/387487 2.3033
Class01= 1165/378452	0.307833
Class11= 7760/9035	85.8882

.................................
Epoch 1931 Error= 110799 0 (781164,794140) 
.................................
Epoch 1932 Error= 110772 0 (794453,803851) 
.................................
Epoch 1933 Error= 110741 0 (778452,802235) 
.................................
Epoch 1934 Error= 110679 0 (783561,783872) 
.................................
Epoch 1935 Error= 110780 0 (794882,797262) 
.................................
Epoch 1936 Error= 110783 0 (776073,806102) 
.................................
Epoch 1937 Error= 110757 0 (794564,800484) 
.................................
Epoch 1938 Error= 110627 0 (775704,807143) 
.................................
Epoch 1939 Error= 110773 0 (779987,790305) 
.................................
Epoch 1940 Error= 110589 0 (786921,800242) 
 counting_train_errors.................................

train1_NErrors= 34042/1.53551e+06 2.21698
Class01= 2391/1.49885e+06	0.159522
Class11= 31651/36655	86.3484

 counting_test_errors.........

test1_NErrors= 8831/387487 2.27904
Class01= 733/378452	0.193684
Class11= 8098/9035	89.6292

.................................
Epoch 1941 Error= 110597 0 (773559,801690) 
.................................
Epoch 1942 Error= 110754 0 (783404,799383) 
.................................
Epoch 1943 Error= 110656 0 (782909,805673) 
.................................
Epoch 1944 Error= 110675 0 (783270,802969) 
.................................
Epoch 1945 Error= 110721 0 (783080,800652) 
.................................
Epoch 1946 Error= 110683 0 (776770,814387) 
.................................
Epoch 1947 Error= 110700 0 (783764,809251) 
.................................
Epoch 1948 Error= 110745 0 (791459,792919) 
.................................
Epoch 1949 Error= 110691 0 (797088,806124) 
.................................
Epoch 1950 Error= 110711 0 (780417,815394) 
 counting_train_errors.................................

train1_NErrors= 34011/1.53551e+06 2.21497
Class01= 3075/1.49885e+06	0.205157
Class11= 30936/36655	84.3978

 counting_test_errors.........

test1_NErrors= 8868/387487 2.28859
Class01= 905/378452	0.239132
Class11= 7963/9035	88.135

.................................
Epoch 1951 Error= 110749 0 (787168,805751) 
.................................
Epoch 1952 Error= 110686 0 (778159,817743) 
.................................
Epoch 1953 Error= 110710 0 (777080,809741) 
.................................
Epoch 1954 Error= 110791 0 (829335,813123) 
.................................
Epoch 1955 Error= 110726 0 (785825,808135) 
.................................
Epoch 1956 Error= 110647 0 (790664,814720) 
.................................
Epoch 1957 Error= 110655 0 (783988,818188) 
.................................
Epoch 1958 Error= 110629 0 (774413,808256) 
.................................
Epoch 1959 Error= 110657 0 (770022,805892) 
.................................
Epoch 1960 Error= 110654 0 (779018,817342) 
 counting_train_errors.................................

train1_NErrors= 33998/1.53551e+06 2.21412
Class01= 3945/1.49885e+06	0.263201
Class11= 30053/36655	81.9888

 counting_test_errors.........

test1_NErrors= 8946/387487 2.30872
Class01= 1163/378452	0.307304
Class11= 7783/9035	86.1428

.................................
Epoch 1961 Error= 110659 0 (773167,811645) 
.................................
Epoch 1962 Error= 110742 0 (773651,806449) 
.................................
Epoch 1963 Error= 110650 0 (783900,820672) 
.................................
Epoch 1964 Error= 110656 0 (788768,812339) 
.................................
Epoch 1965 Error= 110704 0 (780880,814630) 
.................................
Epoch 1966 Error= 110642 0 (779530,825950) 
.................................
Epoch 1967 Error= 110589 0 (780839,819472) 
.................................
Epoch 1968 Error= 110669 0 (790352,825423) 
.................................
Epoch 1969 Error= 110738 0 (796613,817867) 
.................................
Epoch 1970 Error= 110668 0 (779399,815194) 
 counting_train_errors.................................

train1_NErrors= 34113/1.53551e+06 2.22161
Class01= 2024/1.49885e+06	0.135037
Class11= 32089/36655	87.5433

 counting_test_errors.........

test1_NErrors= 8812/387487 2.27414
Class01= 622/378452	0.164354
Class11= 8190/9035	90.6475

.................................
Epoch 1971 Error= 110637 0 (788353,822220) 
.................................
Epoch 1972 Error= 110653 0 (786883,817568) 
.................................
Epoch 1973 Error= 110654 0 (789169,831837) 
.................................
Epoch 1974 Error= 110712 0 (831127,824803) 
.................................
Epoch 1975 Error= 110693 0 (775302,820994) 
.................................
Epoch 1976 Error= 110684 0 (790117,835739) 
.................................
Epoch 1977 Error= 110602 0 (772960,813660) 
.................................
Epoch 1978 Error= 110605 0 (779859,831066) 
.................................
Epoch 1979 Error= 110666 0 (780735,835797) 
.................................
Epoch 1980 Error= 110607 0 (778411,816117) 
 counting_train_errors.................................

train1_NErrors= 33824/1.53551e+06 2.20279
Class01= 3378/1.49885e+06	0.225372
Class11= 30446/36655	83.061

 counting_test_errors.........

test1_NErrors= 8864/387487 2.28756
Class01= 997/378452	0.263442
Class11= 7867/9035	87.0725

.................................
Epoch 1981 Error= 110683 0 (768696,837290) 
.................................
Epoch 1982 Error= 110589 0 (781662,821861) 
.................................
Epoch 1983 Error= 110662 0 (787368,831412) 
.................................
Epoch 1984 Error= 110576 0 (785010,812776) 
.................................
Epoch 1985 Error= 110532 0 (783933,835591) 
.................................
Epoch 1986 Error= 110534 0 (775029,835429) 
.................................
Epoch 1987 Error= 110565 0 (778257,823500) 
.................................
Epoch 1988 Error= 110507 0 (785046,827850) 
.................................
Epoch 1989 Error= 110563 0 (790181,846321) 
.................................
Epoch 1990 Error= 110617 0 (783153,828219) 
 counting_train_errors.................................

train1_NErrors= 33817/1.53551e+06 2.20233
Class01= 2830/1.49885e+06	0.188811
Class11= 30987/36655	84.5369

 counting_test_errors.........

test1_NErrors= 8830/387487 2.27879
Class01= 848/378452	0.224071
Class11= 7982/9035	88.3453

.................................
Epoch 1991 Error= 110652 0 (797595,830636) 
.................................
Epoch 1992 Error= 110590 0 (785565,832882) 
.................................
Epoch 1993 Error= 110592 0 (784084,834192) 
.................................
Epoch 1994 Error= 110624 0 (782207,842270) 
.................................
Epoch 1995 Error= 110632 0 (789098,830627) 
.................................
Epoch 1996 Error= 110671 0 (776727,823075) 
.................................
Epoch 1997 Error= 110572 0 (795262,834397) 
.................................
Epoch 1998 Error= 110542 0 (783085,856555) 
.................................
Epoch 1999 Error= 110605 0 (780183,837141) 
.................................
Epoch 2000 Error= 110598 0 (774470,842819) 
 counting_train_errors.................................

train1_NErrors= 33941/1.53551e+06 2.21041
Class01= 2825/1.49885e+06	0.188477
Class11= 31116/36655	84.8888

 counting_test_errors.........

test1_NErrors= 8843/387487 2.28214
Class01= 849/378452	0.224335
Class11= 7994/9035	88.4781
