# Supplementary material for: Prediction of polyproline II secondary structure propensity in proteins
Source: R Soc Open Sci. 2020 Jan 15;7(1):191239. doi: 10.1098/rsos.191239 (PMC7029904; doi:10.1098/rsos.191239)
Supplement: Supplementary Code [file rsos191239supp2.zip › models/PPIIH_None_aln=True_oneHot=True_iupred=True_espritz=True_paleale=False_charge=True_removeNegativeOnlyChains_strictPPIIDefinition/fold1/final_trained-2000.model]

45 2 10 0
10 10 10 3 3 10 7 1 0 1 1
0.8 
45 2 10 0 1
10 10 10 3 3 1 0 0
2 10 1 140 1 1 1
2
0
10
1 1 1 1 1 1 1 1 1 1 
0.669915 -0.697523 -0.393179 -0.735485 -0.827273 -0.585862 0.461612 -0.501851 -1.03428 -0.443278 1.51655
-0.732172 0.603867 0.674834 0.994069 1.18522 0.495666 -0.450258 0.684249 1.16725 0.713478 -1.88876
10
1
140
45 1 1 1 1 1 1 1 1 1 1 1 1 1 1 1 1 1 1 1 1 1 1 1 1 1 1 1 1 1 1 1 1 1 1 1 1 1 1 1 1 1 1 1 1 1 1 1 1 1 1 1 1 1 1 1 1 1 1 1 1 1 1 1 1 1 1 1 1 1 1 1 1 1 1 1 1 1 1 1 1 1 1 1 1 1 1 1 1 1 1 1 1 1 1 1 1 1 1 1 1 1 1 1 1 1 1 1 1 1 1 1 1 1 1 1 1 1 1 1 1 1 1 1 1 1 1 1 1 1 1 1 1 1 1 1 1 1 1 1 1 
0.516433 0.165827 0.0933657 0.421963 0.055216 -0.106985 -0.374575 -0.278224 -0.293942 -0.246857 -0.12023 0.175791 0.178297 0.130817 -0.0987116 0.330077 -0.324545 0.118342 -0.0378714 0.136513 -0.0183968 -0.00174311 -0.101312 -0.0119399 -0.134868 0.0321933 0.0924069 0.17645 -0.0257604 -0.213588 0.130955 -0.169366 -0.134117 0.18264 0.24898 -0.0777825 0.107658 -0.295206 0.436895 0.162339 0.117444 -0.0949537 -0.359133 -0.07652 -0.109651 -0.158511 -0.110355 0.0317602 -0.0285261 -0.0890719 -0.125776 -0.398369 0.00527914 0.0440344 -0.104575 -0.0774191 0.0603594 0.188482 -0.0888121 -0.0972696 -0.242691 0.0363837 0.0565604 -0.0681768 0.382798 -0.387253 0.182334 0.142153 -0.18453 -0.116405 0.235437 0.280108 -0.0284218 -0.094501 0.597762 0.139041 0.0729204 -0.237148 -0.151562 -0.423918 0.00693992 -0.157984 0.269587 0.384173 0.0411839 -0.0666833 0.0813587 -0.00805611 -0.122621 -0.150294 -0.0890565 -0.0350297 0.0338147 0.175517 -0.142463 -0.319537 -0.0882606 -0.216109 0.175948 -0.329114 -0.139151 0.0815253 -0.18799 0.108813 0.279199 -0.295874 0.150874 -0.0676778 0.216098 0.102443 0.859319 0.322805 -0.309552 -0.123469 0.029883 0.105483 0.175599 0.0116481 0.436057 0.0122329 -0.286149 -0.0975923 0.10778 0.110298 0.190453 0.0838337 0.0827503 -0.064225 0.275775 0.0750464 -0.301903 -0.228176 0.232493 -0.444235 0.19745 0.00333477 0.152858 0.0049139 -0.0891902 -0.181599 -0.0809661 -0.348979 -0.133073 0.0513587 -0.0892764 -0.0533755 -0.285529 -0.0117116 0.190621 -0.0183947 0.351711 -0.321596 0.0515279 -0.268246 -0.230396 -0.0313091 -0.393665 0.0874435 0.292288 -0.00935736 -0.0725409 0.0101892 0.00581447 -0.269918 -0.26199 -0.0105642 -0.212924 0.24161 0.013564 -0.00580151 -0.0932996 0.172081 0.383613 0.0176042 -0.110924 0.0508236 0.364933 -0.332561 -0.0174367 0.00986548 0.156765 0.301016 0.0841056 0.0605024 0.0889342 0.42539
-0.105863 -0.116728 -0.18613 -0.22158 -0.0693144 0.378334 0.232448 0.0712446 -0.403338 0.185214 0.0586235 0.213914 0.0793139 -0.0948661 0.118125 0.37104 0.198496 -0.436472 0.0361024 -0.212851 0.00599078 -0.00136055 0.241155 0.0589416 -0.0840524 -0.142464 -0.0977731 0.105696 -0.374474 0.152774 0.0554998 0.245476 0.085038 -0.137542 0.0367588 0.132964 -0.0392671 -0.307387 0.104178 -0.182797 0.0451555 0.101988 0.255489 -0.0428822 -0.0961384 -0.00806535 0.136406 0.0999305 0.121533 -0.205495 -0.0452559 -0.111856 0.259542 0.00374978 0.270097 -0.0147151 0.0734746 0.277429 -0.0560632 0.358913 0.0968986 0.210214 0.29875 -0.18922 0.332983 0.0400632 0.0716596 -0.130985 -0.0845996 0.333059 0.472409 0.269487 0.335431 -0.119827 -0.0595038 0.272686 -0.272447 -0.0278283 -0.0575612 0.303999 0.276987 -0.162764 0.201216 0.0195336 -0.503622 0.450184 -0.0360926 -0.147495 -0.0277936 -0.0912699 0.35088 -0.390565 0.127888 0.0779965 -0.55129 -0.0937417 0.0301682 0.180661 0.034857 -0.142467 -0.363561 0.194732 -0.174585 -0.0274632 0.374193 0.142695 -0.000693471 0.028493 -0.121435 0.0546619 -0.190958 -0.144404 -0.0232205 0.04004 0.016935 0.0580844 -0.163649 -0.0366518 0.260054 0.0940199 -0.127395 0.185252 -0.402861 -0.143601 -0.185783 -0.026203 0.0788305 0.29573 -0.239066 -0.380738 0.229536 -0.209449 0.16831 -0.309587 -0.00662173 -0.133308 -0.344775 -0.286896 -0.0118536 0.129438 0.4253 0.00383033 -0.408551 0.169251 -0.0507781 0.169375 -0.0602897 -0.0803667 0.292613 -0.0241701 0.0391488 -0.0262112 0.0944533 -0.062271 -0.248445 0.164968 -0.0548409 -0.191512 -0.132422 0.256306 0.121787 0.170625 -0.0602701 0.206726 0.0372841 0.0457521 0.311845 -0.13651 -0.323381 0.332606 -0.333265 0.112781 0.322519 -0.0917638 -0.00481207 0.220938 0.0263718 -0.146971 -0.483672 0.205959 -0.0778469 0.0655461 0.0167088 -0.417308 -0.275818 0.096509
0.0570149 0.338276 0.0887005 -0.175194 -0.140475 -0.0195143 0.0861784 0.152281 0.194747 0.0185338 0.117677 -0.30232 -0.255736 -0.389213 0.195985 0.614441 -0.238021 -0.167246 -0.317412 -0.309102 0.0144853 -0.000593117 -0.0593181 0.0834448 -0.14115 0.0468508 0.1768 -0.111947 -0.151529 6.22423e-05 -0.113673 0.01937 0.0747343 -0.013626 -0.3516 0.064265 0.244388 0.0267758 -0.184879 -0.0103379 -0.0313474 -0.0450956 -0.697515 0.683621 -0.214386 -0.0765207 -0.0891447 -0.0836032 0.389043 0.114396 -0.111892 -0.0939307 0.111348 0.0422203 -0.141163 0.19787 0.165454 0.154027 -0.0654423 0.18554 -0.0691126 0.238092 -0.222052 -0.142822 0.019228 -0.159576 -0.0321001 -0.135392 0.136229 -0.127821 -0.0433319 0.043643 0.331527 -0.0343401 0.280122 -0.318208 -0.121392 -0.283228 -0.194899 -0.33679 -0.173476 -0.44437 0.294093 0.355343 0.0111853 0.498972 0.155906 0.207197 0.021151 -0.0994578 -0.375097 0.0710973 -0.243718 -0.041082 0.383323 0.181468 0.0741229 0.00816872 0.0815687 -0.122233 0.265726 0.113907 -0.0274482 0.425323 -0.0318431 -0.102278 -0.438523 -0.0793343 0.0613166 0.2268 0.330924 -0.0130108 -0.158123 -0.0729587 -0.481093 0.00688747 0.0441545 0.185182 0.0798309 -0.034475 -0.00549598 0.133759 0.159591 -0.417806 -0.0208319 0.0926222 0.0903437 -0.0735382 0.113447 -0.00863013 -0.146018 -0.205897 -0.0461866 -0.146751 0.0612015 0.00845374 -0.265487 -0.0956978 -0.313949 0.0770784 -0.251008 -0.397084 -0.022683 -0.00545364 -0.44437 0.0344529 0.38157 -0.173179 -0.0322757 0.359659 0.146429 -0.140199 0.207679 0.126825 -0.294189 -0.571795 -0.150063 -0.370318 0.338316 0.255491 -0.156226 0.322479 -0.601683 0.292442 0.0272348 0.0566876 0.563646 -0.012429 0.149236 -0.0810978 0.458495 0.336404 0.137803 -0.0730242 0.0616962 0.242311 0.119209 0.0562445 -0.340275 0.297746 0.0650901 -0.326969 -0.176818 -0.128889 -0.359047 -0.427997
0.0497612 0.193037 -0.378299 -0.299556 0.0689801 -0.305685 0.104583 0.112297 0.0601755 -0.173633 -0.301925 0.164706 0.0629253 -0.198506 -0.0379343 -0.322544 -0.00891449 -0.00808994 0.220063 0.0202357 -0.0388708 -0.00291899 0.019715 -0.160594 -0.117097 0.0874843 0.00158601 -0.106675 -0.104938 -0.00922765 -0.0935238 -0.0386273 -0.0738487 -0.0181081 -0.0853434 -0.0206817 -0.0576395 0.0650171 -0.0590471 -0.0589542 -0.0643431 -0.113543 0.0664603 0.174841 -0.0543177 -0.100561 -0.0790359 -0.013035 0.0144097 0.0164218 -0.0477935 0.0151338 -0.0452283 -0.0658264 -0.0650414 0.0576032 -0.231609 0.0591176 0.165484 0.0843358 -0.157003 -0.00950379 -0.276341 -0.146097 -0.142222 0.660704 0.15943 0.302809 0.202795 -0.10187 -0.168983 -0.0830578 -0.316516 0.262343 0.00394726 0.259967 0.0110184 -0.106399 -0.00299861 -0.0484641 -0.0785855 -0.288059 0.00307889 0.409801 -0.0442518 0.15961 -0.0754001 -0.00478929 -0.111848 0.198123 0.102068 -0.03913 0.0723594 -0.0420956 -0.0106104 0.0841919 0.334219 -0.0250866 -0.152689 0.0420019 -0.163624 0.244886 0.000458576 -0.182653 0.0713942 -0.549971 -0.0558466 0.0257583 -0.0498426 -0.168498 0.586755 -0.017868 0.292162 0.00724414 0.196023 -0.0670849 -0.052308 -0.117224 -0.210291 0.000743817 0.0765566 -0.067079 0.13502 -0.114178 -0.103529 -0.188762 -0.230374 -0.0347675 -0.0967039 0.00604972 0.402496 0.295866 -0.0248751 0.226295 0.184865 0.0321603 0.15014 0.51551 0.239976 -0.0928657 0.235646 0.165044 -0.0183272 0.0738162 0.460558 0.0528295 0.477126 0.286815 -0.0356125 0.400061 -0.141244 -0.397949 0.0961989 -0.228895 -0.0757138 0.331114 0.217445 0.0841073 -0.175942 0.109143 -0.294876 -0.523197 -0.35522 -0.368583 -0.456116 -0.175125 -0.455527 -0.42134 0.0949473 0.024563 -0.178791 -0.152221 -0.0273131 0.110838 -0.0979039 -0.205915 -0.0453958 0.0216669 0.421859 0.0429523 -0.0733247 0.143322 0.499116 0.131809 0.116293 -1.03728
0.0498881 0.0538549 0.0679978 0.343551 0.000551387 -0.232686 -0.22053 -0.313708 0.177463 -0.37591 -0.210531 -0.0233554 -0.0619084 -0.0509455 0.107153 -0.107761 0.0288666 0.237076 -0.251153 -0.0633953 -0.00541514 -0.000158581 -0.047792 -0.0296024 0.0178747 0.0734693 -0.0280609 -0.0319657 0.0146454 -0.0443583 0.031888 -0.130123 -0.101212 -0.0839256 -0.163649 -0.112972 -0.0700094 -0.166739 0.0748869 0.0490732 -0.066148 -0.0251778 0.142797 0.283308 -0.115947 0.0803297 0.133584 -0.0172413 -0.157898 -0.0106469 0.143591 0.0295981 -0.0264692 0.135475 -0.0527902 -0.26964 -0.144446 -0.0865233 -0.0626671 0.0602233 0.14406 0.0512078 0.062982 -0.063449 -0.0506917 -0.175072 -0.16091 -0.0364661 0.175232 0.0790432 -0.198806 0.0718981 -0.0779547 -0.203155 -0.179296 -0.0487781 0.0200384 0.0139858 0.273365 -0.0217262 -0.111289 0.0298531 -0.0509832 -0.22357 -0.112889 0.19072 -0.0243495 0.147917 0.223295 -0.0237251 -0.230296 0.0622331 0.0292708 0.215275 0.152178 0.612282 -0.00282445 -0.0238893 0.0579975 0.144615 -0.154408 -0.18162 -0.295632 -0.0145292 -0.258213 0.463775 0.209337 0.0508021 -0.111049 0.0515742 0.246926 -0.106419 0.0183191 0.133955 -0.161596 -0.0381137 0.108663 0.0802858 0.108095 0.0709506 -0.144233 -0.145757 0.0860309 -0.1494 0.159323 -0.012387 -0.0603395 -0.181701 0.02347 0.130748 -0.191275 -0.0968673 0.0634754 -0.0891594 -0.181124 -0.0922765 -0.172589 -0.000667764 -0.0728604 -0.260596 -0.00860688 0.258928 0.0500308 0.0798472 0.0183528 -0.396203 -0.185747 0.109071 0.230991 -0.054459 0.285451 0.462564 0.208225 -0.0311775 0.393843 0.123713 0.313335 0.592425 -0.0760044 0.00938851 0.117053 0.028302 0.0181343 -0.264326 0.203465 0.200195 0.170764 0.161498 -0.266914 0.122282 0.129472 -0.150372 -0.348675 -0.41428 -0.297351 -0.0688474 0.105896 -0.0143383 -0.171932 0.17107 -0.037211 -0.270261 -0.375166 0.175106 -0.24316 -0.863524
0.323048 0.0259784 0.0945794 0.00849537 -0.112447 0.00751414 -0.0841501 -0.386467 -0.133649 0.0267095 0.0920207 0.0872006 0.031738 0.0775782 0.297805 -0.225045 -0.2093 -0.39596 0.211061 0.156505 0.0132095 -0.00141806 -0.141311 -0.349944 -0.504408 -0.307067 -0.0204663 0.170221 0.0645147 -0.00675457 -0.0101506 0.348774 0.15472 0.0234219 -0.18592 0.211377 0.0580872 0.0545876 0.0269491 -0.0113427 0.182036 0.158573 -0.145453 0.0486365 0.106709 -0.0709141 -0.0322079 -0.0389859 0.0673604 -0.00759649 0.390529 0.161721 0.144333 0.0202794 0.306873 0.115085 0.467531 -0.36876 0.137149 -0.394948 0.279891 -0.503071 -0.1278 0.254683 -0.0259461 -0.178157 0.117967 0.431403 -0.263834 0.219153 -0.0747236 0.258768 -0.181239 -0.287108 0.449111 -0.0603642 -0.0529725 0.19659 0.00505145 0.254816 0.263039 0.350556 -0.163435 0.00164882 0.490397 0.0308503 -0.0168532 -0.0981214 0.15776 -0.0295589 0.464564 -0.439829 -0.132833 0.298086 -0.348093 0.0713642 -0.0768652 0.129427 0.0491499 -0.280331 -0.147711 -0.488319 0.24123 0.168689 -0.0671321 -0.162331 0.113037 -0.107788 0.145404 0.0641562 -0.0232458 -0.0775039 -0.40727 -0.0872174 0.127665 0.412368 -0.255808 0.014917 0.222979 0.134101 -0.102104 0.0669481 -0.0795244 0.311177 0.227152 0.0439327 0.0759755 0.0303385 0.157615 0.116833 -0.0892802 0.255935 -0.224422 0.196511 -0.0943087 -0.213597 0.374386 -0.212723 -0.282441 -0.114923 0.229611 -0.274592 -0.249974 0.243033 0.222105 0.0859383 -0.160046 0.184687 -0.0286504 -0.245885 0.0655036 -0.1318 -0.180548 0.240871 0.358359 -0.0278586 -0.136327 0.134925 0.259852 -0.141387 0.363554 -5.53156e-05 -0.074817 -0.19901 0.217704 0.123813 -0.279694 0.364737 0.311807 0.11959 -0.231047 -0.171979 0.176515 -0.277571 0.0189499 0.25057 0.178714 0.0191988 -0.000516875 -0.0209161 -0.456181 -0.187309 0.309208 -0.607967 0.0597867 -0.0824248
-0.135389 0.0642228 0.304688 -0.220226 -0.0687462 0.0419425 -0.0230372 -0.113743 0.242391 0.185249 0.441243 0.123551 -0.107239 -0.0962052 0.189724 -0.318825 0.290618 -0.213247 0.0783024 -0.000202479 0.0204654 0.00289664 0.0805313 -0.0974159 -0.369239 0.180417 0.0503672 0.423789 -0.0843697 -0.120778 0.0613928 0.089339 0.201279 0.0660939 -0.411507 -0.0894627 0.097521 0.051709 0.152755 0.253821 0.0758917 0.131496 0.12364 -0.00719009 -0.0568224 0.0306956 0.0225268 -0.0897267 -0.116628 -0.388231 0.313984 0.0284564 0.169735 -0.00696843 -0.0558899 0.0015153 -0.0985306 0.0464865 -0.0336139 0.382011 -0.146211 -0.1576 -0.510193 -0.484104 0.282015 0.0264888 -0.0241635 0.0536926 -0.159224 0.135232 -0.442653 -0.145964 0.431462 0.270674 -0.404739 -0.547064 0.045589 -0.00272023 -0.054975 0.38123 -0.0672214 0.536217 0.0226643 -0.273546 0.223032 0.0126973 0.00135467 -0.33634 0.10189 -0.556062 0.00544352 -0.0982788 0.465137 0.494674 -0.0458703 -0.0634447 0.223496 -0.0977707 -0.308478 -0.280165 -0.34089 -0.15178 -0.234328 -0.0928703 -0.252229 0.116446 -0.147195 -0.0882752 -0.0246672 0.165433 -0.358607 0.281331 -0.258907 -0.00146758 0.256715 0.604446 -0.0775132 0.226465 0.0203946 0.114741 -0.0164511 -0.313686 0.156094 -0.0406803 0.152579 -0.192456 -0.240448 -0.0624235 0.0778259 0.0793119 0.0509229 0.0871931 -0.196517 0.190468 -0.530272 -0.496421 0.0972822 -0.083293 0.169253 0.090575 0.144212 -0.193154 0.524163 -0.0773318 0.523158 -0.168312 0.149659 0.0555066 0.110428 -0.184963 -0.280824 -0.0270323 0.0428635 0.0767849 -0.0726372 0.182993 -0.075565 0.193352 0.101673 -0.227598 -0.108392 0.00262436 0.273116 -0.168435 0.305134 -0.0893345 0.117476 -0.0102859 0.20787 0.152413 0.0140092 0.156543 0.145993 0.103809 -0.478674 -0.165971 -0.0167352 -0.180985 -0.382514 0.274541 0.0336037 -0.0827595 -0.122156 0.0709461 -0.250393 0.689354
-0.182201 -0.107865 0.355476 0.213124 0.0572506 -0.030765 0.0316652 0.242897 -0.602401 0.0735963 -0.0106131 -0.0595581 -0.0273595 0.0456204 0.174398 -0.128981 0.0107279 -0.595831 -0.388938 -0.0638153 -0.0172028 0.000198075 0.182248 0.0756963 -0.0345865 -0.0235577 -0.151376 0.105698 0.120055 -0.0179216 -0.0562013 -0.122128 -0.0327612 0.123193 -0.128255 -0.363543 -0.155424 -0.00597069 -0.0789366 -0.205543 -0.234873 -0.0855935 0.437207 -0.378678 0.0612749 -0.0912909 -0.349533 0.128278 -0.226441 -0.0369118 -0.260442 -0.120548 -0.275295 -0.342177 -0.305297 0.360105 -0.11734 0.348422 0.159068 0.0716074 -0.0525334 0.101126 -0.1301 0.233403 0.123426 0.0951699 -0.000705659 -0.482782 0.257537 -0.0567795 0.135777 -0.233108 0.183265 0.446252 -0.273079 0.0388161 0.0152215 -0.0799182 -0.0312773 0.447664 0.235082 0.0136744 -0.381793 -0.41945 -0.341594 0.0720047 0.307918 0.17485 -0.0598421 -0.0943232 -0.40152 0.209227 -0.0248869 -0.203653 0.226804 -0.275876 0.16714 0.0811353 -0.192416 -0.172129 0.729946 -0.271345 0.164469 0.200142 0.0714702 0.30407 -0.125603 0.199803 -0.12317 -0.0856688 -0.0625988 -0.190453 0.131701 0.0366641 0.133428 8.11582e-05 -0.0893684 -0.149515 -0.223645 0.000382166 0.382396 0.144329 -0.0860505 0.123147 0.172791 0.247833 -0.0106883 0.323856 0.226078 -0.184103 0.328339 0.21144 -0.105429 0.182435 0.562217 0.165101 0.300175 0.501687 0.0440541 0.249092 -0.206208 -0.122687 0.290196 -0.352323 0.131259 0.210017 0.144246 -0.129786 -0.135991 -0.25985 -0.0394392 -0.192341 -0.426485 -0.450016 -0.482412 -0.0538305 -0.76221 -0.144496 -0.13605 0.122732 -0.246421 -0.126006 0.227593 -0.0300212 0.287101 -0.174434 0.0389729 0.148284 0.20947 0.0519674 0.0403683 0.0712776 0.797406 -0.01123 0.0282326 0.0794352 -0.264711 0.00750185 -0.407333 -0.0481263 0.08076 0.0156781 -0.0721653 -0.236024 -0.146095 -1.01412
0.289123 0.0118884 -0.0592647 0.0908742 -0.26659 -0.316685 0.143821 0.121609 0.00844142 -0.0165333 0.0775999 -0.0611517 -0.26215 -0.202943 0.00596132 0.31236 0.193947 -0.174579 0.156919 -0.140008 0.0116912 -0.00346761 -0.0783122 -0.148297 0.0783537 0.0322578 0.0500937 0.119157 0.098682 -0.0371047 -0.0596583 -0.22759 -0.122408 0.210393 -0.122671 -0.0317966 -0.0528313 0.0809673 0.106053 0.166699 -0.206281 -0.0432 -0.0352893 0.592749 -0.103995 0.09969 -0.0721921 -0.104332 0.0680593 -0.0235013 -0.0612386 -0.0695916 -0.0787685 0.0730848 -0.170763 0.122294 0.021766 -0.164518 0.0173225 0.10409 -0.492262 0.0509287 -0.208093 -0.203893 -0.0806909 0.134203 0.0250602 0.0263655 0.00220366 -0.0307497 -0.289957 0.258934 -0.197094 0.00986901 -0.24585 0.039575 -0.198111 -0.260527 0.156231 -0.182621 -0.166559 0.0567853 -0.262243 0.00464998 -0.168735 0.18638 -0.152859 -0.129606 0.163266 -0.0688935 0.218676 0.0680719 -0.2726 0.202183 -0.44475 0.182385 -0.0752772 -0.0198641 0.147358 0.0384905 0.184659 0.412785 -0.312984 0.0407159 -0.0993372 0.0487094 0.00880042 -0.0452907 0.3447 0.124285 -0.00423209 0.500578 -0.255914 0.10084 0.248891 -0.0798485 0.0456454 -0.0155693 0.00209361 -0.172634 -0.0719809 0.0563389 -0.123991 -0.0309108 -0.0813381 -0.397284 -0.1162 -0.17908 -0.114454 0.0466359 -0.0291337 0.0262214 -0.0861269 0.0185379 -0.137296 -0.269167 0.131327 0.281729 -0.0336969 -0.225992 0.0130834 -0.02127 0.222661 -0.0426458 0.284009 0.22199 -0.000654295 0.0796542 -0.0555145 0.128052 -0.00413438 -0.0715734 0.0613143 -0.0258708 -0.1814 0.177788 0.128573 0.133447 -0.096801 0.0273627 0.110961 -0.221941 -0.131757 0.309637 0.0929513 0.0291561 -0.123283 -0.161004 -0.170421 0.0916546 0.294835 -0.0199339 -0.5269 0.4372 0.0186676 -0.139497 0.0434787 -0.0689555 -0.214935 0.0423956 0.182216 0.01963 -0.493092 0.438923 0.0757163 -0.0883906
-0.55957 -0.370168 0.0386512 0.178327 -0.216688 0.331459 -0.516144 -0.382412 0.0545601 0.353754 0.226584 0.109763 -0.0394566 0.166771 -0.395999 -0.342716 0.234673 -0.240782 -0.342844 0.407641 -0.0147963 0.000404273 -0.279227 0.0227674 0.270195 0.0464731 -0.11912 0.22202 -0.256435 -0.36654 -0.0243914 -0.268443 -0.244551 0.0263151 0.16475 -0.225876 0.0502503 -0.356121 0.0164474 -0.0792186 0.188166 -0.0796687 0.597055 -0.161372 0.123339 -0.026914 0.00296194 -0.0202442 0.251205 -0.103487 -0.232293 -0.0110055 0.144223 -0.166645 -0.0167262 -0.0276245 -0.128674 0.174882 0.189517 0.238959 -0.132709 0.0586247 0.0269821 -0.440648 0.0134368 0.00338686 -0.250735 0.0282483 -0.00747865 0.12346 -0.107116 -0.504087 0.10092 -0.111153 -0.184398 1.00489 0.538578 0.283474 0.0945847 -0.11984 0.0736737 0.166074 -0.182497 0.314394 0.0975578 0.312524 0.0838147 -0.180583 -0.0480022 -0.195233 0.0124014 -0.320976 -0.0438875 0.456237 -0.353586 -0.207703 -0.228889 -0.11271 -0.0760421 0.0760128 0.23942 -0.120633 -0.0397125 0.0839252 -0.0233541 0.16513 0.0971214 -0.121377 0.00675102 0.183854 -0.20801 0.22059 -0.357731 -0.154092 -0.0269414 0.142424 0.0994231 0.0502659 -0.00775564 -0.123878 -0.0499448 -0.0470203 0.0908148 0.238669 -0.194155 -0.066877 0.091143 0.200746 -0.0938207 -0.0344232 0.0240609 -0.0952194 -0.00572181 0.0346552 -0.14053 0.0450253 0.138742 -0.342456 0.189094 0.51967 0.514584 0.0423601 -0.154673 0.12517 0.0674745 -0.129523 0.0993393 0.204501 -0.182243 -0.0986162 0.101624 -0.196558 -0.2479 -0.41544 0.0901489 -0.0338549 0.182986 0.083087 0.165576 0.317282 0.0687568 -0.220505 0.0916977 -0.205939 -0.306751 0.0728423 0.371851 0.240888 -0.275677 0.205689 -0.178729 -0.296537 -0.39216 0.382846 -0.467862 -0.0839496 0.0396899 -0.199465 0.0428258 -0.116909 0.335719 0.124195 0.140868 0.364547 0.277369 -1.34171
10 10 1 10 2 0 1
10
0
10
1 1 1 1 1 1 1 1 1 1 
-0.423425 1.94608 -3.33589 1.06412 -0.970749 -0.289117 -1.41791 -1.90152 -0.204807 -0.0443726 0.288895
0.524953 0.562054 -0.127029 -0.61439 -1.19557 -1.32048 0.536187 -0.00716093 0.450808 0.313467 -0.0598172
0.998377 1.05129 0.378257 -0.534221 0.680848 -1.02624 0.0861898 -0.312684 -0.146395 -0.833141 -1.57209
0.35171 0.374724 -0.630926 -0.743921 0.345598 -0.591213 -0.379666 -0.115956 -0.88565 1.10645 0.0588852
0.524227 -0.538773 -0.247576 -0.465935 -0.504146 -0.49055 -0.454898 0.517733 -0.403163 -0.495663 0.477298
-0.428941 -0.0411421 -0.0986269 0.943193 0.858173 -0.416562 0.288024 -0.133543 0.717721 0.100719 0.653007
-0.919968 0.204442 0.572341 -0.632847 0.356056 0.59671 0.220546 -0.181676 -0.137667 0.0536534 0.376649
-0.410825 -0.594015 0.278033 -0.256299 -0.412965 0.845088 0.35467 -0.53554 -0.380745 1.30372 1.05948
0.669968 0.256504 0.000568871 -0.244211 0.567746 2.07138 -0.610785 1.51473 0.0444129 0.0913764 1.58144
-0.199908 -0.524707 -0.609244 0.0365752 0.410171 -0.673902 0.391772 0.103659 -0.225077 -0.727168 -1.40808
10
1
10
45 1 1 1 1 1 1 1 1 1 1 
0.616168 0.221018 -0.375088 -0.728175 -0.16628 0.971298 0.227952 -1.23423 0.288171 0.310902 0.165037 0.453594 0.758314 -0.396102 -1.20095 -0.706334 -0.996003 0.194037 0.775318 -0.0214388 0.0621157 0.0407281 -0.121517 -0.425066 -0.0721306 0.166036 0.0516682 0.679901 0.0878068 -0.190426 0.0341831 0.0116842 -0.152786 0.235952 0.00272729 0.0108375 -0.0205236 -0.678092 0.159267 -0.0800327 -0.281466 0.184826 -0.0188825 -0.222937 -0.133074 -0.0243651 -0.172649 -0.0145868 -0.214481 0.412243 0.785323 -0.0138862 0.58739 -0.127697 -0.453613 -0.701292
0.230345 0.293385 -0.411533 0.00835277 -0.609446 -0.784057 0.0091222 -0.432725 0.0790946 0.0339961 -0.770566 -0.484205 -0.737235 -0.310676 4.53867 -0.0696749 -0.416296 -0.533833 -0.207754 0.486384 -0.122419 -0.0196734 -0.210465 -0.234021 -0.607438 0.229577 0.241274 1.12262 -0.136582 0.10742 0.202761 0.0692766 -0.0112978 -0.360314 -0.234498 0.0638054 0.0260595 -0.151202 -0.0927426 0.167745 0.0909833 -0.108648 -0.537275 0.446645 -0.0796985 -0.488321 0.0719997 0.670204 0.0938068 -0.38218 1.24885 0.248578 0.826467 0.560923 0.166562 -0.356061
0.756317 0.936307 0.186098 0.173521 0.628314 0.00537448 0.54509 0.0519524 0.228545 1.16785 0.231073 0.413007 -0.125279 0.787473 -9.82884 0.785973 0.318564 0.0933388 0.431188 1.27179 -0.0215658 -0.0129366 -0.0740864 -0.0896835 -0.386402 0.125662 0.0936235 -0.573821 -0.0414342 0.119613 0.0923284 0.0783425 0.0517003 -0.210074 -0.188137 0.0213164 0.0590554 -0.183553 -0.141434 0.0590003 -0.0320749 -0.0847569 -0.431462 0.496818 -0.0358163 -0.59828 -0.0340782 0.389165 -0.0275578 -0.641632 0.845864 0.00896195 0.335529 0.349196 0.289266 -0.835081
0.531387 0.608363 -0.584721 -0.303816 0.936932 -1.03269 -0.240191 -0.561509 -0.0151272 0.781461 0.43367 -1.22839 -0.112223 -0.226096 0.140601 0.0697043 -0.38352 -0.370746 -0.0926318 0.990048 -0.202805 -0.0268057 -0.0478151 0.189634 0.219258 -0.21596 -0.250866 -0.146053 -0.0563708 -0.00508389 0.0712716 0.152214 0.22924 0.00698101 -0.294462 -0.00377014 0.0395346 0.240235 -0.148933 -0.308887 -0.233269 -0.237204 0.0713338 0.28696 0.0279086 -0.235993 -0.348758 -0.00455427 0.38012 -0.138433 1.78252 -0.432492 0.23603 0.187274 -0.478036 -0.950948
-0.912184 0.543284 1.25107 0.831529 0.56886 0.0338727 -0.0831964 -0.069868 0.951626 -0.959568 -0.136116 -0.136731 -0.350065 -0.519759 -0.0719164 -0.731055 0.591783 0.0729082 0.0157075 -0.499546 0.0454024 -0.00549335 -0.148566 -0.0481588 0.268579 0.0430654 -0.0270329 -0.173955 -0.224988 -0.0254775 -0.0246108 -0.0117179 0.0550569 0.576466 0.208408 0.0770303 -0.0895729 0.120979 0.00738621 0.143784 -0.395061 -0.0940913 0.175039 -0.464918 0.0952993 -0.0186591 -0.0454391 -0.0277173 0.117468 0.4807 0.0233059 0.36 0.860363 -0.56787 -0.00381813 0.534892
0.250384 -1.82293 0.860179 0.876111 -0.0636848 -4.34439 -1.37271 0.695409 0.724794 0.965884 0.341438 -2.57379 0.672041 0.646406 0.37816 0.679535 0.547698 0.432832 0.673697 0.749952 -0.216423 0.0208443 0.0214248 0.0338532 -0.0707688 0.0202934 0.0794177 0.190842 -0.0487619 -0.173884 -0.5158 -0.00256288 -0.00975744 0.0368138 0.0525958 0.029128 -0.12715 0.104829 -0.218068 -0.0665899 -0.0534354 -0.174482 0.109996 -0.0232938 -0.0660094 0.0188013 0.0463831 -0.193022 0.108087 -0.221622 0.0682772 0.0302273 -0.125356 0.173106 -0.0146959 -0.896955
0.75048 -0.439502 -0.699218 -0.731353 -1.01068 -0.77772 1.12783 3.59564 0.851143 0.736552 -0.423218 -1.06435 0.43637 -1.2842 -2.43403 0.16453 -0.297235 0.315973 0.440251 1.007 0.0731911 0.0220914 0.00909205 0.0493436 -0.113246 -0.0798849 -0.130357 0.825158 0.100381 -0.166991 0.162191 0.208673 0.0419208 -0.00715059 -0.255206 0.0460742 0.0524408 -0.0584761 -0.0469841 -0.241787 -0.0547039 -0.047988 0.176764 0.10945 0.0685871 0.181915 -0.0949529 0.166434 -0.152819 0.444938 0.321769 0.0535611 0.336129 -0.114605 -0.31464 0.429805
0.670157 0.0546014 -0.318011 0.506789 0.355534 0.332511 -0.0988255 0.329758 -0.0136443 -0.432369 0.276719 -0.228651 0.0597936 0.536924 -2.49662 0.375988 -0.555978 0.335009 -0.188779 -0.156491 -0.0779817 0.0191117 -0.0153708 0.130693 0.139005 -0.117541 0.037259 -1.45159 -0.0149961 0.0818021 0.0314858 -0.222458 -0.0444818 -0.422612 -0.140896 0.0522712 0.047065 0.465347 0.114041 0.126802 0.390881 0.0766676 0.279498 -0.165392 -0.0328104 0.0664115 -0.26808 0.0513103 0.316387 0.187824 0.202734 -0.635348 -0.470831 0.251576 -0.359167 -0.628698
-0.60873 -1.08613 0.178729 0.880525 -0.773484 0.636886 -0.177695 -0.414675 -0.101527 -0.429841 -0.110982 0.737639 -0.145076 0.513834 -0.71934 -0.00731608 0.557685 0.397667 0.0658382 -0.0244478 -0.177279 0.0332762 -0.0608456 -0.385953 -0.337953 0.375091 0.052842 -0.441429 -0.166298 0.0413333 -0.110699 -0.111018 -0.0783135 0.17813 0.286572 0.203335 -0.0365955 -0.222791 -0.0530487 0.000173506 -0.155834 -0.018312 -0.00307968 -0.420622 0.0556204 0.608621 1.04442 -0.727787 -0.576351 0.0853719 0.512689 0.161697 -0.187683 -0.153251 -0.510405 -0.819709
0.482877 0.613515 -0.796807 -2.64863 0.535328 0.341474 0.76806 0.0662226 0.0341377 -0.396054 0.722453 0.149441 0.681343 0.274338 0.022056 -2.5704 -0.233528 0.180528 0.658658 -0.0812897 -0.123355 -0.0383225 -0.0385375 -0.246411 0.186761 -0.320043 -0.254037 -0.0936864 -0.0181145 -0.102102 0.00302928 -0.114376 -0.0980249 -0.000553243 -0.0196667 -0.0311893 0.0408495 -0.0815246 0.0334643 -0.158271 0.0453129 0.00183024 0.147904 -0.074777 0.0254261 0.117309 0.417082 -0.24447 -0.0167707 -0.254063 0.576413 -0.0168987 -0.0539291 0.107966 0.0649345 -1.21689
10 10 1 10 2 0 1
10
0
10
1 1 1 1 1 1 1 1 1 1 
0.124969 0.3561 -0.984564 -0.155363 -0.0768321 -0.641835 -0.155754 1.01168 -0.423174 0.03803 -0.27902
-1.10009 -0.141602 0.272574 -0.422917 -0.436215 -0.121082 -0.710803 -0.310436 -0.86087 -0.261606 -0.562362
0.00773735 -0.12161 -0.0808936 -0.59518 -1.06026 0.593085 0.867846 0.827829 -1.214 0.505299 0.367347
0.961661 -0.757086 0.557236 0.516856 0.348858 -0.137161 0.494506 0.540233 -0.279375 -0.443441 -0.127532
-0.603312 -0.52244 0.188004 -0.063536 -0.280061 -0.173136 0.491837 0.213233 -0.796984 0.580311 0.442555
0.168709 -0.805406 0.578805 -0.336224 -0.0123348 -0.61337 -0.0794465 -0.296952 -0.503877 0.54482 0.558638
0.582921 0.631243 -0.441584 0.284021 -0.325024 -0.198333 -0.00122943 -0.97642 -0.490321 0.746266 -0.0955346
0.353493 0.566637 0.729907 -0.119104 0.374997 0.755593 -0.575497 -0.81581 -0.365757 0.300259 -0.969581
0.317733 0.314612 -0.0379937 0.254855 0.290778 0.373927 0.343795 0.457344 -0.305508 -0.00641933 0.960818
0.553662 -0.206098 0.0855477 0.479283 -0.31992 -0.488357 -0.921582 -0.477086 0.472921 0.663054 0.492127
10
1
10
45 1 1 1 1 1 1 1 1 1 1 
0.107272 -0.431937 -0.563787 0.176235 0.0554245 0.330078 0.401854 0.122657 0.415387 0.478701 0.00302252 -0.0586876 0.402112 0.359429 -1.42479 -1.98752 0.288145 0.0983498 0.28233 0.441782 0.000429968 0.0124434 -0.216341 0.232358 -0.15479 0.123577 0.0849993 -0.665385 0.0725227 -0.175614 0.194253 -0.0744539 -0.150013 -0.0762867 0.0243691 0.12521 0.149881 -0.0492604 0.0208408 0.197209 0.326581 -0.0654276 0.00703397 -0.201239 0.255202 -0.560659 0.337272 -0.0981454 0.321581 -0.188256 0.125935 0.102368 0.0496533 -0.0756276 -0.0989965 -0.324045
0.0228496 0.420934 -0.257039 1.09687 -0.616816 0.2478 -0.115569 -0.732955 0.542689 -0.455369 0.148199 0.215919 0.579498 0.0747358 -0.150818 -0.00729226 -0.268556 -0.2924 -0.186375 0.0656886 0.10384 0.0166349 -0.443448 -0.191859 0.437498 0.411326 0.373371 -0.312517 0.111582 0.055944 0.0183265 -0.436259 -0.0246338 0.142825 0.184302 -0.188119 0.00916279 0.345927 0.338428 -0.149946 -0.30661 -0.327942 0.210926 -0.203858 -0.507713 0.580442 -0.726894 -0.332723 0.343875 0.395235 -0.556747 0.0371598 0.729531 -0.757011 -0.429984 0.599687
-0.0537676 0.355108 -0.113785 0.592563 0.216288 0.560692 -0.0539512 -0.395275 -0.606412 0.821447 0.429283 -0.316592 -0.0938831 -0.758854 0.0990167 -0.354441 -0.66771 0.582038 -0.476021 -0.452519 -0.0259599 -0.00354078 -0.223671 -0.287645 0.108208 -0.24398 0.300408 0.245509 -0.674169 0.315147 0.0817791 0.284555 0.358186 -0.342462 -0.508559 0.011094 -0.085569 0.268976 -0.138231 0.0370182 -0.0830379 0.163207 -0.369494 0.619378 -0.169524 0.203939 0.079014 -0.452409 -0.0180951 -0.0279092 0.192014 0.363445 0.793576 0.690918 0.262835 -0.769756
1.43773 -0.459475 0.0642241 -1.34616 -0.082892 -0.833244 -0.841987 -0.54369 -0.0426452 -0.487825 1.07024 -0.649443 0.408344 0.7968 0.776787 0.0365274 -0.655963 0.877572 -0.0234188 0.157873 -0.0993773 -0.0203556 0.0741715 -0.247652 0.619969 -0.165088 -0.443914 0.147675 0.0757366 -0.147075 -0.415544 0.22295 0.0574859 0.568876 0.0363646 -0.320214 -0.657147 0.0449754 1.15991 0.0277765 -0.291329 -0.14623 0.116128 0.660818 -0.781638 -0.0663808 -0.874022 0.104596 -0.235656 0.174627 0.0380253 0.467651 -0.326013 -0.0477976 0.4162 -0.316643
-0.0319671 1.34058 -0.206302 -0.506479 0.769594 -0.275974 -0.703294 -1.57338 0.8214 0.710787 0.201185 -0.197096 0.316975 0.502749 -0.354108 -1.37573 -0.131195 0.130609 0.13381 0.387384 0.00364732 -0.0134719 0.219974 -0.266964 0.182155 0.303894 0.014518 -0.143312 -0.153134 0.102399 0.237958 -0.468166 -0.421428 0.155503 -0.195675 0.0833088 0.354882 -0.404376 0.0773791 -0.051839 0.45742 0.0598536 -0.284324 -0.252256 0.415239 -0.353681 0.445145 -0.538032 0.687902 0.306377 -0.121887 -0.314399 -1.26201 0.0306409 -0.118739 -0.0936205
-0.0678688 -0.335069 0.0227618 -0.384252 -0.441613 0.421012 0.337948 0.211932 0.197735 0.0345394 -0.423358 -0.134054 -0.751292 0.37759 0.0470479 -0.113594 0.230722 0.276215 0.529985 0.194531 0.0849384 0.0319684 0.231325 0.248206 -0.648426 -0.0968701 -0.0999066 -0.0367424 0.178486 -0.230905 -0.22262 0.186691 0.0466539 0.160449 0.275216 0.0908238 -0.115288 -0.5118 0.0112144 0.471627 0.0694815 0.225144 -0.151406 -0.289335 0.0361504 -0.331843 -0.293741 0.185095 -0.866009 -0.161961 0.0281934 -0.300678 0.350275 -0.369791 -0.224141 0.335644
-1.12668 0.375333 -0.189837 -0.257461 -0.00138109 0.0546942 -0.794482 0.236132 0.303432 0.753931 -0.0760016 -0.0567815 -0.748147 -0.0699562 0.528548 -0.703919 0.0420937 0.72121 -0.188757 0.705671 -0.09273 0.0151171 -0.21517 -0.113614 -0.435513 0.0171347 0.241046 0.27893 -0.0410705 0.00879444 -0.035947 -0.178145 0.30228 -0.0914129 0.207246 -0.232113 0.0968021 0.17965 -0.173345 -0.0955176 -0.126961 -0.059641 -0.135567 0.072229 -0.0342079 -0.443008 -0.479648 -0.182048 0.227105 0.428445 -0.188467 0.0095911 -0.429926 0.356418 -0.616283 -0.764806
0.102482 -0.184934 0.214049 1.05084 -0.265109 0.14441 0.653019 0.0224952 0.138247 -0.0339466 -0.290328 -0.955276 -0.755321 -0.139878 0.659272 0.15636 -0.471841 0.157699 -0.031987 -0.0606897 -0.0137419 0.010525 0.112388 -0.201943 0.54492 -0.386899 -0.0838314 0.22279 -0.215011 0.105119 0.0677575 0.144404 -0.256209 0.0626383 -0.375746 0.106825 0.0112044 -0.26658 0.275645 0.0379711 0.149501 0.00872491 -0.199042 0.849979 -0.0211634 0.525174 0.520736 0.523288 -0.415213 0.0362242 -0.48159 -0.652806 0.6992 -0.145751 0.166874 0.0709207
-0.113584 0.0873892 0.767163 0.113359 1.54643 0.25153 -0.0859742 0.309181 -0.661291 -0.0630706 0.239189 -1.1039 -0.571626 -0.0218059 0.417953 -0.0624724 -1.26192 0.106435 0.464038 -0.196281 0.0352465 -0.02262 0.267817 -0.0645802 -0.000299546 -0.359712 0.0169351 -0.104629 -0.0913627 0.136162 -0.0578778 0.499012 0.407939 -0.198338 -0.0317664 0.418293 -0.176626 0.0315195 -0.38408 -0.0673475 -0.394189 0.0660596 -0.144198 1.32893 -0.0441907 0.48863 0.671514 -0.821948 -0.740869 0.476816 -0.257214 -0.45389 0.0369179 0.309276 -0.529456 0.299191
0.483762 0.0791556 -0.304471 0.177463 -0.349384 0.552717 0.199141 -0.491 -0.392118 -0.14039 -0.327229 -0.648758 -0.104467 -0.286477 0.597545 0.794699 -0.573347 0.10738 -0.513911 0.388949 0.0465171 -0.0047044 0.334179 -0.191548 -0.0330451 -0.0890375 -0.15001 0.46676 -0.159161 0.123818 0.0831169 0.350311 0.317154 -0.0793128 -0.855405 0.431989 0.107845 -0.276957 -0.213261 -0.559514 -0.280903 0.278639 0.266261 0.0112097 -0.187611 -0.128051 -0.483927 -0.231641 0.217891 0.46154 -0.198075 -0.14569 -0.295098 -0.437823 -0.199641 -0.522665
44 2 5 0 1
5 5 5 3 3 1 0 0
2 5 1 70 1 1 1
2
0
5
1 1 1 1 1 
0.0836884 -0.097215 -0.0375153 -0.0515433 0.0267323 -0.00647771
0.0842057 0.0107785 -0.0759969 -0.0640374 0.0102858 -0.0216284
5
1
70
44 1 1 1 1 1 1 1 1 1 1 1 1 1 1 1 1 1 1 1 1 1 1 1 1 1 1 1 1 1 1 1 1 1 1 1 1 1 1 1 1 1 1 1 1 1 1 1 1 1 1 1 1 1 1 1 1 1 1 1 1 1 1 1 1 1 1 1 1 1 1 
0.00589355 -0.00684613 -0.00264192 -0.00362981 0.00188256 -0.000456177 0.00592998 0.000759049 -0.00535189 -0.00450968 0.000724353 -0.00152313 -0.00432249 -0.00134422 1.05652e-05 0.0048285 0.00265971 0.00347117 0.00191199 0.00616332 -0.00183883 -0.00346168 -0.00646166 0.00498216 0.000787644 0.00196091 -0.000149578 0.00556593 -0.00443427 0.00336379 -0.00263659 -0.00558298 0.00355991 0.00176374 -0.00217053 -0.00159978 -0.00573469 -0.00328281 0.00620152 -0.00404433 -0.000750228 -0.000116381 0.0014748 0.00196954 0.00558165 -0.00555689 -0.000244221 0.0011991 0.00495654 -0.00537448 0.000320172 -0.00392455 -0.0017939 0.000900764 -0.00598464 0.00603599 -0.00418058 0.000908034 0.00455967 -0.00157259 -0.00277043 -0.00511917 -0.000113316 -0.00625278 0.00368682 0.0047584 -0.000810306 0.00499439 -0.00556665 -0.00165104 -0.00609219 0.000725371 0.00527483 0.00242487 -0.00434735 0.00381423 0.00391023 0.00245069 -0.00202892 0.00182452 0.00411846 0.0053335 0.00494222 -0.0047177 -0.000807985 0.00599983 -0.00572396 0.00205369 -0.000134386 0.00587797 -0.00656116 0.00413743 -0.00628346 0.000367779 0.00492691 0.00444562 -0.00191607 -0.00292565 0.00239775 -0.00044047 0.00246556 0.00334782 -0.00675735 0.000698144 -0.00126957 -0.00406244 -0.00252988 -0.00440159 0.0054305 0.00248345 0.00446518 0.0025067 0.000774705 0.00236515 0.00483126
0.00700897 0.00132273 0.00614956 0.00202041 -0.00585391 0.00498527 0.0025015 0.00532578 0.00574406 -0.00417297 0.00321043 0.00314742 0.000953214 -0.00675747 -0.00149708 -0.00652951 0.00275035 -0.00519151 -0.00624461 -0.00359376 0.000581169 -0.0032648 0.000918615 0.00322183 -0.00487656 -0.00364018 0.000644758 0.0046724 0.00417677 -0.00403235 0.00246141 0.00414349 0.00433264 0.00156871 -0.000878352 0.00552098 -0.000488271 -0.0054191 0.00380451 -0.00178646 -0.00254982 -2.73144e-05 -0.00568129 0.00544565 0.000257471 -0.000136117 0.00595839 -0.00403443 0.00171462 0.00675604 -0.000585939 -0.00474646 -0.00355101 -0.00670958 0.00551762 -0.00138532 -0.00330751 -0.000879872 -0.00375517 -0.00617299 0.00213003 0.00574849 0.00501276 -0.000579582 0.00027495 -0.00290785 -0.00210085 0.00682893 -0.0012847 -0.0053386 -0.00199978 0.00320774 0.00167634 -0.000638824 0.00161114 -0.00510845 0.00626731 0.000527279 -0.00210063 0.000939681 0.000241065 0.00435569 0.00323547 0.0037323 0.00468836 0.00171084 -0.00469526 -0.0056614 -0.00621128 -0.00140818 -0.00479213 0.00296101 -0.00270194 -0.00682163 -0.00466083 0.00461526 -0.00268722 0.000280569 0.00440194 0.00307034 0.00198422 -0.0046401 -0.000764176 -0.0033817 0.00176333 -0.00619529 -0.00144789 0.000988389 0.00137424 0.00349374 -0.00511418 -0.00542695 0.000807172 0.00516354 0.00534761
-0.00154672 -0.000167868 -0.00638991 -0.00016586 0.000663102 -0.000755836 0.00208426 -0.00341815 0.00358447 0.00230489 -0.00103672 0.00115748 0.00665992 0.0062861 -0.00148284 0.002688 0.00122807 0.000919318 -0.00511843 0.00488862 -0.00435961 -0.00427146 -0.00360152 0.00367104 0.00414503 0.00693447 0.00559911 0.00576034 0.000699387 0.0037204 0.00406569 0.00619492 -0.00348973 0.00471804 -0.00101319 0.00421563 -0.00308005 -0.00597118 -0.00624477 -0.00653783 0.00337596 -0.00023924 0.0016619 0.00299363 -0.000995394 -0.00686319 -0.00136063 -0.00680958 0.00109838 0.000563202 0.00512129 0.00378103 0.00333399 -0.00552248 0.000409814 0.000436768 -0.00563027 -0.00103333 -0.00084515 0.00211137 -0.00435519 -0.00382171 0.00126404 -0.000802664 -0.00614593 -0.0067914 -0.00362929 -0.00218373 -0.00572033 -0.00283181 -0.0016793 0.00469788 0.00397121 0.00702485 0.000649255 -0.00406644 -0.00688059 0.00633088 -0.00383377 0.00126005 -0.000148168 -0.00575473 -0.00200117 -0.00385643 -0.00423496 0.0054509 0.00362259 -0.00282297 -0.00262469 -0.00426481 0.00633066 6.23741e-05 -0.00104427 0.000552446 0.00630196 -0.000147944 0.000803299 -0.00436958 0.00471058 0.00212522 -0.00015913 -0.00401097 -0.000219147 -0.00323018 -0.00402837 -0.00661215 -0.000254363 -0.00386671 0.00676099 0.00295412 0.0044356 -0.000429431 0.00424165 -0.00460782 0.00275639
-0.00703556 -0.00619918 -0.000663269 -0.00281628 -0.00178161 0.00211417 -0.00352788 0.00532301 -0.00597235 0.00406682 0.00458272 0.000921958 -0.00217213 -0.00682911 -0.00140971 0.00699535 5.40148e-05 0.00162157 -0.000266055 0.00386609 0.00463545 0.000164053 -0.00343052 -0.00627351 -0.000117209 0.00656585 0.00520434 0.00649561 0.00376525 -0.00644573 0.00220975 0.00377194 -0.00560266 -0.00549577 -0.0060866 -0.000342021 0.00366066 -0.00257222 -0.00206126 0.00473056 -0.00554765 -0.00452079 -0.00138974 -0.000677527 -0.00430765 0.0042428 -0.000724435 0.00278862 -0.00117788 0.00605176 -0.000387539 -0.00358469 -0.000826436 0.00322419 -0.00281594 0.00609861 0.00274779 -0.00465385 0.00555197 -0.000529217 -0.00405733 0.000719467 -0.00379953 -0.00261774 0.00226595 -0.00284388 0.00408249 -0.00111565 0.00162616 -0.00502102 -0.00342734 0.00312076 -0.00249956 0.00222517 -0.00459902 0.000235048 -0.000574277 0.0017188 -0.00401858 0.0052901 0.000728311 0.00263613 -0.00533684 0.00694413 -0.00118193 -0.00111053 0.00600048 -0.00547639 0.00127787 0.0045102 0.00103664 0.00426279 -0.00181259 0.00427936 -0.00539721 -0.00658889 -0.00560677 0.00572754 -0.000662285 0.00306165 -0.00633574 0.00295263 -0.000859842 -0.00179304 -0.00186445 0.00158339 0.00548426 0.00460352 -0.00374006 -0.00557658 0.00285136 0.00403051 0.00410181 0.00455677 0.00393238
-0.00412238 -0.00359601 0.00289061 -0.00255652 0.00472411 0.000358554 0.00552238 0.00194465 0.00558822 0.00275949 0.0035897 0.00604158 0.00419498 0.00227498 -0.00166296 0.00021437 0.0029815 -0.00575259 0.00639678 -0.0058538 -0.000574787 0.000937922 0.00667271 -0.00301352 0.00424012 -0.00594612 0.0068801 0.00122837 0.00519794 0.00439462 -0.0018815 -0.00596669 -0.00624365 -0.00603315 -0.00148095 0.00552272 0.00136766 -0.00300083 0.000425112 -8.63724e-05 0.00680092 -0.00302745 -0.00108705 0.00395364 0.00628979 0.00429225 -0.00287424 0.00222904 0.00558192 -0.00351972 0.00341749 -0.00203512 0.00446046 0.00304795 0.00199361 0.00165832 0.00414409 0.00183146 -0.00415556 0.00229978 -0.00081618 0.00100519 0.00337534 -1.75737e-05 0.0020143 -0.00514786 -0.00153711 -0.00366029 -0.00110643 0.00593026 0.00329559 -0.00134777 -0.00413944 -0.00483371 -0.00443639 -0.00489191 0.00650079 -0.000268376 0.00437938 0.00504046 0.00325416 0.000754622 -0.00403692 0.000672368 -0.00323968 0.00499894 -0.00471156 -0.00613785 -0.000211853 -0.00182487 0.00320418 0.00601422 0.00622258 -0.000462727 -0.00104561 0.00119462 0.00143166 0.00445954 0.00457658 -0.00671702 0.00334754 0.00082992 -0.00102254 0.00625035 0.00303846 0.00158333 -0.00568381 0.002497 -0.0057273 0.00573783 0.000495209 0.00456911 -0.0005498 0.00350054 -0.00180077
5 5 1 5 2 0 1
5
0
5
1 1 1 1 1 
-0.0879836 0.0202223 -0.0982339 0.0844186 -0.0599978 0.049143
-0.0880434 -0.0481241 -0.0373353 0.0189445 -0.0914761 -0.0542721
0.0582242 -0.0292799 0.00154398 -0.0235623 -0.0983594 0.0961364
0.0882173 0.0553752 0.0591075 0.0896019 0.0679325 0.0962159
-0.0352575 0.0322562 0.0556315 0.0392656 0.0188133 -0.0152615
5
1
5
44 1 1 1 1 1 
-0.0733196 0.016852 -0.0818616 0.0703488 -0.0499982 0.0409525 -0.0733695 -0.0401035 -0.0311127 0.0157871 -0.0762301 -0.0452267 0.0485202 -0.0243999 0.00128665 -0.0196352 -0.0819662 0.0801137 0.0735144 0.046146 0.0492563 0.0746683 0.0566104 0.0801799 -0.0293813 0.0268802 0.0463595 0.0327213 0.0156778 -0.0127179 0.0320962 0.0256915 -0.0791993 0.0335679 0.012707 -0.0458641 -0.00881294 0.0226708 -0.00263422 0.0434077 -0.0448754 0.00446905 0.0815143 -0.0796886 0.0634025 -0.000532383 -0.0159905 0.0647697 -0.00375203 -0.0258094
0.0275823 -0.0378291 -0.0344745 0.00085939 -0.0409826 0.0194776 -0.0555937 -0.0779563 -0.0311345 0.0434174 -0.0073409 -0.0823716 -0.0142245 -0.00320684 0.0345296 0.0818158 0.0342624 -0.0576166 0.0211533 -0.0517052 0.0691244 0.0596112 0.0360972 0.0673054 0.063256 0.0161664 -0.0165604 -0.0360678 -0.00239729 0.0630209 0.0214561 -0.0581483 -0.0581415 0.0703149 0.0260444 -0.0157907 0.00645919 0.053784 -0.0104137 0.0586581 0.013868 0.0655787 0.0596198 0.0829769 -0.0209615 0.0108161 0.0814594 -0.0700324 0.0365328 0.0192793
-0.0384043 0.0223239 -0.00444281 0.0810263 0.00629587 -0.0245202 0.0138593 0.0730688 0.0227453 -0.0718713 0.0527564 -0.0391319 -0.0466863 0.0779483 -0.0521503 0.0626914 -0.0211758 0.0376422 0.0331421 0.0517438 0.0129669 -0.0363232 0.0339891 -0.0107466 -0.0366797 -0.0703057 -0.0832639 -0.0385537 -0.0570048 0.0366023 0.064059 -0.0120757 -0.0244072 -0.0237172 -0.0143827 0.065222 0.035096 0.0828099 0.0549575 -0.025492 -0.0723947 0.0243806 0.0187094 -0.0357476 0.0189955 0.0498924 -0.0563895 0.0811531 0.00420128 0.0600859
0.0495635 -0.0661651 -0.0595706 0.000219316 0.00642158 -0.012917 0.013247 0.00649105 0.0318627 0.0395755 -0.04024 0.0125883 -0.0558335 0.0186861 0.0722045 0.0131171 0.00057475 0.0239672 0.0125937 -0.0278011 0.0818085 0.0235324 0.0799128 0.0171845 0.0711181 0.015575 -0.0162564 -0.0686048 0.0133947 0.0712782 0.0748144 -0.0203751 -0.0782202 -0.0680895 0.0631776 0.0115347 0.0023268 -0.00690879 -0.0653076 -0.0491439 -0.0506666 -0.0222143 0.0467778 -0.0231668 0.0798051 0.035649 0.0732837 -0.00295345 -0.0237172 0.00254407
0.0525788 -0.0252421 -0.0572569 0.0491583 0.0752758 -0.0694722 -0.0186 -0.024314 -0.0547436 0.0781281 -0.0363691 -0.0632625 -0.0255804 -0.031256 -0.0480187 -0.0457361 0.063612 0.0376414 0.0306884 0.0816377 0.0718309 0.0633552 -0.0239099 0.0352753 -0.0431449 -0.0274381 -0.012409 -0.0531946 0.0529418 0.0472071 0.0326828 0.0221872 -0.0613683 0.0587593 -0.0119878 -0.0694259 0.0726204 0.0527455 -0.0104065 -0.0654565 0.0475402 0.0365578 -0.0453857 -0.0613735 -0.0780316 -0.0100711 -0.0237763 0.0689138 -0.0557631 -0.0764212
5 5 1 5 2 0 1
5
0
5
1 1 1 1 1 
-0.0600275 0.0370319 -0.0593258 0.0199599 -0.0474743 -0.0957098
0.0392305 0.0920905 0.000726654 0.00138314 0.00572321 -0.0876733
0.077205 -0.0406886 -0.0980159 0.0835919 -0.0359056 -0.0582136
-0.0515529 -0.0784169 -0.0571659 0.0273756 -0.0742864 0.0198318
-0.0828678 -0.0655317 -0.088903 0.0980945 -0.00193561 0.0188963
5
1
5
44 1 1 1 1 1 
-0.050023 0.0308599 -0.0494381 0.0166332 -0.0395619 -0.0797582 0.0326921 0.0767421 0.000605545 0.00115262 0.00476934 -0.0730611 0.0643375 -0.0339071 -0.0816799 0.0696599 -0.0299213 -0.0485113 -0.0429607 -0.0653474 -0.0476382 0.022813 -0.0619053 0.0165265 -0.0690565 -0.0546097 -0.0740858 0.0817454 -0.00161301 0.0157469 0.0106464 0.0316974 -0.0367265 0.0445416 -0.0350027 0.00704493 0.0481168 0.0810227 0.000453666 -0.034611 -0.00115801 -0.0781103 -0.0243388 -0.0201538 -0.0286841 -0.0226853 -0.0338272 0.0247279 0.0121367 0.00654537
0.0427138 0.0478318 -0.053975 0.0641418 -0.018975 -0.0396982 -0.0738013 -0.0097275 -0.0412861 0.00791903 -0.0773139 0.0526937 -0.0437169 -0.0307071 0.013902 0.00461369 0.0596712 -0.0213145 0.00230305 -0.0232085 0.0274078 -0.0821883 -0.0179855 -0.0802643 -0.0190088 0.0366637 -0.0196162 0.0304973 -0.0219417 0.0758538 -0.0462907 -0.0625613 0.0403523 -0.0169323 -0.0817528 -0.061956 0.0267029 -0.0722208 0.0116498 0.0687501 0.0190316 0.0176692 0.0381104 0.058648 0.0702954 -0.031321 -0.0200717 0.0466333 0.0306978 0.0655647
-0.0599086 -0.0252277 0.0667097 0.00543929 -0.0221587 -0.0356324 -0.0412303 0.0415584 0.0781983 0.0201613 0.0340789 -0.0514257 0.0409333 -0.00890212 0.0149753 0.0425138 0.0124752 -0.0416552 0.0536263 -0.0592083 -0.0562385 -0.0106755 0.0417942 0.0652053 -0.0353608 0.0287563 -0.0494491 0.0279008 -0.00794374 0.0645821 0.0101322 0.015481 -0.043979 -0.00649142 -0.062413 0.0171957 0.0412095 -0.02031 -0.0245792 0.0360744 0.0831846 -0.0738336 0.067982 0.0407846 0.000597579 -0.000375992 -3.50012e-05 -0.0702606 0.0413022 -0.029742
-0.0461356 0.068397 0.0429158 0.078992 0.0502689 -0.0757783 0.024415 -0.0825134 0.0354558 -0.0668621 0.065402 -0.0377454 0.0319523 -0.0619104 0.0390966 0.0528726 0.0386187 -0.00302726 -0.0507707 -0.0692939 -0.0502861 -0.0509195 -0.0597942 -0.0656374 0.0731984 0.0241367 0.0173199 -0.0101699 0.0372095 -0.0247113 0.0434214 0.0744073 -0.0396476 0.00300389 0.0700659 -0.072712 0.0105589 0.0111476 -0.0718921 -0.0373186 0.0276188 0.0768432 0.00826933 -0.0237623 -0.0684005 -0.0359674 -0.054223 0.0535515 0.0443386 -0.0216604
0.067591 0.0773858 0.0107535 -0.0755365 -0.0715849 0.00061854 0.0319336 0.0290683 0.073782 -0.0141902 -0.0789763 0.03387 -0.0231163 -0.0352905 -0.0464594 -0.0363837 -0.0246692 0.0474328 0.0580972 -0.0132279 -0.0732192 0.0023827 -0.019718 0.0183835 0.0619538 -0.00478516 0.0657494 -0.0756026 -0.034567 0.0267547 -0.0139296 -0.0503093 0.0208071 0.0801572 -0.0425125 0.0325555 -0.00255764 0.0727545 -0.0217095 -0.012109 -0.0247691 -0.0173525 -0.0615723 0.035448 0.0306903 -0.0246985 0.0823976 -0.0773122 -0.060599 0.0571615
