# Supplementary material for: Prediction of polyproline II secondary structure propensity in proteins
Source: R Soc Open Sci. 2020 Jan 15;7(1):191239. doi: 10.1098/rsos.191239 (PMC7029904; doi:10.1098/rsos.191239)
Supplement: Supplementary Code [file rsos191239supp2.zip › models/PPIIH_None_aln=True_oneHot=True_iupred=True_espritz=True_paleale=False_charge=True_removeNegativeOnlyChains_strictPPIIDefinition/fold3/NN_log.txt]

epsilon 0.005
NU 45
NF 10
NB 10
NHY 10
NHF 10
NHB 10
context 0
Moore 1
CoF 3
CoB 3
Cseg 10
Cwin 7
Classes 2
Thresholds 0.8 
Step 1
shortcut 0
seed 949
shuffle 1
batch_blocks 1920
readModel 0
readEpoch 0
nEpochs 2000
adaptive 1000
reload 0
belief 0
threshold 0
cycles 1
Creating model
Generating random parameters
Reading train dataset
6563 sequences, 45 attributes, 2 classes
Reading test dataset
1638 sequences, 45 attributes, 2 classes
Actual lrate= 6.25791e-06
Start learning
.................................
Epoch 1 Error= 190944 0 (534.692,126.005) 
.................................
Epoch 2 Error= 167769 0 (1259.74,307.193) 
.................................
Epoch 3 Error= 162333 0 (2514.12,661.352) 
.................................
Epoch 4 Error= 159866 0 (4131.58,1177.25) 
.................................
Epoch 5 Error= 158796 0 (5620.47,1732.69) 
.................................
Epoch 6 Error= 158183 0 (7357.62,2427.34) 
.................................
Epoch 7 Error= 157833 0 (9388.56,3221.15) 
.................................
Epoch 8 Error= 157581 0 (12906.7,4396.69) 
.................................
Epoch 9 Error= 157293 0 (20526.3,6268.39) 
.................................
Epoch 10 Error= 156435 0 (44736,10089.3) 
 counting_train_errors.................................

train1_NErrors= 36405/1.53326e+06 2.37435
Class01= 0/1.49686e+06	0
Class11= 36405/36405	100

 counting_test_errors.........

test1_NErrors= 9285/389736 2.38238
Class01= 0/380451	0
Class11= 9285/9285	100

.................................
Epoch 11 Error= 150889 0 (170941,17773.1) 
.................................
Epoch 12 Error= 140476 0 (507572,24042.1) 
.................................
Epoch 13 Error= 138726 0 (575306,23609.1) 
.................................
Epoch 14 Error= 138070 0 (564795,22787.6) 
.................................
Epoch 15 Error= 137494 0 (543799,22164.8) 
.................................
Epoch 16 Error= 137043 0 (534227,22096.2) 
.................................
Epoch 17 Error= 136623 0 (515797,22250.4) 
.................................
Epoch 18 Error= 136253 0 (489307,22724.9) 
.................................
Epoch 19 Error= 135863 0 (475000,23569.4) 
.................................
Epoch 20 Error= 135566 0 (464076,24738.2) 
 counting_train_errors.................................

train1_NErrors= 36213/1.53326e+06 2.36183
Class01= 338/1.49686e+06	0.0225807
Class11= 35875/36405	98.5442

 counting_test_errors.........

test1_NErrors= 9192/389736 2.35852
Class01= 69/380451	0.0181364
Class11= 9123/9285	98.2553

.................................
Epoch 21 Error= 135155 0 (458107,25999.9) 
.................................
Epoch 22 Error= 134929 0 (464380,27762.1) 
.................................
Epoch 23 Error= 134711 0 (459233,29712.2) 
.................................
Epoch 24 Error= 134472 0 (475270,32124.1) 
.................................
Epoch 25 Error= 134292 0 (485214,35162.8) 
.................................
Epoch 26 Error= 134127 0 (499024,38867.3) 
.................................
Epoch 27 Error= 133942 0 (507331,43701.8) 
.................................
Epoch 28 Error= 133797 0 (519825,49597) 
.................................
Epoch 29 Error= 133617 0 (524529,55797.1) 
.................................
Epoch 30 Error= 133441 0 (528004,62704.7) 
 counting_train_errors.................................

train1_NErrors= 36187/1.53326e+06 2.36013
Class01= 300/1.49686e+06	0.020042
Class11= 35887/36405	98.5771

 counting_test_errors.........

test1_NErrors= 9200/389736 2.36057
Class01= 58/380451	0.0152451
Class11= 9142/9285	98.4599

.................................
Epoch 31 Error= 133306 0 (531526,69438.3) 
.................................
Epoch 32 Error= 133135 0 (541168,75519.7) 
.................................
Epoch 33 Error= 133012 0 (537206,80383.4) 
.................................
Epoch 34 Error= 132865 0 (542450,85517.2) 
.................................
Epoch 35 Error= 132792 0 (547690,91129.2) 
.................................
Epoch 36 Error= 132601 0 (555332,96475.7) 
.................................
Epoch 37 Error= 132449 0 (555712,103875) 
.................................
Epoch 38 Error= 132215 0 (571325,110696) 
.................................
Epoch 39 Error= 131993 0 (585489,121238) 
.................................
Epoch 40 Error= 131753 0 (603874,133690) 
 counting_train_errors.................................

train1_NErrors= 36098/1.53326e+06 2.35433
Class01= 645/1.49686e+06	0.0430903
Class11= 35453/36405	97.385

 counting_test_errors.........

test1_NErrors= 9161/389736 2.35057
Class01= 137/380451	0.0360099
Class11= 9024/9285	97.189

.................................
Epoch 41 Error= 131500 0 (621561,148380) 
.................................
Epoch 42 Error= 131239 0 (643751,167957) 
.................................
Epoch 43 Error= 130998 0 (660079,186660) 
.................................
Epoch 44 Error= 130879 0 (673788,211608) 
.................................
Epoch 45 Error= 130594 0 (691959,241698) 
.................................
Epoch 46 Error= 130351 0 (709694,270981) 
.................................
Epoch 47 Error= 130181 0 (730363,299980) 
.................................
Epoch 48 Error= 130026 0 (742358,318848) 
.................................
Epoch 49 Error= 129802 0 (761307,343492) 
.................................
Epoch 50 Error= 129703 0 (796738,346615) 
 counting_train_errors.................................

train1_NErrors= 36061/1.53326e+06 2.35192
Class01= 592/1.49686e+06	0.0395496
Class11= 35469/36405	97.4289

 counting_test_errors.........

test1_NErrors= 9180/389736 2.35544
Class01= 133/380451	0.0349585
Class11= 9047/9285	97.4367

.................................
Epoch 51 Error= 129568 0 (824211,362385) 
.................................
Epoch 52 Error= 129493 0 (852460,365099) 
.................................
Epoch 53 Error= 129343 0 (889767,366786) 
.................................
Epoch 54 Error= 129123 0 (924344,373063) 
.................................
Epoch 55 Error= 129130 0 (960779,384024) 
.................................
Epoch 56 Error= 128920 0 (999582,386112) 
.................................
Epoch 57 Error= 128784 0 (1.03555e+06,399469) 
.................................
Epoch 58 Error= 128668 0 (1.07265e+06,411368) 
.................................
Epoch 59 Error= 128518 0 (1.10997e+06,415271) 
.................................
Epoch 60 Error= 128510 0 (1.14228e+06,423343) 
 counting_train_errors.................................

train1_NErrors= 36000/1.53326e+06 2.34794
Class01= 667/1.49686e+06	0.0445601
Class11= 35333/36405	97.0553

 counting_test_errors.........

test1_NErrors= 9148/389736 2.34723
Class01= 150/380451	0.0394269
Class11= 8998/9285	96.909

.................................
Epoch 61 Error= 128391 0 (1.17195e+06,429069) 
.................................
Epoch 62 Error= 128186 0 (1.18618e+06,437544) 
.................................
Epoch 63 Error= 128088 0 (1.20709e+06,452474) 
.................................
Epoch 64 Error= 128080 0 (1.21927e+06,449850) 
.................................
Epoch 65 Error= 127934 0 (1.24308e+06,456711) 
.................................
Epoch 66 Error= 127899 0 (1.23774e+06,451352) 
.................................
Epoch 67 Error= 127754 0 (1.24629e+06,468452) 
.................................
Epoch 68 Error= 127763 0 (1.2762e+06,465375) 
.................................
Epoch 69 Error= 127548 0 (1.28063e+06,464028) 
.................................
Epoch 70 Error= 127572 0 (1.31343e+06,475437) 
 counting_train_errors.................................

train1_NErrors= 36020/1.53326e+06 2.34924
Class01= 520/1.49686e+06	0.0347395
Class11= 35500/36405	97.5141

 counting_test_errors.........

test1_NErrors= 9179/389736 2.35518
Class01= 135/380451	0.0354842
Class11= 9044/9285	97.4044

.................................
Epoch 71 Error= 127460 0 (1.32549e+06,482948) 
.................................
Epoch 72 Error= 127443 0 (1.33165e+06,475999) 
.................................
Epoch 73 Error= 127453 0 (1.3545e+06,481004) 
.................................
Epoch 74 Error= 127331 0 (1.38847e+06,493663) 
.................................
Epoch 75 Error= 127329 0 (1.40894e+06,474414) 
.................................
Epoch 76 Error= 127227 0 (1.43715e+06,497638) 
.................................
Epoch 77 Error= 127216 0 (1.46565e+06,486247) 
.................................
Epoch 78 Error= 127124 0 (1.50589e+06,500045) 
.................................
Epoch 79 Error= 127052 0 (1.53055e+06,498053) 
.................................
Epoch 80 Error= 127033 0 (1.56715e+06,497652) 
 counting_train_errors.................................

train1_NErrors= 35909/1.53326e+06 2.342
Class01= 952/1.49686e+06	0.0636
Class11= 34957/36405	96.0225

 counting_test_errors.........

test1_NErrors= 9176/389736 2.35441
Class01= 250/380451	0.0657115
Class11= 8926/9285	96.1335

.................................
Epoch 81 Error= 126941 0 (1.60429e+06,507855) 
.................................
Epoch 82 Error= 126960 0 (1.64742e+06,512309) 
.................................
Epoch 83 Error= 126821 0 (1.67799e+06,507724) 
.................................
Epoch 84 Error= 126842 0 (1.73329e+06,512376) 
.................................
Epoch 85 Error= 126770 0 (1.76276e+06,510294) 
.................................
Epoch 86 Error= 126677 0 (1.81253e+06,503743) 
.................................
Epoch 87 Error= 126552 0 (1.8669e+06,513577) 
.................................
Epoch 88 Error= 126595 0 (1.88658e+06,511739) 
.................................
Epoch 89 Error= 126563 0 (1.91177e+06,502948) 
.................................
Epoch 90 Error= 126519 0 (1.95358e+06,493694) 
 counting_train_errors.................................

train1_NErrors= 35887/1.53326e+06 2.34057
Class01= 1350/1.49686e+06	0.0901891
Class11= 34537/36405	94.8688

 counting_test_errors.........

test1_NErrors= 9185/389736 2.35672
Class01= 358/380451	0.0940988
Class11= 8827/9285	95.0673

.................................
Epoch 91 Error= 126490 0 (1.99097e+06,501460) 
.................................
Epoch 92 Error= 126448 0 (2.016e+06,496277) 
.................................
Epoch 93 Error= 126355 0 (2.02806e+06,488051) 
.................................
Epoch 94 Error= 126321 0 (2.04042e+06,483823) 
.................................
Epoch 95 Error= 126242 0 (2.11548e+06,484270) 
.................................
Epoch 96 Error= 126358 0 (2.09584e+06,473249) 
.................................
Epoch 97 Error= 126260 0 (2.09954e+06,459198) 
.................................
Epoch 98 Error= 126262 0 (2.10005e+06,469219) 
.................................
Epoch 99 Error= 126129 0 (2.12097e+06,482764) 
.................................
Epoch 100 Error= 126141 0 (2.14574e+06,454986) 
 counting_train_errors.................................

train1_NErrors= 35901/1.53326e+06 2.34148
Class01= 693/1.49686e+06	0.0462971
Class11= 35208/36405	96.712

 counting_test_errors.........

test1_NErrors= 9177/389736 2.35467
Class01= 186/380451	0.0488893
Class11= 8991/9285	96.8336

.................................
Epoch 101 Error= 126188 0 (2.1384e+06,452528) 
.................................
Epoch 102 Error= 126121 0 (2.18352e+06,450944) 
.................................
Epoch 103 Error= 126122 0 (2.18206e+06,437195) 
.................................
Epoch 104 Error= 126052 0 (2.18374e+06,448905) 
.................................
Epoch 105 Error= 125901 0 (2.20902e+06,442002) 
.................................
Epoch 106 Error= 125960 0 (2.21879e+06,443810) 
.................................
Epoch 107 Error= 125973 0 (2.20045e+06,442791) 
.................................
Epoch 108 Error= 125931 0 (2.23169e+06,427991) 
.................................
Epoch 109 Error= 125855 0 (2.24713e+06,430945) 
.................................
Epoch 110 Error= 125846 0 (2.25538e+06,426840) 
 counting_train_errors.................................

train1_NErrors= 35913/1.53326e+06 2.34226
Class01= 1542/1.49686e+06	0.103016
Class11= 34371/36405	94.4129

 counting_test_errors.........

test1_NErrors= 9181/389736 2.3557
Class01= 403/380451	0.105927
Class11= 8778/9285	94.5396

.................................
Epoch 111 Error= 125893 0 (2.25658e+06,415274) 
.................................
Epoch 112 Error= 125850 0 (2.28218e+06,419051) 
.................................
Epoch 113 Error= 125793 0 (2.28191e+06,420385) 
.................................
Epoch 114 Error= 125735 0 (2.27075e+06,420028) 
.................................
Epoch 115 Error= 125820 0 (2.31386e+06,411720) 
.................................
Epoch 116 Error= 125646 0 (2.33272e+06,409772) 
.................................
Epoch 117 Error= 125686 0 (2.35325e+06,414171) 
.................................
Epoch 118 Error= 125640 0 (2.35122e+06,412179) 
.................................
Epoch 119 Error= 125694 0 (2.37026e+06,406693) 
.................................
Epoch 120 Error= 125657 0 (2.38472e+06,397219) 
 counting_train_errors.................................

train1_NErrors= 35935/1.53326e+06 2.3437
Class01= 2329/1.49686e+06	0.155593
Class11= 33606/36405	92.3115

 counting_test_errors.........

test1_NErrors= 9191/389736 2.35826
Class01= 621/380451	0.163227
Class11= 8570/9285	92.2994

.................................
Epoch 121 Error= 125603 0 (2.4052e+06,400733) 
.................................
Epoch 122 Error= 125552 0 (2.43157e+06,398020) 
.................................
Epoch 123 Error= 125504 0 (2.44653e+06,402315) 
.................................
Epoch 124 Error= 125426 0 (2.47926e+06,387304) 
.................................
Epoch 125 Error= 125427 0 (2.47043e+06,391873) 
.................................
Epoch 126 Error= 125339 0 (2.47872e+06,392902) 
.................................
Epoch 127 Error= 125329 0 (2.54752e+06,393300) 
.................................
Epoch 128 Error= 125429 0 (2.52469e+06,391080) 
.................................
Epoch 129 Error= 125309 0 (2.54999e+06,387356) 
.................................
Epoch 130 Error= 125283 0 (2.60295e+06,387990) 
 counting_train_errors.................................

train1_NErrors= 35840/1.53326e+06 2.3375
Class01= 1625/1.49686e+06	0.108561
Class11= 34215/36405	93.9843

 counting_test_errors.........

test1_NErrors= 9169/389736 2.35262
Class01= 431/380451	0.113287
Class11= 8738/9285	94.1088

.................................
Epoch 131 Error= 125232 0 (2.61344e+06,391343) 
.................................
Epoch 132 Error= 125172 0 (2.65638e+06,388874) 
.................................
Epoch 133 Error= 125140 0 (2.69329e+06,383896) 
.................................
Epoch 134 Error= 125182 0 (2.6818e+06,389753) 
.................................
Epoch 135 Error= 125108 0 (2.70202e+06,383475) 
.................................
Epoch 136 Error= 125061 0 (2.68949e+06,380665) 
.................................
Epoch 137 Error= 125063 0 (2.68053e+06,382788) 
.................................
Epoch 138 Error= 124958 0 (2.72831e+06,386423) 
.................................
Epoch 139 Error= 124954 0 (2.79383e+06,380979) 
.................................
Epoch 140 Error= 125059 0 (2.77558e+06,378448) 
 counting_train_errors.................................

train1_NErrors= 35799/1.53326e+06 2.33483
Class01= 1665/1.49686e+06	0.111233
Class11= 34134/36405	93.7618

 counting_test_errors.........

test1_NErrors= 9165/389736 2.35159
Class01= 441/380451	0.115915
Class11= 8724/9285	93.958

.................................
Epoch 141 Error= 124954 0 (2.77461e+06,379101) 
.................................
Epoch 142 Error= 124816 0 (2.75838e+06,396484) 
.................................
Epoch 143 Error= 124852 0 (2.80282e+06,387138) 
.................................
Epoch 144 Error= 124881 0 (2.80565e+06,372831) 
.................................
Epoch 145 Error= 124821 0 (2.79737e+06,371231) 
.................................
Epoch 146 Error= 124745 0 (2.79234e+06,378235) 
.................................
Epoch 147 Error= 124722 0 (2.79303e+06,380422) 
.................................
Epoch 148 Error= 124683 0 (2.81678e+06,378231) 
.................................
Epoch 149 Error= 124647 0 (2.82389e+06,376364) 
.................................
Epoch 150 Error= 124637 0 (2.81815e+06,384540) 
 counting_train_errors.................................

train1_NErrors= 35754/1.53326e+06 2.33189
Class01= 906/1.49686e+06	0.0605269
Class11= 34848/36405	95.7231

 counting_test_errors.........

test1_NErrors= 9151/389736 2.348
Class01= 233/380451	0.0612431
Class11= 8918/9285	96.0474

.................................
Epoch 151 Error= 124594 0 (2.83575e+06,374770) 
.................................
Epoch 152 Error= 124488 0 (2.80159e+06,373907) 
.................................
Epoch 153 Error= 124533 0 (2.78514e+06,377649) 
.................................
Epoch 154 Error= 124562 0 (2.76556e+06,380323) 
.................................
Epoch 155 Error= 124428 0 (2.78602e+06,370400) 
.................................
Epoch 156 Error= 124458 0 (2.79591e+06,374526) 
.................................
Epoch 157 Error= 124486 0 (2.72474e+06,382308) 
.................................
Epoch 158 Error= 124334 0 (2.77428e+06,367675) 
.................................
Epoch 159 Error= 124254 0 (2.76642e+06,370777) 
.................................
Epoch 160 Error= 124297 0 (2.72256e+06,371437) 
 counting_train_errors.................................

train1_NErrors= 35756/1.53326e+06 2.33202
Class01= 1297/1.49686e+06	0.0866483
Class11= 34459/36405	94.6546

 counting_test_errors.........

test1_NErrors= 9158/389736 2.3498
Class01= 351/380451	0.0922589
Class11= 8807/9285	94.8519

.................................
Epoch 161 Error= 124286 0 (2.79016e+06,368645) 
.................................
Epoch 162 Error= 124246 0 (2.70568e+06,366223) 
.................................
Epoch 163 Error= 124165 0 (2.74109e+06,374266) 
.................................
Epoch 164 Error= 124047 0 (2.7166e+06,358732) 
.................................
Epoch 165 Error= 124021 0 (2.61814e+06,370483) 
.................................
Epoch 166 Error= 123918 0 (2.70259e+06,370451) 
.................................
Epoch 167 Error= 123944 0 (2.61411e+06,366466) 
.................................
Epoch 168 Error= 123842 0 (2.59855e+06,363179) 
.................................
Epoch 169 Error= 123807 0 (2.59119e+06,358707) 
.................................
Epoch 170 Error= 123679 0 (2.59571e+06,360855) 
 counting_train_errors.................................

train1_NErrors= 35783/1.53326e+06 2.33379
Class01= 2022/1.49686e+06	0.135083
Class11= 33761/36405	92.7373

 counting_test_errors.........

test1_NErrors= 9185/389736 2.35672
Class01= 536/380451	0.140885
Class11= 8649/9285	93.1502

.................................
Epoch 171 Error= 123658 0 (2.5906e+06,359793) 
.................................
Epoch 172 Error= 123595 0 (2.59768e+06,360897) 
.................................
Epoch 173 Error= 123599 0 (2.53488e+06,359946) 
.................................
Epoch 174 Error= 123561 0 (2.50648e+06,360356) 
.................................
Epoch 175 Error= 123387 0 (2.55402e+06,362244) 
.................................
Epoch 176 Error= 123359 0 (2.47508e+06,359591) 
.................................
Epoch 177 Error= 123334 0 (2.47427e+06,354740) 
.................................
Epoch 178 Error= 123228 0 (2.49403e+06,367998) 
.................................
Epoch 179 Error= 123188 0 (2.44594e+06,369640) 
.................................
Epoch 180 Error= 123234 0 (2.46709e+06,357385) 
 counting_train_errors.................................

train1_NErrors= 35682/1.53326e+06 2.3272
Class01= 1057/1.49686e+06	0.0706147
Class11= 34625/36405	95.1106

 counting_test_errors.........

test1_NErrors= 9160/389736 2.35031
Class01= 308/380451	0.0809565
Class11= 8852/9285	95.3366

.................................
Epoch 181 Error= 123146 0 (2.48754e+06,358676) 
.................................
Epoch 182 Error= 123151 0 (2.47792e+06,368319) 
.................................
Epoch 183 Error= 122976 0 (2.46395e+06,364722) 
.................................
Epoch 184 Error= 123031 0 (2.50672e+06,366181) 
.................................
Epoch 185 Error= 122885 0 (2.50116e+06,359283) 
.................................
Epoch 186 Error= 122847 0 (2.48848e+06,374665) 
.................................
Epoch 187 Error= 122951 0 (2.4895e+06,360283) 
.................................
Epoch 188 Error= 122882 0 (2.4771e+06,370764) 
.................................
Epoch 189 Error= 122805 0 (2.45273e+06,363024) 
.................................
Epoch 190 Error= 122679 0 (2.49165e+06,369347) 
 counting_train_errors.................................

train1_NErrors= 35688/1.53326e+06 2.32759
Class01= 1556/1.49686e+06	0.103951
Class11= 34132/36405	93.7564

 counting_test_errors.........

test1_NErrors= 9150/389736 2.34774
Class01= 426/380451	0.111972
Class11= 8724/9285	93.958

.................................
Epoch 191 Error= 122708 0 (2.43145e+06,379432) 
.................................
Epoch 192 Error= 122748 0 (2.48729e+06,372466) 
.................................
Epoch 193 Error= 122660 0 (2.51462e+06,371934) 
.................................
Epoch 194 Error= 122571 0 (2.45701e+06,368038) 
.................................
Epoch 195 Error= 122556 0 (2.43309e+06,384985) 
.................................
Epoch 196 Error= 122657 0 (2.49695e+06,379314) 
.................................
Epoch 197 Error= 122483 0 (2.4007e+06,379855) 
.................................
Epoch 198 Error= 122450 0 (2.49091e+06,384548) 
.................................
Epoch 199 Error= 122481 0 (2.42041e+06,386404) 
.................................
Epoch 200 Error= 122353 0 (2.44579e+06,387406) 
 counting_train_errors.................................

train1_NErrors= 35713/1.53326e+06 2.32922
Class01= 950/1.49686e+06	0.0634664
Class11= 34763/36405	95.4896

 counting_test_errors.........

test1_NErrors= 9138/389736 2.34466
Class01= 251/380451	0.0659743
Class11= 8887/9285	95.7135

.................................
Epoch 201 Error= 122340 0 (2.4296e+06,387824) 
.................................
Epoch 202 Error= 122326 0 (2.46513e+06,389302) 
.................................
Epoch 203 Error= 122278 0 (2.43969e+06,398235) 
.................................
Epoch 204 Error= 122268 0 (2.43487e+06,391968) 
.................................
Epoch 205 Error= 122206 0 (2.46771e+06,401891) 
.................................
Epoch 206 Error= 122239 0 (2.42497e+06,401142) 
.................................
Epoch 207 Error= 122150 0 (2.48051e+06,401160) 
.................................
Epoch 208 Error= 122038 0 (2.46418e+06,405144) 
.................................
Epoch 209 Error= 122135 0 (2.46843e+06,404212) 
.................................
Epoch 210 Error= 122028 0 (2.47547e+06,411448) 
 counting_train_errors.................................

train1_NErrors= 35665/1.53326e+06 2.32609
Class01= 2066/1.49686e+06	0.138023
Class11= 33599/36405	92.2923

 counting_test_errors.........

test1_NErrors= 9159/389736 2.35005
Class01= 540/380451	0.141937
Class11= 8619/9285	92.8271

.................................
Epoch 211 Error= 122070 0 (2.46756e+06,410927) 
.................................
Epoch 212 Error= 122098 0 (2.44636e+06,406330) 
.................................
Epoch 213 Error= 121902 0 (2.41197e+06,405312) 
.................................
Epoch 214 Error= 121925 0 (2.44563e+06,416050) 
.................................
Epoch 215 Error= 121873 0 (2.42646e+06,421585) 
.................................
Epoch 216 Error= 121880 0 (2.44342e+06,422208) 
.................................
Epoch 217 Error= 121844 0 (2.44041e+06,425661) 
.................................
Epoch 218 Error= 121665 0 (2.3786e+06,429916) 
.................................
Epoch 219 Error= 121754 0 (2.5037e+06,428319) 
.................................
Epoch 220 Error= 121794 0 (2.47221e+06,422157) 
 counting_train_errors.................................

train1_NErrors= 35601/1.53326e+06 2.32192
Class01= 1937/1.49686e+06	0.129405
Class11= 33664/36405	92.4708

 counting_test_errors.........

test1_NErrors= 9134/389736 2.34364
Class01= 509/380451	0.133789
Class11= 8625/9285	92.8918

.................................
Epoch 221 Error= 121694 0 (2.41076e+06,431155) 
.................................
Epoch 222 Error= 121777 0 (2.43088e+06,429393) 
.................................
Epoch 223 Error= 121631 0 (2.47113e+06,438485) 
.................................
Epoch 224 Error= 121636 0 (2.45375e+06,441342) 
.................................
Epoch 225 Error= 121584 0 (2.44787e+06,433213) 
.................................
Epoch 226 Error= 121589 0 (2.44803e+06,449555) 
.................................
Epoch 227 Error= 121487 0 (2.42011e+06,438273) 
.................................
Epoch 228 Error= 121467 0 (2.47165e+06,445749) 
.................................
Epoch 229 Error= 121467 0 (2.43187e+06,445857) 
.................................
Epoch 230 Error= 121422 0 (2.42786e+06,443878) 
 counting_train_errors.................................

train1_NErrors= 35570/1.53326e+06 2.31989
Class01= 1698/1.49686e+06	0.113438
Class11= 33872/36405	93.0422

 counting_test_errors.........

test1_NErrors= 9118/389736 2.33953
Class01= 449/380451	0.118018
Class11= 8669/9285	93.3656

.................................
Epoch 231 Error= 121486 0 (2.47741e+06,455095) 
.................................
Epoch 232 Error= 121368 0 (2.45038e+06,454733) 
.................................
Epoch 233 Error= 121403 0 (2.44151e+06,454317) 
.................................
Epoch 234 Error= 121332 0 (2.44313e+06,462703) 
.................................
Epoch 235 Error= 121307 0 (2.44191e+06,449528) 
.................................
Epoch 236 Error= 121308 0 (2.42409e+06,461171) 
.................................
Epoch 237 Error= 121252 0 (2.42911e+06,463185) 
.................................
Epoch 238 Error= 121234 0 (2.44461e+06,466489) 
.................................
Epoch 239 Error= 121250 0 (2.4588e+06,463518) 
.................................
Epoch 240 Error= 121129 0 (2.48404e+06,468074) 
 counting_train_errors.................................

train1_NErrors= 35583/1.53326e+06 2.32074
Class01= 1513/1.49686e+06	0.101079
Class11= 34070/36405	93.586

 counting_test_errors.........

test1_NErrors= 9123/389736 2.34082
Class01= 399/380451	0.104876
Class11= 8724/9285	93.958

.................................
Epoch 241 Error= 121102 0 (2.46568e+06,481643) 
.................................
Epoch 242 Error= 121151 0 (2.45378e+06,463609) 
.................................
Epoch 243 Error= 121126 0 (2.50111e+06,479564) 
.................................
Epoch 244 Error= 121125 0 (2.47796e+06,476128) 
.................................
Epoch 245 Error= 121093 0 (2.44627e+06,467799) 
.................................
Epoch 246 Error= 120977 0 (2.49512e+06,491483) 
.................................
Epoch 247 Error= 121056 0 (2.45554e+06,482688) 
.................................
Epoch 248 Error= 121057 0 (2.4905e+06,488825) 
.................................
Epoch 249 Error= 120961 0 (2.45834e+06,490729) 
.................................
Epoch 250 Error= 120887 0 (2.45799e+06,489620) 
 counting_train_errors.................................

train1_NErrors= 35579/1.53326e+06 2.32048
Class01= 1066/1.49686e+06	0.071216
Class11= 34513/36405	94.8029

 counting_test_errors.........

test1_NErrors= 9112/389736 2.33799
Class01= 284/380451	0.0746482
Class11= 8828/9285	95.0781

.................................
Epoch 251 Error= 120933 0 (2.46062e+06,498973) 
.................................
Epoch 252 Error= 120938 0 (2.46504e+06,486391) 
.................................
Epoch 253 Error= 120888 0 (2.42905e+06,498352) 
.................................
Epoch 254 Error= 120902 0 (2.4944e+06,495823) 
.................................
Epoch 255 Error= 120758 0 (2.43983e+06,494888) 
.................................
Epoch 256 Error= 120817 0 (2.43858e+06,506964) 
.................................
Epoch 257 Error= 120746 0 (2.5045e+06,503160) 
.................................
Epoch 258 Error= 120789 0 (2.44298e+06,511936) 
.................................
Epoch 259 Error= 120726 0 (2.46089e+06,509402) 
.................................
Epoch 260 Error= 120682 0 (2.46595e+06,512865) 
 counting_train_errors.................................

train1_NErrors= 35445/1.53326e+06 2.31174
Class01= 1759/1.49686e+06	0.117513
Class11= 33686/36405	92.5312

 counting_test_errors.........

test1_NErrors= 9073/389736 2.32799
Class01= 449/380451	0.118018
Class11= 8624/9285	92.881

.................................
Epoch 261 Error= 120801 0 (2.45845e+06,512475) 
.................................
Epoch 262 Error= 120560 0 (2.43284e+06,517613) 
.................................
Epoch 263 Error= 120674 0 (2.48486e+06,524240) 
.................................
Epoch 264 Error= 120604 0 (2.46848e+06,507858) 
.................................
Epoch 265 Error= 120588 0 (2.49069e+06,531209) 
.................................
Epoch 266 Error= 120575 0 (2.42046e+06,523274) 
.................................
Epoch 267 Error= 120475 0 (2.45017e+06,536373) 
.................................
Epoch 268 Error= 120511 0 (2.48765e+06,533751) 
.................................
Epoch 269 Error= 120552 0 (2.41992e+06,539015) 
.................................
Epoch 270 Error= 120450 0 (2.47542e+06,534757) 
 counting_train_errors.................................

train1_NErrors= 35496/1.53326e+06 2.31507
Class01= 1276/1.49686e+06	0.0852454
Class11= 34220/36405	93.9981

 counting_test_errors.........

test1_NErrors= 9109/389736 2.33722
Class01= 338/380451	0.0888419
Class11= 8771/9285	94.4642

.................................
Epoch 271 Error= 120532 0 (2.44594e+06,540349) 
.................................
Epoch 272 Error= 120439 0 (2.46349e+06,540658) 
.................................
Epoch 273 Error= 120405 0 (2.45841e+06,538946) 
.................................
Epoch 274 Error= 120288 0 (2.44827e+06,550150) 
.................................
Epoch 275 Error= 120413 0 (2.46172e+06,552530) 
.................................
Epoch 276 Error= 120413 0 (2.43847e+06,553729) 
.................................
Epoch 277 Error= 120378 0 (2.42762e+06,550560) 
.................................
Epoch 278 Error= 120305 0 (2.44193e+06,563190) 
.................................
Epoch 279 Error= 120302 0 (2.41168e+06,567320) 
.................................
Epoch 280 Error= 120296 0 (2.456e+06,574420) 
 counting_train_errors.................................

train1_NErrors= 35490/1.53326e+06 2.31468
Class01= 1215/1.49686e+06	0.0811702
Class11= 34275/36405	94.1492

 counting_test_errors.........

test1_NErrors= 9088/389736 2.33183
Class01= 317/380451	0.0833222
Class11= 8771/9285	94.4642

.................................
Epoch 281 Error= 120229 0 (2.40675e+06,565450) 
.................................
Epoch 282 Error= 120248 0 (2.36981e+06,569715) 
.................................
Epoch 283 Error= 120180 0 (2.38664e+06,566923) 
.................................
Epoch 284 Error= 120214 0 (2.39529e+06,573352) 
.................................
Epoch 285 Error= 120154 0 (2.41172e+06,584656) 
.................................
Epoch 286 Error= 120182 0 (2.39242e+06,587596) 
.................................
Epoch 287 Error= 120169 0 (2.38562e+06,588465) 
.................................
Epoch 288 Error= 120173 0 (2.42201e+06,597706) 
.................................
Epoch 289 Error= 119976 0 (2.34513e+06,585935) 
.................................
Epoch 290 Error= 120133 0 (2.40141e+06,586719) 
 counting_train_errors.................................

train1_NErrors= 35352/1.53326e+06 2.30568
Class01= 1664/1.49686e+06	0.111166
Class11= 33688/36405	92.5367

 counting_test_errors.........

test1_NErrors= 9085/389736 2.33107
Class01= 438/380451	0.115127
Class11= 8647/9285	93.1287

.................................
Epoch 291 Error= 120011 0 (2.37893e+06,601765) 
.................................
Epoch 292 Error= 119989 0 (2.39067e+06,601437) 
.................................
Epoch 293 Error= 120134 0 (2.41808e+06,612800) 
.................................
Epoch 294 Error= 120037 0 (2.37067e+06,603692) 
.................................
Epoch 295 Error= 120012 0 (2.34906e+06,597489) 
.................................
Epoch 296 Error= 120054 0 (2.35175e+06,615976) 
.................................
Epoch 297 Error= 119975 0 (2.37399e+06,622351) 
.................................
Epoch 298 Error= 119873 0 (2.32097e+06,614699) 
.................................
Epoch 299 Error= 119913 0 (2.37323e+06,630257) 
.................................
Epoch 300 Error= 119843 0 (2.35611e+06,635553) 
 counting_train_errors.................................

train1_NErrors= 35451/1.53326e+06 2.31213
Class01= 1287/1.49686e+06	0.0859803
Class11= 34164/36405	93.8443

 counting_test_errors.........

test1_NErrors= 9076/389736 2.32876
Class01= 329/380451	0.0864763
Class11= 8747/9285	94.2057

.................................
Epoch 301 Error= 119850 0 (2.3673e+06,621819) 
.................................
Epoch 302 Error= 119803 0 (2.36626e+06,629893) 
.................................
Epoch 303 Error= 119924 0 (2.3231e+06,639637) 
.................................
Epoch 304 Error= 119842 0 (2.33966e+06,646747) 
.................................
Epoch 305 Error= 119779 0 (2.31581e+06,643841) 
.................................
Epoch 306 Error= 119722 0 (2.31027e+06,653292) 
.................................
Epoch 307 Error= 119678 0 (2.3498e+06,660036) 
.................................
Epoch 308 Error= 119703 0 (2.33378e+06,649361) 
.................................
Epoch 309 Error= 119747 0 (2.28907e+06,651484) 
.................................
Epoch 310 Error= 119620 0 (2.30075e+06,668696) 
 counting_train_errors.................................

train1_NErrors= 35351/1.53326e+06 2.30561
Class01= 1949/1.49686e+06	0.130206
Class11= 33402/36405	91.7511

 counting_test_errors.........

test1_NErrors= 9055/389736 2.32337
Class01= 484/380451	0.127217
Class11= 8571/9285	92.3102

.................................
Epoch 311 Error= 119649 0 (2.31907e+06,655121) 
.................................
Epoch 312 Error= 119621 0 (2.34656e+06,663079) 
.................................
Epoch 313 Error= 119673 0 (2.28757e+06,676803) 
.................................
Epoch 314 Error= 119676 0 (2.28063e+06,664780) 
.................................
Epoch 315 Error= 119638 0 (2.27717e+06,679395) 
.................................
Epoch 316 Error= 119644 0 (2.26546e+06,674572) 
.................................
Epoch 317 Error= 119576 0 (2.26362e+06,678317) 
.................................
Epoch 318 Error= 119608 0 (2.23031e+06,696055) 
.................................
Epoch 319 Error= 119592 0 (2.26152e+06,682424) 
.................................
Epoch 320 Error= 119555 0 (2.25547e+06,687540) 
 counting_train_errors.................................

train1_NErrors= 35318/1.53326e+06 2.30346
Class01= 1424/1.49686e+06	0.0951328
Class11= 33894/36405	93.1026

 counting_test_errors.........

test1_NErrors= 9074/389736 2.32824
Class01= 386/380451	0.101459
Class11= 8688/9285	93.5703

.................................
Epoch 321 Error= 119495 0 (2.24382e+06,698836) 
.................................
Epoch 322 Error= 119464 0 (2.21357e+06,696098) 
.................................
Epoch 323 Error= 119401 0 (2.24465e+06,701002) 
.................................
Epoch 324 Error= 119453 0 (2.23495e+06,693235) 
.................................
Epoch 325 Error= 119431 0 (2.24636e+06,708101) 
.................................
Epoch 326 Error= 119408 0 (2.21092e+06,712721) 
.................................
Epoch 327 Error= 119424 0 (2.23663e+06,713455) 
.................................
Epoch 328 Error= 119408 0 (2.21825e+06,700909) 
.................................
Epoch 329 Error= 119321 0 (2.18379e+06,713930) 
.................................
Epoch 330 Error= 119331 0 (2.20371e+06,725192) 
 counting_train_errors.................................

train1_NErrors= 35222/1.53326e+06 2.2972
Class01= 2308/1.49686e+06	0.15419
Class11= 32914/36405	90.4107

 counting_test_errors.........

test1_NErrors= 9041/389736 2.31978
Class01= 599/380451	0.157445
Class11= 8442/9285	90.9208

.................................
Epoch 331 Error= 119438 0 (2.18901e+06,715110) 
.................................
Epoch 332 Error= 119358 0 (2.18094e+06,724286) 
.................................
Epoch 333 Error= 119274 0 (2.16028e+06,722013) 
.................................
Epoch 334 Error= 119341 0 (2.15728e+06,725997) 
.................................
Epoch 335 Error= 119236 0 (2.18316e+06,722727) 
.................................
Epoch 336 Error= 119202 0 (2.16493e+06,747286) 
.................................
Epoch 337 Error= 119227 0 (2.17969e+06,741012) 
.................................
Epoch 338 Error= 119229 0 (2.13088e+06,745226) 
.................................
Epoch 339 Error= 119109 0 (2.14835e+06,743732) 
.................................
Epoch 340 Error= 119175 0 (2.15411e+06,752274) 
 counting_train_errors.................................

train1_NErrors= 35336/1.53326e+06 2.30463
Class01= 1686/1.49686e+06	0.112636
Class11= 33650/36405	92.4324

 counting_test_errors.........

test1_NErrors= 9095/389736 2.33363
Class01= 443/380451	0.116441
Class11= 8652/9285	93.1826

.................................
Epoch 341 Error= 119274 0 (2.13789e+06,740644) 
.................................
Epoch 342 Error= 119170 0 (2.14724e+06,766275) 
.................................
Epoch 343 Error= 119087 0 (2.13338e+06,754732) 
.................................
Epoch 344 Error= 119079 0 (2.14306e+06,763722) 
.................................
Epoch 345 Error= 119122 0 (2.12228e+06,753455) 
.................................
Epoch 346 Error= 119107 0 (2.10587e+06,778620) 
.................................
Epoch 347 Error= 119099 0 (2.09327e+06,766349) 
.................................
Epoch 348 Error= 119112 0 (2.05082e+06,763404) 
.................................
Epoch 349 Error= 119033 0 (2.07283e+06,778337) 
.................................
Epoch 350 Error= 119029 0 (2.10548e+06,774372) 
 counting_train_errors.................................

train1_NErrors= 35264/1.53326e+06 2.29994
Class01= 2349/1.49686e+06	0.156929
Class11= 32915/36405	90.4134

 counting_test_errors.........

test1_NErrors= 9071/389736 2.32747
Class01= 631/380451	0.165856
Class11= 8440/9285	90.8993

.................................
Epoch 351 Error= 118964 0 (2.08802e+06,770920) 
.................................
Epoch 352 Error= 118990 0 (2.08251e+06,779981) 
.................................
Epoch 353 Error= 118901 0 (2.07015e+06,777205) 
.................................
Epoch 354 Error= 118952 0 (2.07627e+06,794393) 
.................................
Epoch 355 Error= 118876 0 (2.04191e+06,793651) 
.................................
Epoch 356 Error= 118851 0 (2.09496e+06,800712) 
.................................
Epoch 357 Error= 118796 0 (2.07493e+06,793795) 
.................................
Epoch 358 Error= 118864 0 (2.04987e+06,807959) 
.................................
Epoch 359 Error= 118811 0 (2.04944e+06,801413) 
.................................
Epoch 360 Error= 118853 0 (2.043e+06,813826) 
 counting_train_errors.................................

train1_NErrors= 35208/1.53326e+06 2.29628
Class01= 2511/1.49686e+06	0.167752
Class11= 32697/36405	89.8146

 counting_test_errors.........

test1_NErrors= 9056/389736 2.32362
Class01= 671/380451	0.17637
Class11= 8385/9285	90.3069

.................................
Epoch 361 Error= 118796 0 (2.02175e+06,820950) 
.................................
Epoch 362 Error= 118759 0 (2.00574e+06,808067) 
.................................
Epoch 363 Error= 118748 0 (2.04237e+06,806931) 
.................................
Epoch 364 Error= 118715 0 (1.99009e+06,802915) 
.................................
Epoch 365 Error= 118775 0 (1.98547e+06,818633) 
.................................
Epoch 366 Error= 118749 0 (2.01874e+06,809005) 
.................................
Epoch 367 Error= 118617 0 (1.98574e+06,830302) 
.................................
Epoch 368 Error= 118707 0 (1.97589e+06,832260) 
.................................
Epoch 369 Error= 118649 0 (2.00443e+06,829862) 
.................................
Epoch 370 Error= 118695 0 (1.98803e+06,831420) 
 counting_train_errors.................................

train1_NErrors= 35119/1.53326e+06 2.29048
Class01= 1921/1.49686e+06	0.128336
Class11= 33198/36405	91.1908

 counting_test_errors.........

test1_NErrors= 9044/389736 2.32055
Class01= 524/380451	0.137731
Class11= 8520/9285	91.7609

.................................
Epoch 371 Error= 118632 0 (1.9882e+06,834028) 
.................................
Epoch 372 Error= 118550 0 (1.95726e+06,845807) 
.................................
Epoch 373 Error= 118644 0 (1.97982e+06,847516) 
.................................
Epoch 374 Error= 118602 0 (1.97816e+06,843474) 
.................................
Epoch 375 Error= 118593 0 (1.93826e+06,845383) 
.................................
Epoch 376 Error= 118495 0 (1.96905e+06,851994) 
.................................
Epoch 377 Error= 118506 0 (1.95757e+06,860607) 
.................................
Epoch 378 Error= 118567 0 (1.95937e+06,862489) 
.................................
Epoch 379 Error= 118422 0 (1.94867e+06,859262) 
.................................
Epoch 380 Error= 118537 0 (1.92832e+06,851404) 
 counting_train_errors.................................

train1_NErrors= 35137/1.53326e+06 2.29165
Class01= 1999/1.49686e+06	0.133547
Class11= 33138/36405	91.026

 counting_test_errors.........

test1_NErrors= 9032/389736 2.31747
Class01= 533/380451	0.140097
Class11= 8499/9285	91.5347

.................................
Epoch 381 Error= 118378 0 (1.9346e+06,868370) 
.................................
Epoch 382 Error= 118365 0 (1.94362e+06,864167) 
.................................
Epoch 383 Error= 118425 0 (1.91243e+06,880686) 
.................................
Epoch 384 Error= 118424 0 (1.92804e+06,875074) 
.................................
Epoch 385 Error= 118383 0 (1.9379e+06,895365) 
.................................
Epoch 386 Error= 118315 0 (1.90915e+06,855397) 
.................................
Epoch 387 Error= 118477 0 (1.92172e+06,890104) 
.................................
Epoch 388 Error= 118359 0 (1.8818e+06,881062) 
.................................
Epoch 389 Error= 118318 0 (1.89553e+06,877595) 
.................................
Epoch 390 Error= 118341 0 (1.88533e+06,872452) 
 counting_train_errors.................................

train1_NErrors= 35063/1.53326e+06 2.28683
Class01= 2634/1.49686e+06	0.175969
Class11= 32429/36405	89.0784

 counting_test_errors.........

test1_NErrors= 9052/389736 2.3226
Class01= 718/380451	0.188723
Class11= 8334/9285	89.7577

.................................
Epoch 391 Error= 118396 0 (1.87564e+06,891560) 
.................................
Epoch 392 Error= 118288 0 (1.85803e+06,875674) 
.................................
Epoch 393 Error= 118257 0 (1.86294e+06,887112) 
.................................
Epoch 394 Error= 118318 0 (1.85197e+06,902263) 
.................................
Epoch 395 Error= 118213 0 (1.88679e+06,901532) 
.................................
Epoch 396 Error= 118239 0 (1.83945e+06,896932) 
.................................
Epoch 397 Error= 118248 0 (1.84747e+06,897678) 
.................................
Epoch 398 Error= 118071 0 (1.84896e+06,911110) 
.................................
Epoch 399 Error= 118274 0 (1.85716e+06,919590) 
.................................
Epoch 400 Error= 118252 0 (1.86556e+06,913112) 
 counting_train_errors.................................

train1_NErrors= 35054/1.53326e+06 2.28624
Class01= 2328/1.49686e+06	0.155526
Class11= 32726/36405	89.8942

 counting_test_errors.........

test1_NErrors= 9018/389736 2.31387
Class01= 619/380451	0.162702
Class11= 8399/9285	90.4577

.................................
Epoch 401 Error= 118114 0 (1.84598e+06,901214) 
.................................
Epoch 402 Error= 118024 0 (1.84263e+06,921573) 
.................................
Epoch 403 Error= 118107 0 (1.82793e+06,910345) 
.................................
Epoch 404 Error= 118101 0 (1.85252e+06,908488) 
.................................
Epoch 405 Error= 118086 0 (1.85394e+06,939437) 
.................................
Epoch 406 Error= 118042 0 (1.86264e+06,910644) 
.................................
Epoch 407 Error= 118051 0 (1.80909e+06,906277) 
.................................
Epoch 408 Error= 117955 0 (1.82368e+06,936458) 
.................................
Epoch 409 Error= 117974 0 (1.79617e+06,933764) 
.................................
Epoch 410 Error= 117938 0 (1.79347e+06,916760) 
 counting_train_errors.................................

train1_NErrors= 35152/1.53326e+06 2.29263
Class01= 1401/1.49686e+06	0.0935962
Class11= 33751/36405	92.7098

 counting_test_errors.........

test1_NErrors= 9042/389736 2.32003
Class01= 385/380451	0.101196
Class11= 8657/9285	93.2364

.................................
Epoch 411 Error= 118017 0 (1.82124e+06,938425) 
.................................
Epoch 412 Error= 117941 0 (1.80431e+06,920779) 
.................................
Epoch 413 Error= 117930 0 (1.79622e+06,931900) 
.................................
Epoch 414 Error= 117875 0 (1.79631e+06,913256) 
.................................
Epoch 415 Error= 117850 0 (1.78777e+06,933649) 
.................................
Epoch 416 Error= 117848 0 (1.82286e+06,923311) 
.................................
Epoch 417 Error= 117804 0 (1.7665e+06,915826) 
.................................
Epoch 418 Error= 117944 0 (1.78664e+06,952867) 
.................................
Epoch 419 Error= 117879 0 (1.78628e+06,904658) 
.................................
Epoch 420 Error= 117954 0 (1.77373e+06,927817) 
 counting_train_errors.................................

train1_NErrors= 35027/1.53326e+06 2.28448
Class01= 1766/1.49686e+06	0.117981
Class11= 33261/36405	91.3638

 counting_test_errors.........

test1_NErrors= 9016/389736 2.31336
Class01= 469/380451	0.123275
Class11= 8547/9285	92.0517

.................................
Epoch 421 Error= 117820 0 (1.75019e+06,932468) 
.................................
Epoch 422 Error= 117798 0 (1.76854e+06,923040) 
.................................
Epoch 423 Error= 117740 0 (1.75948e+06,927691) 
.................................
Epoch 424 Error= 117874 0 (1.76238e+06,932916) 
.................................
Epoch 425 Error= 117779 0 (1.74541e+06,932106) 
.................................
Epoch 426 Error= 117786 0 (1.72705e+06,938072) 
.................................
Epoch 427 Error= 117662 0 (1.76879e+06,933255) 
.................................
Epoch 428 Error= 117752 0 (1.73321e+06,943171) 
.................................
Epoch 429 Error= 117687 0 (1.70557e+06,952143) 
.................................
Epoch 430 Error= 117710 0 (1.77784e+06,953313) 
 counting_train_errors.................................

train1_NErrors= 34951/1.53326e+06 2.27952
Class01= 1816/1.49686e+06	0.121321
Class11= 33135/36405	91.0177

 counting_test_errors.........

test1_NErrors= 8998/389736 2.30874
Class01= 499/380451	0.13116
Class11= 8499/9285	91.5347

.................................
Epoch 431 Error= 117744 0 (1.73201e+06,938894) 
.................................
Epoch 432 Error= 117744 0 (1.73626e+06,947456) 
.................................
Epoch 433 Error= 117647 0 (1.76419e+06,933422) 
.................................
Epoch 434 Error= 117626 0 (1.74206e+06,941589) 
.................................
Epoch 435 Error= 117589 0 (1.74073e+06,963135) 
.................................
Epoch 436 Error= 117672 0 (1.71699e+06,942463) 
.................................
Epoch 437 Error= 117550 0 (1.73547e+06,934835) 
.................................
Epoch 438 Error= 117538 0 (1.70185e+06,948853) 
.................................
Epoch 439 Error= 117652 0 (1.70189e+06,945842) 
.................................
Epoch 440 Error= 117541 0 (1.69715e+06,950243) 
 counting_train_errors.................................

train1_NErrors= 34959/1.53326e+06 2.28004
Class01= 2254/1.49686e+06	0.150582
Class11= 32705/36405	89.8366

 counting_test_errors.........

test1_NErrors= 9004/389736 2.31028
Class01= 601/380451	0.15797
Class11= 8403/9285	90.5008

.................................
Epoch 441 Error= 117523 0 (1.72789e+06,948645) 
.................................
Epoch 442 Error= 117567 0 (1.66556e+06,944118) 
.................................
Epoch 443 Error= 117448 0 (1.6767e+06,949415) 
.................................
Epoch 444 Error= 117468 0 (1.68837e+06,964196) 
.................................
Epoch 445 Error= 117541 0 (1.70661e+06,944155) 
.................................
Epoch 446 Error= 117524 0 (1.69155e+06,940585) 
.................................
Epoch 447 Error= 117405 0 (1.67047e+06,966326) 
.................................
Epoch 448 Error= 117451 0 (1.67502e+06,960637) 
.................................
Epoch 449 Error= 117474 0 (1.70154e+06,966207) 
.................................
Epoch 450 Error= 117367 0 (1.67218e+06,954757) 
 counting_train_errors.................................

train1_NErrors= 34986/1.53326e+06 2.2818
Class01= 1417/1.49686e+06	0.0946651
Class11= 33569/36405	92.2099

 counting_test_errors.........

test1_NErrors= 9004/389736 2.31028
Class01= 394/380451	0.103561
Class11= 8610/9285	92.7302

.................................
Epoch 451 Error= 117281 0 (1.68554e+06,981481) 
.................................
Epoch 452 Error= 117471 0 (1.67081e+06,956553) 
.................................
Epoch 453 Error= 117347 0 (1.66599e+06,972543) 
.................................
Epoch 454 Error= 117391 0 (1.667e+06,957148) 
.................................
Epoch 455 Error= 117353 0 (1.65261e+06,965674) 
.................................
Epoch 456 Error= 117384 0 (1.68479e+06,954788) 
.................................
Epoch 457 Error= 117334 0 (1.63821e+06,964727) 
.................................
Epoch 458 Error= 117243 0 (1.66292e+06,979070) 
.................................
Epoch 459 Error= 117389 0 (1.62785e+06,962158) 
.................................
Epoch 460 Error= 117279 0 (1.63972e+06,976074) 
 counting_train_errors.................................

train1_NErrors= 34905/1.53326e+06 2.27652
Class01= 1848/1.49686e+06	0.123459
Class11= 33057/36405	90.8035

 counting_test_errors.........

test1_NErrors= 8979/389736 2.30387
Class01= 490/380451	0.128795
Class11= 8489/9285	91.427

.................................
Epoch 461 Error= 117311 0 (1.62227e+06,974739) 
.................................
Epoch 462 Error= 117252 0 (1.64976e+06,982563) 
.................................
Epoch 463 Error= 117311 0 (1.64154e+06,989176) 
.................................
Epoch 464 Error= 117204 0 (1.62334e+06,967653) 
.................................
Epoch 465 Error= 117219 0 (1.65011e+06,1.00363e+06) 
.................................
Epoch 466 Error= 117267 0 (1.6344e+06,987441) 
.................................
Epoch 467 Error= 117195 0 (1.59778e+06,979185) 
.................................
Epoch 468 Error= 117113 0 (1.64052e+06,988444) 
.................................
Epoch 469 Error= 117223 0 (1.61329e+06,998038) 
.................................
Epoch 470 Error= 117138 0 (1.58458e+06,980679) 
 counting_train_errors.................................

train1_NErrors= 34932/1.53326e+06 2.27828
Class01= 1908/1.49686e+06	0.127467
Class11= 33024/36405	90.7128

 counting_test_errors.........

test1_NErrors= 8992/389736 2.3072
Class01= 530/380451	0.139308
Class11= 8462/9285	91.1362

.................................
Epoch 471 Error= 117139 0 (1.60855e+06,1.01402e+06) 
.................................
Epoch 472 Error= 117168 0 (1.62577e+06,996357) 
.................................
Epoch 473 Error= 117099 0 (1.58385e+06,998539) 
.................................
Epoch 474 Error= 117137 0 (1.60272e+06,999113) 
.................................
Epoch 475 Error= 117129 0 (1.63047e+06,1.00628e+06) 
.................................
Epoch 476 Error= 117181 0 (1.57539e+06,977945) 
.................................
Epoch 477 Error= 117037 0 (1.60054e+06,986935) 
.................................
Epoch 478 Error= 117059 0 (1.59394e+06,1.01463e+06) 
.................................
Epoch 479 Error= 116984 0 (1.58114e+06,985438) 
.................................
Epoch 480 Error= 117010 0 (1.60272e+06,1.02242e+06) 
 counting_train_errors.................................

train1_NErrors= 34952/1.53326e+06 2.27959
Class01= 2663/1.49686e+06	0.177906
Class11= 32289/36405	88.6939

 counting_test_errors.........

test1_NErrors= 8989/389736 2.30643
Class01= 718/380451	0.188723
Class11= 8271/9285	89.0792

.................................
Epoch 481 Error= 117026 0 (1.5831e+06,1.00622e+06) 
.................................
Epoch 482 Error= 116987 0 (1.57575e+06,1.01494e+06) 
.................................
Epoch 483 Error= 117004 0 (1.5996e+06,1.00117e+06) 
.................................
Epoch 484 Error= 116976 0 (1.56508e+06,1.01746e+06) 
.................................
Epoch 485 Error= 117026 0 (1.59192e+06,987953) 
.................................
Epoch 486 Error= 117037 0 (1.573e+06,1.01941e+06) 
.................................
Epoch 487 Error= 116925 0 (1.58802e+06,1.01489e+06) 
.................................
Epoch 488 Error= 116956 0 (1.54352e+06,1.011e+06) 
.................................
Epoch 489 Error= 116974 0 (1.57498e+06,1.02088e+06) 
.................................
Epoch 490 Error= 116943 0 (1.58285e+06,1.04067e+06) 
 counting_train_errors.................................

train1_NErrors= 34903/1.53326e+06 2.27639
Class01= 2020/1.49686e+06	0.13495
Class11= 32883/36405	90.3255

 counting_test_errors.........

test1_NErrors= 9003/389736 2.31003
Class01= 550/380451	0.144565
Class11= 8453/9285	91.0393

.................................
Epoch 491 Error= 116866 0 (1.55465e+06,1.01897e+06) 
.................................
Epoch 492 Error= 116874 0 (1.59467e+06,1.02494e+06) 
.................................
Epoch 493 Error= 116906 0 (1.54913e+06,1.05054e+06) 
.................................
Epoch 494 Error= 116852 0 (1.53812e+06,1.03035e+06) 
.................................
Epoch 495 Error= 116855 0 (1.55708e+06,1.03735e+06) 
.................................
Epoch 496 Error= 116907 0 (1.53589e+06,1.04374e+06) 
.................................
Epoch 497 Error= 116811 0 (1.5434e+06,1.03765e+06) 
.................................
Epoch 498 Error= 116821 0 (1.55342e+06,1.04882e+06) 
.................................
Epoch 499 Error= 116816 0 (1.54309e+06,1.03161e+06) 
.................................
Epoch 500 Error= 116884 0 (1.53292e+06,1.04584e+06) 
 counting_train_errors.................................

train1_NErrors= 34898/1.53326e+06 2.27607
Class01= 1785/1.49686e+06	0.11925
Class11= 33113/36405	90.9573

 counting_test_errors.........

test1_NErrors= 8989/389736 2.30643
Class01= 485/380451	0.12748
Class11= 8504/9285	91.5886

.................................
Epoch 501 Error= 116729 0 (1.55123e+06,1.02248e+06) 
.................................
Epoch 502 Error= 116770 0 (1.53727e+06,1.0654e+06) 
.................................
Epoch 503 Error= 116719 0 (1.56899e+06,1.06923e+06) 
.................................
Epoch 504 Error= 116752 0 (1.53366e+06,1.03087e+06) 
.................................
Epoch 505 Error= 116669 0 (1.54187e+06,1.05676e+06) 
.................................
Epoch 506 Error= 116719 0 (1.52673e+06,1.08175e+06) 
.................................
Epoch 507 Error= 116752 0 (1.53271e+06,1.06301e+06) 
.................................
Epoch 508 Error= 116715 0 (1.53516e+06,1.0503e+06) 
.................................
Epoch 509 Error= 116717 0 (1.52513e+06,1.06902e+06) 
.................................
Epoch 510 Error= 116717 0 (1.54317e+06,1.07652e+06) 
 counting_train_errors.................................

train1_NErrors= 34868/1.53326e+06 2.27411
Class01= 1741/1.49686e+06	0.116311
Class11= 33127/36405	90.9957

 counting_test_errors.........

test1_NErrors= 8954/389736 2.29745
Class01= 478/380451	0.12564
Class11= 8476/9285	91.287

.................................
Epoch 511 Error= 116671 0 (1.53947e+06,1.08212e+06) 
.................................
Epoch 512 Error= 116672 0 (1.53918e+06,1.05466e+06) 
.................................
Epoch 513 Error= 116664 0 (1.52368e+06,1.07108e+06) 
.................................
Epoch 514 Error= 116804 0 (1.52879e+06,1.04395e+06) 
.................................
Epoch 515 Error= 116709 0 (1.50345e+06,1.06962e+06) 
.................................
Epoch 516 Error= 116664 0 (1.51483e+06,1.0658e+06) 
.................................
Epoch 517 Error= 116648 0 (1.54262e+06,1.06384e+06) 
.................................
Epoch 518 Error= 116593 0 (1.4814e+06,1.08103e+06) 
.................................
Epoch 519 Error= 116677 0 (1.49094e+06,1.07513e+06) 
.................................
Epoch 520 Error= 116717 0 (1.51095e+06,1.06956e+06) 
 counting_train_errors.................................

train1_NErrors= 34844/1.53326e+06 2.27254
Class01= 2090/1.49686e+06	0.139626
Class11= 32754/36405	89.9712

 counting_test_errors.........

test1_NErrors= 8990/389736 2.30669
Class01= 574/380451	0.150874
Class11= 8416/9285	90.6408

.................................
Epoch 521 Error= 116595 0 (1.49803e+06,1.07391e+06) 
.................................
Epoch 522 Error= 116457 0 (1.49527e+06,1.09533e+06) 
.................................
Epoch 523 Error= 116605 0 (1.53103e+06,1.05758e+06) 
.................................
Epoch 524 Error= 116560 0 (1.50322e+06,1.08104e+06) 
.................................
Epoch 525 Error= 116508 0 (1.48075e+06,1.05381e+06) 
.................................
Epoch 526 Error= 116630 0 (1.53035e+06,1.09948e+06) 
.................................
Epoch 527 Error= 116591 0 (1.49467e+06,1.10486e+06) 
.................................
Epoch 528 Error= 116643 0 (1.4996e+06,1.05968e+06) 
.................................
Epoch 529 Error= 116566 0 (1.50506e+06,1.09339e+06) 
.................................
Epoch 530 Error= 116469 0 (1.50218e+06,1.07228e+06) 
 counting_train_errors.................................

train1_NErrors= 34815/1.53326e+06 2.27065
Class01= 2488/1.49686e+06	0.166215
Class11= 32327/36405	88.7982

 counting_test_errors.........

test1_NErrors= 8995/389736 2.30797
Class01= 694/380451	0.182415
Class11= 8301/9285	89.4023

.................................
Epoch 531 Error= 116490 0 (1.49864e+06,1.09331e+06) 
.................................
Epoch 532 Error= 116479 0 (1.48381e+06,1.08694e+06) 
.................................
Epoch 533 Error= 116483 0 (1.47492e+06,1.08214e+06) 
.................................
Epoch 534 Error= 116483 0 (1.47809e+06,1.07145e+06) 
.................................
Epoch 535 Error= 116472 0 (1.50878e+06,1.08341e+06) 
.................................
Epoch 536 Error= 116436 0 (1.48456e+06,1.0795e+06) 
.................................
Epoch 537 Error= 116434 0 (1.48064e+06,1.10342e+06) 
.................................
Epoch 538 Error= 116562 0 (1.46575e+06,1.07233e+06) 
.................................
Epoch 539 Error= 116495 0 (1.47175e+06,1.09325e+06) 
.................................
Epoch 540 Error= 116479 0 (1.47019e+06,1.11911e+06) 
 counting_train_errors.................................

train1_NErrors= 34834/1.53326e+06 2.27189
Class01= 2628/1.49686e+06	0.175568
Class11= 32206/36405	88.4659

 counting_test_errors.........

test1_NErrors= 9044/389736 2.32055
Class01= 748/380451	0.196609
Class11= 8296/9285	89.3484

.................................
Epoch 541 Error= 116386 0 (1.48882e+06,1.09371e+06) 
.................................
Epoch 542 Error= 116475 0 (1.46684e+06,1.06554e+06) 
.................................
Epoch 543 Error= 116406 0 (1.48055e+06,1.1005e+06) 
.................................
Epoch 544 Error= 116426 0 (1.48329e+06,1.08095e+06) 
.................................
Epoch 545 Error= 116468 0 (1.45793e+06,1.09653e+06) 
.................................
Epoch 546 Error= 116363 0 (1.46278e+06,1.12082e+06) 
.................................
Epoch 547 Error= 116302 0 (1.47374e+06,1.11091e+06) 
.................................
Epoch 548 Error= 116422 0 (1.46555e+06,1.0824e+06) 
.................................
Epoch 549 Error= 116356 0 (1.46264e+06,1.11339e+06) 
.................................
Epoch 550 Error= 116360 0 (1.46377e+06,1.08786e+06) 
 counting_train_errors.................................

train1_NErrors= 34864/1.53326e+06 2.27385
Class01= 1716/1.49686e+06	0.11464
Class11= 33148/36405	91.0534

 counting_test_errors.........

test1_NErrors= 8989/389736 2.30643
Class01= 486/380451	0.127743
Class11= 8503/9285	91.5778

.................................
Epoch 551 Error= 116421 0 (1.4807e+06,1.11434e+06) 
.................................
Epoch 552 Error= 116259 0 (1.44e+06,1.10647e+06) 
.................................
Epoch 553 Error= 116414 0 (1.47864e+06,1.11539e+06) 
.................................
Epoch 554 Error= 116310 0 (1.46298e+06,1.08777e+06) 
.................................
Epoch 555 Error= 116254 0 (1.45104e+06,1.09453e+06) 
.................................
Epoch 556 Error= 116287 0 (1.44656e+06,1.12267e+06) 
.................................
Epoch 557 Error= 116304 0 (1.4655e+06,1.11655e+06) 
.................................
Epoch 558 Error= 116346 0 (1.46425e+06,1.10469e+06) 
.................................
Epoch 559 Error= 116319 0 (1.46175e+06,1.11075e+06) 
.................................
Epoch 560 Error= 116247 0 (1.45642e+06,1.12193e+06) 
 counting_train_errors.................................

train1_NErrors= 34765/1.53326e+06 2.26739
Class01= 2003/1.49686e+06	0.133814
Class11= 32762/36405	89.9931

 counting_test_errors.........

test1_NErrors= 9031/389736 2.31721
Class01= 598/380451	0.157182
Class11= 8433/9285	90.8239

.................................
Epoch 561 Error= 116293 0 (1.45406e+06,1.1187e+06) 
.................................
Epoch 562 Error= 116212 0 (1.43719e+06,1.1292e+06) 
.................................
Epoch 563 Error= 116294 0 (1.43876e+06,1.11834e+06) 
.................................
Epoch 564 Error= 116237 0 (1.4969e+06,1.13376e+06) 
.................................
Epoch 565 Error= 116385 0 (1.40672e+06,1.14077e+06) 
.................................
Epoch 566 Error= 116262 0 (1.41711e+06,1.11102e+06) 
.................................
Epoch 567 Error= 116215 0 (1.4414e+06,1.12843e+06) 
.................................
Epoch 568 Error= 116256 0 (1.43375e+06,1.12267e+06) 
.................................
Epoch 569 Error= 116125 0 (1.4234e+06,1.13248e+06) 
.................................
Epoch 570 Error= 116187 0 (1.44619e+06,1.10624e+06) 
 counting_train_errors.................................

train1_NErrors= 34860/1.53326e+06 2.27359
Class01= 2944/1.49686e+06	0.196679
Class11= 31916/36405	87.6693

 counting_test_errors.........

test1_NErrors= 9020/389736 2.31439
Class01= 792/380451	0.208174
Class11= 8228/9285	88.616

.................................
Epoch 571 Error= 116149 0 (1.43874e+06,1.14198e+06) 
.................................
Epoch 572 Error= 116130 0 (1.42339e+06,1.11474e+06) 
.................................
Epoch 573 Error= 116101 0 (1.4423e+06,1.10395e+06) 
.................................
Epoch 574 Error= 116234 0 (1.41753e+06,1.12209e+06) 
.................................
Epoch 575 Error= 116140 0 (1.40677e+06,1.12611e+06) 
.................................
Epoch 576 Error= 116112 0 (1.44541e+06,1.13633e+06) 
.................................
Epoch 577 Error= 116090 0 (1.40569e+06,1.13612e+06) 
.................................
Epoch 578 Error= 116169 0 (1.43232e+06,1.12546e+06) 
.................................
Epoch 579 Error= 116112 0 (1.41133e+06,1.11986e+06) 
.................................
Epoch 580 Error= 116100 0 (1.43256e+06,1.11316e+06) 
 counting_train_errors.................................

train1_NErrors= 34712/1.53326e+06 2.26393
Class01= 1789/1.49686e+06	0.119517
Class11= 32923/36405	90.4354

 counting_test_errors.........

test1_NErrors= 8979/389736 2.30387
Class01= 503/380451	0.132212
Class11= 8476/9285	91.287

.................................
Epoch 581 Error= 116183 0 (1.41093e+06,1.11907e+06) 
.................................
Epoch 582 Error= 116147 0 (1.41465e+06,1.11767e+06) 
.................................
Epoch 583 Error= 116057 0 (1.4099e+06,1.13255e+06) 
.................................
Epoch 584 Error= 116101 0 (1.3984e+06,1.11265e+06) 
.................................
Epoch 585 Error= 116070 0 (1.42043e+06,1.12871e+06) 
.................................
Epoch 586 Error= 116083 0 (1.40729e+06,1.13235e+06) 
.................................
Epoch 587 Error= 115977 0 (1.41261e+06,1.09747e+06) 
.................................
Epoch 588 Error= 116031 0 (1.41804e+06,1.12219e+06) 
.................................
Epoch 589 Error= 115950 0 (1.41324e+06,1.13812e+06) 
.................................
Epoch 590 Error= 116002 0 (1.42609e+06,1.13076e+06) 
 counting_train_errors.................................

train1_NErrors= 34774/1.53326e+06 2.26798
Class01= 2798/1.49686e+06	0.186925
Class11= 31976/36405	87.8341

 counting_test_errors.........

test1_NErrors= 9004/389736 2.31028
Class01= 771/380451	0.202654
Class11= 8233/9285	88.6699

.................................
Epoch 591 Error= 116025 0 (1.41212e+06,1.13743e+06) 
.................................
Epoch 592 Error= 116077 0 (1.41678e+06,1.10356e+06) 
.................................
Epoch 593 Error= 115956 0 (1.4196e+06,1.1287e+06) 
.................................
Epoch 594 Error= 116081 0 (1.41686e+06,1.13544e+06) 
.................................
Epoch 595 Error= 116039 0 (1.38528e+06,1.12847e+06) 
.................................
Epoch 596 Error= 115884 0 (1.40034e+06,1.14103e+06) 
.................................
Epoch 597 Error= 115925 0 (1.40149e+06,1.13745e+06) 
.................................
Epoch 598 Error= 116008 0 (1.39586e+06,1.10645e+06) 
.................................
Epoch 599 Error= 115939 0 (1.41184e+06,1.13046e+06) 
.................................
Epoch 600 Error= 115876 0 (1.4025e+06,1.12913e+06) 
 counting_train_errors.................................

train1_NErrors= 34819/1.53326e+06 2.27091
Class01= 3198/1.49686e+06	0.213648
Class11= 31621/36405	86.8589

 counting_test_errors.........

test1_NErrors= 9055/389736 2.32337
Class01= 878/380451	0.230779
Class11= 8177/9285	88.0668

.................................
Epoch 601 Error= 115880 0 (1.42496e+06,1.12474e+06) 
.................................
Epoch 602 Error= 115973 0 (1.42844e+06,1.1439e+06) 
.................................
Epoch 603 Error= 115836 0 (1.40011e+06,1.11479e+06) 
.................................
Epoch 604 Error= 115990 0 (1.38665e+06,1.1348e+06) 
.................................
Epoch 605 Error= 115843 0 (1.39796e+06,1.13092e+06) 
.................................
Epoch 606 Error= 115866 0 (1.38988e+06,1.11538e+06) 
.................................
Epoch 607 Error= 115903 0 (1.42478e+06,1.13022e+06) 
.................................
Epoch 608 Error= 115816 0 (1.40995e+06,1.11564e+06) 
.................................
Epoch 609 Error= 115850 0 (1.38574e+06,1.14231e+06) 
.................................
Epoch 610 Error= 115912 0 (1.39859e+06,1.12002e+06) 
 counting_train_errors.................................

train1_NErrors= 34695/1.53326e+06 2.26283
Class01= 2246/1.49686e+06	0.150048
Class11= 32449/36405	89.1334

 counting_test_errors.........

test1_NErrors= 8978/389736 2.30361
Class01= 617/380451	0.162176
Class11= 8361/9285	90.0485

.................................
Epoch 611 Error= 115794 0 (1.37953e+06,1.13627e+06) 
.................................
Epoch 612 Error= 115828 0 (1.38841e+06,1.10939e+06) 
.................................
Epoch 613 Error= 115838 0 (1.42284e+06,1.12708e+06) 
.................................
Epoch 614 Error= 116073 0 (1.42406e+06,1.14109e+06) 
.................................
Epoch 615 Error= 115775 0 (1.36828e+06,1.1127e+06) 
.................................
Epoch 616 Error= 115825 0 (1.38979e+06,1.11615e+06) 
.................................
Epoch 617 Error= 115821 0 (1.39577e+06,1.12031e+06) 
.................................
Epoch 618 Error= 115830 0 (1.39744e+06,1.12087e+06) 
.................................
Epoch 619 Error= 115739 0 (1.36991e+06,1.11029e+06) 
.................................
Epoch 620 Error= 115865 0 (1.39345e+06,1.09244e+06) 
 counting_train_errors.................................

train1_NErrors= 34757/1.53326e+06 2.26687
Class01= 2209/1.49686e+06	0.147576
Class11= 32548/36405	89.4053

 counting_test_errors.........

test1_NErrors= 8985/389736 2.30541
Class01= 603/380451	0.158496
Class11= 8382/9285	90.2746

.................................
Epoch 621 Error= 115802 0 (1.37548e+06,1.12292e+06) 
.................................
Epoch 622 Error= 115794 0 (1.39428e+06,1.11578e+06) 
.................................
Epoch 623 Error= 115742 0 (1.38078e+06,1.10322e+06) 
.................................
Epoch 624 Error= 115773 0 (1.37786e+06,1.08112e+06) 
.................................
Epoch 625 Error= 115635 0 (1.38956e+06,1.12706e+06) 
.................................
Epoch 626 Error= 115655 0 (1.36965e+06,1.09671e+06) 
.................................
Epoch 627 Error= 115701 0 (1.38703e+06,1.11934e+06) 
.................................
Epoch 628 Error= 115721 0 (1.35191e+06,1.09061e+06) 
.................................
Epoch 629 Error= 115701 0 (1.39578e+06,1.1036e+06) 
.................................
Epoch 630 Error= 115738 0 (1.37944e+06,1.10097e+06) 
 counting_train_errors.................................

train1_NErrors= 34626/1.53326e+06 2.25833
Class01= 1992/1.49686e+06	0.133079
Class11= 32634/36405	89.6415

 counting_test_errors.........

test1_NErrors= 8962/389736 2.29951
Class01= 554/380451	0.145617
Class11= 8408/9285	90.5547

.................................
Epoch 631 Error= 115758 0 (1.38754e+06,1.12186e+06) 
.................................
Epoch 632 Error= 115671 0 (1.35466e+06,1.11526e+06) 
.................................
Epoch 633 Error= 115754 0 (1.36932e+06,1.0998e+06) 
.................................
Epoch 634 Error= 115711 0 (1.37755e+06,1.13659e+06) 
.................................
Epoch 635 Error= 115717 0 (1.38739e+06,1.10472e+06) 
.................................
Epoch 636 Error= 115621 0 (1.37539e+06,1.10355e+06) 
.................................
Epoch 637 Error= 115588 0 (1.36468e+06,1.09409e+06) 
.................................
Epoch 638 Error= 115690 0 (1.35379e+06,1.11411e+06) 
.................................
Epoch 639 Error= 115595 0 (1.39706e+06,1.12985e+06) 
.................................
Epoch 640 Error= 115661 0 (1.39489e+06,1.11259e+06) 
 counting_train_errors.................................

train1_NErrors= 34687/1.53326e+06 2.2623
Class01= 2091/1.49686e+06	0.139693
Class11= 32596/36405	89.5372

 counting_test_errors.........

test1_NErrors= 9013/389736 2.31259
Class01= 610/380451	0.160336
Class11= 8403/9285	90.5008

.................................
Epoch 641 Error= 115595 0 (1.39661e+06,1.11205e+06) 
.................................
Epoch 642 Error= 115647 0 (1.38362e+06,1.09621e+06) 
.................................
Epoch 643 Error= 115616 0 (1.36268e+06,1.09285e+06) 
.................................
Epoch 644 Error= 115708 0 (1.36762e+06,1.10059e+06) 
.................................
Epoch 645 Error= 115657 0 (1.39696e+06,1.11522e+06) 
.................................
Epoch 646 Error= 115585 0 (1.3552e+06,1.10618e+06) 
.................................
Epoch 647 Error= 115567 0 (1.37468e+06,1.09209e+06) 
.................................
Epoch 648 Error= 115718 0 (1.37452e+06,1.09778e+06) 
.................................
Epoch 649 Error= 115548 0 (1.3689e+06,1.1273e+06) 
.................................
Epoch 650 Error= 115585 0 (1.37125e+06,1.12477e+06) 
 counting_train_errors.................................

train1_NErrors= 35020/1.53326e+06 2.28402
Class01= 888/1.49686e+06	0.0593244
Class11= 34132/36405	93.7564

 counting_test_errors.........

test1_NErrors= 9037/389736 2.31875
Class01= 253/380451	0.0665
Class11= 8784/9285	94.6042

.................................
Epoch 651 Error= 115563 0 (1.37452e+06,1.10735e+06) 
.................................
Epoch 652 Error= 115592 0 (1.34707e+06,1.09226e+06) 
.................................
Epoch 653 Error= 115485 0 (1.36354e+06,1.09522e+06) 
.................................
Epoch 654 Error= 115563 0 (1.36459e+06,1.0979e+06) 
.................................
Epoch 655 Error= 115463 0 (1.36664e+06,1.13102e+06) 
.................................
Epoch 656 Error= 115534 0 (1.38834e+06,1.10069e+06) 
.................................
Epoch 657 Error= 115501 0 (1.36218e+06,1.08216e+06) 
.................................
Epoch 658 Error= 115494 0 (1.37763e+06,1.11747e+06) 
.................................
Epoch 659 Error= 115466 0 (1.39076e+06,1.11247e+06) 
.................................
Epoch 660 Error= 115433 0 (1.34482e+06,1.10673e+06) 
 counting_train_errors.................................

train1_NErrors= 34696/1.53326e+06 2.26289
Class01= 2117/1.49686e+06	0.14143
Class11= 32579/36405	89.4905

 counting_test_errors.........

test1_NErrors= 9021/389736 2.31464
Class01= 609/380451	0.160073
Class11= 8412/9285	90.5977

.................................
Epoch 661 Error= 115492 0 (1.35749e+06,1.1147e+06) 
.................................
Epoch 662 Error= 115431 0 (1.35946e+06,1.12681e+06) 
.................................
Epoch 663 Error= 115488 0 (1.353e+06,1.08526e+06) 
.................................
Epoch 664 Error= 115534 0 (1.35077e+06,1.10989e+06) 
.................................
Epoch 665 Error= 115449 0 (1.38003e+06,1.09763e+06) 
.................................
Epoch 666 Error= 115416 0 (1.34401e+06,1.11475e+06) 
.................................
Epoch 667 Error= 115446 0 (1.36982e+06,1.10984e+06) 
.................................
Epoch 668 Error= 115529 0 (1.36163e+06,1.08991e+06) 
.................................
Epoch 669 Error= 115340 0 (1.3539e+06,1.11383e+06) 
.................................
Epoch 670 Error= 115427 0 (1.35196e+06,1.10646e+06) 
 counting_train_errors.................................

train1_NErrors= 34669/1.53326e+06 2.26113
Class01= 1822/1.49686e+06	0.121722
Class11= 32847/36405	90.2266

 counting_test_errors.........

test1_NErrors= 8990/389736 2.30669
Class01= 506/380451	0.133
Class11= 8484/9285	91.3732

.................................
Epoch 671 Error= 115358 0 (1.37606e+06,1.09066e+06) 
.................................
Epoch 672 Error= 115458 0 (1.35377e+06,1.1059e+06) 
.................................
Epoch 673 Error= 115393 0 (1.35801e+06,1.09104e+06) 
.................................
Epoch 674 Error= 115405 0 (1.34883e+06,1.11416e+06) 
.................................
Epoch 675 Error= 115362 0 (1.37143e+06,1.07814e+06) 
.................................
Epoch 676 Error= 115349 0 (1.36448e+06,1.10194e+06) 
.................................
Epoch 677 Error= 115366 0 (1.34894e+06,1.09269e+06) 
.................................
Epoch 678 Error= 115357 0 (1.34237e+06,1.08824e+06) 
.................................
Epoch 679 Error= 115426 0 (1.36506e+06,1.09315e+06) 
.................................
Epoch 680 Error= 115451 0 (1.38669e+06,1.08831e+06) 
 counting_train_errors.................................

train1_NErrors= 34827/1.53326e+06 2.27143
Class01= 3450/1.49686e+06	0.230483
Class11= 31377/36405	86.1887

 counting_test_errors.........

test1_NErrors= 9050/389736 2.32208
Class01= 954/380451	0.250755
Class11= 8096/9285	87.1944

.................................
Epoch 681 Error= 115432 0 (1.30657e+06,1.08797e+06) 
.................................
Epoch 682 Error= 115291 0 (1.35574e+06,1.11792e+06) 
.................................
Epoch 683 Error= 115349 0 (1.35563e+06,1.0784e+06) 
.................................
Epoch 684 Error= 115363 0 (1.34792e+06,1.11839e+06) 
.................................
Epoch 685 Error= 115360 0 (1.35851e+06,1.10442e+06) 
.................................
Epoch 686 Error= 115386 0 (1.32734e+06,1.0781e+06) 
.................................
Epoch 687 Error= 115258 0 (1.32511e+06,1.09763e+06) 
.................................
Epoch 688 Error= 115320 0 (1.33637e+06,1.07387e+06) 
.................................
Epoch 689 Error= 115321 0 (1.35163e+06,1.09178e+06) 
.................................
Epoch 690 Error= 115282 0 (1.35382e+06,1.101e+06) 
 counting_train_errors.................................

train1_NErrors= 34607/1.53326e+06 2.25709
Class01= 2761/1.49686e+06	0.184453
Class11= 31846/36405	87.477

 counting_test_errors.........

test1_NErrors= 8994/389736 2.30772
Class01= 771/380451	0.202654
Class11= 8223/9285	88.5622

.................................
Epoch 691 Error= 115216 0 (1.3638e+06,1.09767e+06) 
.................................
Epoch 692 Error= 115251 0 (1.36008e+06,1.09791e+06) 
.................................
Epoch 693 Error= 115346 0 (1.32848e+06,1.08624e+06) 
.................................
Epoch 694 Error= 115335 0 (1.33547e+06,1.08701e+06) 
.................................
Epoch 695 Error= 115274 0 (1.32214e+06,1.10813e+06) 
.................................
Epoch 696 Error= 115281 0 (1.34556e+06,1.09655e+06) 
.................................
Epoch 697 Error= 115212 0 (1.33363e+06,1.07347e+06) 
.................................
Epoch 698 Error= 115123 0 (1.32094e+06,1.10345e+06) 
.................................
Epoch 699 Error= 115337 0 (1.35303e+06,1.08248e+06) 
.................................
Epoch 700 Error= 115263 0 (1.32892e+06,1.0877e+06) 
 counting_train_errors.................................

train1_NErrors= 34685/1.53326e+06 2.26217
Class01= 1901/1.49686e+06	0.127
Class11= 32784/36405	90.0536

 counting_test_errors.........

test1_NErrors= 8983/389736 2.30489
Class01= 526/380451	0.138257
Class11= 8457/9285	91.0824

.................................
Epoch 701 Error= 115224 0 (1.3402e+06,1.11461e+06) 
.................................
Epoch 702 Error= 115114 0 (1.3427e+06,1.06833e+06) 
.................................
Epoch 703 Error= 115162 0 (1.34518e+06,1.09039e+06) 
.................................
Epoch 704 Error= 115263 0 (1.34184e+06,1.0845e+06) 
.................................
Epoch 705 Error= 115195 0 (1.33994e+06,1.10825e+06) 
.................................
Epoch 706 Error= 115201 0 (1.3396e+06,1.08432e+06) 
.................................
Epoch 707 Error= 115058 0 (1.34137e+06,1.0961e+06) 
.................................
Epoch 708 Error= 115147 0 (1.32539e+06,1.0768e+06) 
.................................
Epoch 709 Error= 115222 0 (1.32247e+06,1.08335e+06) 
.................................
Epoch 710 Error= 115175 0 (1.32558e+06,1.10029e+06) 
 counting_train_errors.................................

train1_NErrors= 34680/1.53326e+06 2.26185
Class01= 1737/1.49686e+06	0.116043
Class11= 32943/36405	90.4903

 counting_test_errors.........

test1_NErrors= 8986/389736 2.30566
Class01= 499/380451	0.13116
Class11= 8487/9285	91.4055

.................................
Epoch 711 Error= 115109 0 (1.33647e+06,1.10048e+06) 
.................................
Epoch 712 Error= 115271 0 (1.33132e+06,1.09754e+06) 
.................................
Epoch 713 Error= 115146 0 (1.31003e+06,1.09083e+06) 
.................................
Epoch 714 Error= 115122 0 (1.34379e+06,1.08904e+06) 
.................................
Epoch 715 Error= 115170 0 (1.30895e+06,1.06087e+06) 
.................................
Epoch 716 Error= 115101 0 (1.33852e+06,1.07799e+06) 
.................................
Epoch 717 Error= 115083 0 (1.34078e+06,1.10336e+06) 
.................................
Epoch 718 Error= 115065 0 (1.32662e+06,1.07034e+06) 
.................................
Epoch 719 Error= 115083 0 (1.34144e+06,1.0934e+06) 
.................................
Epoch 720 Error= 114966 0 (1.33524e+06,1.08574e+06) 
 counting_train_errors.................................

train1_NErrors= 34651/1.53326e+06 2.25996
Class01= 2737/1.49686e+06	0.18285
Class11= 31914/36405	87.6638

 counting_test_errors.........

test1_NErrors= 8991/389736 2.30695
Class01= 745/380451	0.19582
Class11= 8246/9285	88.8099

.................................
Epoch 721 Error= 115043 0 (1.33908e+06,1.0988e+06) 
.................................
Epoch 722 Error= 115035 0 (1.34746e+06,1.06328e+06) 
.................................
Epoch 723 Error= 114963 0 (1.33561e+06,1.09043e+06) 
.................................
Epoch 724 Error= 114960 0 (1.34515e+06,1.07439e+06) 
.................................
Epoch 725 Error= 115116 0 (1.32591e+06,1.07507e+06) 
.................................
Epoch 726 Error= 115032 0 (1.3294e+06,1.09553e+06) 
.................................
Epoch 727 Error= 115102 0 (1.31423e+06,1.08649e+06) 
.................................
Epoch 728 Error= 115110 0 (1.33181e+06,1.07032e+06) 
.................................
Epoch 729 Error= 114961 0 (1.31961e+06,1.09857e+06) 
.................................
Epoch 730 Error= 115023 0 (1.32656e+06,1.07646e+06) 
 counting_train_errors.................................

train1_NErrors= 34683/1.53326e+06 2.26204
Class01= 3273/1.49686e+06	0.218658
Class11= 31410/36405	86.2794

 counting_test_errors.........

test1_NErrors= 9011/389736 2.31208
Class01= 882/380451	0.23183
Class11= 8129/9285	87.5498

.................................
Epoch 731 Error= 114966 0 (1.29468e+06,1.09952e+06) 
.................................
Epoch 732 Error= 115023 0 (1.32522e+06,1.07937e+06) 
.................................
Epoch 733 Error= 114952 0 (1.31113e+06,1.0734e+06) 
.................................
Epoch 734 Error= 115115 0 (1.31029e+06,1.0966e+06) 
.................................
Epoch 735 Error= 114906 0 (1.30296e+06,1.08232e+06) 
.................................
Epoch 736 Error= 114919 0 (1.3324e+06,1.0857e+06) 
.................................
Epoch 737 Error= 114954 0 (1.29634e+06,1.06747e+06) 
.................................
Epoch 738 Error= 114972 0 (1.30399e+06,1.09507e+06) 
.................................
Epoch 739 Error= 114944 0 (1.32121e+06,1.09276e+06) 
.................................
Epoch 740 Error= 114992 0 (1.33125e+06,1.06396e+06) 
 counting_train_errors.................................

train1_NErrors= 34582/1.53326e+06 2.25546
Class01= 2389/1.49686e+06	0.159601
Class11= 32193/36405	88.4302

 counting_test_errors.........

test1_NErrors= 8952/389736 2.29694
Class01= 644/380451	0.169273
Class11= 8308/9285	89.4777

.................................
Epoch 741 Error= 114967 0 (1.32096e+06,1.08061e+06) 
.................................
Epoch 742 Error= 114946 0 (1.29665e+06,1.08018e+06) 
.................................
Epoch 743 Error= 114935 0 (1.33615e+06,1.08129e+06) 
.................................
Epoch 744 Error= 114955 0 (1.32123e+06,1.09494e+06) 
.................................
Epoch 745 Error= 114935 0 (1.29367e+06,1.08348e+06) 
.................................
Epoch 746 Error= 114927 0 (1.31657e+06,1.10481e+06) 
.................................
Epoch 747 Error= 114891 0 (1.32302e+06,1.06305e+06) 
.................................
Epoch 748 Error= 114801 0 (1.28955e+06,1.08198e+06) 
.................................
Epoch 749 Error= 114928 0 (1.29193e+06,1.07356e+06) 
.................................
Epoch 750 Error= 114929 0 (1.32802e+06,1.07326e+06) 
 counting_train_errors.................................

train1_NErrors= 34647/1.53326e+06 2.2597
Class01= 1954/1.49686e+06	0.13054
Class11= 32693/36405	89.8036

 counting_test_errors.........

test1_NErrors= 8974/389736 2.30258
Class01= 544/380451	0.142988
Class11= 8430/9285	90.7916

.................................
Epoch 751 Error= 114860 0 (1.3221e+06,1.07313e+06) 
.................................
Epoch 752 Error= 114832 0 (1.30364e+06,1.10241e+06) 
.................................
Epoch 753 Error= 114852 0 (1.30799e+06,1.09215e+06) 
.................................
Epoch 754 Error= 114917 0 (1.31107e+06,1.07196e+06) 
.................................
Epoch 755 Error= 114895 0 (1.31114e+06,1.07655e+06) 
.................................
Epoch 756 Error= 114865 0 (1.30815e+06,1.08859e+06) 
.................................
Epoch 757 Error= 114905 0 (1.29398e+06,1.07201e+06) 
.................................
Epoch 758 Error= 114767 0 (1.28327e+06,1.08336e+06) 
.................................
Epoch 759 Error= 114890 0 (1.31828e+06,1.07442e+06) 
.................................
Epoch 760 Error= 114891 0 (1.30303e+06,1.09674e+06) 
 counting_train_errors.................................

train1_NErrors= 34642/1.53326e+06 2.25937
Class01= 2436/1.49686e+06	0.162741
Class11= 32206/36405	88.4659

 counting_test_errors.........

test1_NErrors= 8972/389736 2.30207
Class01= 659/380451	0.173215
Class11= 8313/9285	89.5315

.................................
Epoch 761 Error= 114799 0 (1.30487e+06,1.08442e+06) 
.................................
Epoch 762 Error= 114774 0 (1.30743e+06,1.08735e+06) 
.................................
Epoch 763 Error= 114796 0 (1.32261e+06,1.08478e+06) 
.................................
Epoch 764 Error= 114802 0 (1.29365e+06,1.07761e+06) 
.................................
Epoch 765 Error= 114763 0 (1.31353e+06,1.08348e+06) 
.................................
Epoch 766 Error= 114768 0 (1.30592e+06,1.06896e+06) 
.................................
Epoch 767 Error= 114762 0 (1.29416e+06,1.08122e+06) 
.................................
Epoch 768 Error= 114724 0 (1.31949e+06,1.0722e+06) 
.................................
Epoch 769 Error= 114678 0 (1.30899e+06,1.06868e+06) 
.................................
Epoch 770 Error= 114709 0 (1.29814e+06,1.0758e+06) 
 counting_train_errors.................................

train1_NErrors= 34591/1.53326e+06 2.25604
Class01= 1993/1.49686e+06	0.133146
Class11= 32598/36405	89.5426

 counting_test_errors.........

test1_NErrors= 8979/389736 2.30387
Class01= 559/380451	0.146931
Class11= 8420/9285	90.6839

.................................
Epoch 771 Error= 114805 0 (1.30305e+06,1.09321e+06) 
.................................
Epoch 772 Error= 114764 0 (1.28122e+06,1.06303e+06) 
.................................
Epoch 773 Error= 114785 0 (1.29668e+06,1.0712e+06) 
.................................
Epoch 774 Error= 114684 0 (1.29065e+06,1.09215e+06) 
.................................
Epoch 775 Error= 114695 0 (1.29837e+06,1.07651e+06) 
.................................
Epoch 776 Error= 114749 0 (1.29726e+06,1.07274e+06) 
.................................
Epoch 777 Error= 114738 0 (1.2806e+06,1.11851e+06) 
.................................
Epoch 778 Error= 114659 0 (1.29511e+06,1.08815e+06) 
.................................
Epoch 779 Error= 114710 0 (1.32232e+06,1.10039e+06) 
.................................
Epoch 780 Error= 114666 0 (1.29331e+06,1.07554e+06) 
 counting_train_errors.................................

train1_NErrors= 34587/1.53326e+06 2.25578
Class01= 2355/1.49686e+06	0.15733
Class11= 32232/36405	88.5373

 counting_test_errors.........

test1_NErrors= 8991/389736 2.30695
Class01= 661/380451	0.173741
Class11= 8330/9285	89.7146

.................................
Epoch 781 Error= 114593 0 (1.30789e+06,1.07569e+06) 
.................................
Epoch 782 Error= 114735 0 (1.28631e+06,1.08647e+06) 
.................................
Epoch 783 Error= 114644 0 (1.29717e+06,1.07475e+06) 
.................................
Epoch 784 Error= 114654 0 (1.28655e+06,1.08846e+06) 
.................................
Epoch 785 Error= 114685 0 (1.29798e+06,1.08094e+06) 
.................................
Epoch 786 Error= 114637 0 (1.29881e+06,1.08357e+06) 
.................................
Epoch 787 Error= 114662 0 (1.30049e+06,1.06912e+06) 
.................................
Epoch 788 Error= 114720 0 (1.28884e+06,1.07901e+06) 
.................................
Epoch 789 Error= 114611 0 (1.28767e+06,1.06417e+06) 
.................................
Epoch 790 Error= 114590 0 (1.2998e+06,1.09301e+06) 
 counting_train_errors.................................

train1_NErrors= 34598/1.53326e+06 2.2565
Class01= 2149/1.49686e+06	0.143568
Class11= 32449/36405	89.1334

 counting_test_errors.........

test1_NErrors= 8980/389736 2.30412
Class01= 597/380451	0.156919
Class11= 8383/9285	90.2854

.................................
Epoch 791 Error= 115740 0 (1.25143e+06,1.06221e+06) 
.................................
Epoch 792 Error= 114695 0 (1.27682e+06,1.09389e+06) 
.................................
Epoch 793 Error= 114633 0 (1.26448e+06,1.08072e+06) 
.................................
Epoch 794 Error= 114551 0 (1.28799e+06,1.07205e+06) 
.................................
Epoch 795 Error= 114575 0 (1.27209e+06,1.07126e+06) 
.................................
Epoch 796 Error= 114562 0 (1.27464e+06,1.0752e+06) 
.................................
Epoch 797 Error= 114548 0 (1.28458e+06,1.06222e+06) 
.................................
Epoch 798 Error= 114590 0 (1.28582e+06,1.06875e+06) 
.................................
Epoch 799 Error= 114560 0 (1.28918e+06,1.09563e+06) 
.................................
Epoch 800 Error= 114537 0 (1.27479e+06,1.07181e+06) 
 counting_train_errors.................................

train1_NErrors= 34621/1.53326e+06 2.258
Class01= 1669/1.49686e+06	0.1115
Class11= 32952/36405	90.515

 counting_test_errors.........

test1_NErrors= 8973/389736 2.30233
Class01= 470/380451	0.123538
Class11= 8503/9285	91.5778

.................................
Epoch 801 Error= 114519 0 (1.26157e+06,1.08436e+06) 
.................................
Epoch 802 Error= 114611 0 (1.26422e+06,1.07811e+06) 
.................................
Epoch 803 Error= 114533 0 (1.28332e+06,1.07647e+06) 
.................................
Epoch 804 Error= 114539 0 (1.28207e+06,1.09571e+06) 
.................................
Epoch 805 Error= 114568 0 (1.26456e+06,1.06689e+06) 
.................................
Epoch 806 Error= 114573 0 (1.26123e+06,1.07091e+06) 
.................................
Epoch 807 Error= 116087 0 (1.37927e+06,1.07124e+06) 
.................................
Epoch 808 Error= 114981 0 (1.08535e+06,1.06681e+06) 
.................................
Epoch 809 Error= 114568 0 (1.23098e+06,1.10984e+06) 
.................................
Epoch 810 Error= 114549 0 (1.24503e+06,1.06611e+06) 
 counting_train_errors.................................

train1_NErrors= 34574/1.53326e+06 2.25493
Class01= 1889/1.49686e+06	0.126198
Class11= 32685/36405	89.7816

 counting_test_errors.........

test1_NErrors= 8950/389736 2.29643
Class01= 508/380451	0.133526
Class11= 8442/9285	90.9208

.................................
Epoch 811 Error= 114432 0 (1.24956e+06,1.07571e+06) 
.................................
Epoch 812 Error= 114447 0 (1.24203e+06,1.10575e+06) 
.................................
Epoch 813 Error= 114546 0 (1.26525e+06,1.09455e+06) 
.................................
Epoch 814 Error= 114561 0 (1.26639e+06,1.08489e+06) 
.................................
Epoch 815 Error= 114494 0 (1.26864e+06,1.09982e+06) 
.................................
Epoch 816 Error= 114528 0 (1.24758e+06,1.06809e+06) 
.................................
Epoch 817 Error= 114449 0 (1.26578e+06,1.07967e+06) 
.................................
Epoch 818 Error= 114344 0 (1.27118e+06,1.10126e+06) 
.................................
Epoch 819 Error= 114508 0 (1.24961e+06,1.09793e+06) 
.................................
Epoch 820 Error= 114435 0 (1.25165e+06,1.06576e+06) 
 counting_train_errors.................................

train1_NErrors= 34595/1.53326e+06 2.2563
Class01= 2065/1.49686e+06	0.137956
Class11= 32530/36405	89.3559

 counting_test_errors.........

test1_NErrors= 8981/389736 2.30438
Class01= 567/380451	0.149034
Class11= 8414/9285	90.6193

.................................
Epoch 821 Error= 114492 0 (1.27735e+06,1.08887e+06) 
.................................
Epoch 822 Error= 114540 0 (1.24426e+06,1.07959e+06) 
.................................
Epoch 823 Error= 114507 0 (1.23842e+06,1.08775e+06) 
.................................
Epoch 824 Error= 114400 0 (1.24627e+06,1.08253e+06) 
.................................
Epoch 825 Error= 114407 0 (1.25061e+06,1.10706e+06) 
.................................
Epoch 826 Error= 114411 0 (1.25555e+06,1.07766e+06) 
.................................
Epoch 827 Error= 114533 0 (1.24231e+06,1.09148e+06) 
.................................
Epoch 828 Error= 114410 0 (1.24233e+06,1.09333e+06) 
.................................
Epoch 829 Error= 114397 0 (1.26709e+06,1.07804e+06) 
.................................
Epoch 830 Error= 114352 0 (1.26034e+06,1.09071e+06) 
 counting_train_errors.................................

train1_NErrors= 34636/1.53326e+06 2.25898
Class01= 3215/1.49686e+06	0.214784
Class11= 31421/36405	86.3096

 counting_test_errors.........

test1_NErrors= 9005/389736 2.31054
Class01= 875/380451	0.22999
Class11= 8130/9285	87.5606

.................................
Epoch 831 Error= 114494 0 (1.28459e+06,1.08403e+06) 
.................................
Epoch 832 Error= 114427 0 (1.25056e+06,1.11186e+06) 
.................................
Epoch 833 Error= 114404 0 (1.26402e+06,1.10056e+06) 
.................................
Epoch 834 Error= 114365 0 (1.26623e+06,1.08909e+06) 
.................................
Epoch 835 Error= 114401 0 (1.25583e+06,1.09223e+06) 
.................................
Epoch 836 Error= 114353 0 (1.23959e+06,1.08235e+06) 
.................................
Epoch 837 Error= 114327 0 (1.25802e+06,1.09505e+06) 
.................................
Epoch 838 Error= 114417 0 (1.28173e+06,1.08951e+06) 
.................................
Epoch 839 Error= 114307 0 (1.23539e+06,1.10942e+06) 
.................................
Epoch 840 Error= 114390 0 (1.26184e+06,1.10163e+06) 
 counting_train_errors.................................

train1_NErrors= 34517/1.53326e+06 2.25122
Class01= 2078/1.49686e+06	0.138824
Class11= 32439/36405	89.1059

 counting_test_errors.........

test1_NErrors= 8986/389736 2.30566
Class01= 591/380451	0.155342
Class11= 8395/9285	90.4146

.................................
Epoch 841 Error= 114425 0 (1.2583e+06,1.09313e+06) 
.................................
Epoch 842 Error= 114390 0 (1.24193e+06,1.08849e+06) 
.................................
Epoch 843 Error= 114434 0 (1.25329e+06,1.1007e+06) 
.................................
Epoch 844 Error= 114348 0 (1.27579e+06,1.0855e+06) 
.................................
Epoch 845 Error= 114301 0 (1.23552e+06,1.11494e+06) 
.................................
Epoch 846 Error= 114283 0 (1.25274e+06,1.07689e+06) 
.................................
Epoch 847 Error= 114365 0 (1.27093e+06,1.08695e+06) 
.................................
Epoch 848 Error= 114340 0 (1.22645e+06,1.10754e+06) 
.................................
Epoch 849 Error= 114337 0 (1.25806e+06,1.1135e+06) 
.................................
Epoch 850 Error= 114297 0 (1.23909e+06,1.09583e+06) 
 counting_train_errors.................................

train1_NErrors= 34564/1.53326e+06 2.25428
Class01= 3092/1.49686e+06	0.206566
Class11= 31472/36405	86.4497

 counting_test_errors.........

test1_NErrors= 8987/389736 2.30592
Class01= 853/380451	0.224208
Class11= 8134/9285	87.6037

.................................
Epoch 851 Error= 114266 0 (1.25451e+06,1.10155e+06) 
.................................
Epoch 852 Error= 114324 0 (1.26304e+06,1.09342e+06) 
.................................
Epoch 853 Error= 114365 0 (1.23932e+06,1.11255e+06) 
.................................
Epoch 854 Error= 114218 0 (1.25619e+06,1.10995e+06) 
.................................
Epoch 855 Error= 114307 0 (1.24381e+06,1.10257e+06) 
.................................
Epoch 856 Error= 114345 0 (1.24209e+06,1.11895e+06) 
.................................
Epoch 857 Error= 114301 0 (1.26074e+06,1.09679e+06) 
.................................
Epoch 858 Error= 114242 0 (1.24387e+06,1.0963e+06) 
.................................
Epoch 859 Error= 114332 0 (1.25072e+06,1.10253e+06) 
.................................
Epoch 860 Error= 114131 0 (1.24824e+06,1.11643e+06) 
 counting_train_errors.................................

train1_NErrors= 34525/1.53326e+06 2.25174
Class01= 2824/1.49686e+06	0.188662
Class11= 31701/36405	87.0787

 counting_test_errors.........

test1_NErrors= 8986/389736 2.30566
Class01= 781/380451	0.205283
Class11= 8205/9285	88.3683

.................................
Epoch 861 Error= 114233 0 (1.25675e+06,1.11208e+06) 
.................................
Epoch 862 Error= 114204 0 (1.24646e+06,1.11102e+06) 
.................................
Epoch 863 Error= 114183 0 (1.24913e+06,1.11898e+06) 
.................................
Epoch 864 Error= 114205 0 (1.25585e+06,1.11264e+06) 
.................................
Epoch 865 Error= 114139 0 (1.22756e+06,1.10406e+06) 
.................................
Epoch 866 Error= 114239 0 (1.24607e+06,1.10381e+06) 
.................................
Epoch 867 Error= 114213 0 (1.24551e+06,1.12765e+06) 
.................................
Epoch 868 Error= 114174 0 (1.23707e+06,1.11018e+06) 
.................................
Epoch 869 Error= 114109 0 (1.26724e+06,1.11353e+06) 
.................................
Epoch 870 Error= 114234 0 (1.21306e+06,1.13495e+06) 
 counting_train_errors.................................

train1_NErrors= 34483/1.53326e+06 2.249
Class01= 2499/1.49686e+06	0.16695
Class11= 31984/36405	87.8561

 counting_test_errors.........

test1_NErrors= 8977/389736 2.30335
Class01= 711/380451	0.186883
Class11= 8266/9285	89.0253

.................................
Epoch 871 Error= 114091 0 (1.24019e+06,1.12322e+06) 
.................................
Epoch 872 Error= 114201 0 (1.25985e+06,1.10846e+06) 
.................................
Epoch 873 Error= 114084 0 (1.22167e+06,1.12116e+06) 
.................................
Epoch 874 Error= 114208 0 (1.25534e+06,1.11558e+06) 
.................................
Epoch 875 Error= 114102 0 (1.22362e+06,1.11935e+06) 
.................................
Epoch 876 Error= 114195 0 (1.24357e+06,1.14114e+06) 
.................................
Epoch 877 Error= 114127 0 (1.22765e+06,1.13389e+06) 
.................................
Epoch 878 Error= 114100 0 (1.24459e+06,1.14333e+06) 
.................................
Epoch 879 Error= 114205 0 (1.23929e+06,1.15385e+06) 
.................................
Epoch 880 Error= 114130 0 (1.25301e+06,1.13302e+06) 
 counting_train_errors.................................

train1_NErrors= 34583/1.53326e+06 2.25552
Class01= 2925/1.49686e+06	0.19541
Class11= 31658/36405	86.9606

 counting_test_errors.........

test1_NErrors= 8995/389736 2.30797
Class01= 814/380451	0.213957
Class11= 8181/9285	88.1099

.................................
Epoch 881 Error= 114152 0 (1.2528e+06,1.1535e+06) 
.................................
Epoch 882 Error= 114086 0 (1.25486e+06,1.12769e+06) 
.................................
Epoch 883 Error= 114210 0 (1.2495e+06,1.13719e+06) 
.................................
Epoch 884 Error= 114166 0 (1.23054e+06,1.11802e+06) 
.................................
Epoch 885 Error= 114116 0 (1.22275e+06,1.12558e+06) 
.................................
Epoch 886 Error= 114157 0 (1.23143e+06,1.12677e+06) 
.................................
Epoch 887 Error= 114032 0 (1.25033e+06,1.14222e+06) 
.................................
Epoch 888 Error= 114051 0 (1.23435e+06,1.13941e+06) 
.................................
Epoch 889 Error= 114007 0 (1.24024e+06,1.13931e+06) 
.................................
Epoch 890 Error= 114054 0 (1.25558e+06,1.1341e+06) 
 counting_train_errors.................................

train1_NErrors= 34457/1.53326e+06 2.2473
Class01= 2103/1.49686e+06	0.140495
Class11= 32354/36405	88.8724

 counting_test_errors.........

test1_NErrors= 8941/389736 2.29412
Class01= 573/380451	0.150611
Class11= 8368/9285	90.1239

.................................
Epoch 891 Error= 113923 0 (1.23901e+06,1.12427e+06) 
.................................
Epoch 892 Error= 114198 0 (1.24408e+06,1.13836e+06) 
.................................
Epoch 893 Error= 114050 0 (1.24214e+06,1.13913e+06) 
.................................
Epoch 894 Error= 113949 0 (1.2379e+06,1.14607e+06) 
.................................
Epoch 895 Error= 114015 0 (1.23399e+06,1.1291e+06) 
.................................
Epoch 896 Error= 113989 0 (1.24634e+06,1.15873e+06) 
.................................
Epoch 897 Error= 113974 0 (1.23853e+06,1.14261e+06) 
.................................
Epoch 898 Error= 114076 0 (1.21961e+06,1.1434e+06) 
.................................
Epoch 899 Error= 114071 0 (1.21821e+06,1.12748e+06) 
.................................
Epoch 900 Error= 114135 0 (1.23435e+06,1.14952e+06) 
 counting_train_errors.................................

train1_NErrors= 34604/1.53326e+06 2.25689
Class01= 1856/1.49686e+06	0.123993
Class11= 32748/36405	89.9547

 counting_test_errors.........

test1_NErrors= 8974/389736 2.30258
Class01= 509/380451	0.133789
Class11= 8465/9285	91.1686

.................................
Epoch 901 Error= 114024 0 (1.21716e+06,1.14318e+06) 
.................................
Epoch 902 Error= 114065 0 (1.24173e+06,1.16348e+06) 
.................................
Epoch 903 Error= 113973 0 (1.2263e+06,1.12365e+06) 
.................................
Epoch 904 Error= 113977 0 (1.22465e+06,1.15501e+06) 
.................................
Epoch 905 Error= 114001 0 (1.21422e+06,1.16513e+06) 
.................................
Epoch 906 Error= 113965 0 (1.23567e+06,1.16023e+06) 
.................................
Epoch 907 Error= 113981 0 (1.21508e+06,1.14687e+06) 
.................................
Epoch 908 Error= 113956 0 (1.22063e+06,1.15755e+06) 
.................................
Epoch 909 Error= 113885 0 (1.23494e+06,1.16564e+06) 
.................................
Epoch 910 Error= 113887 0 (1.22303e+06,1.1555e+06) 
 counting_train_errors.................................

train1_NErrors= 34465/1.53326e+06 2.24782
Class01= 2582/1.49686e+06	0.172495
Class11= 31883/36405	87.5786

 counting_test_errors.........

test1_NErrors= 8951/389736 2.29668
Class01= 702/380451	0.184518
Class11= 8249/9285	88.8422

.................................
Epoch 911 Error= 113911 0 (1.22688e+06,1.15452e+06) 
.................................
Epoch 912 Error= 113863 0 (1.23365e+06,1.17174e+06) 
.................................
Epoch 913 Error= 113953 0 (1.23547e+06,1.16855e+06) 
.................................
Epoch 914 Error= 113935 0 (1.21425e+06,1.14185e+06) 
.................................
Epoch 915 Error= 113875 0 (1.22878e+06,1.14502e+06) 
.................................
Epoch 916 Error= 113938 0 (1.23409e+06,1.16736e+06) 
.................................
Epoch 917 Error= 113883 0 (1.21445e+06,1.15523e+06) 
.................................
Epoch 918 Error= 113923 0 (1.23432e+06,1.16608e+06) 
.................................
Epoch 919 Error= 113901 0 (1.23019e+06,1.17544e+06) 
.................................
Epoch 920 Error= 113909 0 (1.22807e+06,1.18822e+06) 
 counting_train_errors.................................

train1_NErrors= 34565/1.53326e+06 2.25435
Class01= 3392/1.49686e+06	0.226608
Class11= 31173/36405	85.6283

 counting_test_errors.........

test1_NErrors= 9015/389736 2.3131
Class01= 951/380451	0.249966
Class11= 8064/9285	86.8498

.................................
Epoch 921 Error= 113934 0 (1.23178e+06,1.15188e+06) 
.................................
Epoch 922 Error= 113945 0 (1.23073e+06,1.15346e+06) 
.................................
Epoch 923 Error= 113894 0 (1.18612e+06,1.15804e+06) 
.................................
Epoch 924 Error= 113873 0 (1.2292e+06,1.17204e+06) 
.................................
Epoch 925 Error= 113834 0 (1.23013e+06,1.17767e+06) 
.................................
Epoch 926 Error= 113906 0 (1.22379e+06,1.1692e+06) 
.................................
Epoch 927 Error= 113859 0 (1.21695e+06,1.18337e+06) 
.................................
Epoch 928 Error= 113802 0 (1.21901e+06,1.18846e+06) 
.................................
Epoch 929 Error= 113787 0 (1.22383e+06,1.19362e+06) 
.................................
Epoch 930 Error= 113860 0 (1.20993e+06,1.1932e+06) 
 counting_train_errors.................................

train1_NErrors= 34501/1.53326e+06 2.25017
Class01= 3244/1.49686e+06	0.216721
Class11= 31257/36405	85.8591

 counting_test_errors.........

test1_NErrors= 9001/389736 2.30951
Class01= 915/380451	0.240504
Class11= 8086/9285	87.0867

.................................
Epoch 931 Error= 113756 0 (1.21445e+06,1.18609e+06) 
.................................
Epoch 932 Error= 113794 0 (1.22075e+06,1.18315e+06) 
.................................
Epoch 933 Error= 113818 0 (1.22247e+06,1.16686e+06) 
.................................
Epoch 934 Error= 113879 0 (1.22256e+06,1.18257e+06) 
.................................
Epoch 935 Error= 113789 0 (1.22393e+06,1.1849e+06) 
.................................
Epoch 936 Error= 113797 0 (1.20624e+06,1.19697e+06) 
.................................
Epoch 937 Error= 113758 0 (1.22169e+06,1.1847e+06) 
.................................
Epoch 938 Error= 113813 0 (1.22544e+06,1.17919e+06) 
.................................
Epoch 939 Error= 113744 0 (1.22637e+06,1.16768e+06) 
.................................
Epoch 940 Error= 113759 0 (1.21454e+06,1.17921e+06) 
 counting_train_errors.................................

train1_NErrors= 34841/1.53326e+06 2.27235
Class01= 3841/1.49686e+06	0.256605
Class11= 31000/36405	85.1531

 counting_test_errors.........

test1_NErrors= 9061/389736 2.32491
Class01= 1028/380451	0.270206
Class11= 8033/9285	86.5159

.................................
Epoch 941 Error= 113838 0 (1.20674e+06,1.19952e+06) 
.................................
Epoch 942 Error= 113759 0 (1.2011e+06,1.18439e+06) 
.................................
Epoch 943 Error= 113861 0 (1.22666e+06,1.19291e+06) 
.................................
Epoch 944 Error= 113842 0 (1.21332e+06,1.18634e+06) 
.................................
Epoch 945 Error= 113697 0 (1.21254e+06,1.19444e+06) 
.................................
Epoch 946 Error= 113675 0 (1.23019e+06,1.20396e+06) 
.................................
Epoch 947 Error= 113829 0 (1.21457e+06,1.20107e+06) 
.................................
Epoch 948 Error= 113766 0 (1.2111e+06,1.18041e+06) 
.................................
Epoch 949 Error= 113703 0 (1.22375e+06,1.19643e+06) 
.................................
Epoch 950 Error= 113813 0 (1.21455e+06,1.18802e+06) 
 counting_train_errors.................................

train1_NErrors= 34482/1.53326e+06 2.24893
Class01= 1946/1.49686e+06	0.130006
Class11= 32536/36405	89.3723

 counting_test_errors.........

test1_NErrors= 8956/389736 2.29797
Class01= 538/380451	0.141411
Class11= 8418/9285	90.6624

.................................
Epoch 951 Error= 113667 0 (1.21927e+06,1.19702e+06) 
.................................
Epoch 952 Error= 113778 0 (1.20742e+06,1.19088e+06) 
.................................
Epoch 953 Error= 113738 0 (1.21672e+06,1.20538e+06) 
.................................
Epoch 954 Error= 113641 0 (1.2227e+06,1.18834e+06) 
.................................
Epoch 955 Error= 113771 0 (1.19088e+06,1.18365e+06) 
.................................
Epoch 956 Error= 113620 0 (1.21241e+06,1.19501e+06) 
.................................
Epoch 957 Error= 113684 0 (1.21537e+06,1.19717e+06) 
.................................
Epoch 958 Error= 113726 0 (1.21301e+06,1.18705e+06) 
.................................
Epoch 959 Error= 113705 0 (1.20981e+06,1.19876e+06) 
.................................
Epoch 960 Error= 113819 0 (1.21622e+06,1.20539e+06) 
 counting_train_errors.................................

train1_NErrors= 34408/1.53326e+06 2.24411
Class01= 3145/1.49686e+06	0.210107
Class11= 31263/36405	85.8756

 counting_test_errors.........

test1_NErrors= 8994/389736 2.30772
Class01= 868/380451	0.22815
Class11= 8126/9285	87.5175

.................................
Epoch 961 Error= 113816 0 (1.19513e+06,1.1879e+06) 
.................................
Epoch 962 Error= 113755 0 (1.20308e+06,1.21126e+06) 
.................................
Epoch 963 Error= 113774 0 (1.20804e+06,1.2095e+06) 
.................................
Epoch 964 Error= 113747 0 (1.21552e+06,1.2086e+06) 
.................................
Epoch 965 Error= 113722 0 (1.20368e+06,1.20049e+06) 
.................................
Epoch 966 Error= 113605 0 (1.20491e+06,1.20111e+06) 
.................................
Epoch 967 Error= 113572 0 (1.2107e+06,1.20543e+06) 
.................................
Epoch 968 Error= 113634 0 (1.20481e+06,1.19236e+06) 
.................................
Epoch 969 Error= 113647 0 (1.1933e+06,1.19262e+06) 
.................................
Epoch 970 Error= 113688 0 (1.23194e+06,1.19726e+06) 
 counting_train_errors.................................

train1_NErrors= 34493/1.53326e+06 2.24965
Class01= 3439/1.49686e+06	0.229748
Class11= 31054/36405	85.3015

 counting_test_errors.........

test1_NErrors= 9027/389736 2.31618
Class01= 973/380451	0.255749
Class11= 8054/9285	86.7421

.................................
Epoch 971 Error= 113654 0 (1.20491e+06,1.22135e+06) 
.................................
Epoch 972 Error= 114418 0 (1.21947e+06,1.18908e+06) 
.................................
Epoch 973 Error= 113657 0 (1.14592e+06,1.2025e+06) 
.................................
Epoch 974 Error= 113610 0 (1.20349e+06,1.21174e+06) 
.................................
Epoch 975 Error= 113607 0 (1.20378e+06,1.20553e+06) 
.................................
Epoch 976 Error= 113619 0 (1.18799e+06,1.20295e+06) 
.................................
Epoch 977 Error= 113586 0 (1.19802e+06,1.21022e+06) 
.................................
Epoch 978 Error= 113733 0 (1.20073e+06,1.22028e+06) 
.................................
Epoch 979 Error= 113621 0 (1.18808e+06,1.20484e+06) 
.................................
Epoch 980 Error= 113594 0 (1.18614e+06,1.21122e+06) 
 counting_train_errors.................................

train1_NErrors= 34588/1.53326e+06 2.25585
Class01= 3771/1.49686e+06	0.251928
Class11= 30817/36405	84.6505

 counting_test_errors.........

test1_NErrors= 9013/389736 2.31259
Class01= 1033/380451	0.27152
Class11= 7980/9285	85.9451

.................................
Epoch 981 Error= 113635 0 (1.18723e+06,1.20046e+06) 
.................................
Epoch 982 Error= 115852 0 (1.22575e+06,1.19282e+06) 
.................................
Epoch 983 Error= 113898 0 (1.03833e+06,1.20884e+06) 
.................................
Epoch 984 Error= 113580 0 (1.14793e+06,1.21727e+06) 
.................................
Epoch 985 Error= 113674 0 (1.17136e+06,1.19538e+06) 
.................................
Epoch 986 Error= 113525 0 (1.15776e+06,1.192e+06) 
.................................
Epoch 987 Error= 113481 0 (1.17788e+06,1.21734e+06) 
.................................
Epoch 988 Error= 113602 0 (1.16878e+06,1.21623e+06) 
.................................
Epoch 989 Error= 113547 0 (1.16642e+06,1.20426e+06) 
.................................
Epoch 990 Error= 113597 0 (1.18573e+06,1.21915e+06) 
 counting_train_errors.................................

train1_NErrors= 34409/1.53326e+06 2.24417
Class01= 2377/1.49686e+06	0.1588
Class11= 32032/36405	87.9879

 counting_test_errors.........

test1_NErrors= 8931/389736 2.29155
Class01= 649/380451	0.170587
Class11= 8282/9285	89.1976

.................................
Epoch 991 Error= 113504 0 (1.1985e+06,1.21485e+06) 
.................................
Epoch 992 Error= 113602 0 (1.17228e+06,1.21208e+06) 
.................................
Epoch 993 Error= 113545 0 (1.16497e+06,1.18855e+06) 
.................................
Epoch 994 Error= 113570 0 (1.17982e+06,1.20936e+06) 
.................................
Epoch 995 Error= 113486 0 (1.20105e+06,1.20559e+06) 
.................................
Epoch 996 Error= 113522 0 (1.17923e+06,1.20516e+06) 
.................................
Epoch 997 Error= 113537 0 (1.17126e+06,1.22077e+06) 
.................................
Epoch 998 Error= 113477 0 (1.1768e+06,1.21525e+06) 
.................................
Epoch 999 Error= 113534 0 (1.20065e+06,1.18662e+06) 
.................................
Epoch 1000 Error= 113475 0 (1.1977e+06,1.21281e+06) 
 counting_train_errors.................................

train1_NErrors= 34624/1.53326e+06 2.25819
Class01= 4110/1.49686e+06	0.274576
Class11= 30514/36405	83.8182

 counting_test_errors.........

test1_NErrors= 9031/389736 2.31721
Class01= 1140/380451	0.299644
Class11= 7891/9285	84.9865

.................................
Epoch 1001 Error= 113530 0 (1.18935e+06,1.20906e+06) 
.................................
Epoch 1002 Error= 113466 0 (1.18255e+06,1.24539e+06) 
.................................
Epoch 1003 Error= 113414 0 (1.17906e+06,1.2052e+06) 
.................................
Epoch 1004 Error= 113476 0 (1.17913e+06,1.21184e+06) 
.................................
Epoch 1005 Error= 113608 0 (1.19317e+06,1.2383e+06) 
.................................
Epoch 1006 Error= 113355 0 (1.18449e+06,1.22661e+06) 
.................................
Epoch 1007 Error= 113497 0 (1.17559e+06,1.21077e+06) 
.................................
Epoch 1008 Error= 113461 0 (1.18105e+06,1.19923e+06) 
.................................
Epoch 1009 Error= 113500 0 (1.17084e+06,1.21621e+06) 
.................................
Epoch 1010 Error= 113475 0 (1.18226e+06,1.21499e+06) 
 counting_train_errors.................................

train1_NErrors= 34428/1.53326e+06 2.24541
Class01= 3567/1.49686e+06	0.2383
Class11= 30861/36405	84.7713

 counting_test_errors.........

test1_NErrors= 9001/389736 2.30951
Class01= 990/380451	0.260217
Class11= 8011/9285	86.2789

.................................
Epoch 1011 Error= 113386 0 (1.16983e+06,1.21515e+06) 
.................................
Epoch 1012 Error= 113436 0 (1.17801e+06,1.21696e+06) 
.................................
Epoch 1013 Error= 113586 0 (1.17592e+06,1.23431e+06) 
.................................
Epoch 1014 Error= 113485 0 (1.18664e+06,1.20576e+06) 
.................................
Epoch 1015 Error= 113438 0 (1.17646e+06,1.19679e+06) 
.................................
Epoch 1016 Error= 113416 0 (1.15699e+06,1.21017e+06) 
.................................
Epoch 1017 Error= 113423 0 (1.1749e+06,1.21452e+06) 
.................................
Epoch 1018 Error= 113400 0 (1.19289e+06,1.21657e+06) 
.................................
Epoch 1019 Error= 113371 0 (1.17507e+06,1.205e+06) 
.................................
Epoch 1020 Error= 113409 0 (1.1719e+06,1.19575e+06) 
 counting_train_errors.................................

train1_NErrors= 34377/1.53326e+06 2.24209
Class01= 3292/1.49686e+06	0.219928
Class11= 31085/36405	85.3866

 counting_test_errors.........

test1_NErrors= 8958/389736 2.29848
Class01= 911/380451	0.239453
Class11= 8047/9285	86.6667

.................................
Epoch 1021 Error= 113399 0 (1.17147e+06,1.22647e+06) 
.................................
Epoch 1022 Error= 113418 0 (1.1931e+06,1.21403e+06) 
.................................
Epoch 1023 Error= 113365 0 (1.18511e+06,1.21731e+06) 
.................................
Epoch 1024 Error= 113401 0 (1.16976e+06,1.22126e+06) 
.................................
Epoch 1025 Error= 113408 0 (1.18844e+06,1.19944e+06) 
.................................
Epoch 1026 Error= 113328 0 (1.20393e+06,1.19811e+06) 
.................................
Epoch 1027 Error= 113377 0 (1.17307e+06,1.21708e+06) 
.................................
Epoch 1028 Error= 113408 0 (1.17934e+06,1.21181e+06) 
.................................
Epoch 1029 Error= 113358 0 (1.18451e+06,1.20636e+06) 
.................................
Epoch 1030 Error= 113363 0 (1.18908e+06,1.19584e+06) 
 counting_train_errors.................................

train1_NErrors= 34392/1.53326e+06 2.24306
Class01= 2037/1.49686e+06	0.136085
Class11= 32355/36405	88.8752

 counting_test_errors.........

test1_NErrors= 8953/389736 2.2972
Class01= 556/380451	0.146142
Class11= 8397/9285	90.4362

.................................
Epoch 1031 Error= 113290 0 (1.16541e+06,1.22105e+06) 
.................................
Epoch 1032 Error= 113421 0 (1.19564e+06,1.19665e+06) 
.................................
Epoch 1033 Error= 113313 0 (1.16433e+06,1.20373e+06) 
.................................
Epoch 1034 Error= 113284 0 (1.19141e+06,1.20057e+06) 
.................................
Epoch 1035 Error= 113315 0 (1.16913e+06,1.21143e+06) 
.................................
Epoch 1036 Error= 113283 0 (1.17238e+06,1.2116e+06) 
.................................
Epoch 1037 Error= 113348 0 (1.18684e+06,1.21345e+06) 
.................................
Epoch 1038 Error= 113308 0 (1.16911e+06,1.20728e+06) 
.................................
Epoch 1039 Error= 113331 0 (1.17806e+06,1.20966e+06) 
.................................
Epoch 1040 Error= 113361 0 (1.18757e+06,1.20222e+06) 
 counting_train_errors.................................

train1_NErrors= 34313/1.53326e+06 2.23791
Class01= 2081/1.49686e+06	0.139025
Class11= 32232/36405	88.5373

 counting_test_errors.........

test1_NErrors= 8962/389736 2.29951
Class01= 593/380451	0.155868
Class11= 8369/9285	90.1346

.................................
Epoch 1041 Error= 113326 0 (1.18323e+06,1.19761e+06) 
.................................
Epoch 1042 Error= 113321 0 (1.17994e+06,1.21102e+06) 
.................................
Epoch 1043 Error= 113285 0 (1.16505e+06,1.22164e+06) 
.................................
Epoch 1044 Error= 113363 0 (1.17592e+06,1.21771e+06) 
.................................
Epoch 1045 Error= 113322 0 (1.18196e+06,1.22495e+06) 
.................................
Epoch 1046 Error= 113164 0 (1.16789e+06,1.21726e+06) 
.................................
Epoch 1047 Error= 113319 0 (1.15465e+06,1.20858e+06) 
.................................
Epoch 1048 Error= 113296 0 (1.18409e+06,1.2022e+06) 
.................................
Epoch 1049 Error= 113243 0 (1.18156e+06,1.19895e+06) 
.................................
Epoch 1050 Error= 113216 0 (1.16996e+06,1.2051e+06) 
 counting_train_errors.................................

train1_NErrors= 34355/1.53326e+06 2.24065
Class01= 2910/1.49686e+06	0.194408
Class11= 31445/36405	86.3755

 counting_test_errors.........

test1_NErrors= 8958/389736 2.29848
Class01= 793/380451	0.208437
Class11= 8165/9285	87.9375

.................................
Epoch 1051 Error= 113225 0 (1.16733e+06,1.21097e+06) 
.................................
Epoch 1052 Error= 113302 0 (1.16526e+06,1.18427e+06) 
.................................
Epoch 1053 Error= 113229 0 (1.16926e+06,1.20349e+06) 
.................................
Epoch 1054 Error= 113269 0 (1.1734e+06,1.20006e+06) 
.................................
Epoch 1055 Error= 113147 0 (1.1645e+06,1.20489e+06) 
.................................
Epoch 1056 Error= 113167 0 (1.17033e+06,1.19649e+06) 
.................................
Epoch 1057 Error= 113178 0 (1.1671e+06,1.20591e+06) 
.................................
Epoch 1058 Error= 113181 0 (1.16958e+06,1.21362e+06) 
.................................
Epoch 1059 Error= 113242 0 (1.17493e+06,1.19827e+06) 
.................................
Epoch 1060 Error= 113231 0 (1.15507e+06,1.18774e+06) 
 counting_train_errors.................................

train1_NErrors= 34658/1.53326e+06 2.26041
Class01= 4646/1.49686e+06	0.310384
Class11= 30012/36405	82.4392

 counting_test_errors.........

test1_NErrors= 9069/389736 2.32696
Class01= 1277/380451	0.335654
Class11= 7792/9285	83.9203

.................................
Epoch 1061 Error= 113206 0 (1.17335e+06,1.2105e+06) 
.................................
Epoch 1062 Error= 113221 0 (1.17184e+06,1.17422e+06) 
.................................
Epoch 1063 Error= 113332 0 (1.16324e+06,1.1799e+06) 
.................................
Epoch 1064 Error= 113259 0 (1.14931e+06,1.20316e+06) 
.................................
Epoch 1065 Error= 113147 0 (1.16386e+06,1.17913e+06) 
.................................
Epoch 1066 Error= 113145 0 (1.17858e+06,1.18574e+06) 
.................................
Epoch 1067 Error= 113138 0 (1.18313e+06,1.19809e+06) 
.................................
Epoch 1068 Error= 113301 0 (1.16396e+06,1.2045e+06) 
.................................
Epoch 1069 Error= 113223 0 (1.15317e+06,1.18554e+06) 
.................................
Epoch 1070 Error= 113146 0 (1.18148e+06,1.20689e+06) 
 counting_train_errors.................................

train1_NErrors= 34297/1.53326e+06 2.23687
Class01= 2974/1.49686e+06	0.198683
Class11= 31323/36405	86.0404

 counting_test_errors.........

test1_NErrors= 9012/389736 2.31233
Class01= 849/380451	0.223156
Class11= 8163/9285	87.916

.................................
Epoch 1071 Error= 113197 0 (1.16011e+06,1.18857e+06) 
.................................
Epoch 1072 Error= 113229 0 (1.17141e+06,1.19678e+06) 
.................................
Epoch 1073 Error= 113204 0 (1.15125e+06,1.18943e+06) 
.................................
Epoch 1074 Error= 113151 0 (1.17243e+06,1.18469e+06) 
.................................
Epoch 1075 Error= 113210 0 (1.18596e+06,1.18946e+06) 
.................................
Epoch 1076 Error= 113150 0 (1.16234e+06,1.19566e+06) 
.................................
Epoch 1077 Error= 113150 0 (1.17153e+06,1.18428e+06) 
.................................
Epoch 1078 Error= 113119 0 (1.16294e+06,1.18524e+06) 
.................................
Epoch 1079 Error= 113137 0 (1.17011e+06,1.18551e+06) 
.................................
Epoch 1080 Error= 113190 0 (1.15736e+06,1.18432e+06) 
 counting_train_errors.................................

train1_NErrors= 34261/1.53326e+06 2.23452
Class01= 2713/1.49686e+06	0.181247
Class11= 31548/36405	86.6584

 counting_test_errors.........

test1_NErrors= 8978/389736 2.30361
Class01= 782/380451	0.205546
Class11= 8196/9285	88.2714

.................................
Epoch 1081 Error= 113134 0 (1.16799e+06,1.17864e+06) 
.................................
Epoch 1082 Error= 113148 0 (1.17356e+06,1.18832e+06) 
.................................
Epoch 1083 Error= 113069 0 (1.15209e+06,1.17468e+06) 
.................................
Epoch 1084 Error= 113062 0 (1.16229e+06,1.19178e+06) 
.................................
Epoch 1085 Error= 113092 0 (1.16308e+06,1.18039e+06) 
.................................
Epoch 1086 Error= 113124 0 (1.15982e+06,1.18911e+06) 
.................................
Epoch 1087 Error= 113055 0 (1.16489e+06,1.18227e+06) 
.................................
Epoch 1088 Error= 113125 0 (1.16397e+06,1.19192e+06) 
.................................
Epoch 1089 Error= 113101 0 (1.16677e+06,1.17337e+06) 
.................................
Epoch 1090 Error= 113099 0 (1.15027e+06,1.20312e+06) 
 counting_train_errors.................................

train1_NErrors= 34373/1.53326e+06 2.24182
Class01= 3252/1.49686e+06	0.217256
Class11= 31121/36405	85.4855

 counting_test_errors.........

test1_NErrors= 8955/389736 2.29771
Class01= 900/380451	0.236561
Class11= 8055/9285	86.7528

.................................
Epoch 1091 Error= 113107 0 (1.16079e+06,1.18496e+06) 
.................................
Epoch 1092 Error= 113107 0 (1.15436e+06,1.1872e+06) 
.................................
Epoch 1093 Error= 113113 0 (1.17496e+06,1.18551e+06) 
.................................
Epoch 1094 Error= 113036 0 (1.16823e+06,1.16371e+06) 
.................................
Epoch 1095 Error= 113065 0 (1.14763e+06,1.19533e+06) 
.................................
Epoch 1096 Error= 113046 0 (1.16615e+06,1.16973e+06) 
.................................
Epoch 1097 Error= 113103 0 (1.15397e+06,1.167e+06) 
.................................
Epoch 1098 Error= 113113 0 (1.15268e+06,1.18818e+06) 
.................................
Epoch 1099 Error= 112996 0 (1.15156e+06,1.17992e+06) 
.................................
Epoch 1100 Error= 113155 0 (1.16026e+06,1.1768e+06) 
 counting_train_errors.................................

train1_NErrors= 34281/1.53326e+06 2.23582
Class01= 2855/1.49686e+06	0.190733
Class11= 31426/36405	86.3233

 counting_test_errors.........

test1_NErrors= 8978/389736 2.30361
Class01= 818/380451	0.215008
Class11= 8160/9285	87.8837

.................................
Epoch 1101 Error= 113105 0 (1.14181e+06,1.1827e+06) 
.................................
Epoch 1102 Error= 113092 0 (1.14924e+06,1.16727e+06) 
.................................
Epoch 1103 Error= 113023 0 (1.17137e+06,1.15802e+06) 
.................................
Epoch 1104 Error= 113041 0 (1.14737e+06,1.17221e+06) 
.................................
Epoch 1105 Error= 112999 0 (1.1746e+06,1.17025e+06) 
.................................
Epoch 1106 Error= 113111 0 (1.17175e+06,1.18998e+06) 
.................................
Epoch 1107 Error= 112972 0 (1.15063e+06,1.17185e+06) 
.................................
Epoch 1108 Error= 112959 0 (1.17895e+06,1.16577e+06) 
.................................
Epoch 1109 Error= 112915 0 (1.15336e+06,1.15339e+06) 
.................................
Epoch 1110 Error= 113070 0 (1.17349e+06,1.17993e+06) 
 counting_train_errors.................................

train1_NErrors= 34323/1.53326e+06 2.23856
Class01= 3292/1.49686e+06	0.219928
Class11= 31031/36405	85.2383

 counting_test_errors.........

test1_NErrors= 9016/389736 2.31336
Class01= 964/380451	0.253383
Class11= 8052/9285	86.7205

.................................
Epoch 1111 Error= 112986 0 (1.14651e+06,1.15765e+06) 
.................................
Epoch 1112 Error= 113060 0 (1.17575e+06,1.17765e+06) 
.................................
Epoch 1113 Error= 112953 0 (1.17448e+06,1.18626e+06) 
.................................
Epoch 1114 Error= 112985 0 (1.15706e+06,1.17228e+06) 
.................................
Epoch 1115 Error= 112977 0 (1.15473e+06,1.1816e+06) 
.................................
Epoch 1116 Error= 112935 0 (1.15039e+06,1.1709e+06) 
.................................
Epoch 1117 Error= 112976 0 (1.14514e+06,1.16419e+06) 
.................................
Epoch 1118 Error= 112955 0 (1.15688e+06,1.17445e+06) 
.................................
Epoch 1119 Error= 112942 0 (1.12968e+06,1.16977e+06) 
.................................
Epoch 1120 Error= 112925 0 (1.15326e+06,1.16751e+06) 
 counting_train_errors.................................

train1_NErrors= 34527/1.53326e+06 2.25187
Class01= 4129/1.49686e+06	0.275845
Class11= 30398/36405	83.4995

 counting_test_errors.........

test1_NErrors= 9028/389736 2.31644
Class01= 1144/380451	0.300696
Class11= 7884/9285	84.9111

.................................
Epoch 1121 Error= 112988 0 (1.14133e+06,1.18021e+06) 
.................................
Epoch 1122 Error= 112898 0 (1.14738e+06,1.17776e+06) 
.................................
Epoch 1123 Error= 112935 0 (1.1667e+06,1.16042e+06) 
.................................
Epoch 1124 Error= 113021 0 (1.14515e+06,1.17119e+06) 
.................................
Epoch 1125 Error= 112912 0 (1.15205e+06,1.16168e+06) 
.................................
Epoch 1126 Error= 112953 0 (1.16759e+06,1.17498e+06) 
.................................
Epoch 1127 Error= 112843 0 (1.13779e+06,1.16593e+06) 
.................................
Epoch 1128 Error= 112971 0 (1.1635e+06,1.15949e+06) 
.................................
Epoch 1129 Error= 113004 0 (1.14528e+06,1.16673e+06) 
.................................
Epoch 1130 Error= 112852 0 (1.15642e+06,1.15546e+06) 
 counting_train_errors.................................

train1_NErrors= 34192/1.53326e+06 2.23002
Class01= 3015/1.49686e+06	0.201422
Class11= 31177/36405	85.6393

 counting_test_errors.........

test1_NErrors= 8960/389736 2.29899
Class01= 870/380451	0.228676
Class11= 8090/9285	87.1298

.................................
Epoch 1131 Error= 112944 0 (1.14418e+06,1.1696e+06) 
.................................
Epoch 1132 Error= 112892 0 (1.16077e+06,1.1639e+06) 
.................................
Epoch 1133 Error= 112848 0 (1.15907e+06,1.16183e+06) 
.................................
Epoch 1134 Error= 113002 0 (1.15913e+06,1.15954e+06) 
.................................
Epoch 1135 Error= 112889 0 (1.15636e+06,1.15382e+06) 
.................................
Epoch 1136 Error= 112859 0 (1.14562e+06,1.15932e+06) 
.................................
Epoch 1137 Error= 112944 0 (1.15912e+06,1.15852e+06) 
.................................
Epoch 1138 Error= 112975 0 (1.13429e+06,1.14987e+06) 
.................................
Epoch 1139 Error= 112863 0 (1.14899e+06,1.13713e+06) 
.................................
Epoch 1140 Error= 112860 0 (1.17399e+06,1.15412e+06) 
 counting_train_errors.................................

train1_NErrors= 34365/1.53326e+06 2.2413
Class01= 3318/1.49686e+06	0.221665
Class11= 31047/36405	85.2822

 counting_test_errors.........

test1_NErrors= 8976/389736 2.3031
Class01= 900/380451	0.236561
Class11= 8076/9285	86.979

.................................
Epoch 1141 Error= 112855 0 (1.1493e+06,1.1461e+06) 
.................................
Epoch 1142 Error= 112893 0 (1.1556e+06,1.17736e+06) 
.................................
Epoch 1143 Error= 112966 0 (1.15212e+06,1.15089e+06) 
.................................
Epoch 1144 Error= 112891 0 (1.1486e+06,1.14301e+06) 
.................................
Epoch 1145 Error= 112899 0 (1.156e+06,1.15585e+06) 
.................................
Epoch 1146 Error= 112875 0 (1.14452e+06,1.14467e+06) 
.................................
Epoch 1147 Error= 112859 0 (1.14176e+06,1.16239e+06) 
.................................
Epoch 1148 Error= 112894 0 (1.15367e+06,1.14364e+06) 
.................................
Epoch 1149 Error= 112911 0 (1.13499e+06,1.15138e+06) 
.................................
Epoch 1150 Error= 112785 0 (1.14977e+06,1.15561e+06) 
 counting_train_errors.................................

train1_NErrors= 34249/1.53326e+06 2.23374
Class01= 2086/1.49686e+06	0.139359
Class11= 32163/36405	88.3478

 counting_test_errors.........

test1_NErrors= 8918/389736 2.28822
Class01= 593/380451	0.155868
Class11= 8325/9285	89.6607

.................................
Epoch 1151 Error= 112900 0 (1.14774e+06,1.1311e+06) 
.................................
Epoch 1152 Error= 112849 0 (1.15176e+06,1.14626e+06) 
.................................
Epoch 1153 Error= 112777 0 (1.13857e+06,1.1582e+06) 
.................................
Epoch 1154 Error= 112869 0 (1.16354e+06,1.15045e+06) 
.................................
Epoch 1155 Error= 112816 0 (1.15019e+06,1.14224e+06) 
.................................
Epoch 1156 Error= 112865 0 (1.12502e+06,1.15176e+06) 
.................................
Epoch 1157 Error= 112776 0 (1.1419e+06,1.12709e+06) 
.................................
Epoch 1158 Error= 112771 0 (1.14514e+06,1.13367e+06) 
.................................
Epoch 1159 Error= 112777 0 (1.15235e+06,1.14235e+06) 
.................................
Epoch 1160 Error= 112824 0 (1.14633e+06,1.16369e+06) 
 counting_train_errors.................................

train1_NErrors= 34259/1.53326e+06 2.23439
Class01= 2630/1.49686e+06	0.175702
Class11= 31629/36405	86.8809

 counting_test_errors.........

test1_NErrors= 8943/389736 2.29463
Class01= 744/380451	0.195557
Class11= 8199/9285	88.3037

.................................
Epoch 1161 Error= 112809 0 (1.13666e+06,1.11484e+06) 
.................................
Epoch 1162 Error= 112797 0 (1.1476e+06,1.12331e+06) 
.................................
Epoch 1163 Error= 112858 0 (1.13755e+06,1.13638e+06) 
.................................
Epoch 1164 Error= 112765 0 (1.14362e+06,1.13792e+06) 
.................................
Epoch 1165 Error= 112806 0 (1.15116e+06,1.1475e+06) 
.................................
Epoch 1166 Error= 112826 0 (1.14878e+06,1.13079e+06) 
.................................
Epoch 1167 Error= 112842 0 (1.15462e+06,1.14359e+06) 
.................................
Epoch 1168 Error= 112801 0 (1.13713e+06,1.12947e+06) 
.................................
Epoch 1169 Error= 112786 0 (1.14097e+06,1.13855e+06) 
.................................
Epoch 1170 Error= 112668 0 (1.14607e+06,1.15635e+06) 
 counting_train_errors.................................

train1_NErrors= 34328/1.53326e+06 2.23889
Class01= 2014/1.49686e+06	0.134549
Class11= 32314/36405	88.7625

 counting_test_errors.........

test1_NErrors= 8957/389736 2.29822
Class01= 592/380451	0.155605
Class11= 8365/9285	90.0915

.................................
Epoch 1171 Error= 112822 0 (1.13616e+06,1.11908e+06) 
.................................
Epoch 1172 Error= 112777 0 (1.13958e+06,1.13754e+06) 
.................................
Epoch 1173 Error= 112654 0 (1.16635e+06,1.11312e+06) 
.................................
Epoch 1174 Error= 112805 0 (1.15472e+06,1.1274e+06) 
.................................
Epoch 1175 Error= 112728 0 (1.14012e+06,1.13538e+06) 
.................................
Epoch 1176 Error= 112639 0 (1.15204e+06,1.10779e+06) 
.................................
Epoch 1177 Error= 112815 0 (1.15003e+06,1.13597e+06) 
.................................
Epoch 1178 Error= 112860 0 (1.12821e+06,1.12812e+06) 
.................................
Epoch 1179 Error= 112748 0 (1.13864e+06,1.11867e+06) 
.................................
Epoch 1180 Error= 112744 0 (1.13309e+06,1.12732e+06) 
 counting_train_errors.................................

train1_NErrors= 34180/1.53326e+06 2.22924
Class01= 2206/1.49686e+06	0.147376
Class11= 31974/36405	87.8286

 counting_test_errors.........

test1_NErrors= 8990/389736 2.30669
Class01= 673/380451	0.176895
Class11= 8317/9285	89.5746

.................................
Epoch 1181 Error= 112701 0 (1.14632e+06,1.13521e+06) 
.................................
Epoch 1182 Error= 112758 0 (1.14836e+06,1.13336e+06) 
.................................
Epoch 1183 Error= 112714 0 (1.13998e+06,1.13497e+06) 
.................................
Epoch 1184 Error= 112766 0 (1.13588e+06,1.12994e+06) 
.................................
Epoch 1185 Error= 112709 0 (1.12779e+06,1.12493e+06) 
.................................
Epoch 1186 Error= 112743 0 (1.12326e+06,1.13908e+06) 
.................................
Epoch 1187 Error= 112668 0 (1.14175e+06,1.12557e+06) 
.................................
Epoch 1188 Error= 112727 0 (1.1469e+06,1.12875e+06) 
.................................
Epoch 1189 Error= 112613 0 (1.11541e+06,1.11911e+06) 
.................................
Epoch 1190 Error= 112757 0 (1.13709e+06,1.12203e+06) 
 counting_train_errors.................................

train1_NErrors= 34219/1.53326e+06 2.23178
Class01= 2532/1.49686e+06	0.169155
Class11= 31687/36405	87.0402

 counting_test_errors.........

test1_NErrors= 8979/389736 2.30387
Class01= 718/380451	0.188723
Class11= 8261/9285	88.9715

.................................
Epoch 1191 Error= 112684 0 (1.16312e+06,1.12143e+06) 
.................................
Epoch 1192 Error= 112762 0 (1.14849e+06,1.12417e+06) 
.................................
Epoch 1193 Error= 112645 0 (1.12573e+06,1.10465e+06) 
.................................
Epoch 1194 Error= 112692 0 (1.13479e+06,1.11706e+06) 
.................................
Epoch 1195 Error= 112676 0 (1.14239e+06,1.11477e+06) 
.................................
Epoch 1196 Error= 112625 0 (1.15742e+06,1.11612e+06) 
.................................
Epoch 1197 Error= 112737 0 (1.12562e+06,1.12883e+06) 
.................................
Epoch 1198 Error= 112703 0 (1.14136e+06,1.12033e+06) 
.................................
Epoch 1199 Error= 112655 0 (1.13307e+06,1.1161e+06) 
.................................
Epoch 1200 Error= 112712 0 (1.11904e+06,1.112e+06) 
 counting_train_errors.................................

train1_NErrors= 34288/1.53326e+06 2.23628
Class01= 1987/1.49686e+06	0.132745
Class11= 32301/36405	88.7268

 counting_test_errors.........

test1_NErrors= 8933/389736 2.29206
Class01= 563/380451	0.147982
Class11= 8370/9285	90.1454

.................................
Epoch 1201 Error= 112578 0 (1.12948e+06,1.13526e+06) 
.................................
Epoch 1202 Error= 112686 0 (1.14167e+06,1.12518e+06) 
.................................
Epoch 1203 Error= 112597 0 (1.13354e+06,1.11982e+06) 
.................................
Epoch 1204 Error= 112590 0 (1.14566e+06,1.11836e+06) 
.................................
Epoch 1205 Error= 112584 0 (1.14405e+06,1.12855e+06) 
.................................
Epoch 1206 Error= 112635 0 (1.12243e+06,1.11968e+06) 
.................................
Epoch 1207 Error= 112700 0 (1.14075e+06,1.12094e+06) 
.................................
Epoch 1208 Error= 112703 0 (1.13512e+06,1.10891e+06) 
.................................
Epoch 1209 Error= 112654 0 (1.14483e+06,1.10495e+06) 
.................................
Epoch 1210 Error= 112662 0 (1.14565e+06,1.10579e+06) 
 counting_train_errors.................................

train1_NErrors= 34200/1.53326e+06 2.23054
Class01= 2845/1.49686e+06	0.190065
Class11= 31355/36405	86.1283

 counting_test_errors.........

test1_NErrors= 8962/389736 2.29951
Class01= 803/380451	0.211065
Class11= 8159/9285	87.8729

.................................
Epoch 1211 Error= 112633 0 (1.14438e+06,1.10087e+06) 
.................................
Epoch 1212 Error= 112553 0 (1.15064e+06,1.11109e+06) 
.................................
Epoch 1213 Error= 112598 0 (1.15347e+06,1.1017e+06) 
.................................
Epoch 1214 Error= 112559 0 (1.14096e+06,1.13203e+06) 
.................................
Epoch 1215 Error= 112705 0 (1.14257e+06,1.09444e+06) 
.................................
Epoch 1216 Error= 112681 0 (1.15761e+06,1.127e+06) 
.................................
Epoch 1217 Error= 112609 0 (1.12139e+06,1.11742e+06) 
.................................
Epoch 1218 Error= 112515 0 (1.14673e+06,1.10762e+06) 
.................................
Epoch 1219 Error= 112583 0 (1.13376e+06,1.11882e+06) 
.................................
Epoch 1220 Error= 112597 0 (1.11802e+06,1.09772e+06) 
 counting_train_errors.................................

train1_NErrors= 34207/1.53326e+06 2.231
Class01= 3209/1.49686e+06	0.214383
Class11= 30998/36405	85.1476

 counting_test_errors.........

test1_NErrors= 8995/389736 2.30797
Class01= 926/380451	0.243395
Class11= 8069/9285	86.9036

.................................
Epoch 1221 Error= 112648 0 (1.13213e+06,1.10249e+06) 
.................................
Epoch 1222 Error= 112531 0 (1.147e+06,1.1188e+06) 
.................................
Epoch 1223 Error= 112679 0 (1.14646e+06,1.11641e+06) 
.................................
Epoch 1224 Error= 112587 0 (1.14642e+06,1.10212e+06) 
.................................
Epoch 1225 Error= 112504 0 (1.12967e+06,1.1156e+06) 
.................................
Epoch 1226 Error= 112588 0 (1.13085e+06,1.10112e+06) 
.................................
Epoch 1227 Error= 112596 0 (1.15607e+06,1.11514e+06) 
.................................
Epoch 1228 Error= 112592 0 (1.1149e+06,1.10309e+06) 
.................................
Epoch 1229 Error= 112540 0 (1.15519e+06,1.11721e+06) 
.................................
Epoch 1230 Error= 112553 0 (1.13544e+06,1.10353e+06) 
 counting_train_errors.................................

train1_NErrors= 34125/1.53326e+06 2.22565
Class01= 2665/1.49686e+06	0.17804
Class11= 31460/36405	86.4167

 counting_test_errors.........

test1_NErrors= 8958/389736 2.29848
Class01= 774/380451	0.203443
Class11= 8184/9285	88.1422

.................................
Epoch 1231 Error= 112554 0 (1.14153e+06,1.11505e+06) 
.................................
Epoch 1232 Error= 112563 0 (1.1194e+06,1.10171e+06) 
.................................
Epoch 1233 Error= 112543 0 (1.12464e+06,1.10137e+06) 
.................................
Epoch 1234 Error= 112549 0 (1.13764e+06,1.09455e+06) 
.................................
Epoch 1235 Error= 112492 0 (1.11003e+06,1.0951e+06) 
.................................
Epoch 1236 Error= 112488 0 (1.12623e+06,1.11273e+06) 
.................................
Epoch 1237 Error= 112459 0 (1.12694e+06,1.09914e+06) 
.................................
Epoch 1238 Error= 112587 0 (1.13126e+06,1.09484e+06) 
.................................
Epoch 1239 Error= 112490 0 (1.13132e+06,1.08899e+06) 
.................................
Epoch 1240 Error= 112600 0 (1.12918e+06,1.10575e+06) 
 counting_train_errors.................................

train1_NErrors= 34146/1.53326e+06 2.22702
Class01= 2725/1.49686e+06	0.182048
Class11= 31421/36405	86.3096

 counting_test_errors.........

test1_NErrors= 8953/389736 2.2972
Class01= 795/380451	0.208963
Class11= 8158/9285	87.8621

.................................
Epoch 1241 Error= 112449 0 (1.13256e+06,1.08633e+06) 
.................................
Epoch 1242 Error= 112575 0 (1.13557e+06,1.1133e+06) 
.................................
Epoch 1243 Error= 112556 0 (1.12954e+06,1.10246e+06) 
.................................
Epoch 1244 Error= 112490 0 (1.12834e+06,1.09881e+06) 
.................................
Epoch 1245 Error= 112513 0 (1.13454e+06,1.0956e+06) 
.................................
Epoch 1246 Error= 112500 0 (1.13228e+06,1.09241e+06) 
.................................
Epoch 1247 Error= 112547 0 (1.12993e+06,1.0879e+06) 
.................................
Epoch 1248 Error= 112467 0 (1.11658e+06,1.09208e+06) 
.................................
Epoch 1249 Error= 112457 0 (1.12917e+06,1.09189e+06) 
.................................
Epoch 1250 Error= 112370 0 (1.12539e+06,1.12141e+06) 
 counting_train_errors.................................

train1_NErrors= 34170/1.53326e+06 2.22858
Class01= 2821/1.49686e+06	0.188462
Class11= 31349/36405	86.1118

 counting_test_errors.........

test1_NErrors= 8947/389736 2.29566
Class01= 804/380451	0.211328
Class11= 8143/9285	87.7006

.................................
Epoch 1251 Error= 112519 0 (1.13298e+06,1.09792e+06) 
.................................
Epoch 1252 Error= 112538 0 (1.13774e+06,1.08214e+06) 
.................................
Epoch 1253 Error= 112531 0 (1.12075e+06,1.09623e+06) 
.................................
Epoch 1254 Error= 112525 0 (1.12612e+06,1.09508e+06) 
.................................
Epoch 1255 Error= 112460 0 (1.13542e+06,1.0803e+06) 
.................................
Epoch 1256 Error= 112453 0 (1.12795e+06,1.09654e+06) 
.................................
Epoch 1257 Error= 112518 0 (1.12898e+06,1.07933e+06) 
.................................
Epoch 1258 Error= 112501 0 (1.12311e+06,1.09362e+06) 
.................................
Epoch 1259 Error= 112418 0 (1.13884e+06,1.09694e+06) 
.................................
Epoch 1260 Error= 112462 0 (1.13678e+06,1.08351e+06) 
 counting_train_errors.................................

train1_NErrors= 34239/1.53326e+06 2.23309
Class01= 1746/1.49686e+06	0.116645
Class11= 32493/36405	89.2542

 counting_test_errors.........

test1_NErrors= 8958/389736 2.29848
Class01= 524/380451	0.137731
Class11= 8434/9285	90.8347

.................................
Epoch 1261 Error= 112495 0 (1.1282e+06,1.08208e+06) 
.................................
Epoch 1262 Error= 112410 0 (1.1096e+06,1.08349e+06) 
.................................
Epoch 1263 Error= 112482 0 (1.12582e+06,1.0979e+06) 
.................................
Epoch 1264 Error= 112449 0 (1.13902e+06,1.07933e+06) 
.................................
Epoch 1265 Error= 112490 0 (1.11616e+06,1.06984e+06) 
.................................
Epoch 1266 Error= 112438 0 (1.1148e+06,1.08163e+06) 
.................................
Epoch 1267 Error= 112375 0 (1.12088e+06,1.07314e+06) 
.................................
Epoch 1268 Error= 112438 0 (1.13335e+06,1.0885e+06) 
.................................
Epoch 1269 Error= 112478 0 (1.14095e+06,1.0803e+06) 
.................................
Epoch 1270 Error= 112357 0 (1.13965e+06,1.08064e+06) 
 counting_train_errors.................................

train1_NErrors= 34249/1.53326e+06 2.23374
Class01= 2001/1.49686e+06	0.13368
Class11= 32248/36405	88.5812

 counting_test_errors.........

test1_NErrors= 8945/389736 2.29514
Class01= 573/380451	0.150611
Class11= 8372/9285	90.1669

.................................
Epoch 1271 Error= 112430 0 (1.11827e+06,1.06506e+06) 
.................................
Epoch 1272 Error= 112383 0 (1.13072e+06,1.09968e+06) 
.................................
Epoch 1273 Error= 112437 0 (1.14043e+06,1.09125e+06) 
.................................
Epoch 1274 Error= 112480 0 (1.12188e+06,1.0914e+06) 
.................................
Epoch 1275 Error= 112436 0 (1.1279e+06,1.07413e+06) 
.................................
Epoch 1276 Error= 112609 0 (1.128e+06,1.08908e+06) 
.................................
Epoch 1277 Error= 112400 0 (1.13847e+06,1.07802e+06) 
.................................
Epoch 1278 Error= 112408 0 (1.13054e+06,1.08317e+06) 
.................................
Epoch 1279 Error= 112465 0 (1.12134e+06,1.07194e+06) 
.................................
Epoch 1280 Error= 112407 0 (1.12368e+06,1.09536e+06) 
 counting_train_errors.................................

train1_NErrors= 34210/1.53326e+06 2.23119
Class01= 2654/1.49686e+06	0.177305
Class11= 31556/36405	86.6804

 counting_test_errors.........

test1_NErrors= 8966/389736 2.30053
Class01= 772/380451	0.202917
Class11= 8194/9285	88.2499

.................................
Epoch 1281 Error= 112419 0 (1.12738e+06,1.07766e+06) 
.................................
Epoch 1282 Error= 112417 0 (1.11693e+06,1.08267e+06) 
.................................
Epoch 1283 Error= 112438 0 (1.12365e+06,1.06602e+06) 
.................................
Epoch 1284 Error= 112484 0 (1.12033e+06,1.07245e+06) 
.................................
Epoch 1285 Error= 112339 0 (1.12205e+06,1.08503e+06) 
.................................
Epoch 1286 Error= 112329 0 (1.14291e+06,1.07583e+06) 
.................................
Epoch 1287 Error= 112419 0 (1.12537e+06,1.06668e+06) 
.................................
Epoch 1288 Error= 112314 0 (1.13598e+06,1.06967e+06) 
.................................
Epoch 1289 Error= 112317 0 (1.12608e+06,1.07296e+06) 
.................................
Epoch 1290 Error= 112384 0 (1.1335e+06,1.08332e+06) 
 counting_train_errors.................................

train1_NErrors= 34080/1.53326e+06 2.22271
Class01= 2685/1.49686e+06	0.179376
Class11= 31395/36405	86.2382

 counting_test_errors.........

test1_NErrors= 8982/389736 2.30464
Class01= 814/380451	0.213957
Class11= 8168/9285	87.9698

.................................
Epoch 1291 Error= 112398 0 (1.13096e+06,1.07777e+06) 
.................................
Epoch 1292 Error= 112314 0 (1.12261e+06,1.08279e+06) 
.................................
Epoch 1293 Error= 112300 0 (1.12622e+06,1.08628e+06) 
.................................
Epoch 1294 Error= 112282 0 (1.13154e+06,1.06072e+06) 
.................................
Epoch 1295 Error= 112324 0 (1.12604e+06,1.06806e+06) 
.................................
Epoch 1296 Error= 112306 0 (1.1285e+06,1.07951e+06) 
.................................
Epoch 1297 Error= 112396 0 (1.1178e+06,1.05469e+06) 
.................................
Epoch 1298 Error= 112399 0 (1.11831e+06,1.08195e+06) 
.................................
Epoch 1299 Error= 112373 0 (1.12966e+06,1.07027e+06) 
.................................
Epoch 1300 Error= 112297 0 (1.12294e+06,1.0697e+06) 
 counting_train_errors.................................

train1_NErrors= 34060/1.53326e+06 2.22141
Class01= 3299/1.49686e+06	0.220395
Class11= 30761/36405	84.4966

 counting_test_errors.........

test1_NErrors= 8986/389736 2.30566
Class01= 955/380451	0.251018
Class11= 8031/9285	86.4943

.................................
Epoch 1301 Error= 112366 0 (1.12635e+06,1.08722e+06) 
.................................
Epoch 1302 Error= 112342 0 (1.12661e+06,1.06653e+06) 
.................................
Epoch 1303 Error= 112345 0 (1.12711e+06,1.0678e+06) 
.................................
Epoch 1304 Error= 112280 0 (1.11975e+06,1.06529e+06) 
.................................
Epoch 1305 Error= 112305 0 (1.13094e+06,1.04608e+06) 
.................................
Epoch 1306 Error= 112337 0 (1.12527e+06,1.08302e+06) 
.................................
Epoch 1307 Error= 112324 0 (1.11705e+06,1.0628e+06) 
.................................
Epoch 1308 Error= 112234 0 (1.12339e+06,1.06576e+06) 
.................................
Epoch 1309 Error= 112316 0 (1.13197e+06,1.06372e+06) 
.................................
Epoch 1310 Error= 112334 0 (1.1212e+06,1.07673e+06) 
 counting_train_errors.................................

train1_NErrors= 34259/1.53326e+06 2.23439
Class01= 2041/1.49686e+06	0.136353
Class11= 32218/36405	88.4988

 counting_test_errors.........

test1_NErrors= 8941/389736 2.29412
Class01= 577/380451	0.151662
Class11= 8364/9285	90.0808

.................................
Epoch 1311 Error= 112308 0 (1.12195e+06,1.07148e+06) 
.................................
Epoch 1312 Error= 112337 0 (1.13327e+06,1.07542e+06) 
.................................
Epoch 1313 Error= 112342 0 (1.10387e+06,1.05939e+06) 
.................................
Epoch 1314 Error= 112255 0 (1.11551e+06,1.06571e+06) 
.................................
Epoch 1315 Error= 112220 0 (1.11363e+06,1.06977e+06) 
.................................
Epoch 1316 Error= 112300 0 (1.12722e+06,1.06919e+06) 
.................................
Epoch 1317 Error= 112369 0 (1.14173e+06,1.07504e+06) 
.................................
Epoch 1318 Error= 112268 0 (1.10798e+06,1.06558e+06) 
.................................
Epoch 1319 Error= 112339 0 (1.10658e+06,1.0571e+06) 
.................................
Epoch 1320 Error= 112318 0 (1.13347e+06,1.05944e+06) 
 counting_train_errors.................................

train1_NErrors= 34209/1.53326e+06 2.23113
Class01= 3175/1.49686e+06	0.212111
Class11= 31034/36405	85.2465

 counting_test_errors.........

test1_NErrors= 8965/389736 2.30028
Class01= 895/380451	0.235247
Class11= 8070/9285	86.9144

.................................
Epoch 1321 Error= 112347 0 (1.12121e+06,1.06703e+06) 
.................................
Epoch 1322 Error= 112295 0 (1.11436e+06,1.07586e+06) 
.................................
Epoch 1323 Error= 112237 0 (1.11489e+06,1.05697e+06) 
.................................
Epoch 1324 Error= 112225 0 (1.12313e+06,1.0545e+06) 
.................................
Epoch 1325 Error= 112303 0 (1.12991e+06,1.06455e+06) 
.................................
Epoch 1326 Error= 112256 0 (1.11621e+06,1.07548e+06) 
.................................
Epoch 1327 Error= 112303 0 (1.12182e+06,1.07454e+06) 
.................................
Epoch 1328 Error= 112290 0 (1.13748e+06,1.0645e+06) 
.................................
Epoch 1329 Error= 112233 0 (1.11067e+06,1.07451e+06) 
.................................
Epoch 1330 Error= 112203 0 (1.12303e+06,1.07232e+06) 
 counting_train_errors.................................

train1_NErrors= 34137/1.53326e+06 2.22643
Class01= 2555/1.49686e+06	0.170691
Class11= 31582/36405	86.7518

 counting_test_errors.........

test1_NErrors= 8946/389736 2.2954
Class01= 736/380451	0.193455
Class11= 8210/9285	88.4222

.................................
Epoch 1331 Error= 112188 0 (1.12187e+06,1.0602e+06) 
.................................
Epoch 1332 Error= 112281 0 (1.11463e+06,1.06407e+06) 
.................................
Epoch 1333 Error= 112294 0 (1.1171e+06,1.06248e+06) 
.................................
Epoch 1334 Error= 112225 0 (1.11441e+06,1.06621e+06) 
.................................
Epoch 1335 Error= 112225 0 (1.11317e+06,1.06317e+06) 
.................................
Epoch 1336 Error= 112243 0 (1.12334e+06,1.04697e+06) 
.................................
Epoch 1337 Error= 112242 0 (1.11586e+06,1.05787e+06) 
.................................
Epoch 1338 Error= 112239 0 (1.10733e+06,1.06011e+06) 
.................................
Epoch 1339 Error= 112198 0 (1.11973e+06,1.05346e+06) 
.................................
Epoch 1340 Error= 112284 0 (1.11382e+06,1.06914e+06) 
 counting_train_errors.................................

train1_NErrors= 34264/1.53326e+06 2.23472
Class01= 3836/1.49686e+06	0.256271
Class11= 30428/36405	83.5819

 counting_test_errors.........

test1_NErrors= 9031/389736 2.31721
Class01= 1094/380451	0.287553
Class11= 7937/9285	85.482

.................................
Epoch 1341 Error= 112279 0 (1.12649e+06,1.06712e+06) 
.................................
Epoch 1342 Error= 112278 0 (1.13857e+06,1.06296e+06) 
.................................
Epoch 1343 Error= 112272 0 (1.11189e+06,1.05756e+06) 
.................................
Epoch 1344 Error= 112221 0 (1.12214e+06,1.05796e+06) 
.................................
Epoch 1345 Error= 112154 0 (1.10767e+06,1.06344e+06) 
.................................
Epoch 1346 Error= 112211 0 (1.11169e+06,1.07408e+06) 
.................................
Epoch 1347 Error= 112145 0 (1.11388e+06,1.05549e+06) 
.................................
Epoch 1348 Error= 112201 0 (1.13439e+06,1.07082e+06) 
.................................
Epoch 1349 Error= 112257 0 (1.12399e+06,1.05852e+06) 
.................................
Epoch 1350 Error= 112180 0 (1.11768e+06,1.05338e+06) 
 counting_train_errors.................................

train1_NErrors= 34073/1.53326e+06 2.22226
Class01= 3043/1.49686e+06	0.203293
Class11= 31030/36405	85.2355

 counting_test_errors.........

test1_NErrors= 8981/389736 2.30438
Class01= 897/380451	0.235773
Class11= 8084/9285	87.0652

.................................
Epoch 1351 Error= 112204 0 (1.12892e+06,1.06886e+06) 
.................................
Epoch 1352 Error= 112130 0 (1.12752e+06,1.06443e+06) 
.................................
Epoch 1353 Error= 112157 0 (1.12045e+06,1.05499e+06) 
.................................
Epoch 1354 Error= 112178 0 (1.12214e+06,1.05721e+06) 
.................................
Epoch 1355 Error= 112229 0 (1.124e+06,1.04773e+06) 
.................................
Epoch 1356 Error= 112120 0 (1.11908e+06,1.06978e+06) 
.................................
Epoch 1357 Error= 112134 0 (1.12747e+06,1.04781e+06) 
.................................
Epoch 1358 Error= 112172 0 (1.1381e+06,1.05267e+06) 
.................................
Epoch 1359 Error= 112157 0 (1.11654e+06,1.0544e+06) 
.................................
Epoch 1360 Error= 112167 0 (1.12871e+06,1.05953e+06) 
 counting_train_errors.................................

train1_NErrors= 34247/1.53326e+06 2.23361
Class01= 1814/1.49686e+06	0.121187
Class11= 32433/36405	89.0894

 counting_test_errors.........

test1_NErrors= 8954/389736 2.29745
Class01= 523/380451	0.137468
Class11= 8431/9285	90.8024

.................................
Epoch 1361 Error= 112116 0 (1.1298e+06,1.06387e+06) 
.................................
Epoch 1362 Error= 112223 0 (1.1158e+06,1.06082e+06) 
.................................
Epoch 1363 Error= 112213 0 (1.11639e+06,1.05069e+06) 
.................................
Epoch 1364 Error= 112169 0 (1.12667e+06,1.06552e+06) 
.................................
Epoch 1365 Error= 112129 0 (1.10465e+06,1.04896e+06) 
.................................
Epoch 1366 Error= 112233 0 (1.12965e+06,1.05504e+06) 
.................................
Epoch 1367 Error= 112171 0 (1.12501e+06,1.03752e+06) 
.................................
Epoch 1368 Error= 112229 0 (1.11388e+06,1.05837e+06) 
.................................
Epoch 1369 Error= 112178 0 (1.11374e+06,1.05577e+06) 
.................................
Epoch 1370 Error= 112154 0 (1.12039e+06,1.0437e+06) 
 counting_train_errors.................................

train1_NErrors= 34178/1.53326e+06 2.22911
Class01= 2130/1.49686e+06	0.142298
Class11= 32048/36405	88.0319

 counting_test_errors.........

test1_NErrors= 8968/389736 2.30104
Class01= 634/380451	0.166644
Class11= 8334/9285	89.7577

.................................
Epoch 1371 Error= 112122 0 (1.13231e+06,1.04892e+06) 
.................................
Epoch 1372 Error= 112095 0 (1.10961e+06,1.05358e+06) 
.................................
Epoch 1373 Error= 112112 0 (1.12435e+06,1.07876e+06) 
.................................
Epoch 1374 Error= 112164 0 (1.1037e+06,1.0422e+06) 
.................................
Epoch 1375 Error= 112171 0 (1.1143e+06,1.0393e+06) 
.................................
Epoch 1376 Error= 112167 0 (1.10965e+06,1.04865e+06) 
.................................
Epoch 1377 Error= 112110 0 (1.11099e+06,1.04222e+06) 
.................................
Epoch 1378 Error= 112094 0 (1.10493e+06,1.04926e+06) 
.................................
Epoch 1379 Error= 112080 0 (1.11956e+06,1.05251e+06) 
.................................
Epoch 1380 Error= 112138 0 (1.13585e+06,1.05253e+06) 
 counting_train_errors.................................

train1_NErrors= 34107/1.53326e+06 2.22448
Class01= 3203/1.49686e+06	0.213982
Class11= 30904/36405	84.8894

 counting_test_errors.........

test1_NErrors= 8976/389736 2.3031
Class01= 933/380451	0.245235
Class11= 8043/9285	86.6236

.................................
Epoch 1381 Error= 112089 0 (1.10475e+06,1.0388e+06) 
.................................
Epoch 1382 Error= 112128 0 (1.11161e+06,1.06075e+06) 
.................................
Epoch 1383 Error= 112125 0 (1.12272e+06,1.04058e+06) 
.................................
Epoch 1384 Error= 112038 0 (1.10914e+06,1.04489e+06) 
.................................
Epoch 1385 Error= 112106 0 (1.10139e+06,1.03657e+06) 
.................................
Epoch 1386 Error= 112136 0 (1.10303e+06,1.05096e+06) 
.................................
Epoch 1387 Error= 112186 0 (1.10985e+06,1.04162e+06) 
.................................
Epoch 1388 Error= 112115 0 (1.12147e+06,1.04818e+06) 
.................................
Epoch 1389 Error= 112068 0 (1.1253e+06,1.05551e+06) 
.................................
Epoch 1390 Error= 112106 0 (1.10396e+06,1.05141e+06) 
 counting_train_errors.................................

train1_NErrors= 34111/1.53326e+06 2.22474
Class01= 2238/1.49686e+06	0.149513
Class11= 31873/36405	87.5512

 counting_test_errors.........

test1_NErrors= 8961/389736 2.29925
Class01= 665/380451	0.174793
Class11= 8296/9285	89.3484

.................................
Epoch 1391 Error= 112127 0 (1.1263e+06,1.05268e+06) 
.................................
Epoch 1392 Error= 112089 0 (1.09775e+06,1.04729e+06) 
.................................
Epoch 1393 Error= 112037 0 (1.11721e+06,1.03965e+06) 
.................................
Epoch 1394 Error= 112008 0 (1.12103e+06,1.04229e+06) 
.................................
Epoch 1395 Error= 112174 0 (1.12329e+06,1.04181e+06) 
.................................
Epoch 1396 Error= 112076 0 (1.11254e+06,1.03954e+06) 
.................................
Epoch 1397 Error= 112128 0 (1.10669e+06,1.05003e+06) 
.................................
Epoch 1398 Error= 112057 0 (1.10652e+06,1.03299e+06) 
.................................
Epoch 1399 Error= 112035 0 (1.12684e+06,1.05752e+06) 
.................................
Epoch 1400 Error= 112043 0 (1.12483e+06,1.03797e+06) 
 counting_train_errors.................................

train1_NErrors= 34210/1.53326e+06 2.23119
Class01= 3949/1.49686e+06	0.26382
Class11= 30261/36405	83.1232

 counting_test_errors.........

test1_NErrors= 9013/389736 2.31259
Class01= 1111/380451	0.292022
Class11= 7902/9285	85.105

.................................
Epoch 1401 Error= 112012 0 (1.10453e+06,1.0387e+06) 
.................................
Epoch 1402 Error= 112030 0 (1.11346e+06,1.05216e+06) 
.................................
Epoch 1403 Error= 112129 0 (1.10982e+06,1.04557e+06) 
.................................
Epoch 1404 Error= 112048 0 (1.11886e+06,1.04604e+06) 
.................................
Epoch 1405 Error= 112092 0 (1.11379e+06,1.03157e+06) 
.................................
Epoch 1406 Error= 112057 0 (1.10054e+06,1.04295e+06) 
.................................
Epoch 1407 Error= 112109 0 (1.12615e+06,1.05108e+06) 
.................................
Epoch 1408 Error= 112082 0 (1.10512e+06,1.0333e+06) 
.................................
Epoch 1409 Error= 112152 0 (1.1035e+06,1.03201e+06) 
.................................
Epoch 1410 Error= 112016 0 (1.11407e+06,1.02965e+06) 
 counting_train_errors.................................

train1_NErrors= 34125/1.53326e+06 2.22565
Class01= 3907/1.49686e+06	0.261014
Class11= 30218/36405	83.0051

 counting_test_errors.........

test1_NErrors= 9036/389736 2.31849
Class01= 1129/380451	0.296753
Class11= 7907/9285	85.1589

.................................
Epoch 1411 Error= 112083 0 (1.10995e+06,1.01741e+06) 
.................................
Epoch 1412 Error= 112049 0 (1.09912e+06,1.03438e+06) 
.................................
Epoch 1413 Error= 112056 0 (1.11287e+06,1.0434e+06) 
.................................
Epoch 1414 Error= 111985 0 (1.11493e+06,1.04293e+06) 
.................................
Epoch 1415 Error= 112048 0 (1.12144e+06,1.0323e+06) 
.................................
Epoch 1416 Error= 112113 0 (1.09847e+06,1.03262e+06) 
.................................
Epoch 1417 Error= 112062 0 (1.10879e+06,1.04362e+06) 
.................................
Epoch 1418 Error= 111971 0 (1.12833e+06,1.03229e+06) 
.................................
Epoch 1419 Error= 112063 0 (1.10477e+06,1.03693e+06) 
.................................
Epoch 1420 Error= 112006 0 (1.13655e+06,1.04081e+06) 
 counting_train_errors.................................

train1_NErrors= 33998/1.53326e+06 2.21737
Class01= 2784/1.49686e+06	0.18599
Class11= 31214/36405	85.741

 counting_test_errors.........

test1_NErrors= 8961/389736 2.29925
Class01= 836/380451	0.219739
Class11= 8125/9285	87.5067

.................................
Epoch 1421 Error= 112019 0 (1.12027e+06,1.04047e+06) 
.................................
Epoch 1422 Error= 112048 0 (1.11462e+06,1.04219e+06) 
.................................
Epoch 1423 Error= 111997 0 (1.10955e+06,1.04536e+06) 
.................................
Epoch 1424 Error= 112045 0 (1.10468e+06,1.02155e+06) 
.................................
Epoch 1425 Error= 111965 0 (1.11018e+06,1.04403e+06) 
.................................
Epoch 1426 Error= 111971 0 (1.1026e+06,1.03021e+06) 
.................................
Epoch 1427 Error= 111931 0 (1.10198e+06,1.02899e+06) 
.................................
Epoch 1428 Error= 112020 0 (1.10539e+06,1.04125e+06) 
.................................
Epoch 1429 Error= 111979 0 (1.11438e+06,1.02355e+06) 
.................................
Epoch 1430 Error= 112031 0 (1.09315e+06,1.02283e+06) 
 counting_train_errors.................................

train1_NErrors= 34119/1.53326e+06 2.22526
Class01= 3745/1.49686e+06	0.250191
Class11= 30374/36405	83.4336

 counting_test_errors.........

test1_NErrors= 9011/389736 2.31208
Class01= 1055/380451	0.277302
Class11= 7956/9285	85.6866

.................................
Epoch 1431 Error= 112032 0 (1.11114e+06,1.02691e+06) 
.................................
Epoch 1432 Error= 111974 0 (1.10692e+06,1.02986e+06) 
.................................
Epoch 1433 Error= 111960 0 (1.10248e+06,1.03053e+06) 
.................................
Epoch 1434 Error= 111941 0 (1.10058e+06,1.02285e+06) 
.................................
Epoch 1435 Error= 111969 0 (1.10075e+06,1.02014e+06) 
.................................
Epoch 1436 Error= 111887 0 (1.10894e+06,1.03652e+06) 
.................................
Epoch 1437 Error= 111993 0 (1.11222e+06,1.03731e+06) 
.................................
Epoch 1438 Error= 111905 0 (1.10786e+06,1.03472e+06) 
.................................
Epoch 1439 Error= 111922 0 (1.11428e+06,1.0329e+06) 
.................................
Epoch 1440 Error= 112061 0 (1.10799e+06,1.03596e+06) 
 counting_train_errors.................................

train1_NErrors= 34187/1.53326e+06 2.22969
Class01= 3210/1.49686e+06	0.21445
Class11= 30977/36405	85.09

 counting_test_errors.........

test1_NErrors= 8963/389736 2.29976
Class01= 917/380451	0.24103
Class11= 8046/9285	86.6559

.................................
Epoch 1441 Error= 112047 0 (1.12046e+06,1.02641e+06) 
.................................
Epoch 1442 Error= 112005 0 (1.09779e+06,1.02952e+06) 
.................................
Epoch 1443 Error= 111965 0 (1.09789e+06,1.0443e+06) 
.................................
Epoch 1444 Error= 111927 0 (1.09705e+06,1.03117e+06) 
.................................
Epoch 1445 Error= 111983 0 (1.11107e+06,1.03937e+06) 
.................................
Epoch 1446 Error= 112003 0 (1.11073e+06,1.02217e+06) 
.................................
Epoch 1447 Error= 111925 0 (1.09707e+06,1.01927e+06) 
.................................
Epoch 1448 Error= 111964 0 (1.09906e+06,1.03229e+06) 
.................................
Epoch 1449 Error= 111879 0 (1.10857e+06,1.03e+06) 
.................................
Epoch 1450 Error= 111907 0 (1.10446e+06,1.02513e+06) 
 counting_train_errors.................................

train1_NErrors= 34231/1.53326e+06 2.23256
Class01= 1619/1.49686e+06	0.10816
Class11= 32612/36405	89.5811

 counting_test_errors.........

test1_NErrors= 8916/389736 2.2877
Class01= 480/380451	0.126166
Class11= 8436/9285	90.8562

.................................
Epoch 1451 Error= 111925 0 (1.1152e+06,1.02761e+06) 
.................................
Epoch 1452 Error= 111968 0 (1.09843e+06,1.02353e+06) 
.................................
Epoch 1453 Error= 111958 0 (1.11018e+06,1.02734e+06) 
.................................
Epoch 1454 Error= 112003 0 (1.12227e+06,1.02131e+06) 
.................................
Epoch 1455 Error= 111896 0 (1.10595e+06,1.03182e+06) 
.................................
Epoch 1456 Error= 111930 0 (1.10724e+06,1.03777e+06) 
.................................
Epoch 1457 Error= 111988 0 (1.10531e+06,1.02904e+06) 
.................................
Epoch 1458 Error= 111922 0 (1.08905e+06,1.02563e+06) 
.................................
Epoch 1459 Error= 111904 0 (1.10906e+06,1.02188e+06) 
.................................
Epoch 1460 Error= 111856 0 (1.10563e+06,1.05404e+06) 
 counting_train_errors.................................

train1_NErrors= 34123/1.53326e+06 2.22552
Class01= 2079/1.49686e+06	0.138891
Class11= 32044/36405	88.0209

 counting_test_errors.........

test1_NErrors= 8941/389736 2.29412
Class01= 629/380451	0.16533
Class11= 8312/9285	89.5207

.................................
Epoch 1461 Error= 112016 0 (1.09651e+06,1.01069e+06) 
.................................
Epoch 1462 Error= 111932 0 (1.10806e+06,1.03094e+06) 
.................................
Epoch 1463 Error= 111911 0 (1.10547e+06,1.01838e+06) 
.................................
Epoch 1464 Error= 111911 0 (1.09995e+06,1.02199e+06) 
.................................
Epoch 1465 Error= 111874 0 (1.11011e+06,1.02195e+06) 
.................................
Epoch 1466 Error= 111887 0 (1.10387e+06,1.03926e+06) 
.................................
Epoch 1467 Error= 111907 0 (1.10081e+06,1.02353e+06) 
.................................
Epoch 1468 Error= 111903 0 (1.10154e+06,1.0274e+06) 
.................................
Epoch 1469 Error= 111910 0 (1.11084e+06,1.02128e+06) 
.................................
Epoch 1470 Error= 111953 0 (1.1181e+06,1.03273e+06) 
 counting_train_errors.................................

train1_NErrors= 34169/1.53326e+06 2.22852
Class01= 3242/1.49686e+06	0.216587
Class11= 30927/36405	84.9526

 counting_test_errors.........

test1_NErrors= 8988/389736 2.30618
Class01= 945/380451	0.248389
Class11= 8043/9285	86.6236

.................................
Epoch 1471 Error= 111927 0 (1.10592e+06,1.00729e+06) 
.................................
Epoch 1472 Error= 111985 0 (1.08657e+06,1.0266e+06) 
.................................
Epoch 1473 Error= 111898 0 (1.0902e+06,1.02959e+06) 
.................................
Epoch 1474 Error= 111838 0 (1.09607e+06,1.02712e+06) 
.................................
Epoch 1475 Error= 111849 0 (1.09944e+06,1.01964e+06) 
.................................
Epoch 1476 Error= 111933 0 (1.09147e+06,1.03305e+06) 
.................................
Epoch 1477 Error= 111885 0 (1.1101e+06,1.01918e+06) 
.................................
Epoch 1478 Error= 111880 0 (1.09085e+06,1.01828e+06) 
.................................
Epoch 1479 Error= 111817 0 (1.10647e+06,1.03189e+06) 
.................................
Epoch 1480 Error= 111896 0 (1.09898e+06,1.01574e+06) 
 counting_train_errors.................................

train1_NErrors= 34146/1.53326e+06 2.22702
Class01= 1946/1.49686e+06	0.130006
Class11= 32200/36405	88.4494

 counting_test_errors.........

test1_NErrors= 8938/389736 2.29335
Class01= 596/380451	0.156656
Class11= 8342/9285	89.8438

.................................
Epoch 1481 Error= 111839 0 (1.09806e+06,1.02812e+06) 
.................................
Epoch 1482 Error= 111861 0 (1.09598e+06,1.01448e+06) 
.................................
Epoch 1483 Error= 111842 0 (1.10343e+06,1.02074e+06) 
.................................
Epoch 1484 Error= 111823 0 (1.10934e+06,1.03739e+06) 
.................................
Epoch 1485 Error= 111944 0 (1.10779e+06,1.02545e+06) 
.................................
Epoch 1486 Error= 111890 0 (1.09122e+06,1.02509e+06) 
.................................
Epoch 1487 Error= 111821 0 (1.10012e+06,1.02178e+06) 
.................................
Epoch 1488 Error= 111845 0 (1.10633e+06,1.03009e+06) 
.................................
Epoch 1489 Error= 111898 0 (1.09053e+06,1.02935e+06) 
.................................
Epoch 1490 Error= 111877 0 (1.09356e+06,1.02279e+06) 
 counting_train_errors.................................

train1_NErrors= 34211/1.53326e+06 2.23126
Class01= 1835/1.49686e+06	0.12259
Class11= 32376/36405	88.9328

 counting_test_errors.........

test1_NErrors= 8968/389736 2.30104
Class01= 564/380451	0.148245
Class11= 8404/9285	90.5116

.................................
Epoch 1491 Error= 111990 0 (1.09875e+06,1.01185e+06) 
.................................
Epoch 1492 Error= 111812 0 (1.10328e+06,1.02666e+06) 
.................................
Epoch 1493 Error= 111852 0 (1.09699e+06,1.02129e+06) 
.................................
Epoch 1494 Error= 111848 0 (1.09563e+06,1.02189e+06) 
.................................
Epoch 1495 Error= 111859 0 (1.08264e+06,1.02559e+06) 
.................................
Epoch 1496 Error= 111835 0 (1.11703e+06,1.00645e+06) 
.................................
Epoch 1497 Error= 111851 0 (1.10494e+06,1.01798e+06) 
.................................
Epoch 1498 Error= 111850 0 (1.104e+06,1.02175e+06) 
.................................
Epoch 1499 Error= 111849 0 (1.09224e+06,1.01224e+06) 
.................................
Epoch 1500 Error= 111808 0 (1.09264e+06,1.02923e+06) 
 counting_train_errors.................................

train1_NErrors= 34183/1.53326e+06 2.22943
Class01= 2133/1.49686e+06	0.142499
Class11= 32050/36405	88.0374

 counting_test_errors.........

test1_NErrors= 8912/389736 2.28668
Class01= 614/380451	0.161387
Class11= 8298/9285	89.37

.................................
Epoch 1501 Error= 111811 0 (1.0864e+06,1.01e+06) 
.................................
Epoch 1502 Error= 111838 0 (1.08665e+06,1.02203e+06) 
.................................
Epoch 1503 Error= 111807 0 (1.09422e+06,1.01749e+06) 
.................................
Epoch 1504 Error= 111843 0 (1.0991e+06,1.01434e+06) 
.................................
Epoch 1505 Error= 111768 0 (1.09837e+06,1.02793e+06) 
.................................
Epoch 1506 Error= 111756 0 (1.10084e+06,1.01621e+06) 
.................................
Epoch 1507 Error= 111844 0 (1.10004e+06,1.01814e+06) 
.................................
Epoch 1508 Error= 111911 0 (1.09406e+06,1.00564e+06) 
.................................
Epoch 1509 Error= 111779 0 (1.08697e+06,1.01701e+06) 
.................................
Epoch 1510 Error= 111829 0 (1.09148e+06,1.00598e+06) 
 counting_train_errors.................................

train1_NErrors= 34078/1.53326e+06 2.22258
Class01= 4014/1.49686e+06	0.268162
Class11= 30064/36405	82.5821

 counting_test_errors.........

test1_NErrors= 9040/389736 2.31952
Class01= 1173/380451	0.308318
Class11= 7867/9285	84.7281

.................................
Epoch 1511 Error= 111732 0 (1.11107e+06,1.01501e+06) 
.................................
Epoch 1512 Error= 111833 0 (1.08541e+06,1.02792e+06) 
.................................
Epoch 1513 Error= 111841 0 (1.10251e+06,1.00551e+06) 
.................................
Epoch 1514 Error= 111909 0 (1.09278e+06,1.02783e+06) 
.................................
Epoch 1515 Error= 111799 0 (1.10206e+06,1.01662e+06) 
.................................
Epoch 1516 Error= 111738 0 (1.08965e+06,1.01635e+06) 
.................................
Epoch 1517 Error= 111790 0 (1.08097e+06,1.03655e+06) 
.................................
Epoch 1518 Error= 111845 0 (1.09688e+06,1.0049e+06) 
.................................
Epoch 1519 Error= 111733 0 (1.08549e+06,1.01411e+06) 
.................................
Epoch 1520 Error= 111771 0 (1.10691e+06,1.00753e+06) 
 counting_train_errors.................................

train1_NErrors= 34137/1.53326e+06 2.22643
Class01= 3245/1.49686e+06	0.216788
Class11= 30892/36405	84.8565

 counting_test_errors.........

test1_NErrors= 8989/389736 2.30643
Class01= 934/380451	0.245498
Class11= 8055/9285	86.7528

.................................
Epoch 1521 Error= 111757 0 (1.08396e+06,1.01106e+06) 
.................................
Epoch 1522 Error= 111794 0 (1.09643e+06,1.02761e+06) 
.................................
Epoch 1523 Error= 111865 0 (1.10545e+06,1.00265e+06) 
.................................
Epoch 1524 Error= 111714 0 (1.09798e+06,1.02406e+06) 
.................................
Epoch 1525 Error= 111781 0 (1.09937e+06,1.02379e+06) 
.................................
Epoch 1526 Error= 111762 0 (1.11193e+06,1.0137e+06) 
.................................
Epoch 1527 Error= 111748 0 (1.10217e+06,1.01373e+06) 
.................................
Epoch 1528 Error= 111768 0 (1.08878e+06,1.01509e+06) 
.................................
Epoch 1529 Error= 111794 0 (1.10015e+06,1.02018e+06) 
.................................
Epoch 1530 Error= 111905 0 (1.09436e+06,1.01478e+06) 
 counting_train_errors.................................

train1_NErrors= 34168/1.53326e+06 2.22845
Class01= 2239/1.49686e+06	0.14958
Class11= 31929/36405	87.705

 counting_test_errors.........

test1_NErrors= 8922/389736 2.28924
Class01= 649/380451	0.170587
Class11= 8273/9285	89.1007

.................................
Epoch 1531 Error= 111716 0 (1.08711e+06,1.00791e+06) 
.................................
Epoch 1532 Error= 111849 0 (1.10839e+06,1.02434e+06) 
.................................
Epoch 1533 Error= 111698 0 (1.08104e+06,1.01538e+06) 
.................................
Epoch 1534 Error= 111735 0 (1.10047e+06,1.01654e+06) 
.................................
Epoch 1535 Error= 111786 0 (1.10017e+06,1.01507e+06) 
.................................
Epoch 1536 Error= 111746 0 (1.09345e+06,1.00954e+06) 
.................................
Epoch 1537 Error= 111720 0 (1.096e+06,1.01317e+06) 
.................................
Epoch 1538 Error= 111756 0 (1.07291e+06,1.01974e+06) 
.................................
Epoch 1539 Error= 111795 0 (1.07909e+06,1.01067e+06) 
.................................
Epoch 1540 Error= 111779 0 (1.08486e+06,1.01215e+06) 
 counting_train_errors.................................

train1_NErrors= 34248/1.53326e+06 2.23367
Class01= 1513/1.49686e+06	0.101079
Class11= 32735/36405	89.919

 counting_test_errors.........

test1_NErrors= 8939/389736 2.2936
Class01= 468/380451	0.123012
Class11= 8471/9285	91.2332

.................................
Epoch 1541 Error= 111765 0 (1.08309e+06,1.00308e+06) 
.................................
Epoch 1542 Error= 111713 0 (1.09288e+06,1.02416e+06) 
.................................
Epoch 1543 Error= 111817 0 (1.08943e+06,1.01707e+06) 
.................................
Epoch 1544 Error= 111722 0 (1.08722e+06,1.01874e+06) 
.................................
Epoch 1545 Error= 111701 0 (1.09249e+06,1.01325e+06) 
.................................
Epoch 1546 Error= 111771 0 (1.09456e+06,1.01692e+06) 
.................................
Epoch 1547 Error= 111776 0 (1.08678e+06,1.01437e+06) 
.................................
Epoch 1548 Error= 111613 0 (1.08039e+06,1.006e+06) 
.................................
Epoch 1549 Error= 111748 0 (1.08745e+06,1.02836e+06) 
.................................
Epoch 1550 Error= 111731 0 (1.08105e+06,1.00451e+06) 
 counting_train_errors.................................

train1_NErrors= 34390/1.53326e+06 2.24293
Class01= 4885/1.49686e+06	0.326351
Class11= 29505/36405	81.0466

 counting_test_errors.........

test1_NErrors= 9116/389736 2.33902
Class01= 1363/380451	0.358259
Class11= 7753/9285	83.5003

.................................
Epoch 1551 Error= 111729 0 (1.07805e+06,1.01162e+06) 
.................................
Epoch 1552 Error= 111646 0 (1.09951e+06,1.01714e+06) 
.................................
Epoch 1553 Error= 111669 0 (1.10563e+06,1.00929e+06) 
.................................
Epoch 1554 Error= 111652 0 (1.08923e+06,1.02678e+06) 
.................................
Epoch 1555 Error= 111652 0 (1.10003e+06,1.01654e+06) 
.................................
Epoch 1556 Error= 111676 0 (1.08596e+06,1.00788e+06) 
.................................
Epoch 1557 Error= 111636 0 (1.10377e+06,1.00666e+06) 
.................................
Epoch 1558 Error= 111656 0 (1.10093e+06,1.01123e+06) 
.................................
Epoch 1559 Error= 111641 0 (1.09371e+06,1.01972e+06) 
.................................
Epoch 1560 Error= 111689 0 (1.09371e+06,1.00973e+06) 
 counting_train_errors.................................

train1_NErrors= 34195/1.53326e+06 2.23022
Class01= 2030/1.49686e+06	0.135618
Class11= 32165/36405	88.3532

 counting_test_errors.........

test1_NErrors= 8920/389736 2.28873
Class01= 591/380451	0.155342
Class11= 8329/9285	89.7038

.................................
Epoch 1561 Error= 111712 0 (1.10635e+06,1.01264e+06) 
.................................
Epoch 1562 Error= 111653 0 (1.08787e+06,1.01685e+06) 
.................................
Epoch 1563 Error= 111665 0 (1.09245e+06,1.01959e+06) 
.................................
Epoch 1564 Error= 111678 0 (1.10296e+06,1.01856e+06) 
.................................
Epoch 1565 Error= 111665 0 (1.09512e+06,998848) 
.................................
Epoch 1566 Error= 111721 0 (1.09972e+06,1.02781e+06) 
.................................
Epoch 1567 Error= 111611 0 (1.07675e+06,1.01209e+06) 
.................................
Epoch 1568 Error= 111754 0 (1.09221e+06,1.01282e+06) 
.................................
Epoch 1569 Error= 111677 0 (1.07661e+06,1.01015e+06) 
.................................
Epoch 1570 Error= 111765 0 (1.09802e+06,1.00556e+06) 
 counting_train_errors.................................

train1_NErrors= 34294/1.53326e+06 2.23667
Class01= 4184/1.49686e+06	0.279519
Class11= 30110/36405	82.7084

 counting_test_errors.........

test1_NErrors= 9043/389736 2.32029
Class01= 1194/380451	0.313838
Class11= 7849/9285	84.5342

.................................
Epoch 1571 Error= 111613 0 (1.09566e+06,1.00772e+06) 
.................................
Epoch 1572 Error= 111663 0 (1.08417e+06,1.00563e+06) 
.................................
Epoch 1573 Error= 111638 0 (1.08877e+06,1.01401e+06) 
.................................
Epoch 1574 Error= 111610 0 (1.09501e+06,1.00377e+06) 
.................................
Epoch 1575 Error= 111615 0 (1.09239e+06,1.01914e+06) 
.................................
Epoch 1576 Error= 111651 0 (1.09879e+06,1.01058e+06) 
.................................
Epoch 1577 Error= 111736 0 (1.07344e+06,999179) 
.................................
Epoch 1578 Error= 111713 0 (1.09481e+06,1.01636e+06) 
.................................
Epoch 1579 Error= 111675 0 (1.09615e+06,997875) 
.................................
Epoch 1580 Error= 111611 0 (1.08539e+06,1.01258e+06) 
 counting_train_errors.................................

train1_NErrors= 34066/1.53326e+06 2.2218
Class01= 2211/1.49686e+06	0.14771
Class11= 31855/36405	87.5017

 counting_test_errors.........

test1_NErrors= 8926/389736 2.29027
Class01= 667/380451	0.175318
Class11= 8259/9285	88.9499

.................................
Epoch 1581 Error= 111647 0 (1.08189e+06,1.00164e+06) 
.................................
Epoch 1582 Error= 111595 0 (1.09057e+06,997616) 
.................................
Epoch 1583 Error= 111549 0 (1.08295e+06,992778) 
.................................
Epoch 1584 Error= 111725 0 (1.09168e+06,1.02777e+06) 
.................................
Epoch 1585 Error= 111621 0 (1.07803e+06,1.00283e+06) 
.................................
Epoch 1586 Error= 111683 0 (1.07773e+06,1.02102e+06) 
.................................
Epoch 1587 Error= 111593 0 (1.11043e+06,998794) 
.................................
Epoch 1588 Error= 111602 0 (1.09651e+06,1.00223e+06) 
.................................
Epoch 1589 Error= 111609 0 (1.09495e+06,1.01283e+06) 
.................................
Epoch 1590 Error= 111637 0 (1.08074e+06,1.00457e+06) 
 counting_train_errors.................................

train1_NErrors= 34061/1.53326e+06 2.22148
Class01= 2611/1.49686e+06	0.174432
Class11= 31450/36405	86.3892

 counting_test_errors.........

test1_NErrors= 8932/389736 2.29181
Class01= 752/380451	0.19766
Class11= 8180/9285	88.0991

.................................
Epoch 1591 Error= 111597 0 (1.09221e+06,1.0085e+06) 
.................................
Epoch 1592 Error= 111693 0 (1.09042e+06,1.00217e+06) 
.................................
Epoch 1593 Error= 111678 0 (1.07911e+06,990077) 
.................................
Epoch 1594 Error= 111650 0 (1.09307e+06,1.01624e+06) 
.................................
Epoch 1595 Error= 111594 0 (1.08469e+06,1.00593e+06) 
.................................
Epoch 1596 Error= 111593 0 (1.08895e+06,1.01012e+06) 
.................................
Epoch 1597 Error= 111591 0 (1.08079e+06,1.01486e+06) 
.................................
Epoch 1598 Error= 111614 0 (1.08096e+06,993210) 
.................................
Epoch 1599 Error= 111506 0 (1.07879e+06,1.00542e+06) 
.................................
Epoch 1600 Error= 111534 0 (1.09706e+06,1.0183e+06) 
 counting_train_errors.................................

train1_NErrors= 34126/1.53326e+06 2.22572
Class01= 4354/1.49686e+06	0.290877
Class11= 29772/36405	81.78

 counting_test_errors.........

test1_NErrors= 9057/389736 2.32388
Class01= 1274/380451	0.334866
Class11= 7783/9285	83.8234

.................................
Epoch 1601 Error= 111675 0 (1.08842e+06,992602) 
.................................
Epoch 1602 Error= 111604 0 (1.06369e+06,998056) 
.................................
Epoch 1603 Error= 111639 0 (1.08141e+06,1.00358e+06) 
.................................
Epoch 1604 Error= 111641 0 (1.09161e+06,991898) 
.................................
Epoch 1605 Error= 111543 0 (1.07882e+06,1.00565e+06) 
.................................
Epoch 1606 Error= 111626 0 (1.09192e+06,1.0085e+06) 
.................................
Epoch 1607 Error= 111644 0 (1.07796e+06,1.01736e+06) 
.................................
Epoch 1608 Error= 111630 0 (1.08433e+06,998313) 
.................................
Epoch 1609 Error= 111548 0 (1.08055e+06,1.00999e+06) 
.................................
Epoch 1610 Error= 111623 0 (1.07585e+06,1.00055e+06) 
 counting_train_errors.................................

train1_NErrors= 34106/1.53326e+06 2.22441
Class01= 3235/1.49686e+06	0.21612
Class11= 30871/36405	84.7988

 counting_test_errors.........

test1_NErrors= 8963/389736 2.29976
Class01= 930/380451	0.244447
Class11= 8033/9285	86.5159

.................................
Epoch 1611 Error= 111682 0 (1.08777e+06,1.01156e+06) 
.................................
Epoch 1612 Error= 111633 0 (1.0814e+06,1.00896e+06) 
.................................
Epoch 1613 Error= 111653 0 (1.07277e+06,988919) 
.................................
Epoch 1614 Error= 111594 0 (1.09162e+06,999487) 
.................................
Epoch 1615 Error= 111642 0 (1.09866e+06,1.01136e+06) 
.................................
Epoch 1616 Error= 111572 0 (1.08767e+06,1.0046e+06) 
.................................
Epoch 1617 Error= 111596 0 (1.06499e+06,991916) 
.................................
Epoch 1618 Error= 111581 0 (1.09508e+06,1.01431e+06) 
.................................
Epoch 1619 Error= 111527 0 (1.09621e+06,1.00603e+06) 
.................................
Epoch 1620 Error= 111550 0 (1.08515e+06,999978) 
 counting_train_errors.................................

train1_NErrors= 34028/1.53326e+06 2.21932
Class01= 2242/1.49686e+06	0.149781
Class11= 31786/36405	87.3122

 counting_test_errors.........

test1_NErrors= 8957/389736 2.29822
Class01= 686/380451	0.180312
Class11= 8271/9285	89.0792

.................................
Epoch 1621 Error= 111554 0 (1.07982e+06,1.00114e+06) 
.................................
Epoch 1622 Error= 111551 0 (1.08804e+06,1.01306e+06) 
.................................
Epoch 1623 Error= 111658 0 (1.08261e+06,1.00195e+06) 
.................................
Epoch 1624 Error= 111479 0 (1.08418e+06,994372) 
.................................
Epoch 1625 Error= 111545 0 (1.08927e+06,1.0107e+06) 
.................................
Epoch 1626 Error= 111478 0 (1.0786e+06,1.00167e+06) 
.................................
Epoch 1627 Error= 111622 0 (1.07486e+06,1.00685e+06) 
.................................
Epoch 1628 Error= 111475 0 (1.08322e+06,999274) 
.................................
Epoch 1629 Error= 111517 0 (1.08732e+06,1.01572e+06) 
.................................
Epoch 1630 Error= 111599 0 (1.09338e+06,1.00134e+06) 
 counting_train_errors.................................

train1_NErrors= 34117/1.53326e+06 2.22513
Class01= 2120/1.49686e+06	0.14163
Class11= 31997/36405	87.8918

 counting_test_errors.........

test1_NErrors= 8909/389736 2.28591
Class01= 620/380451	0.162964
Class11= 8289/9285	89.273

.................................
Epoch 1631 Error= 111571 0 (1.06992e+06,1.01462e+06) 
.................................
Epoch 1632 Error= 111532 0 (1.08796e+06,996086) 
.................................
Epoch 1633 Error= 111625 0 (1.07983e+06,1.00081e+06) 
.................................
Epoch 1634 Error= 111453 0 (1.06227e+06,1.01329e+06) 
.................................
Epoch 1635 Error= 111567 0 (1.10279e+06,1.00378e+06) 
.................................
Epoch 1636 Error= 111540 0 (1.09454e+06,997864) 
.................................
Epoch 1637 Error= 111476 0 (1.08682e+06,1.02098e+06) 
.................................
Epoch 1638 Error= 111544 0 (1.08166e+06,994428) 
.................................
Epoch 1639 Error= 111567 0 (1.07151e+06,1.00017e+06) 
.................................
Epoch 1640 Error= 111599 0 (1.06899e+06,1.00411e+06) 
 counting_train_errors.................................

train1_NErrors= 33947/1.53326e+06 2.21404
Class01= 2839/1.49686e+06	0.189664
Class11= 31108/36405	85.4498

 counting_test_errors.........

test1_NErrors= 8918/389736 2.28822
Class01= 822/380451	0.216059
Class11= 8096/9285	87.1944

.................................
Epoch 1641 Error= 111525 0 (1.08541e+06,1.00741e+06) 
.................................
Epoch 1642 Error= 111521 0 (1.07742e+06,990785) 
.................................
Epoch 1643 Error= 111556 0 (1.08311e+06,1.01063e+06) 
.................................
Epoch 1644 Error= 111466 0 (1.09738e+06,1.00651e+06) 
.................................
Epoch 1645 Error= 111572 0 (1.05862e+06,995803) 
.................................
Epoch 1646 Error= 111527 0 (1.09736e+06,1.01785e+06) 
.................................
Epoch 1647 Error= 111563 0 (1.10584e+06,991618) 
.................................
Epoch 1648 Error= 111559 0 (1.07989e+06,1.00344e+06) 
.................................
Epoch 1649 Error= 111523 0 (1.08883e+06,1.00869e+06) 
.................................
Epoch 1650 Error= 111483 0 (1.0749e+06,1.00114e+06) 
 counting_train_errors.................................

train1_NErrors= 34113/1.53326e+06 2.22487
Class01= 2147/1.49686e+06	0.143434
Class11= 31966/36405	87.8066

 counting_test_errors.........

test1_NErrors= 8949/389736 2.29617
Class01= 651/380451	0.171113
Class11= 8298/9285	89.37

.................................
Epoch 1651 Error= 111458 0 (1.09577e+06,1.00433e+06) 
.................................
Epoch 1652 Error= 111522 0 (1.07185e+06,1.00957e+06) 
.................................
Epoch 1653 Error= 111498 0 (1.06573e+06,1.00434e+06) 
.................................
Epoch 1654 Error= 111462 0 (1.08265e+06,998195) 
.................................
Epoch 1655 Error= 111513 0 (1.08298e+06,1.00161e+06) 
.................................
Epoch 1656 Error= 111491 0 (1.0752e+06,1.00802e+06) 
.................................
Epoch 1657 Error= 111507 0 (1.11051e+06,1.0098e+06) 
.................................
Epoch 1658 Error= 111519 0 (1.07678e+06,984347) 
.................................
Epoch 1659 Error= 111437 0 (1.08054e+06,1.00241e+06) 
.................................
Epoch 1660 Error= 111496 0 (1.08832e+06,1.00789e+06) 
 counting_train_errors.................................

train1_NErrors= 34069/1.53326e+06 2.222
Class01= 3544/1.49686e+06	0.236763
Class11= 30525/36405	83.8484

 counting_test_errors.........

test1_NErrors= 8999/389736 2.309
Class01= 1061/380451	0.27888
Class11= 7938/9285	85.4927

.................................
Epoch 1661 Error= 111540 0 (1.10461e+06,996506) 
.................................
Epoch 1662 Error= 111573 0 (1.07748e+06,995642) 
.................................
Epoch 1663 Error= 111423 0 (1.0755e+06,1.00629e+06) 
.................................
Epoch 1664 Error= 111433 0 (1.07811e+06,1.01098e+06) 
.................................
Epoch 1665 Error= 111368 0 (1.08747e+06,1.00898e+06) 
.................................
Epoch 1666 Error= 111452 0 (1.08493e+06,1.01113e+06) 
.................................
Epoch 1667 Error= 111500 0 (1.08259e+06,1.00066e+06) 
.................................
Epoch 1668 Error= 111427 0 (1.08569e+06,1.01477e+06) 
.................................
Epoch 1669 Error= 111470 0 (1.0805e+06,1.0049e+06) 
.................................
Epoch 1670 Error= 111435 0 (1.0914e+06,1.00779e+06) 
 counting_train_errors.................................

train1_NErrors= 34132/1.53326e+06 2.22611
Class01= 3922/1.49686e+06	0.262016
Class11= 30210/36405	82.9831

 counting_test_errors.........

test1_NErrors= 8974/389736 2.30258
Class01= 1124/380451	0.295439
Class11= 7850/9285	84.545

.................................
Epoch 1671 Error= 111580 0 (1.07815e+06,999167) 
.................................
Epoch 1672 Error= 111475 0 (1.08275e+06,1.00637e+06) 
.................................
Epoch 1673 Error= 111483 0 (1.07662e+06,1.00713e+06) 
.................................
Epoch 1674 Error= 111473 0 (1.08461e+06,998269) 
.................................
Epoch 1675 Error= 111476 0 (1.08308e+06,1.01148e+06) 
.................................
Epoch 1676 Error= 111425 0 (1.07353e+06,985850) 
.................................
Epoch 1677 Error= 111541 0 (1.07974e+06,1.00439e+06) 
.................................
Epoch 1678 Error= 111469 0 (1.09625e+06,1.0096e+06) 
.................................
Epoch 1679 Error= 111533 0 (1.08503e+06,1.00363e+06) 
.................................
Epoch 1680 Error= 111461 0 (1.09596e+06,1.00348e+06) 
 counting_train_errors.................................

train1_NErrors= 33976/1.53326e+06 2.21593
Class01= 2669/1.49686e+06	0.178307
Class11= 31307/36405	85.9964

 counting_test_errors.........

test1_NErrors= 8899/389736 2.28334
Class01= 771/380451	0.202654
Class11= 8128/9285	87.539

.................................
Epoch 1681 Error= 111338 0 (1.07603e+06,1.00634e+06) 
.................................
Epoch 1682 Error= 111392 0 (1.0881e+06,999271) 
.................................
Epoch 1683 Error= 111381 0 (1.08241e+06,1.01512e+06) 
.................................
Epoch 1684 Error= 111417 0 (1.08245e+06,1.00154e+06) 
.................................
Epoch 1685 Error= 111426 0 (1.07988e+06,995876) 
.................................
Epoch 1686 Error= 111333 0 (1.08963e+06,1.01361e+06) 
.................................
Epoch 1687 Error= 111362 0 (1.07523e+06,997946) 
.................................
Epoch 1688 Error= 111394 0 (1.08886e+06,1.00577e+06) 
.................................
Epoch 1689 Error= 111439 0 (1.08089e+06,1.00893e+06) 
.................................
Epoch 1690 Error= 111442 0 (1.08975e+06,1.00804e+06) 
 counting_train_errors.................................

train1_NErrors= 34020/1.53326e+06 2.2188
Class01= 3648/1.49686e+06	0.243711
Class11= 30372/36405	83.4281

 counting_test_errors.........

test1_NErrors= 9004/389736 2.31028
Class01= 1069/380451	0.280982
Class11= 7935/9285	85.4604

.................................
Epoch 1691 Error= 111393 0 (1.06319e+06,1.01353e+06) 
.................................
Epoch 1692 Error= 111356 0 (1.08797e+06,1.012e+06) 
.................................
Epoch 1693 Error= 111438 0 (1.08158e+06,996163) 
.................................
Epoch 1694 Error= 111492 0 (1.08439e+06,1.01514e+06) 
.................................
Epoch 1695 Error= 111424 0 (1.07568e+06,996231) 
.................................
Epoch 1696 Error= 111325 0 (1.09286e+06,1.00663e+06) 
.................................
Epoch 1697 Error= 111286 0 (1.08286e+06,1.01285e+06) 
.................................
Epoch 1698 Error= 111384 0 (1.07424e+06,1.01461e+06) 
.................................
Epoch 1699 Error= 111399 0 (1.08064e+06,1.005e+06) 
.................................
Epoch 1700 Error= 111399 0 (1.07532e+06,1.00316e+06) 
 counting_train_errors.................................

train1_NErrors= 34002/1.53326e+06 2.21763
Class01= 3430/1.49686e+06	0.229147
Class11= 30572/36405	83.9775

 counting_test_errors.........

test1_NErrors= 8938/389736 2.29335
Class01= 989/380451	0.259955
Class11= 7949/9285	85.6112

.................................
Epoch 1701 Error= 111502 0 (1.09435e+06,1.00071e+06) 
.................................
Epoch 1702 Error= 111397 0 (1.0623e+06,1.00581e+06) 
.................................
Epoch 1703 Error= 111358 0 (1.08707e+06,1.0012e+06) 
.................................
Epoch 1704 Error= 111376 0 (1.07738e+06,983135) 
.................................
Epoch 1705 Error= 111399 0 (1.0745e+06,1.00657e+06) 
.................................
Epoch 1706 Error= 111336 0 (1.09115e+06,996355) 
.................................
Epoch 1707 Error= 111352 0 (1.08478e+06,1.00448e+06) 
.................................
Epoch 1708 Error= 111321 0 (1.07275e+06,1.01653e+06) 
.................................
Epoch 1709 Error= 111525 0 (1.07625e+06,1.00372e+06) 
.................................
Epoch 1710 Error= 111420 0 (1.07479e+06,1.01306e+06) 
 counting_train_errors.................................

train1_NErrors= 34036/1.53326e+06 2.21985
Class01= 2107/1.49686e+06	0.140762
Class11= 31929/36405	87.705

 counting_test_errors.........

test1_NErrors= 8903/389736 2.28437
Class01= 627/380451	0.164804
Class11= 8276/9285	89.133

.................................
Epoch 1711 Error= 111457 0 (1.06781e+06,996054) 
.................................
Epoch 1712 Error= 111374 0 (1.08031e+06,1.00655e+06) 
.................................
Epoch 1713 Error= 111318 0 (1.05833e+06,1.00819e+06) 
.................................
Epoch 1714 Error= 111335 0 (1.07968e+06,1.00056e+06) 
.................................
Epoch 1715 Error= 111397 0 (1.08779e+06,996761) 
.................................
Epoch 1716 Error= 111414 0 (1.08205e+06,1.00357e+06) 
.................................
Epoch 1717 Error= 111348 0 (1.07847e+06,1.00103e+06) 
.................................
Epoch 1718 Error= 111328 0 (1.08048e+06,1.00275e+06) 
.................................
Epoch 1719 Error= 111323 0 (1.07169e+06,999648) 
.................................
Epoch 1720 Error= 111400 0 (1.08133e+06,1.00786e+06) 
 counting_train_errors.................................

train1_NErrors= 33958/1.53326e+06 2.21476
Class01= 3264/1.49686e+06	0.218057
Class11= 30694/36405	84.3126

 counting_test_errors.........

test1_NErrors= 8935/389736 2.29258
Class01= 936/380451	0.246024
Class11= 7999/9285	86.1497

.................................
Epoch 1721 Error= 111408 0 (1.06334e+06,995863) 
.................................
Epoch 1722 Error= 111338 0 (1.08649e+06,1.00302e+06) 
.................................
Epoch 1723 Error= 111345 0 (1.07348e+06,1.00561e+06) 
.................................
Epoch 1724 Error= 111450 0 (1.09031e+06,994934) 
.................................
Epoch 1725 Error= 111337 0 (1.08455e+06,1.00433e+06) 
.................................
Epoch 1726 Error= 111395 0 (1.06503e+06,999106) 
.................................
Epoch 1727 Error= 111417 0 (1.08485e+06,988497) 
.................................
Epoch 1728 Error= 111344 0 (1.05665e+06,1.0242e+06) 
.................................
Epoch 1729 Error= 111410 0 (1.07665e+06,999984) 
.................................
Epoch 1730 Error= 111375 0 (1.06878e+06,998426) 
 counting_train_errors.................................

train1_NErrors= 33982/1.53326e+06 2.21632
Class01= 3140/1.49686e+06	0.209773
Class11= 30842/36405	84.7191

 counting_test_errors.........

test1_NErrors= 8964/389736 2.30002
Class01= 911/380451	0.239453
Class11= 8053/9285	86.7313

.................................
Epoch 1731 Error= 111466 0 (1.05702e+06,1.01382e+06) 
.................................
Epoch 1732 Error= 111412 0 (1.08245e+06,1.01768e+06) 
.................................
Epoch 1733 Error= 111332 0 (1.06869e+06,997622) 
.................................
Epoch 1734 Error= 111303 0 (1.08105e+06,1.00972e+06) 
.................................
Epoch 1735 Error= 111381 0 (1.06047e+06,1.00449e+06) 
.................................
Epoch 1736 Error= 111337 0 (1.07203e+06,1.00692e+06) 
.................................
Epoch 1737 Error= 111337 0 (1.06577e+06,1.00488e+06) 
.................................
Epoch 1738 Error= 111218 0 (1.08527e+06,995080) 
.................................
Epoch 1739 Error= 111323 0 (1.05938e+06,1.00076e+06) 
.................................
Epoch 1740 Error= 111321 0 (1.08739e+06,1.0102e+06) 
 counting_train_errors.................................

train1_NErrors= 33986/1.53326e+06 2.21658
Class01= 2343/1.49686e+06	0.156528
Class11= 31643/36405	86.9194

 counting_test_errors.........

test1_NErrors= 8934/389736 2.29232
Class01= 699/380451	0.183729
Class11= 8235/9285	88.6914

.................................
Epoch 1741 Error= 111306 0 (1.07217e+06,1.01028e+06) 
.................................
Epoch 1742 Error= 111189 0 (1.06294e+06,1.00384e+06) 
.................................
Epoch 1743 Error= 111329 0 (1.07771e+06,1.0145e+06) 
.................................
Epoch 1744 Error= 111374 0 (1.06696e+06,1.00315e+06) 
.................................
Epoch 1745 Error= 111321 0 (1.08166e+06,1.01779e+06) 
.................................
Epoch 1746 Error= 111334 0 (1.07929e+06,1.01618e+06) 
.................................
Epoch 1747 Error= 111342 0 (1.0623e+06,1.01323e+06) 
.................................
Epoch 1748 Error= 111228 0 (1.06565e+06,1.01051e+06) 
.................................
Epoch 1749 Error= 111293 0 (1.09082e+06,1.02222e+06) 
.................................
Epoch 1750 Error= 111294 0 (1.05566e+06,1.02017e+06) 
 counting_train_errors.................................

train1_NErrors= 34051/1.53326e+06 2.22082
Class01= 2966/1.49686e+06	0.198149
Class11= 31085/36405	85.3866

 counting_test_errors.........

test1_NErrors= 8918/389736 2.28822
Class01= 842/380451	0.221316
Class11= 8076/9285	86.979

.................................
Epoch 1751 Error= 111312 0 (1.07515e+06,1.01189e+06) 
.................................
Epoch 1752 Error= 111228 0 (1.08236e+06,1.02053e+06) 
.................................
Epoch 1753 Error= 111360 0 (1.06043e+06,1.00901e+06) 
.................................
Epoch 1754 Error= 111249 0 (1.06455e+06,1.02467e+06) 
.................................
Epoch 1755 Error= 111298 0 (1.07379e+06,1.01478e+06) 
.................................
Epoch 1756 Error= 111228 0 (1.07142e+06,996768) 
.................................
Epoch 1757 Error= 111282 0 (1.07543e+06,1.01653e+06) 
.................................
Epoch 1758 Error= 111350 0 (1.07517e+06,1.01566e+06) 
.................................
Epoch 1759 Error= 111277 0 (1.07435e+06,1.0106e+06) 
.................................
Epoch 1760 Error= 111304 0 (1.06693e+06,1.00388e+06) 
 counting_train_errors.................................

train1_NErrors= 33937/1.53326e+06 2.21339
Class01= 2978/1.49686e+06	0.19895
Class11= 30959/36405	85.0405

 counting_test_errors.........

test1_NErrors= 8920/389736 2.28873
Class01= 862/380451	0.226573
Class11= 8058/9285	86.7851

.................................
Epoch 1761 Error= 111299 0 (1.05773e+06,1.01057e+06) 
.................................
Epoch 1762 Error= 111290 0 (1.092e+06,1.01493e+06) 
.................................
Epoch 1763 Error= 111355 0 (1.05762e+06,1.0009e+06) 
.................................
Epoch 1764 Error= 111260 0 (1.06321e+06,1.01604e+06) 
.................................
Epoch 1765 Error= 111280 0 (1.07673e+06,1.00728e+06) 
.................................
Epoch 1766 Error= 111303 0 (1.07085e+06,1.00498e+06) 
.................................
Epoch 1767 Error= 111294 0 (1.07593e+06,1.01261e+06) 
.................................
Epoch 1768 Error= 111303 0 (1.06729e+06,1.00588e+06) 
.................................
Epoch 1769 Error= 111334 0 (1.09039e+06,1.01622e+06) 
.................................
Epoch 1770 Error= 111335 0 (1.07039e+06,1.01582e+06) 
 counting_train_errors.................................

train1_NErrors= 33995/1.53326e+06 2.21717
Class01= 2448/1.49686e+06	0.163543
Class11= 31547/36405	86.6557

 counting_test_errors.........

test1_NErrors= 8928/389736 2.29078
Class01= 731/380451	0.19214
Class11= 8197/9285	88.2822

.................................
Epoch 1771 Error= 111248 0 (1.08257e+06,1.01326e+06) 
.................................
Epoch 1772 Error= 111292 0 (1.07956e+06,1.00799e+06) 
.................................
Epoch 1773 Error= 111241 0 (1.07462e+06,998777) 
.................................
Epoch 1774 Error= 111254 0 (1.06342e+06,1.01098e+06) 
.................................
Epoch 1775 Error= 111265 0 (1.05953e+06,1.00275e+06) 
.................................
Epoch 1776 Error= 111242 0 (1.07395e+06,1.00852e+06) 
.................................
Epoch 1777 Error= 111218 0 (1.05785e+06,1.01552e+06) 
.................................
Epoch 1778 Error= 111178 0 (1.08573e+06,1.0314e+06) 
.................................
Epoch 1779 Error= 111205 0 (1.08036e+06,1.00855e+06) 
.................................
Epoch 1780 Error= 111212 0 (1.05798e+06,1.00975e+06) 
 counting_train_errors.................................

train1_NErrors= 33999/1.53326e+06 2.21743
Class01= 2610/1.49686e+06	0.174366
Class11= 31389/36405	86.2217

 counting_test_errors.........

test1_NErrors= 8904/389736 2.28462
Class01= 761/380451	0.200026
Class11= 8143/9285	87.7006

.................................
Epoch 1781 Error= 111354 0 (1.08741e+06,1.01044e+06) 
.................................
Epoch 1782 Error= 111304 0 (1.05811e+06,993361) 
.................................
Epoch 1783 Error= 111277 0 (1.06472e+06,1.00643e+06) 
.................................
Epoch 1784 Error= 111291 0 (1.07692e+06,1.01523e+06) 
.................................
Epoch 1785 Error= 111370 0 (1.08061e+06,1.00006e+06) 
.................................
Epoch 1786 Error= 111201 0 (1.07521e+06,1.00469e+06) 
.................................
Epoch 1787 Error= 111334 0 (1.07452e+06,1.00688e+06) 
.................................
Epoch 1788 Error= 111245 0 (1.0778e+06,1.01419e+06) 
.................................
Epoch 1789 Error= 111238 0 (1.07222e+06,1.00266e+06) 
.................................
Epoch 1790 Error= 111288 0 (1.06757e+06,1.00339e+06) 
 counting_train_errors.................................

train1_NErrors= 33931/1.53326e+06 2.213
Class01= 2192/1.49686e+06	0.14644
Class11= 31739/36405	87.1831

 counting_test_errors.........

test1_NErrors= 8899/389736 2.28334
Class01= 651/380451	0.171113
Class11= 8248/9285	88.8314

.................................
Epoch 1791 Error= 111263 0 (1.08294e+06,1.01016e+06) 
.................................
Epoch 1792 Error= 111226 0 (1.05609e+06,994294) 
.................................
Epoch 1793 Error= 111232 0 (1.08342e+06,1.01476e+06) 
.................................
Epoch 1794 Error= 111277 0 (1.07109e+06,1.01215e+06) 
.................................
Epoch 1795 Error= 111212 0 (1.0699e+06,1.01141e+06) 
.................................
Epoch 1796 Error= 111248 0 (1.0773e+06,1.02128e+06) 
.................................
Epoch 1797 Error= 111258 0 (1.07021e+06,996397) 
.................................
Epoch 1798 Error= 111310 0 (1.06221e+06,1.00994e+06) 
.................................
Epoch 1799 Error= 111165 0 (1.08058e+06,1.00643e+06) 
.................................
Epoch 1800 Error= 111218 0 (1.06772e+06,1.00025e+06) 
 counting_train_errors.................................

train1_NErrors= 33884/1.53326e+06 2.20993
Class01= 2751/1.49686e+06	0.183785
Class11= 31133/36405	85.5185

 counting_test_errors.........

test1_NErrors= 8888/389736 2.28052
Class01= 803/380451	0.211065
Class11= 8085/9285	87.0759

.................................
Epoch 1801 Error= 111227 0 (1.04413e+06,1.00873e+06) 
.................................
Epoch 1802 Error= 111184 0 (1.07742e+06,1.01634e+06) 
.................................
Epoch 1803 Error= 111295 0 (1.0703e+06,1.01764e+06) 
.................................
Epoch 1804 Error= 111238 0 (1.05443e+06,1.0051e+06) 
.................................
Epoch 1805 Error= 111263 0 (1.05241e+06,1.00337e+06) 
.................................
Epoch 1806 Error= 111180 0 (1.06721e+06,1.0218e+06) 
.................................
Epoch 1807 Error= 111230 0 (1.06234e+06,1.02438e+06) 
.................................
Epoch 1808 Error= 111229 0 (1.06371e+06,1.00512e+06) 
.................................
Epoch 1809 Error= 111143 0 (1.06294e+06,999414) 
.................................
Epoch 1810 Error= 111179 0 (1.07211e+06,1.01084e+06) 
 counting_train_errors.................................

train1_NErrors= 33946/1.53326e+06 2.21398
Class01= 3454/1.49686e+06	0.23075
Class11= 30492/36405	83.7577

 counting_test_errors.........

test1_NErrors= 8961/389736 2.29925
Class01= 1029/380451	0.270468
Class11= 7932/9285	85.4281

.................................
Epoch 1811 Error= 111131 0 (1.07292e+06,1.01358e+06) 
.................................
Epoch 1812 Error= 111225 0 (1.06203e+06,1.017e+06) 
.................................
Epoch 1813 Error= 111104 0 (1.0682e+06,1.01413e+06) 
.................................
Epoch 1814 Error= 111175 0 (1.07462e+06,1.0303e+06) 
.................................
Epoch 1815 Error= 111150 0 (1.05797e+06,1.00677e+06) 
.................................
Epoch 1816 Error= 111242 0 (1.05556e+06,1.01238e+06) 
.................................
Epoch 1817 Error= 111229 0 (1.06776e+06,1.00814e+06) 
.................................
Epoch 1818 Error= 111269 0 (1.06062e+06,1.00138e+06) 
.................................
Epoch 1819 Error= 111227 0 (1.0656e+06,1.00358e+06) 
.................................
Epoch 1820 Error= 111110 0 (1.05156e+06,1.0222e+06) 
 counting_train_errors.................................

train1_NErrors= 34032/1.53326e+06 2.21958
Class01= 3897/1.49686e+06	0.260346
Class11= 30135/36405	82.7771

 counting_test_errors.........

test1_NErrors= 9020/389736 2.31439
Class01= 1131/380451	0.297279
Class11= 7889/9285	84.965

.................................
Epoch 1821 Error= 111208 0 (1.06828e+06,1.01316e+06) 
.................................
Epoch 1822 Error= 111148 0 (1.04659e+06,994027) 
.................................
Epoch 1823 Error= 111164 0 (1.05654e+06,1.00513e+06) 
.................................
Epoch 1824 Error= 111119 0 (1.06453e+06,1.02039e+06) 
.................................
Epoch 1825 Error= 111173 0 (1.06838e+06,1.01275e+06) 
.................................
Epoch 1826 Error= 111118 0 (1.05049e+06,1.00422e+06) 
.................................
Epoch 1827 Error= 111177 0 (1.05618e+06,1.0089e+06) 
.................................
Epoch 1828 Error= 111149 0 (1.06043e+06,1.01518e+06) 
.................................
Epoch 1829 Error= 111127 0 (1.06775e+06,1.02239e+06) 
.................................
Epoch 1830 Error= 111165 0 (1.06573e+06,1.01095e+06) 
 counting_train_errors.................................

train1_NErrors= 33942/1.53326e+06 2.21371
Class01= 3197/1.49686e+06	0.213581
Class11= 30745/36405	84.4527

 counting_test_errors.........

test1_NErrors= 8937/389736 2.29309
Class01= 931/380451	0.24471
Class11= 8006/9285	86.2251

.................................
Epoch 1831 Error= 111281 0 (1.0612e+06,1.00494e+06) 
.................................
Epoch 1832 Error= 111154 0 (1.04717e+06,1.02651e+06) 
.................................
Epoch 1833 Error= 111153 0 (1.0577e+06,1.00876e+06) 
.................................
Epoch 1834 Error= 111200 0 (1.06802e+06,1.01695e+06) 
.................................
Epoch 1835 Error= 111126 0 (1.07618e+06,995188) 
.................................
Epoch 1836 Error= 111093 0 (1.06456e+06,1.01045e+06) 
.................................
Epoch 1837 Error= 111167 0 (1.07024e+06,1.0257e+06) 
.................................
Epoch 1838 Error= 111167 0 (1.04825e+06,1.0152e+06) 
.................................
Epoch 1839 Error= 111113 0 (1.05693e+06,1.01858e+06) 
.................................
Epoch 1840 Error= 111085 0 (1.06408e+06,1.01403e+06) 
 counting_train_errors.................................

train1_NErrors= 33973/1.53326e+06 2.21574
Class01= 2999/1.49686e+06	0.200353
Class11= 30974/36405	85.0817

 counting_test_errors.........

test1_NErrors= 8917/389736 2.28796
Class01= 882/380451	0.23183
Class11= 8035/9285	86.5374

.................................
Epoch 1841 Error= 111130 0 (1.06229e+06,1.01666e+06) 
.................................
Epoch 1842 Error= 111128 0 (1.08673e+06,1.00788e+06) 
.................................
Epoch 1843 Error= 111161 0 (1.05193e+06,1.0084e+06) 
.................................
Epoch 1844 Error= 111154 0 (1.05758e+06,1.02132e+06) 
.................................
Epoch 1845 Error= 111171 0 (1.06088e+06,1.01145e+06) 
.................................
Epoch 1846 Error= 111057 0 (1.06845e+06,1.00486e+06) 
.................................
Epoch 1847 Error= 111099 0 (1.06238e+06,1.01019e+06) 
.................................
Epoch 1848 Error= 111195 0 (1.07794e+06,1.0158e+06) 
.................................
Epoch 1849 Error= 111103 0 (1.07984e+06,1.0222e+06) 
.................................
Epoch 1850 Error= 111141 0 (1.05998e+06,1.00466e+06) 
 counting_train_errors.................................

train1_NErrors= 33939/1.53326e+06 2.21352
Class01= 2886/1.49686e+06	0.192804
Class11= 31053/36405	85.2987

 counting_test_errors.........

test1_NErrors= 8932/389736 2.29181
Class01= 843/380451	0.221579
Class11= 8089/9285	87.119

.................................
Epoch 1851 Error= 111086 0 (1.06152e+06,1.01158e+06) 
.................................
Epoch 1852 Error= 111092 0 (1.07543e+06,1.01585e+06) 
.................................
Epoch 1853 Error= 111099 0 (1.05525e+06,1.01233e+06) 
.................................
Epoch 1854 Error= 111227 0 (1.0784e+06,1.01235e+06) 
.................................
Epoch 1855 Error= 111155 0 (1.06026e+06,1.01144e+06) 
.................................
Epoch 1856 Error= 111123 0 (1.06158e+06,1.00241e+06) 
.................................
Epoch 1857 Error= 111140 0 (1.06655e+06,1.00701e+06) 
.................................
Epoch 1858 Error= 111188 0 (1.08064e+06,1.0095e+06) 
.................................
Epoch 1859 Error= 111070 0 (1.06954e+06,1.01296e+06) 
.................................
Epoch 1860 Error= 111149 0 (1.05808e+06,1.01107e+06) 
 counting_train_errors.................................

train1_NErrors= 34267/1.53326e+06 2.23491
Class01= 1454/1.49686e+06	0.097137
Class11= 32813/36405	90.1332

 counting_test_errors.........

test1_NErrors= 8921/389736 2.28899
Class01= 438/380451	0.115127
Class11= 8483/9285	91.3624

.................................
Epoch 1861 Error= 111081 0 (1.05731e+06,1.01735e+06) 
.................................
Epoch 1862 Error= 111136 0 (1.05946e+06,1.00401e+06) 
.................................
Epoch 1863 Error= 111077 0 (1.05357e+06,1.00951e+06) 
.................................
Epoch 1864 Error= 111124 0 (1.06456e+06,1.00719e+06) 
.................................
Epoch 1865 Error= 110997 0 (1.05845e+06,1.00992e+06) 
.................................
Epoch 1866 Error= 111214 0 (1.0543e+06,1.00821e+06) 
.................................
Epoch 1867 Error= 111093 0 (1.05965e+06,1.00545e+06) 
.................................
Epoch 1868 Error= 111202 0 (1.06187e+06,1.00003e+06) 
.................................
Epoch 1869 Error= 111095 0 (1.06496e+06,1.01546e+06) 
.................................
Epoch 1870 Error= 111099 0 (1.0657e+06,993547) 
 counting_train_errors.................................

train1_NErrors= 33985/1.53326e+06 2.21652
Class01= 2668/1.49686e+06	0.17824
Class11= 31317/36405	86.0239

 counting_test_errors.........

test1_NErrors= 8879/389736 2.27821
Class01= 761/380451	0.200026
Class11= 8118/9285	87.4313

.................................
Epoch 1871 Error= 111177 0 (1.06102e+06,1.0142e+06) 
.................................
Epoch 1872 Error= 111085 0 (1.07587e+06,1.01258e+06) 
.................................
Epoch 1873 Error= 111102 0 (1.05554e+06,1.02606e+06) 
.................................
Epoch 1874 Error= 111072 0 (1.05119e+06,1.00293e+06) 
.................................
Epoch 1875 Error= 111052 0 (1.06826e+06,1.01103e+06) 
.................................
Epoch 1876 Error= 111168 0 (1.06071e+06,1.01307e+06) 
.................................
Epoch 1877 Error= 111112 0 (1.05121e+06,1.0123e+06) 
.................................
Epoch 1878 Error= 111096 0 (1.07276e+06,1.01237e+06) 
.................................
Epoch 1879 Error= 111161 0 (1.05375e+06,1.01951e+06) 
.................................
Epoch 1880 Error= 111241 0 (1.05726e+06,1.01189e+06) 
 counting_train_errors.................................

train1_NErrors= 33975/1.53326e+06 2.21587
Class01= 2083/1.49686e+06	0.139158
Class11= 31892/36405	87.6034

 counting_test_errors.........

test1_NErrors= 8921/389736 2.28899
Class01= 638/380451	0.167696
Class11= 8283/9285	89.2084

.................................
Epoch 1881 Error= 110993 0 (1.06997e+06,1.0087e+06) 
.................................
Epoch 1882 Error= 111076 0 (1.05346e+06,1.00357e+06) 
.................................
Epoch 1883 Error= 111136 0 (1.06003e+06,1.00208e+06) 
.................................
Epoch 1884 Error= 111067 0 (1.0688e+06,1.01329e+06) 
.................................
Epoch 1885 Error= 111111 0 (1.0545e+06,1.00817e+06) 
.................................
Epoch 1886 Error= 111055 0 (1.06941e+06,1.00365e+06) 
.................................
Epoch 1887 Error= 111062 0 (1.05491e+06,1.00671e+06) 
.................................
Epoch 1888 Error= 111108 0 (1.06121e+06,1.00682e+06) 
.................................
Epoch 1889 Error= 111073 0 (1.05427e+06,1.01011e+06) 
.................................
Epoch 1890 Error= 111042 0 (1.058e+06,1.02945e+06) 
 counting_train_errors.................................

train1_NErrors= 33965/1.53326e+06 2.21521
Class01= 3006/1.49686e+06	0.200821
Class11= 30959/36405	85.0405

 counting_test_errors.........

test1_NErrors= 8952/389736 2.29694
Class01= 899/380451	0.236298
Class11= 8053/9285	86.7313

.................................
Epoch 1891 Error= 111004 0 (1.07545e+06,1.0013e+06) 
.................................
Epoch 1892 Error= 111066 0 (1.06767e+06,1.01054e+06) 
.................................
Epoch 1893 Error= 111089 0 (1.06738e+06,1.00257e+06) 
.................................
Epoch 1894 Error= 111103 0 (1.06067e+06,1.00795e+06) 
.................................
Epoch 1895 Error= 111108 0 (1.06718e+06,1.00759e+06) 
.................................
Epoch 1896 Error= 111044 0 (1.07598e+06,1.01601e+06) 
.................................
Epoch 1897 Error= 111057 0 (1.05902e+06,1.00216e+06) 
.................................
Epoch 1898 Error= 110957 0 (1.08099e+06,997258) 
.................................
Epoch 1899 Error= 111158 0 (1.07374e+06,1.01728e+06) 
.................................
Epoch 1900 Error= 111082 0 (1.07265e+06,1.00369e+06) 
 counting_train_errors.................................

train1_NErrors= 34092/1.53326e+06 2.2235
Class01= 1843/1.49686e+06	0.123125
Class11= 32249/36405	88.584

 counting_test_errors.........

test1_NErrors= 8904/389736 2.28462
Class01= 555/380451	0.145879
Class11= 8349/9285	89.9192

.................................
Epoch 1901 Error= 111080 0 (1.06271e+06,1.00907e+06) 
.................................
Epoch 1902 Error= 111107 0 (1.0589e+06,1.01529e+06) 
.................................
Epoch 1903 Error= 111127 0 (1.05199e+06,1.00054e+06) 
.................................
Epoch 1904 Error= 110967 0 (1.06762e+06,1.01694e+06) 
.................................
Epoch 1905 Error= 111006 0 (1.04808e+06,1.01355e+06) 
.................................
Epoch 1906 Error= 111094 0 (1.06842e+06,1.0068e+06) 
.................................
Epoch 1907 Error= 111148 0 (1.05695e+06,1.01193e+06) 
.................................
Epoch 1908 Error= 111159 0 (1.04935e+06,1.00999e+06) 
.................................
Epoch 1909 Error= 111052 0 (1.05583e+06,999852) 
.................................
Epoch 1910 Error= 110988 0 (1.05483e+06,1.0057e+06) 
 counting_train_errors.................................

train1_NErrors= 34058/1.53326e+06 2.22128
Class01= 1724/1.49686e+06	0.115175
Class11= 32334/36405	88.8175

 counting_test_errors.........

test1_NErrors= 8901/389736 2.28385
Class01= 516/380451	0.135629
Class11= 8385/9285	90.3069

.................................
Epoch 1911 Error= 111019 0 (1.05437e+06,1.01208e+06) 
.................................
Epoch 1912 Error= 111071 0 (1.05749e+06,995166) 
.................................
Epoch 1913 Error= 110996 0 (1.06253e+06,998595) 
.................................
Epoch 1914 Error= 111004 0 (1.06152e+06,1.01162e+06) 
.................................
Epoch 1915 Error= 111009 0 (1.05391e+06,1.00733e+06) 
.................................
Epoch 1916 Error= 110980 0 (1.06106e+06,1.0144e+06) 
.................................
Epoch 1917 Error= 111012 0 (1.07466e+06,1.00312e+06) 
.................................
Epoch 1918 Error= 110983 0 (1.0613e+06,992161) 
.................................
Epoch 1919 Error= 110946 0 (1.06524e+06,1.00636e+06) 
.................................
Epoch 1920 Error= 111031 0 (1.05348e+06,1.00216e+06) 
 counting_train_errors.................................

train1_NErrors= 34115/1.53326e+06 2.225
Class01= 1784/1.49686e+06	0.119183
Class11= 32331/36405	88.8092

 counting_test_errors.........

test1_NErrors= 8896/389736 2.28257
Class01= 522/380451	0.137206
Class11= 8374/9285	90.1885

.................................
Epoch 1921 Error= 110976 0 (1.06569e+06,1.01045e+06) 
.................................
Epoch 1922 Error= 110938 0 (1.07007e+06,1.01541e+06) 
.................................
Epoch 1923 Error= 111046 0 (1.06413e+06,1.01751e+06) 
.................................
Epoch 1924 Error= 110950 0 (1.07333e+06,1.01248e+06) 
.................................
Epoch 1925 Error= 111032 0 (1.07733e+06,1.00796e+06) 
.................................
Epoch 1926 Error= 111061 0 (1.07274e+06,1.00896e+06) 
.................................
Epoch 1927 Error= 111047 0 (1.06538e+06,1.01346e+06) 
.................................
Epoch 1928 Error= 110955 0 (1.05646e+06,1.00723e+06) 
.................................
Epoch 1929 Error= 111087 0 (1.07717e+06,1.01654e+06) 
.................................
Epoch 1930 Error= 111019 0 (1.0528e+06,1.00688e+06) 
 counting_train_errors.................................

train1_NErrors= 33990/1.53326e+06 2.21685
Class01= 1903/1.49686e+06	0.127133
Class11= 32087/36405	88.139

 counting_test_errors.........

test1_NErrors= 8926/389736 2.29027
Class01= 583/380451	0.153239
Class11= 8343/9285	89.8546

.................................
Epoch 1931 Error= 110956 0 (1.06789e+06,1.0003e+06) 
.................................
Epoch 1932 Error= 111007 0 (1.06106e+06,991437) 
.................................
Epoch 1933 Error= 111014 0 (1.05902e+06,999951) 
.................................
Epoch 1934 Error= 110978 0 (1.04585e+06,1.00751e+06) 
.................................
Epoch 1935 Error= 111079 0 (1.07948e+06,998340) 
.................................
Epoch 1936 Error= 110962 0 (1.05879e+06,1.00492e+06) 
.................................
Epoch 1937 Error= 110976 0 (1.05558e+06,998814) 
.................................
Epoch 1938 Error= 111025 0 (1.04325e+06,989594) 
.................................
Epoch 1939 Error= 110918 0 (1.06523e+06,1.00752e+06) 
.................................
Epoch 1940 Error= 111023 0 (1.0657e+06,1.00066e+06) 
 counting_train_errors.................................

train1_NErrors= 34040/1.53326e+06 2.22011
Class01= 2165/1.49686e+06	0.144637
Class11= 31875/36405	87.5567

 counting_test_errors.........

test1_NErrors= 8899/389736 2.28334
Class01= 632/380451	0.166119
Class11= 8267/9285	89.0361

.................................
Epoch 1941 Error= 110970 0 (1.06122e+06,1.01824e+06) 
.................................
Epoch 1942 Error= 110961 0 (1.0476e+06,1.00975e+06) 
.................................
Epoch 1943 Error= 111000 0 (1.05221e+06,1.00432e+06) 
.................................
Epoch 1944 Error= 110962 0 (1.07486e+06,1.01382e+06) 
.................................
Epoch 1945 Error= 111007 0 (1.05131e+06,994750) 
.................................
Epoch 1946 Error= 110987 0 (1.06354e+06,998526) 
.................................
Epoch 1947 Error= 111021 0 (1.05127e+06,1.01844e+06) 
.................................
Epoch 1948 Error= 110942 0 (1.05906e+06,991960) 
.................................
Epoch 1949 Error= 110991 0 (1.06269e+06,1.00782e+06) 
.................................
Epoch 1950 Error= 110879 0 (1.05427e+06,999416) 
 counting_train_errors.................................

train1_NErrors= 33977/1.53326e+06 2.216
Class01= 3518/1.49686e+06	0.235026
Class11= 30459/36405	83.6671

 counting_test_errors.........

test1_NErrors= 8965/389736 2.30028
Class01= 1013/380451	0.266263
Class11= 7952/9285	85.6435

.................................
Epoch 1951 Error= 111083 0 (1.05377e+06,1.01268e+06) 
.................................
Epoch 1952 Error= 111032 0 (1.05253e+06,1.01239e+06) 
.................................
Epoch 1953 Error= 110979 0 (1.05543e+06,1.01482e+06) 
.................................
Epoch 1954 Error= 110973 0 (1.06173e+06,998829) 
.................................
Epoch 1955 Error= 110925 0 (1.07281e+06,1.01634e+06) 
.................................
Epoch 1956 Error= 111031 0 (1.04373e+06,996297) 
.................................
Epoch 1957 Error= 110994 0 (1.04506e+06,1.006e+06) 
.................................
Epoch 1958 Error= 111015 0 (1.04537e+06,1.00933e+06) 
.................................
Epoch 1959 Error= 110979 0 (1.03508e+06,1.01638e+06) 
.................................
Epoch 1960 Error= 111085 0 (1.04563e+06,1.0162e+06) 
 counting_train_errors.................................

train1_NErrors= 34070/1.53326e+06 2.22206
Class01= 4470/1.49686e+06	0.298626
Class11= 29600/36405	81.3075

 counting_test_errors.........

test1_NErrors= 9038/389736 2.31901
Class01= 1284/380451	0.337494
Class11= 7754/9285	83.511

.................................
Epoch 1961 Error= 111013 0 (1.04604e+06,1.00039e+06) 
.................................
Epoch 1962 Error= 110955 0 (1.05793e+06,1.00007e+06) 
.................................
Epoch 1963 Error= 110954 0 (1.07988e+06,1.00778e+06) 
.................................
Epoch 1964 Error= 111013 0 (1.05629e+06,1.01675e+06) 
.................................
Epoch 1965 Error= 110963 0 (1.05832e+06,1.0138e+06) 
.................................
Epoch 1966 Error= 110938 0 (1.04657e+06,1.01185e+06) 
.................................
Epoch 1967 Error= 110861 0 (1.04969e+06,1.01483e+06) 
.................................
Epoch 1968 Error= 110978 0 (1.07021e+06,1.00318e+06) 
.................................
Epoch 1969 Error= 110920 0 (1.06074e+06,1.00962e+06) 
.................................
Epoch 1970 Error= 110916 0 (1.04807e+06,1.00513e+06) 
 counting_train_errors.................................

train1_NErrors= 33902/1.53326e+06 2.21111
Class01= 2317/1.49686e+06	0.154791
Class11= 31585/36405	86.7601

 counting_test_errors.........

test1_NErrors= 8898/389736 2.28308
Class01= 692/380451	0.181889
Class11= 8206/9285	88.3791

.................................
Epoch 1971 Error= 110944 0 (1.07116e+06,1.01675e+06) 
.................................
Epoch 1972 Error= 110955 0 (1.0431e+06,1.01132e+06) 
.................................
Epoch 1973 Error= 111027 0 (1.0458e+06,1.00199e+06) 
.................................
Epoch 1974 Error= 110963 0 (1.03478e+06,1.00651e+06) 
.................................
Epoch 1975 Error= 110978 0 (1.05515e+06,1.01471e+06) 
.................................
Epoch 1976 Error= 110935 0 (1.04973e+06,1.00894e+06) 
.................................
Epoch 1977 Error= 110893 0 (1.06073e+06,1.00867e+06) 
.................................
Epoch 1978 Error= 110888 0 (1.06509e+06,1.00934e+06) 
.................................
Epoch 1979 Error= 110918 0 (1.06484e+06,995148) 
.................................
Epoch 1980 Error= 110946 0 (1.04417e+06,1.00535e+06) 
 counting_train_errors.................................

train1_NErrors= 33901/1.53326e+06 2.21104
Class01= 2622/1.49686e+06	0.175167
Class11= 31279/36405	85.9195

 counting_test_errors.........

test1_NErrors= 8906/389736 2.28514
Class01= 768/380451	0.201866
Class11= 8138/9285	87.6467

.................................
Epoch 1981 Error= 110968 0 (1.05696e+06,1.00366e+06) 
.................................
Epoch 1982 Error= 110941 0 (1.04923e+06,1.01403e+06) 
.................................
Epoch 1983 Error= 110876 0 (1.05137e+06,1.00068e+06) 
.................................
Epoch 1984 Error= 110924 0 (1.07609e+06,999520) 
.................................
Epoch 1985 Error= 110982 0 (1.06618e+06,999916) 
.................................
Epoch 1986 Error= 110910 0 (1.05674e+06,1.00383e+06) 
.................................
Epoch 1987 Error= 111026 0 (1.05116e+06,1.01158e+06) 
.................................
Epoch 1988 Error= 110980 0 (1.06263e+06,1.00839e+06) 
.................................
Epoch 1989 Error= 110934 0 (1.04919e+06,985484) 
.................................
Epoch 1990 Error= 110870 0 (1.04501e+06,1.00285e+06) 
 counting_train_errors.................................

train1_NErrors= 33996/1.53326e+06 2.21724
Class01= 3093/1.49686e+06	0.206633
Class11= 30903/36405	84.8867

 counting_test_errors.........

test1_NErrors= 8954/389736 2.29745
Class01= 900/380451	0.236561
Class11= 8054/9285	86.7421

.................................
Epoch 1991 Error= 111035 0 (1.056e+06,1.01396e+06) 
.................................
Epoch 1992 Error= 111007 0 (1.06787e+06,1.01265e+06) 
.................................
Epoch 1993 Error= 110914 0 (1.0356e+06,999589) 
.................................
Epoch 1994 Error= 110879 0 (1.06797e+06,988612) 
.................................
Epoch 1995 Error= 111042 0 (1.06232e+06,1.00809e+06) 
.................................
Epoch 1996 Error= 110885 0 (1.04771e+06,995795) 
.................................
Epoch 1997 Error= 110901 0 (1.05448e+06,1.01252e+06) 
.................................
Epoch 1998 Error= 110903 0 (1.05132e+06,993495) 
.................................
Epoch 1999 Error= 110874 0 (1.05411e+06,1.01291e+06) 
.................................
Epoch 2000 Error= 110968 0 (1.06482e+06,994628) 
 counting_train_errors.................................

train1_NErrors= 34026/1.53326e+06 2.21919
Class01= 2047/1.49686e+06	0.136753
Class11= 31979/36405	87.8423

 counting_test_errors.........

test1_NErrors= 8906/389736 2.28514
Class01= 597/380451	0.156919
Class11= 8309/9285	89.4884
