# Supplementary material for: Prediction of polyproline II secondary structure propensity in proteins
Source: R Soc Open Sci. 2020 Jan 15;7(1):191239. doi: 10.1098/rsos.191239 (PMC7029904; doi:10.1098/rsos.191239)
Supplement: Supplementary Code [file rsos191239supp2.zip › models/PPIIH_None_aln=True_oneHot=True_iupred=True_espritz=True_paleale=False_charge=True_removeNegativeOnlyChains_strictPPIIDefinition/fold3/final_trained-2000.model]

45 2 10 0
10 10 10 3 3 10 7 1 0 1 1
0.8 
45 2 10 0 1
10 10 10 3 3 1 0 0
2 10 1 140 1 1 1
2
0
10
1 1 1 1 1 1 1 1 1 1 
1.37764 -0.623983 -0.52992 -0.862252 -0.726634 -0.569526 0.462593 -0.529597 -0.947741 -0.488235 2.39777
-1.10637 0.592896 0.566713 1.12958 1.06333 0.563422 -0.460287 0.798533 1.1718 0.774315 -2.7802
10
1
140
45 1 1 1 1 1 1 1 1 1 1 1 1 1 1 1 1 1 1 1 1 1 1 1 1 1 1 1 1 1 1 1 1 1 1 1 1 1 1 1 1 1 1 1 1 1 1 1 1 1 1 1 1 1 1 1 1 1 1 1 1 1 1 1 1 1 1 1 1 1 1 1 1 1 1 1 1 1 1 1 1 1 1 1 1 1 1 1 1 1 1 1 1 1 1 1 1 1 1 1 1 1 1 1 1 1 1 1 1 1 1 1 1 1 1 1 1 1 1 1 1 1 1 1 1 1 1 1 1 1 1 1 1 1 1 1 1 1 1 1 1 
-0.0465738 -0.152756 0.0464139 0.502776 0.100116 -0.0431471 -0.0915782 -0.336796 -0.164599 -0.199492 0.0236873 -0.370972 0.348943 0.0848572 -0.154578 0.228097 0.388911 -0.0803734 0.380367 -0.355013 0.0133167 -0.00174311 -0.0160287 -0.190174 0.173159 -0.100605 -0.00180672 0.127439 -0.303025 -0.185258 0.00874459 -0.0820588 -0.1674 -0.0406153 0.0827702 -0.00808976 -0.0737042 0.236253 0.227986 0.0999353 0.193461 0.135221 0.054247 -0.170029 0.0111715 -0.136724 0.257155 0.184779 -0.120047 -0.284274 0.0295397 -0.262557 -0.201143 0.461428 -0.105678 -0.208079 -0.0791221 -0.211888 -0.0859003 0.1709 -0.064225 0.036007 0.065958 -0.507581 0.315473 -0.186336 0.179107 -0.441202 0.285724 0.10116 -0.0640048 0.15953 0.337749 -0.487416 0.269097 0.204929 0.304062 0.348004 0.0321825 -0.08574 0.303057 -0.017983 0.057958 0.239397 -0.438094 0.230411 0.445806 0.270439 0.160558 -0.225927 -0.102236 -0.0868526 -0.0594894 0.225366 -0.174245 -0.0462308 0.0274911 -0.158707 0.0741791 -0.121848 -0.476335 0.0194406 0.0123328 -0.359487 0.11032 -0.273765 0.0208317 -0.0993147 0.0425887 0.00959389 -0.109014 -0.084527 -0.0389747 -0.0678763 0.352169 -0.180525 -0.237242 0.096221 0.107893 0.0637185 -0.129718 0.0572477 -0.053983 -0.147628 0.108506 -0.157499 -0.209919 0.0710089 -0.295856 0.277686 0.0396714 0.0990991 0.215207 -0.456813 -0.179383 -0.176347 0.217746 -0.280731 0.225734 0.0875075 -0.0424909 -0.00631605 0.454078 -0.226886 -0.342366 0.140019 -0.0593787 0.0824386 -0.0103581 -0.226115 -0.100747 -0.0830994 0.107242 0.153382 0.0785261 -0.106708 -0.0619191 0.355729 0.184353 0.0566368 -0.0353415 -0.154211 -0.0247079 -0.161518 -0.110348 -0.030771 -0.0558765 -0.348989 0.10721 -0.0185002 -0.460145 -0.0869855 -0.193631 -0.846266 -0.141215 -0.183236 -0.109934 -0.587737 -0.33001 0.0620073 0.113624 0.288858 0.371008 0.151247 0.0791003 0.122223
-0.335472 0.248186 -0.407934 0.166042 0.1042 -0.19389 0.225614 -0.0582564 -0.277667 0.0903985 0.0799172 -0.27535 -0.109138 0.0195123 -0.0113202 0.016561 0.0660687 0.218201 0.322332 -0.042272 0.00158774 -0.00136055 -0.0809903 0.314556 -0.219998 0.0597423 0.136413 -0.171057 -0.230644 -0.0205112 -0.0119998 0.270173 0.299983 -0.0212012 -0.00171401 0.0260554 0.0240102 -0.335272 -0.098454 -0.144607 -0.00551568 0.0404821 0.271416 -0.164499 0.0413866 -0.0301252 0.049927 -0.016547 0.0198424 -0.326231 0.056918 -0.15998 0.0712264 -0.441509 -0.20753 0.191093 0.141987 -0.110899 -0.0979484 0.370533 -0.0732919 0.0366414 -0.130446 -0.43707 0.229755 0.209426 0.0578562 0.281607 0.23958 0.357279 0.343427 0.0811154 -0.210581 -0.222121 -0.141163 0.421347 -0.498375 0.298209 -0.284157 0.11917 0.149414 -0.0617319 -0.231235 0.109308 -0.196836 0.410127 -0.328636 0.264837 -0.217498 0.0409713 0.167723 -0.056581 -0.168483 0.0647483 -0.770531 0.274274 -0.390391 0.0738155 -0.219453 0.272517 -0.18506 0.221799 0.35176 -0.0144515 -0.330944 -0.0704921 -0.0713 0.173018 0.0114082 0.0137306 -0.281433 -0.0501335 0.110732 0.240358 0.0462185 0.0324351 -0.251265 -0.269253 0.219862 0.167838 -0.160845 0.148397 0.0329488 -0.137446 -0.0955585 0.0496595 0.0952069 0.0897054 -0.10502 -0.000418742 0.0454239 0.242277 0.0284953 -0.411802 -0.205963 0.124312 -0.0773926 0.0425999 0.630144 0.117427 0.231077 0.155302 -0.262542 0.243813 0.31852 0.146043 -0.316358 0.0343631 -0.107486 -0.25636 0.210605 0.0914579 -0.0540682 0.0694964 0.137902 -0.0413887 0.0445908 0.0883584 -0.0678312 0.045139 -0.00160761 0.0644152 -0.231724 0.186203 -0.431071 0.165319 -0.282588 -0.463617 -0.361163 -0.325899 -0.367886 -0.0644133 -0.10837 -0.0741666 -0.187733 0.256264 -0.14016 -0.0131066 0.0777426 0.0281986 -0.747568 -0.0799746 -0.0701105 -0.34796 0.0301579 -0.156183
-0.379425 -0.134538 0.256897 -0.272938 0.00567437 -0.135594 -0.102479 0.121806 0.248432 -0.301172 0.0400805 0.403114 -0.290445 0.0469415 -0.233268 0.184872 0.139918 -0.227982 0.525672 -0.332098 -0.0194444 -0.000593117 0.153403 -0.236448 0.121469 0.174004 0.0259324 0.141129 -0.065319 -0.0343513 -0.371965 -0.0215796 -0.0138888 -0.20038 0.229265 0.0633797 -0.262191 0.281686 -0.2971 -0.0741626 -0.173767 0.178664 0.133319 -0.0862177 -0.183051 -0.0795814 0.0212331 0.233298 0.153801 0.0109045 -0.041928 -0.275136 -0.564039 -0.0426713 -0.000313383 0.262515 -0.318104 -0.0624999 0.405885 -0.0133275 0.132713 0.0378566 0.0165422 -0.0386199 0.192505 -0.204576 -0.20105 0.263745 0.107968 -0.229208 0.182917 0.273639 0.0860537 0.0149242 0.127386 0.217276 0.100226 0.374448 -0.051364 -0.231866 0.320263 -0.235985 -0.444557 0.179664 -0.0873298 0.123308 -0.195465 0.00307824 0.416961 -0.219398 -0.023736 0.045425 0.228245 -0.0227853 0.118 0.178585 0.322519 0.202289 0.0480314 0.240807 0.045634 -0.0133731 -0.242988 -0.226267 0.152747 0.125635 0.0518305 0.208387 0.0426219 -0.00853743 0.0568804 -0.199064 -0.265781 0.275358 0.0399731 -0.0526827 0.0137562 0.181117 0.289708 0.064762 -0.0470701 -0.0869611 -0.0274077 0.256217 -0.0278152 0.20692 0.0445294 0.173689 -0.144832 -0.0322774 0.142894 0.141799 0.411461 0.185983 0.329461 -0.279048 0.228881 0.0835495 0.250127 0.0974274 -0.241065 -0.0247336 0.394532 -0.143908 0.0830726 0.48854 -0.0796438 -0.249266 0.0184704 -0.00899105 -0.0545669 -0.036216 -0.441083 -0.103642 0.0962916 -0.0199954 0.48868 -0.382325 0.221855 0.456298 -0.0756493 0.0576622 -0.0768399 -0.17341 0.178686 -0.0684691 0.239082 0.283712 -0.172941 0.126669 -0.0542525 -0.00258388 0.427768 -0.0354202 0.0954702 -0.188116 0.0249125 0.140971 0.0563298 0.0117976 0.159084 -0.175421 -0.0398993 0.317728 0.0651937 -0.450568
-0.166743 -0.0889447 -0.217373 -0.228363 -0.00459538 -0.067764 0.0291722 0.342283 -0.121831 -0.0597738 -0.0497596 -0.115153 -0.0503628 0.120234 -0.494909 0.0732601 0.13959 -0.202202 -0.0288764 0.188659 -0.0572156 -0.00291899 0.0483412 0.0577392 -0.03106 -0.189493 -0.0627368 -0.127122 0.0494312 0.0730998 -0.0434069 0.0681701 0.0503438 -0.167032 -0.0554568 -0.232376 0.00255768 -0.0350177 -0.234908 -0.134156 0.0325078 -0.121362 -0.1339 0.0411767 0.05939 0.0271201 -0.016903 -0.128069 -0.195743 -0.15198 -0.189054 -0.290375 -0.167705 0.00566848 0.13327 0.0209221 -0.706546 0.140894 -0.00376961 -0.0170886 0.180415 0.00689533 0.0373795 -0.165512 -0.527268 0.433452 -0.0625382 0.248006 0.216354 -0.188306 -0.0759844 0.157617 -0.307619 -0.0116285 -0.140209 0.267055 0.102543 -0.157818 0.163489 0.00318941 -0.240103 0.232885 0.0252726 0.445922 0.187621 -0.0801658 0.0842448 -0.0320381 -0.130372 0.461485 -0.143281 0.0465662 -0.120151 0.386204 -0.135853 -0.00344272 0.268703 -0.0384175 -0.266769 -0.292271 0.104237 -0.332024 -0.0217942 -0.499518 0.0872162 -0.408393 0.0275715 -0.155673 -0.0470083 -0.16799 -0.133594 -0.0229132 0.0785225 -0.14888 0.110455 0.014943 -0.000162923 -0.221387 -0.0360038 -0.0865415 0.20478 -0.0358426 -0.0604414 -0.0124039 -0.133977 0.031455 -0.0726052 -0.559994 -0.0687141 0.0828223 0.0608852 -0.241962 -0.221532 0.538832 -0.131978 -0.239362 0.0297931 -0.216557 0.0908312 0.165784 -0.304313 -0.278231 0.25915 -0.398262 0.153358 0.024501 0.61832 0.149231 0.0770337 0.0996926 -0.00578801 -0.0388407 0.367828 -0.0625246 0.0177985 0.42576 0.130988 0.383893 -0.249873 -0.0708674 -0.237637 -0.0111418 -0.163747 0.0749355 -0.11771 -0.149231 -0.302137 -0.404581 0.0427597 0.156799 -0.357127 0.00934982 -0.0536737 -0.112461 -0.0425232 -0.239899 -0.237361 0.0871287 -0.00828091 -0.0311211 0.214271 0.284394 0.209071 0.0917339 -0.165469 -1.07958
0.285441 0.0889273 0.230741 0.0125429 0.122883 0.204389 0.0041499 -0.41194 -0.278732 0.0430591 -0.187623 -0.263209 -0.26066 -0.198544 0.046587 0.0681141 0.0257878 0.23004 -0.538789 -0.218148 -0.0608377 -0.000158581 -0.167314 -0.043283 -0.048663 -0.153642 -0.134408 0.0829863 0.00653372 0.08321 0.0746997 0.0800394 -0.165466 -0.234213 -0.42921 -0.110373 0.038905 -0.0677547 -0.137168 0.106227 0.0687749 0.0135715 -0.0760717 -0.0316191 0.014641 0.0476992 0.283478 -0.0215027 -0.098985 0.114296 0.122107 0.0808521 0.186273 0.185154 0.0308838 -0.308706 0.00166813 -0.0708296 -0.266753 0.196862 0.0840205 -0.149126 0.0652486 -0.0812641 0.0306315 -0.117816 -0.0826278 -0.00533117 -0.212628 -0.10595 0.0477454 -0.349865 -0.0479342 -0.341366 -0.00760137 0.108125 0.0114254 0.12607 0.303181 -0.103618 0.184903 0.171172 0.0448234 -0.205116 -0.118808 0.0924059 -0.210504 -0.0381146 0.204912 0.119219 -0.346626 0.307963 0.0504126 0.0501985 0.118549 0.478149 -0.2454 0.22755 -0.0321821 0.065355 0.0317728 -0.0444319 -0.145218 0.37059 -0.229672 0.298093 0.0601455 0.186045 -0.0427208 0.188065 0.0681889 0.234224 0.0105843 -0.0547703 -0.233138 0.00572935 0.0319316 0.314387 -0.0897279 -0.0401253 -0.144135 -0.00228251 0.123324 -0.436091 0.0613008 0.10401 -0.203787 -0.00617709 0.0844101 0.0108466 0.0869706 -0.0469156 -0.389691 0.0480461 -0.093031 0.0344807 -0.0559373 -0.164328 -0.351704 -0.255481 0.111002 0.0123277 -0.015911 0.523323 -0.0432796 -0.290414 0.00327107 -0.823228 0.343462 0.272928 0.140422 -0.0974064 -0.219787 -0.0984166 0.0138413 0.265499 -0.0231202 0.145665 -0.00266629 -0.212324 0.237107 -0.136826 0.456346 -0.177137 0.116238 0.225565 0.370481 0.144866 -0.0893551 -0.0427849 0.234715 -0.267883 -0.212258 -0.278662 0.110422 -0.0785997 0.12238 0.376953 0.0207383 0.338887 -0.340236 0.15076 0.0484644 -0.167398 -0.283825 -1.07111
-0.348592 -0.12887 -0.420798 0.0591548 0.0313195 0.208497 0.0963529 -0.377445 0.0228532 0.202582 -0.103721 0.0540599 0.0800162 0.510232 0.0389205 -0.0409617 -0.328944 0.0196218 0.126057 0.195034 0.000301709 -0.00141806 -0.116603 -0.103077 -0.0790193 -0.0769096 -0.191706 -0.0741929 -0.261226 -0.121661 -0.0635527 0.00934489 -0.153433 0.380521 -0.0332549 0.255888 -0.0647838 0.177454 0.237475 0.291942 -0.0455888 -0.0716986 0.113526 -0.0408608 0.0951271 0.095359 -0.226142 -0.0857169 0.0814092 0.317347 0.0717535 0.325954 0.202134 -0.106099 0.145122 -0.0216496 0.424232 0.424943 -0.0161422 -0.348198 0.231983 -0.245797 -0.327771 0.641355 -0.196495 -0.0669055 -0.21967 -0.226676 -0.228496 0.837496 0.123374 0.06225 -0.0112681 -0.710453 0.628031 -0.108172 0.195607 0.134401 0.437584 0.301349 0.323735 0.139795 0.0280264 -0.114679 0.0839075 0.210839 0.159521 0.493799 0.0802559 -0.299211 0.7889 0.0728133 0.139653 0.096778 -0.159978 0.371239 0.0721769 0.0245853 0.206363 -0.137924 -0.148245 0.135164 -0.00655027 0.321627 -0.271016 0.0385889 -0.107092 -0.100804 -0.00619924 0.110596 -0.311325 0.0603986 0.156423 -0.14805 0.146018 0.124998 -0.0892721 0.118059 0.0357447 0.00496468 0.113067 -0.0451147 -0.375546 0.0121138 0.368286 -0.5264 -0.120095 0.14531 0.125438 0.12876 -0.201179 -0.00120856 0.191707 -0.22728 0.0450716 0.0918669 -0.148671 -0.393715 -0.554084 0.105673 0.68584 0.0257814 -0.0425567 0.480401 -0.451264 -0.0650308 0.512342 0.200449 0.0448576 -0.268596 0.139014 -0.00871809 0.40913 0.365628 0.0294226 0.269871 -0.0960983 -0.0558849 -0.146306 -0.318632 0.415879 -0.239819 0.29296 0.296165 0.0528158 -0.042553 0.152128 0.318027 0.447086 0.198935 0.0408751 -0.41497 -0.30409 -0.117703 -0.288937 0.427502 -0.0503279 -0.373228 -0.24792 -0.437555 -0.381239 -0.284338 0.126155 -0.480094 -0.0422923 -0.0915273
-0.571515 0.20986 -0.310259 -0.298084 0.0687573 0.216302 0.071994 0.159568 0.127176 0.344528 -0.0890161 0.404408 -0.185724 -0.00935425 -0.0336625 -0.164802 0.124419 0.125029 0.131862 0.181913 0.0393953 0.00289664 -0.209454 -0.06211 -0.306134 0.0252275 0.0333041 0.0280162 0.186413 0.0726842 -0.0535697 0.312692 -0.468504 -0.0516388 -0.335732 0.198614 0.272073 -0.0595601 -0.222216 0.684295 0.191296 0.318269 -0.0791401 0.0680109 0.0263052 0.0614931 -0.172858 -0.104397 -0.0769903 0.0967495 0.060569 -0.0869537 0.0222185 0.0447658 -0.285512 0.217786 -0.230032 0.189982 -0.250288 -0.242364 0.0643166 -0.445142 -0.703965 -0.186351 -0.202507 -0.0878571 0.0616757 -0.0455776 -0.0273586 -0.0839806 -0.0533032 0.109679 0.26886 -0.0195483 0.0512891 0.0492709 -0.193318 -0.386987 -0.203654 0.321007 -0.0585634 0.401051 0.286201 -0.46245 0.12769 -0.120558 0.122175 0.171646 -0.0809324 -0.0505465 -0.0140972 0.0812525 0.286721 0.758156 -0.307622 0.110418 -0.0511034 0.0865558 -0.325807 -0.259339 -0.562931 -0.192331 0.005153 0.0189909 -0.362981 0.0960208 -0.352752 -0.178763 -0.482811 0.18856 -0.448799 -0.044841 -0.0745177 -0.247559 0.434127 -0.241134 0.182766 0.12871 0.274105 0.104204 -0.318973 0.166212 0.262425 0.141951 -0.14119 0.152526 -0.518267 0.318203 -0.148741 0.0988411 -0.194054 -0.140504 -0.301635 -0.159655 0.315141 -0.33979 -0.0335575 -0.256765 0.0914982 0.226439 0.161059 0.091864 0.453945 -0.310934 -0.150866 0.246485 -0.0382248 -0.30311 0.195935 -0.053753 -0.12306 0.151151 -0.238553 -0.00226877 -0.0970029 0.494383 -0.0558254 0.142213 0.0662918 -0.252481 0.0353015 0.343883 0.273151 0.151433 0.0753322 -0.18946 -0.0532725 0.589961 0.120432 -0.0876858 0.0160139 -0.0550213 -0.237465 -0.287872 -0.253815 -0.0899051 -0.366609 -0.103646 0.0540756 0.228968 -0.215103 0.16375 -0.209115 -0.460813 -0.228903 0.546188
-0.032103 -0.165198 0.203434 0.0583345 -0.259671 -0.288702 0.0977112 0.448413 -0.317674 0.206303 0.199618 0.0287783 0.133236 -0.34464 0.343598 0.207071 -0.147032 -0.544111 -0.335654 -0.25522 -0.0230112 0.000198075 -0.141898 -0.0150683 -0.274172 -0.209231 -0.00558711 0.00248781 0.00307875 -0.00101268 0.152551 -0.0544244 -0.0967214 -0.000598203 -0.295512 0.123407 0.156789 -0.218253 -0.0804754 -0.0460956 -0.015543 0.14899 0.0465789 -0.16265 0.054892 -0.200304 -0.343092 0.00249078 0.113358 -0.169344 0.0604781 -0.0752484 0.146211 0.117852 -0.38411 0.204684 0.0264855 0.140129 -0.055086 -0.0692651 0.0882489 -0.0163064 -0.470769 -0.393492 0.272544 0.190162 0.441605 -0.208992 0.0676618 -0.0606181 -0.0596899 -0.139772 0.016463 0.409446 0.200486 -0.0924941 -0.404824 -0.315464 -0.397084 0.580396 -0.121273 0.193721 0.39807 -0.0961517 -0.508846 0.327912 0.0337392 0.37238 -0.520968 -0.127271 -0.0150596 -0.414952 -0.369218 -0.735568 -0.157902 -0.168412 0.0535187 -0.00566551 0.16658 -0.676952 -0.228328 0.0346116 0.194644 0.316975 -0.0880069 -0.201075 -0.394862 -0.0303018 -0.134469 0.408419 -0.315755 0.106351 -0.208251 0.201886 0.235893 0.0348207 0.132669 -0.312022 0.336827 0.241992 -0.156242 0.128562 0.0249018 0.22858 -0.0470857 0.0492281 -0.245997 0.0359298 -0.137542 0.102852 -0.221612 -0.249057 0.1544 0.0889135 0.146344 -0.19017 0.474423 -0.157414 0.123987 -0.0380931 0.384438 0.135298 -0.0137141 -0.390474 -0.180234 0.439258 -0.304537 0.253199 -0.287985 -0.274799 -0.241409 -0.236732 -0.142498 -0.157157 -0.241171 -0.159827 -0.37052 -0.341799 -0.158281 -0.0242473 -0.0812124 -0.322803 0.00841912 -0.157374 0.144353 -0.366118 0.0458175 -0.16104 0.0404735 0.0411258 0.270168 0.141881 0.104987 0.0309541 -0.165158 -0.0110971 0.0212541 0.124644 -0.238166 0.0110903 -0.115719 0.0264048 0.056145 -0.0982472 -0.075731 -0.787103
0.0494019 -0.0850219 0.228071 0.0222217 0.053516 -0.298465 -0.0169212 -0.280866 0.0940538 0.0167754 -0.139444 -0.161332 -0.10309 -0.303541 0.317153 0.0525612 0.62744 -0.26524 0.223647 -0.085566 0.0333686 -0.00346761 0.0630195 -0.525116 0.0697018 0.229882 0.0642243 0.162561 -0.177095 -0.0766211 -0.0090343 -0.199532 -0.271636 0.167619 -0.115218 -0.0309752 -0.0534283 0.277454 0.182726 0.230379 -0.0766029 -0.0952956 0.196912 0.837269 -0.0425427 0.144865 0.0738248 0.128224 -0.0752318 0.0723321 0.149586 -0.0604553 -0.254785 0.320308 -0.0427435 0.0481433 -0.296945 0.060266 0.108255 0.272494 -0.0439308 0.231682 0.0913536 -0.2406 0.16049 0.111366 -0.145081 -0.0856674 0.156802 -0.176524 0.098023 0.131478 0.157033 0.218525 -0.0171465 0.028672 -0.0352588 0.207358 0.215487 -0.00360436 0.0693402 0.141788 0.255549 0.104892 0.0422743 0.151664 0.135911 0.188897 0.149133 0.183883 0.182137 0.154994 0.013346 0.395471 0.238466 0.117795 -0.041212 0.0943551 -0.136286 0.063288 0.0793586 0.0592934 -0.0761031 -0.278578 0.0429543 0.25586 -0.138696 -0.177129 0.0228871 0.121888 0.555718 0.128383 0.0419998 -0.0698914 -0.228309 0.0798187 0.316568 0.113593 0.0849846 -0.305605 0.15823 0.183242 -0.146094 -0.41883 0.0747126 0.321336 -0.0971869 -0.160345 0.263923 -0.0971418 0.170926 0.0048692 -0.224447 -0.272895 0.0247849 0.163605 0.084022 0.105798 0.254186 -0.208199 0.0175572 -0.0879056 0.37952 -0.188992 -0.111519 0.25379 -0.115151 0.186388 0.0143957 -0.172345 -0.031023 -0.136245 0.000906261 0.320251 -0.241227 0.155223 0.212881 0.413691 0.180293 0.181427 0.127033 0.0234969 -0.292691 0.709247 0.0891282 0.284363 0.0608964 0.245184 -0.123838 -0.0184427 0.158039 0.0132918 -0.327039 0.167226 0.259121 -0.100226 0.286126 0.0481557 -0.0593145 0.201233 0.402554 0.123202 -0.44942 0.226113 0.0799531 -0.0321413
-0.198951 -0.0354996 -0.305868 0.212548 -0.402298 0.13933 -0.376341 -0.041374 0.235727 -0.423576 -0.291237 0.507893 0.332442 -0.366262 0.0471813 -0.338534 0.187292 -0.261641 0.0137963 0.00605182 -0.0462999 0.000404273 -0.28346 -0.179424 -0.212502 0.0885461 0.0650584 0.135378 -0.18382 -0.403646 0.0317316 -0.273818 -0.370746 0.0420781 -0.0742192 -0.0999452 0.0655036 -0.252745 0.228332 0.0369316 0.134822 0.137822 -0.0435226 -0.147329 -0.0852566 -0.0249928 -0.236441 0.103723 -0.106974 0.171331 0.0944738 0.0554007 -0.0290967 -0.0671081 -0.028138 0.153062 0.150643 0.0201708 -0.167005 -0.110153 -0.00322409 -0.161508 -0.271559 -0.0894805 0.0525202 -0.0142709 -0.453119 -0.0270752 0.310802 0.0631091 0.0467303 0.281064 0.431957 0.153774 -0.512889 0.540752 -0.290981 0.202165 -0.274378 0.138829 -0.0617377 0.0595653 -0.0961886 -0.516757 -0.0260943 0.330086 0.43001 0.311479 0.1812 0.0246314 0.330463 0.137895 -0.123977 0.879712 -0.333328 -0.363823 -0.134603 -0.0632968 0.0901052 0.660974 -0.283971 0.380316 -0.0249333 -0.0627856 -0.149451 0.291143 0.214799 -0.0752761 -0.207 -0.354568 0.0400191 -0.301891 -0.0408656 -0.419336 0.0797885 -0.0669138 -0.135836 -0.244496 -0.186877 0.0407218 -0.0870778 0.0612753 -0.053658 0.191045 -0.207288 -0.0300474 0.164996 0.030047 -0.118129 -0.0967324 0.10838 0.0239653 0.182793 -0.24962 -0.00611749 0.320413 0.0426695 -0.347969 0.48697 0.252307 0.27655 -0.269275 -0.323165 -0.129432 0.0525165 -0.0927963 -0.173604 0.225783 0.14988 -0.0631561 -0.244673 -0.165068 0.127746 -0.346292 0.0472945 -0.284893 0.185327 0.159297 0.164709 0.186883 -0.0104437 0.124263 0.0842436 -0.015346 -0.217762 0.328687 0.150734 0.556159 -0.0251054 -0.0565593 -0.312822 0.209422 0.111334 0.113389 -0.387985 0.127571 -0.115778 -0.859094 0.00742965 0.0169305 0.031757 -0.255119 -0.0649995 0.109947 0.184865 -1.42616
10 10 1 10 2 0 1
10
0
10
1 1 1 1 1 1 1 1 1 1 
0.258989 2.30599 -4.09136 -0.543041 -0.513675 0.787764 -0.992437 -1.27603 -0.349367 0.442933 0.917367
-0.194107 0.320624 0.29561 0.129268 0.427707 -0.23044 -0.211944 0.492555 0.788028 0.257074 0.0730641
-0.0539761 0.800412 0.0189314 -0.471959 -0.328091 0.308284 -0.334564 -0.488197 -0.0171279 0.636584 1.11275
0.447817 -0.491868 -0.406838 0.206449 -0.392541 -0.875229 0.523812 -0.361575 -0.921047 1.7416 0.66242
1.38615 0.174334 0.0235125 -0.0955194 0.0611491 -0.83553 0.118335 0.559184 -0.362427 -0.722176 0.376972
-0.779565 0.00137527 0.0571814 0.24921 -0.385705 -0.466076 -0.380929 -0.0284876 -0.00925353 0.223354 0.715978
-1.67541 -1.04544 0.351192 -0.612646 0.8678 1.15338 -0.39254 -0.379397 0.22002 -0.319905 -0.620923
-0.0783652 0.846305 0.399278 -0.215897 -0.932179 -0.295844 0.793073 0.160125 -0.0570877 0.177795 -0.204661
0.181491 0.104024 0.0652624 0.577539 -0.301472 0.60851 -0.167712 0.439248 -0.0660029 0.685103 -0.0189043
-0.937507 0.582381 -0.08646 -0.517341 0.427474 -0.32272 -0.169898 0.0623345 -0.121822 -0.628093 -1.05894
10
1
10
45 1 1 1 1 1 1 1 1 1 1 
0.731586 0.729539 -0.990839 -0.414351 -0.680111 0.918822 0.184354 -0.706808 -0.398179 0.234982 0.616151 0.815694 0.135413 -0.44003 -0.221767 -0.297298 -0.331771 -0.126201 0.137428 -0.0710329 -0.0752094 0.0407281 0.156481 -0.0218527 -0.192366 0.139103 0.0855232 -0.0575302 0.184515 0.133985 0.0662923 0.115917 0.103919 0.058063 -0.400977 0.0739762 0.173234 -0.14247 -0.0506399 -0.0129173 -0.0138242 -0.0542205 0.0268405 -0.112913 0.00493747 -0.388392 0.249235 0.493859 0.271704 0.180518 0.034912 0.155853 -0.354014 0.219643 0.314733 -0.157409
0.506544 0.358071 -0.682185 -0.392553 -0.104717 -0.923795 -0.257454 -1.00256 -0.631722 0.590866 0.408831 -0.846235 -0.690953 0.194842 4.10146 0.249191 -0.574724 0.592999 -0.0781694 0.22393 -0.0186458 -0.0196734 0.0438099 0.460479 -0.212975 -0.0736451 0.00346209 -0.0407469 0.142367 0.473455 0.0481617 0.197971 0.175442 0.127415 0.365938 -0.0300238 -0.0608855 0.179101 0.104778 0.165911 0.0260715 -0.232585 -0.259259 0.125576 0.0779431 -0.147145 -0.197729 -0.193355 -0.0055734 -0.460467 -0.622249 -0.36181 -0.0982294 0.487097 0.378357 0.874834
0.940843 0.838695 0.227563 0.237757 0.650973 0.501827 0.305362 -0.481889 0.352034 1.14961 0.555974 0.39397 0.212556 0.601515 -10.4522 1.06696 0.181779 0.807092 0.496187 0.977707 0.0996894 -0.0129366 0.0267937 0.159789 -0.231142 -0.208416 -0.106052 -1.09071 0.188009 0.24306 -0.074229 0.156552 0.0522235 -0.0980893 -0.0835467 0.020502 -0.0849401 -0.0128589 -0.0350535 -0.082224 0.0563507 -0.137245 -0.0599312 0.137317 0.0356519 -0.478799 -0.115284 0.0261814 0.120418 -0.262363 -0.141789 0.0206347 0.00132207 0.35778 0.0433948 -0.188647
-0.238665 0.0977123 0.0769673 -0.170855 0.62859 -0.282577 0.0853953 0.142211 0.290369 0.576684 0.226929 -0.463824 -0.47902 -0.308749 -1.20678 -0.356123 -0.11959 0.56331 0.333864 0.200918 -0.0320014 -0.0268057 -0.384876 0.172904 0.277744 -0.0226953 -0.324849 -0.226538 -0.33455 -0.396927 0.237955 0.0282002 -0.0877383 -0.303544 0.335058 0.00610684 -0.00105563 0.571288 0.104279 -0.106838 0.11292 -0.214727 -0.00431216 0.100332 0.0176344 0.648396 0.0824849 -0.154088 -0.777889 0.164828 1.11464 -0.627358 -0.412978 0.195984 -0.666002 -0.518985
-1.02448 0.22977 0.121996 0.61245 0.234417 0.54986 0.311911 -0.0106304 0.0132242 -0.303746 -0.153973 1.35759 -0.312593 -0.501547 -0.445277 -0.32905 0.0427994 0.179319 0.0187384 0.0103797 -0.102212 -0.00549335 -0.206152 -0.0473542 0.175365 -0.121717 -0.167378 0.0503062 0.0425801 -0.262195 0.140201 0.0124141 0.059033 0.246445 0.0693498 0.0217533 0.0570666 -0.337261 0.289015 0.237513 0.0896818 -0.0478756 -0.218475 0.179407 -0.0134357 0.221094 0.0858173 -0.209893 -0.362403 0.384425 -0.656919 -0.25126 -0.560359 0.271342 0.813259 0.605077
-0.280647 -0.658932 0.262603 0.0925016 0.873538 -1.06361 -0.861279 -0.491653 0.399906 0.928475 -0.283335 -0.458249 -0.228754 0.415578 -0.0794308 0.84391 0.352569 -0.255162 0.284639 0.619715 0.0411863 0.0208443 0.0462635 -0.0638945 0.173446 0.0648097 0.0162885 0.670282 0.142966 0.0748255 -0.100378 0.14264 -0.0365335 -0.127875 -0.2527 0.0522122 -0.168142 -0.175134 0.131511 -0.124031 0.00406453 0.0185093 0.137747 -0.110079 -0.0663634 -0.325503 0.389947 0.11453 0.359263 -0.133047 0.238493 0.0780533 0.0303675 0.533325 0.0703024 0.420928
0.21762 0.14791 -0.772844 -0.598971 -1.16652 -0.883098 0.382556 2.34447 0.37411 -0.0411098 0.528397 -0.533449 0.478222 0.193058 -1.76621 -0.482975 -0.291588 1.08383 1.83566 -0.258151 -0.00317709 0.0220914 -0.166975 0.0220289 0.729408 0.17608 0.129211 -0.162117 -0.100358 -0.201662 0.107078 -0.211831 0.042873 0.0717753 0.0894619 -0.193036 0.0978809 0.275948 -0.0279406 -0.016643 -0.133297 0.094015 -0.122326 -0.0534247 -0.0506772 0.267402 -0.0559526 -0.334407 -0.265759 -0.458834 -0.740787 -0.357163 0.0833418 -0.411393 0.16897 0.887559
0.228383 -0.529213 0.636557 0.733446 1.59039 -0.945647 -0.171161 0.504585 -0.361741 -0.34187 0.484389 -0.668302 -0.173024 0.561632 -2.25147 0.172774 0.524021 0.0156933 0.0673287 -0.282429 -0.0270463 0.0191117 0.161002 0.0676701 0.33575 0.19273 0.178603 -0.995164 -0.251131 0.0508306 -0.194424 -0.267511 0.0304887 0.246544 0.374065 -0.129262 -0.195964 0.147958 0.0409208 0.124631 -0.3265 -0.0381659 -0.170449 -0.131166 0.00920339 0.432524 -0.23098 0.00233517 0.00158609 0.370052 0.119372 -0.375444 -0.26446 0.555303 0.0395546 -0.104602
0.0536855 -0.686993 -0.765436 0.809547 -1.0169 -1.02507 -0.00716092 -0.31895 0.0661882 0.587593 -0.326394 -0.306517 0.5212 0.566455 -1.09754 0.17354 -0.175127 0.686199 0.885983 1.16581 0.00374564 0.0332762 0.197476 -0.315874 0.0461942 0.134747 0.096567 -0.476909 0.313043 -0.203167 -0.0856024 -0.0454548 -0.0575031 0.134118 0.141795 0.0662064 0.188384 -0.195269 -0.375235 0.0350697 -0.139336 -0.00755282 0.373738 -0.362465 0.15041 0.173466 0.242261 0.473633 -0.330352 -0.839278 0.231971 -0.325834 -0.692551 0.00638393 -0.788409 -0.22651
0.21304 0.312465 -4.14264 -0.612177 -1.00224 0.659605 0.574226 0.382703 0.0848609 -0.281095 0.711129 0.767173 0.850773 0.120663 0.59384 -1.17008 -0.479339 0.43971 0.643249 -0.00462929 0.0385019 -0.0383225 -0.0353292 -0.137041 0.0150845 -0.246896 0.0419803 -0.0227237 0.0817403 -0.0412022 -0.108485 -0.0765251 0.0459828 0.167164 -0.117121 -0.138809 0.0947228 -0.454808 -0.0563697 -0.309757 -0.0450418 0.0102774 -0.211186 0.17909 0.0272356 -0.0844771 0.279038 0.258127 -0.131869 -0.0512685 0.0665937 -0.103536 -0.256668 0.119264 -0.188274 -1.22931
10 10 1 10 2 0 1
10
0
10
1 1 1 1 1 1 1 1 1 1 
0.129083 0.423068 -0.41433 -1.1969 0.274974 -1.04137 0.245411 0.140307 0.582646 0.390146 -0.245879
-1.463 -0.191419 0.703452 -0.492733 -0.739887 0.349253 -0.49218 0.194449 -1.16915 -0.296357 1.22071
-0.123225 -0.450701 -0.443885 -0.113727 -1.009 0.176313 -0.0461718 0.90642 0.0125845 0.106932 1.0533
0.391384 -0.835008 0.334601 0.00823578 0.563889 -0.020272 -0.0257261 0.458951 -0.963603 -0.456665 0.321239
-0.299859 -0.211744 0.261695 0.540237 -0.160677 -0.361296 0.949893 0.364267 -0.836492 0.749343 0.560994
-0.430977 -0.821417 0.287016 -0.385552 0.201339 -0.359036 -0.0966887 0.00893327 -0.573654 0.861774 0.534966
0.305883 -0.305685 -0.977193 -0.00522547 -0.81624 -0.0111487 -0.246558 -1.06388 -0.0990136 -0.170447 0.0452717
0.173975 0.335421 0.0529959 -0.578164 0.517416 0.459602 -0.466514 -0.263327 -0.134228 1.01326 -0.567453
0.718336 0.167664 0.0571919 0.380059 -0.312111 0.0963641 0.630632 0.0631099 -0.141309 -0.641867 1.98353
1.41302 0.783584 -0.193477 1.13682 -0.710524 0.419863 0.242185 -0.823858 0.684932 0.571581 0.512061
10
1
10
45 1 1 1 1 1 1 1 1 1 1 
0.634332 -0.224126 -0.433201 -0.605303 0.532819 0.808235 0.056448 -0.416292 -0.19749 0.895752 0.668858 -0.260844 0.477282 0.392608 -2.63559 -0.729402 -0.143071 -0.0412632 -0.0850928 0.538083 -0.0449342 0.0124434 -0.0464117 0.0684576 -0.250068 0.0220164 -0.15572 -0.43949 0.0205737 -0.123204 -0.0654127 -0.0295852 -0.102505 0.188415 -0.108944 0.203031 0.090512 0.252295 0.0111263 -0.102821 0.0187532 -0.0188237 -0.277724 0.00343364 0.0214936 0.0639094 0.049576 -0.361719 0.420853 -0.157419 0.129554 0.234062 0.430469 -0.146008 0.442352 -0.642597
0.295106 0.0130057 0.549474 0.133756 -0.207967 0.0302535 0.531749 -0.279727 -0.0299977 -0.606557 0.332405 -0.135635 0.499 -0.0278986 -0.134464 0.545877 -0.191311 -0.413035 0.332196 -0.587203 0.0652342 0.0166349 -0.179967 -0.344109 0.156486 0.403492 0.166275 -0.0260993 -0.177047 -0.286006 0.164988 -0.508186 -0.12182 0.278772 -0.186578 0.454132 0.227174 -0.105686 0.336024 0.0232691 0.0224317 0.130758 0.0379263 -0.194167 -0.111671 0.216721 -0.231127 0.0250859 0.0880415 -0.13017 -0.713393 -0.162321 0.180395 -0.654362 -0.298596 0.87838
0.70621 -0.149062 -0.0721822 0.686973 0.0188759 0.23886 0.0883243 -0.627119 -0.209594 -0.450636 0.228723 0.126725 0.309677 -0.142999 -0.0529487 -1.78221 -0.202578 0.320855 0.171528 -0.0268622 -0.0993489 -0.00354078 -0.079363 -0.143341 0.0808918 0.224824 -0.0818092 0.10217 -0.158412 -0.178663 0.26244 0.0748583 0.05592 -0.118214 -0.423184 -0.0283277 0.128162 -0.292148 -0.0219449 -0.0746982 -0.0151568 0.0885329 0.0611916 0.0955979 -0.0267514 -0.492214 0.0623088 0.522966 0.110129 0.316883 0.531909 0.32239 0.18476 0.440078 0.15876 -0.99451
1.83118 -0.386007 -0.0610799 -0.290229 -0.45336 -0.322495 -0.940458 -0.32661 0.362824 -0.921163 1.16306 -0.407927 0.761814 0.610015 -0.369042 -0.165535 -0.995822 0.56228 0.23432 -0.0681609 -0.0372154 -0.0203556 -0.260553 -0.0502088 0.67893 0.177098 0.0403052 0.0348989 -0.324463 0.273454 -0.023992 0.338976 -0.389154 0.228051 -0.0324051 0.180389 -0.149023 -0.0906387 0.181173 -0.308205 0.0175411 -0.162131 -0.0551996 0.621191 0.0485732 0.0945032 -0.26242 -0.337361 -0.292771 0.0736066 0.110838 -0.506188 -0.757877 0.675648 0.125008 -0.113704
-0.206756 -0.106298 -0.903027 -0.987266 0.740512 -0.315979 0.134729 0.393643 -0.474541 0.735476 0.592335 -0.330255 0.386102 0.236626 -0.950946 -0.359326 -0.369099 0.177475 0.58383 1.80926 0.0149564 -0.0134719 0.635028 0.0250841 0.316647 -0.344703 -0.296355 0.14501 -0.0046611 0.312028 -0.181257 0.0711442 0.644442 -0.14489 -0.152839 0.199163 -0.121252 0.132315 -0.165226 -0.116078 0.0141189 -0.212244 0.259297 0.535984 -0.0289298 0.250254 0.140016 -0.670012 -0.0830952 0.487739 0.0162042 0.404637 -0.59797 0.303499 0.15058 0.747704
0.0441972 0.170774 -0.199087 0.208482 -0.568437 0.198232 -0.261977 0.0520131 -0.131328 0.534186 -0.357587 0.224583 0.191796 -0.0421605 0.184619 -0.483357 0.0539654 0.182348 -0.160641 -0.394656 0.0478007 0.0319684 -0.0545111 -0.103418 -0.240034 -0.460606 -0.0948875 0.293215 -0.146637 -0.0777015 0.159415 -0.222356 0.301741 -0.12849 -0.301893 -0.156821 0.176403 -0.0276238 -0.0238198 0.491098 0.151878 0.148584 -0.000279755 0.034334 -0.0450135 -0.241937 0.110615 -0.0873673 0.261332 -0.169412 -0.451228 0.13857 0.782762 0.528236 0.0870932 -0.484595
-1.21776 0.126079 -0.633818 0.063099 0.0812702 -0.862189 0.245937 0.211593 -0.32456 0.556184 -0.328674 0.316336 -0.691398 -0.0825182 0.46625 0.322389 0.521496 0.627644 -0.0746028 0.312693 -0.034182 0.0151171 0.198161 -0.134084 0.156486 -0.204649 -0.178639 0.455764 -0.0690952 -0.133994 -0.130331 -0.537567 0.486846 0.214601 -0.0101285 -0.358426 0.0648123 -0.136356 -0.0181739 0.354152 -0.183785 -0.0110812 0.123266 -0.0549364 -0.00258283 0.206881 -0.0584401 0.292426 0.430138 0.393232 0.194515 0.019276 -0.135596 0.415344 -0.0153544 -0.573881
0.516616 -0.485105 0.373134 0.542593 0.49487 0.205712 0.453768 0.0652668 0.153793 -0.499573 -0.0737275 -0.56347 -0.35025 -0.30046 0.799433 -0.370711 -1.23377 -0.184344 0.0116244 0.102762 -0.00949959 0.010525 -0.0911059 0.0175327 0.213304 -0.0904938 0.0145023 0.631918 -0.081211 -0.24606 -0.0304062 0.144695 -0.140698 0.00390743 -0.394957 0.156629 0.000329172 -0.0713918 -0.00252761 -0.173297 0.026614 -0.120459 -0.721661 0.745573 -0.0118968 0.0383766 -0.451542 0.393461 -1.50306 0.349806 -0.62559 0.242287 0.434189 -0.355669 -0.834046 -0.371365
-0.333268 -0.434564 -0.267212 2.62774 0.101004 1.25529 -0.137693 0.0666632 -0.0912747 -0.850968 -0.318821 0.362284 -0.506473 -0.266126 -0.0530476 -0.698552 0.0994716 0.339969 -0.182938 0.00461897 0.0986552 -0.02262 0.111719 0.244303 0.141736 -0.153537 -0.0241544 0.089863 0.0447452 0.141739 -0.0312421 0.347776 0.182565 -0.212127 0.242938 -0.418591 -0.102537 -0.162069 -0.107564 0.0719506 0.0488308 -0.0681141 0.0527141 0.451527 0.0610709 0.132062 0.0440023 -0.247686 -0.103369 -0.00256128 -0.047629 -0.0868037 -0.0932082 -0.522199 -0.0246558 0.925563
0.16355 0.0210351 -0.178136 0.183871 -0.480407 0.307691 -0.0174771 -0.366606 -0.167681 -0.189934 0.00846685 0.396969 0.0133913 -0.0723454 -0.4757 0.612951 -0.0615102 -0.0593014 0.0491492 -0.354689 -0.00760328 -0.0047044 -0.123357 -0.462349 -0.0184686 0.158273 0.0789126 0.464209 -0.398606 -0.0231543 0.0919718 0.20909 -0.00275794 -0.204676 -0.30229 0.0855907 0.0462185 0.213291 -0.161401 -0.391362 -0.0577543 0.380477 0.280635 -0.210238 -0.0712025 -0.0759589 -0.63087 -0.256763 -0.0886606 -0.18242 0.109126 0.158695 0.272698 0.585573 0.260464 -0.502819
44 2 5 0 1
5 5 5 3 3 1 0 0
2 5 1 70 1 1 1
2
0
5
1 1 1 1 1 
0.0836884 -0.097215 -0.0375153 -0.0515433 0.0267323 -0.00647771
0.0842057 0.0107785 -0.0759969 -0.0640374 0.0102858 -0.0216284
5
1
70
44 1 1 1 1 1 1 1 1 1 1 1 1 1 1 1 1 1 1 1 1 1 1 1 1 1 1 1 1 1 1 1 1 1 1 1 1 1 1 1 1 1 1 1 1 1 1 1 1 1 1 1 1 1 1 1 1 1 1 1 1 1 1 1 1 1 1 1 1 1 1 
0.00589355 -0.00684613 -0.00264192 -0.00362981 0.00188256 -0.000456177 0.00592998 0.000759049 -0.00535189 -0.00450968 0.000724353 -0.00152313 -0.00432249 -0.00134422 1.05652e-05 0.0048285 0.00265971 0.00347117 0.00191199 0.00616332 -0.00183883 -0.00346168 -0.00646166 0.00498216 0.000787644 0.00196091 -0.000149578 0.00556593 -0.00443427 0.00336379 -0.00263659 -0.00558298 0.00355991 0.00176374 -0.00217053 -0.00159978 -0.00573469 -0.00328281 0.00620152 -0.00404433 -0.000750228 -0.000116381 0.0014748 0.00196954 0.00558165 -0.00555689 -0.000244221 0.0011991 0.00495654 -0.00537448 0.000320172 -0.00392455 -0.0017939 0.000900764 -0.00598464 0.00603599 -0.00418058 0.000908034 0.00455967 -0.00157259 -0.00277043 -0.00511917 -0.000113316 -0.00625278 0.00368682 0.0047584 -0.000810306 0.00499439 -0.00556665 -0.00165104 -0.00609219 0.000725371 0.00527483 0.00242487 -0.00434735 0.00381423 0.00391023 0.00245069 -0.00202892 0.00182452 0.00411846 0.0053335 0.00494222 -0.0047177 -0.000807985 0.00599983 -0.00572396 0.00205369 -0.000134386 0.00587797 -0.00656116 0.00413743 -0.00628346 0.000367779 0.00492691 0.00444562 -0.00191607 -0.00292565 0.00239775 -0.00044047 0.00246556 0.00334782 -0.00675735 0.000698144 -0.00126957 -0.00406244 -0.00252988 -0.00440159 0.0054305 0.00248345 0.00446518 0.0025067 0.000774705 0.00236515 0.00483126
0.00700897 0.00132273 0.00614956 0.00202041 -0.00585391 0.00498527 0.0025015 0.00532578 0.00574406 -0.00417297 0.00321043 0.00314742 0.000953214 -0.00675747 -0.00149708 -0.00652951 0.00275035 -0.00519151 -0.00624461 -0.00359376 0.000581169 -0.0032648 0.000918615 0.00322183 -0.00487656 -0.00364018 0.000644758 0.0046724 0.00417677 -0.00403235 0.00246141 0.00414349 0.00433264 0.00156871 -0.000878352 0.00552098 -0.000488271 -0.0054191 0.00380451 -0.00178646 -0.00254982 -2.73144e-05 -0.00568129 0.00544565 0.000257471 -0.000136117 0.00595839 -0.00403443 0.00171462 0.00675604 -0.000585939 -0.00474646 -0.00355101 -0.00670958 0.00551762 -0.00138532 -0.00330751 -0.000879872 -0.00375517 -0.00617299 0.00213003 0.00574849 0.00501276 -0.000579582 0.00027495 -0.00290785 -0.00210085 0.00682893 -0.0012847 -0.0053386 -0.00199978 0.00320774 0.00167634 -0.000638824 0.00161114 -0.00510845 0.00626731 0.000527279 -0.00210063 0.000939681 0.000241065 0.00435569 0.00323547 0.0037323 0.00468836 0.00171084 -0.00469526 -0.0056614 -0.00621128 -0.00140818 -0.00479213 0.00296101 -0.00270194 -0.00682163 -0.00466083 0.00461526 -0.00268722 0.000280569 0.00440194 0.00307034 0.00198422 -0.0046401 -0.000764176 -0.0033817 0.00176333 -0.00619529 -0.00144789 0.000988389 0.00137424 0.00349374 -0.00511418 -0.00542695 0.000807172 0.00516354 0.00534761
-0.00154672 -0.000167868 -0.00638991 -0.00016586 0.000663102 -0.000755836 0.00208426 -0.00341815 0.00358447 0.00230489 -0.00103672 0.00115748 0.00665992 0.0062861 -0.00148284 0.002688 0.00122807 0.000919318 -0.00511843 0.00488862 -0.00435961 -0.00427146 -0.00360152 0.00367104 0.00414503 0.00693447 0.00559911 0.00576034 0.000699387 0.0037204 0.00406569 0.00619492 -0.00348973 0.00471804 -0.00101319 0.00421563 -0.00308005 -0.00597118 -0.00624477 -0.00653783 0.00337596 -0.00023924 0.0016619 0.00299363 -0.000995394 -0.00686319 -0.00136063 -0.00680958 0.00109838 0.000563202 0.00512129 0.00378103 0.00333399 -0.00552248 0.000409814 0.000436768 -0.00563027 -0.00103333 -0.00084515 0.00211137 -0.00435519 -0.00382171 0.00126404 -0.000802664 -0.00614593 -0.0067914 -0.00362929 -0.00218373 -0.00572033 -0.00283181 -0.0016793 0.00469788 0.00397121 0.00702485 0.000649255 -0.00406644 -0.00688059 0.00633088 -0.00383377 0.00126005 -0.000148168 -0.00575473 -0.00200117 -0.00385643 -0.00423496 0.0054509 0.00362259 -0.00282297 -0.00262469 -0.00426481 0.00633066 6.23741e-05 -0.00104427 0.000552446 0.00630196 -0.000147944 0.000803299 -0.00436958 0.00471058 0.00212522 -0.00015913 -0.00401097 -0.000219147 -0.00323018 -0.00402837 -0.00661215 -0.000254363 -0.00386671 0.00676099 0.00295412 0.0044356 -0.000429431 0.00424165 -0.00460782 0.00275639
-0.00703556 -0.00619918 -0.000663269 -0.00281628 -0.00178161 0.00211417 -0.00352788 0.00532301 -0.00597235 0.00406682 0.00458272 0.000921958 -0.00217213 -0.00682911 -0.00140971 0.00699535 5.40148e-05 0.00162157 -0.000266055 0.00386609 0.00463545 0.000164053 -0.00343052 -0.00627351 -0.000117209 0.00656585 0.00520434 0.00649561 0.00376525 -0.00644573 0.00220975 0.00377194 -0.00560266 -0.00549577 -0.0060866 -0.000342021 0.00366066 -0.00257222 -0.00206126 0.00473056 -0.00554765 -0.00452079 -0.00138974 -0.000677527 -0.00430765 0.0042428 -0.000724435 0.00278862 -0.00117788 0.00605176 -0.000387539 -0.00358469 -0.000826436 0.00322419 -0.00281594 0.00609861 0.00274779 -0.00465385 0.00555197 -0.000529217 -0.00405733 0.000719467 -0.00379953 -0.00261774 0.00226595 -0.00284388 0.00408249 -0.00111565 0.00162616 -0.00502102 -0.00342734 0.00312076 -0.00249956 0.00222517 -0.00459902 0.000235048 -0.000574277 0.0017188 -0.00401858 0.0052901 0.000728311 0.00263613 -0.00533684 0.00694413 -0.00118193 -0.00111053 0.00600048 -0.00547639 0.00127787 0.0045102 0.00103664 0.00426279 -0.00181259 0.00427936 -0.00539721 -0.00658889 -0.00560677 0.00572754 -0.000662285 0.00306165 -0.00633574 0.00295263 -0.000859842 -0.00179304 -0.00186445 0.00158339 0.00548426 0.00460352 -0.00374006 -0.00557658 0.00285136 0.00403051 0.00410181 0.00455677 0.00393238
-0.00412238 -0.00359601 0.00289061 -0.00255652 0.00472411 0.000358554 0.00552238 0.00194465 0.00558822 0.00275949 0.0035897 0.00604158 0.00419498 0.00227498 -0.00166296 0.00021437 0.0029815 -0.00575259 0.00639678 -0.0058538 -0.000574787 0.000937922 0.00667271 -0.00301352 0.00424012 -0.00594612 0.0068801 0.00122837 0.00519794 0.00439462 -0.0018815 -0.00596669 -0.00624365 -0.00603315 -0.00148095 0.00552272 0.00136766 -0.00300083 0.000425112 -8.63724e-05 0.00680092 -0.00302745 -0.00108705 0.00395364 0.00628979 0.00429225 -0.00287424 0.00222904 0.00558192 -0.00351972 0.00341749 -0.00203512 0.00446046 0.00304795 0.00199361 0.00165832 0.00414409 0.00183146 -0.00415556 0.00229978 -0.00081618 0.00100519 0.00337534 -1.75737e-05 0.0020143 -0.00514786 -0.00153711 -0.00366029 -0.00110643 0.00593026 0.00329559 -0.00134777 -0.00413944 -0.00483371 -0.00443639 -0.00489191 0.00650079 -0.000268376 0.00437938 0.00504046 0.00325416 0.000754622 -0.00403692 0.000672368 -0.00323968 0.00499894 -0.00471156 -0.00613785 -0.000211853 -0.00182487 0.00320418 0.00601422 0.00622258 -0.000462727 -0.00104561 0.00119462 0.00143166 0.00445954 0.00457658 -0.00671702 0.00334754 0.00082992 -0.00102254 0.00625035 0.00303846 0.00158333 -0.00568381 0.002497 -0.0057273 0.00573783 0.000495209 0.00456911 -0.0005498 0.00350054 -0.00180077
5 5 1 5 2 0 1
5
0
5
1 1 1 1 1 
-0.0879836 0.0202223 -0.0982339 0.0844186 -0.0599978 0.049143
-0.0880434 -0.0481241 -0.0373353 0.0189445 -0.0914761 -0.0542721
0.0582242 -0.0292799 0.00154398 -0.0235623 -0.0983594 0.0961364
0.0882173 0.0553752 0.0591075 0.0896019 0.0679325 0.0962159
-0.0352575 0.0322562 0.0556315 0.0392656 0.0188133 -0.0152615
5
1
5
44 1 1 1 1 1 
-0.0733196 0.016852 -0.0818616 0.0703488 -0.0499982 0.0409525 -0.0733695 -0.0401035 -0.0311127 0.0157871 -0.0762301 -0.0452267 0.0485202 -0.0243999 0.00128665 -0.0196352 -0.0819662 0.0801137 0.0735144 0.046146 0.0492563 0.0746683 0.0566104 0.0801799 -0.0293813 0.0268802 0.0463595 0.0327213 0.0156778 -0.0127179 0.0320962 0.0256915 -0.0791993 0.0335679 0.012707 -0.0458641 -0.00881294 0.0226708 -0.00263422 0.0434077 -0.0448754 0.00446905 0.0815143 -0.0796886 0.0634025 -0.000532383 -0.0159905 0.0647697 -0.00375203 -0.0258094
0.0275823 -0.0378291 -0.0344745 0.00085939 -0.0409826 0.0194776 -0.0555937 -0.0779563 -0.0311345 0.0434174 -0.0073409 -0.0823716 -0.0142245 -0.00320684 0.0345296 0.0818158 0.0342624 -0.0576166 0.0211533 -0.0517052 0.0691244 0.0596112 0.0360972 0.0673054 0.063256 0.0161664 -0.0165604 -0.0360678 -0.00239729 0.0630209 0.0214561 -0.0581483 -0.0581415 0.0703149 0.0260444 -0.0157907 0.00645919 0.053784 -0.0104137 0.0586581 0.013868 0.0655787 0.0596198 0.0829769 -0.0209615 0.0108161 0.0814594 -0.0700324 0.0365328 0.0192793
-0.0384043 0.0223239 -0.00444281 0.0810263 0.00629587 -0.0245202 0.0138593 0.0730688 0.0227453 -0.0718713 0.0527564 -0.0391319 -0.0466863 0.0779483 -0.0521503 0.0626914 -0.0211758 0.0376422 0.0331421 0.0517438 0.0129669 -0.0363232 0.0339891 -0.0107466 -0.0366797 -0.0703057 -0.0832639 -0.0385537 -0.0570048 0.0366023 0.064059 -0.0120757 -0.0244072 -0.0237172 -0.0143827 0.065222 0.035096 0.0828099 0.0549575 -0.025492 -0.0723947 0.0243806 0.0187094 -0.0357476 0.0189955 0.0498924 -0.0563895 0.0811531 0.00420128 0.0600859
0.0495635 -0.0661651 -0.0595706 0.000219316 0.00642158 -0.012917 0.013247 0.00649105 0.0318627 0.0395755 -0.04024 0.0125883 -0.0558335 0.0186861 0.0722045 0.0131171 0.00057475 0.0239672 0.0125937 -0.0278011 0.0818085 0.0235324 0.0799128 0.0171845 0.0711181 0.015575 -0.0162564 -0.0686048 0.0133947 0.0712782 0.0748144 -0.0203751 -0.0782202 -0.0680895 0.0631776 0.0115347 0.0023268 -0.00690879 -0.0653076 -0.0491439 -0.0506666 -0.0222143 0.0467778 -0.0231668 0.0798051 0.035649 0.0732837 -0.00295345 -0.0237172 0.00254407
0.0525788 -0.0252421 -0.0572569 0.0491583 0.0752758 -0.0694722 -0.0186 -0.024314 -0.0547436 0.0781281 -0.0363691 -0.0632625 -0.0255804 -0.031256 -0.0480187 -0.0457361 0.063612 0.0376414 0.0306884 0.0816377 0.0718309 0.0633552 -0.0239099 0.0352753 -0.0431449 -0.0274381 -0.012409 -0.0531946 0.0529418 0.0472071 0.0326828 0.0221872 -0.0613683 0.0587593 -0.0119878 -0.0694259 0.0726204 0.0527455 -0.0104065 -0.0654565 0.0475402 0.0365578 -0.0453857 -0.0613735 -0.0780316 -0.0100711 -0.0237763 0.0689138 -0.0557631 -0.0764212
5 5 1 5 2 0 1
5
0
5
1 1 1 1 1 
-0.0600275 0.0370319 -0.0593258 0.0199599 -0.0474743 -0.0957098
0.0392305 0.0920905 0.000726654 0.00138314 0.00572321 -0.0876733
0.077205 -0.0406886 -0.0980159 0.0835919 -0.0359056 -0.0582136
-0.0515529 -0.0784169 -0.0571659 0.0273756 -0.0742864 0.0198318
-0.0828678 -0.0655317 -0.088903 0.0980945 -0.00193561 0.0188963
5
1
5
44 1 1 1 1 1 
-0.050023 0.0308599 -0.0494381 0.0166332 -0.0395619 -0.0797582 0.0326921 0.0767421 0.000605545 0.00115262 0.00476934 -0.0730611 0.0643375 -0.0339071 -0.0816799 0.0696599 -0.0299213 -0.0485113 -0.0429607 -0.0653474 -0.0476382 0.022813 -0.0619053 0.0165265 -0.0690565 -0.0546097 -0.0740858 0.0817454 -0.00161301 0.0157469 0.0106464 0.0316974 -0.0367265 0.0445416 -0.0350027 0.00704493 0.0481168 0.0810227 0.000453666 -0.034611 -0.00115801 -0.0781103 -0.0243388 -0.0201538 -0.0286841 -0.0226853 -0.0338272 0.0247279 0.0121367 0.00654537
0.0427138 0.0478318 -0.053975 0.0641418 -0.018975 -0.0396982 -0.0738013 -0.0097275 -0.0412861 0.00791903 -0.0773139 0.0526937 -0.0437169 -0.0307071 0.013902 0.00461369 0.0596712 -0.0213145 0.00230305 -0.0232085 0.0274078 -0.0821883 -0.0179855 -0.0802643 -0.0190088 0.0366637 -0.0196162 0.0304973 -0.0219417 0.0758538 -0.0462907 -0.0625613 0.0403523 -0.0169323 -0.0817528 -0.061956 0.0267029 -0.0722208 0.0116498 0.0687501 0.0190316 0.0176692 0.0381104 0.058648 0.0702954 -0.031321 -0.0200717 0.0466333 0.0306978 0.0655647
-0.0599086 -0.0252277 0.0667097 0.00543929 -0.0221587 -0.0356324 -0.0412303 0.0415584 0.0781983 0.0201613 0.0340789 -0.0514257 0.0409333 -0.00890212 0.0149753 0.0425138 0.0124752 -0.0416552 0.0536263 -0.0592083 -0.0562385 -0.0106755 0.0417942 0.0652053 -0.0353608 0.0287563 -0.0494491 0.0279008 -0.00794374 0.0645821 0.0101322 0.015481 -0.043979 -0.00649142 -0.062413 0.0171957 0.0412095 -0.02031 -0.0245792 0.0360744 0.0831846 -0.0738336 0.067982 0.0407846 0.000597579 -0.000375992 -3.50012e-05 -0.0702606 0.0413022 -0.029742
-0.0461356 0.068397 0.0429158 0.078992 0.0502689 -0.0757783 0.024415 -0.0825134 0.0354558 -0.0668621 0.065402 -0.0377454 0.0319523 -0.0619104 0.0390966 0.0528726 0.0386187 -0.00302726 -0.0507707 -0.0692939 -0.0502861 -0.0509195 -0.0597942 -0.0656374 0.0731984 0.0241367 0.0173199 -0.0101699 0.0372095 -0.0247113 0.0434214 0.0744073 -0.0396476 0.00300389 0.0700659 -0.072712 0.0105589 0.0111476 -0.0718921 -0.0373186 0.0276188 0.0768432 0.00826933 -0.0237623 -0.0684005 -0.0359674 -0.054223 0.0535515 0.0443386 -0.0216604
0.067591 0.0773858 0.0107535 -0.0755365 -0.0715849 0.00061854 0.0319336 0.0290683 0.073782 -0.0141902 -0.0789763 0.03387 -0.0231163 -0.0352905 -0.0464594 -0.0363837 -0.0246692 0.0474328 0.0580972 -0.0132279 -0.0732192 0.0023827 -0.019718 0.0183835 0.0619538 -0.00478516 0.0657494 -0.0756026 -0.034567 0.0267547 -0.0139296 -0.0503093 0.0208071 0.0801572 -0.0425125 0.0325555 -0.00255764 0.0727545 -0.0217095 -0.012109 -0.0247691 -0.0173525 -0.0615723 0.035448 0.0306903 -0.0246985 0.0823976 -0.0773122 -0.060599 0.0571615
