# Supplementary material for: Prediction of polyproline II secondary structure propensity in proteins
Source: R Soc Open Sci. 2020 Jan 15;7(1):191239. doi: 10.1098/rsos.191239 (PMC7029904; doi:10.1098/rsos.191239)
Supplement: Supplementary Code [file rsos191239supp2.zip › models/PPIIH_None_aln=True_oneHot=True_iupred=True_espritz=True_paleale=False_charge=True_removeNegativeOnlyChains_strictPPIIDefinition/fold4/NN_log.txt]

epsilon 0.005
NU 45
NF 10
NB 10
NHY 10
NHF 10
NHB 10
context 0
Moore 1
CoF 3
CoB 3
Cseg 10
Cwin 7
Classes 2
Thresholds 0.8 
Step 1
shortcut 0
seed 949
shuffle 1
batch_blocks 1920
readModel 0
readEpoch 0
nEpochs 2000
adaptive 1000
reload 0
belief 0
threshold 0
cycles 1
Creating model
Generating random parameters
Reading train dataset
6559 sequences, 45 attributes, 2 classes
Reading test dataset
1642 sequences, 45 attributes, 2 classes
Actual lrate= 6.2593e-06
Start learning
.................................
Epoch 1 Error= 191235 0 (546.152,128.788) 
.................................
Epoch 2 Error= 167985 0 (1261.38,308.258) 
.................................
Epoch 3 Error= 162588 0 (2494.96,660.704) 
.................................
Epoch 4 Error= 160150 0 (4100.76,1181.63) 
.................................
Epoch 5 Error= 159106 0 (5630.4,1763.31) 
.................................
Epoch 6 Error= 158503 0 (7235.34,2435.3) 
.................................
Epoch 7 Error= 158167 0 (9268.78,3263.95) 
.................................
Epoch 8 Error= 157932 0 (12924.1,4513.28) 
.................................
Epoch 9 Error= 157629 0 (20714.7,6516.55) 
.................................
Epoch 10 Error= 156738 0 (45620.9,10571.8) 
 counting_train_errors.................................

train1_NErrors= 36459/1.53292e+06 2.3784
Class01= 0/1.49646e+06	0
Class11= 36459/36459	100

 counting_test_errors.........

test1_NErrors= 9231/390076 2.36646
Class01= 0/380845	0
Class11= 9231/9231	100

.................................
Epoch 11 Error= 150902 0 (182589,19170.2) 
.................................
Epoch 12 Error= 140576 0 (518673,25719.6) 
.................................
Epoch 13 Error= 138886 0 (567235,25062.9) 
.................................
Epoch 14 Error= 138232 0 (571857,24118.3) 
.................................
Epoch 15 Error= 137681 0 (550236,23620.5) 
.................................
Epoch 16 Error= 137212 0 (529275,23289.6) 
.................................
Epoch 17 Error= 136769 0 (509895,23422.5) 
.................................
Epoch 18 Error= 136429 0 (490280,24190.4) 
.................................
Epoch 19 Error= 136040 0 (473917,24964.9) 
.................................
Epoch 20 Error= 135750 0 (459143,26167.3) 
 counting_train_errors.................................

train1_NErrors= 36252/1.53292e+06 2.3649
Class01= 222/1.49646e+06	0.014835
Class11= 36030/36459	98.8233

 counting_test_errors.........

test1_NErrors= 9171/390076 2.35108
Class01= 80/380845	0.0210059
Class11= 9091/9231	98.4834

.................................
Epoch 21 Error= 135480 0 (455758,27733.4) 
.................................
Epoch 22 Error= 135175 0 (454115,29632.9) 
.................................
Epoch 23 Error= 134967 0 (461149,32180.9) 
.................................
Epoch 24 Error= 134683 0 (469586,35341.1) 
.................................
Epoch 25 Error= 134493 0 (481183,39538.2) 
.................................
Epoch 26 Error= 134288 0 (490857,45487.9) 
.................................
Epoch 27 Error= 134141 0 (504059,52104) 
.................................
Epoch 28 Error= 133956 0 (506378,60655.8) 
.................................
Epoch 29 Error= 133738 0 (517030,69287.8) 
.................................
Epoch 30 Error= 133598 0 (521013,78881.5) 
 counting_train_errors.................................

train1_NErrors= 36170/1.53292e+06 2.35955
Class01= 415/1.49646e+06	0.0277321
Class11= 35755/36459	98.0691

 counting_test_errors.........

test1_NErrors= 9181/390076 2.35364
Class01= 161/380845	0.0422744
Class11= 9020/9231	97.7142

.................................
Epoch 31 Error= 133460 0 (518687,86499.9) 
.................................
Epoch 32 Error= 133366 0 (519550,92902.5) 
.................................
Epoch 33 Error= 133267 0 (514469,99325.5) 
.................................
Epoch 34 Error= 133161 0 (510009,105090) 
.................................
Epoch 35 Error= 133019 0 (514341,113910) 
.................................
Epoch 36 Error= 132838 0 (512176,121985) 
.................................
Epoch 37 Error= 132670 0 (512677,131569) 
.................................
Epoch 38 Error= 132555 0 (521164,145046) 
.................................
Epoch 39 Error= 132376 0 (524675,155480) 
.................................
Epoch 40 Error= 132169 0 (536645,170786) 
 counting_train_errors.................................

train1_NErrors= 36108/1.53292e+06 2.3555
Class01= 704/1.49646e+06	0.0470443
Class11= 35404/36459	97.1063

 counting_test_errors.........

test1_NErrors= 9169/390076 2.35057
Class01= 249/380845	0.0653809
Class11= 8920/9231	96.6309

.................................
Epoch 41 Error= 132002 0 (549149,188785) 
.................................
Epoch 42 Error= 131652 0 (569163,211544) 
.................................
Epoch 43 Error= 131449 0 (588397,234589) 
.................................
Epoch 44 Error= 131223 0 (614170,264552) 
.................................
Epoch 45 Error= 131052 0 (625177,297453) 
.................................
Epoch 46 Error= 130804 0 (641093,321717) 
.................................
Epoch 47 Error= 130714 0 (657529,339730) 
.................................
Epoch 48 Error= 130542 0 (671267,351862) 
.................................
Epoch 49 Error= 130435 0 (682704,353858) 
.................................
Epoch 50 Error= 130299 0 (707834,362695) 
 counting_train_errors.................................

train1_NErrors= 36094/1.53292e+06 2.35459
Class01= 568/1.49646e+06	0.0379562
Class11= 35526/36459	97.441

 counting_test_errors.........

test1_NErrors= 9129/390076 2.34031
Class01= 193/380845	0.0506768
Class11= 8936/9231	96.8042

.................................
Epoch 51 Error= 130227 0 (723045,362417) 
.................................
Epoch 52 Error= 130091 0 (741129,359287) 
.................................
Epoch 53 Error= 130019 0 (770547,365144) 
.................................
Epoch 54 Error= 129977 0 (784283,349978) 
.................................
Epoch 55 Error= 129898 0 (814608,359699) 
.................................
Epoch 56 Error= 129759 0 (837630,358344) 
.................................
Epoch 57 Error= 129674 0 (871476,366224) 
.................................
Epoch 58 Error= 129634 0 (904194,364594) 
.................................
Epoch 59 Error= 129482 0 (937417,375804) 
.................................
Epoch 60 Error= 129374 0 (976394,377828) 
 counting_train_errors.................................

train1_NErrors= 36069/1.53292e+06 2.35296
Class01= 497/1.49646e+06	0.0332117
Class11= 35572/36459	97.5671

 counting_test_errors.........

test1_NErrors= 9132/390076 2.34108
Class01= 169/380845	0.044375
Class11= 8963/9231	97.0967

.................................
Epoch 61 Error= 129125 0 (1.01371e+06,395955) 
.................................
Epoch 62 Error= 129139 0 (1.04096e+06,401758) 
.................................
Epoch 63 Error= 129024 0 (1.08908e+06,404080) 
.................................
Epoch 64 Error= 128810 0 (1.11856e+06,430320) 
.................................
Epoch 65 Error= 128868 0 (1.15079e+06,429465) 
.................................
Epoch 66 Error= 128526 0 (1.18655e+06,442454) 
.................................
Epoch 67 Error= 128461 0 (1.21253e+06,454123) 
.................................
Epoch 68 Error= 128407 0 (1.24088e+06,467400) 
.................................
Epoch 69 Error= 128333 0 (1.24594e+06,463719) 
.................................
Epoch 70 Error= 128173 0 (1.27501e+06,474453) 
 counting_train_errors.................................

train1_NErrors= 35966/1.53292e+06 2.34624
Class01= 1122/1.49646e+06	0.0749769
Class11= 34844/36459	95.5704

 counting_test_errors.........

test1_NErrors= 9146/390076 2.34467
Class01= 367/380845	0.0963647
Class11= 8779/9231	95.1035

.................................
Epoch 71 Error= 128086 0 (1.29127e+06,484051) 
.................................
Epoch 72 Error= 128004 0 (1.30575e+06,478534) 
.................................
Epoch 73 Error= 127880 0 (1.32106e+06,490699) 
.................................
Epoch 74 Error= 127835 0 (1.35013e+06,496974) 
.................................
Epoch 75 Error= 127796 0 (1.35705e+06,501715) 
.................................
Epoch 76 Error= 127789 0 (1.39275e+06,492300) 
.................................
Epoch 77 Error= 127617 0 (1.41696e+06,507254) 
.................................
Epoch 78 Error= 127604 0 (1.45524e+06,503613) 
.................................
Epoch 79 Error= 127587 0 (1.48703e+06,506924) 
.................................
Epoch 80 Error= 127532 0 (1.52208e+06,513711) 
 counting_train_errors.................................

train1_NErrors= 36005/1.53292e+06 2.34879
Class01= 618/1.49646e+06	0.0412974
Class11= 35387/36459	97.0597

 counting_test_errors.........

test1_NErrors= 9132/390076 2.34108
Class01= 201/380845	0.0527774
Class11= 8931/9231	96.7501

.................................
Epoch 81 Error= 127447 0 (1.56126e+06,509027) 
.................................
Epoch 82 Error= 127371 0 (1.60201e+06,508580) 
.................................
Epoch 83 Error= 127435 0 (1.65037e+06,521008) 
.................................
Epoch 84 Error= 127290 0 (1.6891e+06,507770) 
.................................
Epoch 85 Error= 127316 0 (1.73201e+06,519615) 
.................................
Epoch 86 Error= 127144 0 (1.78279e+06,527552) 
.................................
Epoch 87 Error= 127143 0 (1.81701e+06,512869) 
.................................
Epoch 88 Error= 127096 0 (1.87833e+06,519032) 
.................................
Epoch 89 Error= 126994 0 (1.9182e+06,517488) 
.................................
Epoch 90 Error= 126950 0 (1.97809e+06,508603) 
 counting_train_errors.................................

train1_NErrors= 35948/1.53292e+06 2.34507
Class01= 1309/1.49646e+06	0.087473
Class11= 34639/36459	95.0081

 counting_test_errors.........

test1_NErrors= 9132/390076 2.34108
Class01= 405/380845	0.106342
Class11= 8727/9231	94.5401

.................................
Epoch 91 Error= 126962 0 (1.98578e+06,499419) 
.................................
Epoch 92 Error= 126991 0 (2.01153e+06,497500) 
.................................
Epoch 93 Error= 126905 0 (2.05449e+06,500529) 
.................................
Epoch 94 Error= 126728 0 (2.11563e+06,480216) 
.................................
Epoch 95 Error= 126730 0 (2.16409e+06,490299) 
.................................
Epoch 96 Error= 126753 0 (2.15934e+06,482433) 
.................................
Epoch 97 Error= 126639 0 (2.16494e+06,472494) 
.................................
Epoch 98 Error= 126641 0 (2.17214e+06,475999) 
.................................
Epoch 99 Error= 126544 0 (2.23648e+06,463619) 
.................................
Epoch 100 Error= 126592 0 (2.23437e+06,460746) 
 counting_train_errors.................................

train1_NErrors= 35922/1.53292e+06 2.34337
Class01= 1073/1.49646e+06	0.0717025
Class11= 34849/36459	95.5841

 counting_test_errors.........

test1_NErrors= 9117/390076 2.33724
Class01= 330/380845	0.0866494
Class11= 8787/9231	95.1901

.................................
Epoch 101 Error= 126522 0 (2.20219e+06,449457) 
.................................
Epoch 102 Error= 126373 0 (2.26163e+06,453941) 
.................................
Epoch 103 Error= 126531 0 (2.25375e+06,448575) 
.................................
Epoch 104 Error= 126375 0 (2.30517e+06,435353) 
.................................
Epoch 105 Error= 126430 0 (2.33504e+06,427616) 
.................................
Epoch 106 Error= 126338 0 (2.31656e+06,425204) 
.................................
Epoch 107 Error= 126334 0 (2.34131e+06,423547) 
.................................
Epoch 108 Error= 126273 0 (2.34987e+06,426925) 
.................................
Epoch 109 Error= 126352 0 (2.3938e+06,424652) 
.................................
Epoch 110 Error= 126132 0 (2.38077e+06,403833) 
 counting_train_errors.................................

train1_NErrors= 35892/1.53292e+06 2.34141
Class01= 1008/1.49646e+06	0.0673589
Class11= 34884/36459	95.6801

 counting_test_errors.........

test1_NErrors= 9134/390076 2.34159
Class01= 326/380845	0.0855991
Class11= 8808/9231	95.4176

.................................
Epoch 111 Error= 126185 0 (2.40504e+06,407731) 
.................................
Epoch 112 Error= 126222 0 (2.38961e+06,421291) 
.................................
Epoch 113 Error= 126072 0 (2.44392e+06,408559) 
.................................
Epoch 114 Error= 126040 0 (2.45591e+06,404711) 
.................................
Epoch 115 Error= 126024 0 (2.42522e+06,404857) 
.................................
Epoch 116 Error= 125956 0 (2.39834e+06,405237) 
.................................
Epoch 117 Error= 126023 0 (2.46969e+06,403422) 
.................................
Epoch 118 Error= 125941 0 (2.45416e+06,393625) 
.................................
Epoch 119 Error= 125869 0 (2.51166e+06,398369) 
.................................
Epoch 120 Error= 125883 0 (2.5454e+06,387494) 
 counting_train_errors.................................

train1_NErrors= 35885/1.53292e+06 2.34096
Class01= 1444/1.49646e+06	0.0964943
Class11= 34441/36459	94.465

 counting_test_errors.........

test1_NErrors= 9129/390076 2.34031
Class01= 450/380845	0.118158
Class11= 8679/9231	94.0201

.................................
Epoch 121 Error= 125844 0 (2.52934e+06,381087) 
.................................
Epoch 122 Error= 125825 0 (2.53032e+06,385604) 
.................................
Epoch 123 Error= 125844 0 (2.55343e+06,386232) 
.................................
Epoch 124 Error= 125744 0 (2.58358e+06,384614) 
.................................
Epoch 125 Error= 125726 0 (2.59614e+06,369162) 
.................................
Epoch 126 Error= 125706 0 (2.56114e+06,381368) 
.................................
Epoch 127 Error= 125735 0 (2.57292e+06,377453) 
.................................
Epoch 128 Error= 125640 0 (2.603e+06,366311) 
.................................
Epoch 129 Error= 125517 0 (2.64757e+06,379332) 
.................................
Epoch 130 Error= 125563 0 (2.59594e+06,373473) 
 counting_train_errors.................................

train1_NErrors= 35815/1.53292e+06 2.33639
Class01= 1090/1.49646e+06	0.0728385
Class11= 34725/36459	95.244

 counting_test_errors.........

test1_NErrors= 9099/390076 2.33262
Class01= 340/380845	0.0892752
Class11= 8759/9231	94.8868

.................................
Epoch 131 Error= 125605 0 (2.66982e+06,369295) 
.................................
Epoch 132 Error= 125585 0 (2.72431e+06,368938) 
.................................
Epoch 133 Error= 125511 0 (2.65561e+06,365219) 
.................................
Epoch 134 Error= 125514 0 (2.7256e+06,364438) 
.................................
Epoch 135 Error= 125502 0 (2.6794e+06,358909) 
.................................
Epoch 136 Error= 125449 0 (2.70914e+06,358408) 
.................................
Epoch 137 Error= 125330 0 (2.7359e+06,357913) 
.................................
Epoch 138 Error= 125274 0 (2.74645e+06,366732) 
.................................
Epoch 139 Error= 125281 0 (2.76632e+06,352183) 
.................................
Epoch 140 Error= 125284 0 (2.82382e+06,362294) 
 counting_train_errors.................................

train1_NErrors= 35887/1.53292e+06 2.34109
Class01= 1289/1.49646e+06	0.0861366
Class11= 34598/36459	94.8956

 counting_test_errors.........

test1_NErrors= 9126/390076 2.33954
Class01= 396/380845	0.103979
Class11= 8730/9231	94.5726

.................................
Epoch 141 Error= 125321 0 (2.80491e+06,356762) 
.................................
Epoch 142 Error= 125247 0 (2.78264e+06,350394) 
.................................
Epoch 143 Error= 125161 0 (2.84689e+06,364426) 
.................................
Epoch 144 Error= 125098 0 (2.83395e+06,354283) 
.................................
Epoch 145 Error= 125140 0 (2.87507e+06,360240) 
.................................
Epoch 146 Error= 125158 0 (2.85032e+06,353969) 
.................................
Epoch 147 Error= 125036 0 (2.8642e+06,356580) 
.................................
Epoch 148 Error= 125072 0 (2.86805e+06,347578) 
.................................
Epoch 149 Error= 125061 0 (2.86201e+06,347029) 
.................................
Epoch 150 Error= 124933 0 (2.85298e+06,350193) 
 counting_train_errors.................................

train1_NErrors= 35842/1.53292e+06 2.33815
Class01= 1252/1.49646e+06	0.0836641
Class11= 34590/36459	94.8737

 counting_test_errors.........

test1_NErrors= 9122/390076 2.33852
Class01= 388/380845	0.101879
Class11= 8734/9231	94.616

.................................
Epoch 151 Error= 124923 0 (2.84896e+06,358906) 
.................................
Epoch 152 Error= 124845 0 (2.83665e+06,347534) 
.................................
Epoch 153 Error= 124861 0 (2.82733e+06,353951) 
.................................
Epoch 154 Error= 124839 0 (2.82186e+06,347508) 
.................................
Epoch 155 Error= 124794 0 (2.84008e+06,354738) 
.................................
Epoch 156 Error= 124723 0 (2.76825e+06,345837) 
.................................
Epoch 157 Error= 124800 0 (2.75504e+06,355835) 
.................................
Epoch 158 Error= 124720 0 (2.77982e+06,343702) 
.................................
Epoch 159 Error= 124665 0 (2.79624e+06,354619) 
.................................
Epoch 160 Error= 124705 0 (2.75242e+06,349857) 
 counting_train_errors.................................

train1_NErrors= 35825/1.53292e+06 2.33704
Class01= 1376/1.49646e+06	0.0919503
Class11= 34449/36459	94.487

 counting_test_errors.........

test1_NErrors= 9118/390076 2.33749
Class01= 429/380845	0.112644
Class11= 8689/9231	94.1285

.................................
Epoch 161 Error= 124571 0 (2.72117e+06,351227) 
.................................
Epoch 162 Error= 124560 0 (2.73403e+06,350551) 
.................................
Epoch 163 Error= 124578 0 (2.72558e+06,345975) 
.................................
Epoch 164 Error= 124537 0 (2.69972e+06,345688) 
.................................
Epoch 165 Error= 124478 0 (2.69404e+06,352355) 
.................................
Epoch 166 Error= 124358 0 (2.67335e+06,342824) 
.................................
Epoch 167 Error= 124398 0 (2.68346e+06,348287) 
.................................
Epoch 168 Error= 124366 0 (2.71839e+06,351611) 
.................................
Epoch 169 Error= 124352 0 (2.67743e+06,346416) 
.................................
Epoch 170 Error= 124433 0 (2.61018e+06,340794) 
 counting_train_errors.................................

train1_NErrors= 35850/1.53292e+06 2.33867
Class01= 1478/1.49646e+06	0.0987664
Class11= 34372/36459	94.2758

 counting_test_errors.........

test1_NErrors= 9141/390076 2.34339
Class01= 454/380845	0.119209
Class11= 8687/9231	94.1068

.................................
Epoch 171 Error= 124265 0 (2.61339e+06,345191) 
.................................
Epoch 172 Error= 124234 0 (2.54555e+06,346050) 
.................................
Epoch 173 Error= 124221 0 (2.58218e+06,351794) 
.................................
Epoch 174 Error= 124136 0 (2.58906e+06,355700) 
.................................
Epoch 175 Error= 124132 0 (2.58832e+06,340985) 
.................................
Epoch 176 Error= 124132 0 (2.53392e+06,350312) 
.................................
Epoch 177 Error= 123966 0 (2.4854e+06,345310) 
.................................
Epoch 178 Error= 123939 0 (2.50888e+06,347117) 
.................................
Epoch 179 Error= 123946 0 (2.44601e+06,354577) 
.................................
Epoch 180 Error= 123946 0 (2.46572e+06,335833) 
 counting_train_errors.................................

train1_NErrors= 35850/1.53292e+06 2.33867
Class01= 1305/1.49646e+06	0.0872057
Class11= 34545/36459	94.7503

 counting_test_errors.........

test1_NErrors= 9126/390076 2.33954
Class01= 405/380845	0.106342
Class11= 8721/9231	94.4751

.................................
Epoch 181 Error= 123818 0 (2.48395e+06,342281) 
.................................
Epoch 182 Error= 123787 0 (2.45454e+06,344832) 
.................................
Epoch 183 Error= 123734 0 (2.4159e+06,343759) 
.................................
Epoch 184 Error= 123682 0 (2.44359e+06,345865) 
.................................
Epoch 185 Error= 123614 0 (2.43004e+06,348730) 
.................................
Epoch 186 Error= 123551 0 (2.43226e+06,340673) 
.................................
Epoch 187 Error= 123656 0 (2.37928e+06,333232) 
.................................
Epoch 188 Error= 123512 0 (2.38272e+06,335521) 
.................................
Epoch 189 Error= 123388 0 (2.35804e+06,347348) 
.................................
Epoch 190 Error= 123430 0 (2.36969e+06,341873) 
 counting_train_errors.................................

train1_NErrors= 35908/1.53292e+06 2.34246
Class01= 496/1.49646e+06	0.0331449
Class11= 35412/36459	97.1283

 counting_test_errors.........

test1_NErrors= 9132/390076 2.34108
Class01= 181/380845	0.0475259
Class11= 8951/9231	96.9667

.................................
Epoch 191 Error= 123309 0 (2.3875e+06,336818) 
.................................
Epoch 192 Error= 123348 0 (2.32709e+06,340651) 
.................................
Epoch 193 Error= 123265 0 (2.333e+06,344411) 
.................................
Epoch 194 Error= 123219 0 (2.31473e+06,340350) 
.................................
Epoch 195 Error= 123200 0 (2.30509e+06,343916) 
.................................
Epoch 196 Error= 123059 0 (2.32255e+06,347629) 
.................................
Epoch 197 Error= 123020 0 (2.30487e+06,340681) 
.................................
Epoch 198 Error= 123051 0 (2.30172e+06,348206) 
.................................
Epoch 199 Error= 122925 0 (2.28363e+06,338951) 
.................................
Epoch 200 Error= 122985 0 (2.28174e+06,345016) 
 counting_train_errors.................................

train1_NErrors= 35735/1.53292e+06 2.33117
Class01= 1105/1.49646e+06	0.0738409
Class11= 34630/36459	94.9834

 counting_test_errors.........

test1_NErrors= 9077/390076 2.32698
Class01= 345/380845	0.090588
Class11= 8732/9231	94.5943

.................................
Epoch 201 Error= 122960 0 (2.28969e+06,343192) 
.................................
Epoch 202 Error= 122861 0 (2.26789e+06,347294) 
.................................
Epoch 203 Error= 122820 0 (2.26675e+06,348666) 
.................................
Epoch 204 Error= 122698 0 (2.30121e+06,346615) 
.................................
Epoch 205 Error= 122775 0 (2.27013e+06,348275) 
.................................
Epoch 206 Error= 122693 0 (2.29184e+06,350777) 
.................................
Epoch 207 Error= 122519 0 (2.28537e+06,356922) 
.................................
Epoch 208 Error= 122541 0 (2.26388e+06,342847) 
.................................
Epoch 209 Error= 122567 0 (2.26693e+06,356150) 
.................................
Epoch 210 Error= 122546 0 (2.266e+06,355588) 
 counting_train_errors.................................

train1_NErrors= 35743/1.53292e+06 2.33169
Class01= 1366/1.49646e+06	0.091282
Class11= 34377/36459	94.2895

 counting_test_errors.........

test1_NErrors= 9073/390076 2.32596
Class01= 401/380845	0.105292
Class11= 8672/9231	93.9443

.................................
Epoch 211 Error= 122592 0 (2.24641e+06,353962) 
.................................
Epoch 212 Error= 122549 0 (2.23993e+06,352338) 
.................................
Epoch 213 Error= 122458 0 (2.26245e+06,355175) 
.................................
Epoch 214 Error= 122452 0 (2.23163e+06,356643) 
.................................
Epoch 215 Error= 122317 0 (2.27247e+06,354075) 
.................................
Epoch 216 Error= 122216 0 (2.22831e+06,359078) 
.................................
Epoch 217 Error= 122377 0 (2.22352e+06,353041) 
.................................
Epoch 218 Error= 122288 0 (2.20189e+06,357507) 
.................................
Epoch 219 Error= 122219 0 (2.17465e+06,357076) 
.................................
Epoch 220 Error= 122268 0 (2.21434e+06,358318) 
 counting_train_errors.................................

train1_NErrors= 35757/1.53292e+06 2.33261
Class01= 1080/1.49646e+06	0.0721703
Class11= 34677/36459	95.1123

 counting_test_errors.........

test1_NErrors= 9094/390076 2.33134
Class01= 326/380845	0.0855991
Class11= 8768/9231	94.9843

.................................
Epoch 221 Error= 122186 0 (2.19547e+06,365833) 
.................................
Epoch 222 Error= 122057 0 (2.19332e+06,363207) 
.................................
Epoch 223 Error= 122032 0 (2.21008e+06,361689) 
.................................
Epoch 224 Error= 122077 0 (2.21781e+06,370278) 
.................................
Epoch 225 Error= 122062 0 (2.16507e+06,370049) 
.................................
Epoch 226 Error= 122078 0 (2.15064e+06,372532) 
.................................
Epoch 227 Error= 121974 0 (2.14067e+06,373492) 
.................................
Epoch 228 Error= 121894 0 (2.16633e+06,369973) 
.................................
Epoch 229 Error= 121966 0 (2.12977e+06,368365) 
.................................
Epoch 230 Error= 121916 0 (2.12717e+06,374862) 
 counting_train_errors.................................

train1_NErrors= 35726/1.53292e+06 2.33058
Class01= 1658/1.49646e+06	0.110795
Class11= 34068/36459	93.4419

 counting_test_errors.........

test1_NErrors= 9058/390076 2.32211
Class01= 475/380845	0.124723
Class11= 8583/9231	92.9802

.................................
Epoch 231 Error= 121785 0 (2.11242e+06,371456) 
.................................
Epoch 232 Error= 121891 0 (2.0976e+06,378448) 
.................................
Epoch 233 Error= 121769 0 (2.09089e+06,376855) 
.................................
Epoch 234 Error= 121734 0 (2.08021e+06,378456) 
.................................
Epoch 235 Error= 121682 0 (2.11519e+06,388679) 
.................................
Epoch 236 Error= 121722 0 (2.06275e+06,378485) 
.................................
Epoch 237 Error= 121669 0 (2.10401e+06,385460) 
.................................
Epoch 238 Error= 121598 0 (2.084e+06,387598) 
.................................
Epoch 239 Error= 121688 0 (2.08285e+06,384309) 
.................................
Epoch 240 Error= 121525 0 (2.0409e+06,387789) 
 counting_train_errors.................................

train1_NErrors= 35704/1.53292e+06 2.32915
Class01= 2182/1.49646e+06	0.145811
Class11= 33522/36459	91.9444

 counting_test_errors.........

test1_NErrors= 9083/390076 2.32852
Class01= 627/380845	0.164634
Class11= 8456/9231	91.6044

.................................
Epoch 241 Error= 121615 0 (2.04735e+06,394619) 
.................................
Epoch 242 Error= 121531 0 (2.05767e+06,396086) 
.................................
Epoch 243 Error= 121548 0 (2.04425e+06,386128) 
.................................
Epoch 244 Error= 121547 0 (2.04325e+06,394968) 
.................................
Epoch 245 Error= 121406 0 (2.0537e+06,400641) 
.................................
Epoch 246 Error= 121427 0 (1.99468e+06,397151) 
.................................
Epoch 247 Error= 121350 0 (1.96784e+06,405586) 
.................................
Epoch 248 Error= 121416 0 (2.02073e+06,396474) 
.................................
Epoch 249 Error= 121325 0 (2.01457e+06,408198) 
.................................
Epoch 250 Error= 121283 0 (2.0059e+06,403631) 
 counting_train_errors.................................

train1_NErrors= 35632/1.53292e+06 2.32445
Class01= 1983/1.49646e+06	0.132513
Class11= 33649/36459	92.2927

 counting_test_errors.........

test1_NErrors= 9083/390076 2.32852
Class01= 580/380845	0.152293
Class11= 8503/9231	92.1135

.................................
Epoch 251 Error= 121234 0 (1.99804e+06,402277) 
.................................
Epoch 252 Error= 121214 0 (2.03982e+06,409665) 
.................................
Epoch 253 Error= 121163 0 (2.00831e+06,410476) 
.................................
Epoch 254 Error= 121202 0 (1.95846e+06,409483) 
.................................
Epoch 255 Error= 121110 0 (1.97895e+06,417901) 
.................................
Epoch 256 Error= 121075 0 (2.00374e+06,420433) 
.................................
Epoch 257 Error= 121114 0 (1.9722e+06,417333) 
.................................
Epoch 258 Error= 121044 0 (1.98032e+06,417758) 
.................................
Epoch 259 Error= 121093 0 (1.97684e+06,425595) 
.................................
Epoch 260 Error= 120993 0 (1.96927e+06,420717) 
 counting_train_errors.................................

train1_NErrors= 35554/1.53292e+06 2.31936
Class01= 1709/1.49646e+06	0.114203
Class11= 33845/36459	92.8303

 counting_test_errors.........

test1_NErrors= 9056/390076 2.3216
Class01= 495/380845	0.129974
Class11= 8561/9231	92.7418

.................................
Epoch 261 Error= 121013 0 (1.97688e+06,421636) 
.................................
Epoch 262 Error= 121001 0 (1.95829e+06,424449) 
.................................
Epoch 263 Error= 120986 0 (1.98838e+06,431212) 
.................................
Epoch 264 Error= 120955 0 (1.95971e+06,442635) 
.................................
Epoch 265 Error= 121012 0 (1.9554e+06,432749) 
.................................
Epoch 266 Error= 120953 0 (1.93937e+06,433335) 
.................................
Epoch 267 Error= 120869 0 (1.93214e+06,442431) 
.................................
Epoch 268 Error= 120883 0 (1.95065e+06,444682) 
.................................
Epoch 269 Error= 120787 0 (1.94051e+06,447139) 
.................................
Epoch 270 Error= 120843 0 (1.9311e+06,444367) 
 counting_train_errors.................................

train1_NErrors= 35582/1.53292e+06 2.32119
Class01= 1107/1.49646e+06	0.0739745
Class11= 34475/36459	94.5583

 counting_test_errors.........

test1_NErrors= 9068/390076 2.32468
Class01= 351/380845	0.0921635
Class11= 8717/9231	94.4318

.................................
Epoch 271 Error= 120823 0 (1.93086e+06,450651) 
.................................
Epoch 272 Error= 120823 0 (1.92078e+06,455738) 
.................................
Epoch 273 Error= 120769 0 (1.94399e+06,452668) 
.................................
Epoch 274 Error= 120711 0 (1.91521e+06,459003) 
.................................
Epoch 275 Error= 120696 0 (1.91071e+06,455470) 
.................................
Epoch 276 Error= 120684 0 (1.92165e+06,463083) 
.................................
Epoch 277 Error= 120636 0 (1.90671e+06,463923) 
.................................
Epoch 278 Error= 120648 0 (1.91038e+06,467250) 
.................................
Epoch 279 Error= 120563 0 (1.93264e+06,466451) 
.................................
Epoch 280 Error= 120545 0 (1.93145e+06,470872) 
 counting_train_errors.................................

train1_NErrors= 35550/1.53292e+06 2.3191
Class01= 1076/1.49646e+06	0.071903
Class11= 34474/36459	94.5555

 counting_test_errors.........

test1_NErrors= 9059/390076 2.32237
Class01= 333/380845	0.0874371
Class11= 8726/9231	94.5293

.................................
Epoch 281 Error= 120600 0 (1.91526e+06,471386) 
.................................
Epoch 282 Error= 120511 0 (1.92222e+06,470920) 
.................................
Epoch 283 Error= 120607 0 (1.90906e+06,476119) 
.................................
Epoch 284 Error= 120445 0 (1.909e+06,474033) 
.................................
Epoch 285 Error= 120458 0 (1.90992e+06,475264) 
.................................
Epoch 286 Error= 120478 0 (1.91147e+06,481883) 
.................................
Epoch 287 Error= 120376 0 (1.8982e+06,492534) 
.................................
Epoch 288 Error= 120307 0 (1.90304e+06,487136) 
.................................
Epoch 289 Error= 120349 0 (1.90273e+06,494219) 
.................................
Epoch 290 Error= 120389 0 (1.94097e+06,501856) 
 counting_train_errors.................................

train1_NErrors= 35627/1.53292e+06 2.32413
Class01= 810/1.49646e+06	0.0541277
Class11= 34817/36459	95.4963

 counting_test_errors.........

test1_NErrors= 9057/390076 2.32186
Class01= 256/380845	0.0672189
Class11= 8801/9231	95.3418

.................................
Epoch 291 Error= 120311 0 (1.89149e+06,493022) 
.................................
Epoch 292 Error= 120283 0 (1.90578e+06,500385) 
.................................
Epoch 293 Error= 120308 0 (1.88447e+06,489304) 
.................................
Epoch 294 Error= 120245 0 (1.92556e+06,508395) 
.................................
Epoch 295 Error= 120335 0 (1.92111e+06,503155) 
.................................
Epoch 296 Error= 120216 0 (1.86952e+06,505689) 
.................................
Epoch 297 Error= 120233 0 (1.88939e+06,506805) 
.................................
Epoch 298 Error= 120175 0 (1.90005e+06,509340) 
.................................
Epoch 299 Error= 120107 0 (1.9122e+06,519743) 
.................................
Epoch 300 Error= 120152 0 (1.90207e+06,516383) 
 counting_train_errors.................................

train1_NErrors= 35434/1.53292e+06 2.31154
Class01= 1430/1.49646e+06	0.0955588
Class11= 34004/36459	93.2664

 counting_test_errors.........

test1_NErrors= 9016/390076 2.31134
Class01= 413/380845	0.108443
Class11= 8603/9231	93.1968

.................................
Epoch 301 Error= 120161 0 (1.90181e+06,518075) 
.................................
Epoch 302 Error= 120178 0 (1.86771e+06,518207) 
.................................
Epoch 303 Error= 120009 0 (1.88775e+06,525830) 
.................................
Epoch 304 Error= 120088 0 (1.87609e+06,520484) 
.................................
Epoch 305 Error= 120094 0 (1.87068e+06,539967) 
.................................
Epoch 306 Error= 120037 0 (1.87649e+06,526046) 
.................................
Epoch 307 Error= 120018 0 (1.86378e+06,525518) 
.................................
Epoch 308 Error= 120032 0 (1.87057e+06,542622) 
.................................
Epoch 309 Error= 119923 0 (1.89247e+06,536769) 
.................................
Epoch 310 Error= 119932 0 (1.8722e+06,535477) 
 counting_train_errors.................................

train1_NErrors= 35544/1.53292e+06 2.31871
Class01= 3232/1.49646e+06	0.215976
Class11= 32312/36459	88.6256

 counting_test_errors.........

test1_NErrors= 9104/390076 2.3339
Class01= 916/380845	0.240518
Class11= 8188/9231	88.7011

.................................
Epoch 311 Error= 119981 0 (1.9031e+06,562051) 
.................................
Epoch 312 Error= 119874 0 (1.86729e+06,543697) 
.................................
Epoch 313 Error= 119944 0 (1.87205e+06,537297) 
.................................
Epoch 314 Error= 119930 0 (1.86898e+06,557784) 
.................................
Epoch 315 Error= 119908 0 (1.85266e+06,551218) 
.................................
Epoch 316 Error= 119894 0 (1.85982e+06,564873) 
.................................
Epoch 317 Error= 119829 0 (1.86733e+06,569883) 
.................................
Epoch 318 Error= 119869 0 (1.86511e+06,564936) 
.................................
Epoch 319 Error= 119750 0 (1.8479e+06,555337) 
.................................
Epoch 320 Error= 119767 0 (1.87589e+06,563369) 
 counting_train_errors.................................

train1_NErrors= 35522/1.53292e+06 2.31728
Class01= 961/1.49646e+06	0.0642182
Class11= 34561/36459	94.7942

 counting_test_errors.........

test1_NErrors= 9036/390076 2.31647
Class01= 298/380845	0.0782471
Class11= 8738/9231	94.6593

.................................
Epoch 321 Error= 119761 0 (1.85788e+06,587204) 
.................................
Epoch 322 Error= 119807 0 (1.88025e+06,565748) 
.................................
Epoch 323 Error= 119677 0 (1.84472e+06,571505) 
.................................
Epoch 324 Error= 119673 0 (1.85605e+06,583399) 
.................................
Epoch 325 Error= 119673 0 (1.85831e+06,580926) 
.................................
Epoch 326 Error= 119596 0 (1.86152e+06,576158) 
.................................
Epoch 327 Error= 119725 0 (1.8441e+06,583417) 
.................................
Epoch 328 Error= 119571 0 (1.84618e+06,583012) 
.................................
Epoch 329 Error= 119555 0 (1.85232e+06,593548) 
.................................
Epoch 330 Error= 119529 0 (1.82271e+06,592838) 
 counting_train_errors.................................

train1_NErrors= 35305/1.53292e+06 2.30312
Class01= 1792/1.49646e+06	0.119749
Class11= 33513/36459	91.9197

 counting_test_errors.........

test1_NErrors= 9012/390076 2.31032
Class01= 536/380845	0.14074
Class11= 8476/9231	91.821

.................................
Epoch 331 Error= 119659 0 (1.81936e+06,597746) 
.................................
Epoch 332 Error= 119505 0 (1.8657e+06,605426) 
.................................
Epoch 333 Error= 119456 0 (1.84479e+06,592619) 
.................................
Epoch 334 Error= 119605 0 (1.81939e+06,614143) 
.................................
Epoch 335 Error= 119387 0 (1.8521e+06,609407) 
.................................
Epoch 336 Error= 119398 0 (1.86741e+06,613867) 
.................................
Epoch 337 Error= 119414 0 (1.79854e+06,611287) 
.................................
Epoch 338 Error= 119469 0 (1.85355e+06,621871) 
.................................
Epoch 339 Error= 119437 0 (1.81566e+06,622404) 
.................................
Epoch 340 Error= 119379 0 (1.81452e+06,620198) 
 counting_train_errors.................................

train1_NErrors= 35272/1.53292e+06 2.30097
Class01= 1881/1.49646e+06	0.125697
Class11= 33391/36459	91.5851

 counting_test_errors.........

test1_NErrors= 9010/390076 2.30981
Class01= 542/380845	0.142315
Class11= 8468/9231	91.7344

.................................
Epoch 341 Error= 119473 0 (1.83806e+06,623521) 
.................................
Epoch 342 Error= 119390 0 (1.82452e+06,627393) 
.................................
Epoch 343 Error= 119318 0 (1.83941e+06,629506) 
.................................
Epoch 344 Error= 119327 0 (1.79056e+06,640855) 
.................................
Epoch 345 Error= 119333 0 (1.8108e+06,631236) 
.................................
Epoch 346 Error= 119291 0 (1.83101e+06,637904) 
.................................
Epoch 347 Error= 119295 0 (1.79192e+06,641647) 
.................................
Epoch 348 Error= 119289 0 (1.81267e+06,638819) 
.................................
Epoch 349 Error= 119305 0 (1.81517e+06,644662) 
.................................
Epoch 350 Error= 119258 0 (1.83172e+06,651357) 
 counting_train_errors.................................

train1_NErrors= 35228/1.53292e+06 2.2981
Class01= 1604/1.49646e+06	0.107186
Class11= 33624/36459	92.2241

 counting_test_errors.........

test1_NErrors= 9010/390076 2.30981
Class01= 479/380845	0.125773
Class11= 8531/9231	92.4169

.................................
Epoch 351 Error= 119234 0 (1.80441e+06,650020) 
.................................
Epoch 352 Error= 119265 0 (1.81472e+06,655669) 
.................................
Epoch 353 Error= 119315 0 (1.81911e+06,673540) 
.................................
Epoch 354 Error= 119206 0 (1.81474e+06,654466) 
.................................
Epoch 355 Error= 119174 0 (1.81673e+06,668037) 
.................................
Epoch 356 Error= 119134 0 (1.79234e+06,656388) 
.................................
Epoch 357 Error= 119041 0 (1.81901e+06,668674) 
.................................
Epoch 358 Error= 119112 0 (1.78485e+06,678643) 
.................................
Epoch 359 Error= 119079 0 (1.78561e+06,672823) 
.................................
Epoch 360 Error= 119087 0 (1.77652e+06,674644) 
 counting_train_errors.................................

train1_NErrors= 35252/1.53292e+06 2.29966
Class01= 1967/1.49646e+06	0.131443
Class11= 33285/36459	91.2943

 counting_test_errors.........

test1_NErrors= 9016/390076 2.31134
Class01= 588/380845	0.154394
Class11= 8428/9231	91.3011

.................................
Epoch 361 Error= 119045 0 (1.79223e+06,674543) 
.................................
Epoch 362 Error= 119024 0 (1.81157e+06,685816) 
.................................
Epoch 363 Error= 119081 0 (1.77137e+06,674603) 
.................................
Epoch 364 Error= 118946 0 (1.7969e+06,694513) 
.................................
Epoch 365 Error= 118975 0 (1.7847e+06,686452) 
.................................
Epoch 366 Error= 119032 0 (1.79111e+06,695813) 
.................................
Epoch 367 Error= 119003 0 (1.75992e+06,708206) 
.................................
Epoch 368 Error= 118971 0 (1.74923e+06,687096) 
.................................
Epoch 369 Error= 118963 0 (1.77756e+06,709879) 
.................................
Epoch 370 Error= 118865 0 (1.75856e+06,711171) 
 counting_train_errors.................................

train1_NErrors= 35229/1.53292e+06 2.29816
Class01= 2138/1.49646e+06	0.14287
Class11= 33091/36459	90.7622

 counting_test_errors.........

test1_NErrors= 9008/390076 2.30929
Class01= 619/380845	0.162533
Class11= 8389/9231	90.8786

.................................
Epoch 371 Error= 118843 0 (1.76586e+06,717648) 
.................................
Epoch 372 Error= 118830 0 (1.77031e+06,726137) 
.................................
Epoch 373 Error= 118843 0 (1.77991e+06,705177) 
.................................
Epoch 374 Error= 118852 0 (1.76543e+06,718231) 
.................................
Epoch 375 Error= 118850 0 (1.75166e+06,730924) 
.................................
Epoch 376 Error= 118803 0 (1.73701e+06,731519) 
.................................
Epoch 377 Error= 118800 0 (1.77138e+06,748936) 
.................................
Epoch 378 Error= 118700 0 (1.72687e+06,731767) 
.................................
Epoch 379 Error= 118747 0 (1.75156e+06,731891) 
.................................
Epoch 380 Error= 118809 0 (1.71757e+06,752305) 
 counting_train_errors.................................

train1_NErrors= 35315/1.53292e+06 2.30377
Class01= 1701/1.49646e+06	0.113668
Class11= 33614/36459	92.1967

 counting_test_errors.........

test1_NErrors= 9025/390076 2.31365
Class01= 508/380845	0.133388
Class11= 8517/9231	92.2652

.................................
Epoch 381 Error= 118749 0 (1.76279e+06,734340) 
.................................
Epoch 382 Error= 118682 0 (1.75565e+06,759442) 
.................................
Epoch 383 Error= 118687 0 (1.7325e+06,764481) 
.................................
Epoch 384 Error= 118691 0 (1.75259e+06,755216) 
.................................
Epoch 385 Error= 118696 0 (1.71517e+06,763318) 
.................................
Epoch 386 Error= 118716 0 (1.70001e+06,765538) 
.................................
Epoch 387 Error= 118641 0 (1.70745e+06,767251) 
.................................
Epoch 388 Error= 118551 0 (1.73205e+06,779490) 
.................................
Epoch 389 Error= 118658 0 (1.72626e+06,784821) 
.................................
Epoch 390 Error= 118611 0 (1.69491e+06,788025) 
 counting_train_errors.................................

train1_NErrors= 35245/1.53292e+06 2.29921
Class01= 1338/1.49646e+06	0.089411
Class11= 33907/36459	93.0004

 counting_test_errors.........

test1_NErrors= 8998/390076 2.30673
Class01= 406/380845	0.106605
Class11= 8592/9231	93.0777

.................................
Epoch 391 Error= 118617 0 (1.70557e+06,781287) 
.................................
Epoch 392 Error= 118631 0 (1.71749e+06,798082) 
.................................
Epoch 393 Error= 118560 0 (1.69571e+06,786269) 
.................................
Epoch 394 Error= 118548 0 (1.69629e+06,815418) 
.................................
Epoch 395 Error= 118554 0 (1.71606e+06,817608) 
.................................
Epoch 396 Error= 118418 0 (1.69702e+06,831576) 
.................................
Epoch 397 Error= 118484 0 (1.69597e+06,800172) 
.................................
Epoch 398 Error= 118494 0 (1.69055e+06,833875) 
.................................
Epoch 399 Error= 118374 0 (1.69944e+06,829813) 
.................................
Epoch 400 Error= 118456 0 (1.69576e+06,828360) 
 counting_train_errors.................................

train1_NErrors= 35210/1.53292e+06 2.29692
Class01= 2460/1.49646e+06	0.164388
Class11= 32750/36459	89.8269

 counting_test_errors.........

test1_NErrors= 9028/390076 2.31442
Class01= 716/380845	0.188003
Class11= 8312/9231	90.0444

.................................
Epoch 401 Error= 118478 0 (1.68723e+06,849949) 
.................................
Epoch 402 Error= 118374 0 (1.67096e+06,832430) 
.................................
Epoch 403 Error= 118383 0 (1.69506e+06,844501) 
.................................
Epoch 404 Error= 118421 0 (1.67195e+06,841795) 
.................................
Epoch 405 Error= 118354 0 (1.67397e+06,837497) 
.................................
Epoch 406 Error= 118341 0 (1.68962e+06,853981) 
.................................
Epoch 407 Error= 118332 0 (1.65654e+06,869304) 
.................................
Epoch 408 Error= 118283 0 (1.68639e+06,868663) 
.................................
Epoch 409 Error= 118307 0 (1.66612e+06,868760) 
.................................
Epoch 410 Error= 118355 0 (1.63477e+06,882618) 
 counting_train_errors.................................

train1_NErrors= 35322/1.53292e+06 2.30423
Class01= 3368/1.49646e+06	0.225064
Class11= 31954/36459	87.6437

 counting_test_errors.........

test1_NErrors= 9097/390076 2.33211
Class01= 990/380845	0.259948
Class11= 8107/9231	87.8236

.................................
Epoch 411 Error= 118252 0 (1.67771e+06,887881) 
.................................
Epoch 412 Error= 118289 0 (1.63306e+06,886610) 
.................................
Epoch 413 Error= 118246 0 (1.62987e+06,886635) 
.................................
Epoch 414 Error= 118272 0 (1.64903e+06,884235) 
.................................
Epoch 415 Error= 118240 0 (1.66334e+06,897082) 
.................................
Epoch 416 Error= 118248 0 (1.64461e+06,898965) 
.................................
Epoch 417 Error= 118164 0 (1.62907e+06,903645) 
.................................
Epoch 418 Error= 118101 0 (1.63409e+06,911236) 
.................................
Epoch 419 Error= 118166 0 (1.63444e+06,929839) 
.................................
Epoch 420 Error= 118145 0 (1.63342e+06,915307) 
 counting_train_errors.................................

train1_NErrors= 35066/1.53292e+06 2.28753
Class01= 1957/1.49646e+06	0.130775
Class11= 33109/36459	90.8116

 counting_test_errors.........

test1_NErrors= 8964/390076 2.29801
Class01= 575/380845	0.15098
Class11= 8389/9231	90.8786

.................................
Epoch 421 Error= 118100 0 (1.64089e+06,922818) 
.................................
Epoch 422 Error= 118104 0 (1.61005e+06,936225) 
.................................
Epoch 423 Error= 118144 0 (1.6193e+06,942759) 
.................................
Epoch 424 Error= 118063 0 (1.61711e+06,935168) 
.................................
Epoch 425 Error= 118090 0 (1.62945e+06,942013) 
.................................
Epoch 426 Error= 117891 0 (1.63222e+06,968562) 
.................................
Epoch 427 Error= 118098 0 (1.62451e+06,936385) 
.................................
Epoch 428 Error= 117913 0 (1.62084e+06,931458) 
.................................
Epoch 429 Error= 117949 0 (1.57613e+06,954941) 
.................................
Epoch 430 Error= 117960 0 (1.631e+06,972083) 
 counting_train_errors.................................

train1_NErrors= 35135/1.53292e+06 2.29203
Class01= 2528/1.49646e+06	0.168932
Class11= 32607/36459	89.4347

 counting_test_errors.........

test1_NErrors= 8988/390076 2.30417
Class01= 735/380845	0.192992
Class11= 8253/9231	89.4053

.................................
Epoch 431 Error= 117928 0 (1.61266e+06,951888) 
.................................
Epoch 432 Error= 117939 0 (1.60375e+06,971159) 
.................................
Epoch 433 Error= 118036 0 (1.61374e+06,966629) 
.................................
Epoch 434 Error= 117983 0 (1.60473e+06,985537) 
.................................
Epoch 435 Error= 117925 0 (1.59301e+06,944867) 
.................................
Epoch 436 Error= 117824 0 (1.59503e+06,977506) 
.................................
Epoch 437 Error= 117918 0 (1.60367e+06,986698) 
.................................
Epoch 438 Error= 117932 0 (1.61487e+06,996700) 
.................................
Epoch 439 Error= 117891 0 (1.5871e+06,974630) 
.................................
Epoch 440 Error= 117847 0 (1.57618e+06,978667) 
 counting_train_errors.................................

train1_NErrors= 35070/1.53292e+06 2.28779
Class01= 1879/1.49646e+06	0.125563
Class11= 33191/36459	91.0365

 counting_test_errors.........

test1_NErrors= 8995/390076 2.30596
Class01= 553/380845	0.145203
Class11= 8442/9231	91.4527

.................................
Epoch 441 Error= 117843 0 (1.5942e+06,1.00501e+06) 
.................................
Epoch 442 Error= 117893 0 (1.55132e+06,1.00152e+06) 
.................................
Epoch 443 Error= 117795 0 (1.56814e+06,1.00503e+06) 
.................................
Epoch 444 Error= 117808 0 (1.56854e+06,1.00702e+06) 
.................................
Epoch 445 Error= 117761 0 (1.55388e+06,1.01235e+06) 
.................................
Epoch 446 Error= 117700 0 (1.56251e+06,1.00591e+06) 
.................................
Epoch 447 Error= 117810 0 (1.55231e+06,1.01037e+06) 
.................................
Epoch 448 Error= 117749 0 (1.55016e+06,1.00902e+06) 
.................................
Epoch 449 Error= 117685 0 (1.55654e+06,998135) 
.................................
Epoch 450 Error= 117659 0 (1.5756e+06,1.03033e+06) 
 counting_train_errors.................................

train1_NErrors= 35024/1.53292e+06 2.28479
Class01= 1722/1.49646e+06	0.115071
Class11= 33302/36459	91.341

 counting_test_errors.........

test1_NErrors= 8972/390076 2.30006
Class01= 513/380845	0.1347
Class11= 8459/9231	91.6369

.................................
Epoch 451 Error= 117670 0 (1.54177e+06,1.02391e+06) 
.................................
Epoch 452 Error= 117693 0 (1.54803e+06,1.02796e+06) 
.................................
Epoch 453 Error= 117639 0 (1.55805e+06,1.04138e+06) 
.................................
Epoch 454 Error= 117723 0 (1.54758e+06,1.0197e+06) 
.................................
Epoch 455 Error= 117637 0 (1.53712e+06,1.03845e+06) 
.................................
Epoch 456 Error= 117669 0 (1.54605e+06,1.05019e+06) 
.................................
Epoch 457 Error= 117655 0 (1.55936e+06,1.05798e+06) 
.................................
Epoch 458 Error= 117533 0 (1.51876e+06,1.03701e+06) 
.................................
Epoch 459 Error= 117622 0 (1.54578e+06,1.04789e+06) 
.................................
Epoch 460 Error= 117552 0 (1.5313e+06,1.03555e+06) 
 counting_train_errors.................................

train1_NErrors= 35147/1.53292e+06 2.29281
Class01= 3112/1.49646e+06	0.207957
Class11= 32035/36459	87.8658

 counting_test_errors.........

test1_NErrors= 9015/390076 2.31109
Class01= 892/380845	0.234216
Class11= 8123/9231	87.997

.................................
Epoch 461 Error= 117614 0 (1.54101e+06,1.02462e+06) 
.................................
Epoch 462 Error= 117524 0 (1.54603e+06,1.0391e+06) 
.................................
Epoch 463 Error= 117622 0 (1.52261e+06,1.05945e+06) 
.................................
Epoch 464 Error= 117520 0 (1.51517e+06,1.06079e+06) 
.................................
Epoch 465 Error= 117485 0 (1.54893e+06,1.03995e+06) 
.................................
Epoch 466 Error= 117466 0 (1.51529e+06,1.04197e+06) 
.................................
Epoch 467 Error= 117523 0 (1.51617e+06,1.04444e+06) 
.................................
Epoch 468 Error= 117505 0 (1.51026e+06,1.07135e+06) 
.................................
Epoch 469 Error= 117469 0 (1.50157e+06,1.06235e+06) 
.................................
Epoch 470 Error= 117438 0 (1.51071e+06,1.08578e+06) 
 counting_train_errors.................................

train1_NErrors= 34985/1.53292e+06 2.28225
Class01= 2111/1.49646e+06	0.141066
Class11= 32874/36459	90.167

 counting_test_errors.........

test1_NErrors= 8946/390076 2.2934
Class01= 619/380845	0.162533
Class11= 8327/9231	90.2069

.................................
Epoch 471 Error= 117348 0 (1.50683e+06,1.07646e+06) 
.................................
Epoch 472 Error= 117494 0 (1.51059e+06,1.06572e+06) 
.................................
Epoch 473 Error= 117337 0 (1.49015e+06,1.07898e+06) 
.................................
Epoch 474 Error= 117380 0 (1.50546e+06,1.06676e+06) 
.................................
Epoch 475 Error= 117313 0 (1.47307e+06,1.08228e+06) 
.................................
Epoch 476 Error= 117301 0 (1.48388e+06,1.07683e+06) 
.................................
Epoch 477 Error= 117365 0 (1.4862e+06,1.08344e+06) 
.................................
Epoch 478 Error= 117345 0 (1.49307e+06,1.06711e+06) 
.................................
Epoch 479 Error= 117346 0 (1.46367e+06,1.10501e+06) 
.................................
Epoch 480 Error= 117248 0 (1.49589e+06,1.08521e+06) 
 counting_train_errors.................................

train1_NErrors= 35076/1.53292e+06 2.28818
Class01= 1342/1.49646e+06	0.0896782
Class11= 33734/36459	92.5259

 counting_test_errors.........

test1_NErrors= 8955/390076 2.29571
Class01= 387/380845	0.101616
Class11= 8568/9231	92.8177

.................................
Epoch 481 Error= 117291 0 (1.49391e+06,1.11111e+06) 
.................................
Epoch 482 Error= 117283 0 (1.48309e+06,1.09996e+06) 
.................................
Epoch 483 Error= 117281 0 (1.45694e+06,1.08287e+06) 
.................................
Epoch 484 Error= 117212 0 (1.48211e+06,1.10996e+06) 
.................................
Epoch 485 Error= 117334 0 (1.47753e+06,1.1092e+06) 
.................................
Epoch 486 Error= 117159 0 (1.47083e+06,1.10003e+06) 
.................................
Epoch 487 Error= 117182 0 (1.46823e+06,1.09496e+06) 
.................................
Epoch 488 Error= 117230 0 (1.43736e+06,1.11086e+06) 
.................................
Epoch 489 Error= 117108 0 (1.46322e+06,1.09398e+06) 
.................................
Epoch 490 Error= 117227 0 (1.45391e+06,1.1136e+06) 
 counting_train_errors.................................

train1_NErrors= 34961/1.53292e+06 2.28068
Class01= 2236/1.49646e+06	0.149419
Class11= 32725/36459	89.7584

 counting_test_errors.........

test1_NErrors= 8977/390076 2.30135
Class01= 677/380845	0.177763
Class11= 8300/9231	89.9144

.................................
Epoch 491 Error= 117216 0 (1.44321e+06,1.09402e+06) 
.................................
Epoch 492 Error= 117169 0 (1.47927e+06,1.11279e+06) 
.................................
Epoch 493 Error= 117193 0 (1.43769e+06,1.11244e+06) 
.................................
Epoch 494 Error= 117126 0 (1.43895e+06,1.08882e+06) 
.................................
Epoch 495 Error= 117036 0 (1.46866e+06,1.14137e+06) 
.................................
Epoch 496 Error= 117170 0 (1.44197e+06,1.1128e+06) 
.................................
Epoch 497 Error= 117119 0 (1.425e+06,1.12247e+06) 
.................................
Epoch 498 Error= 117154 0 (1.43435e+06,1.12606e+06) 
.................................
Epoch 499 Error= 117061 0 (1.40874e+06,1.112e+06) 
.................................
Epoch 500 Error= 117019 0 (1.42051e+06,1.1309e+06) 
 counting_train_errors.................................

train1_NErrors= 35127/1.53292e+06 2.29151
Class01= 1244/1.49646e+06	0.0831295
Class11= 33883/36459	92.9345

 counting_test_errors.........

test1_NErrors= 8957/390076 2.29622
Class01= 357/380845	0.0937389
Class11= 8600/9231	93.1643

.................................
Epoch 501 Error= 117046 0 (1.45237e+06,1.12641e+06) 
.................................
Epoch 502 Error= 117132 0 (1.4185e+06,1.15814e+06) 
.................................
Epoch 503 Error= 117047 0 (1.40697e+06,1.13621e+06) 
.................................
Epoch 504 Error= 117065 0 (1.43883e+06,1.14095e+06) 
.................................
Epoch 505 Error= 117124 0 (1.41023e+06,1.1173e+06) 
.................................
Epoch 506 Error= 117025 0 (1.40981e+06,1.14422e+06) 
.................................
Epoch 507 Error= 116975 0 (1.43593e+06,1.15856e+06) 
.................................
Epoch 508 Error= 116987 0 (1.40593e+06,1.14796e+06) 
.................................
Epoch 509 Error= 116994 0 (1.41469e+06,1.14368e+06) 
.................................
Epoch 510 Error= 117008 0 (1.41733e+06,1.15833e+06) 
 counting_train_errors.................................

train1_NErrors= 34959/1.53292e+06 2.28055
Class01= 2818/1.49646e+06	0.188311
Class11= 32141/36459	88.1566

 counting_test_errors.........

test1_NErrors= 8990/390076 2.30468
Class01= 849/380845	0.222925
Class11= 8141/9231	88.192

.................................
Epoch 511 Error= 116957 0 (1.42204e+06,1.16228e+06) 
.................................
Epoch 512 Error= 116987 0 (1.38688e+06,1.14008e+06) 
.................................
Epoch 513 Error= 117003 0 (1.39628e+06,1.16289e+06) 
.................................
Epoch 514 Error= 116977 0 (1.40821e+06,1.12882e+06) 
.................................
Epoch 515 Error= 116903 0 (1.40504e+06,1.1279e+06) 
.................................
Epoch 516 Error= 116976 0 (1.39365e+06,1.17151e+06) 
.................................
Epoch 517 Error= 116870 0 (1.40115e+06,1.1563e+06) 
.................................
Epoch 518 Error= 116767 0 (1.40691e+06,1.13738e+06) 
.................................
Epoch 519 Error= 116847 0 (1.39701e+06,1.16871e+06) 
.................................
Epoch 520 Error= 116922 0 (1.38901e+06,1.14204e+06) 
 counting_train_errors.................................

train1_NErrors= 34891/1.53292e+06 2.27611
Class01= 1810/1.49646e+06	0.120952
Class11= 33081/36459	90.7348

 counting_test_errors.........

test1_NErrors= 8897/390076 2.28084
Class01= 523/380845	0.137326
Class11= 8374/9231	90.7161

.................................
Epoch 521 Error= 116863 0 (1.38629e+06,1.14338e+06) 
.................................
Epoch 522 Error= 116813 0 (1.38823e+06,1.1764e+06) 
.................................
Epoch 523 Error= 116975 0 (1.37458e+06,1.17937e+06) 
.................................
Epoch 524 Error= 116800 0 (1.39696e+06,1.14287e+06) 
.................................
Epoch 525 Error= 116807 0 (1.35972e+06,1.16634e+06) 
.................................
Epoch 526 Error= 116818 0 (1.38375e+06,1.15991e+06) 
.................................
Epoch 527 Error= 116756 0 (1.383e+06,1.16765e+06) 
.................................
Epoch 528 Error= 116662 0 (1.36979e+06,1.18581e+06) 
.................................
Epoch 529 Error= 116715 0 (1.38175e+06,1.18466e+06) 
.................................
Epoch 530 Error= 116851 0 (1.38222e+06,1.18508e+06) 
 counting_train_errors.................................

train1_NErrors= 34880/1.53292e+06 2.2754
Class01= 2738/1.49646e+06	0.182965
Class11= 32142/36459	88.1593

 counting_test_errors.........

test1_NErrors= 9004/390076 2.30827
Class01= 845/380845	0.221875
Class11= 8159/9231	88.387

.................................
Epoch 531 Error= 116741 0 (1.36524e+06,1.18084e+06) 
.................................
Epoch 532 Error= 116810 0 (1.36624e+06,1.17514e+06) 
.................................
Epoch 533 Error= 116797 0 (1.34388e+06,1.17365e+06) 
.................................
Epoch 534 Error= 116714 0 (1.36723e+06,1.1619e+06) 
.................................
Epoch 535 Error= 116632 0 (1.35786e+06,1.18704e+06) 
.................................
Epoch 536 Error= 116715 0 (1.35612e+06,1.15403e+06) 
.................................
Epoch 537 Error= 116696 0 (1.35157e+06,1.18648e+06) 
.................................
Epoch 538 Error= 116556 0 (1.35408e+06,1.17852e+06) 
.................................
Epoch 539 Error= 116767 0 (1.33701e+06,1.17867e+06) 
.................................
Epoch 540 Error= 116658 0 (1.34335e+06,1.17756e+06) 
 counting_train_errors.................................

train1_NErrors= 34996/1.53292e+06 2.28296
Class01= 1324/1.49646e+06	0.0884754
Class11= 33672/36459	92.3558

 counting_test_errors.........

test1_NErrors= 8929/390076 2.28904
Class01= 388/380845	0.101879
Class11= 8541/9231	92.5252

.................................
Epoch 541 Error= 116617 0 (1.33747e+06,1.1862e+06) 
.................................
Epoch 542 Error= 116637 0 (1.34993e+06,1.18518e+06) 
.................................
Epoch 543 Error= 116531 0 (1.3584e+06,1.20417e+06) 
.................................
Epoch 544 Error= 116564 0 (1.33673e+06,1.18613e+06) 
.................................
Epoch 545 Error= 116544 0 (1.34545e+06,1.18368e+06) 
.................................
Epoch 546 Error= 116550 0 (1.31618e+06,1.17962e+06) 
.................................
Epoch 547 Error= 116617 0 (1.33453e+06,1.18282e+06) 
.................................
Epoch 548 Error= 116504 0 (1.33788e+06,1.1926e+06) 
.................................
Epoch 549 Error= 116535 0 (1.33368e+06,1.19385e+06) 
.................................
Epoch 550 Error= 116549 0 (1.33903e+06,1.18505e+06) 
 counting_train_errors.................................

train1_NErrors= 34914/1.53292e+06 2.27761
Class01= 2577/1.49646e+06	0.172206
Class11= 32337/36459	88.6941

 counting_test_errors.........

test1_NErrors= 8931/390076 2.28955
Class01= 750/380845	0.196931
Class11= 8181/9231	88.6253

.................................
Epoch 551 Error= 116568 0 (1.33307e+06,1.18416e+06) 
.................................
Epoch 552 Error= 116466 0 (1.30823e+06,1.18838e+06) 
.................................
Epoch 553 Error= 116528 0 (1.32386e+06,1.20382e+06) 
.................................
Epoch 554 Error= 116503 0 (1.3211e+06,1.20282e+06) 
.................................
Epoch 555 Error= 116449 0 (1.30822e+06,1.17676e+06) 
.................................
Epoch 556 Error= 116416 0 (1.30995e+06,1.17905e+06) 
.................................
Epoch 557 Error= 116470 0 (1.31222e+06,1.18461e+06) 
.................................
Epoch 558 Error= 116415 0 (1.32027e+06,1.211e+06) 
.................................
Epoch 559 Error= 116436 0 (1.33965e+06,1.21341e+06) 
.................................
Epoch 560 Error= 116451 0 (1.2923e+06,1.18903e+06) 
 counting_train_errors.................................

train1_NErrors= 34800/1.53292e+06 2.27018
Class01= 2501/1.49646e+06	0.167128
Class11= 32299/36459	88.5899

 counting_test_errors.........

test1_NErrors= 8935/390076 2.29058
Class01= 750/380845	0.196931
Class11= 8185/9231	88.6686

.................................
Epoch 561 Error= 116405 0 (1.33192e+06,1.19846e+06) 
.................................
Epoch 562 Error= 116297 0 (1.31355e+06,1.23384e+06) 
.................................
Epoch 563 Error= 116340 0 (1.3138e+06,1.19852e+06) 
.................................
Epoch 564 Error= 116396 0 (1.31226e+06,1.1814e+06) 
.................................
Epoch 565 Error= 116410 0 (1.30274e+06,1.20087e+06) 
.................................
Epoch 566 Error= 116307 0 (1.29475e+06,1.1913e+06) 
.................................
Epoch 567 Error= 116342 0 (1.29761e+06,1.18055e+06) 
.................................
Epoch 568 Error= 116288 0 (1.28874e+06,1.20455e+06) 
.................................
Epoch 569 Error= 116251 0 (1.3075e+06,1.20127e+06) 
.................................
Epoch 570 Error= 116235 0 (1.29563e+06,1.19215e+06) 
 counting_train_errors.................................

train1_NErrors= 34769/1.53292e+06 2.26815
Class01= 2705/1.49646e+06	0.18076
Class11= 32064/36459	87.9454

 counting_test_errors.........

test1_NErrors= 8940/390076 2.29186
Class01= 821/380845	0.215573
Class11= 8119/9231	87.9536

.................................
Epoch 571 Error= 116207 0 (1.3004e+06,1.20475e+06) 
.................................
Epoch 572 Error= 116283 0 (1.29623e+06,1.1868e+06) 
.................................
Epoch 573 Error= 116365 0 (1.29332e+06,1.20852e+06) 
.................................
Epoch 574 Error= 116276 0 (1.29289e+06,1.20181e+06) 
.................................
Epoch 575 Error= 116205 0 (1.26493e+06,1.21709e+06) 
.................................
Epoch 576 Error= 116241 0 (1.2962e+06,1.18394e+06) 
.................................
Epoch 577 Error= 116277 0 (1.27793e+06,1.21116e+06) 
.................................
Epoch 578 Error= 116227 0 (1.28974e+06,1.1982e+06) 
.................................
Epoch 579 Error= 116223 0 (1.28083e+06,1.19919e+06) 
.................................
Epoch 580 Error= 116223 0 (1.27852e+06,1.21102e+06) 
 counting_train_errors.................................

train1_NErrors= 34782/1.53292e+06 2.269
Class01= 1880/1.49646e+06	0.12563
Class11= 32902/36459	90.2438

 counting_test_errors.........

test1_NErrors= 8914/390076 2.2852
Class01= 571/380845	0.14993
Class11= 8343/9231	90.3802

.................................
Epoch 581 Error= 116197 0 (1.26509e+06,1.21231e+06) 
.................................
Epoch 582 Error= 116179 0 (1.26212e+06,1.20394e+06) 
.................................
Epoch 583 Error= 116114 0 (1.27814e+06,1.22794e+06) 
.................................
Epoch 584 Error= 116112 0 (1.27499e+06,1.20587e+06) 
.................................
Epoch 585 Error= 116176 0 (1.29105e+06,1.21573e+06) 
.................................
Epoch 586 Error= 116133 0 (1.26388e+06,1.19192e+06) 
.................................
Epoch 587 Error= 116096 0 (1.24474e+06,1.22552e+06) 
.................................
Epoch 588 Error= 116122 0 (1.2737e+06,1.21406e+06) 
.................................
Epoch 589 Error= 116080 0 (1.26675e+06,1.22045e+06) 
.................................
Epoch 590 Error= 116127 0 (1.2614e+06,1.20251e+06) 
 counting_train_errors.................................

train1_NErrors= 34761/1.53292e+06 2.26763
Class01= 2559/1.49646e+06	0.171003
Class11= 32202/36459	88.3239

 counting_test_errors.........

test1_NErrors= 8909/390076 2.28391
Class01= 759/380845	0.199294
Class11= 8150/9231	88.2895

.................................
Epoch 591 Error= 116049 0 (1.25823e+06,1.22279e+06) 
.................................
Epoch 592 Error= 116104 0 (1.25119e+06,1.18635e+06) 
.................................
Epoch 593 Error= 115980 0 (1.24978e+06,1.18925e+06) 
.................................
Epoch 594 Error= 116023 0 (1.26312e+06,1.21317e+06) 
.................................
Epoch 595 Error= 115980 0 (1.2565e+06,1.21188e+06) 
.................................
Epoch 596 Error= 116062 0 (1.26406e+06,1.21022e+06) 
.................................
Epoch 597 Error= 116002 0 (1.24671e+06,1.22323e+06) 
.................................
Epoch 598 Error= 116041 0 (1.26002e+06,1.22721e+06) 
.................................
Epoch 599 Error= 116075 0 (1.23773e+06,1.20968e+06) 
.................................
Epoch 600 Error= 116109 0 (1.24842e+06,1.20174e+06) 
 counting_train_errors.................................

train1_NErrors= 34921/1.53292e+06 2.27807
Class01= 1985/1.49646e+06	0.132646
Class11= 32936/36459	90.3371

 counting_test_errors.........

test1_NErrors= 8953/390076 2.29519
Class01= 612/380845	0.160695
Class11= 8341/9231	90.3586

.................................
Epoch 601 Error= 115956 0 (1.23668e+06,1.22766e+06) 
.................................
Epoch 602 Error= 115976 0 (1.23645e+06,1.20112e+06) 
.................................
Epoch 603 Error= 115942 0 (1.24586e+06,1.21441e+06) 
.................................
Epoch 604 Error= 115973 0 (1.23724e+06,1.2158e+06) 
.................................
Epoch 605 Error= 115910 0 (1.24112e+06,1.21183e+06) 
.................................
Epoch 606 Error= 115941 0 (1.23226e+06,1.21467e+06) 
.................................
Epoch 607 Error= 115951 0 (1.23937e+06,1.20036e+06) 
.................................
Epoch 608 Error= 115872 0 (1.22282e+06,1.20125e+06) 
.................................
Epoch 609 Error= 115940 0 (1.22275e+06,1.22709e+06) 
.................................
Epoch 610 Error= 115870 0 (1.23833e+06,1.23897e+06) 
 counting_train_errors.................................

train1_NErrors= 34827/1.53292e+06 2.27194
Class01= 1692/1.49646e+06	0.113067
Class11= 33135/36459	90.8829

 counting_test_errors.........

test1_NErrors= 8915/390076 2.28545
Class01= 528/380845	0.138639
Class11= 8387/9231	90.8569

.................................
Epoch 611 Error= 115929 0 (1.21057e+06,1.23118e+06) 
.................................
Epoch 612 Error= 115871 0 (1.22382e+06,1.21206e+06) 
.................................
Epoch 613 Error= 115898 0 (1.22301e+06,1.19064e+06) 
.................................
Epoch 614 Error= 115905 0 (1.2309e+06,1.19725e+06) 
.................................
Epoch 615 Error= 115869 0 (1.21812e+06,1.21416e+06) 
.................................
Epoch 616 Error= 115896 0 (1.20356e+06,1.19914e+06) 
.................................
Epoch 617 Error= 115860 0 (1.20357e+06,1.20239e+06) 
.................................
Epoch 618 Error= 115883 0 (1.21828e+06,1.2185e+06) 
.................................
Epoch 619 Error= 115828 0 (1.21402e+06,1.18286e+06) 
.................................
Epoch 620 Error= 115901 0 (1.22193e+06,1.19863e+06) 
 counting_train_errors.................................

train1_NErrors= 34678/1.53292e+06 2.26222
Class01= 2600/1.49646e+06	0.173743
Class11= 32078/36459	87.9838

 counting_test_errors.........

test1_NErrors= 8956/390076 2.29596
Class01= 822/380845	0.215836
Class11= 8134/9231	88.1161

.................................
Epoch 621 Error= 115801 0 (1.19659e+06,1.19332e+06) 
.................................
Epoch 622 Error= 115813 0 (1.20089e+06,1.21767e+06) 
.................................
Epoch 623 Error= 115820 0 (1.213e+06,1.2249e+06) 
.................................
Epoch 624 Error= 115736 0 (1.18574e+06,1.19773e+06) 
.................................
Epoch 625 Error= 115786 0 (1.18923e+06,1.19204e+06) 
.................................
Epoch 626 Error= 115808 0 (1.19872e+06,1.19074e+06) 
.................................
Epoch 627 Error= 115767 0 (1.19252e+06,1.20901e+06) 
.................................
Epoch 628 Error= 115678 0 (1.19805e+06,1.18914e+06) 
.................................
Epoch 629 Error= 115781 0 (1.19621e+06,1.1907e+06) 
.................................
Epoch 630 Error= 115744 0 (1.19442e+06,1.19823e+06) 
 counting_train_errors.................................

train1_NErrors= 34775/1.53292e+06 2.26855
Class01= 3315/1.49646e+06	0.221523
Class11= 31460/36459	86.2887

 counting_test_errors.........

test1_NErrors= 8990/390076 2.30468
Class01= 1006/380845	0.264149
Class11= 7984/9231	86.4912

.................................
Epoch 631 Error= 115749 0 (1.20536e+06,1.19315e+06) 
.................................
Epoch 632 Error= 115699 0 (1.18277e+06,1.21041e+06) 
.................................
Epoch 633 Error= 115618 0 (1.21105e+06,1.20618e+06) 
.................................
Epoch 634 Error= 115785 0 (1.19073e+06,1.19489e+06) 
.................................
Epoch 635 Error= 115762 0 (1.18931e+06,1.20149e+06) 
.................................
Epoch 636 Error= 115640 0 (1.18504e+06,1.21189e+06) 
.................................
Epoch 637 Error= 115722 0 (1.17973e+06,1.19036e+06) 
.................................
Epoch 638 Error= 115635 0 (1.18579e+06,1.2289e+06) 
.................................
Epoch 639 Error= 115633 0 (1.17267e+06,1.20122e+06) 
.................................
Epoch 640 Error= 115643 0 (1.18966e+06,1.21631e+06) 
 counting_train_errors.................................

train1_NErrors= 34745/1.53292e+06 2.26659
Class01= 2378/1.49646e+06	0.158908
Class11= 32367/36459	88.7764

 counting_test_errors.........

test1_NErrors= 8919/390076 2.28648
Class01= 725/380845	0.190366
Class11= 8194/9231	88.7661

.................................
Epoch 641 Error= 115700 0 (1.16684e+06,1.15959e+06) 
.................................
Epoch 642 Error= 115592 0 (1.18921e+06,1.21012e+06) 
.................................
Epoch 643 Error= 115541 0 (1.18803e+06,1.18744e+06) 
.................................
Epoch 644 Error= 115655 0 (1.18289e+06,1.1918e+06) 
.................................
Epoch 645 Error= 115648 0 (1.1646e+06,1.20443e+06) 
.................................
Epoch 646 Error= 115580 0 (1.16024e+06,1.19568e+06) 
.................................
Epoch 647 Error= 115563 0 (1.17333e+06,1.18724e+06) 
.................................
Epoch 648 Error= 115554 0 (1.17335e+06,1.19196e+06) 
.................................
Epoch 649 Error= 115567 0 (1.16212e+06,1.20363e+06) 
.................................
Epoch 650 Error= 115566 0 (1.15429e+06,1.19423e+06) 
 counting_train_errors.................................

train1_NErrors= 34666/1.53292e+06 2.26144
Class01= 3063/1.49646e+06	0.204683
Class11= 31603/36459	86.6809

 counting_test_errors.........

test1_NErrors= 8984/390076 2.30314
Class01= 961/380845	0.252334
Class11= 8023/9231	86.9137

.................................
Epoch 651 Error= 115602 0 (1.16456e+06,1.17451e+06) 
.................................
Epoch 652 Error= 115561 0 (1.15929e+06,1.19228e+06) 
.................................
Epoch 653 Error= 115529 0 (1.1676e+06,1.19141e+06) 
.................................
Epoch 654 Error= 115531 0 (1.16527e+06,1.18063e+06) 
.................................
Epoch 655 Error= 115526 0 (1.15592e+06,1.1843e+06) 
.................................
Epoch 656 Error= 115437 0 (1.15897e+06,1.17799e+06) 
.................................
Epoch 657 Error= 115468 0 (1.16181e+06,1.19061e+06) 
.................................
Epoch 658 Error= 115462 0 (1.16194e+06,1.17375e+06) 
.................................
Epoch 659 Error= 115449 0 (1.16125e+06,1.18793e+06) 
.................................
Epoch 660 Error= 115427 0 (1.14945e+06,1.16198e+06) 
 counting_train_errors.................................

train1_NErrors= 34792/1.53292e+06 2.26966
Class01= 1561/1.49646e+06	0.104313
Class11= 33231/36459	91.1462

 counting_test_errors.........

test1_NErrors= 8924/390076 2.28776
Class01= 491/380845	0.128924
Class11= 8433/9231	91.3552

.................................
Epoch 661 Error= 115476 0 (1.16547e+06,1.18243e+06) 
.................................
Epoch 662 Error= 115522 0 (1.15615e+06,1.19464e+06) 
.................................
Epoch 663 Error= 115419 0 (1.13861e+06,1.16523e+06) 
.................................
Epoch 664 Error= 115455 0 (1.16276e+06,1.18982e+06) 
.................................
Epoch 665 Error= 115427 0 (1.13379e+06,1.149e+06) 
.................................
Epoch 666 Error= 115399 0 (1.14413e+06,1.17502e+06) 
.................................
Epoch 667 Error= 115384 0 (1.15832e+06,1.16287e+06) 
.................................
Epoch 668 Error= 115344 0 (1.13816e+06,1.17657e+06) 
.................................
Epoch 669 Error= 115491 0 (1.14835e+06,1.18534e+06) 
.................................
Epoch 670 Error= 115269 0 (1.13704e+06,1.17073e+06) 
 counting_train_errors.................................

train1_NErrors= 34570/1.53292e+06 2.25517
Class01= 2394/1.49646e+06	0.159977
Class11= 32176/36459	88.2526

 counting_test_errors.........

test1_NErrors= 8922/390076 2.28725
Class01= 753/380845	0.197718
Class11= 8169/9231	88.4953

.................................
Epoch 671 Error= 115425 0 (1.13786e+06,1.18204e+06) 
.................................
Epoch 672 Error= 115361 0 (1.13233e+06,1.1712e+06) 
.................................
Epoch 673 Error= 115459 0 (1.14407e+06,1.15262e+06) 
.................................
Epoch 674 Error= 115274 0 (1.12943e+06,1.15163e+06) 
.................................
Epoch 675 Error= 115295 0 (1.13684e+06,1.14511e+06) 
.................................
Epoch 676 Error= 115241 0 (1.13716e+06,1.16754e+06) 
.................................
Epoch 677 Error= 115329 0 (1.13423e+06,1.18751e+06) 
.................................
Epoch 678 Error= 115268 0 (1.13655e+06,1.14523e+06) 
.................................
Epoch 679 Error= 115397 0 (1.13144e+06,1.15575e+06) 
.................................
Epoch 680 Error= 115360 0 (1.13462e+06,1.1812e+06) 
 counting_train_errors.................................

train1_NErrors= 34629/1.53292e+06 2.25902
Class01= 2011/1.49646e+06	0.134384
Class11= 32618/36459	89.4649

 counting_test_errors.........

test1_NErrors= 8898/390076 2.28109
Class01= 630/380845	0.165422
Class11= 8268/9231	89.5678

.................................
Epoch 681 Error= 115278 0 (1.13387e+06,1.14786e+06) 
.................................
Epoch 682 Error= 115306 0 (1.11318e+06,1.16367e+06) 
.................................
Epoch 683 Error= 115317 0 (1.13455e+06,1.15701e+06) 
.................................
Epoch 684 Error= 115211 0 (1.12838e+06,1.15891e+06) 
.................................
Epoch 685 Error= 115286 0 (1.11491e+06,1.14969e+06) 
.................................
Epoch 686 Error= 115254 0 (1.12986e+06,1.14682e+06) 
.................................
Epoch 687 Error= 115270 0 (1.12284e+06,1.15957e+06) 
.................................
Epoch 688 Error= 115212 0 (1.11542e+06,1.14757e+06) 
.................................
Epoch 689 Error= 115282 0 (1.12761e+06,1.15913e+06) 
.................................
Epoch 690 Error= 115165 0 (1.13e+06,1.17371e+06) 
 counting_train_errors.................................

train1_NErrors= 34680/1.53292e+06 2.26235
Class01= 1892/1.49646e+06	0.126432
Class11= 32788/36459	89.9312

 counting_test_errors.........

test1_NErrors= 8912/390076 2.28468
Class01= 598/380845	0.157019
Class11= 8314/9231	90.0661

.................................
Epoch 691 Error= 115232 0 (1.11499e+06,1.13745e+06) 
.................................
Epoch 692 Error= 115196 0 (1.12526e+06,1.15853e+06) 
.................................
Epoch 693 Error= 115279 0 (1.10624e+06,1.15108e+06) 
.................................
Epoch 694 Error= 115126 0 (1.11578e+06,1.14337e+06) 
.................................
Epoch 695 Error= 115264 0 (1.12414e+06,1.15672e+06) 
.................................
Epoch 696 Error= 115183 0 (1.11708e+06,1.12377e+06) 
.................................
Epoch 697 Error= 115141 0 (1.10113e+06,1.16098e+06) 
.................................
Epoch 698 Error= 115235 0 (1.11863e+06,1.13633e+06) 
.................................
Epoch 699 Error= 115150 0 (1.11024e+06,1.14952e+06) 
.................................
Epoch 700 Error= 115108 0 (1.11632e+06,1.15329e+06) 
 counting_train_errors.................................

train1_NErrors= 34533/1.53292e+06 2.25276
Class01= 3013/1.49646e+06	0.201342
Class11= 31520/36459	86.4533

 counting_test_errors.........

test1_NErrors= 8950/390076 2.29442
Class01= 951/380845	0.249708
Class11= 7999/9231	86.6537

.................................
Epoch 701 Error= 115058 0 (1.12754e+06,1.13931e+06) 
.................................
Epoch 702 Error= 115085 0 (1.09871e+06,1.12455e+06) 
.................................
Epoch 703 Error= 115093 0 (1.11161e+06,1.14044e+06) 
.................................
Epoch 704 Error= 115103 0 (1.10311e+06,1.15e+06) 
.................................
Epoch 705 Error= 114965 0 (1.10756e+06,1.13321e+06) 
.................................
Epoch 706 Error= 115141 0 (1.11543e+06,1.13597e+06) 
.................................
Epoch 707 Error= 115092 0 (1.11531e+06,1.12654e+06) 
.................................
Epoch 708 Error= 115031 0 (1.11314e+06,1.14429e+06) 
.................................
Epoch 709 Error= 115041 0 (1.10552e+06,1.11507e+06) 
.................................
Epoch 710 Error= 115004 0 (1.10511e+06,1.12309e+06) 
 counting_train_errors.................................

train1_NErrors= 34628/1.53292e+06 2.25896
Class01= 1890/1.49646e+06	0.126298
Class11= 32738/36459	89.794

 counting_test_errors.........

test1_NErrors= 8910/390076 2.28417
Class01= 596/380845	0.156494
Class11= 8314/9231	90.0661

.................................
Epoch 711 Error= 115072 0 (1.10791e+06,1.12671e+06) 
.................................
Epoch 712 Error= 115057 0 (1.09416e+06,1.1389e+06) 
.................................
Epoch 713 Error= 115040 0 (1.08704e+06,1.11708e+06) 
.................................
Epoch 714 Error= 115012 0 (1.09722e+06,1.13383e+06) 
.................................
Epoch 715 Error= 115001 0 (1.10202e+06,1.15175e+06) 
.................................
Epoch 716 Error= 115025 0 (1.09042e+06,1.10466e+06) 
.................................
Epoch 717 Error= 114923 0 (1.0905e+06,1.11559e+06) 
.................................
Epoch 718 Error= 114999 0 (1.08539e+06,1.10964e+06) 
.................................
Epoch 719 Error= 114983 0 (1.08199e+06,1.12621e+06) 
.................................
Epoch 720 Error= 115029 0 (1.08536e+06,1.11799e+06) 
 counting_train_errors.................................

train1_NErrors= 34542/1.53292e+06 2.25335
Class01= 3127/1.49646e+06	0.20896
Class11= 31415/36459	86.1653

 counting_test_errors.........

test1_NErrors= 8965/390076 2.29827
Class01= 970/380845	0.254697
Class11= 7995/9231	86.6103

.................................
Epoch 721 Error= 115021 0 (1.09323e+06,1.11923e+06) 
.................................
Epoch 722 Error= 115020 0 (1.09313e+06,1.11015e+06) 
.................................
Epoch 723 Error= 114980 0 (1.09558e+06,1.12067e+06) 
.................................
Epoch 724 Error= 114939 0 (1.07693e+06,1.10716e+06) 
.................................
Epoch 725 Error= 114913 0 (1.08519e+06,1.10133e+06) 
.................................
Epoch 726 Error= 114951 0 (1.09639e+06,1.09728e+06) 
.................................
Epoch 727 Error= 114914 0 (1.08116e+06,1.11178e+06) 
.................................
Epoch 728 Error= 114778 0 (1.07688e+06,1.12592e+06) 
.................................
Epoch 729 Error= 114916 0 (1.0829e+06,1.11145e+06) 
.................................
Epoch 730 Error= 114892 0 (1.08589e+06,1.095e+06) 
 counting_train_errors.................................

train1_NErrors= 34558/1.53292e+06 2.25439
Class01= 3111/1.49646e+06	0.20789
Class11= 31447/36459	86.2531

 counting_test_errors.........

test1_NErrors= 8890/390076 2.27904
Class01= 915/380845	0.240255
Class11= 7975/9231	86.3937

.................................
Epoch 731 Error= 114771 0 (1.07557e+06,1.10708e+06) 
.................................
Epoch 732 Error= 114876 0 (1.08335e+06,1.11025e+06) 
.................................
Epoch 733 Error= 114922 0 (1.0885e+06,1.11221e+06) 
.................................
Epoch 734 Error= 114889 0 (1.09211e+06,1.09213e+06) 
.................................
Epoch 735 Error= 114835 0 (1.08302e+06,1.08571e+06) 
.................................
Epoch 736 Error= 114914 0 (1.07872e+06,1.11415e+06) 
.................................
Epoch 737 Error= 114804 0 (1.08146e+06,1.10239e+06) 
.................................
Epoch 738 Error= 114888 0 (1.07178e+06,1.08952e+06) 
.................................
Epoch 739 Error= 114836 0 (1.07876e+06,1.07808e+06) 
.................................
Epoch 740 Error= 114761 0 (1.08086e+06,1.10684e+06) 
 counting_train_errors.................................

train1_NErrors= 34521/1.53292e+06 2.25198
Class01= 2257/1.49646e+06	0.150823
Class11= 32264/36459	88.4939

 counting_test_errors.........

test1_NErrors= 8861/390076 2.27161
Class01= 691/380845	0.181439
Class11= 8170/9231	88.5061

.................................
Epoch 741 Error= 114708 0 (1.08022e+06,1.09627e+06) 
.................................
Epoch 742 Error= 114776 0 (1.04891e+06,1.07883e+06) 
.................................
Epoch 743 Error= 114748 0 (1.07808e+06,1.09004e+06) 
.................................
Epoch 744 Error= 114776 0 (1.08333e+06,1.08836e+06) 
.................................
Epoch 745 Error= 114777 0 (1.07518e+06,1.09462e+06) 
.................................
Epoch 746 Error= 114767 0 (1.07878e+06,1.07293e+06) 
.................................
Epoch 747 Error= 114776 0 (1.05469e+06,1.07063e+06) 
.................................
Epoch 748 Error= 114766 0 (1.06624e+06,1.08912e+06) 
.................................
Epoch 749 Error= 114756 0 (1.06771e+06,1.0719e+06) 
.................................
Epoch 750 Error= 114732 0 (1.0844e+06,1.09411e+06) 
 counting_train_errors.................................

train1_NErrors= 35070/1.53292e+06 2.28779
Class01= 5275/1.49646e+06	0.352498
Class11= 29795/36459	81.7219

 counting_test_errors.........

test1_NErrors= 9178/390076 2.35287
Class01= 1629/380845	0.427733
Class11= 7549/9231	81.7788

.................................
Epoch 751 Error= 114788 0 (1.04766e+06,1.06894e+06) 
.................................
Epoch 752 Error= 114731 0 (1.05863e+06,1.08138e+06) 
.................................
Epoch 753 Error= 114763 0 (1.07309e+06,1.08593e+06) 
.................................
Epoch 754 Error= 114702 0 (1.07307e+06,1.08156e+06) 
.................................
Epoch 755 Error= 114733 0 (1.0556e+06,1.07727e+06) 
.................................
Epoch 756 Error= 114771 0 (1.05554e+06,1.06225e+06) 
.................................
Epoch 757 Error= 114728 0 (1.0486e+06,1.091e+06) 
.................................
Epoch 758 Error= 114637 0 (1.06108e+06,1.07358e+06) 
.................................
Epoch 759 Error= 114662 0 (1.04907e+06,1.06654e+06) 
.................................
Epoch 760 Error= 114674 0 (1.06523e+06,1.07138e+06) 
 counting_train_errors.................................

train1_NErrors= 34799/1.53292e+06 2.27011
Class01= 4305/1.49646e+06	0.287679
Class11= 30494/36459	83.6392

 counting_test_errors.........

test1_NErrors= 9069/390076 2.32493
Class01= 1332/380845	0.349749
Class11= 7737/9231	83.8154

.................................
Epoch 761 Error= 114645 0 (1.04561e+06,1.06199e+06) 
.................................
Epoch 762 Error= 114628 0 (1.06941e+06,1.08015e+06) 
.................................
Epoch 763 Error= 114630 0 (1.05095e+06,1.0721e+06) 
.................................
Epoch 764 Error= 114701 0 (1.05736e+06,1.08369e+06) 
.................................
Epoch 765 Error= 114666 0 (1.05859e+06,1.04954e+06) 
.................................
Epoch 766 Error= 114560 0 (1.04436e+06,1.06519e+06) 
.................................
Epoch 767 Error= 114653 0 (1.05158e+06,1.07183e+06) 
.................................
Epoch 768 Error= 114595 0 (1.04015e+06,1.06588e+06) 
.................................
Epoch 769 Error= 114664 0 (1.05688e+06,1.05744e+06) 
.................................
Epoch 770 Error= 114612 0 (1.04786e+06,1.07461e+06) 
 counting_train_errors.................................

train1_NErrors= 34474/1.53292e+06 2.24891
Class01= 2837/1.49646e+06	0.189581
Class11= 31637/36459	86.7742

 counting_test_errors.........

test1_NErrors= 8942/390076 2.29237
Class01= 891/380845	0.233953
Class11= 8051/9231	87.217

.................................
Epoch 771 Error= 114539 0 (1.04843e+06,1.07333e+06) 
.................................
Epoch 772 Error= 114559 0 (1.06085e+06,1.03136e+06) 
.................................
Epoch 773 Error= 114612 0 (1.04084e+06,1.06803e+06) 
.................................
Epoch 774 Error= 114495 0 (1.04348e+06,1.04868e+06) 
.................................
Epoch 775 Error= 114506 0 (1.05428e+06,1.04666e+06) 
.................................
Epoch 776 Error= 114556 0 (1.0468e+06,1.05464e+06) 
.................................
Epoch 777 Error= 114540 0 (1.0389e+06,1.06332e+06) 
.................................
Epoch 778 Error= 114474 0 (1.0413e+06,1.0502e+06) 
.................................
Epoch 779 Error= 114448 0 (1.03457e+06,1.05121e+06) 
.................................
Epoch 780 Error= 114528 0 (1.03285e+06,1.04096e+06) 
 counting_train_errors.................................

train1_NErrors= 34498/1.53292e+06 2.25048
Class01= 2520/1.49646e+06	0.168397
Class11= 31978/36459	87.7095

 counting_test_errors.........

test1_NErrors= 8939/390076 2.2916
Class01= 806/380845	0.211635
Class11= 8133/9231	88.1053

.................................
Epoch 781 Error= 114505 0 (1.03894e+06,1.03619e+06) 
.................................
Epoch 782 Error= 114450 0 (1.04603e+06,1.0439e+06) 
.................................
Epoch 783 Error= 114569 0 (1.03319e+06,1.02646e+06) 
.................................
Epoch 784 Error= 114517 0 (1.04027e+06,1.03206e+06) 
.................................
Epoch 785 Error= 114426 0 (1.02999e+06,1.0373e+06) 
.................................
Epoch 786 Error= 114483 0 (1.04721e+06,1.03912e+06) 
.................................
Epoch 787 Error= 114535 0 (1.03703e+06,1.03168e+06) 
.................................
Epoch 788 Error= 114543 0 (1.02445e+06,1.02883e+06) 
.................................
Epoch 789 Error= 114449 0 (1.03419e+06,1.03053e+06) 
.................................
Epoch 790 Error= 114451 0 (1.03401e+06,1.02917e+06) 
 counting_train_errors.................................

train1_NErrors= 34515/1.53292e+06 2.25159
Class01= 2726/1.49646e+06	0.182163
Class11= 31789/36459	87.1911

 counting_test_errors.........

test1_NErrors= 8906/390076 2.28314
Class01= 849/380845	0.222925
Class11= 8057/9231	87.282

.................................
Epoch 791 Error= 114372 0 (1.02578e+06,1.03108e+06) 
.................................
Epoch 792 Error= 114440 0 (1.02703e+06,1.03148e+06) 
.................................
Epoch 793 Error= 114469 0 (1.03235e+06,1.03386e+06) 
.................................
Epoch 794 Error= 114383 0 (1.02475e+06,1.02678e+06) 
.................................
Epoch 795 Error= 114395 0 (1.02192e+06,1.0189e+06) 
.................................
Epoch 796 Error= 114445 0 (1.03061e+06,1.01393e+06) 
.................................
Epoch 797 Error= 114305 0 (1.038e+06,1.02175e+06) 
.................................
Epoch 798 Error= 114394 0 (1.03103e+06,1.04804e+06) 
.................................
Epoch 799 Error= 114426 0 (1.02512e+06,1.03201e+06) 
.................................
Epoch 800 Error= 114300 0 (1.03624e+06,1.01817e+06) 
 counting_train_errors.................................

train1_NErrors= 34519/1.53292e+06 2.25185
Class01= 2505/1.49646e+06	0.167395
Class11= 32014/36459	87.8082

 counting_test_errors.........

test1_NErrors= 8887/390076 2.27827
Class01= 777/380845	0.20402
Class11= 8110/9231	87.8561

.................................
Epoch 801 Error= 114343 0 (1.01545e+06,1.02044e+06) 
.................................
Epoch 802 Error= 114359 0 (1.01784e+06,1.03305e+06) 
.................................
Epoch 803 Error= 114293 0 (1.02299e+06,998974) 
.................................
Epoch 804 Error= 114352 0 (1.01958e+06,1.01887e+06) 
.................................
Epoch 805 Error= 114284 0 (1.02804e+06,1.00292e+06) 
.................................
Epoch 806 Error= 114263 0 (1.02437e+06,1.00828e+06) 
.................................
Epoch 807 Error= 114348 0 (1.02585e+06,1.01788e+06) 
.................................
Epoch 808 Error= 114242 0 (1.0158e+06,1.01697e+06) 
.................................
Epoch 809 Error= 114392 0 (1.02141e+06,1.02366e+06) 
.................................
Epoch 810 Error= 114252 0 (1.02063e+06,1.01577e+06) 
 counting_train_errors.................................

train1_NErrors= 34426/1.53292e+06 2.24578
Class01= 2690/1.49646e+06	0.179757
Class11= 31736/36459	87.0457

 counting_test_errors.........

test1_NErrors= 8903/390076 2.28238
Class01= 827/380845	0.217149
Class11= 8076/9231	87.4878

.................................
Epoch 811 Error= 114264 0 (1.02633e+06,1.0147e+06) 
.................................
Epoch 812 Error= 114279 0 (1.00232e+06,1.00568e+06) 
.................................
Epoch 813 Error= 114318 0 (1.03907e+06,1.01754e+06) 
.................................
Epoch 814 Error= 114217 0 (1.02376e+06,1.01297e+06) 
.................................
Epoch 815 Error= 114257 0 (1.0184e+06,1.00322e+06) 
.................................
Epoch 816 Error= 114333 0 (1.01231e+06,1.00673e+06) 
.................................
Epoch 817 Error= 114180 0 (1.00518e+06,1.00573e+06) 
.................................
Epoch 818 Error= 114212 0 (1.00494e+06,1.0005e+06) 
.................................
Epoch 819 Error= 114266 0 (1.01302e+06,1.01255e+06) 
.................................
Epoch 820 Error= 114213 0 (1.0136e+06,997839) 
 counting_train_errors.................................

train1_NErrors= 34440/1.53292e+06 2.24669
Class01= 2436/1.49646e+06	0.162784
Class11= 32004/36459	87.7808

 counting_test_errors.........

test1_NErrors= 8880/390076 2.27648
Class01= 752/380845	0.197456
Class11= 8128/9231	88.0511

.................................
Epoch 821 Error= 114240 0 (1.00372e+06,982512) 
.................................
Epoch 822 Error= 114213 0 (1.01507e+06,1.01065e+06) 
.................................
Epoch 823 Error= 114177 0 (996860,1.00272e+06) 
.................................
Epoch 824 Error= 114172 0 (1.01055e+06,1.00284e+06) 
.................................
Epoch 825 Error= 114159 0 (1.0062e+06,1.00032e+06) 
.................................
Epoch 826 Error= 114252 0 (1.01033e+06,1.00579e+06) 
.................................
Epoch 827 Error= 114203 0 (1.01087e+06,980880) 
.................................
Epoch 828 Error= 114202 0 (999210,993599) 
.................................
Epoch 829 Error= 114148 0 (1.01725e+06,1.00454e+06) 
.................................
Epoch 830 Error= 114144 0 (993322,991381) 
 counting_train_errors.................................

train1_NErrors= 34495/1.53292e+06 2.25028
Class01= 1853/1.49646e+06	0.123825
Class11= 32642/36459	89.5307

 counting_test_errors.........

test1_NErrors= 8907/390076 2.2834
Class01= 592/380845	0.155444
Class11= 8315/9231	90.0769

.................................
Epoch 831 Error= 114255 0 (997030,994375) 
.................................
Epoch 832 Error= 114134 0 (1.00099e+06,993117) 
.................................
Epoch 833 Error= 114150 0 (1.0005e+06,999601) 
.................................
Epoch 834 Error= 114041 0 (1.00231e+06,991038) 
.................................
Epoch 835 Error= 114118 0 (986446,972307) 
.................................
Epoch 836 Error= 114143 0 (1.02025e+06,977926) 
.................................
Epoch 837 Error= 114126 0 (1.00306e+06,1.0003e+06) 
.................................
Epoch 838 Error= 114092 0 (997343,982806) 
.................................
Epoch 839 Error= 114107 0 (1.00473e+06,988609) 
.................................
Epoch 840 Error= 114116 0 (991168,982878) 
 counting_train_errors.................................

train1_NErrors= 34356/1.53292e+06 2.24121
Class01= 2497/1.49646e+06	0.16686
Class11= 31859/36459	87.3831

 counting_test_errors.........

test1_NErrors= 8882/390076 2.27699
Class01= 768/380845	0.201657
Class11= 8114/9231	87.8995

.................................
Epoch 841 Error= 114077 0 (1.00665e+06,984864) 
.................................
Epoch 842 Error= 114053 0 (987803,976939) 
.................................
Epoch 843 Error= 114083 0 (996819,985399) 
.................................
Epoch 844 Error= 114039 0 (986973,986211) 
.................................
Epoch 845 Error= 113990 0 (1.00125e+06,976713) 
.................................
Epoch 846 Error= 114059 0 (1.00134e+06,970479) 
.................................
Epoch 847 Error= 114047 0 (997144,970412) 
.................................
Epoch 848 Error= 114065 0 (984523,968096) 
.................................
Epoch 849 Error= 114064 0 (990529,970115) 
.................................
Epoch 850 Error= 113996 0 (988221,972939) 
 counting_train_errors.................................

train1_NErrors= 34438/1.53292e+06 2.24656
Class01= 2304/1.49646e+06	0.153963
Class11= 32134/36459	88.1374

 counting_test_errors.........

test1_NErrors= 8885/390076 2.27776
Class01= 725/380845	0.190366
Class11= 8160/9231	88.3978

.................................
Epoch 851 Error= 113992 0 (999970,963632) 
.................................
Epoch 852 Error= 114034 0 (999549,979190) 
.................................
Epoch 853 Error= 113969 0 (980489,975968) 
.................................
Epoch 854 Error= 114113 0 (987834,972454) 
.................................
Epoch 855 Error= 114006 0 (981620,963397) 
.................................
Epoch 856 Error= 113985 0 (990025,956802) 
.................................
Epoch 857 Error= 113961 0 (992413,966619) 
.................................
Epoch 858 Error= 113893 0 (999591,957116) 
.................................
Epoch 859 Error= 113947 0 (988490,965339) 
.................................
Epoch 860 Error= 114019 0 (987392,967464) 
 counting_train_errors.................................

train1_NErrors= 34309/1.53292e+06 2.23815
Class01= 2465/1.49646e+06	0.164722
Class11= 31844/36459	87.3419

 counting_test_errors.........

test1_NErrors= 8872/390076 2.27443
Class01= 757/380845	0.198769
Class11= 8115/9231	87.9103

.................................
Epoch 861 Error= 113934 0 (985216,958836) 
.................................
Epoch 862 Error= 114010 0 (987487,971567) 
.................................
Epoch 863 Error= 113985 0 (965462,953940) 
.................................
Epoch 864 Error= 113959 0 (979272,951086) 
.................................
Epoch 865 Error= 113920 0 (985965,963092) 
.................................
Epoch 866 Error= 113904 0 (979476,950236) 
.................................
Epoch 867 Error= 113904 0 (972945,962799) 
.................................
Epoch 868 Error= 113833 0 (986698,938688) 
.................................
Epoch 869 Error= 113862 0 (977025,958592) 
.................................
Epoch 870 Error= 113834 0 (982826,959475) 
 counting_train_errors.................................

train1_NErrors= 34566/1.53292e+06 2.25491
Class01= 1571/1.49646e+06	0.104981
Class11= 32995/36459	90.4989

 counting_test_errors.........

test1_NErrors= 8872/390076 2.27443
Class01= 489/380845	0.128399
Class11= 8383/9231	90.8136

.................................
Epoch 871 Error= 113870 0 (988650,964925) 
.................................
Epoch 872 Error= 113969 0 (981919,950189) 
.................................
Epoch 873 Error= 113870 0 (968792,964278) 
.................................
Epoch 874 Error= 113863 0 (970248,951511) 
.................................
Epoch 875 Error= 113820 0 (980506,935394) 
.................................
Epoch 876 Error= 113803 0 (966818,947233) 
.................................
Epoch 877 Error= 113856 0 (987737,960832) 
.................................
Epoch 878 Error= 113810 0 (963297,929692) 
.................................
Epoch 879 Error= 113816 0 (962596,939528) 
.................................
Epoch 880 Error= 113843 0 (998506,941500) 
 counting_train_errors.................................

train1_NErrors= 34627/1.53292e+06 2.25889
Class01= 4379/1.49646e+06	0.292624
Class11= 30248/36459	82.9644

 counting_test_errors.........

test1_NErrors= 9053/390076 2.32083
Class01= 1348/380845	0.35395
Class11= 7705/9231	83.4687

.................................
Epoch 881 Error= 113756 0 (958757,931514) 
.................................
Epoch 882 Error= 113847 0 (973276,964171) 
.................................
Epoch 883 Error= 113780 0 (972963,934420) 
.................................
Epoch 884 Error= 113919 0 (970126,937606) 
.................................
Epoch 885 Error= 113844 0 (979511,947440) 
.................................
Epoch 886 Error= 113701 0 (957614,929955) 
.................................
Epoch 887 Error= 113821 0 (970873,946030) 
.................................
Epoch 888 Error= 113776 0 (963987,936567) 
.................................
Epoch 889 Error= 113795 0 (960616,936374) 
.................................
Epoch 890 Error= 113792 0 (964224,928763) 
 counting_train_errors.................................

train1_NErrors= 34369/1.53292e+06 2.24206
Class01= 2072/1.49646e+06	0.13846
Class11= 32297/36459	88.5844

 counting_test_errors.........

test1_NErrors= 8861/390076 2.27161
Class01= 631/380845	0.165684
Class11= 8230/9231	89.1561

.................................
Epoch 891 Error= 113869 0 (969851,934875) 
.................................
Epoch 892 Error= 113776 0 (973260,931138) 
.................................
Epoch 893 Error= 113721 0 (962028,921804) 
.................................
Epoch 894 Error= 113762 0 (968707,946092) 
.................................
Epoch 895 Error= 113713 0 (980600,944896) 
.................................
Epoch 896 Error= 113762 0 (967607,927689) 
.................................
Epoch 897 Error= 113705 0 (963198,929255) 
.................................
Epoch 898 Error= 113683 0 (959347,933671) 
.................................
Epoch 899 Error= 113757 0 (964475,911692) 
.................................
Epoch 900 Error= 113717 0 (980062,922104) 
 counting_train_errors.................................

train1_NErrors= 34331/1.53292e+06 2.23958
Class01= 2495/1.49646e+06	0.166727
Class11= 31836/36459	87.32

 counting_test_errors.........

test1_NErrors= 8888/390076 2.27853
Class01= 792/380845	0.207959
Class11= 8096/9231	87.7045

.................................
Epoch 901 Error= 113630 0 (951958,928633) 
.................................
Epoch 902 Error= 113688 0 (961404,933882) 
.................................
Epoch 903 Error= 113653 0 (962070,921824) 
.................................
Epoch 904 Error= 113689 0 (965812,926782) 
.................................
Epoch 905 Error= 113610 0 (962845,951839) 
.................................
Epoch 906 Error= 113677 0 (961138,923179) 
.................................
Epoch 907 Error= 113663 0 (956417,919991) 
.................................
Epoch 908 Error= 113723 0 (964434,910539) 
.................................
Epoch 909 Error= 113675 0 (945097,911833) 
.................................
Epoch 910 Error= 113640 0 (944231,924836) 
 counting_train_errors.................................

train1_NErrors= 34315/1.53292e+06 2.23854
Class01= 3313/1.49646e+06	0.221389
Class11= 31002/36459	85.0325

 counting_test_errors.........

test1_NErrors= 8933/390076 2.29007
Class01= 1009/380845	0.264937
Class11= 7924/9231	85.8412

.................................
Epoch 911 Error= 113718 0 (961091,919699) 
.................................
Epoch 912 Error= 113629 0 (958929,906349) 
.................................
Epoch 913 Error= 113681 0 (968254,914786) 
.................................
Epoch 914 Error= 113689 0 (947127,911739) 
.................................
Epoch 915 Error= 113593 0 (949654,912181) 
.................................
Epoch 916 Error= 113598 0 (951429,917893) 
.................................
Epoch 917 Error= 113611 0 (952965,907731) 
.................................
Epoch 918 Error= 113662 0 (945002,913380) 
.................................
Epoch 919 Error= 113606 0 (948518,907738) 
.................................
Epoch 920 Error= 113547 0 (941738,909572) 
 counting_train_errors.................................

train1_NErrors= 34358/1.53292e+06 2.24134
Class01= 2880/1.49646e+06	0.192454
Class11= 31478/36459	86.3381

 counting_test_errors.........

test1_NErrors= 8932/390076 2.28981
Class01= 915/380845	0.240255
Class11= 8017/9231	86.8487

.................................
Epoch 921 Error= 113564 0 (945478,884242) 
.................................
Epoch 922 Error= 113513 0 (959337,906810) 
.................................
Epoch 923 Error= 113565 0 (950832,899076) 
.................................
Epoch 924 Error= 113556 0 (951696,908439) 
.................................
Epoch 925 Error= 113542 0 (941558,897965) 
.................................
Epoch 926 Error= 113547 0 (940205,903857) 
.................................
Epoch 927 Error= 113453 0 (951837,891436) 
.................................
Epoch 928 Error= 113499 0 (947329,907213) 
.................................
Epoch 929 Error= 113539 0 (955765,893013) 
.................................
Epoch 930 Error= 113503 0 (938824,886250) 
 counting_train_errors.................................

train1_NErrors= 34271/1.53292e+06 2.23567
Class01= 2946/1.49646e+06	0.196864
Class11= 31325/36459	85.9184

 counting_test_errors.........

test1_NErrors= 8930/390076 2.2893
Class01= 949/380845	0.249183
Class11= 7981/9231	86.4587

.................................
Epoch 931 Error= 113486 0 (943097,885633) 
.................................
Epoch 932 Error= 113519 0 (951283,899515) 
.................................
Epoch 933 Error= 113553 0 (937172,885852) 
.................................
Epoch 934 Error= 113566 0 (948912,885637) 
.................................
Epoch 935 Error= 113551 0 (941925,882048) 
.................................
Epoch 936 Error= 113391 0 (952357,891264) 
.................................
Epoch 937 Error= 113511 0 (928773,887890) 
.................................
Epoch 938 Error= 113516 0 (938423,886925) 
.................................
Epoch 939 Error= 113537 0 (944317,886459) 
.................................
Epoch 940 Error= 113454 0 (932013,877589) 
 counting_train_errors.................................

train1_NErrors= 34266/1.53292e+06 2.23534
Class01= 3398/1.49646e+06	0.227069
Class11= 30868/36459	84.665

 counting_test_errors.........

test1_NErrors= 8923/390076 2.2875
Class01= 1070/380845	0.280954
Class11= 7853/9231	85.072

.................................
Epoch 941 Error= 113451 0 (952763,893006) 
.................................
Epoch 942 Error= 113439 0 (947828,874359) 
.................................
Epoch 943 Error= 113471 0 (939512,883851) 
.................................
Epoch 944 Error= 113503 0 (933409,880368) 
.................................
Epoch 945 Error= 113533 0 (931882,870171) 
.................................
Epoch 946 Error= 113494 0 (940520,879079) 
.................................
Epoch 947 Error= 113472 0 (946673,867479) 
.................................
Epoch 948 Error= 113322 0 (929376,876544) 
.................................
Epoch 949 Error= 113349 0 (952098,882396) 
.................................
Epoch 950 Error= 113430 0 (935520,886661) 
 counting_train_errors.................................

train1_NErrors= 34289/1.53292e+06 2.23684
Class01= 1978/1.49646e+06	0.132179
Class11= 32311/36459	88.6228

 counting_test_errors.........

test1_NErrors= 8873/390076 2.27468
Class01= 640/380845	0.168047
Class11= 8233/9231	89.1886

.................................
Epoch 951 Error= 113441 0 (929161,873208) 
.................................
Epoch 952 Error= 113475 0 (920324,867373) 
.................................
Epoch 953 Error= 113426 0 (927228,859140) 
.................................
Epoch 954 Error= 113413 0 (926970,879183) 
.................................
Epoch 955 Error= 113424 0 (940412,870920) 
.................................
Epoch 956 Error= 113449 0 (936280,878978) 
.................................
Epoch 957 Error= 113413 0 (936601,853177) 
.................................
Epoch 958 Error= 113413 0 (924902,858480) 
.................................
Epoch 959 Error= 113351 0 (934480,859638) 
.................................
Epoch 960 Error= 113412 0 (917381,862218) 
 counting_train_errors.................................

train1_NErrors= 34234/1.53292e+06 2.23325
Class01= 2560/1.49646e+06	0.17107
Class11= 31674/36459	86.8757

 counting_test_errors.........

test1_NErrors= 8914/390076 2.2852
Class01= 814/380845	0.213735
Class11= 8100/9231	87.7478

.................................
Epoch 961 Error= 113359 0 (924896,853013) 
.................................
Epoch 962 Error= 113322 0 (928299,863320) 
.................................
Epoch 963 Error= 113373 0 (933470,853741) 
.................................
Epoch 964 Error= 113337 0 (923765,844998) 
.................................
Epoch 965 Error= 113331 0 (918523,851778) 
.................................
Epoch 966 Error= 113298 0 (934867,853615) 
.................................
Epoch 967 Error= 113333 0 (933353,850762) 
.................................
Epoch 968 Error= 113323 0 (928876,866422) 
.................................
Epoch 969 Error= 113328 0 (924553,850950) 
.................................
Epoch 970 Error= 113294 0 (933971,856307) 
 counting_train_errors.................................

train1_NErrors= 34252/1.53292e+06 2.23443
Class01= 2147/1.49646e+06	0.143472
Class11= 32105/36459	88.0578

 counting_test_errors.........

test1_NErrors= 8880/390076 2.27648
Class01= 672/380845	0.17645
Class11= 8208/9231	88.9178

.................................
Epoch 971 Error= 113338 0 (922976,841933) 
.................................
Epoch 972 Error= 113187 0 (942291,849455) 
.................................
Epoch 973 Error= 113287 0 (932363,846389) 
.................................
Epoch 974 Error= 113248 0 (926687,850035) 
.................................
Epoch 975 Error= 113270 0 (933046,850456) 
.................................
Epoch 976 Error= 113318 0 (916770,840550) 
.................................
Epoch 977 Error= 113312 0 (929813,842410) 
.................................
Epoch 978 Error= 113377 0 (918349,839741) 
.................................
Epoch 979 Error= 113255 0 (923923,837988) 
.................................
Epoch 980 Error= 113226 0 (924304,845641) 
 counting_train_errors.................................

train1_NErrors= 34226/1.53292e+06 2.23273
Class01= 2291/1.49646e+06	0.153095
Class11= 31935/36459	87.5915

 counting_test_errors.........

test1_NErrors= 8877/390076 2.27571
Class01= 732/380845	0.192204
Class11= 8145/9231	88.2353

.................................
Epoch 981 Error= 113230 0 (922143,833637) 
.................................
Epoch 982 Error= 113197 0 (929053,849819) 
.................................
Epoch 983 Error= 113289 0 (929289,851430) 
.................................
Epoch 984 Error= 113158 0 (922851,828783) 
.................................
Epoch 985 Error= 113265 0 (915895,829659) 
.................................
Epoch 986 Error= 113177 0 (910823,838194) 
.................................
Epoch 987 Error= 113256 0 (920974,848507) 
.................................
Epoch 988 Error= 113139 0 (922659,832653) 
.................................
Epoch 989 Error= 113191 0 (928616,827316) 
.................................
Epoch 990 Error= 113138 0 (910120,826356) 
 counting_train_errors.................................

train1_NErrors= 34323/1.53292e+06 2.23906
Class01= 3817/1.49646e+06	0.255068
Class11= 30506/36459	83.6721

 counting_test_errors.........

test1_NErrors= 8977/390076 2.30135
Class01= 1201/380845	0.315351
Class11= 7776/9231	84.2379

.................................
Epoch 991 Error= 113208 0 (915312,827698) 
.................................
Epoch 992 Error= 113328 0 (919553,831144) 
.................................
Epoch 993 Error= 113091 0 (919187,814770) 
.................................
Epoch 994 Error= 113186 0 (922177,826025) 
.................................
Epoch 995 Error= 113116 0 (923953,819814) 
.................................
Epoch 996 Error= 113109 0 (911195,825763) 
.................................
Epoch 997 Error= 113134 0 (915770,814919) 
.................................
Epoch 998 Error= 113148 0 (906885,812290) 
.................................
Epoch 999 Error= 113198 0 (931481,826352) 
.................................
Epoch 1000 Error= 113284 0 (916461,820772) 
 counting_train_errors.................................

train1_NErrors= 34273/1.53292e+06 2.2358
Class01= 3763/1.49646e+06	0.25146
Class11= 30510/36459	83.683

 counting_test_errors.........

test1_NErrors= 8947/390076 2.29366
Class01= 1172/380845	0.307737
Class11= 7775/9231	84.2271

.................................
Epoch 1001 Error= 113096 0 (906977,820915) 
.................................
Epoch 1002 Error= 113094 0 (919168,818773) 
.................................
Epoch 1003 Error= 113098 0 (917972,813686) 
.................................
Epoch 1004 Error= 113207 0 (909623,807897) 
.................................
Epoch 1005 Error= 113080 0 (926535,809010) 
.................................
Epoch 1006 Error= 113179 0 (910953,801669) 
.................................
Epoch 1007 Error= 113130 0 (911359,813462) 
.................................
Epoch 1008 Error= 113150 0 (918635,804947) 
.................................
Epoch 1009 Error= 113126 0 (918486,807474) 
.................................
Epoch 1010 Error= 113109 0 (906823,800736) 
 counting_train_errors.................................

train1_NErrors= 34226/1.53292e+06 2.23273
Class01= 2493/1.49646e+06	0.166593
Class11= 31733/36459	87.0375

 counting_test_errors.........

test1_NErrors= 8897/390076 2.28084
Class01= 792/380845	0.207959
Class11= 8105/9231	87.802

.................................
Epoch 1011 Error= 113074 0 (908377,807032) 
.................................
Epoch 1012 Error= 113163 0 (913986,799628) 
.................................
Epoch 1013 Error= 113100 0 (911457,799794) 
.................................
Epoch 1014 Error= 113146 0 (902319,804892) 
.................................
Epoch 1015 Error= 113052 0 (917195,797383) 
.................................
Epoch 1016 Error= 113153 0 (918730,801326) 
.................................
Epoch 1017 Error= 113012 0 (908993,810293) 
.................................
Epoch 1018 Error= 113033 0 (905786,799780) 
.................................
Epoch 1019 Error= 113056 0 (906846,797777) 
.................................
Epoch 1020 Error= 113010 0 (914133,782210) 
 counting_train_errors.................................

train1_NErrors= 34170/1.53292e+06 2.22908
Class01= 2772/1.49646e+06	0.185237
Class11= 31398/36459	86.1187

 counting_test_errors.........

test1_NErrors= 8872/390076 2.27443
Class01= 875/380845	0.229752
Class11= 7997/9231	86.632

.................................
Epoch 1021 Error= 113035 0 (913575,792747) 
.................................
Epoch 1022 Error= 113088 0 (910240,792765) 
.................................
Epoch 1023 Error= 112995 0 (903458,788640) 
.................................
Epoch 1024 Error= 113076 0 (914969,788323) 
.................................
Epoch 1025 Error= 112931 0 (909371,792409) 
.................................
Epoch 1026 Error= 113042 0 (914371,784524) 
.................................
Epoch 1027 Error= 112958 0 (903887,779937) 
.................................
Epoch 1028 Error= 112977 0 (902228,787806) 
.................................
Epoch 1029 Error= 112969 0 (921097,787851) 
.................................
Epoch 1030 Error= 113050 0 (894460,784026) 
 counting_train_errors.................................

train1_NErrors= 34313/1.53292e+06 2.23841
Class01= 2696/1.49646e+06	0.180158
Class11= 31617/36459	86.7193

 counting_test_errors.........

test1_NErrors= 8891/390076 2.2793
Class01= 821/380845	0.215573
Class11= 8070/9231	87.4228

.................................
Epoch 1031 Error= 113106 0 (894607,796576) 
.................................
Epoch 1032 Error= 113022 0 (908219,774323) 
.................................
Epoch 1033 Error= 113035 0 (907736,785798) 
.................................
Epoch 1034 Error= 112989 0 (902337,776306) 
.................................
Epoch 1035 Error= 112882 0 (896484,782141) 
.................................
Epoch 1036 Error= 112967 0 (909418,782254) 
.................................
Epoch 1037 Error= 112930 0 (909489,780294) 
.................................
Epoch 1038 Error= 112942 0 (910039,777483) 
.................................
Epoch 1039 Error= 112999 0 (909999,771937) 
.................................
Epoch 1040 Error= 113030 0 (922709,787240) 
 counting_train_errors.................................

train1_NErrors= 34156/1.53292e+06 2.22817
Class01= 2565/1.49646e+06	0.171404
Class11= 31591/36459	86.648

 counting_test_errors.........

test1_NErrors= 8913/390076 2.28494
Class01= 845/380845	0.221875
Class11= 8068/9231	87.4011

.................................
Epoch 1041 Error= 112963 0 (898770,772478) 
.................................
Epoch 1042 Error= 112957 0 (903938,775788) 
.................................
Epoch 1043 Error= 112945 0 (905259,765618) 
.................................
Epoch 1044 Error= 112931 0 (895578,774551) 
.................................
Epoch 1045 Error= 112908 0 (899429,769050) 
.................................
Epoch 1046 Error= 112932 0 (896717,766494) 
.................................
Epoch 1047 Error= 112960 0 (911450,785106) 
.................................
Epoch 1048 Error= 112873 0 (903524,765098) 
.................................
Epoch 1049 Error= 113024 0 (889720,753423) 
.................................
Epoch 1050 Error= 112846 0 (896836,774221) 
 counting_train_errors.................................

train1_NErrors= 34232/1.53292e+06 2.23312
Class01= 1940/1.49646e+06	0.129639
Class11= 32292/36459	88.5707

 counting_test_errors.........

test1_NErrors= 8846/390076 2.26776
Class01= 614/380845	0.16122
Class11= 8232/9231	89.1778

.................................
Epoch 1051 Error= 112896 0 (905973,763463) 
.................................
Epoch 1052 Error= 112804 0 (893798,763536) 
.................................
Epoch 1053 Error= 112853 0 (913696,780289) 
.................................
Epoch 1054 Error= 112823 0 (901136,769587) 
.................................
Epoch 1055 Error= 112918 0 (895331,769732) 
.................................
Epoch 1056 Error= 112879 0 (903016,771146) 
.................................
Epoch 1057 Error= 112863 0 (886408,761674) 
.................................
Epoch 1058 Error= 112834 0 (892716,762820) 
.................................
Epoch 1059 Error= 112863 0 (911899,763568) 
.................................
Epoch 1060 Error= 112858 0 (890477,752498) 
 counting_train_errors.................................

train1_NErrors= 34284/1.53292e+06 2.23652
Class01= 3255/1.49646e+06	0.217513
Class11= 31029/36459	85.1066

 counting_test_errors.........

test1_NErrors= 8978/390076 2.3016
Class01= 1046/380845	0.274652
Class11= 7932/9231	85.9279

.................................
Epoch 1061 Error= 112901 0 (903083,752557) 
.................................
Epoch 1062 Error= 112934 0 (895068,764353) 
.................................
Epoch 1063 Error= 112829 0 (902877,749318) 
.................................
Epoch 1064 Error= 112832 0 (885916,757058) 
.................................
Epoch 1065 Error= 112835 0 (891919,762712) 
.................................
Epoch 1066 Error= 112942 0 (905290,743650) 
.................................
Epoch 1067 Error= 112876 0 (889050,750005) 
.................................
Epoch 1068 Error= 112777 0 (891238,748550) 
.................................
Epoch 1069 Error= 112804 0 (892030,745016) 
.................................
Epoch 1070 Error= 112741 0 (911481,743220) 
 counting_train_errors.................................

train1_NErrors= 34211/1.53292e+06 2.23175
Class01= 3977/1.49646e+06	0.26576
Class11= 30234/36459	82.926

 counting_test_errors.........

test1_NErrors= 8975/390076 2.30083
Class01= 1252/380845	0.328743
Class11= 7723/9231	83.6637

.................................
Epoch 1071 Error= 112940 0 (910350,747310) 
.................................
Epoch 1072 Error= 112789 0 (897613,746029) 
.................................
Epoch 1073 Error= 112790 0 (891982,743377) 
.................................
Epoch 1074 Error= 112814 0 (892516,741603) 
.................................
Epoch 1075 Error= 112810 0 (895383,750403) 
.................................
Epoch 1076 Error= 112832 0 (893023,737356) 
.................................
Epoch 1077 Error= 112829 0 (899257,743435) 
.................................
Epoch 1078 Error= 112758 0 (898262,735962) 
.................................
Epoch 1079 Error= 112765 0 (879029,742937) 
.................................
Epoch 1080 Error= 112662 0 (902039,735428) 
 counting_train_errors.................................

train1_NErrors= 34232/1.53292e+06 2.23312
Class01= 3805/1.49646e+06	0.254267
Class11= 30427/36459	83.4554

 counting_test_errors.........

test1_NErrors= 8987/390076 2.30391
Class01= 1215/380845	0.319027
Class11= 7772/9231	84.1946

.................................
Epoch 1081 Error= 112686 0 (885376,731331) 
.................................
Epoch 1082 Error= 112748 0 (891416,738851) 
.................................
Epoch 1083 Error= 112737 0 (894364,732912) 
.................................
Epoch 1084 Error= 112733 0 (893149,739277) 
.................................
Epoch 1085 Error= 112737 0 (892225,734739) 
.................................
Epoch 1086 Error= 112732 0 (896950,732928) 
.................................
Epoch 1087 Error= 112731 0 (898322,737943) 
.................................
Epoch 1088 Error= 112716 0 (890338,736818) 
.................................
Epoch 1089 Error= 112821 0 (899033,722874) 
.................................
Epoch 1090 Error= 112748 0 (890995,746028) 
 counting_train_errors.................................

train1_NErrors= 34220/1.53292e+06 2.23234
Class01= 2074/1.49646e+06	0.138594
Class11= 32146/36459	88.1703

 counting_test_errors.........

test1_NErrors= 8867/390076 2.27315
Class01= 667/380845	0.175137
Class11= 8200/9231	88.8311

.................................
Epoch 1091 Error= 112695 0 (894064,732442) 
.................................
Epoch 1092 Error= 112754 0 (901153,728587) 
.................................
Epoch 1093 Error= 112703 0 (887724,733380) 
.................................
Epoch 1094 Error= 112655 0 (889632,731930) 
.................................
Epoch 1095 Error= 112716 0 (877475,722968) 
.................................
Epoch 1096 Error= 112773 0 (887939,737599) 
.................................
Epoch 1097 Error= 112640 0 (884312,723239) 
.................................
Epoch 1098 Error= 112684 0 (890236,725249) 
.................................
Epoch 1099 Error= 112643 0 (887410,728987) 
.................................
Epoch 1100 Error= 112675 0 (893993,725636) 
 counting_train_errors.................................

train1_NErrors= 34164/1.53292e+06 2.22869
Class01= 3079/1.49646e+06	0.205752
Class11= 31085/36459	85.2602

 counting_test_errors.........

test1_NErrors= 8962/390076 2.2975
Class01= 1003/380845	0.263362
Class11= 7959/9231	86.2203

.................................
Epoch 1101 Error= 112599 0 (886829,738141) 
.................................
Epoch 1102 Error= 112712 0 (902169,730288) 
.................................
Epoch 1103 Error= 112740 0 (902101,722910) 
.................................
Epoch 1104 Error= 112665 0 (888125,725361) 
.................................
Epoch 1105 Error= 112669 0 (881774,725784) 
.................................
Epoch 1106 Error= 112605 0 (889848,730842) 
.................................
Epoch 1107 Error= 112668 0 (893345,717588) 
.................................
Epoch 1108 Error= 112592 0 (896451,722044) 
.................................
Epoch 1109 Error= 112658 0 (899072,721483) 
.................................
Epoch 1110 Error= 112666 0 (884125,723009) 
 counting_train_errors.................................

train1_NErrors= 34203/1.53292e+06 2.23123
Class01= 3591/1.49646e+06	0.239966
Class11= 30612/36459	83.9628

 counting_test_errors.........

test1_NErrors= 9000/390076 2.30724
Class01= 1163/380845	0.305374
Class11= 7837/9231	84.8987

.................................
Epoch 1111 Error= 112655 0 (884596,711294) 
.................................
Epoch 1112 Error= 112568 0 (889815,725680) 
.................................
Epoch 1113 Error= 112693 0 (885943,712560) 
.................................
Epoch 1114 Error= 112648 0 (877450,714194) 
.................................
Epoch 1115 Error= 112619 0 (888164,713067) 
.................................
Epoch 1116 Error= 112596 0 (890951,721232) 
.................................
Epoch 1117 Error= 112619 0 (875037,718127) 
.................................
Epoch 1118 Error= 112609 0 (884809,717095) 
.................................
Epoch 1119 Error= 112665 0 (886983,708803) 
.................................
Epoch 1120 Error= 112598 0 (886315,709853) 
 counting_train_errors.................................

train1_NErrors= 34219/1.53292e+06 2.23228
Class01= 3779/1.49646e+06	0.252529
Class11= 30440/36459	83.491

 counting_test_errors.........

test1_NErrors= 8989/390076 2.30442
Class01= 1197/380845	0.314301
Class11= 7792/9231	84.4112

.................................
Epoch 1121 Error= 112685 0 (903027,705429) 
.................................
Epoch 1122 Error= 112630 0 (877988,718655) 
.................................
Epoch 1123 Error= 112594 0 (891726,717868) 
.................................
Epoch 1124 Error= 112788 0 (901327,709648) 
.................................
Epoch 1125 Error= 112569 0 (877399,705221) 
.................................
Epoch 1126 Error= 112536 0 (886084,711989) 
.................................
Epoch 1127 Error= 112559 0 (881323,708198) 
.................................
Epoch 1128 Error= 112555 0 (874939,710355) 
.................................
Epoch 1129 Error= 112576 0 (887131,715101) 
.................................
Epoch 1130 Error= 112568 0 (880091,701435) 
 counting_train_errors.................................

train1_NErrors= 34322/1.53292e+06 2.23899
Class01= 1812/1.49646e+06	0.121086
Class11= 32510/36459	89.1687

 counting_test_errors.........

test1_NErrors= 8868/390076 2.2734
Class01= 569/380845	0.149405
Class11= 8299/9231	89.9036

.................................
Epoch 1131 Error= 112558 0 (870962,699217) 
.................................
Epoch 1132 Error= 112554 0 (883300,705559) 
.................................
Epoch 1133 Error= 112555 0 (875710,698791) 
.................................
Epoch 1134 Error= 112564 0 (877345,699615) 
.................................
Epoch 1135 Error= 112448 0 (887408,707770) 
.................................
Epoch 1136 Error= 112564 0 (870909,705168) 
.................................
Epoch 1137 Error= 112521 0 (886683,708340) 
.................................
Epoch 1138 Error= 112626 0 (880605,699921) 
.................................
Epoch 1139 Error= 112554 0 (881655,698999) 
.................................
Epoch 1140 Error= 112580 0 (876407,695623) 
 counting_train_errors.................................

train1_NErrors= 34133/1.53292e+06 2.22667
Class01= 2177/1.49646e+06	0.145477
Class11= 31956/36459	87.6491

 counting_test_errors.........

test1_NErrors= 8886/390076 2.27802
Class01= 708/380845	0.185902
Class11= 8178/9231	88.5928

.................................
Epoch 1141 Error= 112523 0 (872963,698874) 
.................................
Epoch 1142 Error= 112544 0 (888244,709044) 
.................................
Epoch 1143 Error= 112416 0 (892303,703381) 
.................................
Epoch 1144 Error= 112492 0 (878895,703710) 
.................................
Epoch 1145 Error= 112483 0 (891195,706220) 
.................................
Epoch 1146 Error= 112486 0 (875311,705098) 
.................................
Epoch 1147 Error= 112450 0 (876338,696755) 
.................................
Epoch 1148 Error= 112498 0 (878377,697030) 
.................................
Epoch 1149 Error= 112523 0 (878402,692249) 
.................................
Epoch 1150 Error= 112502 0 (887149,704189) 
 counting_train_errors.................................

train1_NErrors= 34349/1.53292e+06 2.24076
Class01= 1293/1.49646e+06	0.0864039
Class11= 33056/36459	90.6662

 counting_test_errors.........

test1_NErrors= 8859/390076 2.2711
Class01= 434/380845	0.113957
Class11= 8425/9231	91.2686

.................................
Epoch 1151 Error= 112435 0 (870295,702611) 
.................................
Epoch 1152 Error= 112408 0 (882080,701043) 
.................................
Epoch 1153 Error= 112424 0 (882808,713059) 
.................................
Epoch 1154 Error= 112458 0 (880022,688062) 
.................................
Epoch 1155 Error= 112413 0 (880036,701991) 
.................................
Epoch 1156 Error= 112382 0 (882500,694571) 
.................................
Epoch 1157 Error= 112517 0 (874670,693572) 
.................................
Epoch 1158 Error= 112540 0 (900256,697345) 
.................................
Epoch 1159 Error= 112498 0 (875267,693935) 
.................................
Epoch 1160 Error= 112543 0 (876248,700419) 
 counting_train_errors.................................

train1_NErrors= 34218/1.53292e+06 2.23221
Class01= 2199/1.49646e+06	0.146947
Class11= 32019/36459	87.8219

 counting_test_errors.........

test1_NErrors= 8922/390076 2.28725
Class01= 742/380845	0.19483
Class11= 8180/9231	88.6145

.................................
Epoch 1161 Error= 112415 0 (857991,684672) 
.................................
Epoch 1162 Error= 112591 0 (864570,697654) 
.................................
Epoch 1163 Error= 112561 0 (876816,689578) 
.................................
Epoch 1164 Error= 112336 0 (879621,688622) 
.................................
Epoch 1165 Error= 112462 0 (875392,690314) 
.................................
Epoch 1166 Error= 112394 0 (866655,697438) 
.................................
Epoch 1167 Error= 112401 0 (873320,684070) 
.................................
Epoch 1168 Error= 112401 0 (882439,685517) 
.................................
Epoch 1169 Error= 112342 0 (885523,695071) 
.................................
Epoch 1170 Error= 112321 0 (883014,678454) 
 counting_train_errors.................................

train1_NErrors= 34147/1.53292e+06 2.22758
Class01= 2501/1.49646e+06	0.167128
Class11= 31646/36459	86.7989

 counting_test_errors.........

test1_NErrors= 8904/390076 2.28263
Class01= 839/380845	0.2203
Class11= 8065/9231	87.3686

.................................
Epoch 1171 Error= 112354 0 (878764,684281) 
.................................
Epoch 1172 Error= 112358 0 (889406,689539) 
.................................
Epoch 1173 Error= 112373 0 (883734,690119) 
.................................
Epoch 1174 Error= 112329 0 (873610,687659) 
.................................
Epoch 1175 Error= 112374 0 (874536,686255) 
.................................
Epoch 1176 Error= 112450 0 (876193,679303) 
.................................
Epoch 1177 Error= 112364 0 (887892,692812) 
.................................
Epoch 1178 Error= 112379 0 (879059,679920) 
.................................
Epoch 1179 Error= 112335 0 (873226,691779) 
.................................
Epoch 1180 Error= 112380 0 (874423,685644) 
 counting_train_errors.................................

train1_NErrors= 34062/1.53292e+06 2.22203
Class01= 3281/1.49646e+06	0.219251
Class11= 30781/36459	84.4263

 counting_test_errors.........

test1_NErrors= 8948/390076 2.29391
Class01= 1065/380845	0.279641
Class11= 7883/9231	85.397

.................................
Epoch 1181 Error= 112306 0 (872991,688232) 
.................................
Epoch 1182 Error= 112479 0 (873578,676829) 
.................................
Epoch 1183 Error= 112310 0 (876766,680982) 
.................................
Epoch 1184 Error= 112426 0 (884117,688095) 
.................................
Epoch 1185 Error= 112293 0 (877096,687336) 
.................................
Epoch 1186 Error= 112353 0 (870017,684785) 
.................................
Epoch 1187 Error= 112322 0 (872493,681790) 
.................................
Epoch 1188 Error= 112272 0 (872963,686881) 
.................................
Epoch 1189 Error= 112277 0 (864374,690710) 
.................................
Epoch 1190 Error= 112285 0 (874273,690129) 
 counting_train_errors.................................

train1_NErrors= 34493/1.53292e+06 2.25015
Class01= 5045/1.49646e+06	0.337129
Class11= 29448/36459	80.7702

 counting_test_errors.........

test1_NErrors= 9076/390076 2.32673
Class01= 1553/380845	0.407777
Class11= 7523/9231	81.4971

.................................
Epoch 1191 Error= 112292 0 (872410,685828) 
.................................
Epoch 1192 Error= 112379 0 (887919,694821) 
.................................
Epoch 1193 Error= 112310 0 (874702,679600) 
.................................
Epoch 1194 Error= 112298 0 (878210,684203) 
.................................
Epoch 1195 Error= 112197 0 (876341,683445) 
.................................
Epoch 1196 Error= 112264 0 (881643,686101) 
.................................
Epoch 1197 Error= 112369 0 (871840,683895) 
.................................
Epoch 1198 Error= 112268 0 (872381,683183) 
.................................
Epoch 1199 Error= 112278 0 (870051,693441) 
.................................
Epoch 1200 Error= 112323 0 (865019,681202) 
 counting_train_errors.................................

train1_NErrors= 34201/1.53292e+06 2.2311
Class01= 3137/1.49646e+06	0.209628
Class11= 31064/36459	85.2026

 counting_test_errors.........

test1_NErrors= 9000/390076 2.30724
Class01= 1039/380845	0.272814
Class11= 7961/9231	86.242

.................................
Epoch 1201 Error= 112295 0 (874923,683020) 
.................................
Epoch 1202 Error= 112233 0 (866234,691270) 
.................................
Epoch 1203 Error= 112327 0 (883160,676056) 
.................................
Epoch 1204 Error= 112238 0 (880941,678001) 
.................................
Epoch 1205 Error= 112315 0 (867961,680087) 
.................................
Epoch 1206 Error= 112310 0 (871188,682556) 
.................................
Epoch 1207 Error= 112216 0 (869823,677937) 
.................................
Epoch 1208 Error= 112211 0 (876913,683245) 
.................................
Epoch 1209 Error= 112191 0 (879927,675288) 
.................................
Epoch 1210 Error= 112153 0 (874036,684155) 
 counting_train_errors.................................

train1_NErrors= 34137/1.53292e+06 2.22693
Class01= 3510/1.49646e+06	0.234553
Class11= 30627/36459	84.0039

 counting_test_errors.........

test1_NErrors= 8954/390076 2.29545
Class01= 1090/380845	0.286206
Class11= 7864/9231	85.1912

.................................
Epoch 1211 Error= 112184 0 (872862,671613) 
.................................
Epoch 1212 Error= 112200 0 (871133,682243) 
.................................
Epoch 1213 Error= 112196 0 (866042,680804) 
.................................
Epoch 1214 Error= 112148 0 (890147,681614) 
.................................
Epoch 1215 Error= 112181 0 (872811,677270) 
.................................
Epoch 1216 Error= 112206 0 (867351,669415) 
.................................
Epoch 1217 Error= 112112 0 (869602,679894) 
.................................
Epoch 1218 Error= 112202 0 (869178,676913) 
.................................
Epoch 1219 Error= 112163 0 (887247,674357) 
.................................
Epoch 1220 Error= 112281 0 (864411,669210) 
 counting_train_errors.................................

train1_NErrors= 34382/1.53292e+06 2.24291
Class01= 1353/1.49646e+06	0.0904133
Class11= 33029/36459	90.5922

 counting_test_errors.........

test1_NErrors= 8872/390076 2.27443
Class01= 456/380845	0.119734
Class11= 8416/9231	91.1711

.................................
Epoch 1221 Error= 112218 0 (868554,675523) 
.................................
Epoch 1222 Error= 112169 0 (877247,674053) 
.................................
Epoch 1223 Error= 112147 0 (873757,680332) 
.................................
Epoch 1224 Error= 112092 0 (878401,675844) 
.................................
Epoch 1225 Error= 112159 0 (872901,668639) 
.................................
Epoch 1226 Error= 112115 0 (869667,677365) 
.................................
Epoch 1227 Error= 112129 0 (869641,677577) 
.................................
Epoch 1228 Error= 112131 0 (876219,682093) 
.................................
Epoch 1229 Error= 112116 0 (873249,675890) 
.................................
Epoch 1230 Error= 112036 0 (859736,678904) 
 counting_train_errors.................................

train1_NErrors= 34187/1.53292e+06 2.23019
Class01= 3261/1.49646e+06	0.217914
Class11= 30926/36459	84.824

 counting_test_errors.........

test1_NErrors= 8950/390076 2.29442
Class01= 1040/380845	0.273077
Class11= 7910/9231	85.6895

.................................
Epoch 1231 Error= 112166 0 (866420,674591) 
.................................
Epoch 1232 Error= 112099 0 (878601,663982) 
.................................
Epoch 1233 Error= 112100 0 (877529,680475) 
.................................
Epoch 1234 Error= 112166 0 (875568,680569) 
.................................
Epoch 1235 Error= 112102 0 (877287,665810) 
.................................
Epoch 1236 Error= 112097 0 (869644,682552) 
.................................
Epoch 1237 Error= 112039 0 (878084,674324) 
.................................
Epoch 1238 Error= 112047 0 (878928,673411) 
.................................
Epoch 1239 Error= 112122 0 (870360,680428) 
.................................
Epoch 1240 Error= 112141 0 (883896,664011) 
 counting_train_errors.................................

train1_NErrors= 34022/1.53292e+06 2.21942
Class01= 2751/1.49646e+06	0.183834
Class11= 31271/36459	85.7703

 counting_test_errors.........

test1_NErrors= 8941/390076 2.29212
Class01= 930/380845	0.244194
Class11= 8011/9231	86.7837

.................................
Epoch 1241 Error= 112187 0 (879157,682349) 
.................................
Epoch 1242 Error= 112202 0 (872284,675025) 
.................................
Epoch 1243 Error= 112039 0 (879466,671406) 
.................................
Epoch 1244 Error= 111998 0 (869252,671952) 
.................................
Epoch 1245 Error= 112055 0 (886628,680773) 
.................................
Epoch 1246 Error= 112045 0 (893909,680081) 
.................................
Epoch 1247 Error= 112188 0 (872496,673520) 
.................................
Epoch 1248 Error= 112030 0 (883222,686603) 
.................................
Epoch 1249 Error= 112065 0 (865406,674519) 
.................................
Epoch 1250 Error= 112088 0 (873354,671291) 
 counting_train_errors.................................

train1_NErrors= 34044/1.53292e+06 2.22086
Class01= 2630/1.49646e+06	0.175748
Class11= 31414/36459	86.1625

 counting_test_errors.........

test1_NErrors= 8908/390076 2.28366
Class01= 866/380845	0.227389
Class11= 8042/9231	87.1195

.................................
Epoch 1251 Error= 112207 0 (871839,673557) 
.................................
Epoch 1252 Error= 111987 0 (886816,677357) 
.................................
Epoch 1253 Error= 112112 0 (877392,684547) 
.................................
Epoch 1254 Error= 112104 0 (872891,670840) 
.................................
Epoch 1255 Error= 112117 0 (876778,669813) 
.................................
Epoch 1256 Error= 112119 0 (867374,671244) 
.................................
Epoch 1257 Error= 112116 0 (870969,677187) 
.................................
Epoch 1258 Error= 112133 0 (879740,679244) 
.................................
Epoch 1259 Error= 111990 0 (869589,672277) 
.................................
Epoch 1260 Error= 112082 0 (884776,681006) 
 counting_train_errors.................................

train1_NErrors= 34060/1.53292e+06 2.2219
Class01= 3645/1.49646e+06	0.243575
Class11= 30415/36459	83.4225

 counting_test_errors.........

test1_NErrors= 8982/390076 2.30263
Class01= 1173/380845	0.307999
Class11= 7809/9231	84.5954

.................................
Epoch 1261 Error= 111999 0 (884481,679307) 
.................................
Epoch 1262 Error= 112034 0 (873481,670470) 
.................................
Epoch 1263 Error= 111947 0 (881446,672891) 
.................................
Epoch 1264 Error= 112078 0 (877034,688023) 
.................................
Epoch 1265 Error= 111992 0 (881443,672183) 
.................................
Epoch 1266 Error= 112022 0 (873906,674202) 
.................................
Epoch 1267 Error= 111971 0 (874061,674237) 
.................................
Epoch 1268 Error= 112018 0 (879855,674147) 
.................................
Epoch 1269 Error= 112023 0 (875754,674305) 
.................................
Epoch 1270 Error= 112094 0 (872029,659694) 
 counting_train_errors.................................

train1_NErrors= 34086/1.53292e+06 2.2236
Class01= 3774/1.49646e+06	0.252195
Class11= 30312/36459	83.14

 counting_test_errors.........

test1_NErrors= 8979/390076 2.30186
Class01= 1195/380845	0.313776
Class11= 7784/9231	84.3246

.................................
Epoch 1271 Error= 112096 0 (883171,676057) 
.................................
Epoch 1272 Error= 112027 0 (869377,670819) 
.................................
Epoch 1273 Error= 112024 0 (870930,678285) 
.................................
Epoch 1274 Error= 112023 0 (884500,680228) 
.................................
Epoch 1275 Error= 112003 0 (871327,678246) 
.................................
Epoch 1276 Error= 111977 0 (861251,659414) 
.................................
Epoch 1277 Error= 112031 0 (863094,672853) 
.................................
Epoch 1278 Error= 111961 0 (880218,668813) 
.................................
Epoch 1279 Error= 111955 0 (871653,667412) 
.................................
Epoch 1280 Error= 112079 0 (866627,661501) 
 counting_train_errors.................................

train1_NErrors= 34331/1.53292e+06 2.23958
Class01= 4920/1.49646e+06	0.328776
Class11= 29411/36459	80.6687

 counting_test_errors.........

test1_NErrors= 9086/390076 2.32929
Class01= 1539/380845	0.404101
Class11= 7547/9231	81.7571

.................................
Epoch 1281 Error= 111980 0 (864459,668446) 
.................................
Epoch 1282 Error= 112042 0 (880169,680704) 
.................................
Epoch 1283 Error= 111862 0 (876041,669326) 
.................................
Epoch 1284 Error= 111960 0 (873322,670810) 
.................................
Epoch 1285 Error= 111939 0 (873392,673432) 
.................................
Epoch 1286 Error= 111946 0 (872436,670227) 
.................................
Epoch 1287 Error= 111947 0 (861535,678240) 
.................................
Epoch 1288 Error= 111939 0 (878167,676591) 
.................................
Epoch 1289 Error= 111900 0 (875151,676164) 
.................................
Epoch 1290 Error= 111926 0 (873053,675148) 
 counting_train_errors.................................

train1_NErrors= 34056/1.53292e+06 2.22164
Class01= 2830/1.49646e+06	0.189113
Class11= 31226/36459	85.6469

 counting_test_errors.........

test1_NErrors= 8887/390076 2.27827
Class01= 909/380845	0.23868
Class11= 7978/9231	86.4262

.................................
Epoch 1291 Error= 111818 0 (881142,665213) 
.................................
Epoch 1292 Error= 111889 0 (879499,678286) 
.................................
Epoch 1293 Error= 111923 0 (864298,674506) 
.................................
Epoch 1294 Error= 111944 0 (883899,670680) 
.................................
Epoch 1295 Error= 111908 0 (871637,672646) 
.................................
Epoch 1296 Error= 111927 0 (881900,679395) 
.................................
Epoch 1297 Error= 111849 0 (868267,668502) 
.................................
Epoch 1298 Error= 111896 0 (887015,671428) 
.................................
Epoch 1299 Error= 111916 0 (883731,673978) 
.................................
Epoch 1300 Error= 111823 0 (888811,672010) 
 counting_train_errors.................................

train1_NErrors= 34093/1.53292e+06 2.22406
Class01= 2415/1.49646e+06	0.161381
Class11= 31678/36459	86.8866

 counting_test_errors.........

test1_NErrors= 8853/390076 2.26956
Class01= 773/380845	0.20297
Class11= 8080/9231	87.5311

.................................
Epoch 1301 Error= 111865 0 (870060,665019) 
.................................
Epoch 1302 Error= 111933 0 (885760,669997) 
.................................
Epoch 1303 Error= 111915 0 (870623,674660) 
.................................
Epoch 1304 Error= 111758 0 (875594,681555) 
.................................
Epoch 1305 Error= 111828 0 (878659,679313) 
.................................
Epoch 1306 Error= 111946 0 (876234,670286) 
.................................
Epoch 1307 Error= 111896 0 (889525,678083) 
.................................
Epoch 1308 Error= 111869 0 (878946,678560) 
.................................
Epoch 1309 Error= 111840 0 (882547,665244) 
.................................
Epoch 1310 Error= 111846 0 (881408,661690) 
 counting_train_errors.................................

train1_NErrors= 34172/1.53292e+06 2.22921
Class01= 1661/1.49646e+06	0.110995
Class11= 32511/36459	89.1714

 counting_test_errors.........

test1_NErrors= 8868/390076 2.2734
Class01= 564/380845	0.148092
Class11= 8304/9231	89.9578

.................................
Epoch 1311 Error= 111835 0 (890723,675861) 
.................................
Epoch 1312 Error= 111808 0 (893979,667165) 
.................................
Epoch 1313 Error= 111835 0 (889400,674379) 
.................................
Epoch 1314 Error= 111878 0 (884644,663624) 
.................................
Epoch 1315 Error= 111835 0 (890762,684317) 
.................................
Epoch 1316 Error= 111897 0 (884702,663507) 
.................................
Epoch 1317 Error= 111890 0 (883924,670225) 
.................................
Epoch 1318 Error= 111771 0 (883267,668262) 
.................................
Epoch 1319 Error= 111798 0 (883611,667406) 
.................................
Epoch 1320 Error= 111800 0 (870513,674109) 
 counting_train_errors.................................

train1_NErrors= 34088/1.53292e+06 2.22373
Class01= 3536/1.49646e+06	0.236291
Class11= 30552/36459	83.7982

 counting_test_errors.........

test1_NErrors= 8989/390076 2.30442
Class01= 1168/380845	0.306686
Class11= 7821/9231	84.7254

.................................
Epoch 1321 Error= 111833 0 (879809,670698) 
.................................
Epoch 1322 Error= 111859 0 (882148,667106) 
.................................
Epoch 1323 Error= 111823 0 (878702,663906) 
.................................
Epoch 1324 Error= 111791 0 (876724,666104) 
.................................
Epoch 1325 Error= 111826 0 (884393,674484) 
.................................
Epoch 1326 Error= 111811 0 (875521,680545) 
.................................
Epoch 1327 Error= 111870 0 (871338,657165) 
.................................
Epoch 1328 Error= 111767 0 (879093,670312) 
.................................
Epoch 1329 Error= 111770 0 (892717,681744) 
.................................
Epoch 1330 Error= 111828 0 (881931,677032) 
 counting_train_errors.................................

train1_NErrors= 33957/1.53292e+06 2.21518
Class01= 2950/1.49646e+06	0.197132
Class11= 31007/36459	85.0462

 counting_test_errors.........

test1_NErrors= 8926/390076 2.28827
Class01= 974/380845	0.255747
Class11= 7952/9231	86.1445

.................................
Epoch 1331 Error= 111798 0 (885611,683081) 
.................................
Epoch 1332 Error= 111833 0 (879590,677890) 
.................................
Epoch 1333 Error= 111757 0 (874825,665069) 
.................................
Epoch 1334 Error= 111788 0 (884665,659281) 
.................................
Epoch 1335 Error= 111798 0 (870185,671494) 
.................................
Epoch 1336 Error= 111705 0 (876808,675744) 
.................................
Epoch 1337 Error= 111755 0 (878014,673013) 
.................................
Epoch 1338 Error= 111748 0 (887927,676975) 
.................................
Epoch 1339 Error= 111822 0 (879111,669886) 
.................................
Epoch 1340 Error= 111863 0 (884856,665105) 
 counting_train_errors.................................

train1_NErrors= 34023/1.53292e+06 2.21949
Class01= 3495/1.49646e+06	0.233551
Class11= 30528/36459	83.7324

 counting_test_errors.........

test1_NErrors= 8939/390076 2.2916
Class01= 1096/380845	0.287781
Class11= 7843/9231	84.9637

.................................
Epoch 1341 Error= 111874 0 (876302,657459) 
.................................
Epoch 1342 Error= 111748 0 (881186,663697) 
.................................
Epoch 1343 Error= 111735 0 (874965,671017) 
.................................
Epoch 1344 Error= 111747 0 (880199,673943) 
.................................
Epoch 1345 Error= 111768 0 (874488,678246) 
.................................
Epoch 1346 Error= 111775 0 (892547,674359) 
.................................
Epoch 1347 Error= 111790 0 (881529,675188) 
.................................
Epoch 1348 Error= 111725 0 (880641,675156) 
.................................
Epoch 1349 Error= 111682 0 (885306,678228) 
.................................
Epoch 1350 Error= 111732 0 (868886,671317) 
 counting_train_errors.................................

train1_NErrors= 34116/1.53292e+06 2.22556
Class01= 4156/1.49646e+06	0.277722
Class11= 29960/36459	82.1745

 counting_test_errors.........

test1_NErrors= 9034/390076 2.31596
Class01= 1332/380845	0.349749
Class11= 7702/9231	83.4362

.................................
Epoch 1351 Error= 111721 0 (889291,682512) 
.................................
Epoch 1352 Error= 111750 0 (874428,673241) 
.................................
Epoch 1353 Error= 111770 0 (886684,669408) 
.................................
Epoch 1354 Error= 111640 0 (890307,672509) 
.................................
Epoch 1355 Error= 111708 0 (877385,677187) 
.................................
Epoch 1356 Error= 111790 0 (889818,674005) 
.................................
Epoch 1357 Error= 111677 0 (882925,672915) 
.................................
Epoch 1358 Error= 111770 0 (888678,663685) 
.................................
Epoch 1359 Error= 111748 0 (878189,667807) 
.................................
Epoch 1360 Error= 111705 0 (894348,685636) 
 counting_train_errors.................................

train1_NErrors= 33977/1.53292e+06 2.21649
Class01= 2519/1.49646e+06	0.16833
Class11= 31458/36459	86.2832

 counting_test_errors.........

test1_NErrors= 8913/390076 2.28494
Class01= 866/380845	0.227389
Class11= 8047/9231	87.1737

.................................
Epoch 1361 Error= 111698 0 (892874,676260) 
.................................
Epoch 1362 Error= 111756 0 (894217,670111) 
.................................
Epoch 1363 Error= 111720 0 (879664,674997) 
.................................
Epoch 1364 Error= 111673 0 (882946,667889) 
.................................
Epoch 1365 Error= 111641 0 (894778,669916) 
.................................
Epoch 1366 Error= 111702 0 (889441,671360) 
.................................
Epoch 1367 Error= 111588 0 (894639,670564) 
.................................
Epoch 1368 Error= 111821 0 (875706,679555) 
.................................
Epoch 1369 Error= 111669 0 (884951,669740) 
.................................
Epoch 1370 Error= 111709 0 (875013,677238) 
 counting_train_errors.................................

train1_NErrors= 34033/1.53292e+06 2.22014
Class01= 2655/1.49646e+06	0.177419
Class11= 31378/36459	86.0638

 counting_test_errors.........

test1_NErrors= 8869/390076 2.27366
Class01= 854/380845	0.224238
Class11= 8015/9231	86.827

.................................
Epoch 1371 Error= 111651 0 (881437,663542) 
.................................
Epoch 1372 Error= 111681 0 (882744,667917) 
.................................
Epoch 1373 Error= 111642 0 (885007,673107) 
.................................
Epoch 1374 Error= 111634 0 (880218,671484) 
.................................
Epoch 1375 Error= 111719 0 (888778,673369) 
.................................
Epoch 1376 Error= 111545 0 (895008,680183) 
.................................
Epoch 1377 Error= 111697 0 (883487,672694) 
.................................
Epoch 1378 Error= 111654 0 (892973,672736) 
.................................
Epoch 1379 Error= 111641 0 (894359,674464) 
.................................
Epoch 1380 Error= 111574 0 (881818,672018) 
 counting_train_errors.................................

train1_NErrors= 34025/1.53292e+06 2.21962
Class01= 2407/1.49646e+06	0.160846
Class11= 31618/36459	86.7221

 counting_test_errors.........

test1_NErrors= 8840/390076 2.26623
Class01= 772/380845	0.202707
Class11= 8068/9231	87.4011

.................................
Epoch 1381 Error= 111623 0 (884162,669260) 
.................................
Epoch 1382 Error= 111657 0 (881997,677018) 
.................................
Epoch 1383 Error= 111605 0 (885711,673096) 
.................................
Epoch 1384 Error= 111581 0 (891440,681272) 
.................................
Epoch 1385 Error= 111614 0 (889458,679380) 
.................................
Epoch 1386 Error= 111667 0 (876611,676222) 
.................................
Epoch 1387 Error= 111634 0 (881008,685659) 
.................................
Epoch 1388 Error= 111717 0 (901499,685363) 
.................................
Epoch 1389 Error= 111665 0 (880002,671478) 
.................................
Epoch 1390 Error= 111672 0 (886493,676777) 
 counting_train_errors.................................

train1_NErrors= 34087/1.53292e+06 2.22366
Class01= 3611/1.49646e+06	0.241303
Class11= 30476/36459	83.5898

 counting_test_errors.........

test1_NErrors= 9010/390076 2.30981
Class01= 1199/380845	0.314826
Class11= 7811/9231	84.6171

.................................
Epoch 1391 Error= 111621 0 (867801,670183) 
.................................
Epoch 1392 Error= 111639 0 (875305,682230) 
.................................
Epoch 1393 Error= 111616 0 (879028,677391) 
.................................
Epoch 1394 Error= 111529 0 (892659,668456) 
.................................
Epoch 1395 Error= 111625 0 (883495,682311) 
.................................
Epoch 1396 Error= 111563 0 (886649,675614) 
.................................
Epoch 1397 Error= 111580 0 (890344,675673) 
.................................
Epoch 1398 Error= 111536 0 (886046,675428) 
.................................
Epoch 1399 Error= 111698 0 (887076,683893) 
.................................
Epoch 1400 Error= 111589 0 (888098,671434) 
 counting_train_errors.................................

train1_NErrors= 33976/1.53292e+06 2.21642
Class01= 2490/1.49646e+06	0.166393
Class11= 31486/36459	86.36

 counting_test_errors.........

test1_NErrors= 8911/390076 2.28443
Class01= 823/380845	0.216098
Class11= 8088/9231	87.6178

.................................
Epoch 1401 Error= 111566 0 (888109,681650) 
.................................
Epoch 1402 Error= 111548 0 (881941,679318) 
.................................
Epoch 1403 Error= 111569 0 (890232,672936) 
.................................
Epoch 1404 Error= 111597 0 (888558,678473) 
.................................
Epoch 1405 Error= 111583 0 (895931,666543) 
.................................
Epoch 1406 Error= 111566 0 (881575,677320) 
.................................
Epoch 1407 Error= 111548 0 (902688,671981) 
.................................
Epoch 1408 Error= 111589 0 (889248,673437) 
.................................
Epoch 1409 Error= 111595 0 (877000,679593) 
.................................
Epoch 1410 Error= 111570 0 (875326,680044) 
 counting_train_errors.................................

train1_NErrors= 34062/1.53292e+06 2.22203
Class01= 3054/1.49646e+06	0.204081
Class11= 31008/36459	85.049

 counting_test_errors.........

test1_NErrors= 8880/390076 2.27648
Class01= 959/380845	0.251808
Class11= 7921/9231	85.8087

.................................
Epoch 1411 Error= 111532 0 (890589,678058) 
.................................
Epoch 1412 Error= 111572 0 (884712,676875) 
.................................
Epoch 1413 Error= 111693 0 (888322,681671) 
.................................
Epoch 1414 Error= 111566 0 (893615,671379) 
.................................
Epoch 1415 Error= 111624 0 (884460,687118) 
.................................
Epoch 1416 Error= 111559 0 (888809,684051) 
.................................
Epoch 1417 Error= 111601 0 (873073,670489) 
.................................
Epoch 1418 Error= 111478 0 (902968,670793) 
.................................
Epoch 1419 Error= 111579 0 (898429,673536) 
.................................
Epoch 1420 Error= 111536 0 (892054,676917) 
 counting_train_errors.................................

train1_NErrors= 34007/1.53292e+06 2.21845
Class01= 3479/1.49646e+06	0.232482
Class11= 30528/36459	83.7324

 counting_test_errors.........

test1_NErrors= 8981/390076 2.30237
Class01= 1132/380845	0.297234
Class11= 7849/9231	85.0287

.................................
Epoch 1421 Error= 111530 0 (908650,670899) 
.................................
Epoch 1422 Error= 111564 0 (887800,666327) 
.................................
Epoch 1423 Error= 111610 0 (893493,675582) 
.................................
Epoch 1424 Error= 111544 0 (875662,667611) 
.................................
Epoch 1425 Error= 111460 0 (889106,673068) 
.................................
Epoch 1426 Error= 111571 0 (887615,689536) 
.................................
Epoch 1427 Error= 111522 0 (897716,672659) 
.................................
Epoch 1428 Error= 111506 0 (896164,676935) 
.................................
Epoch 1429 Error= 111522 0 (895930,687159) 
.................................
Epoch 1430 Error= 111477 0 (891059,675856) 
 counting_train_errors.................................

train1_NErrors= 33984/1.53292e+06 2.21695
Class01= 3418/1.49646e+06	0.228406
Class11= 30566/36459	83.8366

 counting_test_errors.........

test1_NErrors= 8990/390076 2.30468
Class01= 1138/380845	0.298809
Class11= 7852/9231	85.0612

.................................
Epoch 1431 Error= 111523 0 (892265,664368) 
.................................
Epoch 1432 Error= 111560 0 (904581,673614) 
.................................
Epoch 1433 Error= 111589 0 (903113,678703) 
.................................
Epoch 1434 Error= 111506 0 (892998,662290) 
.................................
Epoch 1435 Error= 111535 0 (891246,678789) 
.................................
Epoch 1436 Error= 111491 0 (886694,686399) 
.................................
Epoch 1437 Error= 111511 0 (885243,682979) 
.................................
Epoch 1438 Error= 111551 0 (883304,675285) 
.................................
Epoch 1439 Error= 111526 0 (894797,689079) 
.................................
Epoch 1440 Error= 111384 0 (890353,671511) 
 counting_train_errors.................................

train1_NErrors= 34010/1.53292e+06 2.21864
Class01= 3018/1.49646e+06	0.201676
Class11= 30992/36459	85.0051

 counting_test_errors.........

test1_NErrors= 8910/390076 2.28417
Class01= 966/380845	0.253646
Class11= 7944/9231	86.0578

.................................
Epoch 1441 Error= 111573 0 (909868,676599) 
.................................
Epoch 1442 Error= 111500 0 (891247,681050) 
.................................
Epoch 1443 Error= 111466 0 (880071,689480) 
.................................
Epoch 1444 Error= 111412 0 (885709,679424) 
.................................
Epoch 1445 Error= 111560 0 (902608,688155) 
.................................
Epoch 1446 Error= 111423 0 (883885,691429) 
.................................
Epoch 1447 Error= 111407 0 (897974,676811) 
.................................
Epoch 1448 Error= 111423 0 (889147,683142) 
.................................
Epoch 1449 Error= 111395 0 (894709,673156) 
.................................
Epoch 1450 Error= 111472 0 (890464,689802) 
 counting_train_errors.................................

train1_NErrors= 34143/1.53292e+06 2.22732
Class01= 2619/1.49646e+06	0.175013
Class11= 31524/36459	86.4642

 counting_test_errors.........

test1_NErrors= 8927/390076 2.28853
Class01= 859/380845	0.225551
Class11= 8068/9231	87.4011

.................................
Epoch 1451 Error= 111499 0 (890372,684006) 
.................................
Epoch 1452 Error= 111461 0 (883563,683870) 
.................................
Epoch 1453 Error= 111394 0 (889307,680762) 
.................................
Epoch 1454 Error= 111468 0 (907268,677115) 
.................................
Epoch 1455 Error= 111437 0 (892580,674379) 
.................................
Epoch 1456 Error= 111429 0 (890009,676345) 
.................................
Epoch 1457 Error= 111479 0 (896204,688965) 
.................................
Epoch 1458 Error= 111452 0 (885600,675747) 
.................................
Epoch 1459 Error= 111486 0 (906399,683106) 
.................................
Epoch 1460 Error= 111414 0 (900016,682455) 
 counting_train_errors.................................

train1_NErrors= 33985/1.53292e+06 2.21701
Class01= 3058/1.49646e+06	0.204349
Class11= 30927/36459	84.8268

 counting_test_errors.........

test1_NErrors= 8902/390076 2.28212
Class01= 1000/380845	0.262574
Class11= 7902/9231	85.6029

.................................
Epoch 1461 Error= 111462 0 (908398,678962) 
.................................
Epoch 1462 Error= 111356 0 (902074,670030) 
.................................
Epoch 1463 Error= 111490 0 (902908,684321) 
.................................
Epoch 1464 Error= 111478 0 (899102,679423) 
.................................
Epoch 1465 Error= 111535 0 (900353,676319) 
.................................
Epoch 1466 Error= 111454 0 (893368,677459) 
.................................
Epoch 1467 Error= 111441 0 (878364,683519) 
.................................
Epoch 1468 Error= 111467 0 (894646,678617) 
.................................
Epoch 1469 Error= 111410 0 (893844,678140) 
.................................
Epoch 1470 Error= 111323 0 (884917,680721) 
 counting_train_errors.................................

train1_NErrors= 34039/1.53292e+06 2.22053
Class01= 2621/1.49646e+06	0.175147
Class11= 31418/36459	86.1735

 counting_test_errors.........

test1_NErrors= 8907/390076 2.2834
Class01= 871/380845	0.228702
Class11= 8036/9231	87.0545

.................................
Epoch 1471 Error= 111405 0 (895423,682817) 
.................................
Epoch 1472 Error= 111339 0 (892828,689674) 
.................................
Epoch 1473 Error= 111445 0 (900734,675230) 
.................................
Epoch 1474 Error= 111374 0 (906541,690975) 
.................................
Epoch 1475 Error= 111498 0 (902282,694515) 
.................................
Epoch 1476 Error= 111486 0 (880291,668050) 
.................................
Epoch 1477 Error= 111353 0 (889402,693738) 
.................................
Epoch 1478 Error= 111452 0 (885588,690688) 
.................................
Epoch 1479 Error= 111372 0 (885302,678910) 
.................................
Epoch 1480 Error= 111398 0 (907071,681730) 
 counting_train_errors.................................

train1_NErrors= 34011/1.53292e+06 2.21871
Class01= 2166/1.49646e+06	0.144741
Class11= 31845/36459	87.3447

 counting_test_errors.........

test1_NErrors= 8852/390076 2.2693
Class01= 707/380845	0.18564
Class11= 8145/9231	88.2353

.................................
Epoch 1481 Error= 111399 0 (884672,685200) 
.................................
Epoch 1482 Error= 111447 0 (891548,683578) 
.................................
Epoch 1483 Error= 111439 0 (909952,683756) 
.................................
Epoch 1484 Error= 111381 0 (900199,687606) 
.................................
Epoch 1485 Error= 111429 0 (893731,682885) 
.................................
Epoch 1486 Error= 111350 0 (906381,689515) 
.................................
Epoch 1487 Error= 111451 0 (888826,690856) 
.................................
Epoch 1488 Error= 111349 0 (900698,679370) 
.................................
Epoch 1489 Error= 111374 0 (891582,691421) 
.................................
Epoch 1490 Error= 111560 0 (916697,681017) 
 counting_train_errors.................................

train1_NErrors= 34007/1.53292e+06 2.21845
Class01= 2456/1.49646e+06	0.164121
Class11= 31551/36459	86.5383

 counting_test_errors.........

test1_NErrors= 8881/390076 2.27674
Class01= 831/380845	0.218199
Class11= 8050/9231	87.2062

.................................
Epoch 1491 Error= 111416 0 (893292,676781) 
.................................
Epoch 1492 Error= 113533 0 (889279,1.41551e+06) 
.................................
Epoch 1493 Error= 112040 0 (883389,593158) 
.................................
Epoch 1494 Error= 111459 0 (894930,626795) 
.................................
Epoch 1495 Error= 111428 0 (911109,653497) 
.................................
Epoch 1496 Error= 111377 0 (896729,661385) 
.................................
Epoch 1497 Error= 111343 0 (901383,673206) 
.................................
Epoch 1498 Error= 111417 0 (891554,662308) 
.................................
Epoch 1499 Error= 111395 0 (905637,670987) 
.................................
Epoch 1500 Error= 111324 0 (886851,674708) 
 counting_train_errors.................................

train1_NErrors= 34017/1.53292e+06 2.2191
Class01= 3199/1.49646e+06	0.213771
Class11= 30818/36459	84.5278

 counting_test_errors.........

test1_NErrors= 8956/390076 2.29596
Class01= 1058/380845	0.277803
Class11= 7898/9231	85.5595

.................................
Epoch 1501 Error= 111417 0 (911972,670147) 
.................................
Epoch 1502 Error= 111360 0 (894465,681506) 
.................................
Epoch 1503 Error= 111330 0 (893593,677494) 
.................................
Epoch 1504 Error= 111371 0 (895147,687215) 
.................................
Epoch 1505 Error= 111374 0 (880828,677798) 
.................................
Epoch 1506 Error= 111382 0 (896023,682702) 
.................................
Epoch 1507 Error= 111359 0 (908361,687896) 
.................................
Epoch 1508 Error= 111325 0 (901102,684135) 
.................................
Epoch 1509 Error= 111361 0 (900292,684465) 
.................................
Epoch 1510 Error= 111414 0 (898515,685817) 
 counting_train_errors.................................

train1_NErrors= 33916/1.53292e+06 2.21251
Class01= 2964/1.49646e+06	0.198067
Class11= 30952/36459	84.8954

 counting_test_errors.........

test1_NErrors= 8899/390076 2.28135
Class01= 979/380845	0.25706
Class11= 7920/9231	85.7979

.................................
Epoch 1511 Error= 111293 0 (889620,686718) 
.................................
Epoch 1512 Error= 111358 0 (902494,680944) 
.................................
Epoch 1513 Error= 111354 0 (900818,684078) 
.................................
Epoch 1514 Error= 111297 0 (899546,681429) 
.................................
Epoch 1515 Error= 111294 0 (905956,679149) 
.................................
Epoch 1516 Error= 111280 0 (906878,681588) 
.................................
Epoch 1517 Error= 111284 0 (891041,690457) 
.................................
Epoch 1518 Error= 111260 0 (908712,685384) 
.................................
Epoch 1519 Error= 111367 0 (902744,689443) 
.................................
Epoch 1520 Error= 111265 0 (898108,693739) 
 counting_train_errors.................................

train1_NErrors= 34041/1.53292e+06 2.22066
Class01= 2988/1.49646e+06	0.199671
Class11= 31053/36459	85.1724

 counting_test_errors.........

test1_NErrors= 8912/390076 2.28468
Class01= 983/380845	0.25811
Class11= 7929/9231	85.8954

.................................
Epoch 1521 Error= 111238 0 (910217,682513) 
.................................
Epoch 1522 Error= 111274 0 (907589,695439) 
.................................
Epoch 1523 Error= 111358 0 (892189,681823) 
.................................
Epoch 1524 Error= 111285 0 (891708,685496) 
.................................
Epoch 1525 Error= 111266 0 (905776,708194) 
.................................
Epoch 1526 Error= 111322 0 (914174,683781) 
.................................
Epoch 1527 Error= 111291 0 (886435,692870) 
.................................
Epoch 1528 Error= 111342 0 (912769,680452) 
.................................
Epoch 1529 Error= 111308 0 (905222,686048) 
.................................
Epoch 1530 Error= 111296 0 (892634,688890) 
 counting_train_errors.................................

train1_NErrors= 33921/1.53292e+06 2.21284
Class01= 2514/1.49646e+06	0.167996
Class11= 31407/36459	86.1433

 counting_test_errors.........

test1_NErrors= 8879/390076 2.27622
Class01= 831/380845	0.218199
Class11= 8048/9231	87.1845

.................................
Epoch 1531 Error= 111299 0 (912249,684099) 
.................................
Epoch 1532 Error= 111287 0 (889100,680524) 
.................................
Epoch 1533 Error= 111303 0 (908442,694570) 
.................................
Epoch 1534 Error= 111361 0 (890143,684450) 
.................................
Epoch 1535 Error= 111213 0 (900594,683145) 
.................................
Epoch 1536 Error= 111298 0 (907100,691089) 
.................................
Epoch 1537 Error= 111230 0 (896755,688077) 
.................................
Epoch 1538 Error= 111289 0 (902794,695012) 
.................................
Epoch 1539 Error= 111197 0 (914602,691543) 
.................................
Epoch 1540 Error= 111241 0 (908791,691498) 
 counting_train_errors.................................

train1_NErrors= 33895/1.53292e+06 2.21114
Class01= 3275/1.49646e+06	0.21885
Class11= 30620/36459	83.9847

 counting_test_errors.........

test1_NErrors= 8974/390076 2.30058
Class01= 1113/380845	0.292245
Class11= 7861/9231	85.1587

.................................
Epoch 1541 Error= 111213 0 (888580,679538) 
.................................
Epoch 1542 Error= 111291 0 (906430,692444) 
.................................
Epoch 1543 Error= 111242 0 (903989,691832) 
.................................
Epoch 1544 Error= 111269 0 (904308,689413) 
.................................
Epoch 1545 Error= 111371 0 (899895,682852) 
.................................
Epoch 1546 Error= 111235 0 (913776,691624) 
.................................
Epoch 1547 Error= 111316 0 (896607,688401) 
.................................
Epoch 1548 Error= 111207 0 (901451,705041) 
.................................
Epoch 1549 Error= 111237 0 (912434,693929) 
.................................
Epoch 1550 Error= 111220 0 (909193,679441) 
 counting_train_errors.................................

train1_NErrors= 33924/1.53292e+06 2.21303
Class01= 2442/1.49646e+06	0.163185
Class11= 31482/36459	86.349

 counting_test_errors.........

test1_NErrors= 8908/390076 2.28366
Class01= 828/380845	0.217411
Class11= 8080/9231	87.5311

.................................
Epoch 1551 Error= 111179 0 (900950,701709) 
.................................
Epoch 1552 Error= 111221 0 (898688,694589) 
.................................
Epoch 1553 Error= 111217 0 (904694,696713) 
.................................
Epoch 1554 Error= 111248 0 (897189,696134) 
.................................
Epoch 1555 Error= 111218 0 (895959,692746) 
.................................
Epoch 1556 Error= 111253 0 (912482,686245) 
.................................
Epoch 1557 Error= 111136 0 (900254,693594) 
.................................
Epoch 1558 Error= 111173 0 (912011,690458) 
.................................
Epoch 1559 Error= 111233 0 (910175,699062) 
.................................
Epoch 1560 Error= 111169 0 (902795,698016) 
 counting_train_errors.................................

train1_NErrors= 33938/1.53292e+06 2.21394
Class01= 2926/1.49646e+06	0.195528
Class11= 31012/36459	85.0599

 counting_test_errors.........

test1_NErrors= 8882/390076 2.27699
Class01= 949/380845	0.249183
Class11= 7933/9231	85.9387

.................................
Epoch 1561 Error= 111207 0 (903808,693911) 
.................................
Epoch 1562 Error= 111173 0 (909068,700049) 
.................................
Epoch 1563 Error= 111160 0 (897354,696412) 
.................................
Epoch 1564 Error= 111209 0 (896961,687481) 
.................................
Epoch 1565 Error= 111152 0 (904804,704462) 
.................................
Epoch 1566 Error= 111119 0 (910229,694560) 
.................................
Epoch 1567 Error= 111260 0 (907483,697616) 
.................................
Epoch 1568 Error= 111248 0 (900946,700913) 
.................................
Epoch 1569 Error= 111284 0 (904554,700816) 
.................................
Epoch 1570 Error= 111221 0 (905794,690812) 
 counting_train_errors.................................

train1_NErrors= 34022/1.53292e+06 2.21942
Class01= 2102/1.49646e+06	0.140465
Class11= 31920/36459	87.5504

 counting_test_errors.........

test1_NErrors= 8856/390076 2.27033
Class01= 694/380845	0.182226
Class11= 8162/9231	88.4195

.................................
Epoch 1571 Error= 111205 0 (910416,697227) 
.................................
Epoch 1572 Error= 111137 0 (904213,688136) 
.................................
Epoch 1573 Error= 111219 0 (888308,699270) 
.................................
Epoch 1574 Error= 111129 0 (903481,689920) 
.................................
Epoch 1575 Error= 111206 0 (907560,703074) 
.................................
Epoch 1576 Error= 111164 0 (902967,708329) 
.................................
Epoch 1577 Error= 111135 0 (895481,698296) 
.................................
Epoch 1578 Error= 111156 0 (910437,705109) 
.................................
Epoch 1579 Error= 111166 0 (908867,691783) 
.................................
Epoch 1580 Error= 111119 0 (898755,708148) 
 counting_train_errors.................................

train1_NErrors= 33883/1.53292e+06 2.21036
Class01= 2905/1.49646e+06	0.194125
Class11= 30978/36459	84.9667

 counting_test_errors.........

test1_NErrors= 8902/390076 2.28212
Class01= 956/380845	0.251021
Class11= 7946/9231	86.0795

.................................
Epoch 1581 Error= 111186 0 (899217,692625) 
.................................
Epoch 1582 Error= 111139 0 (909865,694835) 
.................................
Epoch 1583 Error= 111179 0 (899188,699262) 
.................................
Epoch 1584 Error= 111225 0 (915975,698905) 
.................................
Epoch 1585 Error= 111118 0 (898314,694275) 
.................................
Epoch 1586 Error= 111200 0 (906200,707243) 
.................................
Epoch 1587 Error= 111140 0 (908622,705409) 
.................................
Epoch 1588 Error= 111045 0 (898867,700757) 
.................................
Epoch 1589 Error= 111138 0 (902015,706972) 
.................................
Epoch 1590 Error= 111232 0 (909271,706336) 
 counting_train_errors.................................

train1_NErrors= 34047/1.53292e+06 2.22106
Class01= 3868/1.49646e+06	0.258476
Class11= 30179/36459	82.7752

 counting_test_errors.........

test1_NErrors= 9063/390076 2.32339
Class01= 1300/380845	0.341346
Class11= 7763/9231	84.0971

.................................
Epoch 1591 Error= 111105 0 (898702,696460) 
.................................
Epoch 1592 Error= 111141 0 (908726,707389) 
.................................
Epoch 1593 Error= 111031 0 (907755,694163) 
.................................
Epoch 1594 Error= 111113 0 (906971,709191) 
.................................
Epoch 1595 Error= 111038 0 (910382,697142) 
.................................
Epoch 1596 Error= 111111 0 (908689,704697) 
.................................
Epoch 1597 Error= 111121 0 (895807,704412) 
.................................
Epoch 1598 Error= 111136 0 (920142,715449) 
.................................
Epoch 1599 Error= 111089 0 (902801,709989) 
.................................
Epoch 1600 Error= 111153 0 (904421,717128) 
 counting_train_errors.................................

train1_NErrors= 33979/1.53292e+06 2.21662
Class01= 2949/1.49646e+06	0.197065
Class11= 31030/36459	85.1093

 counting_test_errors.........

test1_NErrors= 8945/390076 2.29314
Class01= 1019/380845	0.267563
Class11= 7926/9231	85.8629

.................................
Epoch 1601 Error= 111078 0 (900593,704910) 
.................................
Epoch 1602 Error= 111179 0 (904211,712206) 
.................................
Epoch 1603 Error= 111048 0 (910068,707682) 
.................................
Epoch 1604 Error= 111104 0 (907861,697347) 
.................................
Epoch 1605 Error= 111129 0 (904825,725719) 
.................................
Epoch 1606 Error= 111158 0 (914609,739703) 
.................................
Epoch 1607 Error= 111118 0 (905352,695270) 
.................................
Epoch 1608 Error= 111052 0 (909414,709534) 
.................................
Epoch 1609 Error= 111084 0 (909023,713339) 
.................................
Epoch 1610 Error= 111119 0 (916903,714849) 
 counting_train_errors.................................

train1_NErrors= 33850/1.53292e+06 2.2082
Class01= 2882/1.49646e+06	0.192588
Class11= 30968/36459	84.9392

 counting_test_errors.........

test1_NErrors= 8918/390076 2.28622
Class01= 959/380845	0.251808
Class11= 7959/9231	86.2203

.................................
Epoch 1611 Error= 111066 0 (906599,703368) 
.................................
Epoch 1612 Error= 111131 0 (912061,714639) 
.................................
Epoch 1613 Error= 111189 0 (904787,706644) 
.................................
Epoch 1614 Error= 111230 0 (901947,714812) 
.................................
Epoch 1615 Error= 110989 0 (909338,711954) 
.................................
Epoch 1616 Error= 111090 0 (907907,714316) 
.................................
Epoch 1617 Error= 111073 0 (910236,715534) 
.................................
Epoch 1618 Error= 111077 0 (912326,714285) 
.................................
Epoch 1619 Error= 111024 0 (910605,707716) 
.................................
Epoch 1620 Error= 111109 0 (906643,711774) 
 counting_train_errors.................................

train1_NErrors= 34001/1.53292e+06 2.21805
Class01= 4141/1.49646e+06	0.27672
Class11= 29860/36459	81.9002

 counting_test_errors.........

test1_NErrors= 9071/390076 2.32544
Class01= 1362/380845	0.357626
Class11= 7709/9231	83.5121

.................................
Epoch 1621 Error= 111048 0 (892230,715227) 
.................................
Epoch 1622 Error= 111081 0 (908692,721509) 
.................................
Epoch 1623 Error= 111110 0 (900151,710262) 
.................................
Epoch 1624 Error= 111113 0 (895630,711898) 
.................................
Epoch 1625 Error= 111041 0 (902570,703838) 
.................................
Epoch 1626 Error= 111091 0 (903194,716443) 
.................................
Epoch 1627 Error= 111067 0 (921298,703419) 
.................................
Epoch 1628 Error= 111084 0 (907342,713032) 
.................................
Epoch 1629 Error= 111031 0 (890860,706781) 
.................................
Epoch 1630 Error= 111018 0 (900264,700540) 
 counting_train_errors.................................

train1_NErrors= 33887/1.53292e+06 2.21062
Class01= 2243/1.49646e+06	0.149887
Class11= 31644/36459	86.7934

 counting_test_errors.........

test1_NErrors= 8937/390076 2.29109
Class01= 797/380845	0.209271
Class11= 8140/9231	88.1811

.................................
Epoch 1631 Error= 111116 0 (904340,728170) 
.................................
Epoch 1632 Error= 111089 0 (914093,725382) 
.................................
Epoch 1633 Error= 111039 0 (915118,707099) 
.................................
Epoch 1634 Error= 111083 0 (910163,710772) 
.................................
Epoch 1635 Error= 111166 0 (899233,747271) 
.................................
Epoch 1636 Error= 111039 0 (915664,716658) 
.................................
Epoch 1637 Error= 111064 0 (896804,707609) 
.................................
Epoch 1638 Error= 111050 0 (906830,711339) 
.................................
Epoch 1639 Error= 111000 0 (907494,701032) 
.................................
Epoch 1640 Error= 111022 0 (895104,713315) 
 counting_train_errors.................................

train1_NErrors= 33862/1.53292e+06 2.20899
Class01= 3849/1.49646e+06	0.257207
Class11= 30013/36459	82.3199

 counting_test_errors.........

test1_NErrors= 9032/390076 2.31545
Class01= 1282/380845	0.33662
Class11= 7750/9231	83.9562

.................................
Epoch 1641 Error= 111108 0 (910388,730492) 
.................................
Epoch 1642 Error= 111040 0 (920314,709217) 
.................................
Epoch 1643 Error= 110991 0 (905570,711466) 
.................................
Epoch 1644 Error= 110943 0 (908606,724408) 
.................................
Epoch 1645 Error= 110961 0 (916434,706965) 
.................................
Epoch 1646 Error= 110954 0 (906468,734945) 
.................................
Epoch 1647 Error= 111058 0 (911950,730756) 
.................................
Epoch 1648 Error= 110977 0 (903078,715381) 
.................................
Epoch 1649 Error= 111099 0 (915914,718678) 
.................................
Epoch 1650 Error= 110974 0 (903878,711601) 
 counting_train_errors.................................

train1_NErrors= 33762/1.53292e+06 2.20246
Class01= 3215/1.49646e+06	0.21484
Class11= 30547/36459	83.7845

 counting_test_errors.........

test1_NErrors= 8979/390076 2.30186
Class01= 1107/380845	0.290669
Class11= 7872/9231	85.2779

.................................
Epoch 1651 Error= 110949 0 (914705,735009) 
.................................
Epoch 1652 Error= 110980 0 (917024,705225) 
.................................
Epoch 1653 Error= 110953 0 (909939,710582) 
.................................
Epoch 1654 Error= 111079 0 (903504,741249) 
.................................
Epoch 1655 Error= 110941 0 (907084,701693) 
.................................
Epoch 1656 Error= 111031 0 (912762,704705) 
.................................
Epoch 1657 Error= 110936 0 (906030,702552) 
.................................
Epoch 1658 Error= 110972 0 (910732,722028) 
.................................
Epoch 1659 Error= 111007 0 (907441,724148) 
.................................
Epoch 1660 Error= 111043 0 (904212,728075) 
 counting_train_errors.................................

train1_NErrors= 33896/1.53292e+06 2.2112
Class01= 2269/1.49646e+06	0.151624
Class11= 31627/36459	86.7468

 counting_test_errors.........

test1_NErrors= 8902/390076 2.28212
Class01= 798/380845	0.209534
Class11= 8104/9231	87.7911

.................................
Epoch 1661 Error= 111052 0 (910717,709858) 
.................................
Epoch 1662 Error= 110937 0 (909019,724082) 
.................................
Epoch 1663 Error= 111008 0 (914432,717535) 
.................................
Epoch 1664 Error= 111038 0 (895296,718810) 
.................................
Epoch 1665 Error= 110982 0 (901362,720237) 
.................................
Epoch 1666 Error= 110930 0 (911197,721067) 
.................................
Epoch 1667 Error= 110973 0 (911421,719901) 
.................................
Epoch 1668 Error= 110944 0 (908681,733234) 
.................................
Epoch 1669 Error= 110930 0 (911454,716317) 
.................................
Epoch 1670 Error= 111000 0 (916075,735256) 
 counting_train_errors.................................

train1_NErrors= 33809/1.53292e+06 2.20553
Class01= 2990/1.49646e+06	0.199805
Class11= 30819/36459	84.5306

 counting_test_errors.........

test1_NErrors= 8955/390076 2.29571
Class01= 1020/380845	0.267825
Class11= 7935/9231	85.9604

.................................
Epoch 1671 Error= 110956 0 (913350,720026) 
.................................
Epoch 1672 Error= 110859 0 (899752,721952) 
.................................
Epoch 1673 Error= 110969 0 (909577,715393) 
.................................
Epoch 1674 Error= 111028 0 (907862,725959) 
.................................
Epoch 1675 Error= 110943 0 (913798,728880) 
.................................
Epoch 1676 Error= 110880 0 (906625,737817) 
.................................
Epoch 1677 Error= 110890 0 (925288,720095) 
.................................
Epoch 1678 Error= 111009 0 (907177,746215) 
.................................
Epoch 1679 Error= 110911 0 (902420,727987) 
.................................
Epoch 1680 Error= 110825 0 (919275,733729) 
 counting_train_errors.................................

train1_NErrors= 33788/1.53292e+06 2.20416
Class01= 2966/1.49646e+06	0.198201
Class11= 30822/36459	84.5388

 counting_test_errors.........

test1_NErrors= 8949/390076 2.29417
Class01= 1024/380845	0.268876
Class11= 7925/9231	85.852

.................................
Epoch 1681 Error= 110946 0 (922761,714308) 
.................................
Epoch 1682 Error= 110991 0 (906922,735471) 
.................................
Epoch 1683 Error= 110882 0 (905692,733677) 
.................................
Epoch 1684 Error= 110891 0 (890316,724240) 
.................................
Epoch 1685 Error= 110908 0 (906253,748807) 
.................................
Epoch 1686 Error= 110997 0 (909725,728896) 
.................................
Epoch 1687 Error= 110993 0 (910451,726137) 
.................................
Epoch 1688 Error= 110970 0 (901862,727332) 
.................................
Epoch 1689 Error= 110946 0 (916610,720061) 
.................................
Epoch 1690 Error= 110903 0 (913864,716033) 
 counting_train_errors.................................

train1_NErrors= 33851/1.53292e+06 2.20827
Class01= 3528/1.49646e+06	0.235756
Class11= 30323/36459	83.1701

 counting_test_errors.........

test1_NErrors= 9021/390076 2.31263
Class01= 1196/380845	0.314039
Class11= 7825/9231	84.7687

.................................
Epoch 1691 Error= 110936 0 (913013,741116) 
.................................
Epoch 1692 Error= 110936 0 (908126,734046) 
.................................
Epoch 1693 Error= 110978 0 (911245,725461) 
.................................
Epoch 1694 Error= 110936 0 (904318,717211) 
.................................
Epoch 1695 Error= 110957 0 (901599,725629) 
.................................
Epoch 1696 Error= 110896 0 (907539,712134) 
.................................
Epoch 1697 Error= 110869 0 (907623,707756) 
.................................
Epoch 1698 Error= 110972 0 (914706,723257) 
.................................
Epoch 1699 Error= 111044 0 (912979,743186) 
.................................
Epoch 1700 Error= 110952 0 (901051,722121) 
 counting_train_errors.................................

train1_NErrors= 33796/1.53292e+06 2.20468
Class01= 2943/1.49646e+06	0.196664
Class11= 30853/36459	84.6238

 counting_test_errors.........

test1_NErrors= 8961/390076 2.29724
Class01= 1013/380845	0.265987
Class11= 7948/9231	86.1012

.................................
Epoch 1701 Error= 110882 0 (910322,717503) 
.................................
Epoch 1702 Error= 111033 0 (905933,721773) 
.................................
Epoch 1703 Error= 110893 0 (904613,724997) 
.................................
Epoch 1704 Error= 110859 0 (903404,735685) 
.................................
Epoch 1705 Error= 110886 0 (902911,714367) 
.................................
Epoch 1706 Error= 110885 0 (909447,725977) 
.................................
Epoch 1707 Error= 110946 0 (917738,719372) 
.................................
Epoch 1708 Error= 110942 0 (906923,747451) 
.................................
Epoch 1709 Error= 110935 0 (914634,728114) 
.................................
Epoch 1710 Error= 110871 0 (911410,742672) 
 counting_train_errors.................................

train1_NErrors= 33898/1.53292e+06 2.21134
Class01= 3550/1.49646e+06	0.237226
Class11= 30348/36459	83.2387

 counting_test_errors.........

test1_NErrors= 9012/390076 2.31032
Class01= 1226/380845	0.321916
Class11= 7786/9231	84.3462

.................................
Epoch 1711 Error= 110824 0 (905607,746093) 
.................................
Epoch 1712 Error= 110851 0 (919219,728292) 
.................................
Epoch 1713 Error= 110877 0 (914903,736215) 
.................................
Epoch 1714 Error= 110859 0 (918047,744843) 
.................................
Epoch 1715 Error= 110844 0 (899427,732356) 
.................................
Epoch 1716 Error= 110984 0 (905394,754181) 
.................................
Epoch 1717 Error= 110939 0 (919293,732141) 
.................................
Epoch 1718 Error= 110894 0 (907740,766139) 
.................................
Epoch 1719 Error= 110957 0 (920094,731333) 
.................................
Epoch 1720 Error= 110887 0 (919853,740613) 
 counting_train_errors.................................

train1_NErrors= 33974/1.53292e+06 2.21629
Class01= 2708/1.49646e+06	0.18096
Class11= 31266/36459	85.7566

 counting_test_errors.........

test1_NErrors= 9014/390076 2.31083
Class01= 972/380845	0.255222
Class11= 8042/9231	87.1195

.................................
Epoch 1721 Error= 110831 0 (906412,721314) 
.................................
Epoch 1722 Error= 110957 0 (917104,726360) 
.................................
Epoch 1723 Error= 110873 0 (909580,731224) 
.................................
Epoch 1724 Error= 110930 0 (908970,723742) 
.................................
Epoch 1725 Error= 110965 0 (917096,765333) 
.................................
Epoch 1726 Error= 110904 0 (908697,732644) 
.................................
Epoch 1727 Error= 110807 0 (912155,733125) 
.................................
Epoch 1728 Error= 110792 0 (900905,721133) 
.................................
Epoch 1729 Error= 110767 0 (910265,736025) 
.................................
Epoch 1730 Error= 110827 0 (922055,729142) 
 counting_train_errors.................................

train1_NErrors= 33801/1.53292e+06 2.20501
Class01= 3282/1.49646e+06	0.219317
Class11= 30519/36459	83.7077

 counting_test_errors.........

test1_NErrors= 8992/390076 2.30519
Class01= 1136/380845	0.298284
Class11= 7856/9231	85.1045

.................................
Epoch 1731 Error= 110970 0 (906412,735229) 
.................................
Epoch 1732 Error= 110843 0 (922136,754001) 
.................................
Epoch 1733 Error= 110865 0 (922587,729815) 
.................................
Epoch 1734 Error= 110811 0 (909620,736111) 
.................................
Epoch 1735 Error= 110859 0 (907188,724200) 
.................................
Epoch 1736 Error= 110760 0 (921514,739333) 
.................................
Epoch 1737 Error= 110834 0 (905829,738477) 
.................................
Epoch 1738 Error= 110906 0 (905400,740088) 
.................................
Epoch 1739 Error= 110865 0 (912457,741875) 
.................................
Epoch 1740 Error= 110887 0 (920281,733858) 
 counting_train_errors.................................

train1_NErrors= 33836/1.53292e+06 2.20729
Class01= 2389/1.49646e+06	0.159643
Class11= 31447/36459	86.2531

 counting_test_errors.........

test1_NErrors= 8914/390076 2.2852
Class01= 830/380845	0.217936
Class11= 8084/9231	87.5745

.................................
Epoch 1741 Error= 110812 0 (909893,741576) 
.................................
Epoch 1742 Error= 110807 0 (918569,745792) 
.................................
Epoch 1743 Error= 110849 0 (922827,768635) 
.................................
Epoch 1744 Error= 110807 0 (909773,732715) 
.................................
Epoch 1745 Error= 110832 0 (922577,752889) 
.................................
Epoch 1746 Error= 110836 0 (919588,754883) 
.................................
Epoch 1747 Error= 110800 0 (909238,732076) 
.................................
Epoch 1748 Error= 110963 0 (914859,795263) 
.................................
Epoch 1749 Error= 110936 0 (932783,731192) 
.................................
Epoch 1750 Error= 110868 0 (903743,741517) 
 counting_train_errors.................................

train1_NErrors= 33836/1.53292e+06 2.20729
Class01= 2950/1.49646e+06	0.197132
Class11= 30886/36459	84.7143

 counting_test_errors.........

test1_NErrors= 8973/390076 2.30032
Class01= 1050/380845	0.275703
Class11= 7923/9231	85.8304

.................................
Epoch 1751 Error= 110764 0 (901034,759576) 
.................................
Epoch 1752 Error= 110775 0 (911041,739399) 
.................................
Epoch 1753 Error= 110873 0 (912768,739859) 
.................................
Epoch 1754 Error= 110891 0 (915124,774813) 
.................................
Epoch 1755 Error= 110826 0 (921473,754877) 
.................................
Epoch 1756 Error= 110776 0 (923306,738741) 
.................................
Epoch 1757 Error= 110804 0 (902154,752447) 
.................................
Epoch 1758 Error= 110770 0 (907392,767517) 
.................................
Epoch 1759 Error= 110773 0 (913606,757738) 
.................................
Epoch 1760 Error= 110884 0 (901396,766645) 
 counting_train_errors.................................

train1_NErrors= 33797/1.53292e+06 2.20475
Class01= 3316/1.49646e+06	0.221589
Class11= 30481/36459	83.6035

 counting_test_errors.........

test1_NErrors= 8990/390076 2.30468
Class01= 1142/380845	0.29986
Class11= 7848/9231	85.0179

.................................
Epoch 1761 Error= 110845 0 (921746,736318) 
.................................
Epoch 1762 Error= 110779 0 (903983,757629) 
.................................
Epoch 1763 Error= 110804 0 (910925,746879) 
.................................
Epoch 1764 Error= 110855 0 (907678,737419) 
.................................
Epoch 1765 Error= 110862 0 (903322,800877) 
.................................
Epoch 1766 Error= 110854 0 (926952,768791) 
.................................
Epoch 1767 Error= 110714 0 (908390,745824) 
.................................
Epoch 1768 Error= 110757 0 (916623,747537) 
.................................
Epoch 1769 Error= 110875 0 (915098,859211) 
.................................
Epoch 1770 Error= 110807 0 (931640,752653) 
 counting_train_errors.................................

train1_NErrors= 33940/1.53292e+06 2.21408
Class01= 1911/1.49646e+06	0.127701
Class11= 32029/36459	87.8494

 counting_test_errors.........

test1_NErrors= 8897/390076 2.28084
Class01= 704/380845	0.184852
Class11= 8193/9231	88.7553

.................................
Epoch 1771 Error= 110815 0 (914711,750038) 
.................................
Epoch 1772 Error= 110666 0 (901000,753912) 
.................................
Epoch 1773 Error= 110775 0 (916949,763599) 
.................................
Epoch 1774 Error= 110878 0 (903472,762414) 
.................................
Epoch 1775 Error= 110787 0 (916873,739157) 
.................................
Epoch 1776 Error= 110798 0 (908309,750371) 
.................................
Epoch 1777 Error= 110705 0 (916184,745627) 
.................................
Epoch 1778 Error= 110727 0 (909468,756237) 
.................................
Epoch 1779 Error= 110736 0 (908642,743962) 
.................................
Epoch 1780 Error= 110776 0 (916701,746083) 
 counting_train_errors.................................

train1_NErrors= 33800/1.53292e+06 2.20494
Class01= 2909/1.49646e+06	0.194392
Class11= 30891/36459	84.7281

 counting_test_errors.........

test1_NErrors= 8950/390076 2.29442
Class01= 1016/380845	0.266775
Class11= 7934/9231	85.9495

.................................
Epoch 1781 Error= 110822 0 (912623,759199) 
.................................
Epoch 1782 Error= 110788 0 (931865,777816) 
.................................
Epoch 1783 Error= 110744 0 (911647,743262) 
.................................
Epoch 1784 Error= 110820 0 (909576,756786) 
.................................
Epoch 1785 Error= 110693 0 (925038,750600) 
.................................
Epoch 1786 Error= 110695 0 (912049,755733) 
.................................
Epoch 1787 Error= 110806 0 (913197,775072) 
.................................
Epoch 1788 Error= 110685 0 (920452,760312) 
.................................
Epoch 1789 Error= 110848 0 (921526,760501) 
.................................
Epoch 1790 Error= 110792 0 (901955,745836) 
 counting_train_errors.................................

train1_NErrors= 33780/1.53292e+06 2.20364
Class01= 2325/1.49646e+06	0.155367
Class11= 31455/36459	86.275

 counting_test_errors.........

test1_NErrors= 8937/390076 2.29109
Class01= 839/380845	0.2203
Class11= 8098/9231	87.7261

.................................
Epoch 1791 Error= 110685 0 (908922,764996) 
.................................
Epoch 1792 Error= 110716 0 (927559,760708) 
.................................
Epoch 1793 Error= 110796 0 (901702,749664) 
.................................
Epoch 1794 Error= 110734 0 (930054,751676) 
.................................
Epoch 1795 Error= 110728 0 (919613,760486) 
.................................
Epoch 1796 Error= 110768 0 (922652,753527) 
.................................
Epoch 1797 Error= 110683 0 (910466,750199) 
.................................
Epoch 1798 Error= 110692 0 (913425,762620) 
.................................
Epoch 1799 Error= 110807 0 (920623,756440) 
.................................
Epoch 1800 Error= 110714 0 (912612,773916) 
 counting_train_errors.................................

train1_NErrors= 33680/1.53292e+06 2.19711
Class01= 2901/1.49646e+06	0.193857
Class11= 30779/36459	84.4209

 counting_test_errors.........

test1_NErrors= 8955/390076 2.29571
Class01= 1017/380845	0.267038
Class11= 7938/9231	85.9929

.................................
Epoch 1801 Error= 110842 0 (915809,749034) 
.................................
Epoch 1802 Error= 110711 0 (908388,772902) 
.................................
Epoch 1803 Error= 110722 0 (923338,765081) 
.................................
Epoch 1804 Error= 110685 0 (916778,751975) 
.................................
Epoch 1805 Error= 110722 0 (913314,750771) 
.................................
Epoch 1806 Error= 110737 0 (915864,760771) 
.................................
Epoch 1807 Error= 110678 0 (918483,744631) 
.................................
Epoch 1808 Error= 110768 0 (907856,741513) 
.................................
Epoch 1809 Error= 110675 0 (910515,765422) 
.................................
Epoch 1810 Error= 110750 0 (906489,780436) 
 counting_train_errors.................................

train1_NErrors= 33865/1.53292e+06 2.20918
Class01= 3288/1.49646e+06	0.219718
Class11= 30577/36459	83.8668

 counting_test_errors.........

test1_NErrors= 8999/390076 2.30699
Class01= 1139/380845	0.299072
Class11= 7860/9231	85.1479

.................................
Epoch 1811 Error= 110677 0 (921085,755012) 
.................................
Epoch 1812 Error= 110664 0 (912313,769236) 
.................................
Epoch 1813 Error= 110708 0 (909291,754199) 
.................................
Epoch 1814 Error= 110705 0 (920360,784730) 
.................................
Epoch 1815 Error= 110597 0 (910421,763119) 
.................................
Epoch 1816 Error= 110764 0 (917574,769401) 
.................................
Epoch 1817 Error= 110762 0 (933099,772165) 
.................................
Epoch 1818 Error= 110690 0 (915134,760475) 
.................................
Epoch 1819 Error= 110704 0 (908586,754011) 
.................................
Epoch 1820 Error= 110660 0 (930006,782082) 
 counting_train_errors.................................

train1_NErrors= 33696/1.53292e+06 2.19816
Class01= 3530/1.49646e+06	0.23589
Class11= 30166/36459	82.7395

 counting_test_errors.........

test1_NErrors= 9016/390076 2.31134
Class01= 1200/380845	0.315089
Class11= 7816/9231	84.6712

.................................
Epoch 1821 Error= 110656 0 (907157,768457) 
.................................
Epoch 1822 Error= 110706 0 (915091,757184) 
.................................
Epoch 1823 Error= 110693 0 (912730,766591) 
.................................
Epoch 1824 Error= 110679 0 (909110,753663) 
.................................
Epoch 1825 Error= 110695 0 (908415,770285) 
.................................
Epoch 1826 Error= 110685 0 (915542,765397) 
.................................
Epoch 1827 Error= 110704 0 (915496,765335) 
.................................
Epoch 1828 Error= 110785 0 (906314,767858) 
.................................
Epoch 1829 Error= 110706 0 (914740,736535) 
.................................
Epoch 1830 Error= 110672 0 (897857,809594) 
 counting_train_errors.................................

train1_NErrors= 33771/1.53292e+06 2.20305
Class01= 2977/1.49646e+06	0.198936
Class11= 30794/36459	84.462

 counting_test_errors.........

test1_NErrors= 8988/390076 2.30417
Class01= 1052/380845	0.276228
Class11= 7936/9231	85.9712

.................................
Epoch 1831 Error= 110666 0 (915000,761754) 
.................................
Epoch 1832 Error= 110645 0 (911666,750331) 
.................................
Epoch 1833 Error= 110616 0 (922153,757287) 
.................................
Epoch 1834 Error= 110610 0 (908473,742838) 
.................................
Epoch 1835 Error= 110714 0 (917845,756386) 
.................................
Epoch 1836 Error= 110644 0 (919612,763111) 
.................................
Epoch 1837 Error= 110623 0 (927569,765701) 
.................................
Epoch 1838 Error= 110656 0 (903450,803066) 
.................................
Epoch 1839 Error= 110607 0 (906263,780044) 
.................................
Epoch 1840 Error= 110688 0 (924745,763207) 
 counting_train_errors.................................

train1_NErrors= 33773/1.53292e+06 2.20318
Class01= 2295/1.49646e+06	0.153362
Class11= 31478/36459	86.3381

 counting_test_errors.........

test1_NErrors= 8923/390076 2.2875
Class01= 822/380845	0.215836
Class11= 8101/9231	87.7586

.................................
Epoch 1841 Error= 111861 0 (922751,1.65513e+06) 
.................................
Epoch 1842 Error= 110770 0 (904854,725411) 
.................................
Epoch 1843 Error= 110663 0 (919689,732358) 
.................................
Epoch 1844 Error= 110659 0 (914032,744513) 
.................................
Epoch 1845 Error= 110621 0 (905025,759528) 
.................................
Epoch 1846 Error= 110695 0 (911192,770319) 
.................................
Epoch 1847 Error= 110717 0 (906900,778590) 
.................................
Epoch 1848 Error= 110634 0 (909555,749794) 
.................................
Epoch 1849 Error= 110605 0 (918848,762041) 
.................................
Epoch 1850 Error= 110706 0 (912238,759925) 
 counting_train_errors.................................

train1_NErrors= 33867/1.53292e+06 2.20931
Class01= 1879/1.49646e+06	0.125563
Class11= 31988/36459	87.7369

 counting_test_errors.........

test1_NErrors= 8911/390076 2.28443
Class01= 706/380845	0.185377
Class11= 8205/9231	88.8853

.................................
Epoch 1851 Error= 110654 0 (917188,796991) 
.................................
Epoch 1852 Error= 110581 0 (924224,772666) 
.................................
Epoch 1853 Error= 110727 0 (905665,843936) 
.................................
Epoch 1854 Error= 110547 0 (914749,765643) 
.................................
Epoch 1855 Error= 110568 0 (913564,750469) 
.................................
Epoch 1856 Error= 110549 0 (912777,760007) 
.................................
Epoch 1857 Error= 110743 0 (928519,842689) 
.................................
Epoch 1858 Error= 110614 0 (909675,770364) 
.................................
Epoch 1859 Error= 110668 0 (926506,771043) 
.................................
Epoch 1860 Error= 110648 0 (903755,763468) 
 counting_train_errors.................................

train1_NErrors= 33997/1.53292e+06 2.21779
Class01= 1596/1.49646e+06	0.106652
Class11= 32401/36459	88.8697

 counting_test_errors.........

test1_NErrors= 8909/390076 2.28391
Class01= 605/380845	0.158857
Class11= 8304/9231	89.9578

.................................
Epoch 1861 Error= 110734 0 (900140,761180) 
.................................
Epoch 1862 Error= 110536 0 (914587,760423) 
.................................
Epoch 1863 Error= 110642 0 (912193,767837) 
.................................
Epoch 1864 Error= 110598 0 (914318,757602) 
.................................
Epoch 1865 Error= 110612 0 (924529,762858) 
.................................
Epoch 1866 Error= 110660 0 (906396,871543) 
.................................
Epoch 1867 Error= 110655 0 (918768,765707) 
.................................
Epoch 1868 Error= 110588 0 (921683,772040) 
.................................
Epoch 1869 Error= 110645 0 (923194,815748) 
.................................
Epoch 1870 Error= 110611 0 (914521,789148) 
 counting_train_errors.................................

train1_NErrors= 33820/1.53292e+06 2.20625
Class01= 2270/1.49646e+06	0.151691
Class11= 31550/36459	86.5356

 counting_test_errors.........

test1_NErrors= 8897/390076 2.28084
Class01= 802/380845	0.210584
Class11= 8095/9231	87.6936

.................................
Epoch 1871 Error= 110622 0 (920898,769507) 
.................................
Epoch 1872 Error= 110567 0 (912115,768692) 
.................................
Epoch 1873 Error= 110620 0 (910591,766698) 
.................................
Epoch 1874 Error= 110626 0 (910391,767621) 
.................................
Epoch 1875 Error= 110579 0 (909042,765976) 
.................................
Epoch 1876 Error= 110606 0 (915509,785730) 
.................................
Epoch 1877 Error= 110545 0 (925664,742338) 
.................................
Epoch 1878 Error= 110639 0 (923895,779132) 
.................................
Epoch 1879 Error= 110631 0 (915952,769288) 
.................................
Epoch 1880 Error= 110645 0 (918539,764569) 
 counting_train_errors.................................

train1_NErrors= 33634/1.53292e+06 2.19411
Class01= 2967/1.49646e+06	0.198268
Class11= 30667/36459	84.1137

 counting_test_errors.........

test1_NErrors= 8983/390076 2.30288
Class01= 1046/380845	0.274652
Class11= 7937/9231	85.982

.................................
Epoch 1881 Error= 110592 0 (912280,791582) 
.................................
Epoch 1882 Error= 110528 0 (902030,789746) 
.................................
Epoch 1883 Error= 110539 0 (912540,774954) 
.................................
Epoch 1884 Error= 110656 0 (929649,786563) 
.................................
Epoch 1885 Error= 110514 0 (919842,765030) 
.................................
Epoch 1886 Error= 110584 0 (923793,826203) 
.................................
Epoch 1887 Error= 110596 0 (921480,770723) 
.................................
Epoch 1888 Error= 110508 0 (915699,768372) 
.................................
Epoch 1889 Error= 110597 0 (927049,796905) 
.................................
Epoch 1890 Error= 110585 0 (927588,774042) 
 counting_train_errors.................................

train1_NErrors= 33776/1.53292e+06 2.20338
Class01= 2187/1.49646e+06	0.146145
Class11= 31589/36459	86.6425

 counting_test_errors.........

test1_NErrors= 8925/390076 2.28802
Class01= 798/380845	0.209534
Class11= 8127/9231	88.0403

.................................
Epoch 1891 Error= 110601 0 (910468,773961) 
.................................
Epoch 1892 Error= 110533 0 (913478,806165) 
.................................
Epoch 1893 Error= 110535 0 (917992,834015) 
.................................
Epoch 1894 Error= 110598 0 (918099,792172) 
.................................
Epoch 1895 Error= 110605 0 (912973,796934) 
.................................
Epoch 1896 Error= 110597 0 (910517,784501) 
.................................
Epoch 1897 Error= 110528 0 (910153,790654) 
.................................
Epoch 1898 Error= 110496 0 (922893,779829) 
.................................
Epoch 1899 Error= 110507 0 (921488,766363) 
.................................
Epoch 1900 Error= 110595 0 (908361,782919) 
 counting_train_errors.................................

train1_NErrors= 33648/1.53292e+06 2.19503
Class01= 3129/1.49646e+06	0.209093
Class11= 30519/36459	83.7077

 counting_test_errors.........

test1_NErrors= 8959/390076 2.29673
Class01= 1079/380845	0.283317
Class11= 7880/9231	85.3645

.................................
Epoch 1901 Error= 110560 0 (915664,798877) 
.................................
Epoch 1902 Error= 110533 0 (942252,787592) 
.................................
Epoch 1903 Error= 110509 0 (925901,791673) 
.................................
Epoch 1904 Error= 110549 0 (906936,837266) 
.................................
Epoch 1905 Error= 110593 0 (898322,796685) 
.................................
Epoch 1906 Error= 110532 0 (930662,782488) 
.................................
Epoch 1907 Error= 110513 0 (910066,789240) 
.................................
Epoch 1908 Error= 110544 0 (908215,795187) 
.................................
Epoch 1909 Error= 110613 0 (931168,789864) 
.................................
Epoch 1910 Error= 110540 0 (912815,819702) 
 counting_train_errors.................................

train1_NErrors= 33933/1.53292e+06 2.21362
Class01= 1625/1.49646e+06	0.10859
Class11= 32308/36459	88.6146

 counting_test_errors.........

test1_NErrors= 8916/390076 2.28571
Class01= 602/380845	0.15807
Class11= 8314/9231	90.0661

.................................
Epoch 1911 Error= 110607 0 (921596,786548) 
.................................
Epoch 1912 Error= 110578 0 (911290,786561) 
.................................
Epoch 1913 Error= 110583 0 (910080,790581) 
.................................
Epoch 1914 Error= 110470 0 (908238,784736) 
.................................
Epoch 1915 Error= 110512 0 (907874,778586) 
.................................
Epoch 1916 Error= 110522 0 (922449,791169) 
.................................
Epoch 1917 Error= 110498 0 (902324,784590) 
.................................
Epoch 1918 Error= 110594 0 (915342,802529) 
.................................
Epoch 1919 Error= 110520 0 (911245,793514) 
.................................
Epoch 1920 Error= 110479 0 (912395,794529) 
 counting_train_errors.................................

train1_NErrors= 33810/1.53292e+06 2.20559
Class01= 2386/1.49646e+06	0.159443
Class11= 31424/36459	86.19

 counting_test_errors.........

test1_NErrors= 8935/390076 2.29058
Class01= 851/380845	0.22345
Class11= 8084/9231	87.5745

.................................
Epoch 1921 Error= 110504 0 (918568,787979) 
.................................
Epoch 1922 Error= 110482 0 (906875,788062) 
.................................
Epoch 1923 Error= 110555 0 (910067,791511) 
.................................
Epoch 1924 Error= 110561 0 (923233,808142) 
.................................
Epoch 1925 Error= 110504 0 (920882,801488) 
.................................
Epoch 1926 Error= 110471 0 (907418,787372) 
.................................
Epoch 1927 Error= 110485 0 (916432,779649) 
.................................
Epoch 1928 Error= 110535 0 (926465,822591) 
.................................
Epoch 1929 Error= 110487 0 (914657,795063) 
.................................
Epoch 1930 Error= 110523 0 (931729,779217) 
 counting_train_errors.................................

train1_NErrors= 33673/1.53292e+06 2.19666
Class01= 2441/1.49646e+06	0.163118
Class11= 31232/36459	85.6633

 counting_test_errors.........

test1_NErrors= 8965/390076 2.29827
Class01= 914/380845	0.239993
Class11= 8051/9231	87.217

.................................
Epoch 1931 Error= 110496 0 (913146,809153) 
.................................
Epoch 1932 Error= 110471 0 (915514,793166) 
.................................
Epoch 1933 Error= 110614 0 (918034,801550) 
.................................
Epoch 1934 Error= 110575 0 (911632,817686) 
.................................
Epoch 1935 Error= 110503 0 (915214,804996) 
.................................
Epoch 1936 Error= 110544 0 (917215,825763) 
.................................
Epoch 1937 Error= 110515 0 (922337,788245) 
.................................
Epoch 1938 Error= 110511 0 (916414,787757) 
.................................
Epoch 1939 Error= 110505 0 (930874,793971) 
.................................
Epoch 1940 Error= 110470 0 (925104,805713) 
 counting_train_errors.................................

train1_NErrors= 33805/1.53292e+06 2.20527
Class01= 3237/1.49646e+06	0.21631
Class11= 30568/36459	83.8421

 counting_test_errors.........

test1_NErrors= 9043/390076 2.31827
Class01= 1146/380845	0.30091
Class11= 7897/9231	85.5487

.................................
Epoch 1941 Error= 110563 0 (940035,790016) 
.................................
Epoch 1942 Error= 110510 0 (911264,800372) 
.................................
Epoch 1943 Error= 110473 0 (912553,787111) 
.................................
Epoch 1944 Error= 110472 0 (925089,826856) 
.................................
Epoch 1945 Error= 110542 0 (923499,792626) 
.................................
Epoch 1946 Error= 110497 0 (914154,811582) 
.................................
Epoch 1947 Error= 110500 0 (919777,793360) 
.................................
Epoch 1948 Error= 110528 0 (912863,817929) 
.................................
Epoch 1949 Error= 110522 0 (921984,795310) 
.................................
Epoch 1950 Error= 110498 0 (917724,806074) 
 counting_train_errors.................................

train1_NErrors= 33643/1.53292e+06 2.1947
Class01= 3658/1.49646e+06	0.244443
Class11= 29985/36459	82.2431

 counting_test_errors.........

test1_NErrors= 9039/390076 2.31724
Class01= 1281/380845	0.336357
Class11= 7758/9231	84.0429

.................................
Epoch 1951 Error= 110502 0 (916571,806279) 
.................................
Epoch 1952 Error= 110498 0 (918093,792969) 
.................................
Epoch 1953 Error= 110404 0 (915285,813043) 
.................................
Epoch 1954 Error= 110517 0 (915684,777970) 
.................................
Epoch 1955 Error= 110414 0 (920694,813349) 
.................................
Epoch 1956 Error= 110467 0 (927563,786542) 
.................................
Epoch 1957 Error= 110436 0 (911499,821522) 
.................................
Epoch 1958 Error= 110406 0 (915613,799097) 
.................................
Epoch 1959 Error= 110399 0 (924997,812339) 
.................................
Epoch 1960 Error= 110450 0 (915469,802644) 
 counting_train_errors.................................

train1_NErrors= 33762/1.53292e+06 2.20246
Class01= 3214/1.49646e+06	0.214773
Class11= 30548/36459	83.7873

 counting_test_errors.........

test1_NErrors= 9008/390076 2.30929
Class01= 1116/380845	0.293033
Class11= 7892/9231	85.4945

.................................
Epoch 1961 Error= 110394 0 (919105,802653) 
.................................
Epoch 1962 Error= 110501 0 (918291,813596) 
.................................
Epoch 1963 Error= 110404 0 (915197,785025) 
.................................
Epoch 1964 Error= 110426 0 (935644,802123) 
.................................
Epoch 1965 Error= 110472 0 (910093,835477) 
.................................
Epoch 1966 Error= 110515 0 (910631,859300) 
.................................
Epoch 1967 Error= 110591 0 (919500,797043) 
.................................
Epoch 1968 Error= 110550 0 (922120,813811) 
.................................
Epoch 1969 Error= 110438 0 (911513,792360) 
.................................
Epoch 1970 Error= 110531 0 (916410,805937) 
 counting_train_errors.................................

train1_NErrors= 33818/1.53292e+06 2.20612
Class01= 2589/1.49646e+06	0.173008
Class11= 31229/36459	85.6551

 counting_test_errors.........

test1_NErrors= 8952/390076 2.29494
Class01= 924/380845	0.242618
Class11= 8028/9231	86.9678

.................................
Epoch 1971 Error= 110436 0 (937570,791852) 
.................................
Epoch 1972 Error= 110411 0 (912266,815951) 
.................................
Epoch 1973 Error= 110417 0 (909387,803321) 
.................................
Epoch 1974 Error= 110502 0 (914828,772085) 
.................................
Epoch 1975 Error= 110330 0 (920046,777223) 
.................................
Epoch 1976 Error= 110440 0 (914909,806427) 
.................................
Epoch 1977 Error= 110419 0 (927882,798815) 
.................................
Epoch 1978 Error= 110413 0 (925495,822454) 
.................................
Epoch 1979 Error= 110409 0 (905123,823895) 
.................................
Epoch 1980 Error= 110548 0 (919831,817712) 
 counting_train_errors.................................

train1_NErrors= 33718/1.53292e+06 2.19959
Class01= 3104/1.49646e+06	0.207423
Class11= 30614/36459	83.9683

 counting_test_errors.........

test1_NErrors= 8989/390076 2.30442
Class01= 1104/380845	0.289882
Class11= 7885/9231	85.4187

.................................
Epoch 1981 Error= 110467 0 (916214,802006) 
.................................
Epoch 1982 Error= 110436 0 (913651,824074) 
.................................
Epoch 1983 Error= 110363 0 (938692,792697) 
.................................
Epoch 1984 Error= 110472 0 (936892,828661) 
.................................
Epoch 1985 Error= 110526 0 (922276,1.04751e+06) 
.................................
Epoch 1986 Error= 110430 0 (927076,821157) 
.................................
Epoch 1987 Error= 110396 0 (929292,789711) 
.................................
Epoch 1988 Error= 110359 0 (914809,837112) 
.................................
Epoch 1989 Error= 110385 0 (924309,814490) 
.................................
Epoch 1990 Error= 110476 0 (913337,811889) 
 counting_train_errors.................................

train1_NErrors= 33846/1.53292e+06 2.20794
Class01= 4288/1.49646e+06	0.286543
Class11= 29558/36459	81.0719

 counting_test_errors.........

test1_NErrors= 9127/390076 2.3398
Class01= 1464/380845	0.384408
Class11= 7663/9231	83.0138

.................................
Epoch 1991 Error= 110427 0 (931567,837352) 
.................................
Epoch 1992 Error= 110476 0 (915986,803089) 
.................................
Epoch 1993 Error= 110538 0 (916891,1.0587e+06) 
.................................
Epoch 1994 Error= 110513 0 (925968,808278) 
.................................
Epoch 1995 Error= 110454 0 (913061,808342) 
.................................
Epoch 1996 Error= 110439 0 (902875,839844) 
.................................
Epoch 1997 Error= 110478 0 (924521,813858) 
.................................
Epoch 1998 Error= 110440 0 (906572,809616) 
.................................
Epoch 1999 Error= 110444 0 (911191,831879) 
.................................
Epoch 2000 Error= 110387 0 (915980,836353) 
 counting_train_errors.................................

train1_NErrors= 33859/1.53292e+06 2.20879
Class01= 1996/1.49646e+06	0.133381
Class11= 31863/36459	87.3941

 counting_test_errors.........

test1_NErrors= 8944/390076 2.29289
Class01= 746/380845	0.19588
Class11= 8198/9231	88.8094
