# Supplementary material for: Prediction of polyproline II secondary structure propensity in proteins
Source: R Soc Open Sci. 2020 Jan 15;7(1):191239. doi: 10.1098/rsos.191239 (PMC7029904; doi:10.1098/rsos.191239)
Supplement: Supplementary Code [file rsos191239supp2.zip › models/PPIIH_None_aln=True_oneHot=True_iupred=True_espritz=True_paleale=False_charge=True_removeNegativeOnlyChains_strictPPIIDefinition/fold4/final_trained-2000.model]

45 2 10 0
10 10 10 3 3 10 7 1 0 1 1
0.8 
45 2 10 0 1
10 10 10 3 3 1 0 0
2 10 1 140 1 1 1
2
0
10
1 1 1 1 1 1 1 1 1 1 
1.14122 -0.821362 -0.580645 -1.06892 -0.425844 -0.583785 0.822884 -0.596172 -0.766191 -0.793475 1.72314
-1.14819 0.746826 0.534909 1.49857 0.841409 0.424762 -0.648928 1.07164 0.982739 1.23019 -2.2454
10
1
140
45 1 1 1 1 1 1 1 1 1 1 1 1 1 1 1 1 1 1 1 1 1 1 1 1 1 1 1 1 1 1 1 1 1 1 1 1 1 1 1 1 1 1 1 1 1 1 1 1 1 1 1 1 1 1 1 1 1 1 1 1 1 1 1 1 1 1 1 1 1 1 1 1 1 1 1 1 1 1 1 1 1 1 1 1 1 1 1 1 1 1 1 1 1 1 1 1 1 1 1 1 1 1 1 1 1 1 1 1 1 1 1 1 1 1 1 1 1 1 1 1 1 1 1 1 1 1 1 1 1 1 1 1 1 1 1 1 1 1 1 1 
-0.0758704 0.204454 0.360228 -0.151385 0.559394 -0.115505 -0.134835 0.318433 0.0252667 -0.024674 -0.145837 -0.189858 -0.0912923 0.304873 0.208553 -0.175797 -0.221496 -0.0973558 0.151506 -0.180514 -0.0106339 -0.00174311 0.0199975 -0.187139 0.412889 0.141209 -0.0517778 0.167877 -0.0969227 0.014855 0.0782699 0.139464 0.0708686 0.166039 -0.0650808 -0.0727454 -0.0471942 -0.0505106 0.0858011 -0.0542565 -0.147096 -0.00539931 -0.0396786 -0.495988 0.0624684 -0.0743235 0.0384658 0.121237 -0.0574057 -0.000312887 0.00899263 -0.0568611 0.0263312 0.128911 -0.00654791 -0.392941 -0.0337611 -0.24952 -0.0664425 -0.124375 -0.238271 0.174291 0.0204879 -0.0179817 0.0209526 -0.0275327 0.169081 0.000485826 0.146725 -0.0558405 0.00646815 -0.133174 0.0135426 0.208063 0.0285091 -0.157615 0.165861 0.288634 -0.272733 0.356618 -0.172349 -0.0447522 0.0526104 -0.209208 -0.291707 -0.442334 -0.06333 0.376459 -0.0720334 0.199146 -0.666133 0.0082861 0.0863758 -0.0340485 -0.0847043 0.0497053 -0.239164 0.112819 -0.208099 0.289715 -0.512033 0.0902047 0.388012 -0.377759 0.351576 -0.223411 -0.0440383 0.258922 0.271829 -0.361463 0.000654994 -0.452753 0.17278 0.204592 -0.222403 0.205461 0.146936 -0.610047 -0.313807 0.00960654 -0.142658 -0.101636 0.157776 0.0897252 -0.0168776 0.418948 0.144865 0.104681 0.182276 0.0770489 0.0180187 0.00169723 0.087065 0.09991 -0.191465 -0.288609 -0.183029 0.0027003 0.0870879 -0.133609 -0.308984 -0.0594144 -0.141136 -0.100282 0.134486 0.404959 -0.0738002 -0.476097 -0.233161 0.0924021 -0.144441 0.139216 0.339033 0.117189 0.0679219 -0.461453 0.0992508 0.089542 -0.00320864 -0.106889 -0.0271576 0.106586 0.129862 0.398917 -0.0271412 0.330846 -0.0024402 0.0959988 0.166169 0.0509757 -0.0807609 0.0348316 0.0948661 -0.193783 0.01991 -0.108105 -0.115217 -0.222805 0.210031 0.174728 -0.220444 -0.0151778 0.260736 -0.249222 -0.261844 0.520301
-0.623773 0.376881 -0.507575 -0.467769 0.392176 0.0126249 0.199159 -0.228944 0.0241275 0.36496 -0.0149145 0.0311776 -0.270047 0.0927498 -0.00118041 0.729942 -0.337125 -0.214099 0.208846 0.539252 0.0181522 -0.00136055 -0.15875 0.00925206 0.023621 0.054536 0.0508718 0.266652 0.0894118 0.254117 0.135599 0.176946 -0.132093 -0.0906373 -0.0840825 0.0600916 0.0296988 -0.119145 -0.0794206 -0.0359593 -0.109176 -0.0058031 0.117573 0.106605 -0.0088331 0.0250155 -0.11906 -0.0355728 0.127482 0.112982 -0.263868 0.237201 0.133962 -0.140473 0.0738611 0.117162 -0.132704 0.0639647 0.0673599 0.212127 -0.164962 0.166791 0.0534688 0.15924 -0.0138877 0.0102541 -0.227469 -0.160682 0.0634768 0.171844 0.492661 0.151016 -0.0812838 -0.320431 0.154789 -0.0428349 -0.0593075 -0.172488 0.232015 -0.179892 0.121523 -0.110464 -0.244089 -0.124607 -0.107923 0.153084 -0.21879 0.463383 0.0431689 0.165428 0.601451 -0.190934 -0.00100914 -0.0678338 -0.153562 0.00895629 -0.131291 0.391955 0.0381371 -0.0263754 0.460647 -0.228318 0.276558 -0.116339 0.0465099 0.0179432 -0.124403 0.0475731 0.026923 0.204303 0.0617846 0.0705201 0.311565 0.352558 -0.108131 0.208119 0.0924243 -0.162716 0.336388 -0.0868821 -0.0607267 0.00103488 -0.350923 0.0861732 0.0374571 0.490905 0.0129591 -0.00303899 0.208078 -0.322792 0.0586616 -0.14171 -0.200673 0.0363943 0.115285 0.118018 -0.239545 -0.211603 0.438096 -0.0821982 0.40109 -0.0234605 -0.291428 0.481477 0.184398 -0.227671 -0.204502 0.278814 0.278514 -0.154334 0.086467 0.171062 0.177357 -0.141962 0.133043 0.176859 -0.210683 0.0923685 0.106599 0.0653363 0.0855148 -0.000703422 -0.186415 -0.0686697 0.0609765 0.0953204 0.0436804 0.0901088 -0.0399481 -0.0240908 -0.108175 0.0374334 -0.0177478 -0.284361 -0.15744 0.28444 -0.00213034 0.0124069 -0.0637267 0.0408199 -0.394825 -0.101818 -0.440198 -0.337303 -0.357297 0.321857
-0.467047 -0.0518323 0.188687 0.103245 -0.168122 -0.0772252 -0.289095 -0.0245458 0.0678928 -0.260123 0.177874 0.0538086 0.218159 0.116619 0.160195 0.0615009 -0.0664968 -0.0762303 0.115266 -0.0962048 -0.00572202 -0.000593117 -0.0674255 0.091538 -0.166724 -0.0573146 -0.0439984 -0.209094 -0.0284067 0.223369 0.00230473 -0.084134 0.137515 -0.0949219 -0.238609 -0.0364046 -0.096136 0.295796 0.233821 -0.259549 0.0562656 0.00361801 -0.162233 -0.139672 -0.170267 0.0783057 0.158981 0.093637 0.0137584 -0.0286521 -0.0228773 -0.244508 0.0138178 -0.0990978 0.165781 -0.0700874 -0.0904119 0.0281982 -0.150994 -0.120523 0.0593824 0.204108 0.164196 -0.179464 0.192984 0.155891 0.251295 -0.243414 -0.0376135 -0.225336 -0.178804 -0.311864 0.00118318 0.0594179 0.1743 0.441698 0.0370682 -0.562364 -0.282924 0.0955813 -0.277478 -0.0392439 -0.157879 -0.213603 -0.0435369 0.321104 0.206289 0.0982457 0.103806 -0.0734102 0.113251 -0.0287119 -0.14696 0.395607 -0.472217 0.55702 -0.0172418 -0.0633673 -0.277115 0.24102 -0.14224 0.388901 0.101415 -0.313488 0.498158 -0.0242475 0.288536 0.105692 0.223278 -0.0675307 -0.181821 -0.206375 -0.066947 0.106028 0.149574 -0.00992698 -0.0459551 -0.221766 -0.233449 -0.0960545 0.349827 -0.0189923 0.183154 -0.102893 0.17862 0.0290522 0.247597 -0.234666 -0.0831504 0.147575 0.3837 0.0879571 -0.109252 -0.194289 -0.148202 -0.362959 -0.00105476 -0.316119 -0.0806852 -0.0576186 0.43784 -0.0427094 -0.233459 -0.402302 0.082595 0.15805 0.0474508 -0.675075 -0.253329 -0.148961 0.297937 -0.102365 -0.0801224 0.204235 -0.0175834 0.0849882 0.0917069 0.289964 0.25717 -0.190373 0.11475 -0.128897 0.348983 0.37184 -0.114132 0.349004 0.06121 0.51465 0.0658833 -0.0494538 0.228162 -0.252651 0.303053 -0.0773697 -0.0791524 0.126193 -0.0112224 0.377667 0.399792 0.0660816 -0.146057 -0.229372 -0.0969592 -0.345984 -0.323951 -0.315242
0.22273 0.0307483 -0.324906 -0.190576 0.0791056 -0.167654 0.183654 0.301221 -0.106861 0.0457493 0.150004 -0.0329566 0.0627719 -0.0707613 -0.100457 -0.158176 -0.143182 -0.630019 0.122888 -0.109169 -0.032609 -0.00291899 -0.00400446 -0.0916384 -0.267043 -0.0803905 -0.043499 -0.103413 -0.10316 -0.0911953 0.141977 -0.0444016 -0.0575757 -0.125251 -0.00417663 -0.00948174 0.0848798 -0.109042 -0.0119834 -0.00385497 0.0720795 0.0113509 -0.172436 0.213571 0.02088 -0.121276 -0.0714136 -0.0512302 0.0918445 0.0798191 0.0821381 0.1468 -0.028505 -0.285239 0.247026 0.131205 -0.10098 0.106655 0.0295226 0.343908 0.0846962 -0.0433535 -0.146221 -0.258389 0.131309 0.395411 -0.223231 0.230642 0.343772 -0.0746361 -0.249159 0.00593333 -0.172779 0.458038 -0.540349 0.176437 -0.25607 -0.209314 0.0858271 -0.142936 0.0353649 0.0707216 -0.277815 0.494187 -0.0376668 0.179102 0.0696974 -0.0603983 -0.189767 0.228642 -0.0605886 -0.127066 -0.106556 0.168537 -0.0577028 -0.130493 0.158573 0.0224229 -0.137401 -0.038075 0.223524 -0.117483 0.0184199 0.1041 -0.190407 -0.257376 0.0111444 -0.0969917 -0.157951 -0.0123718 -0.169735 0.156677 -0.0301399 -0.084798 0.10898 0.0716519 -0.0632419 -0.11381 0.134964 -0.00720221 0.0204962 0.12305 -0.057782 0.236467 0.0395372 0.181806 0.28079 -0.0677822 -0.0226022 -0.138583 -0.0292757 0.0463926 0.134011 -0.0229339 -0.000819558 0.312151 0.192356 -0.0670873 0.364883 0.12256 -0.0487854 0.277822 0.0946513 -0.217995 -0.234925 -0.206607 0.0174126 0.353586 -0.109465 0.192066 0.0239628 -0.00122864 -0.421528 -0.255115 -0.145111 -0.178274 0.033324 0.15279 -0.210606 -0.180993 -0.337818 -0.118248 -0.171406 -0.168321 0.0351 0.188195 -0.0659543 -0.316506 -0.0329445 0.143978 -0.400211 -0.0766737 0.145046 0.205216 -0.0415715 -0.110691 0.0246906 -0.180032 -0.096752 0.0910551 0.0987424 0.0284846 0.241374 0.00131356 0.0333445 -0.887371
0.218999 -0.17805 0.286025 0.141476 0.0153334 -0.0793362 -0.0175263 -0.347185 0.205756 -0.0725788 -0.151661 0.0069301 -0.629221 -0.19068 0.075478 0.243809 -0.171368 0.277729 -0.651757 0.0808481 0.0224463 -0.000158581 -0.195754 -0.0446313 -0.191369 0.00149254 -0.0913055 0.513453 -0.1633 0.173734 0.15485 0.185329 -0.137921 -0.0536216 -0.384545 -0.0107879 -0.0739363 -0.166787 -0.052025 -0.0944773 -0.269977 -0.0788027 -0.105397 0.407506 -0.0356717 -0.0349862 0.0151195 0.239101 -0.0896158 -0.219941 0.279121 0.0581894 0.199823 0.18959 -0.0163662 -0.168659 0.0485767 -0.496432 -0.250686 0.138058 0.122612 0.0177527 -0.224709 -0.13908 0.368918 -0.0800988 0.185093 -0.211058 -0.133793 0.329388 -0.0996864 -0.0572229 -0.0572604 -0.271082 -0.00264386 -0.107094 -0.0659434 0.322143 0.367757 -0.178274 -0.0139837 0.11912 0.294939 -0.305705 0.0144303 0.0654476 -0.247888 0.135014 0.0106436 0.414601 -0.715784 0.154872 -0.105493 -0.0433115 -0.0198429 0.424054 -0.225166 0.204253 -0.154976 0.195468 0.314359 -0.0216694 -0.00372577 -0.0948968 -0.0562634 0.198124 0.045713 0.0685481 -0.0787358 -0.0497588 0.18232 -0.394054 0.0706503 -0.0156008 -0.269257 -0.228337 -0.118722 0.119027 -0.132714 0.0430941 -0.128755 -0.112439 0.253881 -0.066835 -0.0555599 0.0917891 -0.175446 0.264087 -0.0976663 0.0974038 -0.326329 -0.0471916 0.224214 0.322705 -0.026528 -0.200676 0.0572171 -0.501092 -0.165635 -0.0626106 0.105822 -0.113746 0.0792778 0.301801 0.169396 0.426985 0.115188 -0.798969 0.379556 0.256105 -0.10832 0.322912 0.282687 0.0564132 -0.0130646 -0.0134365 0.354051 0.649513 -0.133548 -0.3549 0.141445 0.12863 -0.0327707 -0.159939 0.0483646 0.169434 -0.0576658 0.299683 0.598589 -0.0688681 -0.0242319 0.22163 -0.429563 -0.404776 0.138141 0.0646733 -0.0707838 0.153532 -0.268395 -0.0754049 -0.0763884 -0.126954 -0.138381 0.105531 -0.0128122 -0.925417
-0.100995 -0.12834 0.0696633 -0.205022 -0.0214853 0.4124 0.0231064 -0.645623 0.210816 -0.0556585 0.0797879 -0.240083 0.488316 0.378319 -0.114373 -0.10073 -0.295684 0.373388 0.459583 -0.372699 0.00548933 -0.00141806 0.215165 0.140755 0.247483 -0.125496 -0.0668874 0.0667719 -0.138704 -0.323864 -0.180503 0.142309 -0.141359 0.0521936 -0.0801631 0.139356 -0.0404815 -0.185364 0.0413136 -0.125223 0.182 0.396036 0.141266 -0.327983 0.0492968 -0.0858132 0.0840693 -0.114166 -0.0644583 -0.00503655 0.28107 -0.289121 -0.0768374 -0.0156472 -0.303787 0.166579 0.0705986 0.0333989 0.0125812 0.22771 0.12401 -0.18493 0.0866229 -0.0659294 -0.428658 -0.218181 -0.0893859 0.26666 0.170673 0.243891 0.30738 0.0899559 0.270784 -0.464998 0.00407115 0.179379 -0.324302 0.378181 0.183595 0.271325 0.231222 0.238729 0.0599742 -0.473076 0.077732 0.0875482 -0.0613249 0.421509 0.54705 -0.114366 0.393304 -0.290315 -0.194134 -0.0856744 -0.0627128 -0.100368 0.0426402 0.506491 0.184442 -0.109948 -0.097472 -0.182192 -0.0682607 -0.247718 -0.139081 -0.0174892 -0.350503 0.0463172 0.203392 0.0784909 0.0525282 0.11303 -0.053658 -0.0312191 0.0103294 0.12688 0.0776806 -0.211204 0.168151 0.289086 -0.0482293 -0.233452 -0.0204158 -0.210654 -0.10796 0.201835 0.0970093 -0.0344685 -0.056454 -0.0654634 0.256737 0.0803124 -0.0762192 -0.104039 -0.0101854 0.421961 0.316959 0.203395 0.299665 -0.431389 0.219291 -0.308235 -0.188339 0.600855 -0.00569562 -0.0588098 -0.140626 0.783619 0.284621 -0.0694443 0.118843 0.134595 -0.103869 -0.147191 0.0998691 -0.123272 0.137489 -0.353566 0.2808 0.180788 -0.00805346 -0.0603001 0.110584 0.0539322 -0.304213 0.0850367 0.147545 -0.13115 0.0811495 -0.214333 0.0165035 -0.21522 -0.0739477 0.0484077 -0.130026 -0.182688 -0.0175776 0.199749 0.0149614 -0.224493 0.276977 0.201988 -0.0533141 -0.0426414 0.370075 0.233762
-0.143872 -0.0042617 -0.0355663 0.183957 -0.154075 -0.0225398 -0.427805 -0.153215 0.0445472 -0.0637843 0.130506 -0.199407 -0.0149728 0.263011 0.100941 0.326391 0.148598 -0.163765 -0.00198177 0.110104 0.0256829 0.00289664 0.0729392 0.296013 -0.0294845 0.0580578 -0.0342237 -0.208391 -0.247473 0.032767 0.201873 0.117736 0.00753465 -0.297703 -0.27613 0.122881 -0.00362552 0.00763834 0.153869 -0.0651079 0.106016 -0.0274234 -0.412772 0.282271 -0.149982 0.0592049 0.195949 0.23755 -0.0301268 -0.0695395 0.784243 -0.320134 0.0770424 -0.0245992 0.126865 -0.0343165 -0.0243381 -0.0877749 -0.460775 0.539857 -0.251877 0.221386 0.190779 -0.242119 0.34853 -0.0662226 -0.0218169 -0.0577743 0.00189883 -0.104865 -0.228984 -0.0312815 0.352435 0.13696 -0.137228 0.0752164 -0.146544 -0.346109 0.00439629 -0.286734 -0.436185 0.119549 -0.00237341 0.0643592 0.401298 -0.181595 0.478775 0.151143 0.234682 -0.31383 -0.274675 -0.235754 -0.115388 0.490075 -0.431191 -0.0175228 0.146856 0.0228517 -0.632492 0.201756 -0.322472 0.110284 0.111276 -0.306304 0.0771462 -0.19019 0.0490592 -0.195252 -0.096836 0.0669368 -0.130919 0.115279 0.181751 -0.167401 0.277176 -0.325461 -0.280828 0.0416237 -0.0999187 0.203004 -0.434253 -0.039923 0.198831 -0.16556 -0.0914552 0.160906 0.212123 -0.077287 -0.510463 0.0785412 -0.092885 0.0484 -0.0398833 0.0985589 -0.161544 0.170102 0.205184 -0.361902 0.493644 -0.114537 0.0805327 0.0153963 -0.0155546 0.318399 -0.0421245 0.425881 -0.120532 -0.341661 0.0714728 0.0769193 -0.043166 0.0901172 0.249837 -0.109074 0.0297764 -0.230635 -0.0714712 -0.022644 0.0943206 0.0739134 -0.612789 -0.0369776 0.147764 -0.430152 -0.270962 0.585991 0.00574657 -0.0266732 -0.00302461 -0.18369 -0.313621 0.0148625 0.298151 0.0848323 0.0756265 -0.176746 -0.00827562 0.132612 -0.0262941 0.0141288 0.263525 0.210443 -0.299194 0.104632 0.181732 -0.050412
0.516118 -0.194512 0.229947 0.205407 -0.127209 0.0843842 -0.355076 0.123503 -0.158433 -0.137126 -0.261195 -0.0756807 0.030098 -0.0362617 0.258495 0.0151297 0.129053 -0.457858 -0.261058 -0.399737 -0.0034178 0.000198075 0.00943598 0.192429 0.126362 -0.190089 -0.242364 -0.0615553 -0.0611843 -0.352273 0.0244752 0.0616176 -0.0467429 -0.0688792 -0.0815229 0.0393629 -0.0211804 -0.177116 0.0238297 -0.110508 0.071983 0.00993985 -0.084127 -0.0143031 0.0197258 -0.0646571 -0.0604212 0.106314 -0.0517362 0.0598918 0.230523 0.016715 -0.0508802 -0.048111 0.1227 0.116409 0.17798 -0.03542 -0.0558289 -0.0272895 -0.1754 -0.21663 0.0300102 0.05509 -0.314255 -0.347461 -0.173651 0.166505 0.291476 -0.283911 -0.194269 0.318386 0.084819 -0.0624523 0.163924 0.0384917 0.0745481 -0.0215237 -0.390219 0.881452 -0.37327 -0.0312059 -0.0408956 -0.332108 0.239209 0.416868 -0.0388844 0.334634 0.305032 -0.118638 -0.22558 0.0357124 -0.286805 0.294688 -0.638015 -0.0724889 -0.198592 -0.309037 0.361507 -0.119762 0.313083 -0.0245099 -0.359139 0.170056 -0.0604283 0.328036 -0.158626 0.16209 -0.113323 0.334258 0.00740676 -0.0522298 -0.190005 0.119316 -0.12404 0.105082 -0.0525192 0.209327 0.0401402 -0.0299206 -0.107838 0.0774622 -0.0346815 0.0433133 -0.0323139 -0.0485697 0.1961 -0.257601 -0.198103 0.224288 0.139928 -0.0111628 0.419671 0.102481 -0.0551759 0.281727 -0.0923996 0.109974 0.171291 0.0720252 0.0124784 0.165177 -0.225938 0.335071 -0.178499 0.202539 0.33184 0.232278 -0.278742 -0.263196 -0.0467929 -0.199111 0.154066 0.130658 -0.0034068 0.587708 0.137546 -0.526716 0.554989 0.122949 -0.184691 0.226635 0.347205 0.00781664 -0.0946445 -0.307204 -0.141813 0.239836 -0.253385 0.408488 0.132739 0.134078 -0.123308 -0.0059674 -0.266041 0.0657943 0.322386 0.202495 0.0217999 -0.261764 -0.0561833 0.0383565 -0.203262 -0.041052 0.131938 -0.880357
-0.11365 0.279171 0.313851 -0.0991826 -0.181669 0.0340882 0.310148 -0.0380538 -0.202316 0.0205524 0.0377732 0.0147098 -0.0869389 -0.480091 0.784101 0.0143816 0.585769 -0.628717 -0.15816 -0.344548 0.00600252 -0.00346761 0.0698477 -0.231127 0.0841974 0.318125 0.12891 -0.0562493 -0.251826 -0.11841 -0.0409649 -0.14253 0.122629 0.200998 -0.131449 -0.0715992 0.00907984 0.261514 -0.0127068 0.0381873 -0.211053 -0.032486 0.391941 0.329941 -0.0426199 0.158724 0.0107362 0.0911642 0.0918641 0.116033 -0.324435 0.061352 0.0135821 0.228709 -0.202064 -0.192582 -0.183578 -0.0644771 0.155693 0.132925 -0.511436 0.306898 -0.0947511 -0.328448 -0.0140792 0.00297774 -0.29597 0.274143 0.551404 -0.309838 0.123185 0.140293 -0.168657 0.243102 0.0591274 0.0555132 -0.138226 0.0508868 0.298918 -0.0416445 0.25486 0.0314204 -0.00537055 0.228725 -0.138025 -0.0861484 -0.0153087 -0.0622401 0.276514 -0.192723 0.883114 -0.0915637 -0.207274 0.180666 -0.206873 0.345741 -0.433856 -0.470914 -0.129478 0.408779 0.490829 0.431143 -0.0330155 0.287844 -0.0436116 0.141774 -0.11839 -0.0867712 0.337568 -0.173759 -0.0409547 -0.061701 -0.0659135 0.26803 -0.196703 -0.177318 -0.167759 0.0947739 -0.0147954 -0.0491478 -0.163423 0.0763912 -0.285199 0.00107048 0.0406621 -0.0922775 -0.00298874 0.213093 0.0871559 -0.133766 0.264051 0.109828 -0.126202 0.273853 0.0803341 -0.25272 -0.238495 0.350398 0.397461 -0.0130106 -0.119495 0.0716293 0.157905 -0.0883394 0.210444 0.233425 -0.120818 -0.114664 -0.186559 0.0559657 -0.180436 -0.248399 -0.18046 -0.169772 -0.0183052 -0.430482 -0.000117346 0.167477 -0.113348 0.022517 0.0178713 0.00542273 -0.199805 -0.0206389 -0.119287 -0.0389802 0.0822508 0.100981 -0.15661 -0.0518574 0.198077 0.00677474 -0.28289 0.259118 0.214865 -0.416087 -0.100037 -0.16603 -0.0888814 0.146868 0.0879197 -0.0566164 -0.437181 0.0626629 0.0918883 0.0556391
-0.047341 -0.00823115 -0.539283 0.299796 -0.176702 -0.0418217 -0.300968 -0.305341 -0.69111 -0.149254 -0.280972 0.126765 0.149392 0.42976 -0.206832 -0.686564 0.260634 0.372484 0.303338 0.394938 -0.00777266 0.000404273 0.00539888 -0.24189 0.177565 0.0303947 0.0291983 -0.35594 0.0985397 -0.00988198 -0.204032 -0.220494 -0.0215405 -0.113824 0.113794 -0.152037 -0.177496 -0.041821 -0.0333757 0.0993345 0.103776 -0.0965914 -0.0465266 -0.115712 -0.00325972 0.10144 0.106203 -0.343628 -0.171707 0.152492 0.0255232 -0.114464 -0.130814 -0.155694 -0.0752398 -0.248391 0.0281039 0.28104 0.0917658 -0.128739 -0.109666 0.18083 0.223698 -0.16036 0.0179057 0.0691599 -0.0255687 0.203095 -0.176299 0.364668 0.0588743 -0.105744 -0.0665264 -0.317214 0.0927515 0.455083 -0.11453 0.242564 0.292832 0.0887739 -0.318463 -0.0622815 -0.339356 0.347928 -0.345019 0.0316674 -0.315756 -0.174948 0.437589 -0.368496 0.259902 0.139927 -0.136171 0.288556 0.0472808 0.169816 -0.0256441 -0.0675487 -0.0102361 0.317464 -0.301437 -0.158529 -0.241575 0.114876 -0.0391735 0.0689956 0.0692129 0.11439 -0.0694042 0.0271374 0.316279 0.00198811 0.0350986 0.0584314 -0.137654 0.0164284 0.205559 -0.111248 -0.145872 0.120462 -0.0444061 -0.00706082 0.386232 0.211213 -0.0809692 -0.0118661 -0.187079 -0.0723179 0.245844 0.02626 0.0377979 0.163296 -0.444013 0.118959 0.0121672 0.167443 0.351182 0.218989 -0.170618 -0.248356 -0.273822 0.0722964 0.0806855 -0.207029 -0.0791433 0.372479 0.144388 -0.143127 0.418558 0.00478863 0.255908 0.108068 0.298252 -0.0757999 -0.0270357 -0.417435 -0.153079 -0.0692404 -0.0640996 0.528167 0.136339 0.22076 -0.396789 -0.336469 -0.224376 -0.171102 0.27579 0.238121 -0.35527 -0.324679 -0.166993 -0.108105 -0.117682 -0.0358156 0.0150756 0.181184 0.0521506 -0.160247 0.139271 0.138208 -0.353733 -0.0680043 0.167825 0.0116477 -0.151241 -1.13059
10 10 1 10 2 0 1
10
0
10
1 1 1 1 1 1 1 1 1 1 
-0.157015 2.23265 -3.28122 -0.527161 -0.778717 0.653969 -1.15533 -0.775448 -0.567186 0.354699 1.2906
-0.211731 1.94467 -1.07866 0.140563 -0.315465 -0.945846 1.04701 0.337839 0.384314 0.090367 -1.25671
0.484049 0.307264 -0.341361 0.0119839 -0.321347 0.309683 -0.00383953 -0.495707 0.11107 0.156011 -0.18783
-0.157359 0.00482649 0.206689 0.281435 -0.103681 -0.448293 0.272284 0.198426 -1.35536 2.23843 0.306665
1.61629 0.515388 -0.420135 0.272815 0.217701 -2.55998 -0.00686677 -0.623895 -0.17135 0.265263 -0.157612
-0.078857 0.225797 0.18773 0.401126 0.276342 -0.0667172 -0.0358965 -0.235271 0.716022 0.468673 1.06077
-1.18423 0.143841 -0.314202 -0.599437 0.716656 -0.37704 0.203976 -1.04712 0.584611 -0.572923 -0.320225
-0.0871101 -0.733647 0.401208 -0.508343 0.00431796 0.433265 0.991024 -0.165992 0.264499 0.539578 0.467383
0.607515 0.472721 -0.24261 -0.0512896 0.426523 0.447114 0.209807 0.462453 0.582993 0.440152 -0.246476
0.35676 0.511176 -0.326237 -0.662873 0.696489 0.188733 0.189053 0.535521 -0.482107 0.155926 0.258683
10
1
10
45 1 1 1 1 1 1 1 1 1 1 
-0.0627914 0.0782154 -0.278264 -0.465783 0.388361 1.26591 0.286924 -1.20124 -0.0880043 0.857184 -0.114685 0.268279 0.00313861 -0.0253995 -0.820987 0.398877 -0.715334 -0.510875 0.570883 -0.282046 0.0397224 0.0407281 0.0646606 -0.0892458 -0.0819398 -0.238476 -0.0879003 0.561834 0.17739 0.257175 -0.0146003 0.211605 0.023847 0.165642 -0.471895 0.0815321 0.10396 -0.29934 0.0247755 -0.331199 -0.0992062 -0.0726723 0.13069 -0.220925 -0.0598998 0.075485 0.0861799 -0.208338 -0.0321006 -0.162912 0.652205 -0.304945 -0.203448 0.319883 0.0398367 -0.321036
0.0540805 -0.084063 -0.742415 -0.189997 -0.163297 -0.796326 -0.145926 -1.10955 0.0888263 0.135967 0.138286 -0.457846 -0.151895 -0.100469 5.24151 -0.433521 -0.245634 -0.141964 -0.209695 -0.339999 0.00137695 -0.0196734 0.0701354 0.0628739 -0.0675371 0.131638 0.121327 -0.867818 0.120578 0.108407 -0.00616777 0.121977 0.182132 -0.0781986 0.164149 0.0845484 -0.0139769 0.427667 -0.00291088 0.129209 0.0971746 0.0980981 0.081703 0.197427 -0.0501163 -0.433732 -0.135545 0.314295 0.199529 -0.217942 0.624773 -0.0692835 0.41882 -0.0817195 0.227454 0.1972
0.756777 0.589782 0.0916789 0.216226 0.386795 0.224488 0.574295 -0.0626983 0.313535 0.918197 0.588437 0.597741 0.468325 0.884203 -10.0459 0.34511 0.630449 0.6504 0.573354 0.750058 -0.206033 -0.0129366 0.0139996 -0.00443167 -0.161285 -0.013178 0.0481449 -1.35372 -0.0449555 0.154678 -0.0750355 0.0480138 0.0942224 -0.176209 -0.0848405 0.0235609 0.0242827 0.456603 -0.139221 -0.161953 0.0526659 0.0926365 -0.0456511 0.220384 -0.052014 -0.515722 -0.180848 0.093182 0.312292 -0.388108 0.561195 -0.0478492 0.0485133 0.249464 0.110369 -0.613025
-0.824179 -0.54348 0.195451 1.12587 0.342986 -0.3649 1.32006 -0.445293 0.274384 -1.44231 0.0671229 -0.41074 0.665195 -0.422061 0.136053 -0.170359 -0.00768504 0.159902 0.113847 -0.230588 -0.0704955 -0.0268057 -0.0757137 -0.104501 0.0318208 0.12611 -0.171365 -0.452032 -0.226578 -0.277825 0.26248 -0.277055 -0.0326264 -0.083714 0.396721 0.0629944 0.201512 -0.657721 0.187523 0.371312 0.0992983 -0.0131984 0.399478 0.572047 -0.037444 0.942398 -0.0946335 -0.28429 -0.366538 0.2607 1.42045 -0.40909 0.690734 -0.701547 0.419876 -0.623483
-0.687969 -0.279806 0.439654 0.514931 0.172189 0.378026 0.400499 0.148174 1.38038 -0.398068 -0.272016 -0.258152 0.222831 -0.695398 -0.575398 0.883437 -0.00634302 -0.532179 0.478449 -0.874421 0.0773413 -0.00549335 -0.0149918 0.0927566 -0.0177333 -0.135405 -0.0587667 -0.0486898 0.180958 0.080714 0.0752611 -0.11483 -0.0997203 0.33471 0.0631642 -0.0921115 -0.086709 -0.193735 0.213925 0.105393 -0.136219 -0.0840544 0.181373 -0.224063 0.00285462 0.359862 0.0634981 -0.228429 -0.578833 0.502516 -1.0584 -0.00521086 0.513299 -0.676851 0.593344 0.619449
0.222784 -0.886441 0.546192 0.334694 0.085135 -2.12542 -0.679461 0.0198558 0.449593 0.430192 0.0339277 -1.58922 0.292071 0.394747 0.709202 0.671749 0.0599283 0.226685 0.301857 0.0876268 -0.225417 0.0208443 -0.0873554 0.0808323 0.0808183 -0.315072 -0.0973908 0.297327 -0.00992775 0.133674 -0.0888696 -0.0767294 -0.106764 -0.0118047 -0.0753023 -0.108246 -0.0587328 -0.0741779 0.0128779 -0.132432 -0.134432 -0.157394 -0.11259 0.118077 -0.0680575 0.126313 -0.0358847 -0.0827358 -0.0273983 -0.123939 0.650295 -0.073744 -0.039803 0.221803 0.122284 -0.662651
1.40592 0.605104 -0.589945 -1.06028 -0.855013 -0.930856 -0.0283588 1.43744 0.379674 -0.344336 1.34885 -0.520353 0.435787 -0.0849507 -1.42181 -0.362952 -1.01698 0.959086 2.31997 -0.801913 -0.0097904 0.0220914 0.0268523 0.274572 0.440457 0.0596704 0.0396925 -1.0253 0.0873716 0.0720691 0.138429 -0.0272952 0.110851 0.0904177 -0.00814739 0.0792133 0.0539841 -0.104119 0.356957 0.195125 0.0708092 -0.0355326 0.0705428 0.221678 -0.137577 0.0607578 -0.0311156 -0.0805648 -0.000721209 0.0255527 0.0657304 0.240079 0.011411 0.0819517 -0.0941535 0.96188
0.300352 -0.186379 0.677486 0.591478 1.12089 -0.439534 -0.651042 -0.107616 0.700412 0.500092 0.610475 -0.772895 -0.0349137 -0.237468 -1.8966 0.0497232 -0.0854497 0.10042 -0.168008 0.164036 -0.130114 0.0191117 -0.0600224 0.143792 0.29739 -0.0131392 -0.00657851 -0.386865 -0.0183748 -0.314425 -0.0934728 -0.06969 -0.0505785 0.186113 0.337314 -0.052138 -0.0604259 0.0688765 0.0516026 0.200833 -0.137389 0.00515896 -0.188773 -0.284428 0.092615 0.198806 0.484702 -0.0810165 -0.117556 0.44193 -0.513776 -0.557844 -0.0763953 -0.45045 -0.420031 0.216693
0.0877996 -0.949166 0.027822 1.10007 -0.597307 -0.351039 -0.845489 -0.234349 0.148729 0.33656 -0.361935 0.0641007 0.346593 0.0189435 -1.49594 0.51178 0.134658 0.0960813 0.716298 1.2125 -0.112766 0.0332762 -0.187614 0.0980256 -0.254112 0.195842 0.184547 -0.449742 0.116453 -0.122519 -0.115293 -0.0940769 -0.143069 -0.0469478 -0.0127987 0.113365 -0.0569675 0.254552 -0.18113 0.055033 0.0233391 0.0547399 0.342115 -0.40219 0.153575 0.121223 0.259382 0.581898 -0.36625 0.134199 0.522878 -0.430912 0.296329 -0.0765141 -0.963291 -0.158133
0.658778 0.546799 -3.57783 -2.06891 0.477596 0.60143 0.645218 0.771582 0.11565 0.561431 0.466683 0.526128 0.850557 -0.231378 0.405709 -1.66233 -0.391924 -0.25055 0.678212 -0.543073 -0.0906342 -0.0383225 0.0130382 0.00326543 -0.129222 -0.248328 -0.0868623 0.0728197 -0.357185 -0.0269619 -0.0433644 -0.0561487 -0.0922773 0.181803 -0.230146 -0.157428 0.0871968 -0.0947192 0.000283829 -0.249439 -0.0404361 0.133394 -0.352879 0.0270706 0.0624726 0.129378 0.26486 0.240962 -0.300414 0.0778801 0.577652 -0.266762 0.159616 -0.269542 -0.160695 -1.43702
10 10 1 10 2 0 1
10
0
10
1 1 1 1 1 1 1 1 1 1 
0.206635 0.112272 -0.717156 -0.463449 -0.269425 -0.567275 0.156525 0.583044 0.680586 0.110255 -0.921568
-1.15039 0.778384 0.602417 0.213616 -0.62524 -0.853661 -0.689207 -0.165431 -1.17083 -0.201934 0.736007
-0.653251 0.33293 -0.0215477 -0.0338114 -1.1659 0.508171 -0.0421236 0.475171 -0.270291 -0.217902 -0.231828
0.151969 -0.567482 0.8143 0.798291 0.706917 0.242774 -0.473713 -0.545021 -0.548972 0.0796668 -0.261021
-0.724901 -0.859413 0.350196 0.487017 -0.446633 -0.0980054 0.315095 0.428934 -0.881649 0.0112607 0.573947
-0.656301 -0.397549 0.780468 -0.810757 -0.0776066 -0.481077 0.55842 -0.378744 -0.178375 0.577067 1.17296
0.508922 -0.170206 0.0453668 -0.520793 -0.577484 -0.63687 0.355361 -0.639436 -0.311452 0.172613 0.146448
0.396479 0.273749 0.81579 0.391651 -0.141832 0.702299 -0.0817312 -0.339086 -0.179358 0.647498 -0.740478
-0.222958 0.0117001 0.436699 0.183428 -0.135113 0.536262 1.09366 -0.298088 -0.200367 -0.782382 0.859547
0.144134 -0.0594659 -0.0852832 0.983396 -0.380785 -0.294981 -0.81525 0.148083 -0.436527 0.358278 0.700658
10
1
10
45 1 1 1 1 1 1 1 1 1 1 
0.864137 0.344109 -0.407343 -0.512556 0.685643 0.47745 0.878764 0.106309 -0.337884 -0.0502569 0.417303 -0.263974 -0.245841 0.0240349 -0.961538 -0.795575 -0.450735 0.058862 -0.287457 -0.211046 0.0282577 0.0124434 0.21251 0.370206 -0.550836 -0.168615 -0.25021 -1.12507 0.638246 -0.031734 0.0321665 -0.167613 0.0831507 0.0253227 0.124414 -0.00772771 0.063518 -0.296398 -0.0834117 0.312397 0.0342758 0.11684 -0.10045 -0.206809 0.0930347 -0.0554556 -0.409353 -0.779258 0.750582 -0.280484 -0.100391 0.385074 -0.297608 0.0146781 0.777671 -0.46078
0.0791777 -0.14134 1.42482 0.0152776 -0.133208 -0.150786 -0.00924365 0.482884 0.0103727 -0.685838 -0.0593258 -0.218617 0.382773 -0.334291 -0.164324 0.202841 -0.138709 -0.0228937 -0.00514495 -0.22903 -0.0212456 0.0166349 -0.26671 -0.0335325 0.240061 -0.634765 -0.212723 0.347415 -0.193238 -0.175302 0.293277 -0.568833 -0.348255 0.095514 -0.0144605 0.0862033 0.224816 0.0444271 0.22476 0.311731 0.0630065 0.504096 -0.15994 0.195749 -0.0124419 0.0534938 0.451321 -0.236189 -0.44291 -0.0847219 -0.397643 0.327292 0.53674 -0.179232 -0.309175 0.44205
0.739687 -0.610108 -0.360442 -0.444232 -0.151916 0.00912143 -0.654186 0.338121 -0.579224 0.603052 0.622171 -0.135823 0.611561 0.0789459 0.251074 -0.531068 -0.384622 0.400861 -0.16885 -0.0336977 0.0118198 -0.00354078 -0.195026 0.314492 -0.133327 -0.324412 -0.478756 -0.189191 0.342195 -0.263212 0.282353 0.229073 0.262171 -0.320994 -0.168741 0.240869 0.139189 -0.251886 -0.215 -0.102032 0.206387 0.436023 0.125857 -0.077021 0.193954 -0.110319 -0.108697 -1.07805 -0.137777 -0.0863867 0.185378 0.410401 0.703416 0.403005 0.700179 -0.444794
-0.339729 -0.681113 -0.777534 -0.925434 0.867272 -0.133087 0.248743 0.985083 0.339964 -0.150948 0.0674854 -1.74066 0.354195 0.846382 -0.507748 0.293486 -0.403092 0.056323 0.206734 0.575272 0.0127194 -0.0203556 -0.0802507 -0.16478 0.709657 -0.387272 -0.19071 -0.310123 -0.111416 -0.358082 0.0126758 -0.333622 -0.426979 0.221251 0.0876183 -0.518849 0.0603902 -0.161039 0.977468 0.328602 0.449004 -0.247549 0.0429559 0.285063 -0.495804 0.278197 0.0921894 -0.445527 0.720936 0.289459 -0.0250916 -0.698048 -0.337235 0.738821 0.165208 -0.685344
-0.381857 -0.110818 0.0340919 -0.446622 0.719796 -0.739422 -0.158608 -0.678864 -0.163926 1.10126 0.354524 -0.405905 0.640199 0.36781 -0.657 -0.789003 -0.204974 0.109934 0.178701 0.98083 0.00579641 -0.0134719 0.0745166 0.0639089 0.506581 -0.380023 -0.563431 0.756734 -0.171132 0.203122 -0.0389598 -0.0440088 -0.038873 0.111988 0.311966 0.185879 -0.04137 0.0598057 -0.500117 -0.178533 -0.212838 -0.0982233 -0.0155469 0.718314 0.398297 -0.659577 0.235311 -0.347143 -0.544255 0.0716483 -0.0186818 0.362506 -0.559854 0.131485 -0.336504 -0.305134
0.390045 0.136851 0.477323 -0.14088 0.0129809 0.415205 -0.2304 -0.734873 -0.33061 0.329525 0.292613 -0.164883 0.0691506 0.45433 -0.0648978 -1.09305 -0.626866 0.330319 0.284074 0.10471 0.106289 0.0319684 -0.0493868 0.0543195 -0.716667 0.102109 -0.0772641 0.315862 -0.0891877 0.254613 0.134993 0.414324 0.445702 -0.127972 -0.184522 -0.139188 -0.262502 -0.409944 0.00431923 0.169132 0.0783189 -0.118847 -0.756329 0.175215 0.268289 -0.0356654 -0.144141 0.392702 -0.790366 -0.943462 0.611536 -0.0650565 0.774211 -0.240425 0.100938 0.0404852
-0.204701 0.0344987 0.379815 -0.425381 -1.02697 -0.82582 0.142076 -0.308783 -0.00279315 0.340951 -0.185858 0.464072 -0.0709331 0.168458 0.188232 0.906753 -0.00100918 0.474714 -0.643542 -0.0173669 0.00339772 0.0151171 -0.102341 -0.0802427 0.238832 -0.508647 -0.132081 -0.0582415 -0.245663 0.168523 -0.134219 -0.361466 -0.287402 -0.0219821 0.347196 -0.124795 0.020597 0.251849 -0.0363081 0.186962 -0.0269417 0.114887 -0.271162 -0.114722 -0.0238615 0.0423757 -0.334825 -0.531143 0.0200581 0.0230864 0.072775 0.26158 -0.312273 0.432076 0.723951 -0.777363
-0.482906 -0.404606 -0.296437 -0.0979276 -0.502573 0.451012 0.076085 1.02851 -0.263915 0.325138 0.0881453 -1.00212 -1.52857 0.627682 1.26595 0.606584 0.445336 0.681889 -0.527504 -0.138942 -0.0204254 0.010525 0.0845461 0.648174 0.269794 -0.169951 -0.41372 -0.212094 0.49142 -0.219343 -0.0979297 0.354793 -0.0992217 0.183088 0.378579 -0.201678 0.0795893 -0.957177 0.0251499 0.307699 0.19026 -0.256347 -0.400672 0.293054 0.156468 1.12129 -0.24287 -0.738091 0.432292 -0.182181 -0.514005 -0.0910492 0.184572 -0.371111 0.30234 0.313103
-0.41862 -0.521336 -0.66915 1.0326 -0.498831 0.919918 0.77978 0.00557904 -0.0825488 0.708403 -0.600527 -0.323966 0.240949 -0.0261749 -0.275996 0.220887 0.338458 -0.0048432 -0.273694 0.125102 -0.0256569 -0.02262 0.351631 -0.0675445 0.0176568 0.128475 -0.0371784 -0.413733 0.21896 -0.0578411 -0.0403754 0.0939484 0.231031 -0.149309 0.262626 -0.155515 0.145577 -0.3775 0.35186 -0.226915 0.384662 -0.139304 -0.00800288 -0.0109136 -0.256952 0.505002 0.108191 -0.706495 0.298957 -0.593997 -0.185283 -0.751385 -1.00591 -0.544061 0.652744 0.754633
-0.356914 0.259893 -0.504896 0.290777 0.358382 0.578916 0.269602 -0.0213726 0.0330446 0.128999 -0.223292 0.304444 0.104647 -0.00645543 -0.346592 0.226179 -0.12821 0.210813 -0.696108 -0.0768457 0.0522731 -0.0047044 -0.12646 -0.0635611 -0.145587 -0.199634 0.408343 0.108103 -0.219569 0.829634 0.0342293 0.453269 -0.363844 0.133341 -0.555632 0.410878 0.17343 -0.655993 0.0495014 -0.0393916 0.0258282 0.099958 -0.0762541 0.0576185 -0.0454596 0.302332 -0.403794 0.00867629 0.343055 -0.0478007 -0.311327 0.36359 0.701972 -0.813501 0.280679 0.649669
44 2 5 0 1
5 5 5 3 3 1 0 0
2 5 1 70 1 1 1
2
0
5
1 1 1 1 1 
0.0836884 -0.097215 -0.0375153 -0.0515433 0.0267323 -0.00647771
0.0842057 0.0107785 -0.0759969 -0.0640374 0.0102858 -0.0216284
5
1
70
44 1 1 1 1 1 1 1 1 1 1 1 1 1 1 1 1 1 1 1 1 1 1 1 1 1 1 1 1 1 1 1 1 1 1 1 1 1 1 1 1 1 1 1 1 1 1 1 1 1 1 1 1 1 1 1 1 1 1 1 1 1 1 1 1 1 1 1 1 1 1 
0.00589355 -0.00684613 -0.00264192 -0.00362981 0.00188256 -0.000456177 0.00592998 0.000759049 -0.00535189 -0.00450968 0.000724353 -0.00152313 -0.00432249 -0.00134422 1.05652e-05 0.0048285 0.00265971 0.00347117 0.00191199 0.00616332 -0.00183883 -0.00346168 -0.00646166 0.00498216 0.000787644 0.00196091 -0.000149578 0.00556593 -0.00443427 0.00336379 -0.00263659 -0.00558298 0.00355991 0.00176374 -0.00217053 -0.00159978 -0.00573469 -0.00328281 0.00620152 -0.00404433 -0.000750228 -0.000116381 0.0014748 0.00196954 0.00558165 -0.00555689 -0.000244221 0.0011991 0.00495654 -0.00537448 0.000320172 -0.00392455 -0.0017939 0.000900764 -0.00598464 0.00603599 -0.00418058 0.000908034 0.00455967 -0.00157259 -0.00277043 -0.00511917 -0.000113316 -0.00625278 0.00368682 0.0047584 -0.000810306 0.00499439 -0.00556665 -0.00165104 -0.00609219 0.000725371 0.00527483 0.00242487 -0.00434735 0.00381423 0.00391023 0.00245069 -0.00202892 0.00182452 0.00411846 0.0053335 0.00494222 -0.0047177 -0.000807985 0.00599983 -0.00572396 0.00205369 -0.000134386 0.00587797 -0.00656116 0.00413743 -0.00628346 0.000367779 0.00492691 0.00444562 -0.00191607 -0.00292565 0.00239775 -0.00044047 0.00246556 0.00334782 -0.00675735 0.000698144 -0.00126957 -0.00406244 -0.00252988 -0.00440159 0.0054305 0.00248345 0.00446518 0.0025067 0.000774705 0.00236515 0.00483126
0.00700897 0.00132273 0.00614956 0.00202041 -0.00585391 0.00498527 0.0025015 0.00532578 0.00574406 -0.00417297 0.00321043 0.00314742 0.000953214 -0.00675747 -0.00149708 -0.00652951 0.00275035 -0.00519151 -0.00624461 -0.00359376 0.000581169 -0.0032648 0.000918615 0.00322183 -0.00487656 -0.00364018 0.000644758 0.0046724 0.00417677 -0.00403235 0.00246141 0.00414349 0.00433264 0.00156871 -0.000878352 0.00552098 -0.000488271 -0.0054191 0.00380451 -0.00178646 -0.00254982 -2.73144e-05 -0.00568129 0.00544565 0.000257471 -0.000136117 0.00595839 -0.00403443 0.00171462 0.00675604 -0.000585939 -0.00474646 -0.00355101 -0.00670958 0.00551762 -0.00138532 -0.00330751 -0.000879872 -0.00375517 -0.00617299 0.00213003 0.00574849 0.00501276 -0.000579582 0.00027495 -0.00290785 -0.00210085 0.00682893 -0.0012847 -0.0053386 -0.00199978 0.00320774 0.00167634 -0.000638824 0.00161114 -0.00510845 0.00626731 0.000527279 -0.00210063 0.000939681 0.000241065 0.00435569 0.00323547 0.0037323 0.00468836 0.00171084 -0.00469526 -0.0056614 -0.00621128 -0.00140818 -0.00479213 0.00296101 -0.00270194 -0.00682163 -0.00466083 0.00461526 -0.00268722 0.000280569 0.00440194 0.00307034 0.00198422 -0.0046401 -0.000764176 -0.0033817 0.00176333 -0.00619529 -0.00144789 0.000988389 0.00137424 0.00349374 -0.00511418 -0.00542695 0.000807172 0.00516354 0.00534761
-0.00154672 -0.000167868 -0.00638991 -0.00016586 0.000663102 -0.000755836 0.00208426 -0.00341815 0.00358447 0.00230489 -0.00103672 0.00115748 0.00665992 0.0062861 -0.00148284 0.002688 0.00122807 0.000919318 -0.00511843 0.00488862 -0.00435961 -0.00427146 -0.00360152 0.00367104 0.00414503 0.00693447 0.00559911 0.00576034 0.000699387 0.0037204 0.00406569 0.00619492 -0.00348973 0.00471804 -0.00101319 0.00421563 -0.00308005 -0.00597118 -0.00624477 -0.00653783 0.00337596 -0.00023924 0.0016619 0.00299363 -0.000995394 -0.00686319 -0.00136063 -0.00680958 0.00109838 0.000563202 0.00512129 0.00378103 0.00333399 -0.00552248 0.000409814 0.000436768 -0.00563027 -0.00103333 -0.00084515 0.00211137 -0.00435519 -0.00382171 0.00126404 -0.000802664 -0.00614593 -0.0067914 -0.00362929 -0.00218373 -0.00572033 -0.00283181 -0.0016793 0.00469788 0.00397121 0.00702485 0.000649255 -0.00406644 -0.00688059 0.00633088 -0.00383377 0.00126005 -0.000148168 -0.00575473 -0.00200117 -0.00385643 -0.00423496 0.0054509 0.00362259 -0.00282297 -0.00262469 -0.00426481 0.00633066 6.23741e-05 -0.00104427 0.000552446 0.00630196 -0.000147944 0.000803299 -0.00436958 0.00471058 0.00212522 -0.00015913 -0.00401097 -0.000219147 -0.00323018 -0.00402837 -0.00661215 -0.000254363 -0.00386671 0.00676099 0.00295412 0.0044356 -0.000429431 0.00424165 -0.00460782 0.00275639
-0.00703556 -0.00619918 -0.000663269 -0.00281628 -0.00178161 0.00211417 -0.00352788 0.00532301 -0.00597235 0.00406682 0.00458272 0.000921958 -0.00217213 -0.00682911 -0.00140971 0.00699535 5.40148e-05 0.00162157 -0.000266055 0.00386609 0.00463545 0.000164053 -0.00343052 -0.00627351 -0.000117209 0.00656585 0.00520434 0.00649561 0.00376525 -0.00644573 0.00220975 0.00377194 -0.00560266 -0.00549577 -0.0060866 -0.000342021 0.00366066 -0.00257222 -0.00206126 0.00473056 -0.00554765 -0.00452079 -0.00138974 -0.000677527 -0.00430765 0.0042428 -0.000724435 0.00278862 -0.00117788 0.00605176 -0.000387539 -0.00358469 -0.000826436 0.00322419 -0.00281594 0.00609861 0.00274779 -0.00465385 0.00555197 -0.000529217 -0.00405733 0.000719467 -0.00379953 -0.00261774 0.00226595 -0.00284388 0.00408249 -0.00111565 0.00162616 -0.00502102 -0.00342734 0.00312076 -0.00249956 0.00222517 -0.00459902 0.000235048 -0.000574277 0.0017188 -0.00401858 0.0052901 0.000728311 0.00263613 -0.00533684 0.00694413 -0.00118193 -0.00111053 0.00600048 -0.00547639 0.00127787 0.0045102 0.00103664 0.00426279 -0.00181259 0.00427936 -0.00539721 -0.00658889 -0.00560677 0.00572754 -0.000662285 0.00306165 -0.00633574 0.00295263 -0.000859842 -0.00179304 -0.00186445 0.00158339 0.00548426 0.00460352 -0.00374006 -0.00557658 0.00285136 0.00403051 0.00410181 0.00455677 0.00393238
-0.00412238 -0.00359601 0.00289061 -0.00255652 0.00472411 0.000358554 0.00552238 0.00194465 0.00558822 0.00275949 0.0035897 0.00604158 0.00419498 0.00227498 -0.00166296 0.00021437 0.0029815 -0.00575259 0.00639678 -0.0058538 -0.000574787 0.000937922 0.00667271 -0.00301352 0.00424012 -0.00594612 0.0068801 0.00122837 0.00519794 0.00439462 -0.0018815 -0.00596669 -0.00624365 -0.00603315 -0.00148095 0.00552272 0.00136766 -0.00300083 0.000425112 -8.63724e-05 0.00680092 -0.00302745 -0.00108705 0.00395364 0.00628979 0.00429225 -0.00287424 0.00222904 0.00558192 -0.00351972 0.00341749 -0.00203512 0.00446046 0.00304795 0.00199361 0.00165832 0.00414409 0.00183146 -0.00415556 0.00229978 -0.00081618 0.00100519 0.00337534 -1.75737e-05 0.0020143 -0.00514786 -0.00153711 -0.00366029 -0.00110643 0.00593026 0.00329559 -0.00134777 -0.00413944 -0.00483371 -0.00443639 -0.00489191 0.00650079 -0.000268376 0.00437938 0.00504046 0.00325416 0.000754622 -0.00403692 0.000672368 -0.00323968 0.00499894 -0.00471156 -0.00613785 -0.000211853 -0.00182487 0.00320418 0.00601422 0.00622258 -0.000462727 -0.00104561 0.00119462 0.00143166 0.00445954 0.00457658 -0.00671702 0.00334754 0.00082992 -0.00102254 0.00625035 0.00303846 0.00158333 -0.00568381 0.002497 -0.0057273 0.00573783 0.000495209 0.00456911 -0.0005498 0.00350054 -0.00180077
5 5 1 5 2 0 1
5
0
5
1 1 1 1 1 
-0.0879836 0.0202223 -0.0982339 0.0844186 -0.0599978 0.049143
-0.0880434 -0.0481241 -0.0373353 0.0189445 -0.0914761 -0.0542721
0.0582242 -0.0292799 0.00154398 -0.0235623 -0.0983594 0.0961364
0.0882173 0.0553752 0.0591075 0.0896019 0.0679325 0.0962159
-0.0352575 0.0322562 0.0556315 0.0392656 0.0188133 -0.0152615
5
1
5
44 1 1 1 1 1 
-0.0733196 0.016852 -0.0818616 0.0703488 -0.0499982 0.0409525 -0.0733695 -0.0401035 -0.0311127 0.0157871 -0.0762301 -0.0452267 0.0485202 -0.0243999 0.00128665 -0.0196352 -0.0819662 0.0801137 0.0735144 0.046146 0.0492563 0.0746683 0.0566104 0.0801799 -0.0293813 0.0268802 0.0463595 0.0327213 0.0156778 -0.0127179 0.0320962 0.0256915 -0.0791993 0.0335679 0.012707 -0.0458641 -0.00881294 0.0226708 -0.00263422 0.0434077 -0.0448754 0.00446905 0.0815143 -0.0796886 0.0634025 -0.000532383 -0.0159905 0.0647697 -0.00375203 -0.0258094
0.0275823 -0.0378291 -0.0344745 0.00085939 -0.0409826 0.0194776 -0.0555937 -0.0779563 -0.0311345 0.0434174 -0.0073409 -0.0823716 -0.0142245 -0.00320684 0.0345296 0.0818158 0.0342624 -0.0576166 0.0211533 -0.0517052 0.0691244 0.0596112 0.0360972 0.0673054 0.063256 0.0161664 -0.0165604 -0.0360678 -0.00239729 0.0630209 0.0214561 -0.0581483 -0.0581415 0.0703149 0.0260444 -0.0157907 0.00645919 0.053784 -0.0104137 0.0586581 0.013868 0.0655787 0.0596198 0.0829769 -0.0209615 0.0108161 0.0814594 -0.0700324 0.0365328 0.0192793
-0.0384043 0.0223239 -0.00444281 0.0810263 0.00629587 -0.0245202 0.0138593 0.0730688 0.0227453 -0.0718713 0.0527564 -0.0391319 -0.0466863 0.0779483 -0.0521503 0.0626914 -0.0211758 0.0376422 0.0331421 0.0517438 0.0129669 -0.0363232 0.0339891 -0.0107466 -0.0366797 -0.0703057 -0.0832639 -0.0385537 -0.0570048 0.0366023 0.064059 -0.0120757 -0.0244072 -0.0237172 -0.0143827 0.065222 0.035096 0.0828099 0.0549575 -0.025492 -0.0723947 0.0243806 0.0187094 -0.0357476 0.0189955 0.0498924 -0.0563895 0.0811531 0.00420128 0.0600859
0.0495635 -0.0661651 -0.0595706 0.000219316 0.00642158 -0.012917 0.013247 0.00649105 0.0318627 0.0395755 -0.04024 0.0125883 -0.0558335 0.0186861 0.0722045 0.0131171 0.00057475 0.0239672 0.0125937 -0.0278011 0.0818085 0.0235324 0.0799128 0.0171845 0.0711181 0.015575 -0.0162564 -0.0686048 0.0133947 0.0712782 0.0748144 -0.0203751 -0.0782202 -0.0680895 0.0631776 0.0115347 0.0023268 -0.00690879 -0.0653076 -0.0491439 -0.0506666 -0.0222143 0.0467778 -0.0231668 0.0798051 0.035649 0.0732837 -0.00295345 -0.0237172 0.00254407
0.0525788 -0.0252421 -0.0572569 0.0491583 0.0752758 -0.0694722 -0.0186 -0.024314 -0.0547436 0.0781281 -0.0363691 -0.0632625 -0.0255804 -0.031256 -0.0480187 -0.0457361 0.063612 0.0376414 0.0306884 0.0816377 0.0718309 0.0633552 -0.0239099 0.0352753 -0.0431449 -0.0274381 -0.012409 -0.0531946 0.0529418 0.0472071 0.0326828 0.0221872 -0.0613683 0.0587593 -0.0119878 -0.0694259 0.0726204 0.0527455 -0.0104065 -0.0654565 0.0475402 0.0365578 -0.0453857 -0.0613735 -0.0780316 -0.0100711 -0.0237763 0.0689138 -0.0557631 -0.0764212
5 5 1 5 2 0 1
5
0
5
1 1 1 1 1 
-0.0600275 0.0370319 -0.0593258 0.0199599 -0.0474743 -0.0957098
0.0392305 0.0920905 0.000726654 0.00138314 0.00572321 -0.0876733
0.077205 -0.0406886 -0.0980159 0.0835919 -0.0359056 -0.0582136
-0.0515529 -0.0784169 -0.0571659 0.0273756 -0.0742864 0.0198318
-0.0828678 -0.0655317 -0.088903 0.0980945 -0.00193561 0.0188963
5
1
5
44 1 1 1 1 1 
-0.050023 0.0308599 -0.0494381 0.0166332 -0.0395619 -0.0797582 0.0326921 0.0767421 0.000605545 0.00115262 0.00476934 -0.0730611 0.0643375 -0.0339071 -0.0816799 0.0696599 -0.0299213 -0.0485113 -0.0429607 -0.0653474 -0.0476382 0.022813 -0.0619053 0.0165265 -0.0690565 -0.0546097 -0.0740858 0.0817454 -0.00161301 0.0157469 0.0106464 0.0316974 -0.0367265 0.0445416 -0.0350027 0.00704493 0.0481168 0.0810227 0.000453666 -0.034611 -0.00115801 -0.0781103 -0.0243388 -0.0201538 -0.0286841 -0.0226853 -0.0338272 0.0247279 0.0121367 0.00654537
0.0427138 0.0478318 -0.053975 0.0641418 -0.018975 -0.0396982 -0.0738013 -0.0097275 -0.0412861 0.00791903 -0.0773139 0.0526937 -0.0437169 -0.0307071 0.013902 0.00461369 0.0596712 -0.0213145 0.00230305 -0.0232085 0.0274078 -0.0821883 -0.0179855 -0.0802643 -0.0190088 0.0366637 -0.0196162 0.0304973 -0.0219417 0.0758538 -0.0462907 -0.0625613 0.0403523 -0.0169323 -0.0817528 -0.061956 0.0267029 -0.0722208 0.0116498 0.0687501 0.0190316 0.0176692 0.0381104 0.058648 0.0702954 -0.031321 -0.0200717 0.0466333 0.0306978 0.0655647
-0.0599086 -0.0252277 0.0667097 0.00543929 -0.0221587 -0.0356324 -0.0412303 0.0415584 0.0781983 0.0201613 0.0340789 -0.0514257 0.0409333 -0.00890212 0.0149753 0.0425138 0.0124752 -0.0416552 0.0536263 -0.0592083 -0.0562385 -0.0106755 0.0417942 0.0652053 -0.0353608 0.0287563 -0.0494491 0.0279008 -0.00794374 0.0645821 0.0101322 0.015481 -0.043979 -0.00649142 -0.062413 0.0171957 0.0412095 -0.02031 -0.0245792 0.0360744 0.0831846 -0.0738336 0.067982 0.0407846 0.000597579 -0.000375992 -3.50012e-05 -0.0702606 0.0413022 -0.029742
-0.0461356 0.068397 0.0429158 0.078992 0.0502689 -0.0757783 0.024415 -0.0825134 0.0354558 -0.0668621 0.065402 -0.0377454 0.0319523 -0.0619104 0.0390966 0.0528726 0.0386187 -0.00302726 -0.0507707 -0.0692939 -0.0502861 -0.0509195 -0.0597942 -0.0656374 0.0731984 0.0241367 0.0173199 -0.0101699 0.0372095 -0.0247113 0.0434214 0.0744073 -0.0396476 0.00300389 0.0700659 -0.072712 0.0105589 0.0111476 -0.0718921 -0.0373186 0.0276188 0.0768432 0.00826933 -0.0237623 -0.0684005 -0.0359674 -0.054223 0.0535515 0.0443386 -0.0216604
0.067591 0.0773858 0.0107535 -0.0755365 -0.0715849 0.00061854 0.0319336 0.0290683 0.073782 -0.0141902 -0.0789763 0.03387 -0.0231163 -0.0352905 -0.0464594 -0.0363837 -0.0246692 0.0474328 0.0580972 -0.0132279 -0.0732192 0.0023827 -0.019718 0.0183835 0.0619538 -0.00478516 0.0657494 -0.0756026 -0.034567 0.0267547 -0.0139296 -0.0503093 0.0208071 0.0801572 -0.0425125 0.0325555 -0.00255764 0.0727545 -0.0217095 -0.012109 -0.0247691 -0.0173525 -0.0615723 0.035448 0.0306903 -0.0246985 0.0823976 -0.0773122 -0.060599 0.0571615
