# Supplementary material for: Prediction of polyproline II secondary structure propensity in proteins
Source: R Soc Open Sci. 2020 Jan 15;7(1):191239. doi: 10.1098/rsos.191239 (PMC7029904; doi:10.1098/rsos.191239)
Supplement: Supplementary Code [file rsos191239supp2.zip › models/PPIIH_None_aln=True_oneHot=True_iupred=True_espritz=True_paleale=False_charge=True_removeNegativeOnlyChains_strictPPIIDefinition/fold0/NN_log.txt]

epsilon 0.005
NU 45
NF 10
NB 10
NHY 10
NHF 10
NHB 10
context 0
Moore 1
CoF 3
CoB 3
Cseg 10
Cwin 7
Classes 2
Thresholds 0.8 
Step 1
shortcut 0
seed 949
shuffle 1
batch_blocks 1920
readModel 0
readEpoch 0
nEpochs 2000
adaptive 1000
reload 0
belief 0
threshold 0
cycles 1
Creating model
Generating random parameters
Reading train dataset
6577 sequences, 45 attributes, 2 classes
Reading test dataset
1624 sequences, 45 attributes, 2 classes
Actual lrate= 6.20773e-06
Start learning
.................................
Epoch 1 Error= 191395 0 (572.039,134.801) 
.................................
Epoch 2 Error= 168125 0 (1314.78,320.617) 
.................................
Epoch 3 Error= 162655 0 (2602.44,683.503) 
.................................
Epoch 4 Error= 160232 0 (4364.78,1242.21) 
.................................
Epoch 5 Error= 159158 0 (5868.71,1805.93) 
.................................
Epoch 6 Error= 158548 0 (7594.04,2492.01) 
.................................
Epoch 7 Error= 158201 0 (9844.36,3362.73) 
.................................
Epoch 8 Error= 157964 0 (13579.1,4568.68) 
.................................
Epoch 9 Error= 157651 0 (22170.1,6657.3) 
.................................
Epoch 10 Error= 156669 0 (49219.9,10676.7) 
 counting_train_errors.................................

train1_NErrors= 36444/1.54565e+06 2.35784
Class01= 0/1.50921e+06	0
Class11= 36444/36444	100

 counting_test_errors.........

test1_NErrors= 9246/377343 2.45029
Class01= 0/368097	0
Class11= 9246/9246	100

.................................
Epoch 11 Error= 150276 0 (200668,18982.1) 
.................................
Epoch 12 Error= 140335 0 (533082,24439.3) 
.................................
Epoch 13 Error= 138894 0 (571186,23804.8) 
.................................
Epoch 14 Error= 138209 0 (569001,23039.4) 
.................................
Epoch 15 Error= 137626 0 (548997,22465.2) 
.................................
Epoch 16 Error= 137233 0 (526593,22331.7) 
.................................
Epoch 17 Error= 136810 0 (504957,22565.2) 
.................................
Epoch 18 Error= 136365 0 (488410,23075.7) 
.................................
Epoch 19 Error= 136019 0 (474387,23867.1) 
.................................
Epoch 20 Error= 135734 0 (459009,25079.9) 
 counting_train_errors.................................

train1_NErrors= 36206/1.54565e+06 2.34244
Class01= 242/1.50921e+06	0.0160349
Class11= 35964/36444	98.6829

 counting_test_errors.........

test1_NErrors= 9206/377343 2.43969
Class01= 62/368097	0.0168434
Class11= 9144/9246	98.8968

.................................
Epoch 21 Error= 135347 0 (458348,26473.3) 
.................................
Epoch 22 Error= 135125 0 (458806,28104.6) 
.................................
Epoch 23 Error= 134866 0 (463071,30276.5) 
.................................
Epoch 24 Error= 134714 0 (475985,32916.3) 
.................................
Epoch 25 Error= 134438 0 (486367,36189.4) 
.................................
Epoch 26 Error= 134276 0 (499479,40699) 
.................................
Epoch 27 Error= 134180 0 (508461,46126.8) 
.................................
Epoch 28 Error= 133874 0 (516556,52681.3) 
.................................
Epoch 29 Error= 133780 0 (521172,60341.3) 
.................................
Epoch 30 Error= 133582 0 (529269,67699.7) 
 counting_train_errors.................................

train1_NErrors= 36179/1.54565e+06 2.34069
Class01= 356/1.50921e+06	0.0235885
Class11= 35823/36444	98.296

 counting_test_errors.........

test1_NErrors= 9179/377343 2.43253
Class01= 82/368097	0.0222767
Class11= 9097/9246	98.3885

.................................
Epoch 31 Error= 133521 0 (525697,75979.7) 
.................................
Epoch 32 Error= 133367 0 (528237,83005.5) 
.................................
Epoch 33 Error= 133270 0 (527442,89223.9) 
.................................
Epoch 34 Error= 133150 0 (526757,94380.3) 
.................................
Epoch 35 Error= 133072 0 (528014,99944.6) 
.................................
Epoch 36 Error= 132936 0 (526614,107930) 
.................................
Epoch 37 Error= 132776 0 (524906,114501) 
.................................
Epoch 38 Error= 132605 0 (527825,123408) 
.................................
Epoch 39 Error= 132429 0 (539977,131839) 
.................................
Epoch 40 Error= 132283 0 (543283,141886) 
 counting_train_errors.................................

train1_NErrors= 36101/1.54565e+06 2.33565
Class01= 615/1.50921e+06	0.0407498
Class11= 35486/36444	97.3713

 counting_test_errors.........

test1_NErrors= 9169/377343 2.42988
Class01= 143/368097	0.0388485
Class11= 9026/9246	97.6206

.................................
Epoch 41 Error= 132161 0 (554824,155844) 
.................................
Epoch 42 Error= 131828 0 (569455,170126) 
.................................
Epoch 43 Error= 131630 0 (594174,188281) 
.................................
Epoch 44 Error= 131354 0 (611066,210187) 
.................................
Epoch 45 Error= 131135 0 (639640,238091) 
.................................
Epoch 46 Error= 130896 0 (660395,267200) 
.................................
Epoch 47 Error= 130654 0 (685845,295282) 
.................................
Epoch 48 Error= 130586 0 (712193,331587) 
.................................
Epoch 49 Error= 130433 0 (729667,337569) 
.................................
Epoch 50 Error= 130310 0 (754994,355276) 
 counting_train_errors.................................

train1_NErrors= 36060/1.54565e+06 2.33299
Class01= 641/1.50921e+06	0.0424726
Class11= 35419/36444	97.1875

 counting_test_errors.........

test1_NErrors= 9159/377343 2.42723
Class01= 152/368097	0.0412935
Class11= 9007/9246	97.4151

.................................
Epoch 51 Error= 130084 0 (784707,354966) 
.................................
Epoch 52 Error= 129897 0 (816586,360330) 
.................................
Epoch 53 Error= 129781 0 (857260,364865) 
.................................
Epoch 54 Error= 129664 0 (887359,374238) 
.................................
Epoch 55 Error= 129560 0 (917682,368310) 
.................................
Epoch 56 Error= 129269 0 (955915,380876) 
.................................
Epoch 57 Error= 129250 0 (994580,385624) 
.................................
Epoch 58 Error= 128948 0 (1.03047e+06,389297) 
.................................
Epoch 59 Error= 128884 0 (1.05664e+06,404070) 
.................................
Epoch 60 Error= 128698 0 (1.07441e+06,409767) 
 counting_train_errors.................................

train1_NErrors= 36019/1.54565e+06 2.33034
Class01= 715/1.50921e+06	0.0473758
Class11= 35304/36444	96.8719

 counting_test_errors.........

test1_NErrors= 9129/377343 2.41928
Class01= 174/368097	0.0472701
Class11= 8955/9246	96.8527

.................................
Epoch 61 Error= 128795 0 (1.07644e+06,410883) 
.................................
Epoch 62 Error= 128547 0 (1.10925e+06,419362) 
.................................
Epoch 63 Error= 128485 0 (1.10528e+06,421535) 
.................................
Epoch 64 Error= 128383 0 (1.09868e+06,425410) 
.................................
Epoch 65 Error= 128230 0 (1.11807e+06,428008) 
.................................
Epoch 66 Error= 128100 0 (1.11172e+06,420489) 
.................................
Epoch 67 Error= 128062 0 (1.12222e+06,436638) 
.................................
Epoch 68 Error= 127953 0 (1.13136e+06,442370) 
.................................
Epoch 69 Error= 127952 0 (1.13668e+06,435674) 
.................................
Epoch 70 Error= 127942 0 (1.14805e+06,448060) 
 counting_train_errors.................................

train1_NErrors= 36033/1.54565e+06 2.33125
Class01= 686/1.50921e+06	0.0454543
Class11= 35347/36444	96.9899

 counting_test_errors.........

test1_NErrors= 9117/377343 2.4161
Class01= 162/368097	0.0440101
Class11= 8955/9246	96.8527

.................................
Epoch 71 Error= 127788 0 (1.15559e+06,444935) 
.................................
Epoch 72 Error= 127761 0 (1.16531e+06,451028) 
.................................
Epoch 73 Error= 127679 0 (1.17241e+06,440702) 
.................................
Epoch 74 Error= 127589 0 (1.2005e+06,465084) 
.................................
Epoch 75 Error= 127540 0 (1.21053e+06,461735) 
.................................
Epoch 76 Error= 127645 0 (1.22871e+06,460144) 
.................................
Epoch 77 Error= 127512 0 (1.23989e+06,480064) 
.................................
Epoch 78 Error= 127480 0 (1.25777e+06,460982) 
.................................
Epoch 79 Error= 127392 0 (1.2757e+06,462644) 
.................................
Epoch 80 Error= 127413 0 (1.2828e+06,466970) 
 counting_train_errors.................................

train1_NErrors= 36017/1.54565e+06 2.33021
Class01= 880/1.50921e+06	0.0583087
Class11= 35137/36444	96.4137

 counting_test_errors.........

test1_NErrors= 9096/377343 2.41054
Class01= 199/368097	0.0540618
Class11= 8897/9246	96.2254

.................................
Epoch 81 Error= 127446 0 (1.31007e+06,475957) 
.................................
Epoch 82 Error= 127367 0 (1.33159e+06,486846) 
.................................
Epoch 83 Error= 127237 0 (1.35185e+06,468312) 
.................................
Epoch 84 Error= 127237 0 (1.36767e+06,481026) 
.................................
Epoch 85 Error= 127241 0 (1.38873e+06,477923) 
.................................
Epoch 86 Error= 127114 0 (1.41925e+06,485613) 
.................................
Epoch 87 Error= 127129 0 (1.44135e+06,482678) 
.................................
Epoch 88 Error= 127097 0 (1.47273e+06,479825) 
.................................
Epoch 89 Error= 126928 0 (1.51238e+06,493858) 
.................................
Epoch 90 Error= 126974 0 (1.52298e+06,501752) 
 counting_train_errors.................................

train1_NErrors= 36030/1.54565e+06 2.33105
Class01= 1611/1.50921e+06	0.106745
Class11= 34419/36444	94.4435

 counting_test_errors.........

test1_NErrors= 9055/377343 2.39967
Class01= 348/368097	0.0945403
Class11= 8707/9246	94.1705

.................................
Epoch 91 Error= 126855 0 (1.56192e+06,490653) 
.................................
Epoch 92 Error= 126807 0 (1.60018e+06,499029) 
.................................
Epoch 93 Error= 126845 0 (1.63038e+06,483414) 
.................................
Epoch 94 Error= 126747 0 (1.67798e+06,491115) 
.................................
Epoch 95 Error= 126714 0 (1.7215e+06,496546) 
.................................
Epoch 96 Error= 126745 0 (1.72734e+06,496554) 
.................................
Epoch 97 Error= 126614 0 (1.78508e+06,489063) 
.................................
Epoch 98 Error= 126663 0 (1.78736e+06,488274) 
.................................
Epoch 99 Error= 126519 0 (1.82777e+06,486798) 
.................................
Epoch 100 Error= 126516 0 (1.86104e+06,482039) 
 counting_train_errors.................................

train1_NErrors= 36006/1.54565e+06 2.3295
Class01= 1625/1.50921e+06	0.107672
Class11= 34381/36444	94.3393

 counting_test_errors.........

test1_NErrors= 9075/377343 2.40497
Class01= 376/368097	0.102147
Class11= 8699/9246	94.0839

.................................
Epoch 101 Error= 126431 0 (1.89032e+06,488201) 
.................................
Epoch 102 Error= 126453 0 (1.92027e+06,473605) 
.................................
Epoch 103 Error= 126387 0 (1.92365e+06,477643) 
.................................
Epoch 104 Error= 126326 0 (1.93803e+06,469974) 
.................................
Epoch 105 Error= 126324 0 (1.97008e+06,471063) 
.................................
Epoch 106 Error= 126314 0 (1.96633e+06,460624) 
.................................
Epoch 107 Error= 126213 0 (1.9918e+06,459689) 
.................................
Epoch 108 Error= 126170 0 (2.0161e+06,450211) 
.................................
Epoch 109 Error= 126200 0 (2.03226e+06,450268) 
.................................
Epoch 110 Error= 126212 0 (2.04611e+06,453454) 
 counting_train_errors.................................

train1_NErrors= 35944/1.54565e+06 2.32549
Class01= 1604/1.50921e+06	0.106281
Class11= 34340/36444	94.2268

 counting_test_errors.........

test1_NErrors= 9059/377343 2.40073
Class01= 352/368097	0.095627
Class11= 8707/9246	94.1705

.................................
Epoch 111 Error= 126095 0 (2.06003e+06,447462) 
.................................
Epoch 112 Error= 126152 0 (2.05413e+06,433586) 
.................................
Epoch 113 Error= 126037 0 (2.10566e+06,429970) 
.................................
Epoch 114 Error= 126067 0 (2.10474e+06,439959) 
.................................
Epoch 115 Error= 125881 0 (2.09319e+06,439163) 
.................................
Epoch 116 Error= 125930 0 (2.12157e+06,434500) 
.................................
Epoch 117 Error= 125922 0 (2.16661e+06,445496) 
.................................
Epoch 118 Error= 125911 0 (2.09709e+06,425651) 
.................................
Epoch 119 Error= 125814 0 (2.1941e+06,424754) 
.................................
Epoch 120 Error= 125798 0 (2.19785e+06,433719) 
 counting_train_errors.................................

train1_NErrors= 36118/1.54565e+06 2.33675
Class01= 2609/1.50921e+06	0.172872
Class11= 33509/36444	91.9465

 counting_test_errors.........

test1_NErrors= 9087/377343 2.40815
Class01= 588/368097	0.159741
Class11= 8499/9246	91.9208

.................................
Epoch 121 Error= 125745 0 (2.22323e+06,418414) 
.................................
Epoch 122 Error= 125755 0 (2.20567e+06,426182) 
.................................
Epoch 123 Error= 125795 0 (2.18494e+06,418171) 
.................................
Epoch 124 Error= 125754 0 (2.24939e+06,425817) 
.................................
Epoch 125 Error= 125630 0 (2.25778e+06,421553) 
.................................
Epoch 126 Error= 125558 0 (2.29243e+06,415323) 
.................................
Epoch 127 Error= 125544 0 (2.30972e+06,417219) 
.................................
Epoch 128 Error= 125574 0 (2.28113e+06,400031) 
.................................
Epoch 129 Error= 125565 0 (2.3546e+06,412030) 
.................................
Epoch 130 Error= 125450 0 (2.38007e+06,410354) 
 counting_train_errors.................................

train1_NErrors= 35918/1.54565e+06 2.32381
Class01= 1402/1.50921e+06	0.0928963
Class11= 34516/36444	94.7097

 counting_test_errors.........

test1_NErrors= 9058/377343 2.40047
Class01= 311/368097	0.0844886
Class11= 8747/9246	94.6031

.................................
Epoch 131 Error= 125547 0 (2.33631e+06,401552) 
.................................
Epoch 132 Error= 125489 0 (2.35621e+06,409738) 
.................................
Epoch 133 Error= 125509 0 (2.35974e+06,405453) 
.................................
Epoch 134 Error= 125329 0 (2.4204e+06,401707) 
.................................
Epoch 135 Error= 125368 0 (2.40658e+06,397112) 
.................................
Epoch 136 Error= 125334 0 (2.42099e+06,411388) 
.................................
Epoch 137 Error= 125230 0 (2.39553e+06,403801) 
.................................
Epoch 138 Error= 125292 0 (2.42616e+06,395643) 
.................................
Epoch 139 Error= 125245 0 (2.45122e+06,394756) 
.................................
Epoch 140 Error= 125345 0 (2.45677e+06,398757) 
 counting_train_errors.................................

train1_NErrors= 35855/1.54565e+06 2.31973
Class01= 939/1.50921e+06	0.062218
Class11= 34916/36444	95.8073

 counting_test_errors.........

test1_NErrors= 9059/377343 2.40073
Class01= 207/368097	0.0562352
Class11= 8852/9246	95.7387

.................................
Epoch 141 Error= 125347 0 (2.45592e+06,385880) 
.................................
Epoch 142 Error= 125246 0 (2.46844e+06,391195) 
.................................
Epoch 143 Error= 125237 0 (2.4792e+06,388246) 
.................................
Epoch 144 Error= 125260 0 (2.47499e+06,384538) 
.................................
Epoch 145 Error= 125051 0 (2.51912e+06,387686) 
.................................
Epoch 146 Error= 125116 0 (2.5254e+06,388766) 
.................................
Epoch 147 Error= 125059 0 (2.51884e+06,382182) 
.................................
Epoch 148 Error= 125054 0 (2.56416e+06,386057) 
.................................
Epoch 149 Error= 124935 0 (2.56999e+06,384223) 
.................................
Epoch 150 Error= 124901 0 (2.50856e+06,386673) 
 counting_train_errors.................................

train1_NErrors= 35847/1.54565e+06 2.31921
Class01= 1074/1.50921e+06	0.0711631
Class11= 34773/36444	95.4149

 counting_test_errors.........

test1_NErrors= 9046/377343 2.39729
Class01= 232/368097	0.0630269
Class11= 8814/9246	95.3277

.................................
Epoch 151 Error= 124885 0 (2.5787e+06,384256) 
.................................
Epoch 152 Error= 124818 0 (2.56232e+06,386603) 
.................................
Epoch 153 Error= 124812 0 (2.5714e+06,379681) 
.................................
Epoch 154 Error= 124788 0 (2.59841e+06,382260) 
.................................
Epoch 155 Error= 124779 0 (2.60761e+06,389515) 
.................................
Epoch 156 Error= 124646 0 (2.5652e+06,388076) 
.................................
Epoch 157 Error= 124694 0 (2.62551e+06,380532) 
.................................
Epoch 158 Error= 124657 0 (2.58067e+06,376721) 
.................................
Epoch 159 Error= 124625 0 (2.58477e+06,381580) 
.................................
Epoch 160 Error= 124447 0 (2.61782e+06,388229) 
 counting_train_errors.................................

train1_NErrors= 35959/1.54565e+06 2.32646
Class01= 458/1.50921e+06	0.030347
Class11= 35501/36444	97.4125

 counting_test_errors.........

test1_NErrors= 9097/377343 2.4108
Class01= 97/368097	0.0263517
Class11= 9000/9246	97.3394

.................................
Epoch 161 Error= 124497 0 (2.63182e+06,376202) 
.................................
Epoch 162 Error= 124534 0 (2.65249e+06,379650) 
.................................
Epoch 163 Error= 124445 0 (2.59008e+06,387552) 
.................................
Epoch 164 Error= 124395 0 (2.5673e+06,384516) 
.................................
Epoch 165 Error= 124457 0 (2.57603e+06,380341) 
.................................
Epoch 166 Error= 124291 0 (2.55538e+06,377449) 
.................................
Epoch 167 Error= 124350 0 (2.58556e+06,378474) 
.................................
Epoch 168 Error= 124310 0 (2.58768e+06,370021) 
.................................
Epoch 169 Error= 124093 0 (2.55476e+06,377156) 
.................................
Epoch 170 Error= 124078 0 (2.58223e+06,384219) 
 counting_train_errors.................................

train1_NErrors= 35869/1.54565e+06 2.32064
Class01= 862/1.50921e+06	0.057116
Class11= 35007/36444	96.057

 counting_test_errors.........

test1_NErrors= 9049/377343 2.39808
Class01= 197/368097	0.0535185
Class11= 8852/9246	95.7387

.................................
Epoch 171 Error= 124053 0 (2.5476e+06,376183) 
.................................
Epoch 172 Error= 123955 0 (2.54204e+06,374433) 
.................................
Epoch 173 Error= 123874 0 (2.53661e+06,365201) 
.................................
Epoch 174 Error= 123898 0 (2.5014e+06,380047) 
.................................
Epoch 175 Error= 123828 0 (2.51826e+06,368801) 
.................................
Epoch 176 Error= 123785 0 (2.48398e+06,375389) 
.................................
Epoch 177 Error= 123771 0 (2.46881e+06,363634) 
.................................
Epoch 178 Error= 123744 0 (2.46582e+06,360435) 
.................................
Epoch 179 Error= 123595 0 (2.48023e+06,374130) 
.................................
Epoch 180 Error= 123616 0 (2.41588e+06,366036) 
 counting_train_errors.................................

train1_NErrors= 35826/1.54565e+06 2.31786
Class01= 1328/1.50921e+06	0.0879931
Class11= 34498/36444	94.6603

 counting_test_errors.........

test1_NErrors= 9053/377343 2.39914
Class01= 316/368097	0.0858469
Class11= 8737/9246	94.4949

.................................
Epoch 181 Error= 123575 0 (2.40198e+06,370105) 
.................................
Epoch 182 Error= 123483 0 (2.40413e+06,369641) 
.................................
Epoch 183 Error= 123449 0 (2.41572e+06,369767) 
.................................
Epoch 184 Error= 123432 0 (2.36263e+06,364853) 
.................................
Epoch 185 Error= 123324 0 (2.41321e+06,367398) 
.................................
Epoch 186 Error= 123277 0 (2.37988e+06,368720) 
.................................
Epoch 187 Error= 123228 0 (2.40429e+06,375923) 
.................................
Epoch 188 Error= 123274 0 (2.39074e+06,369630) 
.................................
Epoch 189 Error= 123306 0 (2.30825e+06,368472) 
.................................
Epoch 190 Error= 123212 0 (2.36296e+06,371169) 
 counting_train_errors.................................

train1_NErrors= 35803/1.54565e+06 2.31637
Class01= 1739/1.50921e+06	0.115226
Class11= 34064/36444	93.4694

 counting_test_errors.........

test1_NErrors= 9041/377343 2.39596
Class01= 411/368097	0.111655
Class11= 8630/9246	93.3377

.................................
Epoch 191 Error= 123191 0 (2.3491e+06,371618) 
.................................
Epoch 192 Error= 123123 0 (2.35933e+06,376867) 
.................................
Epoch 193 Error= 123141 0 (2.34592e+06,379124) 
.................................
Epoch 194 Error= 123095 0 (2.32563e+06,377910) 
.................................
Epoch 195 Error= 123056 0 (2.35748e+06,380894) 
.................................
Epoch 196 Error= 122994 0 (2.32547e+06,371203) 
.................................
Epoch 197 Error= 122981 0 (2.33736e+06,381727) 
.................................
Epoch 198 Error= 122934 0 (2.32237e+06,384428) 
.................................
Epoch 199 Error= 122980 0 (2.3298e+06,381660) 
.................................
Epoch 200 Error= 122859 0 (2.28872e+06,379155) 
 counting_train_errors.................................

train1_NErrors= 35733/1.54565e+06 2.31184
Class01= 1360/1.50921e+06	0.0901134
Class11= 34373/36444	94.3173

 counting_test_errors.........

test1_NErrors= 9032/377343 2.39358
Class01= 314/368097	0.0853036
Class11= 8718/9246	94.2894

.................................
Epoch 201 Error= 122755 0 (2.31995e+06,388404) 
.................................
Epoch 202 Error= 122832 0 (2.26769e+06,389118) 
.................................
Epoch 203 Error= 122846 0 (2.30961e+06,382091) 
.................................
Epoch 204 Error= 122718 0 (2.28816e+06,394833) 
.................................
Epoch 205 Error= 122776 0 (2.25816e+06,399417) 
.................................
Epoch 206 Error= 122749 0 (2.31009e+06,397740) 
.................................
Epoch 207 Error= 122795 0 (2.29732e+06,392853) 
.................................
Epoch 208 Error= 122625 0 (2.25612e+06,396425) 
.................................
Epoch 209 Error= 122787 0 (2.27473e+06,402313) 
.................................
Epoch 210 Error= 122600 0 (2.258e+06,402661) 
 counting_train_errors.................................

train1_NErrors= 35820/1.54565e+06 2.31747
Class01= 926/1.50921e+06	0.0613566
Class11= 34894/36444	95.7469

 counting_test_errors.........

test1_NErrors= 9042/377343 2.39623
Class01= 211/368097	0.0573218
Class11= 8831/9246	95.5116

.................................
Epoch 211 Error= 122560 0 (2.25996e+06,409296) 
.................................
Epoch 212 Error= 122580 0 (2.23375e+06,409072) 
.................................
Epoch 213 Error= 122575 0 (2.2371e+06,399975) 
.................................
Epoch 214 Error= 122553 0 (2.2398e+06,405523) 
.................................
Epoch 215 Error= 122469 0 (2.2556e+06,415367) 
.................................
Epoch 216 Error= 122475 0 (2.27128e+06,423469) 
.................................
Epoch 217 Error= 122453 0 (2.29139e+06,409596) 
.................................
Epoch 218 Error= 122362 0 (2.26387e+06,426342) 
.................................
Epoch 219 Error= 122422 0 (2.24771e+06,420901) 
.................................
Epoch 220 Error= 122436 0 (2.24578e+06,424937) 
 counting_train_errors.................................

train1_NErrors= 35766/1.54565e+06 2.31397
Class01= 1995/1.50921e+06	0.132188
Class11= 33771/36444	92.6655

 counting_test_errors.........

test1_NErrors= 9073/377343 2.40444
Class01= 489/368097	0.132845
Class11= 8584/9246	92.8401

.................................
Epoch 221 Error= 122366 0 (2.24574e+06,423513) 
.................................
Epoch 222 Error= 122355 0 (2.22072e+06,425674) 
.................................
Epoch 223 Error= 122278 0 (2.24228e+06,434981) 
.................................
Epoch 224 Error= 122272 0 (2.23699e+06,430764) 
.................................
Epoch 225 Error= 122144 0 (2.25474e+06,439561) 
.................................
Epoch 226 Error= 122305 0 (2.27061e+06,435308) 
.................................
Epoch 227 Error= 122129 0 (2.253e+06,445186) 
.................................
Epoch 228 Error= 122112 0 (2.25451e+06,437953) 
.................................
Epoch 229 Error= 122093 0 (2.24949e+06,448794) 
.................................
Epoch 230 Error= 122070 0 (2.28479e+06,448162) 
 counting_train_errors.................................

train1_NErrors= 35807/1.54565e+06 2.31663
Class01= 1956/1.50921e+06	0.129604
Class11= 33851/36444	92.885

 counting_test_errors.........

test1_NErrors= 9074/377343 2.40471
Class01= 476/368097	0.129314
Class11= 8598/9246	92.9916

.................................
Epoch 231 Error= 122113 0 (2.266e+06,448263) 
.................................
Epoch 232 Error= 122133 0 (2.26947e+06,448135) 
.................................
Epoch 233 Error= 121954 0 (2.29734e+06,466855) 
.................................
Epoch 234 Error= 122045 0 (2.25819e+06,450371) 
.................................
Epoch 235 Error= 121978 0 (2.24209e+06,457677) 
.................................
Epoch 236 Error= 121959 0 (2.31971e+06,469044) 
.................................
Epoch 237 Error= 121907 0 (2.27031e+06,470180) 
.................................
Epoch 238 Error= 121885 0 (2.3038e+06,475830) 
.................................
Epoch 239 Error= 121900 0 (2.3107e+06,466935) 
.................................
Epoch 240 Error= 121932 0 (2.3024e+06,474967) 
 counting_train_errors.................................

train1_NErrors= 35755/1.54565e+06 2.31326
Class01= 1560/1.50921e+06	0.103365
Class11= 34195/36444	93.8289

 counting_test_errors.........

test1_NErrors= 9042/377343 2.39623
Class01= 375/368097	0.101875
Class11= 8667/9246	93.7378

.................................
Epoch 241 Error= 121839 0 (2.25012e+06,480336) 
.................................
Epoch 242 Error= 121772 0 (2.2875e+06,484130) 
.................................
Epoch 243 Error= 121861 0 (2.27422e+06,476061) 
.................................
Epoch 244 Error= 121776 0 (2.28721e+06,498655) 
.................................
Epoch 245 Error= 121847 0 (2.29001e+06,493688) 
.................................
Epoch 246 Error= 121689 0 (2.27531e+06,498840) 
.................................
Epoch 247 Error= 121804 0 (2.31423e+06,501762) 
.................................
Epoch 248 Error= 121655 0 (2.28433e+06,500403) 
.................................
Epoch 249 Error= 121597 0 (2.29008e+06,507352) 
.................................
Epoch 250 Error= 121614 0 (2.29897e+06,514568) 
 counting_train_errors.................................

train1_NErrors= 35645/1.54565e+06 2.30615
Class01= 1231/1.50921e+06	0.0815659
Class11= 34414/36444	94.4298

 counting_test_errors.........

test1_NErrors= 9009/377343 2.38748
Class01= 287/368097	0.0779686
Class11= 8722/9246	94.3327

.................................
Epoch 251 Error= 121587 0 (2.27463e+06,517692) 
.................................
Epoch 252 Error= 121732 0 (2.28293e+06,510898) 
.................................
Epoch 253 Error= 121516 0 (2.31521e+06,522512) 
.................................
Epoch 254 Error= 121491 0 (2.31091e+06,523977) 
.................................
Epoch 255 Error= 121507 0 (2.29252e+06,525555) 
.................................
Epoch 256 Error= 121518 0 (2.30861e+06,532362) 
.................................
Epoch 257 Error= 121488 0 (2.30621e+06,535106) 
.................................
Epoch 258 Error= 121468 0 (2.28649e+06,540769) 
.................................
Epoch 259 Error= 121344 0 (2.29719e+06,536106) 
.................................
Epoch 260 Error= 121436 0 (2.32963e+06,540561) 
 counting_train_errors.................................

train1_NErrors= 35620/1.54565e+06 2.30453
Class01= 1516/1.50921e+06	0.10045
Class11= 34104/36444	93.5792

 counting_test_errors.........

test1_NErrors= 9041/377343 2.39596
Class01= 393/368097	0.106765
Class11= 8648/9246	93.5323

.................................
Epoch 261 Error= 121333 0 (2.31001e+06,549091) 
.................................
Epoch 262 Error= 121361 0 (2.29272e+06,539667) 
.................................
Epoch 263 Error= 121265 0 (2.29841e+06,547280) 
.................................
Epoch 264 Error= 121282 0 (2.30807e+06,563613) 
.................................
Epoch 265 Error= 121262 0 (2.29532e+06,562803) 
.................................
Epoch 266 Error= 121245 0 (2.30684e+06,556607) 
.................................
Epoch 267 Error= 121174 0 (2.2696e+06,560612) 
.................................
Epoch 268 Error= 121195 0 (2.30656e+06,573261) 
.................................
Epoch 269 Error= 121188 0 (2.2344e+06,563677) 
.................................
Epoch 270 Error= 121079 0 (2.26212e+06,585790) 
 counting_train_errors.................................

train1_NErrors= 35578/1.54565e+06 2.30181
Class01= 1671/1.50921e+06	0.11072
Class11= 33907/36444	93.0386

 counting_test_errors.........

test1_NErrors= 9020/377343 2.3904
Class01= 425/368097	0.115459
Class11= 8595/9246	92.9591

.................................
Epoch 271 Error= 121228 0 (2.26047e+06,559823) 
.................................
Epoch 272 Error= 121111 0 (2.23975e+06,585405) 
.................................
Epoch 273 Error= 121121 0 (2.2804e+06,575663) 
.................................
Epoch 274 Error= 120978 0 (2.22907e+06,588772) 
.................................
Epoch 275 Error= 121053 0 (2.21114e+06,577517) 
.................................
Epoch 276 Error= 120980 0 (2.26313e+06,593290) 
.................................
Epoch 277 Error= 121045 0 (2.17831e+06,591458) 
.................................
Epoch 278 Error= 120986 0 (2.1997e+06,606449) 
.................................
Epoch 279 Error= 120987 0 (2.18531e+06,602982) 
.................................
Epoch 280 Error= 120904 0 (2.23188e+06,602230) 
 counting_train_errors.................................

train1_NErrors= 35580/1.54565e+06 2.30194
Class01= 2205/1.50921e+06	0.146103
Class11= 33375/36444	91.5789

 counting_test_errors.........

test1_NErrors= 9013/377343 2.38854
Class01= 535/368097	0.145342
Class11= 8478/9246	91.6937

.................................
Epoch 281 Error= 120775 0 (2.24124e+06,605513) 
.................................
Epoch 282 Error= 120860 0 (2.19294e+06,601199) 
.................................
Epoch 283 Error= 120818 0 (2.18269e+06,616625) 
.................................
Epoch 284 Error= 120853 0 (2.23476e+06,626983) 
.................................
Epoch 285 Error= 120803 0 (2.17627e+06,628481) 
.................................
Epoch 286 Error= 120802 0 (2.18782e+06,619415) 
.................................
Epoch 287 Error= 120790 0 (2.1881e+06,631793) 
.................................
Epoch 288 Error= 120705 0 (2.16271e+06,643764) 
.................................
Epoch 289 Error= 120701 0 (2.16376e+06,635756) 
.................................
Epoch 290 Error= 120684 0 (2.17484e+06,639768) 
 counting_train_errors.................................

train1_NErrors= 35528/1.54565e+06 2.29858
Class01= 2115/1.50921e+06	0.14014
Class11= 33413/36444	91.6831

 counting_test_errors.........

test1_NErrors= 9008/377343 2.38722
Class01= 538/368097	0.146157
Class11= 8470/9246	91.6072

.................................
Epoch 291 Error= 120663 0 (2.13497e+06,649378) 
.................................
Epoch 292 Error= 120625 0 (2.17046e+06,643096) 
.................................
Epoch 293 Error= 120484 0 (2.15758e+06,643234) 
.................................
Epoch 294 Error= 120639 0 (2.13071e+06,651464) 
.................................
Epoch 295 Error= 120510 0 (2.12895e+06,675873) 
.................................
Epoch 296 Error= 120606 0 (2.09269e+06,655194) 
.................................
Epoch 297 Error= 120512 0 (2.10928e+06,663940) 
.................................
Epoch 298 Error= 120501 0 (2.12015e+06,674105) 
.................................
Epoch 299 Error= 120423 0 (2.10517e+06,667734) 
.................................
Epoch 300 Error= 120474 0 (2.1157e+06,677338) 
 counting_train_errors.................................

train1_NErrors= 35531/1.54565e+06 2.29877
Class01= 1512/1.50921e+06	0.100185
Class11= 34019/36444	93.346

 counting_test_errors.........

test1_NErrors= 8998/377343 2.38457
Class01= 377/368097	0.102419
Class11= 8621/9246	93.2403

.................................
Epoch 301 Error= 120404 0 (2.11816e+06,683043) 
.................................
Epoch 302 Error= 120405 0 (2.08902e+06,684100) 
.................................
Epoch 303 Error= 120440 0 (2.05967e+06,673775) 
.................................
Epoch 304 Error= 120391 0 (2.07608e+06,694643) 
.................................
Epoch 305 Error= 120369 0 (2.03434e+06,690267) 
.................................
Epoch 306 Error= 120361 0 (2.03448e+06,703758) 
.................................
Epoch 307 Error= 120241 0 (2.01515e+06,705944) 
.................................
Epoch 308 Error= 120285 0 (2.0596e+06,711717) 
.................................
Epoch 309 Error= 120283 0 (2.04861e+06,726350) 
.................................
Epoch 310 Error= 120186 0 (2.03417e+06,701625) 
 counting_train_errors.................................

train1_NErrors= 35484/1.54565e+06 2.29573
Class01= 2055/1.50921e+06	0.136164
Class11= 33429/36444	91.727

 counting_test_errors.........

test1_NErrors= 9016/377343 2.38934
Class01= 535/368097	0.145342
Class11= 8481/9246	91.7262

.................................
Epoch 311 Error= 120191 0 (2.01566e+06,717256) 
.................................
Epoch 312 Error= 120216 0 (2.0119e+06,727071) 
.................................
Epoch 313 Error= 120113 0 (2.02219e+06,721315) 
.................................
Epoch 314 Error= 120158 0 (1.98323e+06,738695) 
.................................
Epoch 315 Error= 120050 0 (2.03036e+06,746771) 
.................................
Epoch 316 Error= 120160 0 (2.01847e+06,735015) 
.................................
Epoch 317 Error= 120012 0 (1.95705e+06,738638) 
.................................
Epoch 318 Error= 120123 0 (1.98652e+06,734052) 
.................................
Epoch 319 Error= 120061 0 (1.95398e+06,737459) 
.................................
Epoch 320 Error= 120055 0 (1.95267e+06,744484) 
 counting_train_errors.................................

train1_NErrors= 35452/1.54565e+06 2.29366
Class01= 1897/1.50921e+06	0.125695
Class11= 33555/36444	92.0728

 counting_test_errors.........

test1_NErrors= 9011/377343 2.38801
Class01= 480/368097	0.1304
Class11= 8531/9246	92.2669

.................................
Epoch 321 Error= 120037 0 (1.96873e+06,747434) 
.................................
Epoch 322 Error= 119940 0 (1.91504e+06,747152) 
.................................
Epoch 323 Error= 120041 0 (1.96828e+06,750825) 
.................................
Epoch 324 Error= 119929 0 (1.95415e+06,764751) 
.................................
Epoch 325 Error= 120027 0 (1.94721e+06,750991) 
.................................
Epoch 326 Error= 119966 0 (1.93254e+06,747014) 
.................................
Epoch 327 Error= 119933 0 (1.94277e+06,770076) 
.................................
Epoch 328 Error= 119902 0 (1.92182e+06,776963) 
.................................
Epoch 329 Error= 119949 0 (1.95161e+06,766293) 
.................................
Epoch 330 Error= 119888 0 (1.90978e+06,786481) 
 counting_train_errors.................................

train1_NErrors= 35442/1.54565e+06 2.29301
Class01= 2474/1.50921e+06	0.163927
Class11= 32968/36444	90.4621

 counting_test_errors.........

test1_NErrors= 9005/377343 2.38642
Class01= 632/368097	0.171694
Class11= 8373/9246	90.5581

.................................
Epoch 331 Error= 119815 0 (1.90501e+06,788985) 
.................................
Epoch 332 Error= 119734 0 (1.88435e+06,778251) 
.................................
Epoch 333 Error= 119872 0 (1.87376e+06,778099) 
.................................
Epoch 334 Error= 119755 0 (1.87536e+06,791716) 
.................................
Epoch 335 Error= 119841 0 (1.89889e+06,783934) 
.................................
Epoch 336 Error= 119843 0 (1.87357e+06,784264) 
.................................
Epoch 337 Error= 119697 0 (1.84612e+06,808806) 
.................................
Epoch 338 Error= 119747 0 (1.83646e+06,790265) 
.................................
Epoch 339 Error= 119658 0 (1.84522e+06,800481) 
.................................
Epoch 340 Error= 119605 0 (1.82769e+06,808560) 
 counting_train_errors.................................

train1_NErrors= 35369/1.54565e+06 2.28829
Class01= 1746/1.50921e+06	0.11569
Class11= 33623/36444	92.2594

 counting_test_errors.........

test1_NErrors= 8975/377343 2.37847
Class01= 439/368097	0.119262
Class11= 8536/9246	92.321

.................................
Epoch 341 Error= 119637 0 (1.86314e+06,809164) 
.................................
Epoch 342 Error= 119700 0 (1.84489e+06,803074) 
.................................
Epoch 343 Error= 119587 0 (1.82392e+06,815325) 
.................................
Epoch 344 Error= 119603 0 (1.8308e+06,824480) 
.................................
Epoch 345 Error= 119512 0 (1.85228e+06,815209) 
.................................
Epoch 346 Error= 119545 0 (1.80657e+06,811522) 
.................................
Epoch 347 Error= 119544 0 (1.82862e+06,819462) 
.................................
Epoch 348 Error= 119534 0 (1.77763e+06,819578) 
.................................
Epoch 349 Error= 119541 0 (1.7867e+06,804636) 
.................................
Epoch 350 Error= 119443 0 (1.79965e+06,811514) 
 counting_train_errors.................................

train1_NErrors= 35446/1.54565e+06 2.29327
Class01= 1124/1.50921e+06	0.0744761
Class11= 34322/36444	94.1774

 counting_test_errors.........

test1_NErrors= 8984/377343 2.38086
Class01= 280/368097	0.0760669
Class11= 8704/9246	94.138

.................................
Epoch 351 Error= 119511 0 (1.77065e+06,826873) 
.................................
Epoch 352 Error= 119437 0 (1.76521e+06,827006) 
.................................
Epoch 353 Error= 119402 0 (1.78914e+06,838541) 
.................................
Epoch 354 Error= 119471 0 (1.76449e+06,847369) 
.................................
Epoch 355 Error= 119423 0 (1.80009e+06,856649) 
.................................
Epoch 356 Error= 119407 0 (1.77448e+06,842409) 
.................................
Epoch 357 Error= 119363 0 (1.73819e+06,843219) 
.................................
Epoch 358 Error= 119349 0 (1.77322e+06,837132) 
.................................
Epoch 359 Error= 119404 0 (1.75507e+06,845431) 
.................................
Epoch 360 Error= 119220 0 (1.76175e+06,840737) 
 counting_train_errors.................................

train1_NErrors= 35353/1.54565e+06 2.28725
Class01= 1983/1.50921e+06	0.131393
Class11= 33370/36444	91.5651

 counting_test_errors.........

test1_NErrors= 8994/377343 2.38351
Class01= 525/368097	0.142625
Class11= 8469/9246	91.5964

.................................
Epoch 361 Error= 119326 0 (1.75314e+06,866193) 
.................................
Epoch 362 Error= 119235 0 (1.74225e+06,852039) 
.................................
Epoch 363 Error= 119284 0 (1.73891e+06,847829) 
.................................
Epoch 364 Error= 119346 0 (1.74106e+06,864076) 
.................................
Epoch 365 Error= 119321 0 (1.70121e+06,868814) 
.................................
Epoch 366 Error= 119180 0 (1.72369e+06,847625) 
.................................
Epoch 367 Error= 119229 0 (1.71577e+06,868347) 
.................................
Epoch 368 Error= 119186 0 (1.70871e+06,881881) 
.................................
Epoch 369 Error= 119238 0 (1.72756e+06,858510) 
.................................
Epoch 370 Error= 119182 0 (1.68405e+06,881948) 
 counting_train_errors.................................

train1_NErrors= 35272/1.54565e+06 2.28201
Class01= 1999/1.50921e+06	0.132453
Class11= 33273/36444	91.299

 counting_test_errors.........

test1_NErrors= 8972/377343 2.37768
Class01= 519/368097	0.140995
Class11= 8453/9246	91.4233

.................................
Epoch 371 Error= 119152 0 (1.68054e+06,866187) 
.................................
Epoch 372 Error= 119204 0 (1.69908e+06,852750) 
.................................
Epoch 373 Error= 119148 0 (1.70657e+06,873434) 
.................................
Epoch 374 Error= 119154 0 (1.63917e+06,862820) 
.................................
Epoch 375 Error= 119174 0 (1.69648e+06,879074) 
.................................
Epoch 376 Error= 119213 0 (1.68011e+06,877161) 
.................................
Epoch 377 Error= 119078 0 (1.6515e+06,880959) 
.................................
Epoch 378 Error= 119102 0 (1.65567e+06,886042) 
.................................
Epoch 379 Error= 119004 0 (1.67395e+06,874012) 
.................................
Epoch 380 Error= 119066 0 (1.66156e+06,878558) 
 counting_train_errors.................................

train1_NErrors= 35312/1.54565e+06 2.2846
Class01= 1889/1.50921e+06	0.125165
Class11= 33423/36444	91.7106

 counting_test_errors.........

test1_NErrors= 8971/377343 2.37741
Class01= 483/368097	0.131215
Class11= 8488/9246	91.8019

.................................
Epoch 381 Error= 119016 0 (1.68008e+06,893202) 
.................................
Epoch 382 Error= 118994 0 (1.67503e+06,894375) 
.................................
Epoch 383 Error= 118968 0 (1.65552e+06,900742) 
.................................
Epoch 384 Error= 119003 0 (1.64375e+06,895371) 
.................................
Epoch 385 Error= 118954 0 (1.60922e+06,891709) 
.................................
Epoch 386 Error= 118889 0 (1.6117e+06,877223) 
.................................
Epoch 387 Error= 118929 0 (1.60384e+06,892824) 
.................................
Epoch 388 Error= 118902 0 (1.62726e+06,898064) 
.................................
Epoch 389 Error= 118874 0 (1.61915e+06,896589) 
.................................
Epoch 390 Error= 118924 0 (1.62803e+06,898739) 
 counting_train_errors.................................

train1_NErrors= 35348/1.54565e+06 2.28693
Class01= 1241/1.50921e+06	0.0822285
Class11= 34107/36444	93.5874

 counting_test_errors.........

test1_NErrors= 8974/377343 2.37821
Class01= 316/368097	0.0858469
Class11= 8658/9246	93.6405

.................................
Epoch 391 Error= 118842 0 (1.59523e+06,910400) 
.................................
Epoch 392 Error= 118809 0 (1.61476e+06,917414) 
.................................
Epoch 393 Error= 118843 0 (1.61589e+06,891198) 
.................................
Epoch 394 Error= 118757 0 (1.59566e+06,905438) 
.................................
Epoch 395 Error= 118717 0 (1.59233e+06,920695) 
.................................
Epoch 396 Error= 118783 0 (1.57985e+06,895902) 
.................................
Epoch 397 Error= 118755 0 (1.58646e+06,913792) 
.................................
Epoch 398 Error= 118731 0 (1.60883e+06,917489) 
.................................
Epoch 399 Error= 118765 0 (1.60461e+06,915752) 
.................................
Epoch 400 Error= 118766 0 (1.54702e+06,908102) 
 counting_train_errors.................................

train1_NErrors= 35209/1.54565e+06 2.27794
Class01= 2127/1.50921e+06	0.140935
Class11= 33082/36444	90.7749

 counting_test_errors.........

test1_NErrors= 8958/377343 2.37397
Class01= 535/368097	0.145342
Class11= 8423/9246	91.0989

.................................
Epoch 401 Error= 118754 0 (1.5736e+06,900482) 
.................................
Epoch 402 Error= 118805 0 (1.57325e+06,917602) 
.................................
Epoch 403 Error= 118662 0 (1.55257e+06,911446) 
.................................
Epoch 404 Error= 118596 0 (1.55691e+06,917228) 
.................................
Epoch 405 Error= 118663 0 (1.52796e+06,920302) 
.................................
Epoch 406 Error= 118544 0 (1.55585e+06,920832) 
.................................
Epoch 407 Error= 118669 0 (1.55036e+06,919498) 
.................................
Epoch 408 Error= 118605 0 (1.55345e+06,927367) 
.................................
Epoch 409 Error= 118581 0 (1.5396e+06,928187) 
.................................
Epoch 410 Error= 118602 0 (1.53018e+06,926131) 
 counting_train_errors.................................

train1_NErrors= 35198/1.54565e+06 2.27723
Class01= 1326/1.50921e+06	0.0878606
Class11= 33872/36444	92.9426

 counting_test_errors.........

test1_NErrors= 8949/377343 2.37158
Class01= 338/368097	0.0918236
Class11= 8611/9246	93.1322

.................................
Epoch 411 Error= 118524 0 (1.55352e+06,931549) 
.................................
Epoch 412 Error= 118558 0 (1.52195e+06,921649) 
.................................
Epoch 413 Error= 118453 0 (1.55657e+06,935936) 
.................................
Epoch 414 Error= 118571 0 (1.51315e+06,915625) 
.................................
Epoch 415 Error= 118475 0 (1.51597e+06,918607) 
.................................
Epoch 416 Error= 118461 0 (1.52672e+06,928221) 
.................................
Epoch 417 Error= 118468 0 (1.50699e+06,944982) 
.................................
Epoch 418 Error= 118437 0 (1.50249e+06,929601) 
.................................
Epoch 419 Error= 118482 0 (1.50435e+06,922812) 
.................................
Epoch 420 Error= 118381 0 (1.51304e+06,935992) 
 counting_train_errors.................................

train1_NErrors= 35195/1.54565e+06 2.27703
Class01= 1779/1.50921e+06	0.117876
Class11= 33416/36444	91.6914

 counting_test_errors.........

test1_NErrors= 8953/377343 2.37264
Class01= 436/368097	0.118447
Class11= 8517/9246	92.1155

.................................
Epoch 421 Error= 118394 0 (1.50681e+06,929968) 
.................................
Epoch 422 Error= 118279 0 (1.50353e+06,938219) 
.................................
Epoch 423 Error= 118401 0 (1.49273e+06,936323) 
.................................
Epoch 424 Error= 118351 0 (1.52127e+06,931874) 
.................................
Epoch 425 Error= 118425 0 (1.491e+06,914346) 
.................................
Epoch 426 Error= 118430 0 (1.48907e+06,907795) 
.................................
Epoch 427 Error= 118304 0 (1.49139e+06,927032) 
.................................
Epoch 428 Error= 118343 0 (1.48648e+06,909988) 
.................................
Epoch 429 Error= 118248 0 (1.47566e+06,919405) 
.................................
Epoch 430 Error= 118283 0 (1.47124e+06,935003) 
 counting_train_errors.................................

train1_NErrors= 35119/1.54565e+06 2.27211
Class01= 2311/1.50921e+06	0.153127
Class11= 32808/36444	90.023

 counting_test_errors.........

test1_NErrors= 8942/377343 2.36973
Class01= 576/368097	0.15648
Class11= 8366/9246	90.4824

.................................
Epoch 431 Error= 118310 0 (1.47929e+06,917104) 
.................................
Epoch 432 Error= 118192 0 (1.46492e+06,926837) 
.................................
Epoch 433 Error= 118184 0 (1.47469e+06,915746) 
.................................
Epoch 434 Error= 118256 0 (1.49394e+06,926384) 
.................................
Epoch 435 Error= 118239 0 (1.48211e+06,916048) 
.................................
Epoch 436 Error= 118156 0 (1.47849e+06,935167) 
.................................
Epoch 437 Error= 118162 0 (1.46068e+06,926750) 
.................................
Epoch 438 Error= 118235 0 (1.46973e+06,925316) 
.................................
Epoch 439 Error= 118142 0 (1.46517e+06,929024) 
.................................
Epoch 440 Error= 118137 0 (1.45804e+06,917543) 
 counting_train_errors.................................

train1_NErrors= 35192/1.54565e+06 2.27684
Class01= 2485/1.50921e+06	0.164656
Class11= 32707/36444	89.7459

 counting_test_errors.........

test1_NErrors= 8968/377343 2.37662
Class01= 613/368097	0.166532
Class11= 8355/9246	90.3634

.................................
Epoch 441 Error= 118158 0 (1.44475e+06,920458) 
.................................
Epoch 442 Error= 118097 0 (1.45257e+06,930192) 
.................................
Epoch 443 Error= 118099 0 (1.42967e+06,905168) 
.................................
Epoch 444 Error= 118165 0 (1.45072e+06,926953) 
.................................
Epoch 445 Error= 118098 0 (1.43703e+06,906829) 
.................................
Epoch 446 Error= 118133 0 (1.43516e+06,920402) 
.................................
Epoch 447 Error= 118087 0 (1.45753e+06,921787) 
.................................
Epoch 448 Error= 118079 0 (1.43771e+06,908883) 
.................................
Epoch 449 Error= 118033 0 (1.41926e+06,920697) 
.................................
Epoch 450 Error= 117972 0 (1.41515e+06,918590) 
 counting_train_errors.................................

train1_NErrors= 35128/1.54565e+06 2.2727
Class01= 2674/1.50921e+06	0.177179
Class11= 32454/36444	89.0517

 counting_test_errors.........

test1_NErrors= 8956/377343 2.37344
Class01= 663/368097	0.180116
Class11= 8293/9246	89.6928

.................................
Epoch 451 Error= 117952 0 (1.42839e+06,930198) 
.................................
Epoch 452 Error= 118006 0 (1.41759e+06,913244) 
.................................
Epoch 453 Error= 117885 0 (1.42004e+06,923123) 
.................................
Epoch 454 Error= 117937 0 (1.42853e+06,917991) 
.................................
Epoch 455 Error= 117933 0 (1.41938e+06,927223) 
.................................
Epoch 456 Error= 118016 0 (1.40508e+06,915935) 
.................................
Epoch 457 Error= 117959 0 (1.41515e+06,923504) 
.................................
Epoch 458 Error= 117988 0 (1.40766e+06,917599) 
.................................
Epoch 459 Error= 117851 0 (1.3938e+06,922642) 
.................................
Epoch 460 Error= 117928 0 (1.38594e+06,922741) 
 counting_train_errors.................................

train1_NErrors= 35120/1.54565e+06 2.27218
Class01= 2515/1.50921e+06	0.166644
Class11= 32605/36444	89.466

 counting_test_errors.........

test1_NErrors= 8936/377343 2.36814
Class01= 614/368097	0.166804
Class11= 8322/9246	90.0065

.................................
Epoch 461 Error= 117849 0 (1.39573e+06,943254) 
.................................
Epoch 462 Error= 117882 0 (1.38816e+06,925454) 
.................................
Epoch 463 Error= 117947 0 (1.38873e+06,934555) 
.................................
Epoch 464 Error= 117911 0 (1.37931e+06,933852) 
.................................
Epoch 465 Error= 117895 0 (1.39539e+06,948151) 
.................................
Epoch 466 Error= 117944 0 (1.4001e+06,928756) 
.................................
Epoch 467 Error= 117809 0 (1.3707e+06,923901) 
.................................
Epoch 468 Error= 117764 0 (1.40867e+06,932392) 
.................................
Epoch 469 Error= 117856 0 (1.3787e+06,945077) 
.................................
Epoch 470 Error= 117729 0 (1.4075e+06,926921) 
 counting_train_errors.................................

train1_NErrors= 35024/1.54565e+06 2.26597
Class01= 2209/1.50921e+06	0.146368
Class11= 32815/36444	90.0423

 counting_test_errors.........

test1_NErrors= 8949/377343 2.37158
Class01= 560/368097	0.152134
Class11= 8389/9246	90.7311

.................................
Epoch 471 Error= 117833 0 (1.39494e+06,953275) 
.................................
Epoch 472 Error= 117835 0 (1.36803e+06,927234) 
.................................
Epoch 473 Error= 117765 0 (1.34639e+06,926053) 
.................................
Epoch 474 Error= 117750 0 (1.37443e+06,938462) 
.................................
Epoch 475 Error= 117733 0 (1.38662e+06,928291) 
.................................
Epoch 476 Error= 117769 0 (1.40197e+06,954322) 
.................................
Epoch 477 Error= 117708 0 (1.3579e+06,937188) 
.................................
Epoch 478 Error= 117778 0 (1.36228e+06,941079) 
.................................
Epoch 479 Error= 117725 0 (1.35419e+06,919939) 
.................................
Epoch 480 Error= 117764 0 (1.34299e+06,949591) 
 counting_train_errors.................................

train1_NErrors= 35120/1.54565e+06 2.27218
Class01= 2691/1.50921e+06	0.178305
Class11= 32429/36444	88.9831

 counting_test_errors.........

test1_NErrors= 8940/377343 2.3692
Class01= 673/368097	0.182832
Class11= 8267/9246	89.4116

.................................
Epoch 481 Error= 117712 0 (1.34697e+06,951142) 
.................................
Epoch 482 Error= 117752 0 (1.35107e+06,936263) 
.................................
Epoch 483 Error= 117658 0 (1.35324e+06,909567) 
.................................
Epoch 484 Error= 117661 0 (1.32904e+06,948940) 
.................................
Epoch 485 Error= 117660 0 (1.33166e+06,949805) 
.................................
Epoch 486 Error= 117760 0 (1.3438e+06,936517) 
.................................
Epoch 487 Error= 117611 0 (1.32531e+06,945463) 
.................................
Epoch 488 Error= 117621 0 (1.33729e+06,954846) 
.................................
Epoch 489 Error= 117662 0 (1.33475e+06,942535) 
.................................
Epoch 490 Error= 117562 0 (1.30983e+06,936251) 
 counting_train_errors.................................

train1_NErrors= 34988/1.54565e+06 2.26364
Class01= 2162/1.50921e+06	0.143254
Class11= 32826/36444	90.0724

 counting_test_errors.........

test1_NErrors= 8943/377343 2.36999
Class01= 549/368097	0.149145
Class11= 8394/9246	90.7852

.................................
Epoch 491 Error= 117581 0 (1.32085e+06,958503) 
.................................
Epoch 492 Error= 117639 0 (1.33985e+06,970341) 
.................................
Epoch 493 Error= 117603 0 (1.33067e+06,957742) 
.................................
Epoch 494 Error= 117517 0 (1.32583e+06,966305) 
.................................
Epoch 495 Error= 117458 0 (1.3382e+06,957820) 
.................................
Epoch 496 Error= 117565 0 (1.31877e+06,953514) 
.................................
Epoch 497 Error= 117503 0 (1.31163e+06,946207) 
.................................
Epoch 498 Error= 117517 0 (1.32512e+06,940016) 
.................................
Epoch 499 Error= 117458 0 (1.30055e+06,952452) 
.................................
Epoch 500 Error= 117426 0 (1.32743e+06,963200) 
 counting_train_errors.................................

train1_NErrors= 35071/1.54565e+06 2.26901
Class01= 1710/1.50921e+06	0.113304
Class11= 33361/36444	91.5404

 counting_test_errors.........

test1_NErrors= 8923/377343 2.36469
Class01= 403/368097	0.109482
Class11= 8520/9246	92.148

.................................
Epoch 501 Error= 117408 0 (1.31257e+06,946394) 
.................................
Epoch 502 Error= 117440 0 (1.32566e+06,956501) 
.................................
Epoch 503 Error= 117514 0 (1.33001e+06,970001) 
.................................
Epoch 504 Error= 117388 0 (1.30596e+06,950582) 
.................................
Epoch 505 Error= 117394 0 (1.31142e+06,967584) 
.................................
Epoch 506 Error= 117438 0 (1.3156e+06,962502) 
.................................
Epoch 507 Error= 117400 0 (1.29217e+06,950239) 
.................................
Epoch 508 Error= 117428 0 (1.28962e+06,969009) 
.................................
Epoch 509 Error= 117341 0 (1.30874e+06,979901) 
.................................
Epoch 510 Error= 117489 0 (1.31089e+06,954250) 
 counting_train_errors.................................

train1_NErrors= 34975/1.54565e+06 2.2628
Class01= 2171/1.50921e+06	0.14385
Class11= 32804/36444	90.0121

 counting_test_errors.........

test1_NErrors= 8924/377343 2.36496
Class01= 524/368097	0.142354
Class11= 8400/9246	90.8501

.................................
Epoch 511 Error= 117403 0 (1.30448e+06,969314) 
.................................
Epoch 512 Error= 117309 0 (1.33238e+06,968059) 
.................................
Epoch 513 Error= 117356 0 (1.29359e+06,971792) 
.................................
Epoch 514 Error= 117342 0 (1.2995e+06,975470) 
.................................
Epoch 515 Error= 117307 0 (1.29519e+06,978584) 
.................................
Epoch 516 Error= 117370 0 (1.30927e+06,957820) 
.................................
Epoch 517 Error= 117341 0 (1.30237e+06,970625) 
.................................
Epoch 518 Error= 117326 0 (1.28827e+06,954602) 
.................................
Epoch 519 Error= 117353 0 (1.28831e+06,983814) 
.................................
Epoch 520 Error= 117319 0 (1.28608e+06,984218) 
 counting_train_errors.................................

train1_NErrors= 34970/1.54565e+06 2.26247
Class01= 2288/1.50921e+06	0.151603
Class11= 32682/36444	89.6773

 counting_test_errors.........

test1_NErrors= 8927/377343 2.36575
Class01= 551/368097	0.149689
Class11= 8376/9246	90.5905

.................................
Epoch 521 Error= 117244 0 (1.2901e+06,993757) 
.................................
Epoch 522 Error= 117195 0 (1.29014e+06,971803) 
.................................
Epoch 523 Error= 117229 0 (1.28056e+06,966832) 
.................................
Epoch 524 Error= 117234 0 (1.27234e+06,974885) 
.................................
Epoch 525 Error= 117276 0 (1.30186e+06,972525) 
.................................
Epoch 526 Error= 117235 0 (1.26661e+06,981790) 
.................................
Epoch 527 Error= 117230 0 (1.26502e+06,981925) 
.................................
Epoch 528 Error= 117157 0 (1.27528e+06,972071) 
.................................
Epoch 529 Error= 117171 0 (1.2771e+06,985108) 
.................................
Epoch 530 Error= 117182 0 (1.26874e+06,972359) 
 counting_train_errors.................................

train1_NErrors= 34949/1.54565e+06 2.26112
Class01= 2951/1.50921e+06	0.195533
Class11= 31998/36444	87.8005

 counting_test_errors.........

test1_NErrors= 8947/377343 2.37105
Class01= 729/368097	0.198046
Class11= 8218/9246	88.8817

.................................
Epoch 531 Error= 117115 0 (1.26501e+06,961168) 
.................................
Epoch 532 Error= 117105 0 (1.2834e+06,982625) 
.................................
Epoch 533 Error= 117196 0 (1.26443e+06,995722) 
.................................
Epoch 534 Error= 117134 0 (1.24643e+06,994326) 
.................................
Epoch 535 Error= 116976 0 (1.2464e+06,995916) 
.................................
Epoch 536 Error= 117182 0 (1.25888e+06,982272) 
.................................
Epoch 537 Error= 117018 0 (1.25032e+06,971581) 
.................................
Epoch 538 Error= 116996 0 (1.25597e+06,976627) 
.................................
Epoch 539 Error= 116937 0 (1.24413e+06,980656) 
.................................
Epoch 540 Error= 117072 0 (1.24683e+06,993145) 
 counting_train_errors.................................

train1_NErrors= 34951/1.54565e+06 2.26124
Class01= 1794/1.50921e+06	0.11887
Class11= 33157/36444	90.9807

 counting_test_errors.........

test1_NErrors= 8934/377343 2.36761
Class01= 453/368097	0.123065
Class11= 8481/9246	91.7262

.................................
Epoch 541 Error= 117078 0 (1.24631e+06,988771) 
.................................
Epoch 542 Error= 117094 0 (1.23167e+06,972642) 
.................................
Epoch 543 Error= 117048 0 (1.24695e+06,993250) 
.................................
Epoch 544 Error= 117060 0 (1.22877e+06,983946) 
.................................
Epoch 545 Error= 116992 0 (1.25534e+06,986890) 
.................................
Epoch 546 Error= 116980 0 (1.25275e+06,1.01029e+06) 
.................................
Epoch 547 Error= 117007 0 (1.23804e+06,995898) 
.................................
Epoch 548 Error= 116861 0 (1.24843e+06,1.00653e+06) 
.................................
Epoch 549 Error= 116968 0 (1.24244e+06,1.01952e+06) 
.................................
Epoch 550 Error= 116995 0 (1.23081e+06,988743) 
 counting_train_errors.................................

train1_NErrors= 34988/1.54565e+06 2.26364
Class01= 1530/1.50921e+06	0.101378
Class11= 33458/36444	91.8066

 counting_test_errors.........

test1_NErrors= 8932/377343 2.36708
Class01= 381/368097	0.103505
Class11= 8551/9246	92.4832

.................................
Epoch 551 Error= 116927 0 (1.25323e+06,1.02402e+06) 
.................................
Epoch 552 Error= 116868 0 (1.24258e+06,1.00088e+06) 
.................................
Epoch 553 Error= 116970 0 (1.21282e+06,995969) 
.................................
Epoch 554 Error= 116911 0 (1.24434e+06,998301) 
.................................
Epoch 555 Error= 116863 0 (1.21865e+06,994699) 
.................................
Epoch 556 Error= 116897 0 (1.24111e+06,995287) 
.................................
Epoch 557 Error= 116881 0 (1.21737e+06,985542) 
.................................
Epoch 558 Error= 116813 0 (1.23113e+06,983458) 
.................................
Epoch 559 Error= 116772 0 (1.22193e+06,997009) 
.................................
Epoch 560 Error= 116861 0 (1.21848e+06,996226) 
 counting_train_errors.................................

train1_NErrors= 34927/1.54565e+06 2.25969
Class01= 1477/1.50921e+06	0.0978658
Class11= 33450/36444	91.7847

 counting_test_errors.........

test1_NErrors= 8917/377343 2.3631
Class01= 369/368097	0.100245
Class11= 8548/9246	92.4508

.................................
Epoch 561 Error= 116805 0 (1.21357e+06,991370) 
.................................
Epoch 562 Error= 116869 0 (1.21793e+06,980859) 
.................................
Epoch 563 Error= 116889 0 (1.19863e+06,988947) 
.................................
Epoch 564 Error= 116806 0 (1.21794e+06,986586) 
.................................
Epoch 565 Error= 116817 0 (1.20728e+06,987156) 
.................................
Epoch 566 Error= 116693 0 (1.21226e+06,1.00757e+06) 
.................................
Epoch 567 Error= 116756 0 (1.20414e+06,978748) 
.................................
Epoch 568 Error= 116701 0 (1.20585e+06,970413) 
.................................
Epoch 569 Error= 116742 0 (1.20619e+06,992611) 
.................................
Epoch 570 Error= 116789 0 (1.1955e+06,982943) 
 counting_train_errors.................................

train1_NErrors= 34872/1.54565e+06 2.25613
Class01= 2624/1.50921e+06	0.173866
Class11= 32248/36444	88.4864

 counting_test_errors.........

test1_NErrors= 8917/377343 2.3631
Class01= 640/368097	0.173867
Class11= 8277/9246	89.5198

.................................
Epoch 571 Error= 116769 0 (1.19471e+06,1.00278e+06) 
.................................
Epoch 572 Error= 116710 0 (1.19724e+06,972619) 
.................................
Epoch 573 Error= 116653 0 (1.20021e+06,979437) 
.................................
Epoch 574 Error= 116737 0 (1.20057e+06,1.00649e+06) 
.................................
Epoch 575 Error= 116712 0 (1.19464e+06,989308) 
.................................
Epoch 576 Error= 116726 0 (1.1722e+06,1.00211e+06) 
.................................
Epoch 577 Error= 116741 0 (1.19518e+06,969564) 
.................................
Epoch 578 Error= 116626 0 (1.18554e+06,984702) 
.................................
Epoch 579 Error= 116623 0 (1.19336e+06,987072) 
.................................
Epoch 580 Error= 116707 0 (1.16693e+06,990441) 
 counting_train_errors.................................

train1_NErrors= 34809/1.54565e+06 2.25206
Class01= 1823/1.50921e+06	0.120792
Class11= 32986/36444	90.5115

 counting_test_errors.........

test1_NErrors= 8919/377343 2.36363
Class01= 460/368097	0.124967
Class11= 8459/9246	91.4882

.................................
Epoch 581 Error= 116679 0 (1.2057e+06,979249) 
.................................
Epoch 582 Error= 116498 0 (1.18827e+06,991376) 
.................................
Epoch 583 Error= 116616 0 (1.18545e+06,979092) 
.................................
Epoch 584 Error= 116640 0 (1.17934e+06,980696) 
.................................
Epoch 585 Error= 116671 0 (1.15639e+06,991326) 
.................................
Epoch 586 Error= 116597 0 (1.18152e+06,995648) 
.................................
Epoch 587 Error= 116568 0 (1.16429e+06,996795) 
.................................
Epoch 588 Error= 116555 0 (1.16274e+06,979462) 
.................................
Epoch 589 Error= 116595 0 (1.15042e+06,991506) 
.................................
Epoch 590 Error= 116451 0 (1.17521e+06,1.00157e+06) 
 counting_train_errors.................................

train1_NErrors= 34815/1.54565e+06 2.25245
Class01= 1809/1.50921e+06	0.119864
Class11= 33006/36444	90.5663

 counting_test_errors.........

test1_NErrors= 8888/377343 2.35542
Class01= 444/368097	0.12062
Class11= 8444/9246	91.326

.................................
Epoch 591 Error= 116517 0 (1.16594e+06,976931) 
.................................
Epoch 592 Error= 116682 0 (1.1616e+06,993445) 
.................................
Epoch 593 Error= 116513 0 (1.16218e+06,972956) 
.................................
Epoch 594 Error= 116460 0 (1.17179e+06,989192) 
.................................
Epoch 595 Error= 116454 0 (1.16317e+06,987594) 
.................................
Epoch 596 Error= 116472 0 (1.14811e+06,989550) 
.................................
Epoch 597 Error= 116539 0 (1.15182e+06,977183) 
.................................
Epoch 598 Error= 116489 0 (1.17221e+06,996258) 
.................................
Epoch 599 Error= 116436 0 (1.17211e+06,984230) 
.................................
Epoch 600 Error= 116448 0 (1.15076e+06,977956) 
 counting_train_errors.................................

train1_NErrors= 34760/1.54565e+06 2.24889
Class01= 2021/1.50921e+06	0.133911
Class11= 32739/36444	89.8337

 counting_test_errors.........

test1_NErrors= 8888/377343 2.35542
Class01= 499/368097	0.135562
Class11= 8389/9246	90.7311

.................................
Epoch 601 Error= 116346 0 (1.14054e+06,979907) 
.................................
Epoch 602 Error= 116444 0 (1.15476e+06,988578) 
.................................
Epoch 603 Error= 116369 0 (1.1641e+06,974150) 
.................................
Epoch 604 Error= 116394 0 (1.13479e+06,983663) 
.................................
Epoch 605 Error= 116366 0 (1.15118e+06,963776) 
.................................
Epoch 606 Error= 116353 0 (1.14696e+06,987378) 
.................................
Epoch 607 Error= 116359 0 (1.15916e+06,997664) 
.................................
Epoch 608 Error= 116391 0 (1.136e+06,975271) 
.................................
Epoch 609 Error= 116427 0 (1.16128e+06,981021) 
.................................
Epoch 610 Error= 116360 0 (1.14204e+06,977229) 
 counting_train_errors.................................

train1_NErrors= 34711/1.54565e+06 2.24572
Class01= 1989/1.50921e+06	0.131791
Class11= 32722/36444	89.7871

 counting_test_errors.........

test1_NErrors= 8898/377343 2.35807
Class01= 495/368097	0.134475
Class11= 8403/9246	90.8825

.................................
Epoch 611 Error= 116350 0 (1.12719e+06,957393) 
.................................
Epoch 612 Error= 116335 0 (1.14969e+06,988646) 
.................................
Epoch 613 Error= 116328 0 (1.1422e+06,970868) 
.................................
Epoch 614 Error= 116213 0 (1.1367e+06,982981) 
.................................
Epoch 615 Error= 116260 0 (1.13284e+06,974111) 
.................................
Epoch 616 Error= 116363 0 (1.16107e+06,977604) 
.................................
Epoch 617 Error= 116306 0 (1.12643e+06,958402) 
.................................
Epoch 618 Error= 116322 0 (1.16475e+06,973901) 
.................................
Epoch 619 Error= 116290 0 (1.1415e+06,969089) 
.................................
Epoch 620 Error= 116265 0 (1.12024e+06,969920) 
 counting_train_errors.................................

train1_NErrors= 34746/1.54565e+06 2.24798
Class01= 2096/1.50921e+06	0.138881
Class11= 32650/36444	89.5895

 counting_test_errors.........

test1_NErrors= 8900/377343 2.3586
Class01= 531/368097	0.144255
Class11= 8369/9246	90.5148

.................................
Epoch 621 Error= 116275 0 (1.12554e+06,977504) 
.................................
Epoch 622 Error= 116276 0 (1.11836e+06,982354) 
.................................
Epoch 623 Error= 116323 0 (1.13591e+06,956653) 
.................................
Epoch 624 Error= 116209 0 (1.13651e+06,968485) 
.................................
Epoch 625 Error= 116186 0 (1.11709e+06,953385) 
.................................
Epoch 626 Error= 116335 0 (1.1134e+06,962197) 
.................................
Epoch 627 Error= 116236 0 (1.11785e+06,965502) 
.................................
Epoch 628 Error= 116123 0 (1.13291e+06,955116) 
.................................
Epoch 629 Error= 116293 0 (1.13693e+06,972696) 
.................................
Epoch 630 Error= 116107 0 (1.11053e+06,952128) 
 counting_train_errors.................................

train1_NErrors= 34692/1.54565e+06 2.24449
Class01= 2001/1.50921e+06	0.132586
Class11= 32691/36444	89.702

 counting_test_errors.........

test1_NErrors= 8919/377343 2.36363
Class01= 510/368097	0.13855
Class11= 8409/9246	90.9474

.................................
Epoch 631 Error= 116270 0 (1.1157e+06,960467) 
.................................
Epoch 632 Error= 116183 0 (1.1224e+06,969644) 
.................................
Epoch 633 Error= 116093 0 (1.11506e+06,946005) 
.................................
Epoch 634 Error= 116127 0 (1.13792e+06,973759) 
.................................
Epoch 635 Error= 116151 0 (1.12679e+06,961630) 
.................................
Epoch 636 Error= 116146 0 (1.11108e+06,957015) 
.................................
Epoch 637 Error= 116144 0 (1.10898e+06,950620) 
.................................
Epoch 638 Error= 116211 0 (1.10126e+06,937355) 
.................................
Epoch 639 Error= 116029 0 (1.12435e+06,947427) 
.................................
Epoch 640 Error= 116224 0 (1.09322e+06,955460) 
 counting_train_errors.................................

train1_NErrors= 35124/1.54565e+06 2.27244
Class01= 927/1.50921e+06	0.0614229
Class11= 34197/36444	93.8344

 counting_test_errors.........

test1_NErrors= 8947/377343 2.37105
Class01= 243/368097	0.0660152
Class11= 8704/9246	94.138

.................................
Epoch 641 Error= 116035 0 (1.10742e+06,967369) 
.................................
Epoch 642 Error= 116069 0 (1.10994e+06,951972) 
.................................
Epoch 643 Error= 116039 0 (1.11638e+06,943798) 
.................................
Epoch 644 Error= 116034 0 (1.10795e+06,954628) 
.................................
Epoch 645 Error= 116050 0 (1.1063e+06,968711) 
.................................
Epoch 646 Error= 116156 0 (1.10573e+06,946175) 
.................................
Epoch 647 Error= 116088 0 (1.11446e+06,941194) 
.................................
Epoch 648 Error= 116128 0 (1.08248e+06,947789) 
.................................
Epoch 649 Error= 116024 0 (1.0893e+06,947755) 
.................................
Epoch 650 Error= 116013 0 (1.10883e+06,958807) 
 counting_train_errors.................................

train1_NErrors= 34691/1.54565e+06 2.24442
Class01= 1882/1.50921e+06	0.124701
Class11= 32809/36444	90.0258

 counting_test_errors.........

test1_NErrors= 8886/377343 2.35489
Class01= 467/368097	0.126869
Class11= 8419/9246	91.0556

.................................
Epoch 651 Error= 115959 0 (1.09976e+06,941371) 
.................................
Epoch 652 Error= 115922 0 (1.10402e+06,949575) 
.................................
Epoch 653 Error= 115969 0 (1.09393e+06,951509) 
.................................
Epoch 654 Error= 115999 0 (1.08959e+06,951305) 
.................................
Epoch 655 Error= 116006 0 (1.09968e+06,955119) 
.................................
Epoch 656 Error= 116015 0 (1.07836e+06,952567) 
.................................
Epoch 657 Error= 116054 0 (1.09559e+06,934233) 
.................................
Epoch 658 Error= 116039 0 (1.10774e+06,955694) 
.................................
Epoch 659 Error= 115882 0 (1.0853e+06,941782) 
.................................
Epoch 660 Error= 115949 0 (1.10077e+06,961491) 
 counting_train_errors.................................

train1_NErrors= 34661/1.54565e+06 2.24248
Class01= 1907/1.50921e+06	0.126358
Class11= 32754/36444	89.8749

 counting_test_errors.........

test1_NErrors= 8893/377343 2.35674
Class01= 478/368097	0.129857
Class11= 8415/9246	91.0123

.................................
Epoch 661 Error= 115892 0 (1.10389e+06,941925) 
.................................
Epoch 662 Error= 115944 0 (1.09699e+06,940155) 
.................................
Epoch 663 Error= 115931 0 (1.06651e+06,918006) 
.................................
Epoch 664 Error= 115936 0 (1.09569e+06,925977) 
.................................
Epoch 665 Error= 115934 0 (1.07739e+06,920091) 
.................................
Epoch 666 Error= 116022 0 (1.08491e+06,931015) 
.................................
Epoch 667 Error= 115881 0 (1.09619e+06,934651) 
.................................
Epoch 668 Error= 115963 0 (1.10027e+06,924548) 
.................................
Epoch 669 Error= 115886 0 (1.07824e+06,940996) 
.................................
Epoch 670 Error= 115849 0 (1.09783e+06,929333) 
 counting_train_errors.................................

train1_NErrors= 34756/1.54565e+06 2.24863
Class01= 1616/1.50921e+06	0.107076
Class11= 33140/36444	90.934

 counting_test_errors.........

test1_NErrors= 8897/377343 2.3578
Class01= 409/368097	0.111112
Class11= 8488/9246	91.8019

.................................
Epoch 671 Error= 115956 0 (1.07376e+06,937137) 
.................................
Epoch 672 Error= 115898 0 (1.07995e+06,924565) 
.................................
Epoch 673 Error= 115812 0 (1.09601e+06,920164) 
.................................
Epoch 674 Error= 115865 0 (1.07912e+06,933105) 
.................................
Epoch 675 Error= 115802 0 (1.07103e+06,911949) 
.................................
Epoch 676 Error= 115803 0 (1.08452e+06,927439) 
.................................
Epoch 677 Error= 115838 0 (1.0738e+06,904117) 
.................................
Epoch 678 Error= 115874 0 (1.07425e+06,931505) 
.................................
Epoch 679 Error= 115857 0 (1.08343e+06,913434) 
.................................
Epoch 680 Error= 115849 0 (1.07496e+06,906734) 
 counting_train_errors.................................

train1_NErrors= 34675/1.54565e+06 2.24339
Class01= 2264/1.50921e+06	0.150012
Class11= 32411/36444	88.9337

 counting_test_errors.........

test1_NErrors= 8889/377343 2.35568
Class01= 557/368097	0.151319
Class11= 8332/9246	90.1146

.................................
Epoch 681 Error= 115831 0 (1.0855e+06,929273) 
.................................
Epoch 682 Error= 115788 0 (1.09578e+06,916695) 
.................................
Epoch 683 Error= 115850 0 (1.08099e+06,911086) 
.................................
Epoch 684 Error= 115759 0 (1.07192e+06,913089) 
.................................
Epoch 685 Error= 115820 0 (1.08932e+06,924726) 
.................................
Epoch 686 Error= 115680 0 (1.07116e+06,908228) 
.................................
Epoch 687 Error= 115823 0 (1.07669e+06,928493) 
.................................
Epoch 688 Error= 115791 0 (1.07122e+06,897402) 
.................................
Epoch 689 Error= 115773 0 (1.07575e+06,909705) 
.................................
Epoch 690 Error= 115866 0 (1.07693e+06,910690) 
 counting_train_errors.................................

train1_NErrors= 34653/1.54565e+06 2.24197
Class01= 2110/1.50921e+06	0.139808
Class11= 32543/36444	89.2959

 counting_test_errors.........

test1_NErrors= 8893/377343 2.35674
Class01= 514/368097	0.139637
Class11= 8379/9246	90.623

.................................
Epoch 691 Error= 115780 0 (1.07012e+06,895238) 
.................................
Epoch 692 Error= 115746 0 (1.06088e+06,918765) 
.................................
Epoch 693 Error= 115738 0 (1.06063e+06,916744) 
.................................
Epoch 694 Error= 115735 0 (1.06834e+06,905546) 
.................................
Epoch 695 Error= 115693 0 (1.05302e+06,889016) 
.................................
Epoch 696 Error= 115707 0 (1.05976e+06,904227) 
.................................
Epoch 697 Error= 115722 0 (1.07636e+06,899884) 
.................................
Epoch 698 Error= 115784 0 (1.06114e+06,903922) 
.................................
Epoch 699 Error= 115629 0 (1.06406e+06,906563) 
.................................
Epoch 700 Error= 115604 0 (1.06907e+06,913027) 
 counting_train_errors.................................

train1_NErrors= 34668/1.54565e+06 2.24294
Class01= 2429/1.50921e+06	0.160945
Class11= 32239/36444	88.4617

 counting_test_errors.........

test1_NErrors= 8898/377343 2.35807
Class01= 591/368097	0.160556
Class11= 8307/9246	89.8443

.................................
Epoch 701 Error= 115644 0 (1.06132e+06,896086) 
.................................
Epoch 702 Error= 115628 0 (1.07569e+06,900634) 
.................................
Epoch 703 Error= 115605 0 (1.05761e+06,877320) 
.................................
Epoch 704 Error= 115689 0 (1.06738e+06,883120) 
.................................
Epoch 705 Error= 115630 0 (1.06337e+06,899669) 
.................................
Epoch 706 Error= 115589 0 (1.06692e+06,894448) 
.................................
Epoch 707 Error= 115580 0 (1.0739e+06,890155) 
.................................
Epoch 708 Error= 115558 0 (1.06332e+06,899163) 
.................................
Epoch 709 Error= 115675 0 (1.05429e+06,890394) 
.................................
Epoch 710 Error= 115628 0 (1.06444e+06,879947) 
 counting_train_errors.................................

train1_NErrors= 34720/1.54565e+06 2.2463
Class01= 1619/1.50921e+06	0.107275
Class11= 33101/36444	90.827

 counting_test_errors.........

test1_NErrors= 8905/377343 2.35992
Class01= 418/368097	0.113557
Class11= 8487/9246	91.791

.................................
Epoch 711 Error= 115554 0 (1.06566e+06,882473) 
.................................
Epoch 712 Error= 115539 0 (1.05352e+06,895335) 
.................................
Epoch 713 Error= 115662 0 (1.0713e+06,888780) 
.................................
Epoch 714 Error= 115580 0 (1.04959e+06,889727) 
.................................
Epoch 715 Error= 115545 0 (1.05866e+06,896975) 
.................................
Epoch 716 Error= 115602 0 (1.05435e+06,885361) 
.................................
Epoch 717 Error= 115545 0 (1.04581e+06,893794) 
.................................
Epoch 718 Error= 115559 0 (1.04866e+06,879556) 
.................................
Epoch 719 Error= 115592 0 (1.0598e+06,896588) 
.................................
Epoch 720 Error= 115530 0 (1.04379e+06,899673) 
 counting_train_errors.................................

train1_NErrors= 34636/1.54565e+06 2.24087
Class01= 1974/1.50921e+06	0.130797
Class11= 32662/36444	89.6224

 counting_test_errors.........

test1_NErrors= 8909/377343 2.36098
Class01= 499/368097	0.135562
Class11= 8410/9246	90.9583

.................................
Epoch 721 Error= 115468 0 (1.05544e+06,874526) 
.................................
Epoch 722 Error= 115496 0 (1.04662e+06,875396) 
.................................
Epoch 723 Error= 115496 0 (1.05094e+06,866985) 
.................................
Epoch 724 Error= 115552 0 (1.05626e+06,885345) 
.................................
Epoch 725 Error= 115586 0 (1.03393e+06,881125) 
.................................
Epoch 726 Error= 115528 0 (1.04964e+06,851920) 
.................................
Epoch 727 Error= 115493 0 (1.039e+06,880044) 
.................................
Epoch 728 Error= 115457 0 (1.06994e+06,875553) 
.................................
Epoch 729 Error= 115463 0 (1.0408e+06,875692) 
.................................
Epoch 730 Error= 115561 0 (1.02303e+06,873997) 
 counting_train_errors.................................

train1_NErrors= 34678/1.54565e+06 2.24358
Class01= 1649/1.50921e+06	0.109263
Class11= 33029/36444	90.6295

 counting_test_errors.........

test1_NErrors= 8905/377343 2.35992
Class01= 437/368097	0.118719
Class11= 8468/9246	91.5856

.................................
Epoch 731 Error= 115416 0 (1.0346e+06,862625) 
.................................
Epoch 732 Error= 115553 0 (1.0406e+06,859873) 
.................................
Epoch 733 Error= 115482 0 (1.02606e+06,873520) 
.................................
Epoch 734 Error= 115456 0 (1.03929e+06,861601) 
.................................
Epoch 735 Error= 115453 0 (1.03587e+06,871640) 
.................................
Epoch 736 Error= 115377 0 (1.03858e+06,869478) 
.................................
Epoch 737 Error= 115461 0 (1.04847e+06,868645) 
.................................
Epoch 738 Error= 115414 0 (1.01951e+06,852517) 
.................................
Epoch 739 Error= 115421 0 (1.04188e+06,869513) 
.................................
Epoch 740 Error= 115510 0 (1.05094e+06,855797) 
 counting_train_errors.................................

train1_NErrors= 34544/1.54565e+06 2.23491
Class01= 2463/1.50921e+06	0.163198
Class11= 32081/36444	88.0282

 counting_test_errors.........

test1_NErrors= 8903/377343 2.35939
Class01= 620/368097	0.168434
Class11= 8283/9246	89.5847

.................................
Epoch 741 Error= 115424 0 (1.03126e+06,880228) 
.................................
Epoch 742 Error= 115383 0 (1.05242e+06,879349) 
.................................
Epoch 743 Error= 115461 0 (1.02774e+06,857747) 
.................................
Epoch 744 Error= 115411 0 (1.04442e+06,856209) 
.................................
Epoch 745 Error= 115449 0 (1.02991e+06,865321) 
.................................
Epoch 746 Error= 115270 0 (1.0356e+06,857686) 
.................................
Epoch 747 Error= 115370 0 (1.03579e+06,870640) 
.................................
Epoch 748 Error= 115389 0 (1.03491e+06,861585) 
.................................
Epoch 749 Error= 115330 0 (1.03454e+06,869638) 
.................................
Epoch 750 Error= 115347 0 (1.03412e+06,880353) 
 counting_train_errors.................................

train1_NErrors= 34698/1.54565e+06 2.24488
Class01= 3038/1.50921e+06	0.201298
Class11= 31660/36444	86.873

 counting_test_errors.........

test1_NErrors= 8923/377343 2.36469
Class01= 735/368097	0.199676
Class11= 8188/9246	88.5572

.................................
Epoch 751 Error= 115335 0 (1.01958e+06,851894) 
.................................
Epoch 752 Error= 115282 0 (1.04107e+06,868556) 
.................................
Epoch 753 Error= 115360 0 (1.02155e+06,871099) 
.................................
Epoch 754 Error= 115321 0 (1.04563e+06,858457) 
.................................
Epoch 755 Error= 115443 0 (1.02425e+06,841568) 
.................................
Epoch 756 Error= 115329 0 (1.03153e+06,859131) 
.................................
Epoch 757 Error= 115313 0 (1.0211e+06,865625) 
.................................
Epoch 758 Error= 115296 0 (1.02944e+06,862973) 
.................................
Epoch 759 Error= 115260 0 (1.019e+06,875672) 
.................................
Epoch 760 Error= 115295 0 (1.03388e+06,850089) 
 counting_train_errors.................................

train1_NErrors= 34537/1.54565e+06 2.23446
Class01= 2687/1.50921e+06	0.17804
Class11= 31850/36444	87.3944

 counting_test_errors.........

test1_NErrors= 8892/377343 2.35648
Class01= 660/368097	0.179301
Class11= 8232/9246	89.0331

.................................
Epoch 761 Error= 115265 0 (1.01774e+06,849589) 
.................................
Epoch 762 Error= 115254 0 (1.03044e+06,851602) 
.................................
Epoch 763 Error= 115354 0 (1.03402e+06,842655) 
.................................
Epoch 764 Error= 115185 0 (1.02828e+06,854803) 
.................................
Epoch 765 Error= 115216 0 (1.03075e+06,848396) 
.................................
Epoch 766 Error= 115299 0 (1.01575e+06,859826) 
.................................
Epoch 767 Error= 115292 0 (1.03369e+06,856577) 
.................................
Epoch 768 Error= 115161 0 (1.01655e+06,844548) 
.................................
Epoch 769 Error= 115226 0 (1.01827e+06,850167) 
.................................
Epoch 770 Error= 115211 0 (1.03222e+06,839907) 
 counting_train_errors.................................

train1_NErrors= 34634/1.54565e+06 2.24074
Class01= 2166/1.50921e+06	0.143519
Class11= 32468/36444	89.0901

 counting_test_errors.........

test1_NErrors= 8881/377343 2.35356
Class01= 558/368097	0.15159
Class11= 8323/9246	90.0173

.................................
Epoch 771 Error= 115206 0 (1.02722e+06,845743) 
.................................
Epoch 772 Error= 115144 0 (1.01888e+06,849711) 
.................................
Epoch 773 Error= 115140 0 (1.02975e+06,855567) 
.................................
Epoch 774 Error= 115200 0 (1.02437e+06,853231) 
.................................
Epoch 775 Error= 115157 0 (1.01302e+06,849810) 
.................................
Epoch 776 Error= 115119 0 (1.0166e+06,849819) 
.................................
Epoch 777 Error= 115106 0 (1.03985e+06,845403) 
.................................
Epoch 778 Error= 115182 0 (1.02753e+06,843440) 
.................................
Epoch 779 Error= 115161 0 (1.02244e+06,841332) 
.................................
Epoch 780 Error= 115155 0 (1.02125e+06,845600) 
 counting_train_errors.................................

train1_NErrors= 34580/1.54565e+06 2.23724
Class01= 1752/1.50921e+06	0.116087
Class11= 32828/36444	90.0779

 counting_test_errors.........

test1_NErrors= 8892/377343 2.35648
Class01= 452/368097	0.122794
Class11= 8440/9246	91.2827

.................................
Epoch 781 Error= 115103 0 (1.03459e+06,852428) 
.................................
Epoch 782 Error= 115184 0 (1.01552e+06,849553) 
.................................
Epoch 783 Error= 115194 0 (1.01497e+06,830824) 
.................................
Epoch 784 Error= 115221 0 (1.0405e+06,838919) 
.................................
Epoch 785 Error= 115184 0 (1.025e+06,851088) 
.................................
Epoch 786 Error= 115191 0 (1.0154e+06,850704) 
.................................
Epoch 787 Error= 115155 0 (1.01962e+06,847291) 
.................................
Epoch 788 Error= 115187 0 (1.02243e+06,856803) 
.................................
Epoch 789 Error= 115076 0 (1.01756e+06,835954) 
.................................
Epoch 790 Error= 115132 0 (1.02024e+06,840116) 
 counting_train_errors.................................

train1_NErrors= 34543/1.54565e+06 2.23485
Class01= 1785/1.50921e+06	0.118274
Class11= 32758/36444	89.8859

 counting_test_errors.........

test1_NErrors= 8890/377343 2.35595
Class01= 457/368097	0.124152
Class11= 8433/9246	91.207

.................................
Epoch 791 Error= 115139 0 (1.01354e+06,847560) 
.................................
Epoch 792 Error= 115118 0 (1.02152e+06,823553) 
.................................
Epoch 793 Error= 114995 0 (1.01951e+06,854361) 
.................................
Epoch 794 Error= 115028 0 (1.00662e+06,846476) 
.................................
Epoch 795 Error= 115101 0 (1.02687e+06,847263) 
.................................
Epoch 796 Error= 115156 0 (1.00724e+06,838369) 
.................................
Epoch 797 Error= 114974 0 (1.0131e+06,841286) 
.................................
Epoch 798 Error= 115079 0 (1.01903e+06,829404) 
.................................
Epoch 799 Error= 115003 0 (1.00613e+06,825567) 
.................................
Epoch 800 Error= 115002 0 (1.00019e+06,835435) 
 counting_train_errors.................................

train1_NErrors= 34623/1.54565e+06 2.24002
Class01= 3423/1.50921e+06	0.226808
Class11= 31200/36444	85.6108

 counting_test_errors.........

test1_NErrors= 8870/377343 2.35065
Class01= 823/368097	0.223582
Class11= 8047/9246	87.0322

.................................
Epoch 801 Error= 114996 0 (1.00369e+06,850038) 
.................................
Epoch 802 Error= 114982 0 (995684,851100) 
.................................
Epoch 803 Error= 115035 0 (1.02304e+06,836891) 
.................................
Epoch 804 Error= 115062 0 (998080,827709) 
.................................
Epoch 805 Error= 115032 0 (1.00898e+06,837964) 
.................................
Epoch 806 Error= 114954 0 (1.0093e+06,822543) 
.................................
Epoch 807 Error= 115023 0 (996718,835988) 
.................................
Epoch 808 Error= 115022 0 (999974,841437) 
.................................
Epoch 809 Error= 114954 0 (1.00058e+06,827728) 
.................................
Epoch 810 Error= 115023 0 (1.01567e+06,846667) 
 counting_train_errors.................................

train1_NErrors= 34528/1.54565e+06 2.23388
Class01= 2858/1.50921e+06	0.189371
Class11= 31670/36444	86.9005

 counting_test_errors.........

test1_NErrors= 8865/377343 2.34932
Class01= 693/368097	0.188266
Class11= 8172/9246	88.3842

.................................
Epoch 811 Error= 114877 0 (1.01611e+06,848131) 
.................................
Epoch 812 Error= 114959 0 (995567,839687) 
.................................
Epoch 813 Error= 114963 0 (1.00283e+06,831220) 
.................................
Epoch 814 Error= 114948 0 (1.01935e+06,828390) 
.................................
Epoch 815 Error= 114958 0 (1.00756e+06,846461) 
.................................
Epoch 816 Error= 114860 0 (1.01415e+06,830752) 
.................................
Epoch 817 Error= 114912 0 (1.00262e+06,837219) 
.................................
Epoch 818 Error= 114932 0 (1.01834e+06,830376) 
.................................
Epoch 819 Error= 114875 0 (1.0258e+06,835443) 
.................................
Epoch 820 Error= 114936 0 (1.003e+06,828284) 
 counting_train_errors.................................

train1_NErrors= 34595/1.54565e+06 2.23821
Class01= 1880/1.50921e+06	0.124569
Class11= 32715/36444	89.7679

 counting_test_errors.........

test1_NErrors= 8880/377343 2.3533
Class01= 471/368097	0.127955
Class11= 8409/9246	90.9474

.................................
Epoch 821 Error= 114891 0 (1.0194e+06,838649) 
.................................
Epoch 822 Error= 114915 0 (1.00602e+06,824697) 
.................................
Epoch 823 Error= 114717 0 (985920,841808) 
.................................
Epoch 824 Error= 114985 0 (997781,828230) 
.................................
Epoch 825 Error= 114796 0 (1.01267e+06,840795) 
.................................
Epoch 826 Error= 114924 0 (1.00381e+06,830446) 
.................................
Epoch 827 Error= 114788 0 (1.00547e+06,820948) 
.................................
Epoch 828 Error= 114840 0 (1.02354e+06,841076) 
.................................
Epoch 829 Error= 114875 0 (1.00259e+06,826143) 
.................................
Epoch 830 Error= 114880 0 (1.00329e+06,821731) 
 counting_train_errors.................................

train1_NErrors= 34519/1.54565e+06 2.2333
Class01= 2196/1.50921e+06	0.145507
Class11= 32323/36444	88.6922

 counting_test_errors.........

test1_NErrors= 8870/377343 2.35065
Class01= 556/368097	0.151047
Class11= 8314/9246	89.92

.................................
Epoch 831 Error= 114852 0 (1.00101e+06,835882) 
.................................
Epoch 832 Error= 114784 0 (1.00196e+06,841621) 
.................................
Epoch 833 Error= 114875 0 (1.00284e+06,835655) 
.................................
Epoch 834 Error= 114829 0 (993329,824796) 
.................................
Epoch 835 Error= 114743 0 (997948,845441) 
.................................
Epoch 836 Error= 114804 0 (999641,838793) 
.................................
Epoch 837 Error= 114820 0 (1.01557e+06,843656) 
.................................
Epoch 838 Error= 114912 0 (1.00145e+06,832520) 
.................................
Epoch 839 Error= 114750 0 (996604,844267) 
.................................
Epoch 840 Error= 114793 0 (987243,822119) 
 counting_train_errors.................................

train1_NErrors= 34473/1.54565e+06 2.23032
Class01= 2000/1.50921e+06	0.13252
Class11= 32473/36444	89.1038

 counting_test_errors.........

test1_NErrors= 8858/377343 2.34747
Class01= 502/368097	0.136377
Class11= 8356/9246	90.3742

.................................
Epoch 841 Error= 114814 0 (1.00643e+06,830082) 
.................................
Epoch 842 Error= 114783 0 (995391,830528) 
.................................
Epoch 843 Error= 114796 0 (1.00318e+06,842426) 
.................................
Epoch 844 Error= 114810 0 (997664,835031) 
.................................
Epoch 845 Error= 114764 0 (1.00624e+06,843606) 
.................................
Epoch 846 Error= 114678 0 (1.00189e+06,855020) 
.................................
Epoch 847 Error= 114670 0 (1.00781e+06,829216) 
.................................
Epoch 848 Error= 114795 0 (1.00124e+06,842011) 
.................................
Epoch 849 Error= 114546 0 (993541,848022) 
.................................
Epoch 850 Error= 114665 0 (1.00868e+06,843682) 
 counting_train_errors.................................

train1_NErrors= 34519/1.54565e+06 2.2333
Class01= 3085/1.50921e+06	0.204412
Class11= 31434/36444	86.2529

 counting_test_errors.........

test1_NErrors= 8872/377343 2.35118
Class01= 742/368097	0.201577
Class11= 8130/9246	87.9299

.................................
Epoch 851 Error= 114701 0 (995599,822343) 
.................................
Epoch 852 Error= 114632 0 (994482,837304) 
.................................
Epoch 853 Error= 114752 0 (978633,839376) 
.................................
Epoch 854 Error= 114678 0 (989811,821379) 
.................................
Epoch 855 Error= 114758 0 (986887,841067) 
.................................
Epoch 856 Error= 114668 0 (993560,825055) 
.................................
Epoch 857 Error= 114604 0 (991454,816724) 
.................................
Epoch 858 Error= 114665 0 (982657,835091) 
.................................
Epoch 859 Error= 114760 0 (992338,821273) 
.................................
Epoch 860 Error= 114614 0 (976673,831763) 
 counting_train_errors.................................

train1_NErrors= 34509/1.54565e+06 2.23265
Class01= 2495/1.50921e+06	0.165318
Class11= 32014/36444	87.8444

 counting_test_errors.........

test1_NErrors= 8876/377343 2.35224
Class01= 608/368097	0.165174
Class11= 8268/9246	89.4225

.................................
Epoch 861 Error= 114518 0 (1.00247e+06,833205) 
.................................
Epoch 862 Error= 114636 0 (985300,833501) 
.................................
Epoch 863 Error= 114596 0 (990465,826158) 
.................................
Epoch 864 Error= 114653 0 (980588,832868) 
.................................
Epoch 865 Error= 114666 0 (994864,810259) 
.................................
Epoch 866 Error= 114604 0 (986681,830842) 
.................................
Epoch 867 Error= 114534 0 (999413,836305) 
.................................
Epoch 868 Error= 114682 0 (996853,826653) 
.................................
Epoch 869 Error= 114533 0 (982871,820854) 
.................................
Epoch 870 Error= 114701 0 (996498,837738) 
 counting_train_errors.................................

train1_NErrors= 34571/1.54565e+06 2.23666
Class01= 2746/1.50921e+06	0.18195
Class11= 31825/36444	87.3258

 counting_test_errors.........

test1_NErrors= 8866/377343 2.34959
Class01= 675/368097	0.183376
Class11= 8191/9246	88.5897

.................................
Epoch 871 Error= 114560 0 (969649,832607) 
.................................
Epoch 872 Error= 114608 0 (984669,831765) 
.................................
Epoch 873 Error= 114521 0 (981463,846103) 
.................................
Epoch 874 Error= 114599 0 (987784,834743) 
.................................
Epoch 875 Error= 114578 0 (984938,843146) 
.................................
Epoch 876 Error= 114541 0 (970256,820867) 
.................................
Epoch 877 Error= 114637 0 (976215,835194) 
.................................
Epoch 878 Error= 114583 0 (989364,835269) 
.................................
Epoch 879 Error= 114520 0 (969711,832595) 
.................................
Epoch 880 Error= 114451 0 (976472,835627) 
 counting_train_errors.................................

train1_NErrors= 34471/1.54565e+06 2.23019
Class01= 2773/1.50921e+06	0.183739
Class11= 31698/36444	86.9773

 counting_test_errors.........

test1_NErrors= 8899/377343 2.35833
Class01= 692/368097	0.187994
Class11= 8207/9246	88.7627

.................................
Epoch 881 Error= 114578 0 (990006,853153) 
.................................
Epoch 882 Error= 114602 0 (997796,830244) 
.................................
Epoch 883 Error= 114427 0 (977202,838573) 
.................................
Epoch 884 Error= 114612 0 (988588,833552) 
.................................
Epoch 885 Error= 114470 0 (985520,848573) 
.................................
Epoch 886 Error= 114477 0 (990530,832657) 
.................................
Epoch 887 Error= 114481 0 (973768,832788) 
.................................
Epoch 888 Error= 114564 0 (986254,827674) 
.................................
Epoch 889 Error= 114487 0 (985202,836814) 
.................................
Epoch 890 Error= 114416 0 (975984,837786) 
 counting_train_errors.................................

train1_NErrors= 34626/1.54565e+06 2.24022
Class01= 4011/1.50921e+06	0.265768
Class11= 30615/36444	84.0056

 counting_test_errors.........

test1_NErrors= 8949/377343 2.37158
Class01= 1020/368097	0.277101
Class11= 7929/9246	85.756

.................................
Epoch 891 Error= 114462 0 (981970,826096) 
.................................
Epoch 892 Error= 114511 0 (984768,823603) 
.................................
Epoch 893 Error= 114435 0 (983503,844406) 
.................................
Epoch 894 Error= 114459 0 (990440,839992) 
.................................
Epoch 895 Error= 114540 0 (973569,826060) 
.................................
Epoch 896 Error= 114486 0 (984606,845733) 
.................................
Epoch 897 Error= 114439 0 (981147,819355) 
.................................
Epoch 898 Error= 114437 0 (972140,834874) 
.................................
Epoch 899 Error= 114494 0 (978242,837306) 
.................................
Epoch 900 Error= 114403 0 (967031,833304) 
 counting_train_errors.................................

train1_NErrors= 34500/1.54565e+06 2.23207
Class01= 2973/1.50921e+06	0.196991
Class11= 31527/36444	86.5081

 counting_test_errors.........

test1_NErrors= 8856/377343 2.34694
Class01= 725/368097	0.196959
Class11= 8131/9246	87.9407

.................................
Epoch 901 Error= 114429 0 (986318,831960) 
.................................
Epoch 902 Error= 114454 0 (975319,844424) 
.................................
Epoch 903 Error= 114368 0 (985284,819823) 
.................................
Epoch 904 Error= 114434 0 (974044,841933) 
.................................
Epoch 905 Error= 114448 0 (975410,840353) 
.................................
Epoch 906 Error= 114488 0 (985465,816823) 
.................................
Epoch 907 Error= 114375 0 (974874,829362) 
.................................
Epoch 908 Error= 114308 0 (962196,832002) 
.................................
Epoch 909 Error= 114322 0 (977895,834010) 
.................................
Epoch 910 Error= 114422 0 (968035,828955) 
 counting_train_errors.................................

train1_NErrors= 34671/1.54565e+06 2.24313
Class01= 4367/1.50921e+06	0.289357
Class11= 30304/36444	83.1522

 counting_test_errors.........

test1_NErrors= 8963/377343 2.37529
Class01= 1119/368097	0.303996
Class11= 7844/9246	84.8367

.................................
Epoch 911 Error= 114427 0 (990613,831165) 
.................................
Epoch 912 Error= 114352 0 (985436,832145) 
.................................
Epoch 913 Error= 114373 0 (968126,850226) 
.................................
Epoch 914 Error= 114378 0 (982766,822936) 
.................................
Epoch 915 Error= 114320 0 (971291,839602) 
.................................
Epoch 916 Error= 114349 0 (979799,832511) 
.................................
Epoch 917 Error= 114259 0 (959146,849940) 
.................................
Epoch 918 Error= 114315 0 (977252,827408) 
.................................
Epoch 919 Error= 114273 0 (995850,847246) 
.................................
Epoch 920 Error= 114347 0 (965735,829777) 
 counting_train_errors.................................

train1_NErrors= 34434/1.54565e+06 2.2278
Class01= 2688/1.50921e+06	0.178107
Class11= 31746/36444	87.109

 counting_test_errors.........

test1_NErrors= 8855/377343 2.34667
Class01= 661/368097	0.179572
Class11= 8194/9246	88.6221

.................................
Epoch 921 Error= 114396 0 (973344,848113) 
.................................
Epoch 922 Error= 114246 0 (969074,838285) 
.................................
Epoch 923 Error= 114290 0 (986313,832519) 
.................................
Epoch 924 Error= 114263 0 (970647,826822) 
.................................
Epoch 925 Error= 114389 0 (975311,848424) 
.................................
Epoch 926 Error= 114314 0 (973487,832261) 
.................................
Epoch 927 Error= 114341 0 (965917,811802) 
.................................
Epoch 928 Error= 114299 0 (961645,832384) 
.................................
Epoch 929 Error= 114273 0 (967945,825935) 
.................................
Epoch 930 Error= 114261 0 (966364,832512) 
 counting_train_errors.................................

train1_NErrors= 34405/1.54565e+06 2.22592
Class01= 3196/1.50921e+06	0.211767
Class11= 31209/36444	85.6355

 counting_test_errors.........

test1_NErrors= 8854/377343 2.34641
Class01= 784/368097	0.212987
Class11= 8070/9246	87.281

.................................
Epoch 931 Error= 114258 0 (958905,833377) 
.................................
Epoch 932 Error= 114332 0 (957431,822057) 
.................................
Epoch 933 Error= 114325 0 (960316,828754) 
.................................
Epoch 934 Error= 114283 0 (962824,826259) 
.................................
Epoch 935 Error= 114202 0 (955348,840079) 
.................................
Epoch 936 Error= 114268 0 (977653,823026) 
.................................
Epoch 937 Error= 114230 0 (969289,831587) 
.................................
Epoch 938 Error= 114258 0 (969787,832338) 
.................................
Epoch 939 Error= 114222 0 (955412,829516) 
.................................
Epoch 940 Error= 114203 0 (960872,830517) 
 counting_train_errors.................................

train1_NErrors= 34443/1.54565e+06 2.22838
Class01= 2608/1.50921e+06	0.172806
Class11= 31835/36444	87.3532

 counting_test_errors.........

test1_NErrors= 8853/377343 2.34614
Class01= 651/368097	0.176856
Class11= 8202/9246	88.7086

.................................
Epoch 941 Error= 114313 0 (966230,843945) 
.................................
Epoch 942 Error= 114170 0 (957451,832113) 
.................................
Epoch 943 Error= 114120 0 (968213,835414) 
.................................
Epoch 944 Error= 114209 0 (964735,837901) 
.................................
Epoch 945 Error= 114247 0 (961863,840914) 
.................................
Epoch 946 Error= 114100 0 (951056,850512) 
.................................
Epoch 947 Error= 114130 0 (956530,842685) 
.................................
Epoch 948 Error= 114102 0 (953368,845422) 
.................................
Epoch 949 Error= 114154 0 (948394,833757) 
.................................
Epoch 950 Error= 114190 0 (966049,829620) 
 counting_train_errors.................................

train1_NErrors= 34479/1.54565e+06 2.23071
Class01= 3714/1.50921e+06	0.246089
Class11= 30765/36444	84.4172

 counting_test_errors.........

test1_NErrors= 8880/377343 2.3533
Class01= 925/368097	0.251292
Class11= 7955/9246	86.0372

.................................
Epoch 951 Error= 114157 0 (969908,851067) 
.................................
Epoch 952 Error= 114133 0 (964446,837706) 
.................................
Epoch 953 Error= 114142 0 (961062,840175) 
.................................
Epoch 954 Error= 114166 0 (958932,829128) 
.................................
Epoch 955 Error= 114081 0 (971285,848781) 
.................................
Epoch 956 Error= 114130 0 (947621,833757) 
.................................
Epoch 957 Error= 114160 0 (960703,830842) 
.................................
Epoch 958 Error= 114145 0 (946560,851347) 
.................................
Epoch 959 Error= 114238 0 (949424,830604) 
.................................
Epoch 960 Error= 114013 0 (946850,829485) 
 counting_train_errors.................................

train1_NErrors= 34461/1.54565e+06 2.22954
Class01= 1877/1.50921e+06	0.12437
Class11= 32584/36444	89.4084

 counting_test_errors.........

test1_NErrors= 8862/377343 2.34853
Class01= 463/368097	0.125782
Class11= 8399/9246	90.8393

.................................
Epoch 961 Error= 114152 0 (955759,834782) 
.................................
Epoch 962 Error= 114116 0 (954806,834009) 
.................................
Epoch 963 Error= 114046 0 (960330,846144) 
.................................
Epoch 964 Error= 114065 0 (954402,839929) 
.................................
Epoch 965 Error= 114107 0 (958352,831719) 
.................................
Epoch 966 Error= 114020 0 (936760,833881) 
.................................
Epoch 967 Error= 114160 0 (951840,838115) 
.................................
Epoch 968 Error= 114018 0 (960060,840633) 
.................................
Epoch 969 Error= 114055 0 (946865,838487) 
.................................
Epoch 970 Error= 114100 0 (954403,842782) 
 counting_train_errors.................................

train1_NErrors= 34424/1.54565e+06 2.22715
Class01= 2235/1.50921e+06	0.148091
Class11= 32189/36444	88.3246

 counting_test_errors.........

test1_NErrors= 8836/377343 2.34164
Class01= 533/368097	0.144799
Class11= 8303/9246	89.801

.................................
Epoch 971 Error= 113987 0 (951957,840553) 
.................................
Epoch 972 Error= 114034 0 (958886,839083) 
.................................
Epoch 973 Error= 114014 0 (950802,836772) 
.................................
Epoch 974 Error= 114007 0 (946482,837593) 
.................................
Epoch 975 Error= 114020 0 (944058,840997) 
.................................
Epoch 976 Error= 114049 0 (945002,829780) 
.................................
Epoch 977 Error= 113913 0 (953925,851331) 
.................................
Epoch 978 Error= 113999 0 (948359,840937) 
.................................
Epoch 979 Error= 114010 0 (932752,830283) 
.................................
Epoch 980 Error= 114014 0 (967014,829826) 
 counting_train_errors.................................

train1_NErrors= 34368/1.54565e+06 2.22353
Class01= 2858/1.50921e+06	0.189371
Class11= 31510/36444	86.4614

 counting_test_errors.........

test1_NErrors= 8837/377343 2.3419
Class01= 708/368097	0.192341
Class11= 8129/9246	87.9191

.................................
Epoch 981 Error= 114027 0 (945348,842413) 
.................................
Epoch 982 Error= 114013 0 (940756,850058) 
.................................
Epoch 983 Error= 113965 0 (938471,819277) 
.................................
Epoch 984 Error= 114066 0 (954863,829747) 
.................................
Epoch 985 Error= 113992 0 (941199,833565) 
.................................
Epoch 986 Error= 114033 0 (948812,841785) 
.................................
Epoch 987 Error= 113945 0 (951206,834537) 
.................................
Epoch 988 Error= 114008 0 (946123,849134) 
.................................
Epoch 989 Error= 113933 0 (944802,831708) 
.................................
Epoch 990 Error= 113946 0 (941383,824885) 
 counting_train_errors.................................

train1_NErrors= 34394/1.54565e+06 2.22521
Class01= 2401/1.50921e+06	0.15909
Class11= 31993/36444	87.7867

 counting_test_errors.........

test1_NErrors= 8860/377343 2.348
Class01= 597/368097	0.162186
Class11= 8263/9246	89.3684

.................................
Epoch 991 Error= 113878 0 (951130,831256) 
.................................
Epoch 992 Error= 113945 0 (932409,829051) 
.................................
Epoch 993 Error= 113988 0 (952532,843672) 
.................................
Epoch 994 Error= 113971 0 (946683,839321) 
.................................
Epoch 995 Error= 113912 0 (944368,847103) 
.................................
Epoch 996 Error= 113941 0 (944572,859299) 
.................................
Epoch 997 Error= 113960 0 (936326,849300) 
.................................
Epoch 998 Error= 113922 0 (939707,841902) 
.................................
Epoch 999 Error= 113868 0 (932771,850979) 
.................................
Epoch 1000 Error= 113914 0 (934635,829033) 
 counting_train_errors.................................

train1_NErrors= 34502/1.54565e+06 2.2322
Class01= 3865/1.50921e+06	0.256094
Class11= 30637/36444	84.066

 counting_test_errors.........

test1_NErrors= 8882/377343 2.35383
Class01= 963/368097	0.261616
Class11= 7919/9246	85.6478

.................................
Epoch 1001 Error= 113862 0 (932973,839027) 
.................................
Epoch 1002 Error= 113846 0 (944369,853668) 
.................................
Epoch 1003 Error= 113815 0 (932996,844396) 
.................................
Epoch 1004 Error= 113893 0 (945346,851184) 
.................................
Epoch 1005 Error= 113847 0 (929094,852722) 
.................................
Epoch 1006 Error= 113918 0 (937677,853304) 
.................................
Epoch 1007 Error= 113845 0 (935715,842771) 
.................................
Epoch 1008 Error= 113957 0 (939453,852364) 
.................................
Epoch 1009 Error= 113842 0 (931728,852193) 
.................................
Epoch 1010 Error= 113827 0 (937760,835012) 
 counting_train_errors.................................

train1_NErrors= 34418/1.54565e+06 2.22676
Class01= 3242/1.50921e+06	0.214815
Class11= 31176/36444	85.5449

 counting_test_errors.........

test1_NErrors= 8854/377343 2.34641
Class01= 798/368097	0.216791
Class11= 8056/9246	87.1296

.................................
Epoch 1011 Error= 113840 0 (942813,844846) 
.................................
Epoch 1012 Error= 113781 0 (931502,846880) 
.................................
Epoch 1013 Error= 113883 0 (933098,855478) 
.................................
Epoch 1014 Error= 113829 0 (931752,843122) 
.................................
Epoch 1015 Error= 113849 0 (935003,842782) 
.................................
Epoch 1016 Error= 113840 0 (943938,835819) 
.................................
Epoch 1017 Error= 113807 0 (925772,848835) 
.................................
Epoch 1018 Error= 113735 0 (927302,852409) 
.................................
Epoch 1019 Error= 113857 0 (914334,860752) 
.................................
Epoch 1020 Error= 113796 0 (940313,835421) 
 counting_train_errors.................................

train1_NErrors= 34419/1.54565e+06 2.22683
Class01= 2040/1.50921e+06	0.13517
Class11= 32379/36444	88.8459

 counting_test_errors.........

test1_NErrors= 8834/377343 2.34111
Class01= 504/368097	0.13692
Class11= 8330/9246	90.093

.................................
Epoch 1021 Error= 113785 0 (922309,842561) 
.................................
Epoch 1022 Error= 113766 0 (922850,844371) 
.................................
Epoch 1023 Error= 113845 0 (934582,858735) 
.................................
Epoch 1024 Error= 113688 0 (923879,834388) 
.................................
Epoch 1025 Error= 113675 0 (923915,842512) 
.................................
Epoch 1026 Error= 113763 0 (943701,839188) 
.................................
Epoch 1027 Error= 113843 0 (933771,836050) 
.................................
Epoch 1028 Error= 113798 0 (925964,851307) 
.................................
Epoch 1029 Error= 113673 0 (934437,838995) 
.................................
Epoch 1030 Error= 113747 0 (934359,847513) 
 counting_train_errors.................................

train1_NErrors= 34355/1.54565e+06 2.22269
Class01= 3087/1.50921e+06	0.204544
Class11= 31268/36444	85.7974

 counting_test_errors.........

test1_NErrors= 8865/377343 2.34932
Class01= 767/368097	0.208369
Class11= 8098/9246	87.5838

.................................
Epoch 1031 Error= 113718 0 (932040,867101) 
.................................
Epoch 1032 Error= 113678 0 (925166,850055) 
.................................
Epoch 1033 Error= 113671 0 (944218,845402) 
.................................
Epoch 1034 Error= 113703 0 (927466,845248) 
.................................
Epoch 1035 Error= 113677 0 (933366,848362) 
.................................
Epoch 1036 Error= 113715 0 (922483,854696) 
.................................
Epoch 1037 Error= 113706 0 (925879,853946) 
.................................
Epoch 1038 Error= 113737 0 (933028,862680) 
.................................
Epoch 1039 Error= 113690 0 (930895,831282) 
.................................
Epoch 1040 Error= 113662 0 (921947,858763) 
 counting_train_errors.................................

train1_NErrors= 34334/1.54565e+06 2.22133
Class01= 2756/1.50921e+06	0.182612
Class11= 31578/36444	86.648

 counting_test_errors.........

test1_NErrors= 8848/377343 2.34482
Class01= 680/368097	0.184734
Class11= 8168/9246	88.3409

.................................
Epoch 1041 Error= 113704 0 (932038,847839) 
.................................
Epoch 1042 Error= 113669 0 (925595,840899) 
.................................
Epoch 1043 Error= 113688 0 (915114,836397) 
.................................
Epoch 1044 Error= 113641 0 (916138,850021) 
.................................
Epoch 1045 Error= 113721 0 (911773,848110) 
.................................
Epoch 1046 Error= 113608 0 (921878,842068) 
.................................
Epoch 1047 Error= 113633 0 (923654,857894) 
.................................
Epoch 1048 Error= 113665 0 (921734,859020) 
.................................
Epoch 1049 Error= 113592 0 (928604,845563) 
.................................
Epoch 1050 Error= 113669 0 (923590,857774) 
 counting_train_errors.................................

train1_NErrors= 34357/1.54565e+06 2.22281
Class01= 2664/1.50921e+06	0.176516
Class11= 31693/36444	86.9636

 counting_test_errors.........

test1_NErrors= 8808/377343 2.33422
Class01= 629/368097	0.170879
Class11= 8179/9246	88.4599

.................................
Epoch 1051 Error= 113663 0 (913747,843263) 
.................................
Epoch 1052 Error= 113576 0 (930184,856378) 
.................................
Epoch 1053 Error= 113688 0 (922213,854241) 
.................................
Epoch 1054 Error= 113647 0 (917735,850354) 
.................................
Epoch 1055 Error= 113635 0 (911257,848142) 
.................................
Epoch 1056 Error= 113665 0 (919036,866160) 
.................................
Epoch 1057 Error= 113544 0 (924688,853830) 
.................................
Epoch 1058 Error= 113609 0 (915523,857396) 
.................................
Epoch 1059 Error= 113593 0 (918994,857961) 
.................................
Epoch 1060 Error= 113600 0 (915396,846477) 
 counting_train_errors.................................

train1_NErrors= 34470/1.54565e+06 2.23013
Class01= 1767/1.50921e+06	0.117081
Class11= 32703/36444	89.7349

 counting_test_errors.........

test1_NErrors= 8843/377343 2.34349
Class01= 431/368097	0.117089
Class11= 8412/9246	90.9799

.................................
Epoch 1061 Error= 113621 0 (922129,870378) 
.................................
Epoch 1062 Error= 113650 0 (915443,856790) 
.................................
Epoch 1063 Error= 113563 0 (907370,843736) 
.................................
Epoch 1064 Error= 113531 0 (908167,856581) 
.................................
Epoch 1065 Error= 113505 0 (921101,842480) 
.................................
Epoch 1066 Error= 113521 0 (915564,860793) 
.................................
Epoch 1067 Error= 113490 0 (921747,862720) 
.................................
Epoch 1068 Error= 113530 0 (916282,862641) 
.................................
Epoch 1069 Error= 113645 0 (914331,861839) 
.................................
Epoch 1070 Error= 113482 0 (906257,856607) 
 counting_train_errors.................................

train1_NErrors= 34394/1.54565e+06 2.22521
Class01= 3144/1.50921e+06	0.208321
Class11= 31250/36444	85.748

 counting_test_errors.........

test1_NErrors= 8823/377343 2.33819
Class01= 761/368097	0.206739
Class11= 8062/9246	87.1945

.................................
Epoch 1071 Error= 113506 0 (927117,873604) 
.................................
Epoch 1072 Error= 113452 0 (919660,857596) 
.................................
Epoch 1073 Error= 113513 0 (904798,863806) 
.................................
Epoch 1074 Error= 113482 0 (912532,857172) 
.................................
Epoch 1075 Error= 113452 0 (915283,852189) 
.................................
Epoch 1076 Error= 113483 0 (927011,880697) 
.................................
Epoch 1077 Error= 113572 0 (916109,861716) 
.................................
Epoch 1078 Error= 113557 0 (900492,872214) 
.................................
Epoch 1079 Error= 113543 0 (897841,852635) 
.................................
Epoch 1080 Error= 113483 0 (911556,867555) 
 counting_train_errors.................................

train1_NErrors= 34399/1.54565e+06 2.22553
Class01= 2153/1.50921e+06	0.142658
Class11= 32246/36444	88.481

 counting_test_errors.........

test1_NErrors= 8861/377343 2.34826
Class01= 547/368097	0.148602
Class11= 8314/9246	89.92

.................................
Epoch 1081 Error= 113428 0 (914070,853292) 
.................................
Epoch 1082 Error= 113455 0 (913324,853897) 
.................................
Epoch 1083 Error= 113388 0 (909793,852985) 
.................................
Epoch 1084 Error= 113499 0 (901437,862246) 
.................................
Epoch 1085 Error= 113430 0 (904981,872755) 
.................................
Epoch 1086 Error= 113421 0 (905455,871345) 
.................................
Epoch 1087 Error= 113487 0 (906779,868285) 
.................................
Epoch 1088 Error= 113494 0 (901989,855893) 
.................................
Epoch 1089 Error= 113454 0 (907120,862952) 
.................................
Epoch 1090 Error= 113446 0 (913943,858489) 
 counting_train_errors.................................

train1_NErrors= 34339/1.54565e+06 2.22165
Class01= 3606/1.50921e+06	0.238933
Class11= 30733/36444	84.3294

 counting_test_errors.........

test1_NErrors= 8858/377343 2.34747
Class01= 906/368097	0.246131
Class11= 7952/9246	86.0048

.................................
Epoch 1091 Error= 113392 0 (903283,871965) 
.................................
Epoch 1092 Error= 113465 0 (908723,865374) 
.................................
Epoch 1093 Error= 113435 0 (905782,851795) 
.................................
Epoch 1094 Error= 113465 0 (900173,872598) 
.................................
Epoch 1095 Error= 113400 0 (908067,888664) 
.................................
Epoch 1096 Error= 113492 0 (900954,856972) 
.................................
Epoch 1097 Error= 113382 0 (898756,879340) 
.................................
Epoch 1098 Error= 113403 0 (909010,869946) 
.................................
Epoch 1099 Error= 113374 0 (901044,870316) 
.................................
Epoch 1100 Error= 113374 0 (901502,873529) 
 counting_train_errors.................................

train1_NErrors= 34274/1.54565e+06 2.21744
Class01= 2539/1.50921e+06	0.168234
Class11= 31735/36444	87.0788

 counting_test_errors.........

test1_NErrors= 8835/377343 2.34137
Class01= 631/368097	0.171422
Class11= 8204/9246	88.7303

.................................
Epoch 1101 Error= 113398 0 (918080,885262) 
.................................
Epoch 1102 Error= 113367 0 (910036,871890) 
.................................
Epoch 1103 Error= 113431 0 (903850,874812) 
.................................
Epoch 1104 Error= 113460 0 (909313,880909) 
.................................
Epoch 1105 Error= 113527 0 (898353,880508) 
.................................
Epoch 1106 Error= 113317 0 (907667,868682) 
.................................
Epoch 1107 Error= 113333 0 (905977,876231) 
.................................
Epoch 1108 Error= 113247 0 (903315,869009) 
.................................
Epoch 1109 Error= 113307 0 (901692,869050) 
.................................
Epoch 1110 Error= 113412 0 (901438,888865) 
 counting_train_errors.................................

train1_NErrors= 34257/1.54565e+06 2.21634
Class01= 2288/1.50921e+06	0.151603
Class11= 31969/36444	87.7209

 counting_test_errors.........

test1_NErrors= 8796/377343 2.33104
Class01= 574/368097	0.155937
Class11= 8222/9246	88.9249

.................................
Epoch 1111 Error= 113282 0 (903094,868079) 
.................................
Epoch 1112 Error= 113382 0 (907101,875555) 
.................................
Epoch 1113 Error= 113265 0 (892366,873441) 
.................................
Epoch 1114 Error= 113245 0 (903588,879117) 
.................................
Epoch 1115 Error= 113316 0 (908310,869329) 
.................................
Epoch 1116 Error= 113379 0 (907961,866999) 
.................................
Epoch 1117 Error= 113342 0 (893998,879509) 
.................................
Epoch 1118 Error= 113340 0 (902695,877190) 
.................................
Epoch 1119 Error= 113242 0 (895376,865331) 
.................................
Epoch 1120 Error= 113279 0 (891525,884711) 
 counting_train_errors.................................

train1_NErrors= 34288/1.54565e+06 2.21835
Class01= 3447/1.50921e+06	0.228398
Class11= 30841/36444	84.6257

 counting_test_errors.........

test1_NErrors= 8811/377343 2.33501
Class01= 847/368097	0.230102
Class11= 7964/9246	86.1345

.................................
Epoch 1121 Error= 113319 0 (900857,884880) 
.................................
Epoch 1122 Error= 113234 0 (897986,886228) 
.................................
Epoch 1123 Error= 113353 0 (893255,887730) 
.................................
Epoch 1124 Error= 113267 0 (914656,886875) 
.................................
Epoch 1125 Error= 113285 0 (908798,885683) 
.................................
Epoch 1126 Error= 113263 0 (891992,875812) 
.................................
Epoch 1127 Error= 113286 0 (899080,896971) 
.................................
Epoch 1128 Error= 113217 0 (893383,886136) 
.................................
Epoch 1129 Error= 113191 0 (907577,893418) 
.................................
Epoch 1130 Error= 113161 0 (897057,882282) 
 counting_train_errors.................................

train1_NErrors= 34335/1.54565e+06 2.22139
Class01= 3842/1.50921e+06	0.25457
Class11= 30493/36444	83.6708

 counting_test_errors.........

test1_NErrors= 8897/377343 2.3578
Class01= 998/368097	0.271124
Class11= 7899/9246	85.4315

.................................
Epoch 1131 Error= 113161 0 (898249,891952) 
.................................
Epoch 1132 Error= 113207 0 (901170,896404) 
.................................
Epoch 1133 Error= 113190 0 (891490,876868) 
.................................
Epoch 1134 Error= 113255 0 (898585,890596) 
.................................
Epoch 1135 Error= 113181 0 (900795,886602) 
.................................
Epoch 1136 Error= 113148 0 (901901,887743) 
.................................
Epoch 1137 Error= 113156 0 (902571,890115) 
.................................
Epoch 1138 Error= 113186 0 (898435,888638) 
.................................
Epoch 1139 Error= 113226 0 (899291,891484) 
.................................
Epoch 1140 Error= 113234 0 (906703,897660) 
 counting_train_errors.................................

train1_NErrors= 34242/1.54565e+06 2.21537
Class01= 3334/1.50921e+06	0.22091
Class11= 30908/36444	84.8096

 counting_test_errors.........

test1_NErrors= 8831/377343 2.34031
Class01= 832/368097	0.226027
Class11= 7999/9246	86.5131

.................................
Epoch 1141 Error= 113151 0 (896168,902187) 
.................................
Epoch 1142 Error= 113232 0 (897548,893976) 
.................................
Epoch 1143 Error= 113173 0 (894728,901298) 
.................................
Epoch 1144 Error= 113161 0 (892154,885270) 
.................................
Epoch 1145 Error= 113195 0 (903718,887043) 
.................................
Epoch 1146 Error= 113108 0 (893129,910044) 
.................................
Epoch 1147 Error= 113256 0 (890270,901836) 
.................................
Epoch 1148 Error= 113272 0 (886605,883351) 
.................................
Epoch 1149 Error= 113065 0 (882493,902646) 
.................................
Epoch 1150 Error= 113184 0 (890265,885455) 
 counting_train_errors.................................

train1_NErrors= 34205/1.54565e+06 2.21298
Class01= 2903/1.50921e+06	0.192352
Class11= 31302/36444	85.8907

 counting_test_errors.........

test1_NErrors= 8789/377343 2.32918
Class01= 711/368097	0.193156
Class11= 8078/9246	87.3675

.................................
Epoch 1151 Error= 113171 0 (890069,906547) 
.................................
Epoch 1152 Error= 113094 0 (890838,900008) 
.................................
Epoch 1153 Error= 113108 0 (898895,905119) 
.................................
Epoch 1154 Error= 113141 0 (886282,894649) 
.................................
Epoch 1155 Error= 113140 0 (896835,897817) 
.................................
Epoch 1156 Error= 113122 0 (891995,885674) 
.................................
Epoch 1157 Error= 113162 0 (887171,909659) 
.................................
Epoch 1158 Error= 113167 0 (882626,893590) 
.................................
Epoch 1159 Error= 113158 0 (875767,889460) 
.................................
Epoch 1160 Error= 113027 0 (883151,909700) 
 counting_train_errors.................................

train1_NErrors= 34346/1.54565e+06 2.2221
Class01= 4104/1.50921e+06	0.271931
Class11= 30242/36444	82.9821

 counting_test_errors.........

test1_NErrors= 8894/377343 2.35701
Class01= 1056/368097	0.286881
Class11= 7838/9246	84.7718

.................................
Epoch 1161 Error= 113146 0 (881767,901207) 
.................................
Epoch 1162 Error= 113075 0 (886428,903512) 
.................................
Epoch 1163 Error= 113104 0 (886693,897629) 
.................................
Epoch 1164 Error= 113004 0 (889800,893188) 
.................................
Epoch 1165 Error= 113082 0 (884677,915383) 
.................................
Epoch 1166 Error= 113095 0 (889735,898062) 
.................................
Epoch 1167 Error= 113133 0 (896621,900792) 
.................................
Epoch 1168 Error= 113082 0 (886574,888798) 
.................................
Epoch 1169 Error= 113098 0 (886433,901760) 
.................................
Epoch 1170 Error= 113025 0 (890595,895015) 
 counting_train_errors.................................

train1_NErrors= 34351/1.54565e+06 2.22243
Class01= 2461/1.50921e+06	0.163066
Class11= 31890/36444	87.5041

 counting_test_errors.........

test1_NErrors= 8872/377343 2.35118
Class01= 609/368097	0.165446
Class11= 8263/9246	89.3684

.................................
Epoch 1171 Error= 113040 0 (890656,906248) 
.................................
Epoch 1172 Error= 113013 0 (883602,899311) 
.................................
Epoch 1173 Error= 113074 0 (878911,885916) 
.................................
Epoch 1174 Error= 113073 0 (892634,909726) 
.................................
Epoch 1175 Error= 113028 0 (888207,912855) 
.................................
Epoch 1176 Error= 113050 0 (879313,904308) 
.................................
Epoch 1177 Error= 113042 0 (891282,904698) 
.................................
Epoch 1178 Error= 113075 0 (885648,902942) 
.................................
Epoch 1179 Error= 113020 0 (878324,916932) 
.................................
Epoch 1180 Error= 113015 0 (889713,899780) 
 counting_train_errors.................................

train1_NErrors= 34223/1.54565e+06 2.21415
Class01= 3515/1.50921e+06	0.232903
Class11= 30708/36444	84.2608

 counting_test_errors.........

test1_NErrors= 8865/377343 2.34932
Class01= 908/368097	0.246674
Class11= 7957/9246	86.0588

.................................
Epoch 1181 Error= 113043 0 (883019,896556) 
.................................
Epoch 1182 Error= 113054 0 (880052,905546) 
.................................
Epoch 1183 Error= 113098 0 (864217,911789) 
.................................
Epoch 1184 Error= 112980 0 (899170,902830) 
.................................
Epoch 1185 Error= 112943 0 (875273,912094) 
.................................
Epoch 1186 Error= 112973 0 (885834,908290) 
.................................
Epoch 1187 Error= 112951 0 (879559,923065) 
.................................
Epoch 1188 Error= 112953 0 (881936,911112) 
.................................
Epoch 1189 Error= 112984 0 (880731,911125) 
.................................
Epoch 1190 Error= 112861 0 (889918,912443) 
 counting_train_errors.................................

train1_NErrors= 34158/1.54565e+06 2.20994
Class01= 3246/1.50921e+06	0.21508
Class11= 30912/36444	84.8205

 counting_test_errors.........

test1_NErrors= 8849/377343 2.34508
Class01= 838/368097	0.227657
Class11= 8011/9246	86.6429

.................................
Epoch 1191 Error= 112930 0 (888029,909571) 
.................................
Epoch 1192 Error= 112926 0 (873470,919501) 
.................................
Epoch 1193 Error= 113029 0 (885579,912154) 
.................................
Epoch 1194 Error= 112919 0 (897841,911995) 
.................................
Epoch 1195 Error= 112906 0 (884203,929086) 
.................................
Epoch 1196 Error= 112958 0 (878542,927673) 
.................................
Epoch 1197 Error= 112888 0 (884985,913842) 
.................................
Epoch 1198 Error= 112953 0 (874474,910030) 
.................................
Epoch 1199 Error= 112883 0 (885776,909376) 
.................................
Epoch 1200 Error= 112996 0 (871818,917723) 
 counting_train_errors.................................

train1_NErrors= 34235/1.54565e+06 2.21492
Class01= 3694/1.50921e+06	0.244764
Class11= 30541/36444	83.8025

 counting_test_errors.........

test1_NErrors= 8860/377343 2.348
Class01= 934/368097	0.253737
Class11= 7926/9246	85.7236

.................................
Epoch 1201 Error= 112943 0 (873495,929456) 
.................................
Epoch 1202 Error= 112866 0 (881946,905862) 
.................................
Epoch 1203 Error= 112947 0 (869930,909761) 
.................................
Epoch 1204 Error= 112812 0 (883152,919680) 
.................................
Epoch 1205 Error= 112926 0 (881347,912949) 
.................................
Epoch 1206 Error= 112922 0 (863152,911510) 
.................................
Epoch 1207 Error= 112819 0 (874275,922762) 
.................................
Epoch 1208 Error= 112894 0 (877975,906880) 
.................................
Epoch 1209 Error= 112856 0 (878512,922474) 
.................................
Epoch 1210 Error= 112912 0 (870334,926165) 
 counting_train_errors.................................

train1_NErrors= 34207/1.54565e+06 2.21311
Class01= 3078/1.50921e+06	0.203948
Class11= 31129/36444	85.416

 counting_test_errors.........

test1_NErrors= 8792/377343 2.32998
Class01= 766/368097	0.208097
Class11= 8026/9246	86.8051

.................................
Epoch 1211 Error= 112852 0 (869464,923169) 
.................................
Epoch 1212 Error= 112837 0 (867943,922239) 
.................................
Epoch 1213 Error= 112860 0 (888204,915091) 
.................................
Epoch 1214 Error= 112839 0 (877388,917461) 
.................................
Epoch 1215 Error= 112851 0 (871664,929581) 
.................................
Epoch 1216 Error= 112838 0 (885228,931633) 
.................................
Epoch 1217 Error= 112866 0 (869887,927292) 
.................................
Epoch 1218 Error= 112846 0 (869459,912225) 
.................................
Epoch 1219 Error= 112889 0 (875201,908148) 
.................................
Epoch 1220 Error= 112819 0 (871863,911118) 
 counting_train_errors.................................

train1_NErrors= 34184/1.54565e+06 2.21162
Class01= 2469/1.50921e+06	0.163596
Class11= 31715/36444	87.0239

 counting_test_errors.........

test1_NErrors= 8826/377343 2.33899
Class01= 639/368097	0.173596
Class11= 8187/9246	88.5464

.................................
Epoch 1221 Error= 112781 0 (875718,916594) 
.................................
Epoch 1222 Error= 112737 0 (871283,916824) 
.................................
Epoch 1223 Error= 112804 0 (862913,911148) 
.................................
Epoch 1224 Error= 112821 0 (875312,911544) 
.................................
Epoch 1225 Error= 112879 0 (867580,916914) 
.................................
Epoch 1226 Error= 112777 0 (859695,911888) 
.................................
Epoch 1227 Error= 112885 0 (872299,915633) 
.................................
Epoch 1228 Error= 112713 0 (874185,906951) 
.................................
Epoch 1229 Error= 112680 0 (871035,936222) 
.................................
Epoch 1230 Error= 112731 0 (872038,916918) 
 counting_train_errors.................................

train1_NErrors= 34319/1.54565e+06 2.22036
Class01= 4303/1.50921e+06	0.285116
Class11= 30016/36444	82.362

 counting_test_errors.........

test1_NErrors= 8896/377343 2.35754
Class01= 1084/368097	0.294488
Class11= 7812/9246	84.4906

.................................
Epoch 1231 Error= 112738 0 (870141,930604) 
.................................
Epoch 1232 Error= 112880 0 (875413,923082) 
.................................
Epoch 1233 Error= 112693 0 (872081,919619) 
.................................
Epoch 1234 Error= 112723 0 (871756,918235) 
.................................
Epoch 1235 Error= 112783 0 (867467,918956) 
.................................
Epoch 1236 Error= 112692 0 (864254,922458) 
.................................
Epoch 1237 Error= 112727 0 (870983,919056) 
.................................
Epoch 1238 Error= 112689 0 (861976,928516) 
.................................
Epoch 1239 Error= 112705 0 (863904,920051) 
.................................
Epoch 1240 Error= 112721 0 (869027,949106) 
 counting_train_errors.................................

train1_NErrors= 34216/1.54565e+06 2.21369
Class01= 2548/1.50921e+06	0.16883
Class11= 31668/36444	86.895

 counting_test_errors.........

test1_NErrors= 8826/377343 2.33899
Class01= 661/368097	0.179572
Class11= 8165/9246	88.3085

.................................
Epoch 1241 Error= 112692 0 (863283,923132) 
.................................
Epoch 1242 Error= 112727 0 (878215,929166) 
.................................
Epoch 1243 Error= 112710 0 (857629,916697) 
.................................
Epoch 1244 Error= 112702 0 (869130,926558) 
.................................
Epoch 1245 Error= 112761 0 (866167,918284) 
.................................
Epoch 1246 Error= 112658 0 (865058,927799) 
.................................
Epoch 1247 Error= 112721 0 (867664,916649) 
.................................
Epoch 1248 Error= 112711 0 (864755,927997) 
.................................
Epoch 1249 Error= 112717 0 (875516,919977) 
.................................
Epoch 1250 Error= 112776 0 (863406,922108) 
 counting_train_errors.................................

train1_NErrors= 34093/1.54565e+06 2.20573
Class01= 3292/1.50921e+06	0.218128
Class11= 30801/36444	84.516

 counting_test_errors.........

test1_NErrors= 8826/377343 2.33899
Class01= 841/368097	0.228472
Class11= 7985/9246	86.3617

.................................
Epoch 1251 Error= 112752 0 (872000,928001) 
.................................
Epoch 1252 Error= 112742 0 (862435,916152) 
.................................
Epoch 1253 Error= 112609 0 (867010,924631) 
.................................
Epoch 1254 Error= 112717 0 (876791,933379) 
.................................
Epoch 1255 Error= 112700 0 (856340,921621) 
.................................
Epoch 1256 Error= 112701 0 (860973,915158) 
.................................
Epoch 1257 Error= 112636 0 (871944,919292) 
.................................
Epoch 1258 Error= 112637 0 (869267,923072) 
.................................
Epoch 1259 Error= 112643 0 (852548,925168) 
.................................
Epoch 1260 Error= 112650 0 (863586,919892) 
 counting_train_errors.................................

train1_NErrors= 34145/1.54565e+06 2.2091
Class01= 3294/1.50921e+06	0.21826
Class11= 30851/36444	84.6532

 counting_test_errors.........

test1_NErrors= 8865/377343 2.34932
Class01= 840/368097	0.228201
Class11= 8025/9246	86.7943

.................................
Epoch 1261 Error= 112670 0 (868702,914079) 
.................................
Epoch 1262 Error= 112705 0 (863281,923004) 
.................................
Epoch 1263 Error= 112578 0 (868925,927538) 
.................................
Epoch 1264 Error= 112672 0 (865416,936037) 
.................................
Epoch 1265 Error= 112610 0 (860728,926445) 
.................................
Epoch 1266 Error= 112578 0 (869764,925881) 
.................................
Epoch 1267 Error= 112702 0 (868328,925431) 
.................................
Epoch 1268 Error= 112618 0 (853959,924216) 
.................................
Epoch 1269 Error= 112575 0 (869641,913016) 
.................................
Epoch 1270 Error= 112531 0 (886758,930624) 
 counting_train_errors.................................

train1_NErrors= 34134/1.54565e+06 2.20839
Class01= 3619/1.50921e+06	0.239794
Class11= 30515/36444	83.7312

 counting_test_errors.........

test1_NErrors= 8880/377343 2.3533
Class01= 955/368097	0.259442
Class11= 7925/9246	85.7127

.................................
Epoch 1271 Error= 112634 0 (859708,917633) 
.................................
Epoch 1272 Error= 112571 0 (860860,918971) 
.................................
Epoch 1273 Error= 112572 0 (868497,923845) 
.................................
Epoch 1274 Error= 112537 0 (871120,907045) 
.................................
Epoch 1275 Error= 112622 0 (866699,919018) 
.................................
Epoch 1276 Error= 112604 0 (869683,939909) 
.................................
Epoch 1277 Error= 112576 0 (861916,927648) 
.................................
Epoch 1278 Error= 112512 0 (862049,924409) 
.................................
Epoch 1279 Error= 112547 0 (853904,943318) 
.................................
Epoch 1280 Error= 112475 0 (847536,913067) 
 counting_train_errors.................................

train1_NErrors= 34137/1.54565e+06 2.20858
Class01= 2929/1.50921e+06	0.194075
Class11= 31208/36444	85.6328

 counting_test_errors.........

test1_NErrors= 8853/377343 2.34614
Class01= 788/368097	0.214074
Class11= 8065/9246	87.2269

.................................
Epoch 1281 Error= 112596 0 (872932,929018) 
.................................
Epoch 1282 Error= 112553 0 (866638,936886) 
.................................
Epoch 1283 Error= 112548 0 (867278,928982) 
.................................
Epoch 1284 Error= 112525 0 (868161,927431) 
.................................
Epoch 1285 Error= 112523 0 (856096,931892) 
.................................
Epoch 1286 Error= 112610 0 (877536,921384) 
.................................
Epoch 1287 Error= 112663 0 (860044,924785) 
.................................
Epoch 1288 Error= 112473 0 (864150,924522) 
.................................
Epoch 1289 Error= 112511 0 (860877,936484) 
.................................
Epoch 1290 Error= 112550 0 (863890,928417) 
 counting_train_errors.................................

train1_NErrors= 34065/1.54565e+06 2.20392
Class01= 2447/1.50921e+06	0.162138
Class11= 31618/36444	86.7578

 counting_test_errors.........

test1_NErrors= 8828/377343 2.33952
Class01= 667/368097	0.181202
Class11= 8161/9246	88.2652

.................................
Epoch 1291 Error= 112439 0 (868644,913542) 
.................................
Epoch 1292 Error= 112574 0 (861920,927081) 
.................................
Epoch 1293 Error= 112424 0 (863429,912257) 
.................................
Epoch 1294 Error= 112538 0 (861750,932171) 
.................................
Epoch 1295 Error= 112462 0 (877187,927710) 
.................................
Epoch 1296 Error= 112494 0 (874475,931647) 
.................................
Epoch 1297 Error= 112451 0 (854918,927919) 
.................................
Epoch 1298 Error= 112393 0 (875167,937546) 
.................................
Epoch 1299 Error= 112519 0 (858357,923464) 
.................................
Epoch 1300 Error= 112478 0 (856395,929072) 
 counting_train_errors.................................

train1_NErrors= 34137/1.54565e+06 2.20858
Class01= 2220/1.50921e+06	0.147097
Class11= 31917/36444	87.5782

 counting_test_errors.........

test1_NErrors= 8846/377343 2.34429
Class01= 592/368097	0.160827
Class11= 8254/9246	89.271

.................................
Epoch 1301 Error= 112446 0 (861200,930471) 
.................................
Epoch 1302 Error= 112423 0 (867015,935019) 
.................................
Epoch 1303 Error= 112449 0 (853481,936320) 
.................................
Epoch 1304 Error= 112498 0 (871375,931563) 
.................................
Epoch 1305 Error= 112445 0 (859844,927423) 
.................................
Epoch 1306 Error= 112444 0 (855586,919803) 
.................................
Epoch 1307 Error= 112502 0 (859072,945030) 
.................................
Epoch 1308 Error= 112414 0 (853184,916402) 
.................................
Epoch 1309 Error= 112444 0 (862974,931565) 
.................................
Epoch 1310 Error= 112502 0 (852627,929179) 
 counting_train_errors.................................

train1_NErrors= 34172/1.54565e+06 2.21085
Class01= 4003/1.50921e+06	0.265238
Class11= 30169/36444	82.7818

 counting_test_errors.........

test1_NErrors= 8938/377343 2.36867
Class01= 1065/368097	0.289326
Class11= 7873/9246	85.1503

.................................
Epoch 1311 Error= 112431 0 (856400,938878) 
.................................
Epoch 1312 Error= 112454 0 (859189,927680) 
.................................
Epoch 1313 Error= 112422 0 (856430,929937) 
.................................
Epoch 1314 Error= 112480 0 (861587,920515) 
.................................
Epoch 1315 Error= 112513 0 (860702,919634) 
.................................
Epoch 1316 Error= 112445 0 (850808,927265) 
.................................
Epoch 1317 Error= 112446 0 (851667,947786) 
.................................
Epoch 1318 Error= 112419 0 (855981,930647) 
.................................
Epoch 1319 Error= 112452 0 (861844,929857) 
.................................
Epoch 1320 Error= 112429 0 (850027,936875) 
 counting_train_errors.................................

train1_NErrors= 34136/1.54565e+06 2.20852
Class01= 2737/1.50921e+06	0.181353
Class11= 31399/36444	86.1568

 counting_test_errors.........

test1_NErrors= 8806/377343 2.33369
Class01= 704/368097	0.191254
Class11= 8102/9246	87.6271

.................................
Epoch 1321 Error= 112398 0 (847697,928977) 
.................................
Epoch 1322 Error= 112488 0 (856202,941589) 
.................................
Epoch 1323 Error= 112402 0 (840353,924320) 
.................................
Epoch 1324 Error= 112472 0 (865494,931553) 
.................................
Epoch 1325 Error= 112428 0 (845437,938806) 
.................................
Epoch 1326 Error= 112298 0 (853005,932253) 
.................................
Epoch 1327 Error= 112371 0 (847638,926140) 
.................................
Epoch 1328 Error= 112286 0 (872354,924063) 
.................................
Epoch 1329 Error= 112359 0 (858434,940092) 
.................................
Epoch 1330 Error= 112453 0 (868144,927159) 
 counting_train_errors.................................

train1_NErrors= 34007/1.54565e+06 2.20017
Class01= 2591/1.50921e+06	0.171679
Class11= 31416/36444	86.2035

 counting_test_errors.........

test1_NErrors= 8838/377343 2.34217
Class01= 713/368097	0.193699
Class11= 8125/9246	87.8758

.................................
Epoch 1331 Error= 112368 0 (862624,930387) 
.................................
Epoch 1332 Error= 112408 0 (858378,946402) 
.................................
Epoch 1333 Error= 112327 0 (850380,924211) 
.................................
Epoch 1334 Error= 112367 0 (862629,939508) 
.................................
Epoch 1335 Error= 112385 0 (853527,934355) 
.................................
Epoch 1336 Error= 112303 0 (854122,932568) 
.................................
Epoch 1337 Error= 112331 0 (863149,925676) 
.................................
Epoch 1338 Error= 112313 0 (865001,936903) 
.................................
Epoch 1339 Error= 112330 0 (863128,937016) 
.................................
Epoch 1340 Error= 112435 0 (853453,934663) 
 counting_train_errors.................................

train1_NErrors= 34218/1.54565e+06 2.21382
Class01= 1787/1.50921e+06	0.118406
Class11= 32431/36444	88.9886

 counting_test_errors.........

test1_NErrors= 8840/377343 2.3427
Class01= 492/368097	0.13366
Class11= 8348/9246	90.2877

.................................
Epoch 1341 Error= 112353 0 (850174,928289) 
.................................
Epoch 1342 Error= 112240 0 (854156,937667) 
.................................
Epoch 1343 Error= 112366 0 (859164,951151) 
.................................
Epoch 1344 Error= 112330 0 (853883,932053) 
.................................
Epoch 1345 Error= 112359 0 (857566,932863) 
.................................
Epoch 1346 Error= 112336 0 (863647,924509) 
.................................
Epoch 1347 Error= 112335 0 (844429,939387) 
.................................
Epoch 1348 Error= 112282 0 (856600,928627) 
.................................
Epoch 1349 Error= 112268 0 (867535,945774) 
.................................
Epoch 1350 Error= 112326 0 (871954,934569) 
 counting_train_errors.................................

train1_NErrors= 34011/1.54565e+06 2.20043
Class01= 2406/1.50921e+06	0.159421
Class11= 31605/36444	86.7221

 counting_test_errors.........

test1_NErrors= 8822/377343 2.33793
Class01= 661/368097	0.179572
Class11= 8161/9246	88.2652

.................................
Epoch 1351 Error= 112191 0 (850142,941192) 
.................................
Epoch 1352 Error= 112364 0 (873117,943668) 
.................................
Epoch 1353 Error= 112409 0 (854631,937447) 
.................................
Epoch 1354 Error= 112354 0 (847538,926772) 
.................................
Epoch 1355 Error= 112339 0 (871342,938276) 
.................................
Epoch 1356 Error= 112249 0 (854784,922076) 
.................................
Epoch 1357 Error= 112273 0 (847296,939221) 
.................................
Epoch 1358 Error= 112251 0 (850427,932249) 
.................................
Epoch 1359 Error= 112210 0 (869698,938957) 
.................................
Epoch 1360 Error= 112193 0 (859078,935200) 
 counting_train_errors.................................

train1_NErrors= 34134/1.54565e+06 2.20839
Class01= 2554/1.50921e+06	0.169228
Class11= 31580/36444	86.6535

 counting_test_errors.........

test1_NErrors= 8834/377343 2.34111
Class01= 700/368097	0.190167
Class11= 8134/9246	87.9732

.................................
Epoch 1361 Error= 112241 0 (860435,936218) 
.................................
Epoch 1362 Error= 112174 0 (850821,933955) 
.................................
Epoch 1363 Error= 112384 0 (852446,936917) 
.................................
Epoch 1364 Error= 112349 0 (856738,937066) 
.................................
Epoch 1365 Error= 112201 0 (871035,945119) 
.................................
Epoch 1366 Error= 112197 0 (853744,933794) 
.................................
Epoch 1367 Error= 112330 0 (880673,942805) 
.................................
Epoch 1368 Error= 112252 0 (859129,952354) 
.................................
Epoch 1369 Error= 112262 0 (850568,937184) 
.................................
Epoch 1370 Error= 112195 0 (855243,952535) 
 counting_train_errors.................................

train1_NErrors= 33999/1.54565e+06 2.19965
Class01= 3213/1.50921e+06	0.212893
Class11= 30786/36444	84.4748

 counting_test_errors.........

test1_NErrors= 8860/377343 2.348
Class01= 859/368097	0.233362
Class11= 8001/9246	86.5347

.................................
Epoch 1371 Error= 112252 0 (865963,936967) 
.................................
Epoch 1372 Error= 112204 0 (855626,940498) 
.................................
Epoch 1373 Error= 112203 0 (847414,943825) 
.................................
Epoch 1374 Error= 112125 0 (866424,942779) 
.................................
Epoch 1375 Error= 112256 0 (855967,939359) 
.................................
Epoch 1376 Error= 112254 0 (851443,944697) 
.................................
Epoch 1377 Error= 112257 0 (842863,949126) 
.................................
Epoch 1378 Error= 112271 0 (854244,927702) 
.................................
Epoch 1379 Error= 112366 0 (884740,940311) 
.................................
Epoch 1380 Error= 112146 0 (842457,936983) 
 counting_train_errors.................................

train1_NErrors= 34205/1.54565e+06 2.21298
Class01= 1927/1.50921e+06	0.127683
Class11= 32278/36444	88.5688

 counting_test_errors.........

test1_NErrors= 8857/377343 2.3472
Class01= 513/368097	0.139365
Class11= 8344/9246	90.2444

.................................
Epoch 1381 Error= 112278 0 (854683,934383) 
.................................
Epoch 1382 Error= 112257 0 (867708,950994) 
.................................
Epoch 1383 Error= 112179 0 (866881,943923) 
.................................
Epoch 1384 Error= 112201 0 (843076,936600) 
.................................
Epoch 1385 Error= 112210 0 (848787,933748) 
.................................
Epoch 1386 Error= 112179 0 (846237,939722) 
.................................
Epoch 1387 Error= 112211 0 (851315,941168) 
.................................
Epoch 1388 Error= 112243 0 (849846,951371) 
.................................
Epoch 1389 Error= 112185 0 (848622,930762) 
.................................
Epoch 1390 Error= 112206 0 (856565,944816) 
 counting_train_errors.................................

train1_NErrors= 34024/1.54565e+06 2.20127
Class01= 3555/1.50921e+06	0.235554
Class11= 30469/36444	83.605

 counting_test_errors.........

test1_NErrors= 8890/377343 2.35595
Class01= 976/368097	0.265148
Class11= 7914/9246	85.5938

.................................
Epoch 1391 Error= 112156 0 (852568,934312) 
.................................
Epoch 1392 Error= 112091 0 (858996,970883) 
.................................
Epoch 1393 Error= 112214 0 (854004,942800) 
.................................
Epoch 1394 Error= 112176 0 (844061,955051) 
.................................
Epoch 1395 Error= 112137 0 (853617,934801) 
.................................
Epoch 1396 Error= 112158 0 (856916,953986) 
.................................
Epoch 1397 Error= 112184 0 (855884,957507) 
.................................
Epoch 1398 Error= 112190 0 (860975,971525) 
.................................
Epoch 1399 Error= 112117 0 (847616,944203) 
.................................
Epoch 1400 Error= 112224 0 (845684,950159) 
 counting_train_errors.................................

train1_NErrors= 33999/1.54565e+06 2.19965
Class01= 3226/1.50921e+06	0.213754
Class11= 30773/36444	84.4391

 counting_test_errors.........

test1_NErrors= 8880/377343 2.3533
Class01= 891/368097	0.242056
Class11= 7989/9246	86.4049

.................................
Epoch 1401 Error= 112110 0 (841714,940257) 
.................................
Epoch 1402 Error= 112151 0 (837839,944372) 
.................................
Epoch 1403 Error= 112125 0 (841259,947589) 
.................................
Epoch 1404 Error= 112138 0 (856732,948524) 
.................................
Epoch 1405 Error= 112093 0 (854346,932305) 
.................................
Epoch 1406 Error= 112074 0 (859824,950772) 
.................................
Epoch 1407 Error= 112124 0 (852749,940433) 
.................................
Epoch 1408 Error= 112055 0 (852096,958958) 
.................................
Epoch 1409 Error= 112071 0 (849970,958997) 
.................................
Epoch 1410 Error= 112157 0 (850883,961714) 
 counting_train_errors.................................

train1_NErrors= 34102/1.54565e+06 2.20632
Class01= 2220/1.50921e+06	0.147097
Class11= 31882/36444	87.4822

 counting_test_errors.........

test1_NErrors= 8866/377343 2.34959
Class01= 623/368097	0.169249
Class11= 8243/9246	89.1521

.................................
Epoch 1411 Error= 112217 0 (856219,957550) 
.................................
Epoch 1412 Error= 112079 0 (838717,962783) 
.................................
Epoch 1413 Error= 112153 0 (850248,949969) 
.................................
Epoch 1414 Error= 112049 0 (849118,952484) 
.................................
Epoch 1415 Error= 112178 0 (861403,951566) 
.................................
Epoch 1416 Error= 112141 0 (844661,955065) 
.................................
Epoch 1417 Error= 112101 0 (855646,939261) 
.................................
Epoch 1418 Error= 112158 0 (850512,949798) 
.................................
Epoch 1419 Error= 112109 0 (850549,940480) 
.................................
Epoch 1420 Error= 112040 0 (859091,951776) 
 counting_train_errors.................................

train1_NErrors= 34033/1.54565e+06 2.20185
Class01= 3881/1.50921e+06	0.257155
Class11= 30152/36444	82.7352

 counting_test_errors.........

test1_NErrors= 8899/377343 2.35833
Class01= 1046/368097	0.284164
Class11= 7853/9246	84.934

.................................
Epoch 1421 Error= 112114 0 (835979,945434) 
.................................
Epoch 1422 Error= 112069 0 (855837,936123) 
.................................
Epoch 1423 Error= 112101 0 (852379,954494) 
.................................
Epoch 1424 Error= 112087 0 (848470,952521) 
.................................
Epoch 1425 Error= 112017 0 (843030,939072) 
.................................
Epoch 1426 Error= 112092 0 (860076,962159) 
.................................
Epoch 1427 Error= 112167 0 (845633,950504) 
.................................
Epoch 1428 Error= 112134 0 (843042,962108) 
.................................
Epoch 1429 Error= 112096 0 (845171,940508) 
.................................
Epoch 1430 Error= 112107 0 (844010,936117) 
 counting_train_errors.................................

train1_NErrors= 33990/1.54565e+06 2.19907
Class01= 2817/1.50921e+06	0.186654
Class11= 31173/36444	85.5367

 counting_test_errors.........

test1_NErrors= 8827/377343 2.33925
Class01= 760/368097	0.206467
Class11= 8067/9246	87.2485

.................................
Epoch 1431 Error= 112126 0 (842375,943505) 
.................................
Epoch 1432 Error= 112018 0 (848715,957401) 
.................................
Epoch 1433 Error= 112010 0 (848860,974647) 
.................................
Epoch 1434 Error= 112078 0 (846051,939231) 
.................................
Epoch 1435 Error= 112100 0 (855343,939057) 
.................................
Epoch 1436 Error= 112059 0 (841267,956641) 
.................................
Epoch 1437 Error= 111968 0 (851400,936296) 
.................................
Epoch 1438 Error= 112052 0 (839873,955088) 
.................................
Epoch 1439 Error= 112176 0 (844585,938903) 
.................................
Epoch 1440 Error= 112067 0 (831840,939007) 
 counting_train_errors.................................

train1_NErrors= 34120/1.54565e+06 2.20748
Class01= 4401/1.50921e+06	0.29161
Class11= 29719/36444	81.547

 counting_test_errors.........

test1_NErrors= 8942/377343 2.36973
Class01= 1200/368097	0.326001
Class11= 7742/9246	83.7335

.................................
Epoch 1441 Error= 112167 0 (845560,963154) 
.................................
Epoch 1442 Error= 111985 0 (841303,951842) 
.................................
Epoch 1443 Error= 112100 0 (851141,957718) 
.................................
Epoch 1444 Error= 112097 0 (825018,951292) 
.................................
Epoch 1445 Error= 112075 0 (852824,966522) 
.................................
Epoch 1446 Error= 112095 0 (832269,975231) 
.................................
Epoch 1447 Error= 112128 0 (838239,932200) 
.................................
Epoch 1448 Error= 112052 0 (833549,982261) 
.................................
Epoch 1449 Error= 112055 0 (853767,937864) 
.................................
Epoch 1450 Error= 112056 0 (848171,953064) 
 counting_train_errors.................................

train1_NErrors= 34137/1.54565e+06 2.20858
Class01= 3722/1.50921e+06	0.246619
Class11= 30415/36444	83.4568

 counting_test_errors.........

test1_NErrors= 8945/377343 2.37052
Class01= 1028/368097	0.279274
Class11= 7917/9246	85.6262

.................................
Epoch 1451 Error= 112079 0 (837275,949734) 
.................................
Epoch 1452 Error= 112039 0 (838791,965051) 
.................................
Epoch 1453 Error= 112029 0 (849939,953751) 
.................................
Epoch 1454 Error= 111985 0 (842482,962019) 
.................................
Epoch 1455 Error= 112051 0 (832658,943348) 
.................................
Epoch 1456 Error= 112028 0 (854945,968831) 
.................................
Epoch 1457 Error= 112011 0 (831969,957345) 
.................................
Epoch 1458 Error= 112052 0 (837637,957729) 
.................................
Epoch 1459 Error= 111988 0 (843581,963076) 
.................................
Epoch 1460 Error= 112011 0 (847383,958400) 
 counting_train_errors.................................

train1_NErrors= 34296/1.54565e+06 2.21887
Class01= 1451/1.50921e+06	0.0961431
Class11= 32845/36444	90.1246

 counting_test_errors.........

test1_NErrors= 8854/377343 2.34641
Class01= 407/368097	0.110569
Class11= 8447/9246	91.3584

.................................
Epoch 1461 Error= 111984 0 (845446,960345) 
.................................
Epoch 1462 Error= 112106 0 (836908,964590) 
.................................
Epoch 1463 Error= 112108 0 (849015,962779) 
.................................
Epoch 1464 Error= 111968 0 (835304,955267) 
.................................
Epoch 1465 Error= 111985 0 (871633,973925) 
.................................
Epoch 1466 Error= 112020 0 (833647,966930) 
.................................
Epoch 1467 Error= 112037 0 (827333,967990) 
.................................
Epoch 1468 Error= 111986 0 (833359,950938) 
.................................
Epoch 1469 Error= 112147 0 (863701,967045) 
.................................
Epoch 1470 Error= 111995 0 (838507,952463) 
 counting_train_errors.................................

train1_NErrors= 33985/1.54565e+06 2.19875
Class01= 2766/1.50921e+06	0.183275
Class11= 31219/36444	85.6629

 counting_test_errors.........

test1_NErrors= 8860/377343 2.348
Class01= 764/368097	0.207554
Class11= 8096/9246	87.5622

.................................
Epoch 1471 Error= 111998 0 (844220,962943) 
.................................
Epoch 1472 Error= 111969 0 (855829,956990) 
.................................
Epoch 1473 Error= 111946 0 (825603,964141) 
.................................
Epoch 1474 Error= 111994 0 (828218,947641) 
.................................
Epoch 1475 Error= 111977 0 (835759,978365) 
.................................
Epoch 1476 Error= 111988 0 (824599,962844) 
.................................
Epoch 1477 Error= 111922 0 (836891,983153) 
.................................
Epoch 1478 Error= 111910 0 (839205,979811) 
.................................
Epoch 1479 Error= 111887 0 (841793,960334) 
.................................
Epoch 1480 Error= 111922 0 (841163,967762) 
 counting_train_errors.................................

train1_NErrors= 34011/1.54565e+06 2.20043
Class01= 2979/1.50921e+06	0.197388
Class11= 31032/36444	85.1498

 counting_test_errors.........

test1_NErrors= 8848/377343 2.34482
Class01= 812/368097	0.220594
Class11= 8036/9246	86.9133

.................................
Epoch 1481 Error= 112049 0 (832863,955238) 
.................................
Epoch 1482 Error= 111971 0 (837979,990147) 
.................................
Epoch 1483 Error= 111992 0 (828868,949149) 
.................................
Epoch 1484 Error= 111992 0 (832112,972256) 
.................................
Epoch 1485 Error= 111882 0 (831987,964162) 
.................................
Epoch 1486 Error= 111930 0 (832821,956049) 
.................................
Epoch 1487 Error= 111804 0 (830464,946709) 
.................................
Epoch 1488 Error= 111897 0 (833384,970487) 
.................................
Epoch 1489 Error= 111908 0 (840904,975629) 
.................................
Epoch 1490 Error= 111868 0 (840406,961773) 
 counting_train_errors.................................

train1_NErrors= 34048/1.54565e+06 2.20282
Class01= 2472/1.50921e+06	0.163794
Class11= 31576/36444	86.6425

 counting_test_errors.........

test1_NErrors= 8866/377343 2.34959
Class01= 706/368097	0.191797
Class11= 8160/9246	88.2544

.................................
Epoch 1491 Error= 111939 0 (828046,964303) 
.................................
Epoch 1492 Error= 111978 0 (835589,983535) 
.................................
Epoch 1493 Error= 111928 0 (842826,973241) 
.................................
Epoch 1494 Error= 111911 0 (844192,974894) 
.................................
Epoch 1495 Error= 111915 0 (841946,979483) 
.................................
Epoch 1496 Error= 111853 0 (822227,979181) 
.................................
Epoch 1497 Error= 111913 0 (842199,970591) 
.................................
Epoch 1498 Error= 111933 0 (846589,956857) 
.................................
Epoch 1499 Error= 111897 0 (828837,948432) 
.................................
Epoch 1500 Error= 111820 0 (829461,950812) 
 counting_train_errors.................................

train1_NErrors= 34088/1.54565e+06 2.20541
Class01= 2726/1.50921e+06	0.180624
Class11= 31362/36444	86.0553

 counting_test_errors.........

test1_NErrors= 8811/377343 2.33501
Class01= 716/368097	0.194514
Class11= 8095/9246	87.5514

.................................
Epoch 1501 Error= 111858 0 (851152,970143) 
.................................
Epoch 1502 Error= 111879 0 (825762,967113) 
.................................
Epoch 1503 Error= 111944 0 (838623,989218) 
.................................
Epoch 1504 Error= 111846 0 (827384,972002) 
.................................
Epoch 1505 Error= 111765 0 (829747,979481) 
.................................
Epoch 1506 Error= 111896 0 (825822,982096) 
.................................
Epoch 1507 Error= 111844 0 (830169,984693) 
.................................
Epoch 1508 Error= 111922 0 (836180,973695) 
.................................
Epoch 1509 Error= 111822 0 (840711,960367) 
.................................
Epoch 1510 Error= 111856 0 (830612,985843) 
 counting_train_errors.................................

train1_NErrors= 34074/1.54565e+06 2.20451
Class01= 1940/1.50921e+06	0.128544
Class11= 32134/36444	88.1736

 counting_test_errors.........

test1_NErrors= 8855/377343 2.34667
Class01= 562/368097	0.152677
Class11= 8293/9246	89.6928

.................................
Epoch 1511 Error= 111870 0 (832337,964839) 
.................................
Epoch 1512 Error= 111915 0 (844452,976446) 
.................................
Epoch 1513 Error= 111931 0 (853453,978962) 
.................................
Epoch 1514 Error= 111900 0 (814683,965480) 
.................................
Epoch 1515 Error= 111890 0 (844665,973850) 
.................................
Epoch 1516 Error= 111893 0 (822254,969783) 
.................................
Epoch 1517 Error= 111914 0 (835484,969379) 
.................................
Epoch 1518 Error= 111820 0 (822909,969608) 
.................................
Epoch 1519 Error= 111957 0 (853844,985271) 
.................................
Epoch 1520 Error= 111890 0 (825649,968713) 
 counting_train_errors.................................

train1_NErrors= 34009/1.54565e+06 2.2003
Class01= 2404/1.50921e+06	0.159289
Class11= 31605/36444	86.7221

 counting_test_errors.........

test1_NErrors= 8819/377343 2.33713
Class01= 660/368097	0.179301
Class11= 8159/9246	88.2436

.................................
Epoch 1521 Error= 111859 0 (864647,979392) 
.................................
Epoch 1522 Error= 111855 0 (809150,977626) 
.................................
Epoch 1523 Error= 111762 0 (818165,968900) 
.................................
Epoch 1524 Error= 111732 0 (832198,986097) 
.................................
Epoch 1525 Error= 111854 0 (835456,981927) 
.................................
Epoch 1526 Error= 111748 0 (816784,963245) 
.................................
Epoch 1527 Error= 111880 0 (832140,989590) 
.................................
Epoch 1528 Error= 111825 0 (825181,970816) 
.................................
Epoch 1529 Error= 111887 0 (836975,965331) 
.................................
Epoch 1530 Error= 111794 0 (818637,981493) 
 counting_train_errors.................................

train1_NErrors= 34017/1.54565e+06 2.20082
Class01= 2462/1.50921e+06	0.163132
Class11= 31555/36444	86.5849

 counting_test_errors.........

test1_NErrors= 8859/377343 2.34773
Class01= 708/368097	0.192341
Class11= 8151/9246	88.157

.................................
Epoch 1531 Error= 111810 0 (825799,981371) 
.................................
Epoch 1532 Error= 111885 0 (843957,986032) 
.................................
Epoch 1533 Error= 111897 0 (827478,974612) 
.................................
Epoch 1534 Error= 111724 0 (818267,986135) 
.................................
Epoch 1535 Error= 111779 0 (825423,967551) 
.................................
Epoch 1536 Error= 111917 0 (869400,991139) 
.................................
Epoch 1537 Error= 111860 0 (822987,977551) 
.................................
Epoch 1538 Error= 111865 0 (826816,982729) 
.................................
Epoch 1539 Error= 111811 0 (822651,989629) 
.................................
Epoch 1540 Error= 111787 0 (826177,975856) 
 counting_train_errors.................................

train1_NErrors= 33996/1.54565e+06 2.19946
Class01= 2976/1.50921e+06	0.197189
Class11= 31020/36444	85.1169

 counting_test_errors.........

test1_NErrors= 8890/377343 2.35595
Class01= 854/368097	0.232004
Class11= 8036/9246	86.9133

.................................
Epoch 1541 Error= 111771 0 (823360,988934) 
.................................
Epoch 1542 Error= 111827 0 (829868,979408) 
.................................
Epoch 1543 Error= 111870 0 (820481,990253) 
.................................
Epoch 1544 Error= 111795 0 (823911,993248) 
.................................
Epoch 1545 Error= 111861 0 (820437,989709) 
.................................
Epoch 1546 Error= 111883 0 (809036,980819) 
.................................
Epoch 1547 Error= 111825 0 (819307,959836) 
.................................
Epoch 1548 Error= 111854 0 (840732,960200) 
.................................
Epoch 1549 Error= 111748 0 (832011,990801) 
.................................
Epoch 1550 Error= 111755 0 (846918,981794) 
 counting_train_errors.................................

train1_NErrors= 34023/1.54565e+06 2.20121
Class01= 3245/1.50921e+06	0.215013
Class11= 30778/36444	84.4529

 counting_test_errors.........

test1_NErrors= 8894/377343 2.35701
Class01= 894/368097	0.242871
Class11= 8000/9246	86.5239

.................................
Epoch 1551 Error= 111816 0 (809503,1.00796e+06) 
.................................
Epoch 1552 Error= 111796 0 (819359,982533) 
.................................
Epoch 1553 Error= 111821 0 (813851,974069) 
.................................
Epoch 1554 Error= 111868 0 (827841,999400) 
.................................
Epoch 1555 Error= 111793 0 (811972,976261) 
.................................
Epoch 1556 Error= 111772 0 (828568,1.00371e+06) 
.................................
Epoch 1557 Error= 111836 0 (825668,999282) 
.................................
Epoch 1558 Error= 111751 0 (815650,982800) 
.................................
Epoch 1559 Error= 111745 0 (824934,1.00315e+06) 
.................................
Epoch 1560 Error= 111729 0 (822985,979834) 
 counting_train_errors.................................

train1_NErrors= 34683/1.54565e+06 2.24391
Class01= 6127/1.50921e+06	0.405974
Class11= 28556/36444	78.3558

 counting_test_errors.........

test1_NErrors= 9170/377343 2.43015
Class01= 1655/368097	0.44961
Class11= 7515/9246	81.2784

.................................
Epoch 1561 Error= 111842 0 (824186,996610) 
.................................
Epoch 1562 Error= 111732 0 (816797,1.00572e+06) 
.................................
Epoch 1563 Error= 111792 0 (811802,990155) 
.................................
Epoch 1564 Error= 111768 0 (818591,986206) 
.................................
Epoch 1565 Error= 111710 0 (820778,1.00158e+06) 
.................................
Epoch 1566 Error= 111810 0 (825468,1.00913e+06) 
.................................
Epoch 1567 Error= 111761 0 (823011,1.00738e+06) 
.................................
Epoch 1568 Error= 111788 0 (817613,1.00719e+06) 
.................................
Epoch 1569 Error= 111728 0 (824466,1.00685e+06) 
.................................
Epoch 1570 Error= 111771 0 (810242,1.00338e+06) 
 counting_train_errors.................................

train1_NErrors= 33978/1.54565e+06 2.19829
Class01= 2501/1.50921e+06	0.165716
Class11= 31477/36444	86.3709

 counting_test_errors.........

test1_NErrors= 8849/377343 2.34508
Class01= 705/368097	0.191526
Class11= 8144/9246	88.0813

.................................
Epoch 1571 Error= 111736 0 (816942,996448) 
.................................
Epoch 1572 Error= 111760 0 (820055,1.01145e+06) 
.................................
Epoch 1573 Error= 111758 0 (822729,995899) 
.................................
Epoch 1574 Error= 111772 0 (827234,994535) 
.................................
Epoch 1575 Error= 111710 0 (810852,979805) 
.................................
Epoch 1576 Error= 111697 0 (821485,989369) 
.................................
Epoch 1577 Error= 111731 0 (814154,1.0075e+06) 
.................................
Epoch 1578 Error= 112002 0 (827454,1.0136e+06) 
.................................
Epoch 1579 Error= 111734 0 (801641,995111) 
.................................
Epoch 1580 Error= 111692 0 (816393,985723) 
 counting_train_errors.................................

train1_NErrors= 33957/1.54565e+06 2.19694
Class01= 3140/1.50921e+06	0.208056
Class11= 30817/36444	84.5599

 counting_test_errors.........

test1_NErrors= 8852/377343 2.34588
Class01= 864/368097	0.234721
Class11= 7988/9246	86.3941

.................................
Epoch 1581 Error= 111710 0 (805491,1.00036e+06) 
.................................
Epoch 1582 Error= 111748 0 (808898,982736) 
.................................
Epoch 1583 Error= 111779 0 (817830,1.02739e+06) 
.................................
Epoch 1584 Error= 111725 0 (814600,1.01083e+06) 
.................................
Epoch 1585 Error= 111680 0 (807118,1.02072e+06) 
.................................
Epoch 1586 Error= 111748 0 (822380,984118) 
.................................
Epoch 1587 Error= 111699 0 (809977,998076) 
.................................
Epoch 1588 Error= 111745 0 (808752,997194) 
.................................
Epoch 1589 Error= 111721 0 (805039,1.00622e+06) 
.................................
Epoch 1590 Error= 111727 0 (807074,1.00583e+06) 
 counting_train_errors.................................

train1_NErrors= 34094/1.54565e+06 2.2058
Class01= 1884/1.50921e+06	0.124834
Class11= 32210/36444	88.3822

 counting_test_errors.........

test1_NErrors= 8853/377343 2.34614
Class01= 546/368097	0.14833
Class11= 8307/9246	89.8443

.................................
Epoch 1591 Error= 111657 0 (818171,1.00238e+06) 
.................................
Epoch 1592 Error= 111674 0 (806115,986138) 
.................................
Epoch 1593 Error= 111685 0 (812419,1.0008e+06) 
.................................
Epoch 1594 Error= 111669 0 (838494,990017) 
.................................
Epoch 1595 Error= 111822 0 (831464,1.02343e+06) 
.................................
Epoch 1596 Error= 111696 0 (802154,1.00304e+06) 
.................................
Epoch 1597 Error= 111596 0 (807798,1.00604e+06) 
.................................
Epoch 1598 Error= 111690 0 (815290,1.02455e+06) 
.................................
Epoch 1599 Error= 111726 0 (825142,1.01052e+06) 
.................................
Epoch 1600 Error= 111580 0 (813370,1.02625e+06) 
 counting_train_errors.................................

train1_NErrors= 34128/1.54565e+06 2.208
Class01= 4537/1.50921e+06	0.300621
Class11= 29591/36444	81.1958

 counting_test_errors.........

test1_NErrors= 9012/377343 2.38828
Class01= 1277/368097	0.346919
Class11= 7735/9246	83.6578

.................................
Epoch 1601 Error= 111625 0 (808430,1.02201e+06) 
.................................
Epoch 1602 Error= 111730 0 (812131,1.00566e+06) 
.................................
Epoch 1603 Error= 111657 0 (810726,1.00701e+06) 
.................................
Epoch 1604 Error= 111629 0 (801908,1.01432e+06) 
.................................
Epoch 1605 Error= 111850 0 (808379,1.03469e+06) 
.................................
Epoch 1606 Error= 111592 0 (807622,1.02335e+06) 
.................................
Epoch 1607 Error= 111728 0 (811464,1.03946e+06) 
.................................
Epoch 1608 Error= 111690 0 (825861,1.00985e+06) 
.................................
Epoch 1609 Error= 111623 0 (800548,1.00972e+06) 
.................................
Epoch 1610 Error= 111708 0 (854854,1.03249e+06) 
 counting_train_errors.................................

train1_NErrors= 34138/1.54565e+06 2.20865
Class01= 2726/1.50921e+06	0.180624
Class11= 31412/36444	86.1925

 counting_test_errors.........

test1_NErrors= 8837/377343 2.3419
Class01= 753/368097	0.204566
Class11= 8084/9246	87.4324

.................................
Epoch 1611 Error= 111681 0 (797848,1.00813e+06) 
.................................
Epoch 1612 Error= 111678 0 (809424,1.016e+06) 
.................................
Epoch 1613 Error= 111657 0 (814088,1.00199e+06) 
.................................
Epoch 1614 Error= 111616 0 (809013,1.00188e+06) 
.................................
Epoch 1615 Error= 111636 0 (798721,1.04484e+06) 
.................................
Epoch 1616 Error= 111609 0 (813058,1.00048e+06) 
.................................
Epoch 1617 Error= 111558 0 (817673,1.0552e+06) 
.................................
Epoch 1618 Error= 111580 0 (809239,1.00677e+06) 
.................................
Epoch 1619 Error= 111647 0 (805742,1.02179e+06) 
.................................
Epoch 1620 Error= 111657 0 (806172,1.01636e+06) 
 counting_train_errors.................................

train1_NErrors= 33945/1.54565e+06 2.19616
Class01= 2215/1.50921e+06	0.146766
Class11= 31730/36444	87.0651

 counting_test_errors.........

test1_NErrors= 8887/377343 2.35515
Class01= 670/368097	0.182017
Class11= 8217/9246	88.8709

.................................
Epoch 1621 Error= 111715 0 (829839,1.01305e+06) 
.................................
Epoch 1622 Error= 111652 0 (805167,1.05325e+06) 
.................................
Epoch 1623 Error= 111674 0 (811209,1.03066e+06) 
.................................
Epoch 1624 Error= 111591 0 (808678,1.02008e+06) 
.................................
Epoch 1625 Error= 111625 0 (807930,1.03247e+06) 
.................................
Epoch 1626 Error= 111915 0 (856590,1.00945e+06) 
.................................
Epoch 1627 Error= 111523 0 (803173,1.02729e+06) 
.................................
Epoch 1628 Error= 111662 0 (806860,1.02347e+06) 
.................................
Epoch 1629 Error= 111661 0 (795151,1.04648e+06) 
.................................
Epoch 1630 Error= 111569 0 (794393,1.04723e+06) 
 counting_train_errors.................................

train1_NErrors= 34021/1.54565e+06 2.20108
Class01= 2236/1.50921e+06	0.148157
Class11= 31785/36444	87.216

 counting_test_errors.........

test1_NErrors= 8862/377343 2.34853
Class01= 663/368097	0.180116
Class11= 8199/9246	88.6762

.................................
Epoch 1631 Error= 111607 0 (806013,1.01662e+06) 
.................................
Epoch 1632 Error= 111664 0 (808724,1.0211e+06) 
.................................
Epoch 1633 Error= 111578 0 (802741,1.04503e+06) 
.................................
Epoch 1634 Error= 111579 0 (798601,1.04626e+06) 
.................................
Epoch 1635 Error= 111615 0 (811323,1.00996e+06) 
.................................
Epoch 1636 Error= 111682 0 (813728,1.03816e+06) 
.................................
Epoch 1637 Error= 111554 0 (807045,1.03748e+06) 
.................................
Epoch 1638 Error= 111521 0 (804216,1.05734e+06) 
.................................
Epoch 1639 Error= 111662 0 (802887,1.04522e+06) 
.................................
Epoch 1640 Error= 111696 0 (816617,1.05002e+06) 
 counting_train_errors.................................

train1_NErrors= 33938/1.54565e+06 2.19571
Class01= 3303/1.50921e+06	0.218856
Class11= 30635/36444	84.0605

 counting_test_errors.........

test1_NErrors= 8888/377343 2.35542
Class01= 927/368097	0.251836
Class11= 7961/9246	86.1021

.................................
Epoch 1641 Error= 111650 0 (798694,1.05658e+06) 
.................................
Epoch 1642 Error= 111621 0 (796618,1.04678e+06) 
.................................
Epoch 1643 Error= 111630 0 (799622,1.03044e+06) 
.................................
Epoch 1644 Error= 111584 0 (804851,1.03552e+06) 
.................................
Epoch 1645 Error= 111610 0 (805973,1.05469e+06) 
.................................
Epoch 1646 Error= 111530 0 (816789,1.05358e+06) 
.................................
Epoch 1647 Error= 111638 0 (821001,1.03847e+06) 
.................................
Epoch 1648 Error= 111704 0 (821927,1.07723e+06) 
.................................
Epoch 1649 Error= 111648 0 (794205,1.05941e+06) 
.................................
Epoch 1650 Error= 111827 0 (861138,1.05129e+06) 
 counting_train_errors.................................

train1_NErrors= 34049/1.54565e+06 2.20289
Class01= 3278/1.50921e+06	0.2172
Class11= 30771/36444	84.4337

 counting_test_errors.........

test1_NErrors= 8873/377343 2.35144
Class01= 913/368097	0.248032
Class11= 7960/9246	86.0913

.................................
Epoch 1651 Error= 111571 0 (797342,1.04244e+06) 
.................................
Epoch 1652 Error= 111533 0 (794752,1.07034e+06) 
.................................
Epoch 1653 Error= 111539 0 (793202,1.05467e+06) 
.................................
Epoch 1654 Error= 111447 0 (799131,1.0847e+06) 
.................................
Epoch 1655 Error= 111561 0 (797659,1.02655e+06) 
.................................
Epoch 1656 Error= 111610 0 (792859,1.05931e+06) 
.................................
Epoch 1657 Error= 111552 0 (800066,1.04631e+06) 
.................................
Epoch 1658 Error= 111536 0 (803598,1.05497e+06) 
.................................
Epoch 1659 Error= 111673 0 (794639,1.04105e+06) 
.................................
Epoch 1660 Error= 111528 0 (795847,1.0534e+06) 
 counting_train_errors.................................

train1_NErrors= 33982/1.54565e+06 2.19855
Class01= 3388/1.50921e+06	0.224488
Class11= 30594/36444	83.948

 counting_test_errors.........

test1_NErrors= 8882/377343 2.35383
Class01= 940/368097	0.255367
Class11= 7942/9246	85.8966

.................................
Epoch 1661 Error= 111500 0 (797130,1.02118e+06) 
.................................
Epoch 1662 Error= 111674 0 (831825,1.06874e+06) 
.................................
Epoch 1663 Error= 111591 0 (795234,1.01257e+06) 
.................................
Epoch 1664 Error= 111523 0 (791304,1.03924e+06) 
.................................
Epoch 1665 Error= 111576 0 (798644,1.02946e+06) 
.................................
Epoch 1666 Error= 111620 0 (815242,1.06081e+06) 
.................................
Epoch 1667 Error= 111520 0 (791646,1.05912e+06) 
.................................
Epoch 1668 Error= 111478 0 (785074,1.02751e+06) 
.................................
Epoch 1669 Error= 111624 0 (804373,1.05582e+06) 
.................................
Epoch 1670 Error= 111580 0 (793713,1.04099e+06) 
 counting_train_errors.................................

train1_NErrors= 34043/1.54565e+06 2.2025
Class01= 4002/1.50921e+06	0.265172
Class11= 30041/36444	82.4306

 counting_test_errors.........

test1_NErrors= 8927/377343 2.36575
Class01= 1099/368097	0.298563
Class11= 7828/9246	84.6636

.................................
Epoch 1671 Error= 111741 0 (838565,1.06989e+06) 
.................................
Epoch 1672 Error= 111554 0 (781339,1.09611e+06) 
.................................
Epoch 1673 Error= 111594 0 (798571,1.01647e+06) 
.................................
Epoch 1674 Error= 111630 0 (815881,1.07371e+06) 
.................................
Epoch 1675 Error= 111559 0 (785390,1.0573e+06) 
.................................
Epoch 1676 Error= 111524 0 (813695,1.05387e+06) 
.................................
Epoch 1677 Error= 111569 0 (786304,1.06877e+06) 
.................................
Epoch 1678 Error= 111502 0 (786350,1.05514e+06) 
.................................
Epoch 1679 Error= 111546 0 (793175,1.04318e+06) 
.................................
Epoch 1680 Error= 111617 0 (831116,1.0448e+06) 
 counting_train_errors.................................

train1_NErrors= 34020/1.54565e+06 2.20101
Class01= 3156/1.50921e+06	0.209116
Class11= 30864/36444	84.6888

 counting_test_errors.........

test1_NErrors= 8839/377343 2.34243
Class01= 866/368097	0.235264
Class11= 7973/9246	86.2319

.................................
Epoch 1681 Error= 111633 0 (779408,1.06283e+06) 
.................................
Epoch 1682 Error= 111479 0 (783849,1.05727e+06) 
.................................
Epoch 1683 Error= 111455 0 (789274,1.056e+06) 
.................................
Epoch 1684 Error= 111547 0 (786612,1.06033e+06) 
.................................
Epoch 1685 Error= 111615 0 (810818,1.09178e+06) 
.................................
Epoch 1686 Error= 111580 0 (789911,1.0489e+06) 
.................................
Epoch 1687 Error= 111484 0 (791468,1.04628e+06) 
.................................
Epoch 1688 Error= 111497 0 (784965,1.06202e+06) 
.................................
Epoch 1689 Error= 111496 0 (788839,1.04034e+06) 
.................................
Epoch 1690 Error= 111477 0 (786731,1.05813e+06) 
 counting_train_errors.................................

train1_NErrors= 34119/1.54565e+06 2.20742
Class01= 2327/1.50921e+06	0.154187
Class11= 31792/36444	87.2352

 counting_test_errors.........

test1_NErrors= 8845/377343 2.34402
Class01= 641/368097	0.174139
Class11= 8204/9246	88.7303

.................................
Epoch 1691 Error= 111426 0 (802567,1.05465e+06) 
.................................
Epoch 1692 Error= 111412 0 (801304,1.04849e+06) 
.................................
Epoch 1693 Error= 111502 0 (785074,1.03327e+06) 
.................................
Epoch 1694 Error= 111529 0 (788812,1.06755e+06) 
.................................
Epoch 1695 Error= 111426 0 (792856,1.06803e+06) 
.................................
Epoch 1696 Error= 111416 0 (786729,1.03563e+06) 
.................................
Epoch 1697 Error= 111575 0 (789888,1.03091e+06) 
.................................
Epoch 1698 Error= 111467 0 (794276,1.03297e+06) 
.................................
Epoch 1699 Error= 111450 0 (785743,1.07258e+06) 
.................................
Epoch 1700 Error= 111546 0 (797611,1.06148e+06) 
 counting_train_errors.................................

train1_NErrors= 34182/1.54565e+06 2.21149
Class01= 1815/1.50921e+06	0.120262
Class11= 32367/36444	88.813

 counting_test_errors.........

test1_NErrors= 8840/377343 2.3427
Class01= 528/368097	0.14344
Class11= 8312/9246	89.8983

.................................
Epoch 1701 Error= 111478 0 (782292,1.07736e+06) 
.................................
Epoch 1702 Error= 111518 0 (797731,1.06104e+06) 
.................................
Epoch 1703 Error= 111477 0 (787381,1.0786e+06) 
.................................
Epoch 1704 Error= 111456 0 (790934,1.03749e+06) 
.................................
Epoch 1705 Error= 111503 0 (791891,1.09891e+06) 
.................................
Epoch 1706 Error= 111392 0 (802336,1.08287e+06) 
.................................
Epoch 1707 Error= 111484 0 (801236,1.07824e+06) 
.................................
Epoch 1708 Error= 111465 0 (791822,1.05805e+06) 
.................................
Epoch 1709 Error= 111449 0 (791715,1.08103e+06) 
.................................
Epoch 1710 Error= 111527 0 (796436,1.04053e+06) 
 counting_train_errors.................................

train1_NErrors= 33931/1.54565e+06 2.19525
Class01= 3284/1.50921e+06	0.217597
Class11= 30647/36444	84.0934

 counting_test_errors.........

test1_NErrors= 8892/377343 2.35648
Class01= 918/368097	0.249391
Class11= 7974/9246	86.2427

.................................
Epoch 1711 Error= 111451 0 (793436,1.05019e+06) 
.................................
Epoch 1712 Error= 111460 0 (795868,1.08412e+06) 
.................................
Epoch 1713 Error= 111491 0 (789359,1.08428e+06) 
.................................
Epoch 1714 Error= 111425 0 (795300,1.05169e+06) 
.................................
Epoch 1715 Error= 111491 0 (787243,1.04833e+06) 
.................................
Epoch 1716 Error= 111384 0 (795707,1.07939e+06) 
.................................
Epoch 1717 Error= 111408 0 (790429,1.0795e+06) 
.................................
Epoch 1718 Error= 111539 0 (782368,1.06119e+06) 
.................................
Epoch 1719 Error= 111556 0 (820951,1.10579e+06) 
.................................
Epoch 1720 Error= 111348 0 (779056,1.09492e+06) 
 counting_train_errors.................................

train1_NErrors= 33960/1.54565e+06 2.19713
Class01= 3567/1.50921e+06	0.236349
Class11= 30393/36444	83.3964

 counting_test_errors.........

test1_NErrors= 8924/377343 2.36496
Class01= 1022/368097	0.277644
Class11= 7902/9246	85.464

.................................
Epoch 1721 Error= 111348 0 (783134,1.06066e+06) 
.................................
Epoch 1722 Error= 111484 0 (789033,1.09163e+06) 
.................................
Epoch 1723 Error= 111435 0 (785737,1.09665e+06) 
.................................
Epoch 1724 Error= 111467 0 (807531,1.09038e+06) 
.................................
Epoch 1725 Error= 111558 0 (776493,1.1028e+06) 
.................................
Epoch 1726 Error= 111487 0 (798663,1.06609e+06) 
.................................
Epoch 1727 Error= 111470 0 (788604,1.08197e+06) 
.................................
Epoch 1728 Error= 111433 0 (791146,1.06624e+06) 
.................................
Epoch 1729 Error= 111509 0 (787454,1.10123e+06) 
.................................
Epoch 1730 Error= 111435 0 (780574,1.10467e+06) 
 counting_train_errors.................................

train1_NErrors= 33912/1.54565e+06 2.19402
Class01= 3522/1.50921e+06	0.233367
Class11= 30390/36444	83.3882

 counting_test_errors.........

test1_NErrors= 8918/377343 2.36337
Class01= 996/368097	0.270581
Class11= 7922/9246	85.6803

.................................
Epoch 1731 Error= 111428 0 (786436,1.10408e+06) 
.................................
Epoch 1732 Error= 111457 0 (793528,1.10542e+06) 
.................................
Epoch 1733 Error= 111425 0 (787299,1.08315e+06) 
.................................
Epoch 1734 Error= 111479 0 (783168,1.1213e+06) 
.................................
Epoch 1735 Error= 111418 0 (783959,1.06769e+06) 
.................................
Epoch 1736 Error= 111353 0 (786439,1.0806e+06) 
.................................
Epoch 1737 Error= 111443 0 (787479,1.09984e+06) 
.................................
Epoch 1738 Error= 111496 0 (789831,1.05461e+06) 
.................................
Epoch 1739 Error= 111491 0 (787525,1.05212e+06) 
.................................
Epoch 1740 Error= 111413 0 (784635,1.12953e+06) 
 counting_train_errors.................................

train1_NErrors= 33853/1.54565e+06 2.19021
Class01= 2991/1.50921e+06	0.198183
Class11= 30862/36444	84.6833

 counting_test_errors.........

test1_NErrors= 8888/377343 2.35542
Class01= 862/368097	0.234177
Class11= 8026/9246	86.8051

.................................
Epoch 1741 Error= 111483 0 (781687,1.15449e+06) 
.................................
Epoch 1742 Error= 111661 0 (794832,1.06412e+06) 
.................................
Epoch 1743 Error= 111505 0 (770548,1.10271e+06) 
.................................
Epoch 1744 Error= 111376 0 (777169,1.07093e+06) 
.................................
Epoch 1745 Error= 111367 0 (782257,1.09986e+06) 
.................................
Epoch 1746 Error= 111430 0 (785737,1.1116e+06) 
.................................
Epoch 1747 Error= 111342 0 (781553,1.07539e+06) 
.................................
Epoch 1748 Error= 111789 0 (843294,1.0902e+06) 
.................................
Epoch 1749 Error= 111521 0 (763343,1.08608e+06) 
.................................
Epoch 1750 Error= 111340 0 (775815,1.20747e+06) 
 counting_train_errors.................................

train1_NErrors= 34227/1.54565e+06 2.2144
Class01= 1569/1.50921e+06	0.103962
Class11= 32658/36444	89.6115

 counting_test_errors.........

test1_NErrors= 8832/377343 2.34058
Class01= 462/368097	0.12551
Class11= 8370/9246	90.5256

.................................
Epoch 1751 Error= 111473 0 (774440,1.12139e+06) 
.................................
Epoch 1752 Error= 111466 0 (774934,1.09942e+06) 
.................................
Epoch 1753 Error= 111446 0 (783629,1.05421e+06) 
.................................
Epoch 1754 Error= 111449 0 (773623,1.06378e+06) 
.................................
Epoch 1755 Error= 111328 0 (783706,1.0598e+06) 
.................................
Epoch 1756 Error= 111429 0 (789463,1.12277e+06) 
.................................
Epoch 1757 Error= 111533 0 (782249,1.12875e+06) 
.................................
Epoch 1758 Error= 111458 0 (772658,1.06154e+06) 
.................................
Epoch 1759 Error= 111379 0 (775287,1.09816e+06) 
.................................
Epoch 1760 Error= 111390 0 (786291,1.21546e+06) 
 counting_train_errors.................................

train1_NErrors= 34237/1.54565e+06 2.21505
Class01= 3026/1.50921e+06	0.200502
Class11= 31211/36444	85.641

 counting_test_errors.........

test1_NErrors= 8846/377343 2.34429
Class01= 821/368097	0.223039
Class11= 8025/9246	86.7943

.................................
Epoch 1761 Error= 111462 0 (774272,1.11776e+06) 
.................................
Epoch 1762 Error= 111331 0 (776822,1.10142e+06) 
.................................
Epoch 1763 Error= 111483 0 (789833,1.1347e+06) 
.................................
Epoch 1764 Error= 111444 0 (812849,1.06501e+06) 
.................................
Epoch 1765 Error= 111370 0 (781474,1.09312e+06) 
.................................
Epoch 1766 Error= 111478 0 (800883,1.09834e+06) 
.................................
Epoch 1767 Error= 111410 0 (776637,1.09891e+06) 
.................................
Epoch 1768 Error= 111451 0 (787543,1.1317e+06) 
.................................
Epoch 1769 Error= 111382 0 (772663,1.09514e+06) 
.................................
Epoch 1770 Error= 111357 0 (776659,1.11252e+06) 
 counting_train_errors.................................

train1_NErrors= 33967/1.54565e+06 2.19758
Class01= 2080/1.50921e+06	0.137821
Class11= 31887/36444	87.4959

 counting_test_errors.........

test1_NErrors= 8863/377343 2.34879
Class01= 635/368097	0.172509
Class11= 8228/9246	88.9898

.................................
Epoch 1771 Error= 111381 0 (790004,1.11118e+06) 
.................................
Epoch 1772 Error= 111346 0 (772115,1.14447e+06) 
.................................
Epoch 1773 Error= 111372 0 (777588,1.11005e+06) 
.................................
Epoch 1774 Error= 111342 0 (770741,1.09228e+06) 
.................................
Epoch 1775 Error= 111402 0 (781371,1.11001e+06) 
.................................
Epoch 1776 Error= 111336 0 (766916,1.16086e+06) 
.................................
Epoch 1777 Error= 111423 0 (770315,1.07261e+06) 
.................................
Epoch 1778 Error= 111434 0 (784554,1.04961e+06) 
.................................
Epoch 1779 Error= 111318 0 (771497,1.10127e+06) 
.................................
Epoch 1780 Error= 111353 0 (769513,1.12507e+06) 
 counting_train_errors.................................

train1_NErrors= 34022/1.54565e+06 2.20114
Class01= 2617/1.50921e+06	0.173402
Class11= 31405/36444	86.1733

 counting_test_errors.........

test1_NErrors= 8873/377343 2.35144
Class01= 741/368097	0.201306
Class11= 8132/9246	87.9515

.................................
Epoch 1781 Error= 111329 0 (780048,1.11645e+06) 
.................................
Epoch 1782 Error= 111427 0 (770389,1.07036e+06) 
.................................
Epoch 1783 Error= 111443 0 (777406,1.12553e+06) 
.................................
Epoch 1784 Error= 111363 0 (796746,1.09201e+06) 
.................................
Epoch 1785 Error= 111366 0 (774058,1.05446e+06) 
.................................
Epoch 1786 Error= 111414 0 (790845,1.1422e+06) 
.................................
Epoch 1787 Error= 111465 0 (800632,1.14836e+06) 
.................................
Epoch 1788 Error= 111372 0 (763757,1.10173e+06) 
.................................
Epoch 1789 Error= 111338 0 (766529,1.10101e+06) 
.................................
Epoch 1790 Error= 111377 0 (772204,1.08282e+06) 
 counting_train_errors.................................

train1_NErrors= 33873/1.54565e+06 2.1915
Class01= 2959/1.50921e+06	0.196063
Class11= 30914/36444	84.826

 counting_test_errors.........

test1_NErrors= 8868/377343 2.35012
Class01= 854/368097	0.232004
Class11= 8014/9246	86.6753

.................................
Epoch 1791 Error= 111376 0 (780278,1.13548e+06) 
.................................
Epoch 1792 Error= 111415 0 (794405,1.11585e+06) 
.................................
Epoch 1793 Error= 111335 0 (770523,1.11911e+06) 
.................................
Epoch 1794 Error= 111342 0 (768129,1.06028e+06) 
.................................
Epoch 1795 Error= 111318 0 (762222,1.08616e+06) 
.................................
Epoch 1796 Error= 111321 0 (778274,1.1156e+06) 
.................................
Epoch 1797 Error= 111329 0 (770912,1.14121e+06) 
.................................
Epoch 1798 Error= 111381 0 (780766,1.09423e+06) 
.................................
Epoch 1799 Error= 111388 0 (775123,1.09756e+06) 
.................................
Epoch 1800 Error= 111417 0 (765604,1.1094e+06) 
 counting_train_errors.................................

train1_NErrors= 34015/1.54565e+06 2.20069
Class01= 2762/1.50921e+06	0.18301
Class11= 31253/36444	85.7562

 counting_test_errors.........

test1_NErrors= 8911/377343 2.36151
Class01= 784/368097	0.212987
Class11= 8127/9246	87.8975

.................................
Epoch 1801 Error= 111412 0 (769173,1.11137e+06) 
.................................
Epoch 1802 Error= 111458 0 (804937,1.07584e+06) 
.................................
Epoch 1803 Error= 111259 0 (773100,1.12965e+06) 
.................................
Epoch 1804 Error= 111381 0 (795372,1.12823e+06) 
.................................
Epoch 1805 Error= 111379 0 (771137,1.11762e+06) 
.................................
Epoch 1806 Error= 111453 0 (777712,1.10297e+06) 
.................................
Epoch 1807 Error= 111310 0 (765107,1.11519e+06) 
.................................
Epoch 1808 Error= 111327 0 (775053,1.13537e+06) 
.................................
Epoch 1809 Error= 111269 0 (771531,1.12361e+06) 
.................................
Epoch 1810 Error= 111378 0 (766372,1.10226e+06) 
 counting_train_errors.................................

train1_NErrors= 34132/1.54565e+06 2.20826
Class01= 3352/1.50921e+06	0.222103
Class11= 30780/36444	84.4583

 counting_test_errors.........

test1_NErrors= 8891/377343 2.35621
Class01= 935/368097	0.254009
Class11= 7956/9246	86.048

.................................
Epoch 1811 Error= 111293 0 (769113,1.21414e+06) 
.................................
Epoch 1812 Error= 111355 0 (769383,1.12201e+06) 
.................................
Epoch 1813 Error= 111364 0 (814252,1.05842e+06) 
.................................
Epoch 1814 Error= 111245 0 (763396,1.15301e+06) 
.................................
Epoch 1815 Error= 111370 0 (771499,1.13907e+06) 
.................................
Epoch 1816 Error= 111291 0 (777605,1.10769e+06) 
.................................
Epoch 1817 Error= 111288 0 (775310,1.09784e+06) 
.................................
Epoch 1818 Error= 111405 0 (794258,1.13735e+06) 
.................................
Epoch 1819 Error= 111363 0 (766857,1.08951e+06) 
.................................
Epoch 1820 Error= 111248 0 (772732,1.08957e+06) 
 counting_train_errors.................................

train1_NErrors= 33950/1.54565e+06 2.19648
Class01= 3440/1.50921e+06	0.227934
Class11= 30510/36444	83.7175

 counting_test_errors.........

test1_NErrors= 8928/377343 2.36602
Class01= 979/368097	0.265963
Class11= 7949/9246	85.9723

.................................
Epoch 1821 Error= 111278 0 (761947,1.13281e+06) 
.................................
Epoch 1822 Error= 111362 0 (762961,1.12996e+06) 
.................................
Epoch 1823 Error= 111404 0 (765331,1.14454e+06) 
.................................
Epoch 1824 Error= 111325 0 (763386,1.13418e+06) 
.................................
Epoch 1825 Error= 111631 0 (859574,1.1351e+06) 
.................................
Epoch 1826 Error= 111364 0 (751451,1.08094e+06) 
.................................
Epoch 1827 Error= 111378 0 (764298,1.14863e+06) 
.................................
Epoch 1828 Error= 111291 0 (769423,1.18785e+06) 
.................................
Epoch 1829 Error= 111358 0 (793754,1.13715e+06) 
.................................
Epoch 1830 Error= 111286 0 (772699,1.17826e+06) 
 counting_train_errors.................................

train1_NErrors= 33941/1.54565e+06 2.1959
Class01= 2638/1.50921e+06	0.174794
Class11= 31303/36444	85.8934

 counting_test_errors.........

test1_NErrors= 8836/377343 2.34164
Class01= 747/368097	0.202936
Class11= 8089/9246	87.4865

.................................
Epoch 1831 Error= 111453 0 (798419,1.12743e+06) 
.................................
Epoch 1832 Error= 111275 0 (752693,1.13772e+06) 
.................................
Epoch 1833 Error= 111250 0 (772429,1.10396e+06) 
.................................
Epoch 1834 Error= 111342 0 (766576,1.09783e+06) 
.................................
Epoch 1835 Error= 111267 0 (769216,1.15468e+06) 
.................................
Epoch 1836 Error= 111318 0 (768220,1.10984e+06) 
.................................
Epoch 1837 Error= 111321 0 (762485,1.14052e+06) 
.................................
Epoch 1838 Error= 111293 0 (771843,1.19315e+06) 
.................................
Epoch 1839 Error= 111308 0 (774294,1.18812e+06) 
.................................
Epoch 1840 Error= 111240 0 (770230,1.13331e+06) 
 counting_train_errors.................................

train1_NErrors= 34073/1.54565e+06 2.20444
Class01= 1747/1.50921e+06	0.115756
Class11= 32326/36444	88.7005

 counting_test_errors.........

test1_NErrors= 8862/377343 2.34853
Class01= 513/368097	0.139365
Class11= 8349/9246	90.2985

.................................
Epoch 1841 Error= 111225 0 (759645,1.12125e+06) 
.................................
Epoch 1842 Error= 111191 0 (768945,1.1131e+06) 
.................................
Epoch 1843 Error= 111359 0 (771120,1.12746e+06) 
.................................
Epoch 1844 Error= 111256 0 (761152,1.10024e+06) 
.................................
Epoch 1845 Error= 111270 0 (762569,1.09629e+06) 
.................................
Epoch 1846 Error= 111225 0 (775193,1.22378e+06) 
.................................
Epoch 1847 Error= 111312 0 (769613,1.10578e+06) 
.................................
Epoch 1848 Error= 111325 0 (761936,1.17204e+06) 
.................................
Epoch 1849 Error= 111306 0 (768305,1.17752e+06) 
.................................
Epoch 1850 Error= 111250 0 (781192,1.15464e+06) 
 counting_train_errors.................................

train1_NErrors= 33975/1.54565e+06 2.1981
Class01= 2333/1.50921e+06	0.154584
Class11= 31642/36444	86.8236

 counting_test_errors.........

test1_NErrors= 8862/377343 2.34853
Class01= 688/368097	0.186907
Class11= 8174/9246	88.4058

.................................
Epoch 1851 Error= 111267 0 (760181,1.17222e+06) 
.................................
Epoch 1852 Error= 111235 0 (765767,1.11547e+06) 
.................................
Epoch 1853 Error= 111331 0 (804999,1.16392e+06) 
.................................
Epoch 1854 Error= 111247 0 (758222,1.12055e+06) 
.................................
Epoch 1855 Error= 111230 0 (770288,1.14723e+06) 
.................................
Epoch 1856 Error= 111253 0 (772523,1.08137e+06) 
.................................
Epoch 1857 Error= 111233 0 (768933,1.0949e+06) 
.................................
Epoch 1858 Error= 111442 0 (767771,1.13168e+06) 
.................................
Epoch 1859 Error= 111323 0 (758050,1.22034e+06) 
.................................
Epoch 1860 Error= 111318 0 (772147,1.13042e+06) 
 counting_train_errors.................................

train1_NErrors= 33940/1.54565e+06 2.19584
Class01= 2412/1.50921e+06	0.159819
Class11= 31528/36444	86.5108

 counting_test_errors.........

test1_NErrors= 8882/377343 2.35383
Class01= 707/368097	0.192069
Class11= 8175/9246	88.4166

.................................
Epoch 1861 Error= 111255 0 (765640,1.16969e+06) 
.................................
Epoch 1862 Error= 111253 0 (772024,1.10402e+06) 
.................................
Epoch 1863 Error= 111171 0 (768514,1.15105e+06) 
.................................
Epoch 1864 Error= 111310 0 (769610,1.18708e+06) 
.................................
Epoch 1865 Error= 111587 0 (831056,1.12811e+06) 
.................................
Epoch 1866 Error= 111375 0 (750811,1.0774e+06) 
.................................
Epoch 1867 Error= 111203 0 (765804,1.18517e+06) 
.................................
Epoch 1868 Error= 111237 0 (756282,1.11552e+06) 
.................................
Epoch 1869 Error= 111304 0 (760054,1.19836e+06) 
.................................
Epoch 1870 Error= 111192 0 (761390,1.16154e+06) 
 counting_train_errors.................................

train1_NErrors= 33930/1.54565e+06 2.19519
Class01= 2946/1.50921e+06	0.195202
Class11= 30984/36444	85.0181

 counting_test_errors.........

test1_NErrors= 8919/377343 2.36363
Class01= 864/368097	0.234721
Class11= 8055/9246	87.1188

.................................
Epoch 1871 Error= 111351 0 (768176,1.1441e+06) 
.................................
Epoch 1872 Error= 111290 0 (771120,1.11804e+06) 
.................................
Epoch 1873 Error= 111183 0 (764168,1.1135e+06) 
.................................
Epoch 1874 Error= 111194 0 (771214,1.17559e+06) 
.................................
Epoch 1875 Error= 111154 0 (765336,1.09677e+06) 
.................................
Epoch 1876 Error= 111291 0 (761518,1.1005e+06) 
.................................
Epoch 1877 Error= 111287 0 (766816,1.12287e+06) 
.................................
Epoch 1878 Error= 111296 0 (771298,1.105e+06) 
.................................
Epoch 1879 Error= 111405 0 (828430,1.10325e+06) 
.................................
Epoch 1880 Error= 111242 0 (750438,1.08818e+06) 
 counting_train_errors.................................

train1_NErrors= 33929/1.54565e+06 2.19512
Class01= 2911/1.50921e+06	0.192882
Class11= 31018/36444	85.1114

 counting_test_errors.........

test1_NErrors= 8890/377343 2.35595
Class01= 865/368097	0.234992
Class11= 8025/9246	86.7943

.................................
Epoch 1881 Error= 111416 0 (766255,1.18757e+06) 
.................................
Epoch 1882 Error= 111406 0 (799368,1.21661e+06) 
.................................
Epoch 1883 Error= 111209 0 (757211,1.15232e+06) 
.................................
Epoch 1884 Error= 111181 0 (762625,1.19204e+06) 
.................................
Epoch 1885 Error= 111213 0 (766725,1.14656e+06) 
.................................
Epoch 1886 Error= 111220 0 (759170,1.12429e+06) 
.................................
Epoch 1887 Error= 111186 0 (764200,1.13028e+06) 
.................................
Epoch 1888 Error= 111199 0 (763101,1.13044e+06) 
.................................
Epoch 1889 Error= 111238 0 (766280,1.15875e+06) 
.................................
Epoch 1890 Error= 111219 0 (751832,1.16787e+06) 
 counting_train_errors.................................

train1_NErrors= 34033/1.54565e+06 2.20185
Class01= 1954/1.50921e+06	0.129472
Class11= 32079/36444	88.0227

 counting_test_errors.........

test1_NErrors= 8854/377343 2.34641
Class01= 587/368097	0.159469
Class11= 8267/9246	89.4116

.................................
Epoch 1891 Error= 111314 0 (763530,1.11598e+06) 
.................................
Epoch 1892 Error= 111188 0 (755000,1.10279e+06) 
.................................
Epoch 1893 Error= 111131 0 (771949,1.1094e+06) 
.................................
Epoch 1894 Error= 111199 0 (766714,1.16602e+06) 
.................................
Epoch 1895 Error= 111355 0 (806091,1.11455e+06) 
.................................
Epoch 1896 Error= 111207 0 (762049,1.13383e+06) 
.................................
Epoch 1897 Error= 111245 0 (766284,1.12615e+06) 
.................................
Epoch 1898 Error= 111241 0 (754407,1.1741e+06) 
.................................
Epoch 1899 Error= 111158 0 (758443,1.11034e+06) 
.................................
Epoch 1900 Error= 111183 0 (757358,1.14779e+06) 
 counting_train_errors.................................

train1_NErrors= 33934/1.54565e+06 2.19545
Class01= 3517/1.50921e+06	0.233036
Class11= 30417/36444	83.4623

 counting_test_errors.........

test1_NErrors= 8931/377343 2.36681
Class01= 998/368097	0.271124
Class11= 7933/9246	85.7993

.................................
Epoch 1901 Error= 111189 0 (768353,1.13568e+06) 
.................................
Epoch 1902 Error= 111139 0 (762284,1.16748e+06) 
.................................
Epoch 1903 Error= 111251 0 (780089,1.1793e+06) 
.................................
Epoch 1904 Error= 111236 0 (757579,1.22135e+06) 
.................................
Epoch 1905 Error= 111218 0 (760879,1.08382e+06) 
.................................
Epoch 1906 Error= 111495 0 (827038,1.15969e+06) 
.................................
Epoch 1907 Error= 111229 0 (751088,1.1425e+06) 
.................................
Epoch 1908 Error= 111206 0 (750666,1.19498e+06) 
.................................
Epoch 1909 Error= 111162 0 (758662,1.16562e+06) 
.................................
Epoch 1910 Error= 111220 0 (756770,1.20895e+06) 
 counting_train_errors.................................

train1_NErrors= 34006/1.54565e+06 2.20011
Class01= 2070/1.50921e+06	0.137158
Class11= 31936/36444	87.6303

 counting_test_errors.........

test1_NErrors= 8852/377343 2.34588
Class01= 614/368097	0.166804
Class11= 8238/9246	89.098

.................................
Epoch 1911 Error= 111197 0 (757982,1.16281e+06) 
.................................
Epoch 1912 Error= 111154 0 (769936,1.11592e+06) 
.................................
Epoch 1913 Error= 111221 0 (765452,1.14911e+06) 
.................................
Epoch 1914 Error= 111132 0 (765764,1.14661e+06) 
.................................
Epoch 1915 Error= 111202 0 (761450,1.14303e+06) 
.................................
Epoch 1916 Error= 111349 0 (760185,1.29102e+06) 
.................................
Epoch 1917 Error= 111353 0 (760801,1.063e+06) 
.................................
Epoch 1918 Error= 111242 0 (781996,1.11092e+06) 
.................................
Epoch 1919 Error= 111120 0 (762728,1.13773e+06) 
.................................
Epoch 1920 Error= 111263 0 (753106,1.17044e+06) 
 counting_train_errors.................................

train1_NErrors= 34171/1.54565e+06 2.21078
Class01= 2405/1.50921e+06	0.159355
Class11= 31766/36444	87.1639

 counting_test_errors.........

test1_NErrors= 8890/377343 2.35595
Class01= 683/368097	0.185549
Class11= 8207/9246	88.7627

.................................
Epoch 1921 Error= 111204 0 (761339,1.15388e+06) 
.................................
Epoch 1922 Error= 111386 0 (804317,1.14669e+06) 
.................................
Epoch 1923 Error= 112100 0 (767242,1.93817e+06) 
.................................
Epoch 1924 Error= 111515 0 (749663,1.05133e+06) 
.................................
Epoch 1925 Error= 111252 0 (755131,1.11611e+06) 
.................................
Epoch 1926 Error= 111230 0 (756578,1.09795e+06) 
.................................
Epoch 1927 Error= 111243 0 (766211,1.117e+06) 
.................................
Epoch 1928 Error= 111128 0 (758431,1.1876e+06) 
.................................
Epoch 1929 Error= 111607 0 (843761,1.12684e+06) 
.................................
Epoch 1930 Error= 111194 0 (741619,1.15324e+06) 
 counting_train_errors.................................

train1_NErrors= 34091/1.54565e+06 2.20561
Class01= 1823/1.50921e+06	0.120792
Class11= 32268/36444	88.5413

 counting_test_errors.........

test1_NErrors= 8860/377343 2.348
Class01= 559/368097	0.151862
Class11= 8301/9246	89.7794

.................................
Epoch 1931 Error= 111087 0 (755313,1.14462e+06) 
.................................
Epoch 1932 Error= 111163 0 (745143,1.12463e+06) 
.................................
Epoch 1933 Error= 111218 0 (761492,1.1941e+06) 
.................................
Epoch 1934 Error= 111177 0 (756126,1.15142e+06) 
.................................
Epoch 1935 Error= 111044 0 (755031,1.14424e+06) 
.................................
Epoch 1936 Error= 111168 0 (760224,1.16367e+06) 
.................................
Epoch 1937 Error= 111180 0 (753810,1.1643e+06) 
.................................
Epoch 1938 Error= 111196 0 (763199,1.19202e+06) 
.................................
Epoch 1939 Error= 111234 0 (788798,1.13783e+06) 
.................................
Epoch 1940 Error= 111138 0 (762092,1.16559e+06) 
 counting_train_errors.................................

train1_NErrors= 34010/1.54565e+06 2.20036
Class01= 2094/1.50921e+06	0.138748
Class11= 31916/36444	87.5755

 counting_test_errors.........

test1_NErrors= 8871/377343 2.35091
Class01= 626/368097	0.170064
Class11= 8245/9246	89.1737

.................................
Epoch 1941 Error= 111130 0 (751671,1.27945e+06) 
.................................
Epoch 1942 Error= 111171 0 (755500,1.23083e+06) 
.................................
Epoch 1943 Error= 111168 0 (757230,1.15868e+06) 
.................................
Epoch 1944 Error= 111189 0 (757342,1.14009e+06) 
.................................
Epoch 1945 Error= 111202 0 (754909,1.24695e+06) 
.................................
Epoch 1946 Error= 111204 0 (794203,1.167e+06) 
.................................
Epoch 1947 Error= 111111 0 (748210,1.2069e+06) 
.................................
Epoch 1948 Error= 111190 0 (750857,1.18161e+06) 
.................................
Epoch 1949 Error= 111190 0 (761962,1.14642e+06) 
.................................
Epoch 1950 Error= 111170 0 (756377,1.19964e+06) 
 counting_train_errors.................................

train1_NErrors= 33885/1.54565e+06 2.19228
Class01= 3277/1.50921e+06	0.217134
Class11= 30608/36444	83.9864

 counting_test_errors.........

test1_NErrors= 8895/377343 2.35727
Class01= 935/368097	0.254009
Class11= 7960/9246	86.0913

.................................
Epoch 1951 Error= 111078 0 (749882,1.13777e+06) 
.................................
Epoch 1952 Error= 111150 0 (757430,1.22765e+06) 
.................................
Epoch 1953 Error= 111182 0 (745776,1.23013e+06) 
.................................
Epoch 1954 Error= 111145 0 (767466,1.18391e+06) 
.................................
Epoch 1955 Error= 111247 0 (761376,1.19218e+06) 
.................................
Epoch 1956 Error= 111196 0 (760412,1.20784e+06) 
.................................
Epoch 1957 Error= 111151 0 (762283,1.17147e+06) 
.................................
Epoch 1958 Error= 111074 0 (748537,1.1227e+06) 
.................................
Epoch 1959 Error= 111111 0 (752898,1.25173e+06) 
.................................
Epoch 1960 Error= 111145 0 (759718,1.19076e+06) 
 counting_train_errors.................................

train1_NErrors= 33984/1.54565e+06 2.19868
Class01= 3718/1.50921e+06	0.246354
Class11= 30266/36444	83.048

 counting_test_errors.........

test1_NErrors= 8964/377343 2.37556
Class01= 1077/368097	0.292586
Class11= 7887/9246	85.3018

.................................
Epoch 1961 Error= 111137 0 (748045,1.1678e+06) 
.................................
Epoch 1962 Error= 111135 0 (760795,1.15586e+06) 
.................................
Epoch 1963 Error= 111070 0 (755529,1.17527e+06) 
.................................
Epoch 1964 Error= 111152 0 (777370,1.19061e+06) 
.................................
Epoch 1965 Error= 111134 0 (759835,1.18735e+06) 
.................................
Epoch 1966 Error= 111208 0 (758200,1.32533e+06) 
.................................
Epoch 1967 Error= 111079 0 (750365,1.18025e+06) 
.................................
Epoch 1968 Error= 111192 0 (754881,1.27198e+06) 
.................................
Epoch 1969 Error= 111152 0 (761328,1.13865e+06) 
.................................
Epoch 1970 Error= 111191 0 (751542,1.17797e+06) 
 counting_train_errors.................................

train1_NErrors= 33956/1.54565e+06 2.19687
Class01= 2157/1.50921e+06	0.142923
Class11= 31799/36444	87.2544

 counting_test_errors.........

test1_NErrors= 8900/377343 2.3586
Class01= 666/368097	0.180931
Class11= 8234/9246	89.0547

.................................
Epoch 1971 Error= 111366 0 (813256,1.16161e+06) 
.................................
Epoch 1972 Error= 111964 0 (749492,1.48985e+06) 
.................................
Epoch 1973 Error= 111885 0 (835474,1.03052e+06) 
.................................
Epoch 1974 Error= 111134 0 (739631,1.18078e+06) 
.................................
Epoch 1975 Error= 111141 0 (745463,1.14504e+06) 
.................................
Epoch 1976 Error= 111155 0 (756162,1.1851e+06) 
.................................
Epoch 1977 Error= 111109 0 (751538,1.17717e+06) 
.................................
Epoch 1978 Error= 111118 0 (737687,1.12618e+06) 
.................................
Epoch 1979 Error= 111167 0 (755790,1.36423e+06) 
.................................
Epoch 1980 Error= 111142 0 (750513,1.18912e+06) 
 counting_train_errors.................................

train1_NErrors= 33910/1.54565e+06 2.19389
Class01= 3261/1.50921e+06	0.216073
Class11= 30649/36444	84.0989

 counting_test_errors.........

test1_NErrors= 8936/377343 2.36814
Class01= 957/368097	0.259986
Class11= 7979/9246	86.2968

.................................
Epoch 1981 Error= 111067 0 (746548,1.13423e+06) 
.................................
Epoch 1982 Error= 111061 0 (751248,1.16688e+06) 
.................................
Epoch 1983 Error= 111088 0 (755057,1.12626e+06) 
.................................
Epoch 1984 Error= 111109 0 (747455,1.31489e+06) 
.................................
Epoch 1985 Error= 111094 0 (756561,1.184e+06) 
.................................
Epoch 1986 Error= 111069 0 (754736,1.20284e+06) 
.................................
Epoch 1987 Error= 111155 0 (756055,1.12749e+06) 
.................................
Epoch 1988 Error= 111244 0 (796241,1.16019e+06) 
.................................
Epoch 1989 Error= 111493 0 (867105,1.17e+06) 
.................................
Epoch 1990 Error= 111347 0 (723163,1.29333e+06) 
 counting_train_errors.................................

train1_NErrors= 33935/1.54565e+06 2.19551
Class01= 2486/1.50921e+06	0.164722
Class11= 31449/36444	86.294

 counting_test_errors.........

test1_NErrors= 8840/377343 2.3427
Class01= 709/368097	0.192612
Class11= 8131/9246	87.9407

.................................
Epoch 1991 Error= 111137 0 (743884,1.20921e+06) 
.................................
Epoch 1992 Error= 111036 0 (737235,1.12876e+06) 
.................................
Epoch 1993 Error= 111092 0 (747833,1.17905e+06) 
.................................
Epoch 1994 Error= 111093 0 (741077,1.17039e+06) 
.................................
Epoch 1995 Error= 111048 0 (741671,1.11216e+06) 
.................................
Epoch 1996 Error= 111041 0 (739407,1.23394e+06) 
.................................
Epoch 1997 Error= 111159 0 (758403,1.18756e+06) 
.................................
Epoch 1998 Error= 111074 0 (765218,1.18943e+06) 
.................................
Epoch 1999 Error= 111170 0 (752188,1.26515e+06) 
.................................
Epoch 2000 Error= 111095 0 (742450,1.10932e+06) 
 counting_train_errors.................................

train1_NErrors= 33932/1.54565e+06 2.19532
Class01= 3403/1.50921e+06	0.225482
Class11= 30529/36444	83.7696

 counting_test_errors.........

test1_NErrors= 8946/377343 2.37079
Class01= 997/368097	0.270853
Class11= 7949/9246	85.9723
