# Supplementary material for: Prediction of polyproline II secondary structure propensity in proteins
Source: R Soc Open Sci. 2020 Jan 15;7(1):191239. doi: 10.1098/rsos.191239 (PMC7029904; doi:10.1098/rsos.191239)
Supplement: Supplementary Code [file rsos191239supp2.zip › models/PPIIH_None_aln=True_oneHot=True_iupred=True_espritz=True_paleale=False_charge=True_removeNegativeOnlyChains_strictPPIIDefinition/fold0/final_trained-2000.model]

45 2 10 0
10 10 10 3 3 10 7 1 0 1 1
0.8 
45 2 10 0 1
10 10 10 3 3 1 0 0
2 10 1 140 1 1 1
2
0
10
1 1 1 1 1 1 1 1 1 1 
0.800598 -0.978159 -0.56635 -1.101 -0.746222 -0.591903 0.559668 -0.742574 -0.479759 -0.769689 1.78995
-0.917411 0.730875 0.64583 1.3066 1.02406 0.634862 -0.556769 0.550387 0.622517 0.941664 -2.0583
10
1
140
45 1 1 1 1 1 1 1 1 1 1 1 1 1 1 1 1 1 1 1 1 1 1 1 1 1 1 1 1 1 1 1 1 1 1 1 1 1 1 1 1 1 1 1 1 1 1 1 1 1 1 1 1 1 1 1 1 1 1 1 1 1 1 1 1 1 1 1 1 1 1 1 1 1 1 1 1 1 1 1 1 1 1 1 1 1 1 1 1 1 1 1 1 1 1 1 1 1 1 1 1 1 1 1 1 1 1 1 1 1 1 1 1 1 1 1 1 1 1 1 1 1 1 1 1 1 1 1 1 1 1 1 1 1 1 1 1 1 1 1 1 
0.290819 -0.402153 0.131963 0.296567 0.203691 -0.286641 -0.198802 -0.0850152 0.0808359 0.167724 0.0752884 0.141799 0.195709 0.243687 -0.10193 -0.209477 -0.334491 0.464088 0.185978 0.176035 -0.040832 -0.00174311 -0.174778 -0.000416252 -0.0196801 -0.184075 0.145865 -0.259752 0.168762 -0.0863883 0.0176808 0.116524 0.0893851 0.0508731 0.179068 0.250588 0.0427314 0.00298046 0.2243 0.130605 0.290061 -0.044198 0.0898186 -0.0947252 0.0954463 -0.113393 0.198976 0.054455 -0.0265499 -0.00998301 -0.241284 -0.201534 0.143972 0.0763594 -0.139507 -0.274986 0.221008 0.0913366 -0.191921 0.0157028 -0.374466 -0.109904 -0.0568418 0.168568 0.256476 -0.288831 0.185377 -0.105061 -0.30141 0.174382 -0.302781 -0.129131 -0.062977 -0.225564 0.521874 -0.129917 0.102923 0.181487 -0.194914 0.0505919 -0.130536 -0.106308 -0.00586294 0.1519 0.156221 -0.0880525 0.261217 -0.18179 -0.0945724 0.147423 -0.339612 -0.184477 -0.244844 0.12476 0.119684 -0.457392 -0.0119094 0.027693 -0.0833098 -0.0518818 -0.392817 -0.344401 -0.00363316 -0.0949857 0.176398 -0.228552 0.070675 -0.0816151 -0.0925149 0.0952132 0.238924 -0.146305 0.0787613 -0.193656 0.157635 0.0257348 0.0536646 -0.0697806 -0.0899621 0.153806 -0.160698 -0.0353839 0.108728 0.3525 -0.0375391 0.186447 -0.0382297 -0.143336 -0.0796046 0.244591 0.0217922 0.181731 0.13377 -0.160933 0.159012 0.138397 -0.218762 0.0536576 -0.109592 0.00127772 0.0683277 0.14637 -0.0718155 -0.128342 -0.0622485 0.0611186 -0.0905125 0.206101 -0.105193 0.0630028 -0.226275 -0.13997 0.250407 -0.289493 0.121555 -0.100546 0.118731 -0.0453583 0.211819 -0.0934109 0.174026 -0.291061 0.184854 -0.368173 0.0291208 -0.261376 0.0406428 0.0414637 0.43352 -0.161583 -0.177179 -0.0868135 -0.0128321 -0.0865906 -0.0936672 0.015269 0.146428 -0.219515 0.185112 -0.252209 0.0780715 0.459521 0.0826789 0.336449 0.0607395 0.999773
-0.301501 -0.146126 0.153131 -0.104234 -0.0745926 0.101065 0.458407 -0.27725 -0.36252 -0.0881005 -0.202181 0.0113534 0.283276 0.104212 0.00640858 0.0909291 -0.0876052 0.138259 0.0879957 0.250556 0.0208925 -0.00136055 0.0928272 0.0407595 -0.212419 0.0725412 0.0589136 0.035175 -0.245583 -0.114439 0.116181 0.113789 0.302259 0.137792 -0.329686 -0.00404701 0.0277012 -0.095718 0.130338 -0.0148591 -0.0645923 0.00921597 -0.271552 -0.190638 0.0369998 -0.103083 0.0324937 0.00112213 -0.0675628 0.0985217 -0.231241 0.0870202 0.014957 0.0226695 0.319114 -0.0659741 -0.253683 0.00979895 -0.292496 0.231312 0.274111 0.249657 -0.10963 0.0273293 0.4559 -0.0666061 -0.366486 0.41579 -0.198306 -0.0212814 0.683478 0.210476 0.0358959 0.119601 0.365601 0.0670078 -0.0296009 -0.0392846 0.0452875 -0.0316178 0.11068 -0.061881 0.16226 0.116804 0.266356 0.0282305 -0.0913566 -0.105745 -0.14595 0.136599 0.543529 -0.212396 -0.0923571 -0.179006 -0.0815782 0.0716475 0.00678085 -0.0189114 -0.152221 0.169684 0.250928 -0.0742042 0.0578739 -0.0881467 -0.123171 -0.0965696 -0.0359081 0.13366 0.00592018 0.0625756 0.357446 -0.123802 0.248917 0.275433 -0.240482 -0.0193503 -0.104655 0.237891 0.179171 0.0133804 0.159291 0.102518 -0.289727 0.0201834 0.126731 0.0895367 -0.0278417 0.0466927 0.199118 -0.00180464 0.316454 -0.149002 -0.103197 -0.143839 -0.066887 0.100114 -0.0775954 -0.312521 0.475551 -0.0267715 0.28446 -0.282183 -0.0399298 0.550002 -0.0840385 -0.0112218 -0.276742 0.0933067 0.219097 -0.143112 0.0269383 -0.23597 -0.0417116 -0.045908 -0.142998 -0.218138 -0.0454669 0.143843 0.336018 -0.153619 0.35707 -0.302767 -0.168343 -0.367413 -0.0402427 -0.032341 0.124735 -0.276621 0.136532 -0.290319 0.345848 0.166659 -0.407947 -0.305472 0.0926332 -0.0153273 -0.217032 -0.0724107 -0.0741703 -0.0964191 0.110202 -0.139439 -0.121565 -0.508691 -0.0456192 0.0603848
0.214868 0.0866346 -0.0445548 0.0732911 -0.248809 -0.442303 -0.317847 0.185543 -0.135602 0.270147 -0.00378116 0.410147 -0.132671 0.080731 0.187191 -0.0615293 0.125357 -0.0909677 -0.185198 -0.107753 0.0135398 -0.000593117 -0.168628 0.223658 -0.132015 -0.148078 0.208678 -0.315584 0.0467224 0.194813 -0.174952 0.0723447 -0.0842185 -0.079729 0.187427 0.226378 -0.0863351 -0.0837126 -0.0264936 -0.0240941 0.169828 -0.0864953 0.149136 -0.00240353 0.0317458 0.0862685 0.43789 0.036502 -0.0862212 0.089166 0.193441 -0.110363 0.089823 0.169115 0.0491031 0.223947 -0.0730242 -0.413138 -0.091976 0.216659 -0.404841 0.0391713 -0.275558 -0.615828 0.145394 0.133497 -0.0755684 0.0879644 -0.160037 0.222769 -0.27334 -0.100384 0.0980932 -0.233178 0.0149667 0.449867 -0.0756742 -0.165645 -0.225806 0.078659 0.00869016 0.417814 -0.436852 -0.175451 -0.148691 0.0349212 -0.285616 0.252605 -0.0263166 -0.0166912 0.177983 -0.0273106 0.0340081 0.192042 0.0434828 0.310774 -0.0289814 -0.197998 -0.342416 0.306253 -0.0717488 -0.0410762 -0.301544 -0.334097 0.608181 -0.0300119 -0.0568972 0.0365766 -0.0262289 0.0288795 -0.254522 0.0178536 -0.0349467 -0.0415152 0.16011 -0.0252956 0.0495272 0.183114 0.0945272 0.123856 0.0294161 -0.104288 0.213986 0.016474 -0.0451227 0.0719275 0.0765666 -0.193147 -0.280221 0.0845513 0.213746 0.162091 -0.0453958 0.290918 0.102158 0.105139 0.406676 0.247738 0.180165 0.105842 0.0993664 0.13335 -0.295789 0.327485 0.47682 0.270947 0.133484 -0.271015 -0.0941611 0.244896 -0.0281764 0.183896 0.255581 0.14333 0.224451 0.0973411 0.0419543 -0.151919 -0.084727 0.00684511 0.097624 -0.101687 -0.154524 -0.0455957 0.0245326 -0.00854748 -0.286854 0.464304 0.0507802 -0.0922059 -0.0849353 -0.0539637 -0.104344 -0.243301 -0.180416 -0.0504797 0.121573 -0.321974 -0.0965207 -0.249041 0.0868255 -0.262734 -0.0755701 -0.62275 -0.121956 -0.121285
0.106239 -0.0114368 -0.190102 0.00813505 0.00109146 0.111782 -0.0245958 0.176798 -0.00426525 -0.197784 0.0899236 0.110264 0.122961 -0.420342 -0.0255457 -0.314867 -0.0420289 -0.633447 -0.116603 -0.420317 -0.00142106 -0.00291899 -0.013126 -0.0604728 -0.33841 -0.160803 0.0596503 -0.138396 -0.0420306 -0.0557007 -0.179068 0.000816375 -0.0866072 0.0422165 0.00264766 -0.160275 -0.111127 -0.0137216 -0.207192 -0.0268172 -0.113157 -0.072436 -0.202844 0.285724 0.0732814 -0.0492683 -0.0910451 0.0242641 -0.0230282 0.101957 0.121783 -0.264434 0.111114 -0.324443 -0.0962474 0.156067 -0.164584 0.188651 0.188575 -0.0407111 0.09919 -0.0789854 0.0294629 -0.238468 -0.314904 0.116458 0.101737 0.0739692 0.101993 0.0733416 -0.0370499 0.169687 -0.383896 0.133696 -0.13876 0.266494 -0.483044 -0.227743 -0.218243 0.127861 -0.057973 0.405847 -0.462912 -0.0890324 0.0586253 0.103797 0.0692172 -0.247326 -0.178109 0.237887 -0.232517 -0.0778138 -0.284574 -0.00478532 0.00620868 -0.0931937 0.244057 -0.125353 -0.090462 0.0299746 0.119785 -0.141776 0.0592824 0.0492578 0.192415 -0.227801 0.15092 -0.224473 -0.0282971 0.0237368 -0.0502293 -0.117651 0.048183 -0.202972 -0.0351286 -0.0510163 0.0244243 -0.410827 -0.0299958 0.0144027 0.043596 -0.0820081 0.0289997 0.104574 -0.0915209 0.178597 -0.126358 -0.102941 0.341933 -0.199718 0.392964 0.00154988 -0.253052 -0.321781 0.143639 0.0415696 -0.146667 -0.0305726 0.582955 -0.0700978 0.2832 0.291867 -0.117559 -0.187056 0.0207378 0.261824 0.139093 0.0829079 -0.299721 0.228495 0.0364572 -0.496538 0.0595185 -0.219324 -0.0387305 0.120951 0.0447445 0.345378 -0.0418627 -0.278699 -0.054705 -0.0898054 -0.0893753 -0.0340097 -0.107237 -0.226998 0.0722903 -0.0362442 -0.0173788 0.102107 -0.350698 -0.147647 0.0401414 -0.0354118 -0.106454 -0.0815926 0.0124029 -0.339404 0.0715382 0.0374998 -0.00615075 0.168123 0.168272 0.0806039 0.0664236 -1.697
0.148581 0.0612736 0.00106609 0.201026 0.673466 -0.14417 0.00638137 0.0740559 -0.267432 -0.471019 0.203185 -0.207788 -0.579628 -0.553157 0.308529 0.4769 -0.0915239 -0.448452 -0.255701 -0.476285 0.0248228 -0.000158581 -0.178543 -0.0813843 -0.077885 -0.0878575 -0.146591 -0.101025 -0.134172 -0.0606972 0.0315936 -0.0369141 -0.0474468 0.0568421 -0.290264 -0.0491143 -0.0413231 -0.0739268 0.0047534 -0.00979202 -0.0835053 0.0707761 -0.0409759 -0.192702 0.0486158 -0.0537268 0.074652 0.11458 0.0161878 0.00207733 -0.122523 -0.0925394 0.0706718 0.144262 -0.0626824 0.00124695 0.135432 -0.199616 -0.0136597 -0.0401496 -0.125351 0.110384 -0.176457 -0.105628 0.13955 -0.269081 -0.257556 0.0950686 -0.0460757 0.0176213 0.156007 -0.130649 -0.0119229 -0.164536 0.105045 -0.0381122 0.0358652 0.282107 0.207619 0.0335377 -0.018568 -0.207505 0.287913 -0.284513 -0.285548 0.111702 0.307842 0.0262636 0.14869 0.073836 -0.414636 -0.0480935 -0.214715 -0.0735272 -0.221702 0.355365 -0.506296 0.0437257 0.179292 -0.182714 0.173093 0.449624 -0.22481 0.133731 -0.334566 0.38185 -0.120477 -0.353561 -0.146768 0.282956 -0.374116 -0.0374998 -0.438443 -0.206053 -0.250127 -0.0496001 0.194468 -0.118491 -0.096968 0.081566 -0.235919 0.150994 0.17027 0.274592 0.0146172 0.135859 -0.133379 0.369347 -0.140393 0.0548071 -0.101299 -0.110807 0.118313 -0.267205 0.0650904 -0.272878 0.0401757 -0.560791 -0.13401 -0.0185862 -0.174657 0.180001 0.114646 -0.00641249 -0.123599 -0.124224 -0.18723 -0.54906 -0.0461436 -0.250956 -0.0393406 -0.340679 0.0549435 -0.448621 -0.0988824 -0.290673 -0.260769 0.0303696 0.626152 -0.121585 -0.114465 0.444905 0.211214 0.00705473 0.072551 0.0670754 0.296227 -0.150677 -0.235185 0.293953 0.202031 -0.242518 0.26481 -0.122776 -0.155035 0.254186 0.0868916 0.199734 -0.0743299 -0.0426751 0.205526 -0.192843 -0.430215 0.281913 -0.0401981 -1.32838
-0.0672872 0.227285 -0.13289 -0.237706 0.270213 0.0667618 -0.316745 -0.402697 0.378422 -0.114777 0.156407 0.0836712 -0.0950072 0.173162 -0.15439 -0.09032 -0.364074 0.247378 -0.0141925 0.127107 0.00120366 -0.00141806 -0.0178363 -0.0706256 0.0138254 -0.253396 0.0963022 -0.0986324 0.143923 0.0764436 -0.0539373 0.133421 0.0188295 -0.203292 0.0223173 0.100293 -0.127853 0.274854 -0.255458 -0.0228471 -0.0557002 0.0522851 0.351324 -0.308442 0.0668198 0.0733629 -0.245904 -0.0604338 0.00628578 0.167233 -0.484923 0.130439 -0.0915133 -0.0830831 0.16338 0.121082 0.262802 0.199722 0.219312 -0.0859009 0.114165 -0.0459841 0.042401 0.311573 -0.319771 0.179256 0.0140758 -0.744143 0.347373 0.128441 -0.344957 0.0956742 -0.416732 -0.274603 0.0737385 -0.0496205 -0.187944 0.198103 0.157231 0.0209641 0.0881758 -0.0561307 0.250303 -0.037091 -0.0349442 0.446163 0.0116235 -0.02795 -0.114105 0.314145 0.283383 0.102448 -0.0793744 0.203524 -0.107295 -0.196274 -0.189272 0.245192 0.380324 -0.21385 0.31541 -0.1823 0.0535454 0.338775 -0.451862 0.237885 0.130146 -0.195313 -0.0523291 0.164409 0.335733 0.0122044 -0.0604816 -0.232116 0.217559 -0.0366094 -0.0563336 -0.369615 0.0144144 0.0363137 -0.010917 0.0544144 -0.114374 0.281985 0.0550257 -0.00673317 0.0602724 0.322238 0.0786652 -0.117379 -0.17217 -0.0276582 -0.04814 -0.0438528 0.121555 -0.204576 -0.165961 -0.144763 -0.118647 -0.117646 0.352558 0.227207 -0.224469 0.213852 -0.0525195 -0.138873 0.143583 0.379347 0.103453 -0.278456 -0.027559 0.176828 -0.366855 0.143587 0.291099 0.40152 0.0848234 0.181189 -0.0529709 -0.00194684 0.277034 -0.0780252 -0.0544157 -0.000439184 0.110021 -0.0570158 0.243753 -0.0460489 0.127868 -0.00124341 -0.145283 -0.270594 0.162195 -0.0278097 0.212894 0.288385 -0.208714 0.18452 0.137461 0.0902715 0.239036 0.0579234 -0.252854 -0.198271 -0.0119699 -0.246761
-0.447121 0.048202 -0.230337 -0.0325614 0.119099 0.192523 -0.375433 0.176279 0.0218118 -0.0487597 -0.0933385 -0.0599337 0.0550451 0.479506 0.339266 -0.300906 0.809521 -0.00547216 -0.216742 0.187478 -0.012022 0.00289664 0.188007 0.103264 0.0296863 -0.17379 -0.16895 -0.0553348 -0.182634 0.137761 -0.192997 0.229548 -0.110344 -0.197525 -0.128871 0.199717 -0.0408451 0.401042 0.0489473 0.0889745 0.292671 0.107795 0.228161 -0.154451 -0.115878 0.0222621 0.199337 0.349781 -0.399873 0.186681 0.466025 -0.233649 0.196094 0.0496355 -0.0357919 0.154783 -0.269624 -0.507507 0.118185 -0.0214892 -0.469761 0.200234 -0.542404 -0.631424 0.119379 -0.386916 0.114821 0.219812 -0.023154 0.0558509 -0.172533 -0.0275111 0.0545002 0.588721 0.275752 -0.00112438 0.0757639 -0.319123 0.160915 -0.0517882 -0.0113073 0.0158809 0.267335 -0.144136 0.0496398 -0.270173 -0.0480634 0.438206 -0.107145 -0.142676 -0.090555 -0.0994967 0.364 0.612374 -0.306821 0.327452 -0.0127107 -0.453082 0.0973158 0.18943 0.100063 0.00462018 -0.373627 -0.0637982 -0.120897 0.00506309 0.146524 -0.138277 -0.187805 -0.0309762 -0.69543 -0.083571 0.183793 -0.101808 -0.0256261 0.193826 0.23809 0.344462 0.0657836 -0.0420987 -0.353915 -0.0448435 0.020988 0.219184 0.162206 0.102431 -0.162255 -0.0480833 -0.290426 -0.0358156 -0.0943748 0.144049 0.140669 -0.218793 0.0968813 -0.373523 0.200463 -0.0630723 0.595138 -0.152957 0.139086 0.150787 -0.285566 0.0347873 0.226422 0.109215 0.0527244 -0.306554 0.0983066 -0.234975 -0.112766 0.0651854 0.00976109 -0.122288 -0.284229 0.178239 -0.120777 -0.0806349 0.0698673 -0.273368 -0.264832 -0.416711 0.250667 -0.034957 -0.127551 -0.175805 -0.138781 0.281384 -0.180374 0.0844934 -0.289279 0.0361263 -0.0701457 -0.157377 0.00507806 -0.18492 0.152302 -0.606696 -0.135939 0.40933 0.332627 -0.0601666 0.0320742 -0.0979832 -0.0502849 0.611045
-0.188532 -0.256583 -0.0102846 -0.303227 -0.284576 0.0397506 -0.0271916 -0.0611489 0.15446 0.1531 0.0727276 0.0754944 0.182554 0.0457915 -0.0406213 0.172216 0.292194 -0.0773554 -0.134021 -0.191587 -0.0167347 0.000198075 0.297378 -0.361371 0.174596 -0.0362235 -0.260302 -0.0064367 -0.101148 -0.0984567 -0.0442486 0.0383019 0.0392083 0.0272008 -0.287434 0.0783144 0.013268 0.239318 0.172316 -0.434423 0.0940187 0.0692925 0.197104 0.243558 -0.113817 -0.323352 0.048604 0.361064 -0.0934867 -0.208077 -0.149658 -0.259837 0.209877 -0.111344 -0.166453 -0.187637 -0.118375 -0.115416 0.144879 -0.0446302 -0.418345 -0.0548675 -0.0664471 -0.238366 -0.0325004 -0.275914 0.00832461 0.359175 0.113974 -0.194291 0.144474 -0.191422 -0.0446098 0.310528 -0.198085 -0.0177178 0.30928 -0.267785 0.375968 0.0611362 -0.00284277 -0.0663018 -0.304081 -0.0193812 0.209724 -0.192329 0.110703 0.203362 0.0966576 -0.0790064 -0.213234 -0.199437 0.0634637 0.00182192 -0.26772 0.280835 0.233271 -0.249268 0.141834 0.246381 -0.034091 0.0533457 -0.254823 0.00113885 -0.241925 -0.143992 -0.227526 0.264379 0.0208827 -0.12497 0.379609 0.00567777 0.0239135 0.115838 -0.306636 -0.0514002 -0.112207 0.0717515 -0.0519574 0.0560898 -0.00557579 -0.0339079 -0.117318 0.367421 0.000412972 -0.0964909 0.084685 -0.0556323 -0.161809 0.0447765 -0.138317 0.119928 0.0250401 0.184655 0.00704779 0.167305 0.109185 0.248607 0.0317889 0.067274 0.0362562 0.000706511 -0.206777 -0.103614 0.162399 0.104794 0.0834679 -0.208948 -0.0211386 0.0956811 0.108462 0.0892839 -0.0300291 0.00832683 -0.188812 0.114134 0.140095 -0.138102 0.0456465 0.219465 0.0539097 -0.183394 0.267712 0.0455982 0.135515 0.143136 0.264118 0.235845 0.0382087 -0.0636015 0.23991 0.362157 -0.222085 0.0911406 0.218809 -0.256549 0.395933 0.082537 -0.00423748 -0.0239172 -0.0690135 0.0970618 0.194577 0.708596 0.147769 -0.404907
-0.279111 0.0666671 -0.236222 0.205507 0.00176125 -0.0249621 0.444327 -0.103748 -0.0536649 -0.0484072 -0.698591 -0.053992 -0.0971475 0.301209 0.112193 -0.300583 0.692257 -0.0460622 0.305864 -0.26984 0.0300021 -0.00346761 -0.145221 -0.0814093 0.0297063 -0.00974796 -0.00108788 0.255157 -0.148271 -0.382953 -0.00837339 -0.188976 -0.226066 -0.157409 0.130271 -0.0261186 -0.0809918 0.146281 0.193902 0.506833 0.239133 -0.0764789 0.476481 0.189558 -0.0347871 0.0274698 -0.114492 -0.0262046 0.147488 -0.275605 0.0458321 -0.0239435 0.173549 -0.000890691 -0.189294 -0.148011 0.0560406 -0.235851 0.192928 -0.152054 -0.395475 0.100168 -0.336117 0.0837024 0.277904 0.0662714 -0.14731 0.172785 0.224391 -0.0348247 0.153162 0.127591 0.314498 0.113548 0.162611 0.210876 -0.161597 0.484782 0.0553158 -0.0973659 0.394077 -0.19357 0.323019 0.23081 -0.878435 0.335238 0.0649599 0.162006 0.48895 -0.0762106 0.558779 0.256181 -0.322766 0.41412 -0.648044 0.0175877 -0.151374 0.0791305 0.198709 -0.20172 -0.041426 0.262241 -0.228038 -0.125808 0.0201093 0.0886754 0.163835 0.0214186 0.0991157 -0.201635 -0.261929 0.228341 0.134168 -0.0027918 0.0593057 -0.0374699 -0.0531092 -0.240543 0.0535957 -0.224966 -0.0783841 -0.0107843 -0.153941 -0.131276 -0.0451569 -0.180124 -0.292063 -0.232494 0.126865 0.0154369 0.26262 0.0349363 0.126609 -0.192779 -0.135788 -0.19091 -0.0622158 0.225867 0.202672 -0.317892 0.190989 -0.0274992 -0.288952 0.318865 -0.268645 0.324039 0.133144 0.301523 -0.210267 -0.122747 0.00665306 -0.169487 0.157896 0.145174 -0.0275166 0.113386 0.456079 0.0812576 -0.132312 0.278821 0.168394 -0.180431 -0.0662324 -0.0556789 0.1034 -0.0482078 0.0100767 -0.0560745 -0.0978493 0.254873 -0.100293 0.139128 -0.0743534 0.195896 -0.0954754 0.271386 -0.0515716 -0.284655 -0.294184 0.166695 0.235883 0.0744706 0.0669846 -0.223281 -0.031484 -0.0648441
0.0430546 -0.244775 -0.430248 -0.200171 0.0465216 0.156001 -0.255533 -0.0041985 -0.11408 -0.17795 -0.11546 0.0744759 0.000174566 0.09451 -0.164434 -0.391771 0.0474663 0.259931 -0.349523 0.447683 0.0151453 0.000404273 -0.193966 -0.137415 0.236492 -0.0504879 -0.346547 0.238719 0.0664383 0.129573 -0.0351211 -0.0695087 -0.138755 -0.299241 -0.356833 -0.0420214 0.0668053 -0.23848 -0.0394428 -0.192019 0.179097 -0.067449 0.0142142 0.210845 -0.18268 0.0831618 0.0579011 -0.0960234 -0.0658576 0.0297709 -0.0285972 0.106438 -0.156882 -0.0907743 0.0644536 -0.156832 -0.254096 0.172481 -0.0861422 0.0428048 0.409272 -0.250161 0.079898 -0.337671 -0.12688 -0.0156589 0.142194 0.119643 0.0962626 0.0221901 -0.242599 -0.249117 0.192239 -0.238193 -0.313346 0.150992 0.108852 0.148691 0.103894 -0.0777011 -0.167825 0.0736911 -0.32608 0.0443072 -0.0788055 0.161409 -0.560022 -0.0291328 0.265926 -0.301805 -0.324909 0.503624 -0.169978 0.211401 -0.133338 0.376201 -0.115105 -0.403185 -0.140236 0.365765 -0.450043 -0.0493073 -0.405367 -0.084268 -0.179909 0.141623 0.149085 -0.044472 -0.0792681 0.124023 -0.19773 -0.0635885 0.0131538 0.114758 0.089047 0.150969 0.0683725 0.472322 -0.0217769 -0.0157896 -0.113999 -0.0317183 0.10827 -0.177349 0.114692 -0.115452 0.0925854 -0.837153 -0.29685 0.194939 -0.189344 0.112794 0.150937 0.144254 -0.0469759 0.0874616 -0.154466 -0.21328 -0.00564111 -0.0625975 0.275067 -0.259237 -0.0427115 -0.158045 0.107326 -0.0984475 -0.204031 -0.116348 1.00902 -0.142709 0.246967 0.54879 -0.0326431 -0.213551 -0.148114 0.30432 -0.0221609 -0.296035 -0.256639 0.347758 0.115555 -0.490402 0.193043 -0.245166 -0.180314 0.315696 -0.216506 0.525371 -0.0714607 -0.23855 0.238782 -0.198728 -0.402021 0.0722543 -0.115705 -0.199693 0.227746 0.139706 0.049301 -0.0076634 -0.109835 -0.000152665 0.0886691 0.461274 -0.0415394 -1.28492
10 10 1 10 2 0 1
10
0
10
1 1 1 1 1 1 1 1 1 1 
-0.183051 2.33706 -3.6046 0.364405 -0.593673 -0.411849 -0.765575 -0.966328 -0.411518 0.647227 0.256727
-0.184179 -0.114449 -0.52825 -0.450149 -0.132575 -0.170784 0.444921 -0.747244 0.954165 0.227707 -0.37042
0.0865416 0.438136 -0.358444 -0.546628 0.0690012 -0.12926 0.273903 -1.17744 -0.542501 0.910208 1.10881
0.224331 -0.107521 -0.00117125 -0.392968 0.269297 -1.57385 0.422229 -0.903268 -1.01458 0.215613 -0.317009
0.364396 0.332625 0.929699 -0.950188 0.578277 -1.9291 -0.463223 -0.287619 0.21796 0.556003 0.20248
-0.283979 -0.308488 -0.045727 0.255318 0.00793317 0.0462101 -0.042691 0.0446501 0.503844 0.653505 1.29349
-1.58491 -0.205591 0.779079 -1.84896 1.47961 0.373488 0.171367 -1.11021 1.32148 -0.0661322 -0.0402778
-1.25206 -0.142077 1.11357 -0.940897 0.162311 -0.556673 0.454855 0.428287 0.611718 0.15366 -0.459243
0.624555 -0.331267 -0.0891221 0.479265 -0.281141 1.7004 -0.493155 1.17505 -0.269796 0.882016 0.78151
-0.185855 -0.0713006 -0.330657 -0.105451 0.396292 -0.243252 0.338691 0.457203 -0.592882 -0.127573 -0.651629
10
1
10
45 1 1 1 1 1 1 1 1 1 1 
0.124113 0.127234 -0.832223 0.389753 0.306835 0.272386 -0.0970021 -1.11503 -0.478474 -0.469744 0.511838 0.401664 1.08081 0.137893 -0.509621 -1.14523 -0.274822 -0.124618 0.753684 0.175548 -0.0136385 0.0407281 -0.151235 -0.0377477 0.220919 0.1469 0.156757 0.182099 -0.125419 -0.116503 -0.0146642 -0.0562653 -0.0397075 0.180797 -0.933234 -0.171838 0.103802 -0.286567 -0.0723338 0.155598 -0.141353 0.375125 0.00642059 0.230111 0.0103117 -0.294004 0.262815 -0.211336 0.0319795 0.194338 0.727597 0.0641739 -0.4182 0.0811937 0.0739551 -0.713877
-0.0529402 -0.412916 -0.977474 -0.439321 0.324408 -1.43477 -1.62723 -0.941718 -0.0262401 0.778957 0.0567786 -0.331818 -0.0758676 0.357037 5.73876 -0.0642665 -0.184646 -0.0329708 -0.636397 0.463784 0.0908423 -0.0196734 0.257802 0.189907 -0.122048 0.105259 0.108804 -0.288521 0.376147 0.220857 0.0834353 0.259431 0.325873 0.0551301 -0.319347 0.0644004 0.0721969 -0.194396 -0.100256 0.137627 -0.0709609 -0.0951785 0.0339028 0.313068 0.0158515 -0.264422 0.0606652 0.341429 0.233722 -0.588232 0.0621542 -0.358096 0.356845 0.404719 -0.0899038 0.407509
0.627687 0.369614 -0.166905 0.366288 0.635022 0.208176 -0.0901879 -0.331674 0.609847 1.03987 0.611594 0.666307 0.599272 0.883532 -10.0344 0.808943 0.492195 0.550632 0.346614 1.01544 -0.257733 -0.0129366 -0.0022734 -0.0675218 -0.185525 -0.10484 -0.0607548 -0.0312271 0.0368403 0.136963 -0.0958827 0.0229838 0.0472489 -0.139057 -0.294001 0.0502289 -0.1498 -0.147935 -0.202591 -0.0650582 -0.168183 -0.129089 0.132185 -0.0414426 -0.0191047 -0.290969 0.0208861 0.160486 0.327646 -0.4001 0.488602 -0.292287 0.341106 0.327171 -0.31816 -0.882167
0.16405 -0.430989 0.295601 -0.279547 0.0284685 -0.467488 -0.213018 0.895041 0.285252 -0.175759 -0.00420692 0.183168 -1.01317 -0.292288 0.441359 0.0802037 -0.232722 0.0576636 -0.160665 0.747068 -0.114211 -0.0268057 -0.05802 -0.241966 0.371951 -0.101744 -0.459032 -0.322048 -0.0173132 0.379174 0.528356 0.174267 0.224005 -0.0636739 -0.243274 0.0293932 0.169851 0.0133028 0.0990632 -0.154898 -0.135489 -0.430229 0.683151 -0.824204 0.133806 0.84513 -0.649072 0.768394 0.244948 0.00504476 0.718186 -0.194098 0.12505 0.358303 -0.825897 -0.294304
-1.12883 0.432784 -0.275552 0.28942 -0.0710817 0.303957 -0.185496 1.03778 -0.0730773 -0.680306 -0.835056 0.826329 0.563984 -0.137153 0.890491 -0.43679 0.210275 -0.671791 0.4965 0.216735 0.0390508 -0.00549335 -0.211768 -0.00670375 0.664771 0.0537566 -0.112542 -0.154601 0.187276 -0.194684 0.575699 -0.282493 0.0147874 0.186176 -0.447962 -0.25226 0.0814869 0.0976938 0.407344 0.334429 -0.167914 0.00962136 0.686522 -0.710392 -0.0385519 0.685108 -0.15506 0.164368 0.0881931 0.353093 -0.792559 0.308729 -0.262622 0.567293 0.438476 0.907949
-0.158133 -1.31669 1.1199 1.23035 0.671183 -3.67747 -2.54143 0.340649 0.528835 0.645928 0.349932 -1.47417 0.266529 0.297046 0.406898 0.88365 0.659194 0.232479 0.318596 0.62874 -0.142866 0.0208443 -0.0358805 0.0124631 -0.0498074 -0.0827366 0.00432843 0.142955 -0.0671926 -0.149131 -0.0603207 0.00522894 -0.0716752 0.0969654 -0.0755736 -0.000446523 -0.0213912 0.155966 -0.172948 -0.0645075 -0.282409 0.028551 -0.144761 -0.00982235 0.0697689 -0.225542 -0.11329 0.267012 -0.103317 0.0324333 0.147036 -0.0254313 -0.118619 0.0382757 0.0978967 -0.750784
0.689845 0.348334 0.432795 -0.107705 -0.916289 -1.11874 0.380811 1.68377 1.05159 -0.912492 0.906683 -0.323257 0.936222 -0.73181 -2.38172 -1.21207 -0.74919 1.44604 1.55198 -0.038391 -0.0740663 0.0220914 0.0266505 0.233731 0.597242 -0.00323819 -0.0734566 0.221542 0.046213 -0.0831435 0.275017 0.0898577 0.129954 0.0419978 -0.606857 -0.409934 0.241351 0.119354 -0.199041 0.111836 -0.239743 0.271541 0.111872 0.662635 0.00866891 0.459383 0.197036 -0.0543548 -0.232962 -0.127 -0.807605 -0.0970828 0.428549 -0.410228 -0.381666 0.9656
0.466055 0.998747 -0.519153 -1.06428 1.07928 -0.346432 0.0460188 1.23354 -0.721765 0.32241 0.435996 -0.435463 -0.102865 0.58143 -1.5659 0.300696 -0.618381 0.184748 0.710195 -0.541787 -0.0856585 0.0191117 0.00300906 0.139591 0.0840221 0.14531 0.0732346 -1.18766 0.0153919 -0.266464 0.083291 -0.192765 -0.0243156 0.00742864 0.357485 -0.00642196 0.115285 0.194115 0.191773 0.130239 0.142742 -0.011664 -0.236623 0.0716761 0.0549443 0.215055 0.0563048 -0.333336 -0.364958 0.485399 -0.223615 -0.198011 -0.456439 -0.523285 0.320832 0.474132
0.0672207 -0.866083 -0.159726 1.20011 -0.00646773 -0.593532 -0.990012 -0.726666 0.244732 0.384495 -0.19117 -0.432964 0.447251 0.100526 -1.30354 0.251778 0.260376 0.173134 0.906384 0.717931 -0.202592 0.0332762 -0.188766 -0.158865 0.135624 0.16428 0.0154106 -0.429719 -0.191671 -0.31559 0.0180703 -0.152579 -0.113317 -0.065451 0.00418287 -0.107477 0.0347466 0.175258 0.0584459 0.0246952 0.0859578 -0.0977306 0.300065 0.143903 -0.000236493 0.113255 0.22866 0.0800304 -0.168028 0.229431 1.43176 -0.187608 -0.0916236 0.0501695 -0.467274 -0.726488
0.504496 0.681385 -2.41181 -1.85135 -0.303892 0.102149 0.487285 0.575101 -0.516128 0.29475 0.149646 0.130474 0.722127 0.602753 0.207693 -0.633738 -0.646003 0.0218841 0.689685 -0.0989933 -0.105846 -0.0383225 0.0315328 -0.341864 -0.0324105 -0.229379 -0.119719 0.465892 -0.108745 -0.125323 0.0281314 -0.0937189 -0.112966 -0.10592 -0.141176 -0.114973 0.039665 -0.245475 0.0395105 -0.16035 0.043994 -0.121672 0.0218528 -0.122822 -0.0610187 0.221479 0.408502 0.0794081 -0.214727 0.168939 0.985992 -0.093252 0.0654365 0.270835 0.0336467 -1.32453
10 10 1 10 2 0 1
10
0
10
1 1 1 1 1 1 1 1 1 1 
0.787788 0.697024 -0.130176 -0.198849 0.0759561 -0.7099 -0.550411 0.672013 0.0745828 0.715708 0.0394297
-0.651811 0.019086 0.14438 -0.146044 -0.0332448 -0.328425 -0.126955 -0.242166 -0.640925 -0.576708 0.564254
-0.22203 0.0419841 0.26829 -0.842828 -1.38683 0.81421 0.904712 0.379251 -0.190792 0.19646 -0.34057
1.22532 -0.0676182 0.351525 0.368329 1.32138 -0.322133 0.512964 -0.379252 -0.817893 -0.237698 -0.780822
-0.0257732 -0.77509 0.124659 -0.212006 -0.275484 0.110124 1.17761 0.684857 -0.738249 0.872135 0.1897
-0.584294 -0.499804 0.466943 -0.756106 -0.641181 0.504685 0.0023216 -0.333692 0.213317 0.622202 0.599808
0.289453 0.0284202 -0.459773 -0.217443 -0.0571861 -0.645897 0.0253919 -0.681205 -0.731016 0.922766 0.178587
0.910268 0.170289 0.385883 -0.49515 -0.580905 0.562939 -0.386553 -0.315048 -0.296234 0.82927 -0.0901858
0.615933 0.213829 0.455256 0.264408 0.350113 -0.562357 0.633268 0.0307103 0.270439 0.287303 1.07892
0.369921 -0.26272 0.55466 0.949723 -0.736954 0.115348 -0.907741 0.598365 0.532508 0.291695 1.4406
10
1
10
45 1 1 1 1 1 1 1 1 1 1 
0.338851 -0.165938 -0.857342 0.125559 0.497524 0.346766 0.535214 -0.235553 -0.148771 0.72791 -0.0151182 -0.438837 0.166576 0.12756 -1.44242 -1.77784 0.171238 0.399018 -0.043952 0.464582 0.0680797 0.0124434 -0.0899116 0.331296 -0.00420842 -0.108922 -0.0983533 -1.14533 -0.021388 -0.194393 0.0443083 0.129233 0.111826 -0.164341 0.108498 0.212811 0.0453339 -0.230681 -0.0317784 0.0733342 0.218015 -0.0477309 -0.408357 0.177273 0.0658029 -0.298148 0.0348119 0.0814329 0.384534 -0.53645 0.237026 0.152461 -0.217805 0.698774 -0.0191918 -0.98625
-0.555138 -0.0288836 -0.149479 0.870792 -0.155758 0.719094 -0.0879757 0.235143 0.259466 -0.685236 0.534052 -0.269482 0.0575653 0.237498 -0.0709019 -0.300024 0.0592419 -0.475334 0.488021 -0.440634 -0.0218325 0.0166349 0.0356457 0.0654978 -0.11063 0.175907 -0.112131 -0.546369 0.300257 0.211527 0.0131517 -0.0675168 -0.278629 0.251466 -0.0829094 -0.287288 0.149459 0.0281103 0.0819203 0.362165 -0.196792 0.0525636 -0.291754 -0.228821 -0.178218 0.317432 0.367455 -0.256876 -0.580928 -0.690261 0.281668 -0.0299048 0.054339 0.157869 -0.165024 0.381979
0.828448 0.19644 0.129569 -0.0257948 -0.312605 0.0218497 0.283193 -0.267293 -0.282004 0.350086 0.975461 0.0469744 -0.0641078 -0.872157 -0.324853 -0.933029 -1.31074 -0.00236099 0.520841 0.352236 0.0288076 -0.00354078 -0.302214 0.219534 -0.0244185 -0.135091 -0.407759 0.0269436 0.028937 0.116165 0.424478 0.0424832 0.134906 -0.671604 -0.414797 -0.0492111 0.167624 0.281995 -0.326925 -0.0958064 0.0574976 0.47787 -0.0457688 0.266538 -0.0799305 -0.0229512 0.330321 0.0442965 -0.31262 0.526429 0.50238 -0.100303 0.978087 0.410438 0.46704 -0.733677
-0.0493118 -0.859711 -0.155677 -0.783185 0.208072 -0.214042 -0.998411 0.52376 -0.255107 0.0268049 0.621407 -1.59717 -0.627146 1.40003 0.362983 0.347147 -0.285506 0.750456 0.00851828 0.632545 -0.00536402 -0.0203556 -0.24135 -0.150429 0.602571 0.139043 -0.774372 0.266763 -0.0208841 -0.255003 0.100158 -0.25374 -0.831181 0.28744 0.339608 -0.350615 0.0286881 -0.611187 1.10714 -0.0610139 0.34806 -0.301325 0.245883 0.11995 -0.541047 0.276882 -0.1689 -0.35139 0.120464 -0.253363 -0.143516 0.207229 -0.817148 0.864032 0.362249 -0.829345
-0.272071 0.116481 -0.676032 -0.0478132 0.405284 -0.215414 -0.256976 -0.720859 -0.338564 0.248732 0.27783 0.645562 0.525558 0.510529 -0.00895807 -1.20619 -0.00723111 -0.226786 0.200255 0.200367 -0.0103534 -0.0134719 0.394387 0.155854 -0.451632 -0.208861 0.719895 -0.246358 -0.378467 0.0316325 -0.552117 0.142588 0.179335 0.0359356 0.39738 0.140199 -0.253155 0.526821 -0.727059 -0.323283 -0.364761 -0.0998006 -0.1302 0.0936699 0.0958918 -0.366461 0.594501 -0.796977 -0.617291 0.589277 0.270007 0.177188 -0.321723 1.05488 0.19307 -0.915569
-0.250871 0.107607 -0.469511 -0.364025 0.155063 0.682867 0.220229 0.0196694 0.0463978 -0.0650651 -0.18871 -0.110443 -0.229968 0.121555 0.0324364 -0.424415 0.29 0.0631815 -0.0320888 0.656654 0.00944797 0.0319684 0.468924 -0.133947 -0.317271 -0.0966313 0.0706604 0.352766 0.707564 0.104784 -0.19704 0.198427 -0.0942844 0.114834 0.0268461 -0.131143 0.230263 -0.247636 -0.12578 -0.239924 -0.0544876 -0.111788 0.520484 -0.21137 -0.31641 0.464738 -0.484902 0.0057847 -0.352779 -0.0111725 -0.567011 0.149579 -0.0233894 0.113544 -0.0767851 0.29058
-0.577804 0.0359006 -0.622533 0.141144 -0.600135 -0.354834 -0.215928 -0.309284 -0.0453869 0.151547 -0.293557 0.044897 -0.236645 0.466016 1.38783 0.0125106 -0.00324836 0.758518 -0.157484 -0.297114 -0.00311811 0.0151171 0.104601 0.206425 -0.575994 -0.0456891 0.153317 0.303695 -0.367753 -0.452846 -0.352873 -0.192218 -0.14268 0.304398 0.680864 -0.222354 -0.0912096 0.446556 -0.125833 0.149656 -0.241756 -0.0281143 0.151249 0.185297 0.0703808 -0.237452 -0.32852 0.77941 -0.0959844 0.13509 0.215955 0.589829 -0.666091 1.7005 0.301862 -0.885907
-0.268271 -0.401602 0.277283 0.829418 0.0494657 -0.579788 0.540234 0.022603 0.0996645 -0.0783874 -0.116973 -0.451497 -0.484746 -0.0266405 0.101512 0.804367 -0.648766 0.238521 0.150855 -0.299019 -0.0892818 0.010525 -0.278074 0.323982 0.233087 -0.222689 -0.159274 0.44037 -0.502477 -0.013526 -0.00244443 -0.0724193 -0.183467 -0.0750939 0.378849 0.0504413 -0.0159609 -0.259999 0.127922 0.123137 0.175458 -0.116524 -0.572029 0.136697 -0.0282524 -0.324558 0.08098 0.422307 -0.42471 -0.392024 -0.299732 -0.580211 -0.526907 0.300146 -0.439748 -0.351277
-0.308979 -0.147569 -0.355287 0.417603 1.03201 0.731011 -0.021732 0.271062 -0.581596 -0.182014 -0.0783585 -0.158971 -0.169831 -0.263727 0.265353 0.347348 0.212329 -0.614791 -0.0378756 -0.101139 -0.0111839 -0.02262 -0.0438263 0.0341353 0.136309 0.133075 -0.327484 -0.18053 -0.0307038 -0.431749 0.0342306 0.0385182 0.198441 -0.329582 0.229316 0.310237 -0.0148329 0.0588389 -0.0408425 -0.330269 0.215813 0.226993 0.304638 0.414839 0.0216449 0.0932058 -0.44573 -0.542127 -0.254633 -0.0158944 0.378711 -0.240546 -0.316849 -0.620623 -0.0788327 0.346688
-0.186911 -0.157325 -0.609538 -0.202763 0.159708 0.504138 -0.437684 0.0259068 -0.175038 -0.807381 0.561152 0.463516 0.00281494 0.00652618 -0.411026 0.854107 0.495468 0.196053 0.245291 -0.704709 0.106532 -0.0047044 0.161787 -0.384889 -0.289952 0.549862 0.236899 0.346917 0.0223336 -0.106531 -0.180651 0.102966 0.034184 0.122541 -0.212159 -0.0831259 0.16191 0.164891 -0.0324332 -0.399268 0.0178395 0.0914682 0.204064 -0.560622 -0.185674 0.354428 -0.291189 -0.863688 0.236573 0.163322 0.021672 0.314274 -0.40044 0.0978633 0.0459086 0.107265
44 2 5 0 1
5 5 5 3 3 1 0 0
2 5 1 70 1 1 1
2
0
5
1 1 1 1 1 
0.0836884 -0.097215 -0.0375153 -0.0515433 0.0267323 -0.00647771
0.0842057 0.0107785 -0.0759969 -0.0640374 0.0102858 -0.0216284
5
1
70
44 1 1 1 1 1 1 1 1 1 1 1 1 1 1 1 1 1 1 1 1 1 1 1 1 1 1 1 1 1 1 1 1 1 1 1 1 1 1 1 1 1 1 1 1 1 1 1 1 1 1 1 1 1 1 1 1 1 1 1 1 1 1 1 1 1 1 1 1 1 1 
0.00589355 -0.00684613 -0.00264192 -0.00362981 0.00188256 -0.000456177 0.00592998 0.000759049 -0.00535189 -0.00450968 0.000724353 -0.00152313 -0.00432249 -0.00134422 1.05652e-05 0.0048285 0.00265971 0.00347117 0.00191199 0.00616332 -0.00183883 -0.00346168 -0.00646166 0.00498216 0.000787644 0.00196091 -0.000149578 0.00556593 -0.00443427 0.00336379 -0.00263659 -0.00558298 0.00355991 0.00176374 -0.00217053 -0.00159978 -0.00573469 -0.00328281 0.00620152 -0.00404433 -0.000750228 -0.000116381 0.0014748 0.00196954 0.00558165 -0.00555689 -0.000244221 0.0011991 0.00495654 -0.00537448 0.000320172 -0.00392455 -0.0017939 0.000900764 -0.00598464 0.00603599 -0.00418058 0.000908034 0.00455967 -0.00157259 -0.00277043 -0.00511917 -0.000113316 -0.00625278 0.00368682 0.0047584 -0.000810306 0.00499439 -0.00556665 -0.00165104 -0.00609219 0.000725371 0.00527483 0.00242487 -0.00434735 0.00381423 0.00391023 0.00245069 -0.00202892 0.00182452 0.00411846 0.0053335 0.00494222 -0.0047177 -0.000807985 0.00599983 -0.00572396 0.00205369 -0.000134386 0.00587797 -0.00656116 0.00413743 -0.00628346 0.000367779 0.00492691 0.00444562 -0.00191607 -0.00292565 0.00239775 -0.00044047 0.00246556 0.00334782 -0.00675735 0.000698144 -0.00126957 -0.00406244 -0.00252988 -0.00440159 0.0054305 0.00248345 0.00446518 0.0025067 0.000774705 0.00236515 0.00483126
0.00700897 0.00132273 0.00614956 0.00202041 -0.00585391 0.00498527 0.0025015 0.00532578 0.00574406 -0.00417297 0.00321043 0.00314742 0.000953214 -0.00675747 -0.00149708 -0.00652951 0.00275035 -0.00519151 -0.00624461 -0.00359376 0.000581169 -0.0032648 0.000918615 0.00322183 -0.00487656 -0.00364018 0.000644758 0.0046724 0.00417677 -0.00403235 0.00246141 0.00414349 0.00433264 0.00156871 -0.000878352 0.00552098 -0.000488271 -0.0054191 0.00380451 -0.00178646 -0.00254982 -2.73144e-05 -0.00568129 0.00544565 0.000257471 -0.000136117 0.00595839 -0.00403443 0.00171462 0.00675604 -0.000585939 -0.00474646 -0.00355101 -0.00670958 0.00551762 -0.00138532 -0.00330751 -0.000879872 -0.00375517 -0.00617299 0.00213003 0.00574849 0.00501276 -0.000579582 0.00027495 -0.00290785 -0.00210085 0.00682893 -0.0012847 -0.0053386 -0.00199978 0.00320774 0.00167634 -0.000638824 0.00161114 -0.00510845 0.00626731 0.000527279 -0.00210063 0.000939681 0.000241065 0.00435569 0.00323547 0.0037323 0.00468836 0.00171084 -0.00469526 -0.0056614 -0.00621128 -0.00140818 -0.00479213 0.00296101 -0.00270194 -0.00682163 -0.00466083 0.00461526 -0.00268722 0.000280569 0.00440194 0.00307034 0.00198422 -0.0046401 -0.000764176 -0.0033817 0.00176333 -0.00619529 -0.00144789 0.000988389 0.00137424 0.00349374 -0.00511418 -0.00542695 0.000807172 0.00516354 0.00534761
-0.00154672 -0.000167868 -0.00638991 -0.00016586 0.000663102 -0.000755836 0.00208426 -0.00341815 0.00358447 0.00230489 -0.00103672 0.00115748 0.00665992 0.0062861 -0.00148284 0.002688 0.00122807 0.000919318 -0.00511843 0.00488862 -0.00435961 -0.00427146 -0.00360152 0.00367104 0.00414503 0.00693447 0.00559911 0.00576034 0.000699387 0.0037204 0.00406569 0.00619492 -0.00348973 0.00471804 -0.00101319 0.00421563 -0.00308005 -0.00597118 -0.00624477 -0.00653783 0.00337596 -0.00023924 0.0016619 0.00299363 -0.000995394 -0.00686319 -0.00136063 -0.00680958 0.00109838 0.000563202 0.00512129 0.00378103 0.00333399 -0.00552248 0.000409814 0.000436768 -0.00563027 -0.00103333 -0.00084515 0.00211137 -0.00435519 -0.00382171 0.00126404 -0.000802664 -0.00614593 -0.0067914 -0.00362929 -0.00218373 -0.00572033 -0.00283181 -0.0016793 0.00469788 0.00397121 0.00702485 0.000649255 -0.00406644 -0.00688059 0.00633088 -0.00383377 0.00126005 -0.000148168 -0.00575473 -0.00200117 -0.00385643 -0.00423496 0.0054509 0.00362259 -0.00282297 -0.00262469 -0.00426481 0.00633066 6.23741e-05 -0.00104427 0.000552446 0.00630196 -0.000147944 0.000803299 -0.00436958 0.00471058 0.00212522 -0.00015913 -0.00401097 -0.000219147 -0.00323018 -0.00402837 -0.00661215 -0.000254363 -0.00386671 0.00676099 0.00295412 0.0044356 -0.000429431 0.00424165 -0.00460782 0.00275639
-0.00703556 -0.00619918 -0.000663269 -0.00281628 -0.00178161 0.00211417 -0.00352788 0.00532301 -0.00597235 0.00406682 0.00458272 0.000921958 -0.00217213 -0.00682911 -0.00140971 0.00699535 5.40148e-05 0.00162157 -0.000266055 0.00386609 0.00463545 0.000164053 -0.00343052 -0.00627351 -0.000117209 0.00656585 0.00520434 0.00649561 0.00376525 -0.00644573 0.00220975 0.00377194 -0.00560266 -0.00549577 -0.0060866 -0.000342021 0.00366066 -0.00257222 -0.00206126 0.00473056 -0.00554765 -0.00452079 -0.00138974 -0.000677527 -0.00430765 0.0042428 -0.000724435 0.00278862 -0.00117788 0.00605176 -0.000387539 -0.00358469 -0.000826436 0.00322419 -0.00281594 0.00609861 0.00274779 -0.00465385 0.00555197 -0.000529217 -0.00405733 0.000719467 -0.00379953 -0.00261774 0.00226595 -0.00284388 0.00408249 -0.00111565 0.00162616 -0.00502102 -0.00342734 0.00312076 -0.00249956 0.00222517 -0.00459902 0.000235048 -0.000574277 0.0017188 -0.00401858 0.0052901 0.000728311 0.00263613 -0.00533684 0.00694413 -0.00118193 -0.00111053 0.00600048 -0.00547639 0.00127787 0.0045102 0.00103664 0.00426279 -0.00181259 0.00427936 -0.00539721 -0.00658889 -0.00560677 0.00572754 -0.000662285 0.00306165 -0.00633574 0.00295263 -0.000859842 -0.00179304 -0.00186445 0.00158339 0.00548426 0.00460352 -0.00374006 -0.00557658 0.00285136 0.00403051 0.00410181 0.00455677 0.00393238
-0.00412238 -0.00359601 0.00289061 -0.00255652 0.00472411 0.000358554 0.00552238 0.00194465 0.00558822 0.00275949 0.0035897 0.00604158 0.00419498 0.00227498 -0.00166296 0.00021437 0.0029815 -0.00575259 0.00639678 -0.0058538 -0.000574787 0.000937922 0.00667271 -0.00301352 0.00424012 -0.00594612 0.0068801 0.00122837 0.00519794 0.00439462 -0.0018815 -0.00596669 -0.00624365 -0.00603315 -0.00148095 0.00552272 0.00136766 -0.00300083 0.000425112 -8.63724e-05 0.00680092 -0.00302745 -0.00108705 0.00395364 0.00628979 0.00429225 -0.00287424 0.00222904 0.00558192 -0.00351972 0.00341749 -0.00203512 0.00446046 0.00304795 0.00199361 0.00165832 0.00414409 0.00183146 -0.00415556 0.00229978 -0.00081618 0.00100519 0.00337534 -1.75737e-05 0.0020143 -0.00514786 -0.00153711 -0.00366029 -0.00110643 0.00593026 0.00329559 -0.00134777 -0.00413944 -0.00483371 -0.00443639 -0.00489191 0.00650079 -0.000268376 0.00437938 0.00504046 0.00325416 0.000754622 -0.00403692 0.000672368 -0.00323968 0.00499894 -0.00471156 -0.00613785 -0.000211853 -0.00182487 0.00320418 0.00601422 0.00622258 -0.000462727 -0.00104561 0.00119462 0.00143166 0.00445954 0.00457658 -0.00671702 0.00334754 0.00082992 -0.00102254 0.00625035 0.00303846 0.00158333 -0.00568381 0.002497 -0.0057273 0.00573783 0.000495209 0.00456911 -0.0005498 0.00350054 -0.00180077
5 5 1 5 2 0 1
5
0
5
1 1 1 1 1 
-0.0879836 0.0202223 -0.0982339 0.0844186 -0.0599978 0.049143
-0.0880434 -0.0481241 -0.0373353 0.0189445 -0.0914761 -0.0542721
0.0582242 -0.0292799 0.00154398 -0.0235623 -0.0983594 0.0961364
0.0882173 0.0553752 0.0591075 0.0896019 0.0679325 0.0962159
-0.0352575 0.0322562 0.0556315 0.0392656 0.0188133 -0.0152615
5
1
5
44 1 1 1 1 1 
-0.0733196 0.016852 -0.0818616 0.0703488 -0.0499982 0.0409525 -0.0733695 -0.0401035 -0.0311127 0.0157871 -0.0762301 -0.0452267 0.0485202 -0.0243999 0.00128665 -0.0196352 -0.0819662 0.0801137 0.0735144 0.046146 0.0492563 0.0746683 0.0566104 0.0801799 -0.0293813 0.0268802 0.0463595 0.0327213 0.0156778 -0.0127179 0.0320962 0.0256915 -0.0791993 0.0335679 0.012707 -0.0458641 -0.00881294 0.0226708 -0.00263422 0.0434077 -0.0448754 0.00446905 0.0815143 -0.0796886 0.0634025 -0.000532383 -0.0159905 0.0647697 -0.00375203 -0.0258094
0.0275823 -0.0378291 -0.0344745 0.00085939 -0.0409826 0.0194776 -0.0555937 -0.0779563 -0.0311345 0.0434174 -0.0073409 -0.0823716 -0.0142245 -0.00320684 0.0345296 0.0818158 0.0342624 -0.0576166 0.0211533 -0.0517052 0.0691244 0.0596112 0.0360972 0.0673054 0.063256 0.0161664 -0.0165604 -0.0360678 -0.00239729 0.0630209 0.0214561 -0.0581483 -0.0581415 0.0703149 0.0260444 -0.0157907 0.00645919 0.053784 -0.0104137 0.0586581 0.013868 0.0655787 0.0596198 0.0829769 -0.0209615 0.0108161 0.0814594 -0.0700324 0.0365328 0.0192793
-0.0384043 0.0223239 -0.00444281 0.0810263 0.00629587 -0.0245202 0.0138593 0.0730688 0.0227453 -0.0718713 0.0527564 -0.0391319 -0.0466863 0.0779483 -0.0521503 0.0626914 -0.0211758 0.0376422 0.0331421 0.0517438 0.0129669 -0.0363232 0.0339891 -0.0107466 -0.0366797 -0.0703057 -0.0832639 -0.0385537 -0.0570048 0.0366023 0.064059 -0.0120757 -0.0244072 -0.0237172 -0.0143827 0.065222 0.035096 0.0828099 0.0549575 -0.025492 -0.0723947 0.0243806 0.0187094 -0.0357476 0.0189955 0.0498924 -0.0563895 0.0811531 0.00420128 0.0600859
0.0495635 -0.0661651 -0.0595706 0.000219316 0.00642158 -0.012917 0.013247 0.00649105 0.0318627 0.0395755 -0.04024 0.0125883 -0.0558335 0.0186861 0.0722045 0.0131171 0.00057475 0.0239672 0.0125937 -0.0278011 0.0818085 0.0235324 0.0799128 0.0171845 0.0711181 0.015575 -0.0162564 -0.0686048 0.0133947 0.0712782 0.0748144 -0.0203751 -0.0782202 -0.0680895 0.0631776 0.0115347 0.0023268 -0.00690879 -0.0653076 -0.0491439 -0.0506666 -0.0222143 0.0467778 -0.0231668 0.0798051 0.035649 0.0732837 -0.00295345 -0.0237172 0.00254407
0.0525788 -0.0252421 -0.0572569 0.0491583 0.0752758 -0.0694722 -0.0186 -0.024314 -0.0547436 0.0781281 -0.0363691 -0.0632625 -0.0255804 -0.031256 -0.0480187 -0.0457361 0.063612 0.0376414 0.0306884 0.0816377 0.0718309 0.0633552 -0.0239099 0.0352753 -0.0431449 -0.0274381 -0.012409 -0.0531946 0.0529418 0.0472071 0.0326828 0.0221872 -0.0613683 0.0587593 -0.0119878 -0.0694259 0.0726204 0.0527455 -0.0104065 -0.0654565 0.0475402 0.0365578 -0.0453857 -0.0613735 -0.0780316 -0.0100711 -0.0237763 0.0689138 -0.0557631 -0.0764212
5 5 1 5 2 0 1
5
0
5
1 1 1 1 1 
-0.0600275 0.0370319 -0.0593258 0.0199599 -0.0474743 -0.0957098
0.0392305 0.0920905 0.000726654 0.00138314 0.00572321 -0.0876733
0.077205 -0.0406886 -0.0980159 0.0835919 -0.0359056 -0.0582136
-0.0515529 -0.0784169 -0.0571659 0.0273756 -0.0742864 0.0198318
-0.0828678 -0.0655317 -0.088903 0.0980945 -0.00193561 0.0188963
5
1
5
44 1 1 1 1 1 
-0.050023 0.0308599 -0.0494381 0.0166332 -0.0395619 -0.0797582 0.0326921 0.0767421 0.000605545 0.00115262 0.00476934 -0.0730611 0.0643375 -0.0339071 -0.0816799 0.0696599 -0.0299213 -0.0485113 -0.0429607 -0.0653474 -0.0476382 0.022813 -0.0619053 0.0165265 -0.0690565 -0.0546097 -0.0740858 0.0817454 -0.00161301 0.0157469 0.0106464 0.0316974 -0.0367265 0.0445416 -0.0350027 0.00704493 0.0481168 0.0810227 0.000453666 -0.034611 -0.00115801 -0.0781103 -0.0243388 -0.0201538 -0.0286841 -0.0226853 -0.0338272 0.0247279 0.0121367 0.00654537
0.0427138 0.0478318 -0.053975 0.0641418 -0.018975 -0.0396982 -0.0738013 -0.0097275 -0.0412861 0.00791903 -0.0773139 0.0526937 -0.0437169 -0.0307071 0.013902 0.00461369 0.0596712 -0.0213145 0.00230305 -0.0232085 0.0274078 -0.0821883 -0.0179855 -0.0802643 -0.0190088 0.0366637 -0.0196162 0.0304973 -0.0219417 0.0758538 -0.0462907 -0.0625613 0.0403523 -0.0169323 -0.0817528 -0.061956 0.0267029 -0.0722208 0.0116498 0.0687501 0.0190316 0.0176692 0.0381104 0.058648 0.0702954 -0.031321 -0.0200717 0.0466333 0.0306978 0.0655647
-0.0599086 -0.0252277 0.0667097 0.00543929 -0.0221587 -0.0356324 -0.0412303 0.0415584 0.0781983 0.0201613 0.0340789 -0.0514257 0.0409333 -0.00890212 0.0149753 0.0425138 0.0124752 -0.0416552 0.0536263 -0.0592083 -0.0562385 -0.0106755 0.0417942 0.0652053 -0.0353608 0.0287563 -0.0494491 0.0279008 -0.00794374 0.0645821 0.0101322 0.015481 -0.043979 -0.00649142 -0.062413 0.0171957 0.0412095 -0.02031 -0.0245792 0.0360744 0.0831846 -0.0738336 0.067982 0.0407846 0.000597579 -0.000375992 -3.50012e-05 -0.0702606 0.0413022 -0.029742
-0.0461356 0.068397 0.0429158 0.078992 0.0502689 -0.0757783 0.024415 -0.0825134 0.0354558 -0.0668621 0.065402 -0.0377454 0.0319523 -0.0619104 0.0390966 0.0528726 0.0386187 -0.00302726 -0.0507707 -0.0692939 -0.0502861 -0.0509195 -0.0597942 -0.0656374 0.0731984 0.0241367 0.0173199 -0.0101699 0.0372095 -0.0247113 0.0434214 0.0744073 -0.0396476 0.00300389 0.0700659 -0.072712 0.0105589 0.0111476 -0.0718921 -0.0373186 0.0276188 0.0768432 0.00826933 -0.0237623 -0.0684005 -0.0359674 -0.054223 0.0535515 0.0443386 -0.0216604
0.067591 0.0773858 0.0107535 -0.0755365 -0.0715849 0.00061854 0.0319336 0.0290683 0.073782 -0.0141902 -0.0789763 0.03387 -0.0231163 -0.0352905 -0.0464594 -0.0363837 -0.0246692 0.0474328 0.0580972 -0.0132279 -0.0732192 0.0023827 -0.019718 0.0183835 0.0619538 -0.00478516 0.0657494 -0.0756026 -0.034567 0.0267547 -0.0139296 -0.0503093 0.0208071 0.0801572 -0.0425125 0.0325555 -0.00255764 0.0727545 -0.0217095 -0.012109 -0.0247691 -0.0173525 -0.0615723 0.035448 0.0306903 -0.0246985 0.0823976 -0.0773122 -0.060599 0.0571615
