# Supplementary material for: Prediction of polyproline II secondary structure propensity in proteins
Source: R Soc Open Sci. 2020 Jan 15;7(1):191239. doi: 10.1098/rsos.191239 (PMC7029904; doi:10.1098/rsos.191239)
Supplement: Supplementary Code [file rsos191239supp2.zip › models/PPIIH_None_aln=True_oneHot=True_iupred=True_espritz=True_paleale=False_charge=True_removeNegativeOnlyChains/fold2/NN_log.txt]

epsilon 0.005
NU 45
NF 10
NB 10
NHY 10
NHF 10
NHB 10
context 0
Moore 1
CoF 3
CoB 3
Cseg 10
Cwin 7
Classes 2
Thresholds 0.8 
Step 1
shortcut 0
seed 949
shuffle 1
batch_blocks 1920
readModel 0
readEpoch 0
nEpochs 2000
adaptive 1000
reload 0
belief 0
threshold 0
cycles 1
Creating model
Generating random parameters
Reading train dataset
7112 sequences, 45 attributes, 2 classes
Reading test dataset
1790 sequences, 45 attributes, 2 classes
Actual lrate= 5.95653e-06
Start learning
....................................
Epoch 1 Error= 285439 0 (367.009,87.1) 
....................................
Epoch 2 Error= 263540 0 (1095.12,277.922) 
....................................
Epoch 3 Error= 256699 0 (2719.02,792.797) 
....................................
Epoch 4 Error= 254284 0 (4449.88,1505.73) 
....................................
Epoch 5 Error= 253290 0 (6135.46,2398.3) 
....................................
Epoch 6 Error= 252831 0 (9035.1,3873.87) 
....................................
Epoch 7 Error= 252501 0 (15961.1,6703.26) 
....................................
Epoch 8 Error= 251734 0 (39506.3,13296.7) 
....................................
Epoch 9 Error= 244204 0 (231884,33350.5) 
....................................
Epoch 10 Error= 226855 0 (834091,54343) 
 counting_train_errors....................................

train1_NErrors= 63802/1.61084e+06 3.9608
Class01= 505/1.54663e+06	0.0326516
Class11= 63297/64205	98.5858

 counting_test_errors.........

test1_NErrors= 16064/402951 3.98659
Class01= 148/386786	0.0382641
Class11= 15916/16165	98.4596

....................................
Epoch 11 Error= 224567 0 (886517,53863.1) 
....................................
Epoch 12 Error= 223510 0 (854772,52882.3) 
....................................
Epoch 13 Error= 222697 0 (805706,54924.1) 
....................................
Epoch 14 Error= 221923 0 (753459,61526.1) 
....................................
Epoch 15 Error= 221102 0 (716510,74217.3) 
....................................
Epoch 16 Error= 220335 0 (682923,96480.2) 
....................................
Epoch 17 Error= 219473 0 (669079,128954) 
....................................
Epoch 18 Error= 218706 0 (662203,164674) 
....................................
Epoch 19 Error= 218172 0 (676308,199863) 
....................................
Epoch 20 Error= 217537 0 (692439,234239) 
 counting_train_errors....................................

train1_NErrors= 63425/1.61084e+06 3.93739
Class01= 1078/1.54663e+06	0.0696998
Class11= 62347/64205	97.1061

 counting_test_errors.........

test1_NErrors= 15964/402951 3.96177
Class01= 297/386786	0.0767866
Class11= 15667/16165	96.9193

....................................
Epoch 21 Error= 217033 0 (703370,278702) 
....................................
Epoch 22 Error= 216637 0 (717990,325874) 
....................................
Epoch 23 Error= 216166 0 (724629,385936) 
....................................
Epoch 24 Error= 215686 0 (728974,457201) 
....................................
Epoch 25 Error= 215262 0 (729251,534518) 
....................................
Epoch 26 Error= 214830 0 (735188,608110) 
....................................
Epoch 27 Error= 214588 0 (750673,654527) 
....................................
Epoch 28 Error= 214241 0 (763930,662020) 
....................................
Epoch 29 Error= 213973 0 (783088,635787) 
....................................
Epoch 30 Error= 213669 0 (808855,641858) 
 counting_train_errors....................................

train1_NErrors= 63338/1.61084e+06 3.93199
Class01= 1360/1.54663e+06	0.087933
Class11= 61978/64205	96.5314

 counting_test_errors.........

test1_NErrors= 15950/402951 3.9583
Class01= 393/386786	0.101607
Class11= 15557/16165	96.2388

....................................
Epoch 31 Error= 213430 0 (844867,615009) 
....................................
Epoch 32 Error= 213069 0 (883705,602988) 
....................................
Epoch 33 Error= 212941 0 (919033,593699) 
....................................
Epoch 34 Error= 212725 0 (949317,589949) 
....................................
Epoch 35 Error= 212515 0 (981182,598165) 
....................................
Epoch 36 Error= 212339 0 (1.00147e+06,602166) 
....................................
Epoch 37 Error= 212184 0 (1.02059e+06,600284) 
....................................
Epoch 38 Error= 212063 0 (1.05202e+06,599166) 
....................................
Epoch 39 Error= 212005 0 (1.07918e+06,619515) 
....................................
Epoch 40 Error= 211722 0 (1.11387e+06,613459) 
 counting_train_errors....................................

train1_NErrors= 63314/1.61084e+06 3.9305
Class01= 1091/1.54663e+06	0.0705404
Class11= 62223/64205	96.913

 counting_test_errors.........

test1_NErrors= 15948/402951 3.9578
Class01= 320/386786	0.0827331
Class11= 15628/16165	96.678

....................................
Epoch 41 Error= 211572 0 (1.13869e+06,628796) 
....................................
Epoch 42 Error= 211593 0 (1.17005e+06,634819) 
....................................
Epoch 43 Error= 211420 0 (1.2103e+06,643888) 
....................................
Epoch 44 Error= 211224 0 (1.23198e+06,640898) 
....................................
Epoch 45 Error= 211193 0 (1.26362e+06,653781) 
....................................
Epoch 46 Error= 210853 0 (1.30295e+06,670975) 
....................................
Epoch 47 Error= 210725 0 (1.34191e+06,681452) 
....................................
Epoch 48 Error= 210552 0 (1.36927e+06,692127) 
....................................
Epoch 49 Error= 210503 0 (1.40089e+06,713185) 
....................................
Epoch 50 Error= 210292 0 (1.42298e+06,719257) 
 counting_train_errors....................................

train1_NErrors= 63155/1.61084e+06 3.92063
Class01= 2942/1.54663e+06	0.19022
Class11= 60213/64205	93.7824

 counting_test_errors.........

test1_NErrors= 15887/402951 3.94266
Class01= 767/386786	0.198301
Class11= 15120/16165	93.5354

....................................
Epoch 51 Error= 210073 0 (1.44178e+06,729925) 
....................................
Epoch 52 Error= 209915 0 (1.48238e+06,749253) 
....................................
Epoch 53 Error= 209736 0 (1.51251e+06,751148) 
....................................
Epoch 54 Error= 209517 0 (1.56152e+06,777030) 
....................................
Epoch 55 Error= 209398 0 (1.59049e+06,784073) 
....................................
Epoch 56 Error= 209417 0 (1.61427e+06,782333) 
....................................
Epoch 57 Error= 209033 0 (1.65451e+06,771640) 
....................................
Epoch 58 Error= 208879 0 (1.71367e+06,785719) 
....................................
Epoch 59 Error= 208656 0 (1.7561e+06,788989) 
....................................
Epoch 60 Error= 208534 0 (1.80266e+06,802243) 
 counting_train_errors....................................

train1_NErrors= 63079/1.61084e+06 3.91591
Class01= 3395/1.54663e+06	0.219509
Class11= 59684/64205	92.9585

 counting_test_errors.........

test1_NErrors= 15811/402951 3.9238
Class01= 859/386786	0.222087
Class11= 14952/16165	92.4961

....................................
Epoch 61 Error= 208509 0 (1.8325e+06,796879) 
....................................
Epoch 62 Error= 208427 0 (1.88389e+06,801205) 
....................................
Epoch 63 Error= 208293 0 (1.92447e+06,809041) 
....................................
Epoch 64 Error= 208269 0 (1.94017e+06,822718) 
....................................
Epoch 65 Error= 208063 0 (1.99923e+06,809502) 
....................................
Epoch 66 Error= 208008 0 (2.02194e+06,828508) 
....................................
Epoch 67 Error= 207940 0 (2.05701e+06,834711) 
....................................
Epoch 68 Error= 207908 0 (2.1077e+06,830845) 
....................................
Epoch 69 Error= 207824 0 (2.13952e+06,825095) 
....................................
Epoch 70 Error= 207744 0 (2.17312e+06,850421) 
 counting_train_errors....................................

train1_NErrors= 62902/1.61084e+06 3.90493
Class01= 2540/1.54663e+06	0.164228
Class11= 60362/64205	94.0145

 counting_test_errors.........

test1_NErrors= 15777/402951 3.91536
Class01= 634/386786	0.163915
Class11= 15143/16165	93.6777

....................................
Epoch 71 Error= 207648 0 (2.20374e+06,848367) 
....................................
Epoch 72 Error= 207729 0 (2.244e+06,830613) 
....................................
Epoch 73 Error= 207559 0 (2.28349e+06,832537) 
....................................
Epoch 74 Error= 207404 0 (2.32523e+06,858028) 
....................................
Epoch 75 Error= 207399 0 (2.37554e+06,849416) 
....................................
Epoch 76 Error= 207152 0 (2.43453e+06,839338) 
....................................
Epoch 77 Error= 207294 0 (2.47392e+06,868952) 
....................................
Epoch 78 Error= 207119 0 (2.49771e+06,856274) 
....................................
Epoch 79 Error= 207121 0 (2.55988e+06,856728) 
....................................
Epoch 80 Error= 207004 0 (2.60942e+06,863140) 
 counting_train_errors....................................

train1_NErrors= 62926/1.61084e+06 3.90642
Class01= 2046/1.54663e+06	0.132287
Class11= 60880/64205	94.8213

 counting_test_errors.........

test1_NErrors= 15812/402951 3.92405
Class01= 536/386786	0.138578
Class11= 15276/16165	94.5005

....................................
Epoch 81 Error= 207056 0 (2.66943e+06,837669) 
....................................
Epoch 82 Error= 206752 0 (2.72146e+06,848335) 
....................................
Epoch 83 Error= 206810 0 (2.76994e+06,825006) 
....................................
Epoch 84 Error= 206607 0 (2.84665e+06,843394) 
....................................
Epoch 85 Error= 206565 0 (2.90791e+06,846683) 
....................................
Epoch 86 Error= 206550 0 (2.95876e+06,818972) 
....................................
Epoch 87 Error= 206672 0 (2.99031e+06,819616) 
....................................
Epoch 88 Error= 206573 0 (3.06919e+06,816262) 
....................................
Epoch 89 Error= 206361 0 (3.08102e+06,805741) 
....................................
Epoch 90 Error= 206308 0 (3.12621e+06,809572) 
 counting_train_errors....................................

train1_NErrors= 62856/1.61084e+06 3.90207
Class01= 2496/1.54663e+06	0.161383
Class11= 60360/64205	94.0114

 counting_test_errors.........

test1_NErrors= 15800/402951 3.92107
Class01= 629/386786	0.162622
Class11= 15171/16165	93.8509

....................................
Epoch 91 Error= 206356 0 (3.1414e+06,809123) 
....................................
Epoch 92 Error= 206371 0 (3.18975e+06,788794) 
....................................
Epoch 93 Error= 206182 0 (3.19668e+06,778816) 
....................................
Epoch 94 Error= 206136 0 (3.18259e+06,791574) 
....................................
Epoch 95 Error= 206199 0 (3.20993e+06,785563) 
....................................
Epoch 96 Error= 206040 0 (3.24292e+06,801870) 
....................................
Epoch 97 Error= 206077 0 (3.24587e+06,786714) 
....................................
Epoch 98 Error= 206080 0 (3.18158e+06,783331) 
....................................
Epoch 99 Error= 205868 0 (3.24376e+06,781694) 
....................................
Epoch 100 Error= 205927 0 (3.18593e+06,768413) 
 counting_train_errors....................................

train1_NErrors= 62870/1.61084e+06 3.90294
Class01= 3675/1.54663e+06	0.237613
Class11= 59195/64205	92.1969

 counting_test_errors.........

test1_NErrors= 15764/402951 3.91214
Class01= 912/386786	0.235789
Class11= 14852/16165	91.8775

....................................
Epoch 101 Error= 205875 0 (3.22999e+06,782513) 
....................................
Epoch 102 Error= 205608 0 (3.19933e+06,776809) 
....................................
Epoch 103 Error= 205738 0 (3.23939e+06,785507) 
....................................
Epoch 104 Error= 205707 0 (3.17801e+06,777769) 
....................................
Epoch 105 Error= 205721 0 (3.17603e+06,773645) 
....................................
Epoch 106 Error= 205564 0 (3.17349e+06,774067) 
....................................
Epoch 107 Error= 205468 0 (3.16303e+06,778396) 
....................................
Epoch 108 Error= 205425 0 (3.19001e+06,748129) 
....................................
Epoch 109 Error= 205578 0 (3.1366e+06,771335) 
....................................
Epoch 110 Error= 205403 0 (3.16145e+06,761786) 
 counting_train_errors....................................

train1_NErrors= 62799/1.61084e+06 3.89853
Class01= 3059/1.54663e+06	0.197785
Class11= 59740/64205	93.0457

 counting_test_errors.........

test1_NErrors= 15774/402951 3.91462
Class01= 773/386786	0.199852
Class11= 15001/16165	92.7993

....................................
Epoch 111 Error= 205237 0 (3.15447e+06,762517) 
....................................
Epoch 112 Error= 205139 0 (3.12899e+06,753713) 
....................................
Epoch 113 Error= 205213 0 (3.13317e+06,752479) 
....................................
Epoch 114 Error= 205063 0 (3.11987e+06,761706) 
....................................
Epoch 115 Error= 205058 0 (3.14595e+06,753433) 
....................................
Epoch 116 Error= 204979 0 (3.08958e+06,749955) 
....................................
Epoch 117 Error= 204875 0 (3.12029e+06,738172) 
....................................
Epoch 118 Error= 204863 0 (3.08305e+06,741154) 
....................................
Epoch 119 Error= 204722 0 (3.07423e+06,742651) 
....................................
Epoch 120 Error= 204639 0 (3.09722e+06,744599) 
 counting_train_errors....................................

train1_NErrors= 62761/1.61084e+06 3.89617
Class01= 2197/1.54663e+06	0.142051
Class11= 60564/64205	94.3291

 counting_test_errors.........

test1_NErrors= 15794/402951 3.91958
Class01= 566/386786	0.146334
Class11= 15228/16165	94.2035

....................................
Epoch 121 Error= 204570 0 (3.10027e+06,729475) 
....................................
Epoch 122 Error= 204593 0 (3.05107e+06,723236) 
....................................
Epoch 123 Error= 204440 0 (3.08525e+06,715829) 
....................................
Epoch 124 Error= 204359 0 (3.0527e+06,717559) 
....................................
Epoch 125 Error= 204309 0 (3.0277e+06,706236) 
....................................
Epoch 126 Error= 204195 0 (2.98929e+06,708273) 
....................................
Epoch 127 Error= 204020 0 (2.98846e+06,701868) 
....................................
Epoch 128 Error= 203965 0 (2.99605e+06,702673) 
....................................
Epoch 129 Error= 203888 0 (2.9157e+06,694184) 
....................................
Epoch 130 Error= 203762 0 (2.90936e+06,702807) 
 counting_train_errors....................................

train1_NErrors= 62693/1.61084e+06 3.89195
Class01= 2293/1.54663e+06	0.148258
Class11= 60400/64205	94.0737

 counting_test_errors.........

test1_NErrors= 15766/402951 3.91263
Class01= 593/386786	0.153315
Class11= 15173/16165	93.8633

....................................
Epoch 131 Error= 203612 0 (2.88856e+06,692957) 
....................................
Epoch 132 Error= 203535 0 (2.89793e+06,690781) 
....................................
Epoch 133 Error= 203420 0 (2.82445e+06,700063) 
....................................
Epoch 134 Error= 203157 0 (2.83878e+06,702205) 
....................................
Epoch 135 Error= 203186 0 (2.81173e+06,680846) 
....................................
Epoch 136 Error= 202975 0 (2.81232e+06,698597) 
....................................
Epoch 137 Error= 202923 0 (2.74599e+06,707589) 
....................................
Epoch 138 Error= 202684 0 (2.72874e+06,686822) 
....................................
Epoch 139 Error= 202757 0 (2.68732e+06,698590) 
....................................
Epoch 140 Error= 202425 0 (2.69485e+06,720024) 
 counting_train_errors....................................

train1_NErrors= 62535/1.61084e+06 3.88214
Class01= 3543/1.54663e+06	0.229078
Class11= 58992/64205	91.8807

 counting_test_errors.........

test1_NErrors= 15678/402951 3.8908
Class01= 898/386786	0.23217
Class11= 14780/16165	91.4321

....................................
Epoch 141 Error= 202430 0 (2.64323e+06,711794) 
....................................
Epoch 142 Error= 202221 0 (2.64377e+06,714515) 
....................................
Epoch 143 Error= 202119 0 (2.68129e+06,724437) 
....................................
Epoch 144 Error= 202053 0 (2.63571e+06,735505) 
....................................
Epoch 145 Error= 201924 0 (2.63775e+06,740503) 
....................................
Epoch 146 Error= 201857 0 (2.63548e+06,746897) 
....................................
Epoch 147 Error= 201786 0 (2.6547e+06,748268) 
....................................
Epoch 148 Error= 201741 0 (2.63589e+06,760494) 
....................................
Epoch 149 Error= 201598 0 (2.65519e+06,772020) 
....................................
Epoch 150 Error= 201501 0 (2.62852e+06,780860) 
 counting_train_errors....................................

train1_NErrors= 62550/1.61084e+06 3.88307
Class01= 4783/1.54663e+06	0.309253
Class11= 57767/64205	89.9727

 counting_test_errors.........

test1_NErrors= 15672/402951 3.88931
Class01= 1210/386786	0.312834
Class11= 14462/16165	89.4649

....................................
Epoch 151 Error= 201560 0 (2.65442e+06,776239) 
....................................
Epoch 152 Error= 201332 0 (2.63418e+06,779302) 
....................................
Epoch 153 Error= 201393 0 (2.63209e+06,794816) 
....................................
Epoch 154 Error= 201247 0 (2.67392e+06,793114) 
....................................
Epoch 155 Error= 201160 0 (2.69555e+06,804785) 
....................................
Epoch 156 Error= 201116 0 (2.66544e+06,802721) 
....................................
Epoch 157 Error= 200989 0 (2.6657e+06,811740) 
....................................
Epoch 158 Error= 201056 0 (2.69495e+06,819692) 
....................................
Epoch 159 Error= 200877 0 (2.67244e+06,830005) 
....................................
Epoch 160 Error= 200879 0 (2.70006e+06,836184) 
 counting_train_errors....................................

train1_NErrors= 62349/1.61084e+06 3.8706
Class01= 2676/1.54663e+06	0.173021
Class11= 59673/64205	92.9414

 counting_test_errors.........

test1_NErrors= 15671/402951 3.88906
Class01= 669/386786	0.172964
Class11= 15002/16165	92.8054

....................................
Epoch 161 Error= 200736 0 (2.71674e+06,845945) 
....................................
Epoch 162 Error= 200702 0 (2.72229e+06,847832) 
....................................
Epoch 163 Error= 200684 0 (2.75436e+06,858818) 
....................................
Epoch 164 Error= 200601 0 (2.74494e+06,863958) 
....................................
Epoch 165 Error= 200571 0 (2.74953e+06,858204) 
....................................
Epoch 166 Error= 200465 0 (2.70819e+06,868845) 
....................................
Epoch 167 Error= 200483 0 (2.76389e+06,870234) 
....................................
Epoch 168 Error= 200218 0 (2.74702e+06,889090) 
....................................
Epoch 169 Error= 200239 0 (2.78142e+06,871985) 
....................................
Epoch 170 Error= 200148 0 (2.78598e+06,910353) 
 counting_train_errors....................................

train1_NErrors= 62207/1.61084e+06 3.86178
Class01= 3942/1.54663e+06	0.254876
Class11= 58265/64205	90.7484

 counting_test_errors.........

test1_NErrors= 15592/402951 3.86945
Class01= 992/386786	0.256473
Class11= 14600/16165	90.3186

....................................
Epoch 171 Error= 200125 0 (2.79117e+06,899089) 
....................................
Epoch 172 Error= 200113 0 (2.75495e+06,917837) 
....................................
Epoch 173 Error= 200082 0 (2.77665e+06,919238) 
....................................
Epoch 174 Error= 199891 0 (2.75516e+06,912968) 
....................................
Epoch 175 Error= 199798 0 (2.78228e+06,925841) 
....................................
Epoch 176 Error= 199722 0 (2.85218e+06,945334) 
....................................
Epoch 177 Error= 199634 0 (2.80748e+06,937531) 
....................................
Epoch 178 Error= 199609 0 (2.78493e+06,940299) 
....................................
Epoch 179 Error= 199625 0 (2.81665e+06,958034) 
....................................
Epoch 180 Error= 199561 0 (2.77659e+06,954908) 
 counting_train_errors....................................

train1_NErrors= 62259/1.61084e+06 3.86501
Class01= 2427/1.54663e+06	0.156922
Class11= 59832/64205	93.189

 counting_test_errors.........

test1_NErrors= 15646/402951 3.88285
Class01= 618/386786	0.159778
Class11= 15028/16165	92.9663

....................................
Epoch 181 Error= 199382 0 (2.81598e+06,969135) 
....................................
Epoch 182 Error= 199429 0 (2.85392e+06,975715) 
....................................
Epoch 183 Error= 199352 0 (2.87526e+06,982913) 
....................................
Epoch 184 Error= 199312 0 (2.84459e+06,993699) 
....................................
Epoch 185 Error= 199290 0 (2.85271e+06,990849) 
....................................
Epoch 186 Error= 199092 0 (2.85985e+06,987885) 
....................................
Epoch 187 Error= 199071 0 (2.85287e+06,1.0114e+06) 
....................................
Epoch 188 Error= 199115 0 (2.84413e+06,997835) 
....................................
Epoch 189 Error= 199154 0 (2.83342e+06,1.02522e+06) 
....................................
Epoch 190 Error= 199008 0 (2.81443e+06,1.02808e+06) 
 counting_train_errors....................................

train1_NErrors= 62010/1.61084e+06 3.84955
Class01= 3670/1.54663e+06	0.23729
Class11= 58340/64205	90.8652

 counting_test_errors.........

test1_NErrors= 15578/402951 3.86598
Class01= 939/386786	0.24277
Class11= 14639/16165	90.5599

....................................
Epoch 191 Error= 198880 0 (2.86005e+06,1.0287e+06) 
....................................
Epoch 192 Error= 198894 0 (2.83429e+06,1.03918e+06) 
....................................
Epoch 193 Error= 198813 0 (2.86439e+06,1.05072e+06) 
....................................
Epoch 194 Error= 198744 0 (2.8199e+06,1.06304e+06) 
....................................
Epoch 195 Error= 198692 0 (2.84714e+06,1.06773e+06) 
....................................
Epoch 196 Error= 198686 0 (2.85038e+06,1.05975e+06) 
....................................
Epoch 197 Error= 198694 0 (2.85467e+06,1.05455e+06) 
....................................
Epoch 198 Error= 198454 0 (2.83412e+06,1.08143e+06) 
....................................
Epoch 199 Error= 198463 0 (2.85277e+06,1.09542e+06) 
....................................
Epoch 200 Error= 198441 0 (2.84564e+06,1.09842e+06) 
 counting_train_errors....................................

train1_NErrors= 61947/1.61084e+06 3.84564
Class01= 3140/1.54663e+06	0.203022
Class11= 58807/64205	91.5926

 counting_test_errors.........

test1_NErrors= 15573/402951 3.86474
Class01= 838/386786	0.216657
Class11= 14735/16165	91.1537

....................................
Epoch 201 Error= 198292 0 (2.86431e+06,1.11465e+06) 
....................................
Epoch 202 Error= 198159 0 (2.82487e+06,1.11477e+06) 
....................................
Epoch 203 Error= 198336 0 (2.87016e+06,1.10879e+06) 
....................................
Epoch 204 Error= 198174 0 (2.81435e+06,1.12877e+06) 
....................................
Epoch 205 Error= 198086 0 (2.83184e+06,1.12908e+06) 
....................................
Epoch 206 Error= 197994 0 (2.8664e+06,1.13527e+06) 
....................................
Epoch 207 Error= 197933 0 (2.87166e+06,1.13658e+06) 
....................................
Epoch 208 Error= 198054 0 (2.87157e+06,1.15118e+06) 
....................................
Epoch 209 Error= 197929 0 (2.81863e+06,1.15277e+06) 
....................................
Epoch 210 Error= 197760 0 (2.86843e+06,1.16741e+06) 
 counting_train_errors....................................

train1_NErrors= 61996/1.61084e+06 3.84868
Class01= 2966/1.54663e+06	0.191772
Class11= 59030/64205	91.9399

 counting_test_errors.........

test1_NErrors= 15635/402951 3.88012
Class01= 792/386786	0.204764
Class11= 14843/16165	91.8218

....................................
Epoch 211 Error= 197705 0 (2.83553e+06,1.16853e+06) 
....................................
Epoch 212 Error= 197747 0 (2.86586e+06,1.17359e+06) 
....................................
Epoch 213 Error= 197711 0 (2.82234e+06,1.18252e+06) 
....................................
Epoch 214 Error= 197574 0 (2.81185e+06,1.19663e+06) 
....................................
Epoch 215 Error= 197576 0 (2.80231e+06,1.18269e+06) 
....................................
Epoch 216 Error= 197524 0 (2.85593e+06,1.19634e+06) 
....................................
Epoch 217 Error= 197394 0 (2.82944e+06,1.20966e+06) 
....................................
Epoch 218 Error= 197478 0 (2.80542e+06,1.21378e+06) 
....................................
Epoch 219 Error= 197328 0 (2.86449e+06,1.2153e+06) 
....................................
Epoch 220 Error= 197266 0 (2.84082e+06,1.23589e+06) 
 counting_train_errors....................................

train1_NErrors= 61697/1.61084e+06 3.83012
Class01= 3563/1.54663e+06	0.230372
Class11= 58134/64205	90.5444

 counting_test_errors.........

test1_NErrors= 15525/402951 3.85283
Class01= 927/386786	0.239667
Class11= 14598/16165	90.3062

....................................
Epoch 221 Error= 197305 0 (2.81864e+06,1.22912e+06) 
....................................
Epoch 222 Error= 197277 0 (2.76765e+06,1.23989e+06) 
....................................
Epoch 223 Error= 197189 0 (2.75143e+06,1.23676e+06) 
....................................
Epoch 224 Error= 197213 0 (2.77654e+06,1.23649e+06) 
....................................
Epoch 225 Error= 197034 0 (2.80426e+06,1.24479e+06) 
....................................
Epoch 226 Error= 196965 0 (2.79529e+06,1.25538e+06) 
....................................
Epoch 227 Error= 196930 0 (2.76373e+06,1.26278e+06) 
....................................
Epoch 228 Error= 196773 0 (2.82436e+06,1.2632e+06) 
....................................
Epoch 229 Error= 196729 0 (2.76633e+06,1.28777e+06) 
....................................
Epoch 230 Error= 196883 0 (2.75107e+06,1.28504e+06) 
 counting_train_errors....................................

train1_NErrors= 61673/1.61084e+06 3.82863
Class01= 5065/1.54663e+06	0.327486
Class11= 56608/64205	88.1676

 counting_test_errors.........

test1_NErrors= 15499/402951 3.84637
Class01= 1305/386786	0.337396
Class11= 14194/16165	87.807

....................................
Epoch 231 Error= 196694 0 (2.73129e+06,1.28301e+06) 
....................................
Epoch 232 Error= 196750 0 (2.74107e+06,1.27512e+06) 
....................................
Epoch 233 Error= 196513 0 (2.75251e+06,1.3338e+06) 
....................................
Epoch 234 Error= 196561 0 (2.76638e+06,1.303e+06) 
....................................
Epoch 235 Error= 196502 0 (2.76137e+06,1.33473e+06) 
....................................
Epoch 236 Error= 196426 0 (2.74601e+06,1.3351e+06) 
....................................
Epoch 237 Error= 196440 0 (2.74322e+06,1.35024e+06) 
....................................
Epoch 238 Error= 196480 0 (2.70554e+06,1.33155e+06) 
....................................
Epoch 239 Error= 196506 0 (2.70673e+06,1.35436e+06) 
....................................
Epoch 240 Error= 196267 0 (2.72983e+06,1.38113e+06) 
 counting_train_errors....................................

train1_NErrors= 61575/1.61084e+06 3.82255
Class01= 4100/1.54663e+06	0.265092
Class11= 57475/64205	89.518

 counting_test_errors.........

test1_NErrors= 15516/402951 3.85059
Class01= 1077/386786	0.278449
Class11= 14439/16165	89.3226

....................................
Epoch 241 Error= 196366 0 (2.6969e+06,1.37209e+06) 
....................................
Epoch 242 Error= 196210 0 (2.68128e+06,1.38169e+06) 
....................................
Epoch 243 Error= 196167 0 (2.66452e+06,1.3944e+06) 
....................................
Epoch 244 Error= 196051 0 (2.71217e+06,1.38987e+06) 
....................................
Epoch 245 Error= 196058 0 (2.64273e+06,1.39917e+06) 
....................................
Epoch 246 Error= 196199 0 (2.66471e+06,1.40566e+06) 
....................................
Epoch 247 Error= 195985 0 (2.60369e+06,1.40416e+06) 
....................................
Epoch 248 Error= 195997 0 (2.6252e+06,1.40566e+06) 
....................................
Epoch 249 Error= 195964 0 (2.58602e+06,1.42951e+06) 
....................................
Epoch 250 Error= 195900 0 (2.59934e+06,1.44112e+06) 
 counting_train_errors....................................

train1_NErrors= 61642/1.61084e+06 3.82671
Class01= 2909/1.54663e+06	0.188086
Class11= 58733/64205	91.4773

 counting_test_errors.........

test1_NErrors= 15546/402951 3.85804
Class01= 778/386786	0.201145
Class11= 14768/16165	91.3579

....................................
Epoch 251 Error= 195822 0 (2.60058e+06,1.45072e+06) 
....................................
Epoch 252 Error= 195796 0 (2.58213e+06,1.45732e+06) 
....................................
Epoch 253 Error= 195669 0 (2.6292e+06,1.45583e+06) 
....................................
Epoch 254 Error= 195662 0 (2.57811e+06,1.47982e+06) 
....................................
Epoch 255 Error= 195671 0 (2.63145e+06,1.49103e+06) 
....................................
Epoch 256 Error= 195723 0 (2.57427e+06,1.4574e+06) 
....................................
Epoch 257 Error= 195525 0 (2.59267e+06,1.51314e+06) 
....................................
Epoch 258 Error= 195579 0 (2.55641e+06,1.48991e+06) 
....................................
Epoch 259 Error= 195576 0 (2.58111e+06,1.5081e+06) 
....................................
Epoch 260 Error= 195515 0 (2.59587e+06,1.51611e+06) 
 counting_train_errors....................................

train1_NErrors= 61413/1.61084e+06 3.81249
Class01= 4131/1.54663e+06	0.267097
Class11= 57282/64205	89.2174

 counting_test_errors.........

test1_NErrors= 15496/402951 3.84563
Class01= 1106/386786	0.285946
Class11= 14390/16165	89.0195

....................................
Epoch 261 Error= 195296 0 (2.57273e+06,1.52181e+06) 
....................................
Epoch 262 Error= 195425 0 (2.5865e+06,1.53069e+06) 
....................................
Epoch 263 Error= 195384 0 (2.54619e+06,1.54172e+06) 
....................................
Epoch 264 Error= 195339 0 (2.55255e+06,1.52195e+06) 
....................................
Epoch 265 Error= 195224 0 (2.52806e+06,1.55531e+06) 
....................................
Epoch 266 Error= 195282 0 (2.57762e+06,1.55898e+06) 
....................................
Epoch 267 Error= 195089 0 (2.56249e+06,1.56019e+06) 
....................................
Epoch 268 Error= 195153 0 (2.55076e+06,1.57198e+06) 
....................................
Epoch 269 Error= 195062 0 (2.51527e+06,1.58161e+06) 
....................................
Epoch 270 Error= 195127 0 (2.5016e+06,1.59093e+06) 
 counting_train_errors....................................

train1_NErrors= 61337/1.61084e+06 3.80777
Class01= 3685/1.54663e+06	0.23826
Class11= 57652/64205	89.7936

 counting_test_errors.........

test1_NErrors= 15460/402951 3.83669
Class01= 980/386786	0.25337
Class11= 14480/16165	89.5762

....................................
Epoch 271 Error= 194982 0 (2.47338e+06,1.57507e+06) 
....................................
Epoch 272 Error= 195088 0 (2.51272e+06,1.60533e+06) 
....................................
Epoch 273 Error= 194912 0 (2.51229e+06,1.63377e+06) 
....................................
Epoch 274 Error= 194937 0 (2.48942e+06,1.59089e+06) 
....................................
Epoch 275 Error= 194887 0 (2.46611e+06,1.62189e+06) 
....................................
Epoch 276 Error= 194840 0 (2.51126e+06,1.62081e+06) 
....................................
Epoch 277 Error= 194857 0 (2.49472e+06,1.65276e+06) 
....................................
Epoch 278 Error= 194876 0 (2.47654e+06,1.62043e+06) 
....................................
Epoch 279 Error= 194767 0 (2.46959e+06,1.63482e+06) 
....................................
Epoch 280 Error= 194755 0 (2.46803e+06,1.6608e+06) 
 counting_train_errors....................................

train1_NErrors= 61278/1.61084e+06 3.80411
Class01= 4099/1.54663e+06	0.265027
Class11= 57179/64205	89.0569

 counting_test_errors.........

test1_NErrors= 15478/402951 3.84116
Class01= 1075/386786	0.277931
Class11= 14403/16165	89.0999

....................................
Epoch 281 Error= 194658 0 (2.50432e+06,1.65564e+06) 
....................................
Epoch 282 Error= 194646 0 (2.46678e+06,1.65257e+06) 
....................................
Epoch 283 Error= 194671 0 (2.48041e+06,1.68584e+06) 
....................................
Epoch 284 Error= 194475 0 (2.46848e+06,1.66366e+06) 
....................................
Epoch 285 Error= 194552 0 (2.46364e+06,1.69203e+06) 
....................................
Epoch 286 Error= 194511 0 (2.48384e+06,1.68673e+06) 
....................................
Epoch 287 Error= 194465 0 (2.46328e+06,1.72795e+06) 
....................................
Epoch 288 Error= 194489 0 (2.42826e+06,1.70013e+06) 
....................................
Epoch 289 Error= 194410 0 (2.42324e+06,1.70299e+06) 
....................................
Epoch 290 Error= 194215 0 (2.437e+06,1.70434e+06) 
 counting_train_errors....................................

train1_NErrors= 61273/1.61084e+06 3.8038
Class01= 3470/1.54663e+06	0.224358
Class11= 57803/64205	90.0288

 counting_test_errors.........

test1_NErrors= 15503/402951 3.84737
Class01= 935/386786	0.241736
Class11= 14568/16165	90.1206

....................................
Epoch 291 Error= 194394 0 (2.42639e+06,1.72731e+06) 
....................................
Epoch 292 Error= 194301 0 (2.43781e+06,1.73721e+06) 
....................................
Epoch 293 Error= 194285 0 (2.45343e+06,1.73372e+06) 
....................................
Epoch 294 Error= 194224 0 (2.4168e+06,1.72936e+06) 
....................................
Epoch 295 Error= 194178 0 (2.4176e+06,1.75509e+06) 
....................................
Epoch 296 Error= 194056 0 (2.41943e+06,1.72956e+06) 
....................................
Epoch 297 Error= 194119 0 (2.39868e+06,1.7403e+06) 
....................................
Epoch 298 Error= 194072 0 (2.40165e+06,1.73496e+06) 
....................................
Epoch 299 Error= 194113 0 (2.38145e+06,1.73957e+06) 
....................................
Epoch 300 Error= 193987 0 (2.39032e+06,1.74086e+06) 
 counting_train_errors....................................

train1_NErrors= 61519/1.61084e+06 3.81907
Class01= 2175/1.54663e+06	0.140628
Class11= 59344/64205	92.4289

 counting_test_errors.........

test1_NErrors= 15534/402951 3.85506
Class01= 599/386786	0.154866
Class11= 14935/16165	92.391

....................................
Epoch 301 Error= 193918 0 (2.39465e+06,1.75117e+06) 
....................................
Epoch 302 Error= 194080 0 (2.38338e+06,1.77484e+06) 
....................................
Epoch 303 Error= 194000 0 (2.36344e+06,1.78096e+06) 
....................................
Epoch 304 Error= 193906 0 (2.35607e+06,1.76593e+06) 
....................................
Epoch 305 Error= 193848 0 (2.37312e+06,1.76528e+06) 
....................................
Epoch 306 Error= 193861 0 (2.3844e+06,1.80954e+06) 
....................................
Epoch 307 Error= 193631 0 (2.41752e+06,1.78407e+06) 
....................................
Epoch 308 Error= 193673 0 (2.34043e+06,1.77952e+06) 
....................................
Epoch 309 Error= 193619 0 (2.32336e+06,1.77899e+06) 
....................................
Epoch 310 Error= 193636 0 (2.40575e+06,1.81692e+06) 
 counting_train_errors....................................

train1_NErrors= 61075/1.61084e+06 3.79151
Class01= 4937/1.54663e+06	0.31921
Class11= 56138/64205	87.4356

 counting_test_errors.........

test1_NErrors= 15441/402951 3.83198
Class01= 1311/386786	0.338947
Class11= 14130/16165	87.4111

....................................
Epoch 311 Error= 193508 0 (2.35373e+06,1.81005e+06) 
....................................
Epoch 312 Error= 193571 0 (2.35177e+06,1.78046e+06) 
....................................
Epoch 313 Error= 193414 0 (2.32057e+06,1.816e+06) 
....................................
Epoch 314 Error= 193520 0 (2.34211e+06,1.78482e+06) 
....................................
Epoch 315 Error= 193483 0 (2.32033e+06,1.80023e+06) 
....................................
Epoch 316 Error= 193431 0 (2.32144e+06,1.81688e+06) 
....................................
Epoch 317 Error= 193484 0 (2.35692e+06,1.79728e+06) 
....................................
Epoch 318 Error= 193280 0 (2.32682e+06,1.8186e+06) 
....................................
Epoch 319 Error= 193461 0 (2.3339e+06,1.83469e+06) 
....................................
Epoch 320 Error= 193295 0 (2.34794e+06,1.80076e+06) 
 counting_train_errors....................................

train1_NErrors= 61301/1.61084e+06 3.80554
Class01= 2398/1.54663e+06	0.155047
Class11= 58903/64205	91.7421

 counting_test_errors.........

test1_NErrors= 15500/402951 3.84662
Class01= 664/386786	0.171671
Class11= 14836/16165	91.7785

....................................
Epoch 321 Error= 193365 0 (2.34342e+06,1.80871e+06) 
....................................
Epoch 322 Error= 193293 0 (2.28977e+06,1.83129e+06) 
....................................
Epoch 323 Error= 193229 0 (2.32555e+06,1.83055e+06) 
....................................
Epoch 324 Error= 193107 0 (2.30823e+06,1.83592e+06) 
....................................
Epoch 325 Error= 193122 0 (2.29708e+06,1.80584e+06) 
....................................
Epoch 326 Error= 193057 0 (2.29981e+06,1.82228e+06) 
....................................
Epoch 327 Error= 193062 0 (2.30666e+06,1.85165e+06) 
....................................
Epoch 328 Error= 193034 0 (2.29715e+06,1.85579e+06) 
....................................
Epoch 329 Error= 193017 0 (2.28877e+06,1.84431e+06) 
....................................
Epoch 330 Error= 192957 0 (2.32176e+06,1.84904e+06) 
 counting_train_errors....................................

train1_NErrors= 61038/1.61084e+06 3.78921
Class01= 3348/1.54663e+06	0.21647
Class11= 57690/64205	89.8528

 counting_test_errors.........

test1_NErrors= 15439/402951 3.83148
Class01= 906/386786	0.234238
Class11= 14533/16165	89.9041

....................................
Epoch 331 Error= 192967 0 (2.2884e+06,1.81925e+06) 
....................................
Epoch 332 Error= 192855 0 (2.25076e+06,1.84358e+06) 
....................................
Epoch 333 Error= 192984 0 (2.2902e+06,1.85261e+06) 
....................................
Epoch 334 Error= 192737 0 (2.26972e+06,1.81919e+06) 
....................................
Epoch 335 Error= 192914 0 (2.26413e+06,1.8368e+06) 
....................................
Epoch 336 Error= 192834 0 (2.29694e+06,1.82785e+06) 
....................................
Epoch 337 Error= 192747 0 (2.26529e+06,1.82676e+06) 
....................................
Epoch 338 Error= 192882 0 (2.2767e+06,1.83853e+06) 
....................................
Epoch 339 Error= 192662 0 (2.25064e+06,1.82254e+06) 
....................................
Epoch 340 Error= 192708 0 (2.25275e+06,1.85728e+06) 
 counting_train_errors....................................

train1_NErrors= 61252/1.61084e+06 3.8025
Class01= 6852/1.54663e+06	0.443027
Class11= 54400/64205	84.7286

 counting_test_errors.........

test1_NErrors= 15559/402951 3.86126
Class01= 1832/386786	0.473647
Class11= 13727/16165	84.918

....................................
Epoch 341 Error= 192616 0 (2.2404e+06,1.83122e+06) 
....................................
Epoch 342 Error= 192709 0 (2.2676e+06,1.8225e+06) 
....................................
Epoch 343 Error= 192614 0 (2.22879e+06,1.79673e+06) 
....................................
Epoch 344 Error= 192609 0 (2.23071e+06,1.81719e+06) 
....................................
Epoch 345 Error= 192571 0 (2.21003e+06,1.81871e+06) 
....................................
Epoch 346 Error= 192616 0 (2.25539e+06,1.80927e+06) 
....................................
Epoch 347 Error= 192502 0 (2.21597e+06,1.82467e+06) 
....................................
Epoch 348 Error= 192423 0 (2.22651e+06,1.81333e+06) 
....................................
Epoch 349 Error= 192399 0 (2.238e+06,1.81127e+06) 
....................................
Epoch 350 Error= 192414 0 (2.21752e+06,1.82868e+06) 
 counting_train_errors....................................

train1_NErrors= 60921/1.61084e+06 3.78195
Class01= 5220/1.54663e+06	0.337508
Class11= 55701/64205	86.7549

 counting_test_errors.........

test1_NErrors= 15451/402951 3.83446
Class01= 1400/386786	0.361957
Class11= 14051/16165	86.9224

....................................
Epoch 351 Error= 192441 0 (2.19821e+06,1.82458e+06) 
....................................
Epoch 352 Error= 192313 0 (2.18214e+06,1.80461e+06) 
....................................
Epoch 353 Error= 192269 0 (2.21211e+06,1.81623e+06) 
....................................
Epoch 354 Error= 192340 0 (2.18872e+06,1.82166e+06) 
....................................
Epoch 355 Error= 192193 0 (2.20276e+06,1.80409e+06) 
....................................
Epoch 356 Error= 192231 0 (2.19516e+06,1.80425e+06) 
....................................
Epoch 357 Error= 192340 0 (2.19489e+06,1.8512e+06) 
....................................
Epoch 358 Error= 192130 0 (2.22419e+06,1.84115e+06) 
....................................
Epoch 359 Error= 192208 0 (2.21626e+06,1.80098e+06) 
....................................
Epoch 360 Error= 192140 0 (2.16403e+06,1.83175e+06) 
 counting_train_errors....................................

train1_NErrors= 60835/1.61084e+06 3.77661
Class01= 5141/1.54663e+06	0.3324
Class11= 55694/64205	86.744

 counting_test_errors.........

test1_NErrors= 15415/402951 3.82553
Class01= 1377/386786	0.356011
Class11= 14038/16165	86.8419

....................................
Epoch 361 Error= 192056 0 (2.18577e+06,1.82316e+06) 
....................................
Epoch 362 Error= 192115 0 (2.17734e+06,1.82235e+06) 
....................................
Epoch 363 Error= 192150 0 (2.14717e+06,1.82007e+06) 
....................................
Epoch 364 Error= 192017 0 (2.15574e+06,1.83714e+06) 
....................................
Epoch 365 Error= 191968 0 (2.18989e+06,1.84127e+06) 
....................................
Epoch 366 Error= 191935 0 (2.15514e+06,1.81346e+06) 
....................................
Epoch 367 Error= 192030 0 (2.14829e+06,1.83017e+06) 
....................................
Epoch 368 Error= 191940 0 (2.1276e+06,1.82355e+06) 
....................................
Epoch 369 Error= 191880 0 (2.15256e+06,1.80541e+06) 
....................................
Epoch 370 Error= 191803 0 (2.13851e+06,1.81419e+06) 
 counting_train_errors....................................

train1_NErrors= 60887/1.61084e+06 3.77984
Class01= 6064/1.54663e+06	0.392078
Class11= 54823/64205	85.3874

 counting_test_errors.........

test1_NErrors= 15476/402951 3.84067
Class01= 1621/386786	0.419095
Class11= 13855/16165	85.7099

....................................
Epoch 371 Error= 191966 0 (2.1421e+06,1.82486e+06) 
....................................
Epoch 372 Error= 191777 0 (2.15258e+06,1.78011e+06) 
....................................
Epoch 373 Error= 191783 0 (2.11131e+06,1.80413e+06) 
....................................
Epoch 374 Error= 191956 0 (2.11876e+06,1.82543e+06) 
....................................
Epoch 375 Error= 191883 0 (2.11333e+06,1.80853e+06) 
....................................
Epoch 376 Error= 191658 0 (2.12407e+06,1.77947e+06) 
....................................
Epoch 377 Error= 191660 0 (2.09626e+06,1.79282e+06) 
....................................
Epoch 378 Error= 191703 0 (2.12091e+06,1.796e+06) 
....................................
Epoch 379 Error= 191553 0 (2.11381e+06,1.78136e+06) 
....................................
Epoch 380 Error= 191604 0 (2.13006e+06,1.80673e+06) 
 counting_train_errors....................................

train1_NErrors= 60996/1.61084e+06 3.7866
Class01= 6720/1.54663e+06	0.434492
Class11= 54276/64205	84.5355

 counting_test_errors.........

test1_NErrors= 15503/402951 3.84737
Class01= 1797/386786	0.464598
Class11= 13706/16165	84.7881

....................................
Epoch 381 Error= 191483 0 (2.1103e+06,1.79889e+06) 
....................................
Epoch 382 Error= 191593 0 (2.09986e+06,1.78888e+06) 
....................................
Epoch 383 Error= 191461 0 (2.13213e+06,1.8201e+06) 
....................................
Epoch 384 Error= 191498 0 (2.08405e+06,1.8011e+06) 
....................................
Epoch 385 Error= 191527 0 (2.0741e+06,1.80179e+06) 
....................................
Epoch 386 Error= 191497 0 (2.08685e+06,1.78043e+06) 
....................................
Epoch 387 Error= 191351 0 (2.09828e+06,1.78987e+06) 
....................................
Epoch 388 Error= 191444 0 (2.06525e+06,1.76838e+06) 
....................................
Epoch 389 Error= 191448 0 (2.08526e+06,1.79766e+06) 
....................................
Epoch 390 Error= 191483 0 (2.0888e+06,1.79215e+06) 
 counting_train_errors....................................

train1_NErrors= 60727/1.61084e+06 3.7699
Class01= 3329/1.54663e+06	0.215242
Class11= 57398/64205	89.398

 counting_test_errors.........

test1_NErrors= 15428/402951 3.82875
Class01= 934/386786	0.241477
Class11= 14494/16165	89.6629

....................................
Epoch 391 Error= 191361 0 (2.09408e+06,1.78157e+06) 
....................................
Epoch 392 Error= 191362 0 (2.058e+06,1.77745e+06) 
....................................
Epoch 393 Error= 191184 0 (2.08188e+06,1.80515e+06) 
....................................
Epoch 394 Error= 191301 0 (2.08133e+06,1.80383e+06) 
....................................
Epoch 395 Error= 191216 0 (2.09235e+06,1.80785e+06) 
....................................
Epoch 396 Error= 191128 0 (2.08602e+06,1.77459e+06) 
....................................
Epoch 397 Error= 191198 0 (2.0639e+06,1.77496e+06) 
....................................
Epoch 398 Error= 191173 0 (2.08481e+06,1.78686e+06) 
....................................
Epoch 399 Error= 191261 0 (2.04009e+06,1.77177e+06) 
....................................
Epoch 400 Error= 191076 0 (2.05268e+06,1.74958e+06) 
 counting_train_errors....................................

train1_NErrors= 61042/1.61084e+06 3.78946
Class01= 7408/1.54663e+06	0.478976
Class11= 53634/64205	83.5356

 counting_test_errors.........

test1_NErrors= 15565/402951 3.86275
Class01= 2003/386786	0.517857
Class11= 13562/16165	83.8973

....................................
Epoch 401 Error= 191229 0 (2.09423e+06,1.76694e+06) 
....................................
Epoch 402 Error= 191095 0 (2.05122e+06,1.7834e+06) 
....................................
Epoch 403 Error= 191193 0 (2.06691e+06,1.7382e+06) 
....................................
Epoch 404 Error= 191025 0 (2.05506e+06,1.78653e+06) 
....................................
Epoch 405 Error= 191026 0 (2.03922e+06,1.78059e+06) 
....................................
Epoch 406 Error= 190988 0 (2.08068e+06,1.75455e+06) 
....................................
Epoch 407 Error= 190912 0 (2.0343e+06,1.77271e+06) 
....................................
Epoch 408 Error= 190939 0 (2.05894e+06,1.75942e+06) 
....................................
Epoch 409 Error= 190842 0 (2.06699e+06,1.75684e+06) 
....................................
Epoch 410 Error= 190875 0 (2.03219e+06,1.76012e+06) 
 counting_train_errors....................................

train1_NErrors= 60571/1.61084e+06 3.76022
Class01= 4563/1.54663e+06	0.295028
Class11= 56008/64205	87.2331

 counting_test_errors.........

test1_NErrors= 15337/402951 3.80617
Class01= 1208/386786	0.312317
Class11= 14129/16165	87.4049

....................................
Epoch 411 Error= 190942 0 (2.0275e+06,1.73515e+06) 
....................................
Epoch 412 Error= 190852 0 (2.08008e+06,1.75509e+06) 
....................................
Epoch 413 Error= 190903 0 (2.0446e+06,1.74875e+06) 
....................................
Epoch 414 Error= 190812 0 (2.0491e+06,1.76842e+06) 
....................................
Epoch 415 Error= 190799 0 (2.04229e+06,1.76213e+06) 
....................................
Epoch 416 Error= 190800 0 (2.04199e+06,1.76491e+06) 
....................................
Epoch 417 Error= 190836 0 (2.04597e+06,1.75717e+06) 
....................................
Epoch 418 Error= 190814 0 (2.04302e+06,1.72619e+06) 
....................................
Epoch 419 Error= 190721 0 (2.04303e+06,1.74966e+06) 
....................................
Epoch 420 Error= 190658 0 (2.02445e+06,1.74807e+06) 
 counting_train_errors....................................

train1_NErrors= 60702/1.61084e+06 3.76835
Class01= 4079/1.54663e+06	0.263734
Class11= 56623/64205	88.191

 counting_test_errors.........

test1_NErrors= 15429/402951 3.829
Class01= 1107/386786	0.286205
Class11= 14322/16165	88.5988

....................................
Epoch 421 Error= 190883 0 (2.0471e+06,1.75132e+06) 
....................................
Epoch 422 Error= 190501 0 (2.03111e+06,1.7557e+06) 
....................................
Epoch 423 Error= 190597 0 (2.02718e+06,1.76012e+06) 
....................................
Epoch 424 Error= 190653 0 (2.04257e+06,1.73661e+06) 
....................................
Epoch 425 Error= 190615 0 (2.03392e+06,1.73795e+06) 
....................................
Epoch 426 Error= 190560 0 (2.03311e+06,1.73662e+06) 
....................................
Epoch 427 Error= 190616 0 (2.01141e+06,1.74289e+06) 
....................................
Epoch 428 Error= 190536 0 (2.05995e+06,1.75392e+06) 
....................................
Epoch 429 Error= 190672 0 (1.99376e+06,1.72366e+06) 
....................................
Epoch 430 Error= 190594 0 (2.04006e+06,1.76161e+06) 
 counting_train_errors....................................

train1_NErrors= 60658/1.61084e+06 3.76562
Class01= 5847/1.54663e+06	0.378047
Class11= 54811/64205	85.3687

 counting_test_errors.........

test1_NErrors= 15404/402951 3.8228
Class01= 1554/386786	0.401773
Class11= 13850/16165	85.6789

....................................
Epoch 431 Error= 190486 0 (2.03532e+06,1.73008e+06) 
....................................
Epoch 432 Error= 190479 0 (2.0068e+06,1.73598e+06) 
....................................
Epoch 433 Error= 190513 0 (2.00012e+06,1.73052e+06) 
....................................
Epoch 434 Error= 190390 0 (2.0272e+06,1.76478e+06) 
....................................
Epoch 435 Error= 190369 0 (2.00576e+06,1.71119e+06) 
....................................
Epoch 436 Error= 190381 0 (2.02824e+06,1.73374e+06) 
....................................
Epoch 437 Error= 190499 0 (2.01913e+06,1.69553e+06) 
....................................
Epoch 438 Error= 190348 0 (2.01204e+06,1.73655e+06) 
....................................
Epoch 439 Error= 190249 0 (2.00483e+06,1.74368e+06) 
....................................
Epoch 440 Error= 190338 0 (2.03409e+06,1.71798e+06) 
 counting_train_errors....................................

train1_NErrors= 60684/1.61084e+06 3.76723
Class01= 6757/1.54663e+06	0.436885
Class11= 53927/64205	83.9919

 counting_test_errors.........

test1_NErrors= 15433/402951 3.82999
Class01= 1823/386786	0.47132
Class11= 13610/16165	84.1942

....................................
Epoch 441 Error= 190335 0 (2.00835e+06,1.71758e+06) 
....................................
Epoch 442 Error= 190325 0 (1.98213e+06,1.70686e+06) 
....................................
Epoch 443 Error= 190252 0 (2.03591e+06,1.72165e+06) 
....................................
Epoch 444 Error= 190310 0 (2.03383e+06,1.73814e+06) 
....................................
Epoch 445 Error= 190389 0 (2.00845e+06,1.72705e+06) 
....................................
Epoch 446 Error= 190345 0 (2.01824e+06,1.72748e+06) 
....................................
Epoch 447 Error= 190058 0 (2.02728e+06,1.70901e+06) 
....................................
Epoch 448 Error= 190129 0 (2.00755e+06,1.72813e+06) 
....................................
Epoch 449 Error= 190144 0 (1.98414e+06,1.72955e+06) 
....................................
Epoch 450 Error= 190218 0 (2.04083e+06,1.72466e+06) 
 counting_train_errors....................................

train1_NErrors= 60514/1.61084e+06 3.75668
Class01= 5534/1.54663e+06	0.35781
Class11= 54980/64205	85.632

 counting_test_errors.........

test1_NErrors= 15413/402951 3.82503
Class01= 1505/386786	0.389104
Class11= 13908/16165	86.0377

....................................
Epoch 451 Error= 190062 0 (2.03121e+06,1.71706e+06) 
....................................
Epoch 452 Error= 190092 0 (2.03511e+06,1.70905e+06) 
....................................
Epoch 453 Error= 190191 0 (2.03068e+06,1.70479e+06) 
....................................
Epoch 454 Error= 190170 0 (2.01265e+06,1.72069e+06) 
....................................
Epoch 455 Error= 190178 0 (2.02647e+06,1.71613e+06) 
....................................
Epoch 456 Error= 190084 0 (2.0282e+06,1.70329e+06) 
....................................
Epoch 457 Error= 190175 0 (2.04645e+06,1.71934e+06) 
....................................
Epoch 458 Error= 190075 0 (2.02232e+06,1.69826e+06) 
....................................
Epoch 459 Error= 189898 0 (2.01475e+06,1.69963e+06) 
....................................
Epoch 460 Error= 189970 0 (2.03284e+06,1.70998e+06) 
 counting_train_errors....................................

train1_NErrors= 60670/1.61084e+06 3.76636
Class01= 6426/1.54663e+06	0.415483
Class11= 54244/64205	84.4856

 counting_test_errors.........

test1_NErrors= 15470/402951 3.83918
Class01= 1724/386786	0.445725
Class11= 13746/16165	85.0356

....................................
Epoch 461 Error= 190131 0 (2.03134e+06,1.68964e+06) 
....................................
Epoch 462 Error= 190028 0 (2.00774e+06,1.7139e+06) 
....................................
Epoch 463 Error= 189984 0 (2.02538e+06,1.69098e+06) 
....................................
Epoch 464 Error= 189996 0 (2.01971e+06,1.71164e+06) 
....................................
Epoch 465 Error= 190101 0 (1.9976e+06,1.6987e+06) 
....................................
Epoch 466 Error= 189954 0 (2.01845e+06,1.67268e+06) 
....................................
Epoch 467 Error= 189856 0 (2.02329e+06,1.69012e+06) 
....................................
Epoch 468 Error= 189910 0 (2.00272e+06,1.70475e+06) 
....................................
Epoch 469 Error= 189784 0 (1.99796e+06,1.70363e+06) 
....................................
Epoch 470 Error= 189762 0 (2.00273e+06,1.6976e+06) 
 counting_train_errors....................................

train1_NErrors= 60695/1.61084e+06 3.76792
Class01= 6773/1.54663e+06	0.437919
Class11= 53922/64205	83.9841

 counting_test_errors.........

test1_NErrors= 15499/402951 3.84637
Class01= 1835/386786	0.474423
Class11= 13664/16165	84.5283

....................................
Epoch 471 Error= 189836 0 (2.02643e+06,1.68672e+06) 
....................................
Epoch 472 Error= 189654 0 (2.03275e+06,1.71544e+06) 
....................................
Epoch 473 Error= 189730 0 (2.01506e+06,1.70886e+06) 
....................................
Epoch 474 Error= 189711 0 (2.02789e+06,1.69225e+06) 
....................................
Epoch 475 Error= 189691 0 (2.00965e+06,1.68929e+06) 
....................................
Epoch 476 Error= 189563 0 (2.02187e+06,1.70116e+06) 
....................................
Epoch 477 Error= 189609 0 (2.01404e+06,1.6814e+06) 
....................................
Epoch 478 Error= 189617 0 (2.03881e+06,1.68125e+06) 
....................................
Epoch 479 Error= 189748 0 (1.98538e+06,1.69008e+06) 
....................................
Epoch 480 Error= 189694 0 (2.01063e+06,1.67968e+06) 
 counting_train_errors....................................

train1_NErrors= 60453/1.61084e+06 3.75289
Class01= 4160/1.54663e+06	0.268972
Class11= 56293/64205	87.677

 counting_test_errors.........

test1_NErrors= 15396/402951 3.82081
Class01= 1168/386786	0.301976
Class11= 14228/16165	88.0173

....................................
Epoch 481 Error= 189669 0 (2.03528e+06,1.70145e+06) 
....................................
Epoch 482 Error= 189668 0 (2.02066e+06,1.6871e+06) 
....................................
Epoch 483 Error= 189556 0 (1.99535e+06,1.69419e+06) 
....................................
Epoch 484 Error= 189711 0 (2.02799e+06,1.67598e+06) 
....................................
Epoch 485 Error= 189635 0 (1.99961e+06,1.69092e+06) 
....................................
Epoch 486 Error= 189496 0 (2.00352e+06,1.66083e+06) 
....................................
Epoch 487 Error= 189452 0 (2.02204e+06,1.6871e+06) 
....................................
Epoch 488 Error= 189476 0 (2.02323e+06,1.67697e+06) 
....................................
Epoch 489 Error= 189489 0 (2.01455e+06,1.68114e+06) 
....................................
Epoch 490 Error= 189495 0 (2.02325e+06,1.64869e+06) 
 counting_train_errors....................................

train1_NErrors= 60499/1.61084e+06 3.75575
Class01= 4269/1.54663e+06	0.276019
Class11= 56230/64205	87.5788

 counting_test_errors.........

test1_NErrors= 15433/402951 3.82999
Class01= 1218/386786	0.314903
Class11= 14215/16165	87.9369

....................................
Epoch 491 Error= 189419 0 (2.00649e+06,1.68411e+06) 
....................................
Epoch 492 Error= 189502 0 (2.02725e+06,1.66747e+06) 
....................................
Epoch 493 Error= 189533 0 (2.03629e+06,1.65885e+06) 
....................................
Epoch 494 Error= 189443 0 (2.02244e+06,1.68043e+06) 
....................................
Epoch 495 Error= 189480 0 (2.01645e+06,1.67758e+06) 
....................................
Epoch 496 Error= 189447 0 (2.03329e+06,1.67884e+06) 
....................................
Epoch 497 Error= 189254 0 (2.03782e+06,1.64896e+06) 
....................................
Epoch 498 Error= 189502 0 (2.0163e+06,1.65887e+06) 
....................................
Epoch 499 Error= 189398 0 (2.0111e+06,1.65965e+06) 
....................................
Epoch 500 Error= 189381 0 (2.03088e+06,1.66686e+06) 
 counting_train_errors....................................

train1_NErrors= 60468/1.61084e+06 3.75382
Class01= 3997/1.54663e+06	0.258433
Class11= 56471/64205	87.9542

 counting_test_errors.........

test1_NErrors= 15371/402951 3.81461
Class01= 1080/386786	0.279224
Class11= 14291/16165	88.4071

....................................
Epoch 501 Error= 189342 0 (1.9928e+06,1.65398e+06) 
....................................
Epoch 502 Error= 189467 0 (2.00939e+06,1.66264e+06) 
....................................
Epoch 503 Error= 189268 0 (2.01503e+06,1.62897e+06) 
....................................
Epoch 504 Error= 189252 0 (2.03115e+06,1.64917e+06) 
....................................
Epoch 505 Error= 189257 0 (2.02068e+06,1.66681e+06) 
....................................
Epoch 506 Error= 189298 0 (2.01193e+06,1.64821e+06) 
....................................
Epoch 507 Error= 189332 0 (2.00701e+06,1.65576e+06) 
....................................
Epoch 508 Error= 189196 0 (1.99935e+06,1.65898e+06) 
....................................
Epoch 509 Error= 189243 0 (2.03043e+06,1.65689e+06) 
....................................
Epoch 510 Error= 189182 0 (2.00442e+06,1.64201e+06) 
 counting_train_errors....................................

train1_NErrors= 60604/1.61084e+06 3.76227
Class01= 3073/1.54663e+06	0.19869
Class11= 57531/64205	89.6052

 counting_test_errors.........

test1_NErrors= 15434/402951 3.83024
Class01= 880/386786	0.227516
Class11= 14554/16165	90.034

....................................
Epoch 511 Error= 189166 0 (1.9922e+06,1.6441e+06) 
....................................
Epoch 512 Error= 189260 0 (2.02599e+06,1.64212e+06) 
....................................
Epoch 513 Error= 189069 0 (2.00077e+06,1.64735e+06) 
....................................
Epoch 514 Error= 189118 0 (1.99899e+06,1.62957e+06) 
....................................
Epoch 515 Error= 189123 0 (2.00645e+06,1.64144e+06) 
....................................
Epoch 516 Error= 189162 0 (2.02033e+06,1.6506e+06) 
....................................
Epoch 517 Error= 189071 0 (1.99758e+06,1.6315e+06) 
....................................
Epoch 518 Error= 189100 0 (2.01873e+06,1.64102e+06) 
....................................
Epoch 519 Error= 189116 0 (1.9844e+06,1.65028e+06) 
....................................
Epoch 520 Error= 189115 0 (2.02126e+06,1.62926e+06) 
 counting_train_errors....................................

train1_NErrors= 60223/1.61084e+06 3.73862
Class01= 4848/1.54663e+06	0.313455
Class11= 55375/64205	86.2472

 counting_test_errors.........

test1_NErrors= 15356/402951 3.81089
Class01= 1342/386786	0.346962
Class11= 14014/16165	86.6935

....................................
Epoch 521 Error= 189091 0 (2.00304e+06,1.63471e+06) 
....................................
Epoch 522 Error= 189007 0 (2.02228e+06,1.65693e+06) 
....................................
Epoch 523 Error= 188960 0 (2.03134e+06,1.62869e+06) 
....................................
Epoch 524 Error= 189033 0 (2.01738e+06,1.61408e+06) 
....................................
Epoch 525 Error= 188858 0 (2.03783e+06,1.63384e+06) 
....................................
Epoch 526 Error= 189046 0 (2.01333e+06,1.59778e+06) 
....................................
Epoch 527 Error= 189015 0 (2.01188e+06,1.62548e+06) 
....................................
Epoch 528 Error= 189132 0 (2.00372e+06,1.60909e+06) 
....................................
Epoch 529 Error= 189053 0 (2.01896e+06,1.6149e+06) 
....................................
Epoch 530 Error= 188923 0 (1.99972e+06,1.60006e+06) 
 counting_train_errors....................................

train1_NErrors= 60187/1.61084e+06 3.73638
Class01= 4969/1.54663e+06	0.321279
Class11= 55218/64205	86.0026

 counting_test_errors.........

test1_NErrors= 15401/402951 3.82205
Class01= 1392/386786	0.359889
Class11= 14009/16165	86.6625

....................................
Epoch 531 Error= 188893 0 (2.00911e+06,1.63115e+06) 
....................................
Epoch 532 Error= 189070 0 (2.00487e+06,1.60662e+06) 
....................................
Epoch 533 Error= 188809 0 (2.00664e+06,1.61969e+06) 
....................................
Epoch 534 Error= 188945 0 (1.9813e+06,1.61279e+06) 
....................................
Epoch 535 Error= 188820 0 (1.99448e+06,1.61613e+06) 
....................................
Epoch 536 Error= 188817 0 (2.01504e+06,1.61521e+06) 
....................................
Epoch 537 Error= 188774 0 (2.02555e+06,1.58738e+06) 
....................................
Epoch 538 Error= 188936 0 (2.00007e+06,1.59406e+06) 
....................................
Epoch 539 Error= 189026 0 (1.98585e+06,1.61033e+06) 
....................................
Epoch 540 Error= 188819 0 (1.9873e+06,1.60028e+06) 
 counting_train_errors....................................

train1_NErrors= 60603/1.61084e+06 3.76221
Class01= 2753/1.54663e+06	0.178
Class11= 57850/64205	90.102

 counting_test_errors.........

test1_NErrors= 15411/402951 3.82453
Class01= 797/386786	0.206057
Class11= 14614/16165	90.4052

....................................
Epoch 541 Error= 188833 0 (2.00844e+06,1.61159e+06) 
....................................
Epoch 542 Error= 188815 0 (2.01682e+06,1.60411e+06) 
....................................
Epoch 543 Error= 188923 0 (2.0184e+06,1.60873e+06) 
....................................
Epoch 544 Error= 188759 0 (2.0169e+06,1.60681e+06) 
....................................
Epoch 545 Error= 188737 0 (1.99911e+06,1.59728e+06) 
....................................
Epoch 546 Error= 188857 0 (2.0489e+06,1.58226e+06) 
....................................
Epoch 547 Error= 188672 0 (1.98826e+06,1.61371e+06) 
....................................
Epoch 548 Error= 188855 0 (1.98273e+06,1.59824e+06) 
....................................
Epoch 549 Error= 188656 0 (1.99921e+06,1.60416e+06) 
....................................
Epoch 550 Error= 188804 0 (2.0007e+06,1.61038e+06) 
 counting_train_errors....................................

train1_NErrors= 60211/1.61084e+06 3.73787
Class01= 5818/1.54663e+06	0.376172
Class11= 54393/64205	84.7177

 counting_test_errors.........

test1_NErrors= 15447/402951 3.83347
Class01= 1629/386786	0.421163
Class11= 13818/16165	85.481

....................................
Epoch 551 Error= 188691 0 (1.99144e+06,1.58806e+06) 
....................................
Epoch 552 Error= 188619 0 (1.99418e+06,1.61062e+06) 
....................................
Epoch 553 Error= 188580 0 (1.98713e+06,1.59088e+06) 
....................................
Epoch 554 Error= 188728 0 (1.98352e+06,1.58586e+06) 
....................................
Epoch 555 Error= 188517 0 (1.99526e+06,1.60199e+06) 
....................................
Epoch 556 Error= 188539 0 (1.99355e+06,1.58425e+06) 
....................................
Epoch 557 Error= 188660 0 (1.95623e+06,1.59571e+06) 
....................................
Epoch 558 Error= 188515 0 (1.99871e+06,1.5936e+06) 
....................................
Epoch 559 Error= 188605 0 (1.98044e+06,1.57855e+06) 
....................................
Epoch 560 Error= 188653 0 (1.98406e+06,1.60709e+06) 
 counting_train_errors....................................

train1_NErrors= 60239/1.61084e+06 3.73961
Class01= 5498/1.54663e+06	0.355482
Class11= 54741/64205	85.2597

 counting_test_errors.........

test1_NErrors= 15424/402951 3.82776
Class01= 1531/386786	0.395826
Class11= 13893/16165	85.9449

....................................
Epoch 561 Error= 188623 0 (1.99349e+06,1.59142e+06) 
....................................
Epoch 562 Error= 188527 0 (2.0051e+06,1.5798e+06) 
....................................
Epoch 563 Error= 188484 0 (1.98837e+06,1.58628e+06) 
....................................
Epoch 564 Error= 188383 0 (2.00254e+06,1.5873e+06) 
....................................
Epoch 565 Error= 188497 0 (1.9939e+06,1.59986e+06) 
....................................
Epoch 566 Error= 188410 0 (1.98443e+06,1.57123e+06) 
....................................
Epoch 567 Error= 188416 0 (1.9944e+06,1.56682e+06) 
....................................
Epoch 568 Error= 188440 0 (1.99485e+06,1.57087e+06) 
....................................
Epoch 569 Error= 188442 0 (1.96754e+06,1.57683e+06) 
....................................
Epoch 570 Error= 188497 0 (2.00894e+06,1.57676e+06) 
 counting_train_errors....................................

train1_NErrors= 60245/1.61084e+06 3.73998
Class01= 4927/1.54663e+06	0.318563
Class11= 55318/64205	86.1584

 counting_test_errors.........

test1_NErrors= 15406/402951 3.82329
Class01= 1391/386786	0.35963
Class11= 14015/16165	86.6997

....................................
Epoch 571 Error= 188470 0 (1.98272e+06,1.57498e+06) 
....................................
Epoch 572 Error= 188348 0 (1.98768e+06,1.57034e+06) 
....................................
Epoch 573 Error= 188441 0 (1.98023e+06,1.56948e+06) 
....................................
Epoch 574 Error= 188403 0 (1.99015e+06,1.57634e+06) 
....................................
Epoch 575 Error= 188426 0 (1.98479e+06,1.5679e+06) 
....................................
Epoch 576 Error= 188454 0 (1.98028e+06,1.56704e+06) 
....................................
Epoch 577 Error= 188445 0 (1.9963e+06,1.55675e+06) 
....................................
Epoch 578 Error= 188450 0 (1.97591e+06,1.54e+06) 
....................................
Epoch 579 Error= 188285 0 (1.9537e+06,1.57703e+06) 
....................................
Epoch 580 Error= 188370 0 (1.99303e+06,1.55545e+06) 
 counting_train_errors....................................

train1_NErrors= 60335/1.61084e+06 3.74557
Class01= 3015/1.54663e+06	0.19494
Class11= 57320/64205	89.2765

 counting_test_errors.........

test1_NErrors= 15357/402951 3.81113
Class01= 867/386786	0.224155
Class11= 14490/16165	89.6381

....................................
Epoch 581 Error= 188276 0 (1.98975e+06,1.54772e+06) 
....................................
Epoch 582 Error= 188341 0 (1.99576e+06,1.55285e+06) 
....................................
Epoch 583 Error= 188306 0 (1.99918e+06,1.5542e+06) 
....................................
Epoch 584 Error= 188290 0 (1.98579e+06,1.54349e+06) 
....................................
Epoch 585 Error= 188283 0 (1.97157e+06,1.55599e+06) 
....................................
Epoch 586 Error= 188356 0 (1.97135e+06,1.53851e+06) 
....................................
Epoch 587 Error= 188220 0 (1.96356e+06,1.54125e+06) 
....................................
Epoch 588 Error= 188267 0 (1.9821e+06,1.55304e+06) 
....................................
Epoch 589 Error= 188259 0 (1.98378e+06,1.51968e+06) 
....................................
Epoch 590 Error= 188098 0 (1.9865e+06,1.54596e+06) 
 counting_train_errors....................................

train1_NErrors= 60379/1.61084e+06 3.7483
Class01= 5525/1.54663e+06	0.357228
Class11= 54854/64205	85.4357

 counting_test_errors.........

test1_NErrors= 15410/402951 3.82429
Class01= 1528/386786	0.39505
Class11= 13882/16165	85.8769

....................................
Epoch 591 Error= 188207 0 (1.96799e+06,1.52885e+06) 
....................................
Epoch 592 Error= 188203 0 (1.97531e+06,1.53804e+06) 
....................................
Epoch 593 Error= 188179 0 (2.00011e+06,1.54391e+06) 
....................................
Epoch 594 Error= 188156 0 (1.96675e+06,1.52009e+06) 
....................................
Epoch 595 Error= 188267 0 (1.99599e+06,1.51563e+06) 
....................................
Epoch 596 Error= 188234 0 (1.97822e+06,1.52135e+06) 
....................................
Epoch 597 Error= 188002 0 (1.97977e+06,1.52897e+06) 
....................................
Epoch 598 Error= 188074 0 (1.97324e+06,1.53426e+06) 
....................................
Epoch 599 Error= 188159 0 (1.9933e+06,1.5236e+06) 
....................................
Epoch 600 Error= 188191 0 (1.99728e+06,1.5269e+06) 
 counting_train_errors....................................

train1_NErrors= 60291/1.61084e+06 3.74284
Class01= 3547/1.54663e+06	0.229337
Class11= 56744/64205	88.3794

 counting_test_errors.........

test1_NErrors= 15373/402951 3.8151
Class01= 1011/386786	0.261385
Class11= 14362/16165	88.8463

....................................
Epoch 601 Error= 188179 0 (1.97993e+06,1.51218e+06) 
....................................
Epoch 602 Error= 188117 0 (1.96309e+06,1.52281e+06) 
....................................
Epoch 603 Error= 188043 0 (1.98777e+06,1.52996e+06) 
....................................
Epoch 604 Error= 188152 0 (1.96987e+06,1.50754e+06) 
....................................
Epoch 605 Error= 188025 0 (1.94551e+06,1.52263e+06) 
....................................
Epoch 606 Error= 187935 0 (1.96431e+06,1.51184e+06) 
....................................
Epoch 607 Error= 188015 0 (1.96751e+06,1.50082e+06) 
....................................
Epoch 608 Error= 188022 0 (1.96251e+06,1.51551e+06) 
....................................
Epoch 609 Error= 188018 0 (1.98324e+06,1.51307e+06) 
....................................
Epoch 610 Error= 188008 0 (1.96802e+06,1.50001e+06) 
 counting_train_errors....................................

train1_NErrors= 60142/1.61084e+06 3.73359
Class01= 6457/1.54663e+06	0.417488
Class11= 53685/64205	83.615

 counting_test_errors.........

test1_NErrors= 15384/402951 3.81783
Class01= 1750/386786	0.452447
Class11= 13634/16165	84.3427

....................................
Epoch 611 Error= 188010 0 (1.95494e+06,1.50091e+06) 
....................................
Epoch 612 Error= 188131 0 (1.93622e+06,1.48696e+06) 
....................................
Epoch 613 Error= 187934 0 (1.99637e+06,1.51105e+06) 
....................................
Epoch 614 Error= 187970 0 (1.97952e+06,1.47361e+06) 
....................................
Epoch 615 Error= 188046 0 (1.94097e+06,1.51652e+06) 
....................................
Epoch 616 Error= 187934 0 (1.96682e+06,1.50221e+06) 
....................................
Epoch 617 Error= 187935 0 (1.95803e+06,1.49539e+06) 
....................................
Epoch 618 Error= 187922 0 (1.94606e+06,1.4851e+06) 
....................................
Epoch 619 Error= 187880 0 (1.99365e+06,1.49004e+06) 
....................................
Epoch 620 Error= 187902 0 (1.9638e+06,1.50158e+06) 
 counting_train_errors....................................

train1_NErrors= 60215/1.61084e+06 3.73812
Class01= 3375/1.54663e+06	0.218216
Class11= 56840/64205	88.5289

 counting_test_errors.........

test1_NErrors= 15347/402951 3.80865
Class01= 961/386786	0.248458
Class11= 14386/16165	88.9947

....................................
Epoch 621 Error= 187871 0 (1.97324e+06,1.48687e+06) 
....................................
Epoch 622 Error= 187878 0 (1.96683e+06,1.48324e+06) 
....................................
Epoch 623 Error= 187844 0 (1.97925e+06,1.50367e+06) 
....................................
Epoch 624 Error= 187890 0 (1.95469e+06,1.49743e+06) 
....................................
Epoch 625 Error= 187854 0 (2.0063e+06,1.4974e+06) 
....................................
Epoch 626 Error= 187793 0 (1.94162e+06,1.4721e+06) 
....................................
Epoch 627 Error= 187758 0 (1.96405e+06,1.49801e+06) 
....................................
Epoch 628 Error= 187844 0 (1.94946e+06,1.48253e+06) 
....................................
Epoch 629 Error= 187852 0 (1.95512e+06,1.49007e+06) 
....................................
Epoch 630 Error= 187991 0 (1.96138e+06,1.47019e+06) 
 counting_train_errors....................................

train1_NErrors= 61467/1.61084e+06 3.81584
Class01= 11373/1.54663e+06	0.73534
Class11= 50094/64205	78.022

 counting_test_errors.........

test1_NErrors= 15904/402951 3.94688
Class01= 3095/386786	0.800184
Class11= 12809/16165	79.2391

....................................
Epoch 631 Error= 187816 0 (1.96633e+06,1.48255e+06) 
....................................
Epoch 632 Error= 187820 0 (1.95145e+06,1.48261e+06) 
....................................
Epoch 633 Error= 187775 0 (1.93806e+06,1.4802e+06) 
....................................
Epoch 634 Error= 187797 0 (1.96581e+06,1.47345e+06) 
....................................
Epoch 635 Error= 187834 0 (1.95763e+06,1.47455e+06) 
....................................
Epoch 636 Error= 187695 0 (1.93819e+06,1.46923e+06) 
....................................
Epoch 637 Error= 187767 0 (1.96712e+06,1.46811e+06) 
....................................
Epoch 638 Error= 187779 0 (1.94643e+06,1.47299e+06) 
....................................
Epoch 639 Error= 187756 0 (1.95552e+06,1.46754e+06) 
....................................
Epoch 640 Error= 187700 0 (1.96861e+06,1.4522e+06) 
 counting_train_errors....................................

train1_NErrors= 59971/1.61084e+06 3.72297
Class01= 4821/1.54663e+06	0.31171
Class11= 55150/64205	85.8967

 counting_test_errors.........

test1_NErrors= 15367/402951 3.81362
Class01= 1354/386786	0.350064
Class11= 14013/16165	86.6873

....................................
Epoch 641 Error= 187677 0 (1.95306e+06,1.46522e+06) 
....................................
Epoch 642 Error= 187776 0 (1.97124e+06,1.46179e+06) 
....................................
Epoch 643 Error= 187758 0 (1.93935e+06,1.47141e+06) 
....................................
Epoch 644 Error= 187611 0 (1.97135e+06,1.47545e+06) 
....................................
Epoch 645 Error= 187792 0 (1.96914e+06,1.45567e+06) 
....................................
Epoch 646 Error= 187690 0 (1.98284e+06,1.44458e+06) 
....................................
Epoch 647 Error= 187734 0 (1.95647e+06,1.44623e+06) 
....................................
Epoch 648 Error= 187662 0 (1.96227e+06,1.47356e+06) 
....................................
Epoch 649 Error= 187669 0 (1.96544e+06,1.44134e+06) 
....................................
Epoch 650 Error= 187680 0 (1.97777e+06,1.45461e+06) 
 counting_train_errors....................................

train1_NErrors= 60085/1.61084e+06 3.73005
Class01= 4919/1.54663e+06	0.318046
Class11= 55166/64205	85.9217

 counting_test_errors.........

test1_NErrors= 15377/402951 3.8161
Class01= 1375/386786	0.355494
Class11= 14002/16165	86.6192

....................................
Epoch 651 Error= 187527 0 (1.96589e+06,1.44753e+06) 
....................................
Epoch 652 Error= 187737 0 (1.9592e+06,1.44388e+06) 
....................................
Epoch 653 Error= 187595 0 (1.98388e+06,1.44964e+06) 
....................................
Epoch 654 Error= 187494 0 (1.95267e+06,1.45654e+06) 
....................................
Epoch 655 Error= 187470 0 (1.95162e+06,1.46241e+06) 
....................................
Epoch 656 Error= 187596 0 (2.00088e+06,1.4438e+06) 
....................................
Epoch 657 Error= 187548 0 (1.98335e+06,1.44009e+06) 
....................................
Epoch 658 Error= 187607 0 (1.94132e+06,1.44332e+06) 
....................................
Epoch 659 Error= 187524 0 (1.97666e+06,1.43823e+06) 
....................................
Epoch 660 Error= 187634 0 (1.95276e+06,1.4518e+06) 
 counting_train_errors....................................

train1_NErrors= 60300/1.61084e+06 3.7434
Class01= 3137/1.54663e+06	0.202828
Class11= 57163/64205	89.032

 counting_test_errors.........

test1_NErrors= 15368/402951 3.81386
Class01= 924/386786	0.238892
Class11= 14444/16165	89.3535

....................................
Epoch 661 Error= 187477 0 (1.93614e+06,1.42978e+06) 
....................................
Epoch 662 Error= 187499 0 (1.97077e+06,1.42735e+06) 
....................................
Epoch 663 Error= 187530 0 (1.96258e+06,1.44149e+06) 
....................................
Epoch 664 Error= 187522 0 (1.95097e+06,1.44228e+06) 
....................................
Epoch 665 Error= 187441 0 (1.96345e+06,1.43271e+06) 
....................................
Epoch 666 Error= 187418 0 (1.95184e+06,1.42078e+06) 
....................................
Epoch 667 Error= 187461 0 (1.95828e+06,1.42957e+06) 
....................................
Epoch 668 Error= 187507 0 (1.95715e+06,1.43424e+06) 
....................................
Epoch 669 Error= 187472 0 (1.94524e+06,1.44719e+06) 
....................................
Epoch 670 Error= 187516 0 (1.96066e+06,1.4386e+06) 
 counting_train_errors....................................

train1_NErrors= 59959/1.61084e+06 3.72223
Class01= 5141/1.54663e+06	0.3324
Class11= 54818/64205	85.3796

 counting_test_errors.........

test1_NErrors= 15356/402951 3.81089
Class01= 1432/386786	0.370231
Class11= 13924/16165	86.1367

....................................
Epoch 671 Error= 187461 0 (1.94591e+06,1.43195e+06) 
....................................
Epoch 672 Error= 187432 0 (1.94734e+06,1.42752e+06) 
....................................
Epoch 673 Error= 187348 0 (1.97762e+06,1.44952e+06) 
....................................
Epoch 674 Error= 187410 0 (1.96252e+06,1.39535e+06) 
....................................
Epoch 675 Error= 187432 0 (1.96207e+06,1.42811e+06) 
....................................
Epoch 676 Error= 187402 0 (1.94176e+06,1.43536e+06) 
....................................
Epoch 677 Error= 187462 0 (1.94154e+06,1.42811e+06) 
....................................
Epoch 678 Error= 187287 0 (1.96302e+06,1.40757e+06) 
....................................
Epoch 679 Error= 187335 0 (1.95935e+06,1.41372e+06) 
....................................
Epoch 680 Error= 187371 0 (1.95118e+06,1.41159e+06) 
 counting_train_errors....................................

train1_NErrors= 59985/1.61084e+06 3.72384
Class01= 5134/1.54663e+06	0.331947
Class11= 54851/64205	85.431

 counting_test_errors.........

test1_NErrors= 15343/402951 3.80766
Class01= 1428/386786	0.369196
Class11= 13915/16165	86.081

....................................
Epoch 681 Error= 187392 0 (1.93682e+06,1.4174e+06) 
....................................
Epoch 682 Error= 187489 0 (1.95503e+06,1.42179e+06) 
....................................
Epoch 683 Error= 187291 0 (1.95264e+06,1.42191e+06) 
....................................
Epoch 684 Error= 187322 0 (1.95135e+06,1.42936e+06) 
....................................
Epoch 685 Error= 187358 0 (1.97816e+06,1.41357e+06) 
....................................
Epoch 686 Error= 187455 0 (1.94534e+06,1.40716e+06) 
....................................
Epoch 687 Error= 187346 0 (1.94417e+06,1.39601e+06) 
....................................
Epoch 688 Error= 187333 0 (1.93571e+06,1.3984e+06) 
....................................
Epoch 689 Error= 187255 0 (1.95047e+06,1.40368e+06) 
....................................
Epoch 690 Error= 187396 0 (1.93694e+06,1.41936e+06) 
 counting_train_errors....................................

train1_NErrors= 60127/1.61084e+06 3.73266
Class01= 7191/1.54663e+06	0.464946
Class11= 52936/64205	82.4484

 counting_test_errors.........

test1_NErrors= 15425/402951 3.82801
Class01= 1961/386786	0.506999
Class11= 13464/16165	83.2911

....................................
Epoch 691 Error= 187215 0 (1.94027e+06,1.4078e+06) 
....................................
Epoch 692 Error= 187357 0 (1.96817e+06,1.39912e+06) 
....................................
Epoch 693 Error= 187216 0 (1.9494e+06,1.40426e+06) 
....................................
Epoch 694 Error= 187299 0 (1.95171e+06,1.4119e+06) 
....................................
Epoch 695 Error= 187241 0 (1.95848e+06,1.42031e+06) 
....................................
Epoch 696 Error= 187252 0 (1.92838e+06,1.39311e+06) 
....................................
Epoch 697 Error= 187369 0 (1.92883e+06,1.3824e+06) 
....................................
Epoch 698 Error= 187341 0 (1.95046e+06,1.39297e+06) 
....................................
Epoch 699 Error= 187350 0 (1.9343e+06,1.40094e+06) 
....................................
Epoch 700 Error= 187237 0 (1.93053e+06,1.39156e+06) 
 counting_train_errors....................................

train1_NErrors= 59999/1.61084e+06 3.72471
Class01= 6097/1.54663e+06	0.394211
Class11= 53902/64205	83.953

 counting_test_errors.........

test1_NErrors= 15366/402951 3.81337
Class01= 1658/386786	0.428661
Class11= 13708/16165	84.8005

....................................
Epoch 701 Error= 187223 0 (1.95364e+06,1.38969e+06) 
....................................
Epoch 702 Error= 187250 0 (1.94309e+06,1.40178e+06) 
....................................
Epoch 703 Error= 187054 0 (1.92131e+06,1.40173e+06) 
....................................
Epoch 704 Error= 187222 0 (1.9311e+06,1.40782e+06) 
....................................
Epoch 705 Error= 187291 0 (1.93937e+06,1.39019e+06) 
....................................
Epoch 706 Error= 187204 0 (1.94017e+06,1.38232e+06) 
....................................
Epoch 707 Error= 187216 0 (1.9596e+06,1.39354e+06) 
....................................
Epoch 708 Error= 187178 0 (1.9582e+06,1.3932e+06) 
....................................
Epoch 709 Error= 187067 0 (1.94078e+06,1.40915e+06) 
....................................
Epoch 710 Error= 187265 0 (1.92493e+06,1.38794e+06) 
 counting_train_errors....................................

train1_NErrors= 59934/1.61084e+06 3.72067
Class01= 5340/1.54663e+06	0.345266
Class11= 54594/64205	85.0308

 counting_test_errors.........

test1_NErrors= 15346/402951 3.8084
Class01= 1460/386786	0.37747
Class11= 13886/16165	85.9016

....................................
Epoch 711 Error= 187052 0 (1.92064e+06,1.39361e+06) 
....................................
Epoch 712 Error= 187101 0 (1.93507e+06,1.40569e+06) 
....................................
Epoch 713 Error= 187196 0 (1.91285e+06,1.38723e+06) 
....................................
Epoch 714 Error= 187165 0 (1.9186e+06,1.39889e+06) 
....................................
Epoch 715 Error= 187162 0 (1.9223e+06,1.38894e+06) 
....................................
Epoch 716 Error= 187078 0 (1.93532e+06,1.38152e+06) 
....................................
Epoch 717 Error= 187150 0 (1.94617e+06,1.39429e+06) 
....................................
Epoch 718 Error= 187065 0 (1.94693e+06,1.3676e+06) 
....................................
Epoch 719 Error= 187089 0 (1.92955e+06,1.39065e+06) 
....................................
Epoch 720 Error= 187207 0 (1.92856e+06,1.37256e+06) 
 counting_train_errors....................................

train1_NErrors= 59967/1.61084e+06 3.72272
Class01= 5937/1.54663e+06	0.383866
Class11= 54030/64205	84.1523

 counting_test_errors.........

test1_NErrors= 15366/402951 3.81337
Class01= 1632/386786	0.421939
Class11= 13734/16165	84.9613

....................................
Epoch 721 Error= 187026 0 (1.92415e+06,1.39683e+06) 
....................................
Epoch 722 Error= 187080 0 (1.93709e+06,1.39702e+06) 
....................................
Epoch 723 Error= 187073 0 (1.95165e+06,1.36994e+06) 
....................................
Epoch 724 Error= 186993 0 (1.9418e+06,1.38768e+06) 
....................................
Epoch 725 Error= 187069 0 (1.95613e+06,1.39973e+06) 
....................................
Epoch 726 Error= 187076 0 (1.94185e+06,1.38005e+06) 
....................................
Epoch 727 Error= 186989 0 (1.94171e+06,1.39332e+06) 
....................................
Epoch 728 Error= 186846 0 (1.91212e+06,1.38476e+06) 
....................................
Epoch 729 Error= 187037 0 (1.959e+06,1.37617e+06) 
....................................
Epoch 730 Error= 186966 0 (1.95329e+06,1.38816e+06) 
 counting_train_errors....................................

train1_NErrors= 59879/1.61084e+06 3.71726
Class01= 3855/1.54663e+06	0.249251
Class11= 56024/64205	87.258

 counting_test_errors.........

test1_NErrors= 15322/402951 3.80245
Class01= 1097/386786	0.283619
Class11= 14225/16165	87.9988

....................................
Epoch 731 Error= 186915 0 (1.92762e+06,1.37768e+06) 
....................................
Epoch 732 Error= 186871 0 (1.94797e+06,1.39303e+06) 
....................................
Epoch 733 Error= 187233 0 (1.90473e+06,1.38209e+06) 
....................................
Epoch 734 Error= 186861 0 (1.92985e+06,1.39873e+06) 
....................................
Epoch 735 Error= 186984 0 (1.93452e+06,1.37302e+06) 
....................................
Epoch 736 Error= 187036 0 (1.92866e+06,1.3784e+06) 
....................................
Epoch 737 Error= 187076 0 (1.92885e+06,1.37782e+06) 
....................................
Epoch 738 Error= 186898 0 (1.91735e+06,1.3743e+06) 
....................................
Epoch 739 Error= 186951 0 (1.90601e+06,1.35841e+06) 
....................................
Epoch 740 Error= 186874 0 (1.95087e+06,1.39596e+06) 
 counting_train_errors....................................

train1_NErrors= 60061/1.61084e+06 3.72856
Class01= 3696/1.54663e+06	0.238971
Class11= 56365/64205	87.7891

 counting_test_errors.........

test1_NErrors= 15338/402951 3.80642
Class01= 1048/386786	0.270951
Class11= 14290/16165	88.4009

....................................
Epoch 741 Error= 187022 0 (1.91418e+06,1.37862e+06) 
....................................
Epoch 742 Error= 186917 0 (1.9231e+06,1.37276e+06) 
....................................
Epoch 743 Error= 186921 0 (1.94049e+06,1.37353e+06) 
....................................
Epoch 744 Error= 186907 0 (1.95087e+06,1.37073e+06) 
....................................
Epoch 745 Error= 186987 0 (1.91073e+06,1.36024e+06) 
....................................
Epoch 746 Error= 186934 0 (1.92982e+06,1.36782e+06) 
....................................
Epoch 747 Error= 186844 0 (1.94653e+06,1.36237e+06) 
....................................
Epoch 748 Error= 186898 0 (1.90344e+06,1.3668e+06) 
....................................
Epoch 749 Error= 186883 0 (1.93459e+06,1.37545e+06) 
....................................
Epoch 750 Error= 186838 0 (1.90848e+06,1.37333e+06) 
 counting_train_errors....................................

train1_NErrors= 59922/1.61084e+06 3.71993
Class01= 4027/1.54663e+06	0.260372
Class11= 55895/64205	87.0571

 counting_test_errors.........

test1_NErrors= 15325/402951 3.80319
Class01= 1124/386786	0.2906
Class11= 14201/16165	87.8503

....................................
Epoch 751 Error= 186825 0 (1.92426e+06,1.36444e+06) 
....................................
Epoch 752 Error= 186887 0 (1.91431e+06,1.36506e+06) 
....................................
Epoch 753 Error= 186784 0 (1.95761e+06,1.36162e+06) 
....................................
Epoch 754 Error= 186782 0 (1.93584e+06,1.38546e+06) 
....................................
Epoch 755 Error= 186760 0 (1.90088e+06,1.36742e+06) 
....................................
Epoch 756 Error= 186788 0 (1.94488e+06,1.37551e+06) 
....................................
Epoch 757 Error= 186837 0 (1.93463e+06,1.3796e+06) 
....................................
Epoch 758 Error= 186731 0 (1.92582e+06,1.36912e+06) 
....................................
Epoch 759 Error= 186738 0 (1.93005e+06,1.3743e+06) 
....................................
Epoch 760 Error= 186745 0 (1.93218e+06,1.36907e+06) 
 counting_train_errors....................................

train1_NErrors= 59825/1.61084e+06 3.71391
Class01= 5812/1.54663e+06	0.375784
Class11= 54013/64205	84.1258

 counting_test_errors.........

test1_NErrors= 15366/402951 3.81337
Class01= 1626/386786	0.420388
Class11= 13740/16165	84.9985

....................................
Epoch 761 Error= 186888 0 (1.90707e+06,1.36107e+06) 
....................................
Epoch 762 Error= 186836 0 (1.93229e+06,1.35519e+06) 
....................................
Epoch 763 Error= 186810 0 (1.91646e+06,1.36889e+06) 
....................................
Epoch 764 Error= 186711 0 (1.9468e+06,1.36168e+06) 
....................................
Epoch 765 Error= 186805 0 (1.91123e+06,1.35343e+06) 
....................................
Epoch 766 Error= 186825 0 (1.92924e+06,1.35231e+06) 
....................................
Epoch 767 Error= 186699 0 (1.94899e+06,1.3542e+06) 
....................................
Epoch 768 Error= 186810 0 (1.90827e+06,1.36338e+06) 
....................................
Epoch 769 Error= 186774 0 (1.88317e+06,1.35051e+06) 
....................................
Epoch 770 Error= 186777 0 (1.89317e+06,1.35739e+06) 
 counting_train_errors....................................

train1_NErrors= 59936/1.61084e+06 3.7208
Class01= 4023/1.54663e+06	0.260114
Class11= 55913/64205	87.0851

 counting_test_errors.........

test1_NErrors= 15329/402951 3.80418
Class01= 1116/386786	0.288532
Class11= 14213/16165	87.9245

....................................
Epoch 771 Error= 186660 0 (1.91722e+06,1.36601e+06) 
....................................
Epoch 772 Error= 186557 0 (1.90613e+06,1.3485e+06) 
....................................
Epoch 773 Error= 186665 0 (1.9243e+06,1.37725e+06) 
....................................
Epoch 774 Error= 186737 0 (1.9211e+06,1.37391e+06) 
....................................
Epoch 775 Error= 186868 0 (1.9341e+06,1.35335e+06) 
....................................
Epoch 776 Error= 186647 0 (1.89992e+06,1.35497e+06) 
....................................
Epoch 777 Error= 186800 0 (1.92332e+06,1.35703e+06) 
....................................
Epoch 778 Error= 186625 0 (1.89816e+06,1.3595e+06) 
....................................
Epoch 779 Error= 186668 0 (1.90395e+06,1.34743e+06) 
....................................
Epoch 780 Error= 186674 0 (1.92017e+06,1.34881e+06) 
 counting_train_errors....................................

train1_NErrors= 60248/1.61084e+06 3.74017
Class01= 8609/1.54663e+06	0.556629
Class11= 51639/64205	80.4283

 counting_test_errors.........

test1_NErrors= 15502/402951 3.84712
Class01= 2335/386786	0.603693
Class11= 13167/16165	81.4538

....................................
Epoch 781 Error= 186672 0 (1.92253e+06,1.36086e+06) 
....................................
Epoch 782 Error= 186600 0 (1.89636e+06,1.36558e+06) 
....................................
Epoch 783 Error= 186629 0 (1.90607e+06,1.35688e+06) 
....................................
Epoch 784 Error= 186725 0 (1.91566e+06,1.35584e+06) 
....................................
Epoch 785 Error= 186615 0 (1.90915e+06,1.34442e+06) 
....................................
Epoch 786 Error= 186636 0 (1.91517e+06,1.35236e+06) 
....................................
Epoch 787 Error= 186727 0 (1.89441e+06,1.34447e+06) 
....................................
Epoch 788 Error= 186660 0 (1.92217e+06,1.35321e+06) 
....................................
Epoch 789 Error= 186678 0 (1.90849e+06,1.36378e+06) 
....................................
Epoch 790 Error= 186591 0 (1.89652e+06,1.35207e+06) 
 counting_train_errors....................................

train1_NErrors= 59934/1.61084e+06 3.72067
Class01= 3569/1.54663e+06	0.230759
Class11= 56365/64205	87.7891

 counting_test_errors.........

test1_NErrors= 15339/402951 3.80667
Class01= 1031/386786	0.266556
Class11= 14308/16165	88.5122

....................................
Epoch 791 Error= 186627 0 (1.90283e+06,1.35416e+06) 
....................................
Epoch 792 Error= 186511 0 (1.90611e+06,1.34868e+06) 
....................................
Epoch 793 Error= 186518 0 (1.89022e+06,1.34606e+06) 
....................................
Epoch 794 Error= 186663 0 (1.88718e+06,1.34773e+06) 
....................................
Epoch 795 Error= 186707 0 (1.90119e+06,1.34309e+06) 
....................................
Epoch 796 Error= 186634 0 (1.9162e+06,1.33535e+06) 
....................................
Epoch 797 Error= 186633 0 (1.91698e+06,1.33492e+06) 
....................................
Epoch 798 Error= 186671 0 (1.87381e+06,1.33848e+06) 
....................................
Epoch 799 Error= 186467 0 (1.92276e+06,1.3399e+06) 
....................................
Epoch 800 Error= 186674 0 (1.89247e+06,1.34725e+06) 
 counting_train_errors....................................

train1_NErrors= 59860/1.61084e+06 3.71608
Class01= 6706/1.54663e+06	0.433587
Class11= 53154/64205	82.7879

 counting_test_errors.........

test1_NErrors= 15324/402951 3.80294
Class01= 1818/386786	0.470027
Class11= 13506/16165	83.5509

....................................
Epoch 801 Error= 186494 0 (1.89741e+06,1.33763e+06) 
....................................
Epoch 802 Error= 186534 0 (1.89671e+06,1.34841e+06) 
....................................
Epoch 803 Error= 186554 0 (1.89579e+06,1.34293e+06) 
....................................
Epoch 804 Error= 186468 0 (1.90211e+06,1.34381e+06) 
....................................
Epoch 805 Error= 186569 0 (1.89869e+06,1.33874e+06) 
....................................
Epoch 806 Error= 186661 0 (1.92242e+06,1.3377e+06) 
....................................
Epoch 807 Error= 186541 0 (1.89315e+06,1.3235e+06) 
....................................
Epoch 808 Error= 186427 0 (1.91575e+06,1.34321e+06) 
....................................
Epoch 809 Error= 186454 0 (1.9021e+06,1.33446e+06) 
....................................
Epoch 810 Error= 186629 0 (1.86456e+06,1.33388e+06) 
 counting_train_errors....................................

train1_NErrors= 59733/1.61084e+06 3.7082
Class01= 5319/1.54663e+06	0.343909
Class11= 54414/64205	84.7504

 counting_test_errors.........

test1_NErrors= 15329/402951 3.80418
Class01= 1494/386786	0.38626
Class11= 13835/16165	85.5861

....................................
Epoch 811 Error= 186571 0 (1.90824e+06,1.34443e+06) 
....................................
Epoch 812 Error= 186555 0 (1.89952e+06,1.33456e+06) 
....................................
Epoch 813 Error= 186528 0 (1.90142e+06,1.3453e+06) 
....................................
Epoch 814 Error= 186493 0 (1.91652e+06,1.31627e+06) 
....................................
Epoch 815 Error= 186375 0 (1.92874e+06,1.32885e+06) 
....................................
Epoch 816 Error= 186515 0 (1.90493e+06,1.34856e+06) 
....................................
Epoch 817 Error= 186596 0 (1.8945e+06,1.34035e+06) 
....................................
Epoch 818 Error= 186436 0 (1.90334e+06,1.3222e+06) 
....................................
Epoch 819 Error= 186479 0 (1.91099e+06,1.33099e+06) 
....................................
Epoch 820 Error= 186336 0 (1.87768e+06,1.33046e+06) 
 counting_train_errors....................................

train1_NErrors= 60313/1.61084e+06 3.7442
Class01= 8711/1.54663e+06	0.563224
Class11= 51602/64205	80.3707

 counting_test_errors.........

test1_NErrors= 15465/402951 3.83794
Class01= 2311/386786	0.597488
Class11= 13154/16165	81.3733

....................................
Epoch 821 Error= 186423 0 (1.91673e+06,1.33484e+06) 
....................................
Epoch 822 Error= 186341 0 (1.92582e+06,1.31885e+06) 
....................................
Epoch 823 Error= 186477 0 (1.90449e+06,1.32657e+06) 
....................................
Epoch 824 Error= 186617 0 (1.88451e+06,1.31891e+06) 
....................................
Epoch 825 Error= 186420 0 (1.89506e+06,1.32408e+06) 
....................................
Epoch 826 Error= 186424 0 (1.89318e+06,1.33038e+06) 
....................................
Epoch 827 Error= 186475 0 (1.87985e+06,1.33074e+06) 
....................................
Epoch 828 Error= 186556 0 (1.89277e+06,1.31184e+06) 
....................................
Epoch 829 Error= 186354 0 (1.90111e+06,1.31957e+06) 
....................................
Epoch 830 Error= 186369 0 (1.86971e+06,1.33894e+06) 
 counting_train_errors....................................

train1_NErrors= 59896/1.61084e+06 3.71832
Class01= 4443/1.54663e+06	0.287269
Class11= 55453/64205	86.3687

 counting_test_errors.........

test1_NErrors= 15271/402951 3.78979
Class01= 1242/386786	0.321108
Class11= 14029/16165	86.7863

....................................
Epoch 831 Error= 186299 0 (1.92178e+06,1.32881e+06) 
....................................
Epoch 832 Error= 186339 0 (1.87594e+06,1.33103e+06) 
....................................
Epoch 833 Error= 186363 0 (1.90299e+06,1.32729e+06) 
....................................
Epoch 834 Error= 186503 0 (1.91102e+06,1.33422e+06) 
....................................
Epoch 835 Error= 186332 0 (1.89868e+06,1.32232e+06) 
....................................
Epoch 836 Error= 186295 0 (1.88512e+06,1.31142e+06) 
....................................
Epoch 837 Error= 186427 0 (1.89963e+06,1.3156e+06) 
....................................
Epoch 838 Error= 186394 0 (1.88612e+06,1.31998e+06) 
....................................
Epoch 839 Error= 186233 0 (1.9102e+06,1.30313e+06) 
....................................
Epoch 840 Error= 186429 0 (1.89448e+06,1.3317e+06) 
 counting_train_errors....................................

train1_NErrors= 59825/1.61084e+06 3.71391
Class01= 4750/1.54663e+06	0.307119
Class11= 55075/64205	85.7799

 counting_test_errors.........

test1_NErrors= 15311/402951 3.79972
Class01= 1355/386786	0.350323
Class11= 13956/16165	86.3347

....................................
Epoch 841 Error= 186285 0 (1.89827e+06,1.32834e+06) 
....................................
Epoch 842 Error= 186343 0 (1.89523e+06,1.32264e+06) 
....................................
Epoch 843 Error= 186315 0 (1.88714e+06,1.3235e+06) 
....................................
Epoch 844 Error= 186301 0 (1.88558e+06,1.30424e+06) 
....................................
Epoch 845 Error= 186350 0 (1.91651e+06,1.31732e+06) 
....................................
Epoch 846 Error= 186210 0 (1.89993e+06,1.32084e+06) 
....................................
Epoch 847 Error= 186335 0 (1.89798e+06,1.32232e+06) 
....................................
Epoch 848 Error= 186277 0 (1.91253e+06,1.32746e+06) 
....................................
Epoch 849 Error= 186297 0 (1.89321e+06,1.31156e+06) 
....................................
Epoch 850 Error= 186234 0 (1.89144e+06,1.30397e+06) 
 counting_train_errors....................................

train1_NErrors= 59995/1.61084e+06 3.72446
Class01= 7829/1.54663e+06	0.506197
Class11= 52166/64205	81.2491

 counting_test_errors.........

test1_NErrors= 15441/402951 3.83198
Class01= 2131/386786	0.550951
Class11= 13310/16165	82.3384

....................................
Epoch 851 Error= 186340 0 (1.88842e+06,1.31113e+06) 
....................................
Epoch 852 Error= 186339 0 (1.88399e+06,1.31724e+06) 
....................................
Epoch 853 Error= 186269 0 (1.88058e+06,1.31282e+06) 
....................................
Epoch 854 Error= 186207 0 (1.89083e+06,1.30783e+06) 
....................................
Epoch 855 Error= 186233 0 (1.89258e+06,1.30775e+06) 
....................................
Epoch 856 Error= 186181 0 (1.88072e+06,1.31585e+06) 
....................................
Epoch 857 Error= 186197 0 (1.89115e+06,1.31767e+06) 
....................................
Epoch 858 Error= 186225 0 (1.86713e+06,1.32462e+06) 
....................................
Epoch 859 Error= 186100 0 (1.8859e+06,1.31771e+06) 
....................................
Epoch 860 Error= 186200 0 (1.92722e+06,1.3179e+06) 
 counting_train_errors....................................

train1_NErrors= 59855/1.61084e+06 3.71577
Class01= 4691/1.54663e+06	0.303304
Class11= 55164/64205	85.9185

 counting_test_errors.........

test1_NErrors= 15329/402951 3.80418
Class01= 1331/386786	0.344118
Class11= 13998/16165	86.5945

....................................
Epoch 861 Error= 186198 0 (1.8745e+06,1.31774e+06) 
....................................
Epoch 862 Error= 186109 0 (1.86082e+06,1.30869e+06) 
....................................
Epoch 863 Error= 186170 0 (1.89822e+06,1.31924e+06) 
....................................
Epoch 864 Error= 186161 0 (1.89067e+06,1.3115e+06) 
....................................
Epoch 865 Error= 186127 0 (1.88454e+06,1.31228e+06) 
....................................
Epoch 866 Error= 186221 0 (1.88229e+06,1.31319e+06) 
....................................
Epoch 867 Error= 186380 0 (1.86159e+06,1.31314e+06) 
....................................
Epoch 868 Error= 186311 0 (1.87294e+06,1.31087e+06) 
....................................
Epoch 869 Error= 186287 0 (1.85417e+06,1.30384e+06) 
....................................
Epoch 870 Error= 186206 0 (1.88635e+06,1.31124e+06) 
 counting_train_errors....................................

train1_NErrors= 60332/1.61084e+06 3.74538
Class01= 2455/1.54663e+06	0.158732
Class11= 57877/64205	90.1441

 counting_test_errors.........

test1_NErrors= 15341/402951 3.80716
Class01= 704/386786	0.182013
Class11= 14637/16165	90.5475

....................................
Epoch 871 Error= 186151 0 (1.90962e+06,1.29516e+06) 
....................................
Epoch 872 Error= 186378 0 (1.86545e+06,1.30398e+06) 
....................................
Epoch 873 Error= 186276 0 (1.86451e+06,1.32167e+06) 
....................................
Epoch 874 Error= 186400 0 (1.88873e+06,1.29787e+06) 
....................................
Epoch 875 Error= 186357 0 (1.87949e+06,1.30192e+06) 
....................................
Epoch 876 Error= 186084 0 (1.85831e+06,1.3067e+06) 
....................................
Epoch 877 Error= 186340 0 (1.87631e+06,1.305e+06) 
....................................
Epoch 878 Error= 186255 0 (1.87958e+06,1.30375e+06) 
....................................
Epoch 879 Error= 186113 0 (1.84549e+06,1.29453e+06) 
....................................
Epoch 880 Error= 186126 0 (1.85876e+06,1.31965e+06) 
 counting_train_errors....................................

train1_NErrors= 59659/1.61084e+06 3.7036
Class01= 4463/1.54663e+06	0.288563
Class11= 55196/64205	85.9684

 counting_test_errors.........

test1_NErrors= 15256/402951 3.78607
Class01= 1247/386786	0.322401
Class11= 14009/16165	86.6625

....................................
Epoch 881 Error= 186062 0 (1.86635e+06,1.3171e+06) 
....................................
Epoch 882 Error= 186111 0 (1.8562e+06,1.28928e+06) 
....................................
Epoch 883 Error= 186091 0 (1.86788e+06,1.30712e+06) 
....................................
Epoch 884 Error= 186187 0 (1.86863e+06,1.29793e+06) 
....................................
Epoch 885 Error= 186123 0 (1.84452e+06,1.31329e+06) 
....................................
Epoch 886 Error= 186206 0 (1.87142e+06,1.30188e+06) 
....................................
Epoch 887 Error= 186187 0 (1.84424e+06,1.29733e+06) 
....................................
Epoch 888 Error= 186108 0 (1.8568e+06,1.31061e+06) 
....................................
Epoch 889 Error= 186084 0 (1.83476e+06,1.29502e+06) 
....................................
Epoch 890 Error= 186254 0 (1.84421e+06,1.29124e+06) 
 counting_train_errors....................................

train1_NErrors= 59817/1.61084e+06 3.71341
Class01= 7598/1.54663e+06	0.491261
Class11= 52219/64205	81.3317

 counting_test_errors.........

test1_NErrors= 15384/402951 3.81783
Class01= 2064/386786	0.533628
Class11= 13320/16165	82.4002

....................................
Epoch 891 Error= 186039 0 (1.83704e+06,1.29488e+06) 
....................................
Epoch 892 Error= 186100 0 (1.85863e+06,1.3194e+06) 
....................................
Epoch 893 Error= 186048 0 (1.85843e+06,1.29235e+06) 
....................................
Epoch 894 Error= 186118 0 (1.87376e+06,1.30191e+06) 
....................................
Epoch 895 Error= 186031 0 (1.86842e+06,1.30896e+06) 
....................................
Epoch 896 Error= 186092 0 (1.86153e+06,1.2936e+06) 
....................................
Epoch 897 Error= 186158 0 (1.85763e+06,1.30555e+06) 
....................................
Epoch 898 Error= 185996 0 (1.86599e+06,1.30064e+06) 
....................................
Epoch 899 Error= 186074 0 (1.83176e+06,1.28708e+06) 
....................................
Epoch 900 Error= 186074 0 (1.85325e+06,1.29983e+06) 
 counting_train_errors....................................

train1_NErrors= 59821/1.61084e+06 3.71366
Class01= 7295/1.54663e+06	0.47167
Class11= 52526/64205	81.8098

 counting_test_errors.........

test1_NErrors= 15350/402951 3.8094
Class01= 1936/386786	0.500535
Class11= 13414/16165	82.9818

....................................
Epoch 901 Error= 186090 0 (1.83848e+06,1.3002e+06) 
....................................
Epoch 902 Error= 186084 0 (1.84819e+06,1.28969e+06) 
....................................
Epoch 903 Error= 186133 0 (1.85687e+06,1.29344e+06) 
....................................
Epoch 904 Error= 186172 0 (1.83707e+06,1.29187e+06) 
....................................
Epoch 905 Error= 185922 0 (1.85208e+06,1.29149e+06) 
....................................
Epoch 906 Error= 185888 0 (1.85809e+06,1.29938e+06) 
....................................
Epoch 907 Error= 185980 0 (1.87282e+06,1.30351e+06) 
....................................
Epoch 908 Error= 186127 0 (1.87051e+06,1.2919e+06) 
....................................
Epoch 909 Error= 185943 0 (1.85506e+06,1.30135e+06) 
....................................
Epoch 910 Error= 186118 0 (1.86247e+06,1.30479e+06) 
 counting_train_errors....................................

train1_NErrors= 59610/1.61084e+06 3.70056
Class01= 5965/1.54663e+06	0.385677
Class11= 53645/64205	83.5527

 counting_test_errors.........

test1_NErrors= 15311/402951 3.79972
Class01= 1653/386786	0.427368
Class11= 13658/16165	84.4912

....................................
Epoch 911 Error= 186049 0 (1.85684e+06,1.30082e+06) 
....................................
Epoch 912 Error= 185890 0 (1.85801e+06,1.30189e+06) 
....................................
Epoch 913 Error= 186144 0 (1.84875e+06,1.29756e+06) 
....................................
Epoch 914 Error= 186046 0 (1.87538e+06,1.29543e+06) 
....................................
Epoch 915 Error= 185926 0 (1.86024e+06,1.29825e+06) 
....................................
Epoch 916 Error= 186074 0 (1.85122e+06,1.2884e+06) 
....................................
Epoch 917 Error= 185998 0 (1.86375e+06,1.28736e+06) 
....................................
Epoch 918 Error= 186005 0 (1.84219e+06,1.27143e+06) 
....................................
Epoch 919 Error= 185914 0 (1.85825e+06,1.28435e+06) 
....................................
Epoch 920 Error= 185940 0 (1.86154e+06,1.2904e+06) 
 counting_train_errors....................................

train1_NErrors= 59735/1.61084e+06 3.70832
Class01= 6033/1.54663e+06	0.390073
Class11= 53702/64205	83.6415

 counting_test_errors.........

test1_NErrors= 15250/402951 3.78458
Class01= 1617/386786	0.418061
Class11= 13633/16165	84.3365

....................................
Epoch 921 Error= 185933 0 (1.86665e+06,1.29505e+06) 
....................................
Epoch 922 Error= 185827 0 (1.85681e+06,1.28876e+06) 
....................................
Epoch 923 Error= 185969 0 (1.81681e+06,1.2878e+06) 
....................................
Epoch 924 Error= 186027 0 (1.83058e+06,1.28207e+06) 
....................................
Epoch 925 Error= 185817 0 (1.84633e+06,1.29097e+06) 
....................................
Epoch 926 Error= 185827 0 (1.84719e+06,1.29743e+06) 
....................................
Epoch 927 Error= 185934 0 (1.85329e+06,1.28677e+06) 
....................................
Epoch 928 Error= 185877 0 (1.85619e+06,1.27884e+06) 
....................................
Epoch 929 Error= 185868 0 (1.86004e+06,1.30634e+06) 
....................................
Epoch 930 Error= 185902 0 (1.83989e+06,1.28954e+06) 
 counting_train_errors....................................

train1_NErrors= 59803/1.61084e+06 3.71254
Class01= 6234/1.54663e+06	0.403069
Class11= 53569/64205	83.4343

 counting_test_errors.........

test1_NErrors= 15316/402951 3.80096
Class01= 1687/386786	0.436158
Class11= 13629/16165	84.3118

....................................
Epoch 931 Error= 185885 0 (1.85484e+06,1.29355e+06) 
....................................
Epoch 932 Error= 185940 0 (1.85917e+06,1.28233e+06) 
....................................
Epoch 933 Error= 185931 0 (1.84577e+06,1.28304e+06) 
....................................
Epoch 934 Error= 186003 0 (1.84981e+06,1.29422e+06) 
....................................
Epoch 935 Error= 185989 0 (1.85378e+06,1.27208e+06) 
....................................
Epoch 936 Error= 185845 0 (1.84273e+06,1.29414e+06) 
....................................
Epoch 937 Error= 185995 0 (1.85809e+06,1.27096e+06) 
....................................
Epoch 938 Error= 185834 0 (1.83303e+06,1.2766e+06) 
....................................
Epoch 939 Error= 185796 0 (1.84507e+06,1.28777e+06) 
....................................
Epoch 940 Error= 185959 0 (1.84836e+06,1.28594e+06) 
 counting_train_errors....................................

train1_NErrors= 59557/1.61084e+06 3.69727
Class01= 5565/1.54663e+06	0.359814
Class11= 53992/64205	84.0931

 counting_test_errors.........

test1_NErrors= 15226/402951 3.77862
Class01= 1512/386786	0.390914
Class11= 13714/16165	84.8376

....................................
Epoch 941 Error= 185959 0 (1.83449e+06,1.28218e+06) 
....................................
Epoch 942 Error= 185777 0 (1.83506e+06,1.28848e+06) 
....................................
Epoch 943 Error= 185728 0 (1.83198e+06,1.29089e+06) 
....................................
Epoch 944 Error= 185672 0 (1.82981e+06,1.28385e+06) 
....................................
Epoch 945 Error= 185819 0 (1.85804e+06,1.27735e+06) 
....................................
Epoch 946 Error= 185853 0 (1.82425e+06,1.28019e+06) 
....................................
Epoch 947 Error= 185889 0 (1.83179e+06,1.28667e+06) 
....................................
Epoch 948 Error= 185831 0 (1.82092e+06,1.28038e+06) 
....................................
Epoch 949 Error= 185779 0 (1.86816e+06,1.28874e+06) 
....................................
Epoch 950 Error= 185892 0 (1.82073e+06,1.2887e+06) 
 counting_train_errors....................................

train1_NErrors= 59729/1.61084e+06 3.70795
Class01= 4706/1.54663e+06	0.304274
Class11= 55023/64205	85.6989

 counting_test_errors.........

test1_NErrors= 15293/402951 3.79525
Class01= 1337/386786	0.345669
Class11= 13956/16165	86.3347

....................................
Epoch 951 Error= 185790 0 (1.84109e+06,1.29418e+06) 
....................................
Epoch 952 Error= 185707 0 (1.83018e+06,1.29325e+06) 
....................................
Epoch 953 Error= 185766 0 (1.84571e+06,1.26477e+06) 
....................................
Epoch 954 Error= 185847 0 (1.84849e+06,1.2809e+06) 
....................................
Epoch 955 Error= 185797 0 (1.83582e+06,1.2782e+06) 
....................................
Epoch 956 Error= 185886 0 (1.84842e+06,1.27625e+06) 
....................................
Epoch 957 Error= 185779 0 (1.82555e+06,1.28002e+06) 
....................................
Epoch 958 Error= 185849 0 (1.82696e+06,1.27808e+06) 
....................................
Epoch 959 Error= 185940 0 (1.83146e+06,1.2988e+06) 
....................................
Epoch 960 Error= 185756 0 (1.81592e+06,1.27923e+06) 
 counting_train_errors....................................

train1_NErrors= 59733/1.61084e+06 3.7082
Class01= 4327/1.54663e+06	0.279769
Class11= 55406/64205	86.2955

 counting_test_errors.........

test1_NErrors= 15241/402951 3.78235
Class01= 1208/386786	0.312317
Class11= 14033/16165	86.811

....................................
Epoch 961 Error= 185758 0 (1.84838e+06,1.28374e+06) 
....................................
Epoch 962 Error= 185853 0 (1.82045e+06,1.27798e+06) 
....................................
Epoch 963 Error= 185680 0 (1.81979e+06,1.29357e+06) 
....................................
Epoch 964 Error= 185798 0 (1.83273e+06,1.2756e+06) 
....................................
Epoch 965 Error= 185802 0 (1.80477e+06,1.28319e+06) 
....................................
Epoch 966 Error= 185853 0 (1.83878e+06,1.28993e+06) 
....................................
Epoch 967 Error= 185926 0 (1.7908e+06,1.28266e+06) 
....................................
Epoch 968 Error= 185874 0 (1.81675e+06,1.28366e+06) 
....................................
Epoch 969 Error= 185805 0 (1.80679e+06,1.27687e+06) 
....................................
Epoch 970 Error= 185768 0 (1.81974e+06,1.27841e+06) 
 counting_train_errors....................................

train1_NErrors= 59616/1.61084e+06 3.70093
Class01= 5454/1.54663e+06	0.352637
Class11= 54162/64205	84.3579

 counting_test_errors.........

test1_NErrors= 15271/402951 3.78979
Class01= 1501/386786	0.38807
Class11= 13770/16165	85.184

....................................
Epoch 971 Error= 185773 0 (1.81958e+06,1.27244e+06) 
....................................
Epoch 972 Error= 185837 0 (1.7921e+06,1.2811e+06) 
....................................
Epoch 973 Error= 185802 0 (1.8182e+06,1.29139e+06) 
....................................
Epoch 974 Error= 185727 0 (1.81039e+06,1.27639e+06) 
....................................
Epoch 975 Error= 185800 0 (1.83822e+06,1.28971e+06) 
....................................
Epoch 976 Error= 185713 0 (1.81295e+06,1.27318e+06) 
....................................
Epoch 977 Error= 185634 0 (1.79902e+06,1.28275e+06) 
....................................
Epoch 978 Error= 185822 0 (1.81689e+06,1.28797e+06) 
....................................
Epoch 979 Error= 185750 0 (1.79237e+06,1.27631e+06) 
....................................
Epoch 980 Error= 185649 0 (1.81507e+06,1.29196e+06) 
 counting_train_errors....................................

train1_NErrors= 59650/1.61084e+06 3.70304
Class01= 4135/1.54663e+06	0.267355
Class11= 55515/64205	86.4652

 counting_test_errors.........

test1_NErrors= 15248/402951 3.78408
Class01= 1165/386786	0.3012
Class11= 14083/16165	87.1203

....................................
Epoch 981 Error= 185713 0 (1.79975e+06,1.27234e+06) 
....................................
Epoch 982 Error= 185672 0 (1.80727e+06,1.27349e+06) 
....................................
Epoch 983 Error= 185778 0 (1.80233e+06,1.27042e+06) 
....................................
Epoch 984 Error= 185657 0 (1.8013e+06,1.2687e+06) 
....................................
Epoch 985 Error= 185674 0 (1.81229e+06,1.28958e+06) 
....................................
Epoch 986 Error= 185676 0 (1.81565e+06,1.28594e+06) 
....................................
Epoch 987 Error= 185808 0 (1.77803e+06,1.27753e+06) 
....................................
Epoch 988 Error= 185696 0 (1.82277e+06,1.2733e+06) 
....................................
Epoch 989 Error= 185632 0 (1.81394e+06,1.26575e+06) 
....................................
Epoch 990 Error= 185658 0 (1.79792e+06,1.28481e+06) 
 counting_train_errors....................................

train1_NErrors= 59521/1.61084e+06 3.69504
Class01= 6680/1.54663e+06	0.431906
Class11= 52841/64205	82.3004

 counting_test_errors.........

test1_NErrors= 15284/402951 3.79302
Class01= 1807/386786	0.467183
Class11= 13477/16165	83.3715

....................................
Epoch 991 Error= 185597 0 (1.8069e+06,1.27617e+06) 
....................................
Epoch 992 Error= 185645 0 (1.80387e+06,1.27093e+06) 
....................................
Epoch 993 Error= 185633 0 (1.80509e+06,1.27582e+06) 
....................................
Epoch 994 Error= 185721 0 (1.80037e+06,1.27342e+06) 
....................................
Epoch 995 Error= 185842 0 (1.82467e+06,1.26641e+06) 
....................................
Epoch 996 Error= 185675 0 (1.81422e+06,1.26978e+06) 
....................................
Epoch 997 Error= 185724 0 (1.78711e+06,1.27312e+06) 
....................................
Epoch 998 Error= 185702 0 (1.80852e+06,1.2768e+06) 
....................................
Epoch 999 Error= 185655 0 (1.80023e+06,1.29711e+06) 
....................................
Epoch 1000 Error= 185599 0 (1.7887e+06,1.27055e+06) 
 counting_train_errors....................................

train1_NErrors= 59537/1.61084e+06 3.69603
Class01= 5317/1.54663e+06	0.343779
Class11= 54220/64205	84.4483

 counting_test_errors.........

test1_NErrors= 15257/402951 3.78632
Class01= 1483/386786	0.383416
Class11= 13774/16165	85.2088

....................................
Epoch 1001 Error= 185695 0 (1.79893e+06,1.26595e+06) 
....................................
Epoch 1002 Error= 185735 0 (1.80893e+06,1.26599e+06) 
....................................
Epoch 1003 Error= 185761 0 (1.81645e+06,1.27771e+06) 
....................................
Epoch 1004 Error= 185765 0 (1.77549e+06,1.26248e+06) 
....................................
Epoch 1005 Error= 185570 0 (1.78662e+06,1.27309e+06) 
....................................
Epoch 1006 Error= 185526 0 (1.80281e+06,1.26016e+06) 
....................................
Epoch 1007 Error= 185612 0 (1.84651e+06,1.28049e+06) 
....................................
Epoch 1008 Error= 185720 0 (1.78034e+06,1.2708e+06) 
....................................
Epoch 1009 Error= 185699 0 (1.79481e+06,1.27368e+06) 
....................................
Epoch 1010 Error= 185595 0 (1.79656e+06,1.26755e+06) 
 counting_train_errors....................................

train1_NErrors= 59511/1.61084e+06 3.69441
Class01= 6468/1.54663e+06	0.418199
Class11= 53043/64205	82.6151

 counting_test_errors.........

test1_NErrors= 15287/402951 3.79376
Class01= 1754/386786	0.453481
Class11= 13533/16165	83.7179

....................................
Epoch 1011 Error= 185525 0 (1.79464e+06,1.27377e+06) 
....................................
Epoch 1012 Error= 185651 0 (1.79932e+06,1.28563e+06) 
....................................
Epoch 1013 Error= 185612 0 (1.78994e+06,1.2693e+06) 
....................................
Epoch 1014 Error= 185498 0 (1.78533e+06,1.28304e+06) 
....................................
Epoch 1015 Error= 185622 0 (1.81458e+06,1.26649e+06) 
....................................
Epoch 1016 Error= 185638 0 (1.82894e+06,1.27402e+06) 
....................................
Epoch 1017 Error= 185602 0 (1.78316e+06,1.26587e+06) 
....................................
Epoch 1018 Error= 185602 0 (1.7783e+06,1.28406e+06) 
....................................
Epoch 1019 Error= 185644 0 (1.80724e+06,1.26841e+06) 
....................................
Epoch 1020 Error= 185625 0 (1.78495e+06,1.26829e+06) 
 counting_train_errors....................................

train1_NErrors= 59510/1.61084e+06 3.69435
Class01= 4909/1.54663e+06	0.317399
Class11= 54601/64205	85.0417

 counting_test_errors.........

test1_NErrors= 15284/402951 3.79302
Class01= 1389/386786	0.359113
Class11= 13895/16165	85.9573

....................................
Epoch 1021 Error= 185620 0 (1.76943e+06,1.27685e+06) 
....................................
Epoch 1022 Error= 185510 0 (1.79885e+06,1.26853e+06) 
....................................
Epoch 1023 Error= 185581 0 (1.78085e+06,1.27028e+06) 
....................................
Epoch 1024 Error= 185526 0 (1.76908e+06,1.27499e+06) 
....................................
Epoch 1025 Error= 185515 0 (1.77531e+06,1.26434e+06) 
....................................
Epoch 1026 Error= 185575 0 (1.79671e+06,1.27062e+06) 
....................................
Epoch 1027 Error= 185556 0 (1.78407e+06,1.27776e+06) 
....................................
Epoch 1028 Error= 185576 0 (1.77375e+06,1.28511e+06) 
....................................
Epoch 1029 Error= 185619 0 (1.77315e+06,1.2739e+06) 
....................................
Epoch 1030 Error= 185629 0 (1.78368e+06,1.26566e+06) 
 counting_train_errors....................................

train1_NErrors= 59471/1.61084e+06 3.69193
Class01= 5821/1.54663e+06	0.376366
Class11= 53650/64205	83.5605

 counting_test_errors.........

test1_NErrors= 15255/402951 3.78582
Class01= 1612/386786	0.416768
Class11= 13643/16165	84.3984

....................................
Epoch 1031 Error= 185552 0 (1.79089e+06,1.26708e+06) 
....................................
Epoch 1032 Error= 185459 0 (1.77687e+06,1.26628e+06) 
....................................
Epoch 1033 Error= 185578 0 (1.78275e+06,1.28728e+06) 
....................................
Epoch 1034 Error= 185555 0 (1.7822e+06,1.2888e+06) 
....................................
Epoch 1035 Error= 185497 0 (1.77076e+06,1.2806e+06) 
....................................
Epoch 1036 Error= 185451 0 (1.7878e+06,1.27009e+06) 
....................................
Epoch 1037 Error= 185592 0 (1.78784e+06,1.27357e+06) 
....................................
Epoch 1038 Error= 185551 0 (1.76561e+06,1.27221e+06) 
....................................
Epoch 1039 Error= 185504 0 (1.77687e+06,1.27595e+06) 
....................................
Epoch 1040 Error= 185427 0 (1.78566e+06,1.27244e+06) 
 counting_train_errors....................................

train1_NErrors= 59542/1.61084e+06 3.69634
Class01= 6494/1.54663e+06	0.41988
Class11= 53048/64205	82.6228

 counting_test_errors.........

test1_NErrors= 15247/402951 3.78383
Class01= 1741/386786	0.45012
Class11= 13506/16165	83.5509

....................................
Epoch 1041 Error= 185541 0 (1.76902e+06,1.26654e+06) 
....................................
Epoch 1042 Error= 185414 0 (1.77956e+06,1.29029e+06) 
....................................
Epoch 1043 Error= 185498 0 (1.78796e+06,1.27277e+06) 
....................................
Epoch 1044 Error= 185448 0 (1.76551e+06,1.26171e+06) 
....................................
Epoch 1045 Error= 185483 0 (1.77044e+06,1.2865e+06) 
....................................
Epoch 1046 Error= 185505 0 (1.77502e+06,1.28296e+06) 
....................................
Epoch 1047 Error= 185449 0 (1.78896e+06,1.28761e+06) 
....................................
Epoch 1048 Error= 185478 0 (1.77074e+06,1.26193e+06) 
....................................
Epoch 1049 Error= 185565 0 (1.76215e+06,1.26974e+06) 
....................................
Epoch 1050 Error= 185380 0 (1.76737e+06,1.27366e+06) 
 counting_train_errors....................................

train1_NErrors= 59731/1.61084e+06 3.70807
Class01= 3959/1.54663e+06	0.255976
Class11= 55772/64205	86.8655

 counting_test_errors.........

test1_NErrors= 15258/402951 3.78656
Class01= 1113/386786	0.287756
Class11= 14145/16165	87.5039

....................................
Epoch 1051 Error= 185438 0 (1.7734e+06,1.27988e+06) 
....................................
Epoch 1052 Error= 185362 0 (1.78924e+06,1.26969e+06) 
....................................
Epoch 1053 Error= 185413 0 (1.77309e+06,1.27862e+06) 
....................................
Epoch 1054 Error= 185577 0 (1.79411e+06,1.28005e+06) 
....................................
Epoch 1055 Error= 185413 0 (1.77224e+06,1.27467e+06) 
....................................
Epoch 1056 Error= 185540 0 (1.75569e+06,1.2693e+06) 
....................................
Epoch 1057 Error= 185579 0 (1.80765e+06,1.26894e+06) 
....................................
Epoch 1058 Error= 185419 0 (1.76866e+06,1.26595e+06) 
....................................
Epoch 1059 Error= 185515 0 (1.77449e+06,1.27709e+06) 
....................................
Epoch 1060 Error= 185492 0 (1.7696e+06,1.27508e+06) 
 counting_train_errors....................................

train1_NErrors= 60031/1.61084e+06 3.7267
Class01= 2720/1.54663e+06	0.175866
Class11= 57311/64205	89.2625

 counting_test_errors.........

test1_NErrors= 15317/402951 3.80121
Class01= 797/386786	0.206057
Class11= 14520/16165	89.8237

....................................
Epoch 1061 Error= 185405 0 (1.77736e+06,1.27315e+06) 
....................................
Epoch 1062 Error= 185511 0 (1.79235e+06,1.28451e+06) 
....................................
Epoch 1063 Error= 185401 0 (1.76412e+06,1.27311e+06) 
....................................
Epoch 1064 Error= 185320 0 (1.76102e+06,1.28191e+06) 
....................................
Epoch 1065 Error= 185431 0 (1.76892e+06,1.28658e+06) 
....................................
Epoch 1066 Error= 185376 0 (1.7576e+06,1.27142e+06) 
....................................
Epoch 1067 Error= 185392 0 (1.75885e+06,1.28898e+06) 
....................................
Epoch 1068 Error= 185346 0 (1.74794e+06,1.27119e+06) 
....................................
Epoch 1069 Error= 185475 0 (1.76339e+06,1.28428e+06) 
....................................
Epoch 1070 Error= 185386 0 (1.76582e+06,1.26678e+06) 
 counting_train_errors....................................

train1_NErrors= 59510/1.61084e+06 3.69435
Class01= 6951/1.54663e+06	0.449428
Class11= 52559/64205	81.8612

 counting_test_errors.........

test1_NErrors= 15289/402951 3.79426
Class01= 1866/386786	0.482437
Class11= 13423/16165	83.0374

....................................
Epoch 1071 Error= 185415 0 (1.77369e+06,1.28141e+06) 
....................................
Epoch 1072 Error= 185294 0 (1.7831e+06,1.26799e+06) 
....................................
Epoch 1073 Error= 185437 0 (1.76092e+06,1.27946e+06) 
....................................
Epoch 1074 Error= 185439 0 (1.75288e+06,1.28089e+06) 
....................................
Epoch 1075 Error= 185376 0 (1.75726e+06,1.27544e+06) 
....................................
Epoch 1076 Error= 185441 0 (1.78903e+06,1.25815e+06) 
....................................
Epoch 1077 Error= 185344 0 (1.75861e+06,1.27821e+06) 
....................................
Epoch 1078 Error= 185320 0 (1.74883e+06,1.28573e+06) 
....................................
Epoch 1079 Error= 185433 0 (1.76793e+06,1.2782e+06) 
....................................
Epoch 1080 Error= 185378 0 (1.7638e+06,1.26331e+06) 
 counting_train_errors....................................

train1_NErrors= 59584/1.61084e+06 3.69895
Class01= 5518/1.54663e+06	0.356775
Class11= 54066/64205	84.2084

 counting_test_errors.........

test1_NErrors= 15262/402951 3.78756
Class01= 1519/386786	0.392724
Class11= 13743/16165	85.017

....................................
Epoch 1081 Error= 185406 0 (1.78014e+06,1.28223e+06) 
....................................
Epoch 1082 Error= 185384 0 (1.75552e+06,1.28331e+06) 
....................................
Epoch 1083 Error= 185449 0 (1.77974e+06,1.27938e+06) 
....................................
Epoch 1084 Error= 185314 0 (1.77009e+06,1.27434e+06) 
....................................
Epoch 1085 Error= 185407 0 (1.74813e+06,1.26418e+06) 
....................................
Epoch 1086 Error= 185274 0 (1.77658e+06,1.28692e+06) 
....................................
Epoch 1087 Error= 185399 0 (1.73477e+06,1.2755e+06) 
....................................
Epoch 1088 Error= 185232 0 (1.77694e+06,1.26911e+06) 
....................................
Epoch 1089 Error= 185371 0 (1.76232e+06,1.28176e+06) 
....................................
Epoch 1090 Error= 185346 0 (1.72321e+06,1.28512e+06) 
 counting_train_errors....................................

train1_NErrors= 59483/1.61084e+06 3.69268
Class01= 6486/1.54663e+06	0.419363
Class11= 52997/64205	82.5434

 counting_test_errors.........

test1_NErrors= 15305/402951 3.79823
Class01= 1770/386786	0.457617
Class11= 13535/16165	83.7303

....................................
Epoch 1091 Error= 185384 0 (1.74126e+06,1.27227e+06) 
....................................
Epoch 1092 Error= 185257 0 (1.76359e+06,1.27395e+06) 
....................................
Epoch 1093 Error= 185406 0 (1.77839e+06,1.2931e+06) 
....................................
Epoch 1094 Error= 185408 0 (1.76032e+06,1.28283e+06) 
....................................
Epoch 1095 Error= 185172 0 (1.78072e+06,1.26651e+06) 
....................................
Epoch 1096 Error= 185329 0 (1.74558e+06,1.27588e+06) 
....................................
Epoch 1097 Error= 185285 0 (1.75819e+06,1.28372e+06) 
....................................
Epoch 1098 Error= 185335 0 (1.75311e+06,1.28024e+06) 
....................................
Epoch 1099 Error= 185343 0 (1.74736e+06,1.27918e+06) 
....................................
Epoch 1100 Error= 185300 0 (1.71676e+06,1.27033e+06) 
 counting_train_errors....................................

train1_NErrors= 59401/1.61084e+06 3.68759
Class01= 4747/1.54663e+06	0.306925
Class11= 54654/64205	85.1242

 counting_test_errors.........

test1_NErrors= 15226/402951 3.77862
Class01= 1338/386786	0.345928
Class11= 13888/16165	85.914

....................................
Epoch 1101 Error= 185342 0 (1.74136e+06,1.27715e+06) 
....................................
Epoch 1102 Error= 185271 0 (1.73981e+06,1.28974e+06) 
....................................
Epoch 1103 Error= 185351 0 (1.75507e+06,1.28137e+06) 
....................................
Epoch 1104 Error= 185260 0 (1.74208e+06,1.28137e+06) 
....................................
Epoch 1105 Error= 185296 0 (1.76685e+06,1.27501e+06) 
....................................
Epoch 1106 Error= 185357 0 (1.72003e+06,1.27853e+06) 
....................................
Epoch 1107 Error= 185224 0 (1.74953e+06,1.27852e+06) 
....................................
Epoch 1108 Error= 185292 0 (1.75272e+06,1.2696e+06) 
....................................
Epoch 1109 Error= 185234 0 (1.73636e+06,1.28395e+06) 
....................................
Epoch 1110 Error= 185225 0 (1.72071e+06,1.2813e+06) 
 counting_train_errors....................................

train1_NErrors= 59474/1.61084e+06 3.69212
Class01= 4110/1.54663e+06	0.265739
Class11= 55364/64205	86.23

 counting_test_errors.........

test1_NErrors= 15221/402951 3.77738
Class01= 1180/386786	0.305078
Class11= 14041/16165	86.8605

....................................
Epoch 1111 Error= 185182 0 (1.73643e+06,1.28575e+06) 
....................................
Epoch 1112 Error= 185185 0 (1.74633e+06,1.27003e+06) 
....................................
Epoch 1113 Error= 185204 0 (1.75917e+06,1.28908e+06) 
....................................
Epoch 1114 Error= 185241 0 (1.76087e+06,1.289e+06) 
....................................
Epoch 1115 Error= 185138 0 (1.75479e+06,1.27317e+06) 
....................................
Epoch 1116 Error= 185188 0 (1.74651e+06,1.28489e+06) 
....................................
Epoch 1117 Error= 185140 0 (1.75294e+06,1.28497e+06) 
....................................
Epoch 1118 Error= 185326 0 (1.73501e+06,1.28531e+06) 
....................................
Epoch 1119 Error= 185265 0 (1.75644e+06,1.2705e+06) 
....................................
Epoch 1120 Error= 185205 0 (1.73125e+06,1.28087e+06) 
 counting_train_errors....................................

train1_NErrors= 59497/1.61084e+06 3.69355
Class01= 6071/1.54663e+06	0.39253
Class11= 53426/64205	83.2116

 counting_test_errors.........

test1_NErrors= 15275/402951 3.79078
Class01= 1655/386786	0.427885
Class11= 13620/16165	84.2561

....................................
Epoch 1121 Error= 185220 0 (1.74608e+06,1.26614e+06) 
....................................
Epoch 1122 Error= 185303 0 (1.74762e+06,1.28972e+06) 
....................................
Epoch 1123 Error= 185219 0 (1.74326e+06,1.27036e+06) 
....................................
Epoch 1124 Error= 185109 0 (1.74417e+06,1.28888e+06) 
....................................
Epoch 1125 Error= 185208 0 (1.75116e+06,1.28317e+06) 
....................................
Epoch 1126 Error= 185152 0 (1.74749e+06,1.28931e+06) 
....................................
Epoch 1127 Error= 185294 0 (1.76832e+06,1.28698e+06) 
....................................
Epoch 1128 Error= 185172 0 (1.75841e+06,1.27122e+06) 
....................................
Epoch 1129 Error= 185118 0 (1.72017e+06,1.2789e+06) 
....................................
Epoch 1130 Error= 185206 0 (1.75578e+06,1.27832e+06) 
 counting_train_errors....................................

train1_NErrors= 59425/1.61084e+06 3.68908
Class01= 6495/1.54663e+06	0.419945
Class11= 52930/64205	82.4391

 counting_test_errors.........

test1_NErrors= 15300/402951 3.79699
Class01= 1760/386786	0.455032
Class11= 13540/16165	83.7612

....................................
Epoch 1131 Error= 185186 0 (1.76856e+06,1.29473e+06) 
....................................
Epoch 1132 Error= 185048 0 (1.74035e+06,1.28642e+06) 
....................................
Epoch 1133 Error= 185105 0 (1.73676e+06,1.28162e+06) 
....................................
Epoch 1134 Error= 185183 0 (1.75579e+06,1.28744e+06) 
....................................
Epoch 1135 Error= 185193 0 (1.73122e+06,1.28571e+06) 
....................................
Epoch 1136 Error= 185151 0 (1.73961e+06,1.29333e+06) 
....................................
Epoch 1137 Error= 185146 0 (1.7517e+06,1.28466e+06) 
....................................
Epoch 1138 Error= 185232 0 (1.72457e+06,1.28516e+06) 
....................................
Epoch 1139 Error= 185303 0 (1.76123e+06,1.28033e+06) 
....................................
Epoch 1140 Error= 185073 0 (1.76039e+06,1.27848e+06) 
 counting_train_errors....................................

train1_NErrors= 59318/1.61084e+06 3.68243
Class01= 5494/1.54663e+06	0.355223
Class11= 53824/64205	83.8315

 counting_test_errors.........

test1_NErrors= 15275/402951 3.79078
Class01= 1542/386786	0.39867
Class11= 13733/16165	84.9552

....................................
Epoch 1141 Error= 185050 0 (1.73915e+06,1.28178e+06) 
....................................
Epoch 1142 Error= 185312 0 (1.72534e+06,1.28544e+06) 
....................................
Epoch 1143 Error= 185241 0 (1.70994e+06,1.26398e+06) 
....................................
Epoch 1144 Error= 185230 0 (1.76306e+06,1.29206e+06) 
....................................
Epoch 1145 Error= 185135 0 (1.74755e+06,1.28816e+06) 
....................................
Epoch 1146 Error= 185216 0 (1.72738e+06,1.28705e+06) 
....................................
Epoch 1147 Error= 185063 0 (1.73964e+06,1.28888e+06) 
....................................
Epoch 1148 Error= 185116 0 (1.72073e+06,1.28322e+06) 
....................................
Epoch 1149 Error= 185176 0 (1.74237e+06,1.27332e+06) 
....................................
Epoch 1150 Error= 185149 0 (1.7449e+06,1.296e+06) 
 counting_train_errors....................................

train1_NErrors= 59486/1.61084e+06 3.69286
Class01= 7264/1.54663e+06	0.469666
Class11= 52222/64205	81.3363

 counting_test_errors.........

test1_NErrors= 15312/402951 3.79997
Class01= 1964/386786	0.507774
Class11= 13348/16165	82.5735

....................................
Epoch 1151 Error= 185140 0 (1.7374e+06,1.28594e+06) 
....................................
Epoch 1152 Error= 185110 0 (1.76087e+06,1.27838e+06) 
....................................
Epoch 1153 Error= 185035 0 (1.7266e+06,1.28564e+06) 
....................................
Epoch 1154 Error= 185028 0 (1.74779e+06,1.28208e+06) 
....................................
Epoch 1155 Error= 185136 0 (1.75843e+06,1.29398e+06) 
....................................
Epoch 1156 Error= 184971 0 (1.76956e+06,1.28224e+06) 
....................................
Epoch 1157 Error= 185111 0 (1.73314e+06,1.27967e+06) 
....................................
Epoch 1158 Error= 185167 0 (1.73672e+06,1.27925e+06) 
....................................
Epoch 1159 Error= 185117 0 (1.73545e+06,1.28515e+06) 
....................................
Epoch 1160 Error= 185116 0 (1.74176e+06,1.28698e+06) 
 counting_train_errors....................................

train1_NErrors= 59472/1.61084e+06 3.69199
Class01= 3904/1.54663e+06	0.252419
Class11= 55568/64205	86.5478

 counting_test_errors.........

test1_NErrors= 15270/402951 3.78954
Class01= 1143/386786	0.295512
Class11= 14127/16165	87.3925

....................................
Epoch 1161 Error= 185040 0 (1.74633e+06,1.2879e+06) 
....................................
Epoch 1162 Error= 185019 0 (1.74265e+06,1.27884e+06) 
....................................
Epoch 1163 Error= 185067 0 (1.73111e+06,1.28454e+06) 
....................................
Epoch 1164 Error= 185304 0 (1.71983e+06,1.28971e+06) 
....................................
Epoch 1165 Error= 185033 0 (1.73475e+06,1.26941e+06) 
....................................
Epoch 1166 Error= 185128 0 (1.75061e+06,1.29291e+06) 
....................................
Epoch 1167 Error= 185116 0 (1.7411e+06,1.28138e+06) 
....................................
Epoch 1168 Error= 185206 0 (1.70855e+06,1.28039e+06) 
....................................
Epoch 1169 Error= 185033 0 (1.75047e+06,1.29892e+06) 
....................................
Epoch 1170 Error= 185073 0 (1.72303e+06,1.27965e+06) 
 counting_train_errors....................................

train1_NErrors= 59334/1.61084e+06 3.68343
Class01= 4643/1.54663e+06	0.300201
Class11= 54691/64205	85.1818

 counting_test_errors.........

test1_NErrors= 15278/402951 3.79153
Class01= 1343/386786	0.34722
Class11= 13935/16165	86.2048

....................................
Epoch 1171 Error= 184996 0 (1.73621e+06,1.29208e+06) 
....................................
Epoch 1172 Error= 185081 0 (1.73852e+06,1.28566e+06) 
....................................
Epoch 1173 Error= 185061 0 (1.72239e+06,1.27794e+06) 
....................................
Epoch 1174 Error= 185160 0 (1.73477e+06,1.26998e+06) 
....................................
Epoch 1175 Error= 185107 0 (1.7226e+06,1.27902e+06) 
....................................
Epoch 1176 Error= 185157 0 (1.74221e+06,1.28533e+06) 
....................................
Epoch 1177 Error= 184921 0 (1.75208e+06,1.27258e+06) 
....................................
Epoch 1178 Error= 185051 0 (1.72535e+06,1.29292e+06) 
....................................
Epoch 1179 Error= 185025 0 (1.73456e+06,1.28413e+06) 
....................................
Epoch 1180 Error= 185069 0 (1.72621e+06,1.27701e+06) 
 counting_train_errors....................................

train1_NErrors= 59434/1.61084e+06 3.68963
Class01= 7760/1.54663e+06	0.501735
Class11= 51674/64205	80.4828

 counting_test_errors.........

test1_NErrors= 15330/402951 3.80443
Class01= 2085/386786	0.539058
Class11= 13245/16165	81.9363

....................................
Epoch 1181 Error= 185003 0 (1.73819e+06,1.28261e+06) 
....................................
Epoch 1182 Error= 185109 0 (1.73296e+06,1.28799e+06) 
....................................
Epoch 1183 Error= 185093 0 (1.75486e+06,1.27577e+06) 
....................................
Epoch 1184 Error= 184924 0 (1.71837e+06,1.2771e+06) 
....................................
Epoch 1185 Error= 185008 0 (1.71829e+06,1.27736e+06) 
....................................
Epoch 1186 Error= 185107 0 (1.72112e+06,1.28071e+06) 
....................................
Epoch 1187 Error= 185005 0 (1.71891e+06,1.28149e+06) 
....................................
Epoch 1188 Error= 185010 0 (1.73149e+06,1.27253e+06) 
....................................
Epoch 1189 Error= 184915 0 (1.71763e+06,1.28236e+06) 
....................................
Epoch 1190 Error= 184956 0 (1.73172e+06,1.27962e+06) 
 counting_train_errors....................................

train1_NErrors= 59411/1.61084e+06 3.68821
Class01= 6036/1.54663e+06	0.390267
Class11= 53375/64205	83.1322

 counting_test_errors.........

test1_NErrors= 15301/402951 3.79724
Class01= 1702/386786	0.440037
Class11= 13599/16165	84.1262

....................................
Epoch 1191 Error= 184917 0 (1.73253e+06,1.28569e+06) 
....................................
Epoch 1192 Error= 184966 0 (1.72555e+06,1.27794e+06) 
....................................
Epoch 1193 Error= 184970 0 (1.73291e+06,1.27594e+06) 
....................................
Epoch 1194 Error= 184955 0 (1.74309e+06,1.29897e+06) 
....................................
Epoch 1195 Error= 185033 0 (1.72029e+06,1.28281e+06) 
....................................
Epoch 1196 Error= 185020 0 (1.73285e+06,1.28617e+06) 
....................................
Epoch 1197 Error= 184985 0 (1.74644e+06,1.28241e+06) 
....................................
Epoch 1198 Error= 184961 0 (1.73483e+06,1.28521e+06) 
....................................
Epoch 1199 Error= 184993 0 (1.73802e+06,1.27969e+06) 
....................................
Epoch 1200 Error= 185005 0 (1.74104e+06,1.28316e+06) 
 counting_train_errors....................................

train1_NErrors= 59481/1.61084e+06 3.69255
Class01= 6430/1.54663e+06	0.415742
Class11= 53051/64205	82.6275

 counting_test_errors.........

test1_NErrors= 15264/402951 3.78805
Class01= 1739/386786	0.449603
Class11= 13525/16165	83.6684

....................................
Epoch 1201 Error= 185017 0 (1.70406e+06,1.28888e+06) 
....................................
Epoch 1202 Error= 184929 0 (1.74188e+06,1.28453e+06) 
....................................
Epoch 1203 Error= 184922 0 (1.73356e+06,1.28485e+06) 
....................................
Epoch 1204 Error= 185097 0 (1.71201e+06,1.28169e+06) 
....................................
Epoch 1205 Error= 184934 0 (1.70668e+06,1.28491e+06) 
....................................
Epoch 1206 Error= 184829 0 (1.72602e+06,1.27903e+06) 
....................................
Epoch 1207 Error= 184976 0 (1.74114e+06,1.28349e+06) 
....................................
Epoch 1208 Error= 184874 0 (1.71421e+06,1.28771e+06) 
....................................
Epoch 1209 Error= 184889 0 (1.72424e+06,1.27823e+06) 
....................................
Epoch 1210 Error= 184928 0 (1.71289e+06,1.28682e+06) 
 counting_train_errors....................................

train1_NErrors= 59405/1.61084e+06 3.68783
Class01= 5790/1.54663e+06	0.374362
Class11= 53615/64205	83.506

 counting_test_errors.........

test1_NErrors= 15297/402951 3.79624
Class01= 1597/386786	0.41289
Class11= 13700/16165	84.751

....................................
Epoch 1211 Error= 184827 0 (1.72599e+06,1.28264e+06) 
....................................
Epoch 1212 Error= 185016 0 (1.72707e+06,1.27963e+06) 
....................................
Epoch 1213 Error= 184905 0 (1.7443e+06,1.30815e+06) 
....................................
Epoch 1214 Error= 185005 0 (1.71608e+06,1.30314e+06) 
....................................
Epoch 1215 Error= 184903 0 (1.71769e+06,1.27265e+06) 
....................................
Epoch 1216 Error= 184961 0 (1.74551e+06,1.28705e+06) 
....................................
Epoch 1217 Error= 184884 0 (1.73799e+06,1.27812e+06) 
....................................
Epoch 1218 Error= 184993 0 (1.72587e+06,1.29782e+06) 
....................................
Epoch 1219 Error= 184943 0 (1.72809e+06,1.27968e+06) 
....................................
Epoch 1220 Error= 184856 0 (1.73223e+06,1.28874e+06) 
 counting_train_errors....................................

train1_NErrors= 59335/1.61084e+06 3.68349
Class01= 6296/1.54663e+06	0.407078
Class11= 53039/64205	82.6088

 counting_test_errors.........

test1_NErrors= 15264/402951 3.78805
Class01= 1723/386786	0.445466
Class11= 13541/16165	83.7674

....................................
Epoch 1221 Error= 184948 0 (1.71305e+06,1.27647e+06) 
....................................
Epoch 1222 Error= 184955 0 (1.71677e+06,1.29106e+06) 
....................................
Epoch 1223 Error= 184868 0 (1.74112e+06,1.27977e+06) 
....................................
Epoch 1224 Error= 184940 0 (1.72265e+06,1.2719e+06) 
....................................
Epoch 1225 Error= 184911 0 (1.73499e+06,1.30214e+06) 
....................................
Epoch 1226 Error= 184838 0 (1.72065e+06,1.27891e+06) 
....................................
Epoch 1227 Error= 184823 0 (1.72007e+06,1.2827e+06) 
....................................
Epoch 1228 Error= 184888 0 (1.74016e+06,1.29613e+06) 
....................................
Epoch 1229 Error= 184843 0 (1.71404e+06,1.29174e+06) 
....................................
Epoch 1230 Error= 184920 0 (1.7199e+06,1.28521e+06) 
 counting_train_errors....................................

train1_NErrors= 59659/1.61084e+06 3.7036
Class01= 7442/1.54663e+06	0.481175
Class11= 52217/64205	81.3286

 counting_test_errors.........

test1_NErrors= 15334/402951 3.80543
Class01= 2000/386786	0.517082
Class11= 13334/16165	82.4869

....................................
Epoch 1231 Error= 184794 0 (1.7247e+06,1.28996e+06) 
....................................
Epoch 1232 Error= 184862 0 (1.74479e+06,1.29618e+06) 
....................................
Epoch 1233 Error= 184910 0 (1.7353e+06,1.29115e+06) 
....................................
Epoch 1234 Error= 184916 0 (1.71687e+06,1.2951e+06) 
....................................
Epoch 1235 Error= 184920 0 (1.71101e+06,1.27722e+06) 
....................................
Epoch 1236 Error= 184917 0 (1.74024e+06,1.28753e+06) 
....................................
Epoch 1237 Error= 184862 0 (1.72374e+06,1.29172e+06) 
....................................
Epoch 1238 Error= 184875 0 (1.7247e+06,1.2894e+06) 
....................................
Epoch 1239 Error= 184908 0 (1.71962e+06,1.27382e+06) 
....................................
Epoch 1240 Error= 184872 0 (1.73754e+06,1.29288e+06) 
 counting_train_errors....................................

train1_NErrors= 59754/1.61084e+06 3.7095
Class01= 2876/1.54663e+06	0.185952
Class11= 56878/64205	88.5881

 counting_test_errors.........

test1_NErrors= 15295/402951 3.79575
Class01= 877/386786	0.22674
Class11= 14418/16165	89.1927

....................................
Epoch 1241 Error= 184909 0 (1.7201e+06,1.27413e+06) 
....................................
Epoch 1242 Error= 184879 0 (1.71907e+06,1.2957e+06) 
....................................
Epoch 1243 Error= 184922 0 (1.71419e+06,1.2961e+06) 
....................................
Epoch 1244 Error= 184741 0 (1.71624e+06,1.28596e+06) 
....................................
Epoch 1245 Error= 184927 0 (1.71946e+06,1.29286e+06) 
....................................
Epoch 1246 Error= 184796 0 (1.72342e+06,1.28323e+06) 
....................................
Epoch 1247 Error= 184760 0 (1.71663e+06,1.29643e+06) 
....................................
Epoch 1248 Error= 184827 0 (1.71139e+06,1.2825e+06) 
....................................
Epoch 1249 Error= 184903 0 (1.71852e+06,1.28538e+06) 
....................................
Epoch 1250 Error= 184876 0 (1.72783e+06,1.29886e+06) 
 counting_train_errors....................................

train1_NErrors= 59424/1.61084e+06 3.68901
Class01= 4153/1.54663e+06	0.268519
Class11= 55271/64205	86.0852

 counting_test_errors.........

test1_NErrors= 15300/402951 3.79699
Class01= 1239/386786	0.320332
Class11= 14061/16165	86.9842

....................................
Epoch 1251 Error= 184819 0 (1.69511e+06,1.26947e+06) 
....................................
Epoch 1252 Error= 184895 0 (1.70811e+06,1.28541e+06) 
....................................
Epoch 1253 Error= 184891 0 (1.67855e+06,1.29537e+06) 
....................................
Epoch 1254 Error= 184774 0 (1.71826e+06,1.28457e+06) 
....................................
Epoch 1255 Error= 184904 0 (1.7142e+06,1.2917e+06) 
....................................
Epoch 1256 Error= 184745 0 (1.72175e+06,1.298e+06) 
....................................
Epoch 1257 Error= 184873 0 (1.71617e+06,1.28946e+06) 
....................................
Epoch 1258 Error= 184955 0 (1.71132e+06,1.28213e+06) 
....................................
Epoch 1259 Error= 184752 0 (1.70984e+06,1.28886e+06) 
....................................
Epoch 1260 Error= 184780 0 (1.73574e+06,1.28603e+06) 
 counting_train_errors....................................

train1_NErrors= 59320/1.61084e+06 3.68256
Class01= 5388/1.54663e+06	0.34837
Class11= 53932/64205	83.9997

 counting_test_errors.........

test1_NErrors= 15280/402951 3.79202
Class01= 1542/386786	0.39867
Class11= 13738/16165	84.9861

....................................
Epoch 1261 Error= 184908 0 (1.7076e+06,1.2852e+06) 
....................................
Epoch 1262 Error= 184835 0 (1.70228e+06,1.30182e+06) 
....................................
Epoch 1263 Error= 184764 0 (1.72786e+06,1.29305e+06) 
....................................
Epoch 1264 Error= 184750 0 (1.72228e+06,1.29063e+06) 
....................................
Epoch 1265 Error= 184774 0 (1.71115e+06,1.30628e+06) 
....................................
Epoch 1266 Error= 184840 0 (1.72235e+06,1.27645e+06) 
....................................
Epoch 1267 Error= 184752 0 (1.69669e+06,1.29549e+06) 
....................................
Epoch 1268 Error= 184811 0 (1.71129e+06,1.29185e+06) 
....................................
Epoch 1269 Error= 184889 0 (1.71461e+06,1.28503e+06) 
....................................
Epoch 1270 Error= 184662 0 (1.70367e+06,1.28434e+06) 
 counting_train_errors....................................

train1_NErrors= 59396/1.61084e+06 3.68728
Class01= 3946/1.54663e+06	0.255135
Class11= 55450/64205	86.364

 counting_test_errors.........

test1_NErrors= 15237/402951 3.78135
Class01= 1139/386786	0.294478
Class11= 14098/16165	87.2131

....................................
Epoch 1271 Error= 184949 0 (1.70556e+06,1.28847e+06) 
....................................
Epoch 1272 Error= 184778 0 (1.71784e+06,1.29521e+06) 
....................................
Epoch 1273 Error= 184655 0 (1.71953e+06,1.28954e+06) 
....................................
Epoch 1274 Error= 184826 0 (1.68945e+06,1.27412e+06) 
....................................
Epoch 1275 Error= 184745 0 (1.69137e+06,1.29225e+06) 
....................................
Epoch 1276 Error= 184791 0 (1.68011e+06,1.30182e+06) 
....................................
Epoch 1277 Error= 184855 0 (1.71489e+06,1.29468e+06) 
....................................
Epoch 1278 Error= 184830 0 (1.69517e+06,1.30393e+06) 
....................................
Epoch 1279 Error= 184611 0 (1.69538e+06,1.27881e+06) 
....................................
Epoch 1280 Error= 184679 0 (1.72261e+06,1.28941e+06) 
 counting_train_errors....................................

train1_NErrors= 60042/1.61084e+06 3.72738
Class01= 2765/1.54663e+06	0.178776
Class11= 57277/64205	89.2096

 counting_test_errors.........

test1_NErrors= 15352/402951 3.80989
Class01= 855/386786	0.221052
Class11= 14497/16165	89.6814

....................................
Epoch 1281 Error= 184759 0 (1.72029e+06,1.30948e+06) 
....................................
Epoch 1282 Error= 184784 0 (1.70694e+06,1.31261e+06) 
....................................
Epoch 1283 Error= 184789 0 (1.70132e+06,1.27152e+06) 
....................................
Epoch 1284 Error= 184707 0 (1.72527e+06,1.29343e+06) 
....................................
Epoch 1285 Error= 184726 0 (1.69184e+06,1.29471e+06) 
....................................
Epoch 1286 Error= 184791 0 (1.69508e+06,1.29066e+06) 
....................................
Epoch 1287 Error= 184746 0 (1.69828e+06,1.28849e+06) 
....................................
Epoch 1288 Error= 184727 0 (1.69424e+06,1.29534e+06) 
....................................
Epoch 1289 Error= 184705 0 (1.69147e+06,1.28853e+06) 
....................................
Epoch 1290 Error= 184707 0 (1.71405e+06,1.28039e+06) 
 counting_train_errors....................................

train1_NErrors= 59595/1.61084e+06 3.69963
Class01= 7312/1.54663e+06	0.472769
Class11= 52283/64205	81.4314

 counting_test_errors.........

test1_NErrors= 15323/402951 3.8027
Class01= 1996/386786	0.516048
Class11= 13327/16165	82.4436

....................................
Epoch 1291 Error= 184771 0 (1.69312e+06,1.29057e+06) 
....................................
Epoch 1292 Error= 184849 0 (1.6839e+06,1.27989e+06) 
....................................
Epoch 1293 Error= 184639 0 (1.68101e+06,1.27802e+06) 
....................................
Epoch 1294 Error= 184713 0 (1.73367e+06,1.29663e+06) 
....................................
Epoch 1295 Error= 184642 0 (1.70113e+06,1.30412e+06) 
....................................
Epoch 1296 Error= 184652 0 (1.69763e+06,1.3036e+06) 
....................................
Epoch 1297 Error= 184624 0 (1.70812e+06,1.30634e+06) 
....................................
Epoch 1298 Error= 184738 0 (1.71026e+06,1.30342e+06) 
....................................
Epoch 1299 Error= 184778 0 (1.69574e+06,1.29131e+06) 
....................................
Epoch 1300 Error= 184764 0 (1.71439e+06,1.28529e+06) 
 counting_train_errors....................................

train1_NErrors= 59301/1.61084e+06 3.68138
Class01= 6086/1.54663e+06	0.3935
Class11= 53215/64205	82.883

 counting_test_errors.........

test1_NErrors= 15294/402951 3.7955
Class01= 1717/386786	0.443915
Class11= 13577/16165	83.9901

....................................
Epoch 1301 Error= 184671 0 (1.6952e+06,1.28975e+06) 
....................................
Epoch 1302 Error= 184659 0 (1.72171e+06,1.29792e+06) 
....................................
Epoch 1303 Error= 184710 0 (1.71927e+06,1.29441e+06) 
....................................
Epoch 1304 Error= 184621 0 (1.71194e+06,1.29729e+06) 
....................................
Epoch 1305 Error= 184645 0 (1.68815e+06,1.29763e+06) 
....................................
Epoch 1306 Error= 184821 0 (1.71087e+06,1.28199e+06) 
....................................
Epoch 1307 Error= 184656 0 (1.70122e+06,1.30059e+06) 
....................................
Epoch 1308 Error= 184657 0 (1.70325e+06,1.30088e+06) 
....................................
Epoch 1309 Error= 184815 0 (1.70222e+06,1.29706e+06) 
....................................
Epoch 1310 Error= 184604 0 (1.69653e+06,1.28971e+06) 
 counting_train_errors....................................

train1_NErrors= 59244/1.61084e+06 3.67784
Class01= 5191/1.54663e+06	0.335633
Class11= 54053/64205	84.1881

 counting_test_errors.........

test1_NErrors= 15236/402951 3.7811
Class01= 1461/386786	0.377728
Class11= 13775/16165	85.215

....................................
Epoch 1311 Error= 184704 0 (1.68773e+06,1.28916e+06) 
....................................
Epoch 1312 Error= 184732 0 (1.7125e+06,1.30013e+06) 
....................................
Epoch 1313 Error= 184676 0 (1.69414e+06,1.28804e+06) 
....................................
Epoch 1314 Error= 184691 0 (1.71063e+06,1.28513e+06) 
....................................
Epoch 1315 Error= 184865 0 (1.69525e+06,1.2965e+06) 
....................................
Epoch 1316 Error= 184603 0 (1.69348e+06,1.29026e+06) 
....................................
Epoch 1317 Error= 184669 0 (1.69444e+06,1.30014e+06) 
....................................
Epoch 1318 Error= 184744 0 (1.70036e+06,1.29347e+06) 
....................................
Epoch 1319 Error= 184681 0 (1.70629e+06,1.2984e+06) 
....................................
Epoch 1320 Error= 184780 0 (1.69632e+06,1.29471e+06) 
 counting_train_errors....................................

train1_NErrors= 59439/1.61084e+06 3.68995
Class01= 4619/1.54663e+06	0.298649
Class11= 54820/64205	85.3828

 counting_test_errors.........

test1_NErrors= 15249/402951 3.78433
Class01= 1293/386786	0.334293
Class11= 13956/16165	86.3347

....................................
Epoch 1321 Error= 184701 0 (1.70877e+06,1.2954e+06) 
....................................
Epoch 1322 Error= 184576 0 (1.69246e+06,1.29695e+06) 
....................................
Epoch 1323 Error= 184638 0 (1.70912e+06,1.29562e+06) 
....................................
Epoch 1324 Error= 184692 0 (1.6864e+06,1.2976e+06) 
....................................
Epoch 1325 Error= 184655 0 (1.71699e+06,1.29669e+06) 
....................................
Epoch 1326 Error= 184678 0 (1.69391e+06,1.28526e+06) 
....................................
Epoch 1327 Error= 184547 0 (1.67502e+06,1.28636e+06) 
....................................
Epoch 1328 Error= 184812 0 (1.71706e+06,1.29776e+06) 
....................................
Epoch 1329 Error= 184623 0 (1.6887e+06,1.28855e+06) 
....................................
Epoch 1330 Error= 184613 0 (1.69863e+06,1.29784e+06) 
 counting_train_errors....................................

train1_NErrors= 59410/1.61084e+06 3.68814
Class01= 3841/1.54663e+06	0.248346
Class11= 55569/64205	86.5493

 counting_test_errors.........

test1_NErrors= 15229/402951 3.77937
Class01= 1129/386786	0.291893
Class11= 14100/16165	87.2255

....................................
Epoch 1331 Error= 184578 0 (1.70217e+06,1.28975e+06) 
....................................
Epoch 1332 Error= 184601 0 (1.71126e+06,1.29563e+06) 
....................................
Epoch 1333 Error= 184654 0 (1.70683e+06,1.28303e+06) 
....................................
Epoch 1334 Error= 184669 0 (1.68546e+06,1.29292e+06) 
....................................
Epoch 1335 Error= 184634 0 (1.68297e+06,1.28684e+06) 
....................................
Epoch 1336 Error= 184542 0 (1.68614e+06,1.28369e+06) 
....................................
Epoch 1337 Error= 184656 0 (1.68123e+06,1.30152e+06) 
....................................
Epoch 1338 Error= 184651 0 (1.69806e+06,1.29973e+06) 
....................................
Epoch 1339 Error= 184609 0 (1.69003e+06,1.29402e+06) 
....................................
Epoch 1340 Error= 184702 0 (1.68122e+06,1.29525e+06) 
 counting_train_errors....................................

train1_NErrors= 59245/1.61084e+06 3.6779
Class01= 4878/1.54663e+06	0.315395
Class11= 54367/64205	84.6772

 counting_test_errors.........

test1_NErrors= 15250/402951 3.78458
Class01= 1392/386786	0.359889
Class11= 13858/16165	85.7284

....................................
Epoch 1341 Error= 184544 0 (1.69501e+06,1.28291e+06) 
....................................
Epoch 1342 Error= 184560 0 (1.68173e+06,1.29676e+06) 
....................................
Epoch 1343 Error= 184624 0 (1.69577e+06,1.29823e+06) 
....................................
Epoch 1344 Error= 184710 0 (1.72365e+06,1.29604e+06) 
....................................
Epoch 1345 Error= 184552 0 (1.69509e+06,1.29807e+06) 
....................................
Epoch 1346 Error= 184496 0 (1.69344e+06,1.29597e+06) 
....................................
Epoch 1347 Error= 184552 0 (1.69986e+06,1.2996e+06) 
....................................
Epoch 1348 Error= 184609 0 (1.6789e+06,1.2933e+06) 
....................................
Epoch 1349 Error= 184571 0 (1.68646e+06,1.32249e+06) 
....................................
Epoch 1350 Error= 184699 0 (1.69126e+06,1.28331e+06) 
 counting_train_errors....................................

train1_NErrors= 59774/1.61084e+06 3.71074
Class01= 9137/1.54663e+06	0.590768
Class11= 50637/64205	78.8677

 counting_test_errors.........

test1_NErrors= 15446/402951 3.83322
Class01= 2446/386786	0.632391
Class11= 13000/16165	80.4207

....................................
Epoch 1351 Error= 184671 0 (1.69186e+06,1.30029e+06) 
....................................
Epoch 1352 Error= 184634 0 (1.67244e+06,1.28977e+06) 
....................................
Epoch 1353 Error= 184640 0 (1.69028e+06,1.3141e+06) 
....................................
Epoch 1354 Error= 184488 0 (1.67957e+06,1.30237e+06) 
....................................
Epoch 1355 Error= 184611 0 (1.6909e+06,1.29141e+06) 
....................................
Epoch 1356 Error= 184684 0 (1.68215e+06,1.29069e+06) 
....................................
Epoch 1357 Error= 184460 0 (1.67871e+06,1.2964e+06) 
....................................
Epoch 1358 Error= 184495 0 (1.68903e+06,1.29642e+06) 
....................................
Epoch 1359 Error= 184700 0 (1.67249e+06,1.30677e+06) 
....................................
Epoch 1360 Error= 184579 0 (1.69164e+06,1.30829e+06) 
 counting_train_errors....................................

train1_NErrors= 59435/1.61084e+06 3.6897
Class01= 4344/1.54663e+06	0.280868
Class11= 55091/64205	85.8048

 counting_test_errors.........

test1_NErrors= 15303/402951 3.79773
Class01= 1298/386786	0.335586
Class11= 14005/16165	86.6378

....................................
Epoch 1361 Error= 184554 0 (1.68078e+06,1.29947e+06) 
....................................
Epoch 1362 Error= 184592 0 (1.68485e+06,1.29038e+06) 
....................................
Epoch 1363 Error= 184556 0 (1.67976e+06,1.31525e+06) 
....................................
Epoch 1364 Error= 184467 0 (1.68617e+06,1.32026e+06) 
....................................
Epoch 1365 Error= 184565 0 (1.66921e+06,1.30611e+06) 
....................................
Epoch 1366 Error= 184551 0 (1.67801e+06,1.2928e+06) 
....................................
Epoch 1367 Error= 184635 0 (1.69046e+06,1.3009e+06) 
....................................
Epoch 1368 Error= 184371 0 (1.68424e+06,1.29656e+06) 
....................................
Epoch 1369 Error= 184524 0 (1.68136e+06,1.30513e+06) 
....................................
Epoch 1370 Error= 184548 0 (1.68245e+06,1.30931e+06) 
 counting_train_errors....................................

train1_NErrors= 59212/1.61084e+06 3.67585
Class01= 5298/1.54663e+06	0.342551
Class11= 53914/64205	83.9717

 counting_test_errors.........

test1_NErrors= 15270/402951 3.78954
Class01= 1516/386786	0.391948
Class11= 13754/16165	85.0851

....................................
Epoch 1371 Error= 184573 0 (1.67646e+06,1.31682e+06) 
....................................
Epoch 1372 Error= 184481 0 (1.65608e+06,1.29765e+06) 
....................................
Epoch 1373 Error= 184481 0 (1.69033e+06,1.30674e+06) 
....................................
Epoch 1374 Error= 184430 0 (1.67171e+06,1.32423e+06) 
....................................
Epoch 1375 Error= 184568 0 (1.6511e+06,1.28714e+06) 
....................................
Epoch 1376 Error= 184564 0 (1.6856e+06,1.30226e+06) 
....................................
Epoch 1377 Error= 184446 0 (1.66042e+06,1.301e+06) 
....................................
Epoch 1378 Error= 184516 0 (1.68055e+06,1.31027e+06) 
....................................
Epoch 1379 Error= 184475 0 (1.66461e+06,1.31447e+06) 
....................................
Epoch 1380 Error= 184501 0 (1.66678e+06,1.29815e+06) 
 counting_train_errors....................................

train1_NErrors= 59559/1.61084e+06 3.69739
Class01= 3720/1.54663e+06	0.240523
Class11= 55839/64205	86.9699

 counting_test_errors.........

test1_NErrors= 15270/402951 3.78954
Class01= 1101/386786	0.284654
Class11= 14169/16165	87.6523

....................................
Epoch 1381 Error= 184489 0 (1.69042e+06,1.3038e+06) 
....................................
Epoch 1382 Error= 184502 0 (1.68293e+06,1.30821e+06) 
....................................
Epoch 1383 Error= 184426 0 (1.65956e+06,1.31401e+06) 
....................................
Epoch 1384 Error= 184510 0 (1.66486e+06,1.30238e+06) 
....................................
Epoch 1385 Error= 184429 0 (1.69192e+06,1.28947e+06) 
....................................
Epoch 1386 Error= 184443 0 (1.67972e+06,1.30839e+06) 
....................................
Epoch 1387 Error= 184422 0 (1.67547e+06,1.31222e+06) 
....................................
Epoch 1388 Error= 184524 0 (1.68812e+06,1.31103e+06) 
....................................
Epoch 1389 Error= 184536 0 (1.67821e+06,1.30134e+06) 
....................................
Epoch 1390 Error= 184556 0 (1.67281e+06,1.31066e+06) 
 counting_train_errors....................................

train1_NErrors= 59558/1.61084e+06 3.69733
Class01= 8358/1.54663e+06	0.5404
Class11= 51200/64205	79.7446

 counting_test_errors.........

test1_NErrors= 15377/402951 3.8161
Class01= 2275/386786	0.588181
Class11= 13102/16165	81.0517

....................................
Epoch 1391 Error= 184487 0 (1.65781e+06,1.3138e+06) 
....................................
Epoch 1392 Error= 184481 0 (1.66385e+06,1.31947e+06) 
....................................
Epoch 1393 Error= 184514 0 (1.68437e+06,1.31319e+06) 
....................................
Epoch 1394 Error= 184664 0 (1.66753e+06,1.29892e+06) 
....................................
Epoch 1395 Error= 184321 0 (1.67414e+06,1.31151e+06) 
....................................
Epoch 1396 Error= 184564 0 (1.67474e+06,1.29838e+06) 
....................................
Epoch 1397 Error= 184547 0 (1.67903e+06,1.31473e+06) 
....................................
Epoch 1398 Error= 184433 0 (1.66642e+06,1.30581e+06) 
....................................
Epoch 1399 Error= 184462 0 (1.65659e+06,1.31202e+06) 
....................................
Epoch 1400 Error= 184508 0 (1.65384e+06,1.3106e+06) 
 counting_train_errors....................................

train1_NErrors= 59901/1.61084e+06 3.71863
Class01= 9982/1.54663e+06	0.645402
Class11= 49919/64205	77.7494

 counting_test_errors.........

test1_NErrors= 15472/402951 3.83967
Class01= 2675/386786	0.691597
Class11= 12797/16165	79.1649

....................................
Epoch 1401 Error= 184310 0 (1.67975e+06,1.32788e+06) 
....................................
Epoch 1402 Error= 184487 0 (1.67388e+06,1.31775e+06) 
....................................
Epoch 1403 Error= 184484 0 (1.67327e+06,1.3068e+06) 
....................................
Epoch 1404 Error= 184510 0 (1.67788e+06,1.32653e+06) 
....................................
Epoch 1405 Error= 184376 0 (1.66589e+06,1.32489e+06) 
....................................
Epoch 1406 Error= 184555 0 (1.66414e+06,1.29751e+06) 
....................................
Epoch 1407 Error= 184456 0 (1.6493e+06,1.29724e+06) 
....................................
Epoch 1408 Error= 184503 0 (1.65995e+06,1.31774e+06) 
....................................
Epoch 1409 Error= 184385 0 (1.68906e+06,1.29623e+06) 
....................................
Epoch 1410 Error= 184469 0 (1.64811e+06,1.30807e+06) 
 counting_train_errors....................................

train1_NErrors= 59271/1.61084e+06 3.67952
Class01= 4285/1.54663e+06	0.277054
Class11= 54986/64205	85.6413

 counting_test_errors.........

test1_NErrors= 15232/402951 3.78011
Class01= 1259/386786	0.325503
Class11= 13973/16165	86.4398

....................................
Epoch 1411 Error= 184534 0 (1.66732e+06,1.31809e+06) 
....................................
Epoch 1412 Error= 184432 0 (1.67284e+06,1.30953e+06) 
....................................
Epoch 1413 Error= 184346 0 (1.66197e+06,1.31701e+06) 
....................................
Epoch 1414 Error= 184453 0 (1.67082e+06,1.30561e+06) 
....................................
Epoch 1415 Error= 184429 0 (1.66862e+06,1.31045e+06) 
....................................
Epoch 1416 Error= 184503 0 (1.66545e+06,1.31747e+06) 
....................................
Epoch 1417 Error= 184493 0 (1.65542e+06,1.30139e+06) 
....................................
Epoch 1418 Error= 184537 0 (1.65375e+06,1.29883e+06) 
....................................
Epoch 1419 Error= 184461 0 (1.6699e+06,1.31364e+06) 
....................................
Epoch 1420 Error= 184288 0 (1.66403e+06,1.30157e+06) 
 counting_train_errors....................................

train1_NErrors= 59567/1.61084e+06 3.69789
Class01= 3745/1.54663e+06	0.242139
Class11= 55822/64205	86.9434

 counting_test_errors.........

test1_NErrors= 15280/402951 3.79202
Class01= 1096/386786	0.283361
Class11= 14184/16165	87.7451

....................................
Epoch 1421 Error= 184410 0 (1.6414e+06,1.30463e+06) 
....................................
Epoch 1422 Error= 184388 0 (1.66751e+06,1.31072e+06) 
....................................
Epoch 1423 Error= 184464 0 (1.67688e+06,1.31751e+06) 
....................................
Epoch 1424 Error= 184474 0 (1.65228e+06,1.31592e+06) 
....................................
Epoch 1425 Error= 184442 0 (1.65813e+06,1.31356e+06) 
....................................
Epoch 1426 Error= 184472 0 (1.66516e+06,1.31425e+06) 
....................................
Epoch 1427 Error= 184395 0 (1.64898e+06,1.30733e+06) 
....................................
Epoch 1428 Error= 184378 0 (1.65918e+06,1.30405e+06) 
....................................
Epoch 1429 Error= 184377 0 (1.6743e+06,1.30578e+06) 
....................................
Epoch 1430 Error= 184385 0 (1.66469e+06,1.32187e+06) 
 counting_train_errors....................................

train1_NErrors= 59825/1.61084e+06 3.71391
Class01= 3279/1.54663e+06	0.212009
Class11= 56546/64205	88.071

 counting_test_errors.........

test1_NErrors= 15308/402951 3.79897
Class01= 990/386786	0.255955
Class11= 14318/16165	88.5741

....................................
Epoch 1431 Error= 184404 0 (1.66022e+06,1.30845e+06) 
....................................
Epoch 1432 Error= 184466 0 (1.65187e+06,1.31681e+06) 
....................................
Epoch 1433 Error= 184420 0 (1.64963e+06,1.30739e+06) 
....................................
Epoch 1434 Error= 184424 0 (1.66596e+06,1.30781e+06) 
....................................
Epoch 1435 Error= 184363 0 (1.65674e+06,1.30298e+06) 
....................................
Epoch 1436 Error= 184425 0 (1.65264e+06,1.31449e+06) 
....................................
Epoch 1437 Error= 184399 0 (1.64299e+06,1.29785e+06) 
....................................
Epoch 1438 Error= 184373 0 (1.63482e+06,1.3085e+06) 
....................................
Epoch 1439 Error= 184436 0 (1.66233e+06,1.32294e+06) 
....................................
Epoch 1440 Error= 184359 0 (1.64899e+06,1.3264e+06) 
 counting_train_errors....................................

train1_NErrors= 59203/1.61084e+06 3.67529
Class01= 4526/1.54663e+06	0.292636
Class11= 54677/64205	85.16

 counting_test_errors.........

test1_NErrors= 15245/402951 3.78334
Class01= 1325/386786	0.342567
Class11= 13920/16165	86.112

....................................
Epoch 1441 Error= 184314 0 (1.65529e+06,1.31592e+06) 
....................................
Epoch 1442 Error= 184305 0 (1.6547e+06,1.31816e+06) 
....................................
Epoch 1443 Error= 184400 0 (1.65708e+06,1.3121e+06) 
....................................
Epoch 1444 Error= 184289 0 (1.64568e+06,1.31712e+06) 
....................................
Epoch 1445 Error= 184453 0 (1.64118e+06,1.31141e+06) 
....................................
Epoch 1446 Error= 184454 0 (1.66507e+06,1.32345e+06) 
....................................
Epoch 1447 Error= 184381 0 (1.64762e+06,1.31018e+06) 
....................................
Epoch 1448 Error= 184328 0 (1.64892e+06,1.29027e+06) 
....................................
Epoch 1449 Error= 184385 0 (1.66598e+06,1.32274e+06) 
....................................
Epoch 1450 Error= 184517 0 (1.64376e+06,1.30586e+06) 
 counting_train_errors....................................

train1_NErrors= 59277/1.61084e+06 3.67989
Class01= 4412/1.54663e+06	0.285265
Class11= 54865/64205	85.4528

 counting_test_errors.........

test1_NErrors= 15255/402951 3.78582
Class01= 1308/386786	0.338171
Class11= 13947/16165	86.279

....................................
Epoch 1451 Error= 184416 0 (1.63595e+06,1.29868e+06) 
....................................
Epoch 1452 Error= 184310 0 (1.65295e+06,1.30758e+06) 
....................................
Epoch 1453 Error= 184219 0 (1.63374e+06,1.32076e+06) 
....................................
Epoch 1454 Error= 184300 0 (1.65796e+06,1.31472e+06) 
....................................
Epoch 1455 Error= 184343 0 (1.6624e+06,1.30194e+06) 
....................................
Epoch 1456 Error= 184408 0 (1.64871e+06,1.3115e+06) 
....................................
Epoch 1457 Error= 184278 0 (1.65902e+06,1.31212e+06) 
....................................
Epoch 1458 Error= 184271 0 (1.64684e+06,1.30918e+06) 
....................................
Epoch 1459 Error= 184316 0 (1.65626e+06,1.30615e+06) 
....................................
Epoch 1460 Error= 184235 0 (1.64239e+06,1.32991e+06) 
 counting_train_errors....................................

train1_NErrors= 59494/1.61084e+06 3.69336
Class01= 8267/1.54663e+06	0.534516
Class11= 51227/64205	79.7866

 counting_test_errors.........

test1_NErrors= 15330/402951 3.80443
Class01= 2243/386786	0.579907
Class11= 13087/16165	80.9589

....................................
Epoch 1461 Error= 184277 0 (1.66212e+06,1.32907e+06) 
....................................
Epoch 1462 Error= 184401 0 (1.65938e+06,1.31373e+06) 
....................................
Epoch 1463 Error= 184389 0 (1.67058e+06,1.30997e+06) 
....................................
Epoch 1464 Error= 184304 0 (1.63811e+06,1.31387e+06) 
....................................
Epoch 1465 Error= 184255 0 (1.67241e+06,1.3108e+06) 
....................................
Epoch 1466 Error= 184279 0 (1.61502e+06,1.31649e+06) 
....................................
Epoch 1467 Error= 184477 0 (1.6493e+06,1.30703e+06) 
....................................
Epoch 1468 Error= 184462 0 (1.63176e+06,1.30049e+06) 
....................................
Epoch 1469 Error= 184308 0 (1.62732e+06,1.2988e+06) 
....................................
Epoch 1470 Error= 184369 0 (1.63302e+06,1.31701e+06) 
 counting_train_errors....................................

train1_NErrors= 59214/1.61084e+06 3.67598
Class01= 5644/1.54663e+06	0.364922
Class11= 53570/64205	83.4359

 counting_test_errors.........

test1_NErrors= 15257/402951 3.78632
Class01= 1611/386786	0.416509
Class11= 13646/16165	84.417

....................................
Epoch 1471 Error= 184251 0 (1.64204e+06,1.32088e+06) 
....................................
Epoch 1472 Error= 184354 0 (1.67038e+06,1.31852e+06) 
....................................
Epoch 1473 Error= 184342 0 (1.65707e+06,1.29678e+06) 
....................................
Epoch 1474 Error= 184364 0 (1.6497e+06,1.33305e+06) 
....................................
Epoch 1475 Error= 184469 0 (1.6533e+06,1.29976e+06) 
....................................
Epoch 1476 Error= 184504 0 (1.63644e+06,1.30755e+06) 
....................................
Epoch 1477 Error= 184318 0 (1.63518e+06,1.31113e+06) 
....................................
Epoch 1478 Error= 184206 0 (1.6495e+06,1.30741e+06) 
....................................
Epoch 1479 Error= 184249 0 (1.6426e+06,1.31933e+06) 
....................................
Epoch 1480 Error= 184314 0 (1.63721e+06,1.32115e+06) 
 counting_train_errors....................................

train1_NErrors= 59118/1.61084e+06 3.67002
Class01= 5002/1.54663e+06	0.323412
Class11= 54116/64205	84.2863

 counting_test_errors.........

test1_NErrors= 15223/402951 3.77788
Class01= 1462/386786	0.377987
Class11= 13761/16165	85.1284

....................................
Epoch 1481 Error= 184418 0 (1.63667e+06,1.33163e+06) 
....................................
Epoch 1482 Error= 184358 0 (1.66151e+06,1.30383e+06) 
....................................
Epoch 1483 Error= 184283 0 (1.6438e+06,1.31498e+06) 
....................................
Epoch 1484 Error= 184342 0 (1.64453e+06,1.31679e+06) 
....................................
Epoch 1485 Error= 184312 0 (1.63957e+06,1.31137e+06) 
....................................
Epoch 1486 Error= 184424 0 (1.63447e+06,1.31232e+06) 
....................................
Epoch 1487 Error= 184400 0 (1.62937e+06,1.30364e+06) 
....................................
Epoch 1488 Error= 184577 0 (1.61399e+06,1.30478e+06) 
....................................
Epoch 1489 Error= 184183 0 (1.64923e+06,1.31445e+06) 
....................................
Epoch 1490 Error= 184311 0 (1.64066e+06,1.3009e+06) 
 counting_train_errors....................................

train1_NErrors= 59704/1.61084e+06 3.7064
Class01= 2912/1.54663e+06	0.18828
Class11= 56792/64205	88.4542

 counting_test_errors.........

test1_NErrors= 15306/402951 3.79848
Class01= 906/386786	0.234238
Class11= 14400/16165	89.0813

....................................
Epoch 1491 Error= 184317 0 (1.62851e+06,1.31377e+06) 
....................................
Epoch 1492 Error= 184413 0 (1.64407e+06,1.30656e+06) 
....................................
Epoch 1493 Error= 184358 0 (1.63351e+06,1.30254e+06) 
....................................
Epoch 1494 Error= 184261 0 (1.63197e+06,1.31026e+06) 
....................................
Epoch 1495 Error= 184347 0 (1.65735e+06,1.31806e+06) 
....................................
Epoch 1496 Error= 184350 0 (1.64858e+06,1.32167e+06) 
....................................
Epoch 1497 Error= 184282 0 (1.63317e+06,1.30904e+06) 
....................................
Epoch 1498 Error= 184275 0 (1.65696e+06,1.32359e+06) 
....................................
Epoch 1499 Error= 184341 0 (1.64574e+06,1.3208e+06) 
....................................
Epoch 1500 Error= 184307 0 (1.64082e+06,1.29986e+06) 
 counting_train_errors....................................

train1_NErrors= 59284/1.61084e+06 3.68032
Class01= 8031/1.54663e+06	0.519257
Class11= 51253/64205	79.8271

 counting_test_errors.........

test1_NErrors= 15320/402951 3.80195
Class01= 2204/386786	0.569824
Class11= 13116/16165	81.1383

....................................
Epoch 1501 Error= 184238 0 (1.62321e+06,1.33285e+06) 
....................................
Epoch 1502 Error= 184214 0 (1.65153e+06,1.32216e+06) 
....................................
Epoch 1503 Error= 184342 0 (1.6415e+06,1.32257e+06) 
....................................
Epoch 1504 Error= 184260 0 (1.63471e+06,1.32271e+06) 
....................................
Epoch 1505 Error= 184185 0 (1.63358e+06,1.31928e+06) 
....................................
Epoch 1506 Error= 184241 0 (1.63554e+06,1.30533e+06) 
....................................
Epoch 1507 Error= 184141 0 (1.65286e+06,1.31678e+06) 
....................................
Epoch 1508 Error= 184243 0 (1.61543e+06,1.32165e+06) 
....................................
Epoch 1509 Error= 184382 0 (1.64125e+06,1.32247e+06) 
....................................
Epoch 1510 Error= 184262 0 (1.61966e+06,1.30959e+06) 
 counting_train_errors....................................

train1_NErrors= 59153/1.61084e+06 3.67219
Class01= 5309/1.54663e+06	0.343262
Class11= 53844/64205	83.8626

 counting_test_errors.........

test1_NErrors= 15245/402951 3.78334
Class01= 1518/386786	0.392465
Class11= 13727/16165	84.918

....................................
Epoch 1511 Error= 184284 0 (1.63799e+06,1.32746e+06) 
....................................
Epoch 1512 Error= 184346 0 (1.64319e+06,1.30526e+06) 
....................................
Epoch 1513 Error= 184282 0 (1.64532e+06,1.32236e+06) 
....................................
Epoch 1514 Error= 184373 0 (1.64837e+06,1.31223e+06) 
....................................
Epoch 1515 Error= 184151 0 (1.6248e+06,1.30459e+06) 
....................................
Epoch 1516 Error= 184247 0 (1.63679e+06,1.31105e+06) 
....................................
Epoch 1517 Error= 184457 0 (1.62962e+06,1.31221e+06) 
....................................
Epoch 1518 Error= 184223 0 (1.62563e+06,1.32547e+06) 
....................................
Epoch 1519 Error= 184179 0 (1.65061e+06,1.31728e+06) 
....................................
Epoch 1520 Error= 184297 0 (1.63137e+06,1.3222e+06) 
 counting_train_errors....................................

train1_NErrors= 59299/1.61084e+06 3.68125
Class01= 5225/1.54663e+06	0.337831
Class11= 54074/64205	84.2209

 counting_test_errors.........

test1_NErrors= 15209/402951 3.7744
Class01= 1466/386786	0.379021
Class11= 13743/16165	85.017

....................................
Epoch 1521 Error= 184148 0 (1.63996e+06,1.30869e+06) 
....................................
Epoch 1522 Error= 184139 0 (1.62292e+06,1.33219e+06) 
....................................
Epoch 1523 Error= 184175 0 (1.62627e+06,1.31503e+06) 
....................................
Epoch 1524 Error= 184348 0 (1.61335e+06,1.32271e+06) 
....................................
Epoch 1525 Error= 184148 0 (1.61355e+06,1.32072e+06) 
....................................
Epoch 1526 Error= 184275 0 (1.62225e+06,1.31305e+06) 
....................................
Epoch 1527 Error= 184247 0 (1.62814e+06,1.30942e+06) 
....................................
Epoch 1528 Error= 184221 0 (1.61415e+06,1.30761e+06) 
....................................
Epoch 1529 Error= 184211 0 (1.63359e+06,1.32093e+06) 
....................................
Epoch 1530 Error= 184196 0 (1.63184e+06,1.32794e+06) 
 counting_train_errors....................................

train1_NErrors= 59207/1.61084e+06 3.67554
Class01= 5996/1.54663e+06	0.387681
Class11= 53211/64205	82.8767

 counting_test_errors.........

test1_NErrors= 15226/402951 3.77862
Class01= 1652/386786	0.42711
Class11= 13574/16165	83.9715

....................................
Epoch 1531 Error= 184104 0 (1.62161e+06,1.32833e+06) 
....................................
Epoch 1532 Error= 184151 0 (1.62604e+06,1.30426e+06) 
....................................
Epoch 1533 Error= 184154 0 (1.62848e+06,1.31993e+06) 
....................................
Epoch 1534 Error= 184251 0 (1.6249e+06,1.33369e+06) 
....................................
Epoch 1535 Error= 184272 0 (1.62258e+06,1.32531e+06) 
....................................
Epoch 1536 Error= 184218 0 (1.63222e+06,1.31624e+06) 
....................................
Epoch 1537 Error= 184364 0 (1.63295e+06,1.32413e+06) 
....................................
Epoch 1538 Error= 184250 0 (1.62033e+06,1.3281e+06) 
....................................
Epoch 1539 Error= 184246 0 (1.61507e+06,1.33083e+06) 
....................................
Epoch 1540 Error= 184026 0 (1.63576e+06,1.31889e+06) 
 counting_train_errors....................................

train1_NErrors= 59474/1.61084e+06 3.69212
Class01= 3937/1.54663e+06	0.254553
Class11= 55537/64205	86.4995

 counting_test_errors.........

test1_NErrors= 15289/402951 3.79426
Class01= 1161/386786	0.300166
Class11= 14128/16165	87.3987

....................................
Epoch 1541 Error= 184267 0 (1.64385e+06,1.32778e+06) 
....................................
Epoch 1542 Error= 184063 0 (1.62142e+06,1.31522e+06) 
....................................
Epoch 1543 Error= 184202 0 (1.64054e+06,1.3211e+06) 
....................................
Epoch 1544 Error= 184278 0 (1.63905e+06,1.33738e+06) 
....................................
Epoch 1545 Error= 184102 0 (1.62836e+06,1.31043e+06) 
....................................
Epoch 1546 Error= 184358 0 (1.62266e+06,1.32773e+06) 
....................................
Epoch 1547 Error= 184262 0 (1.61675e+06,1.31874e+06) 
....................................
Epoch 1548 Error= 184348 0 (1.62887e+06,1.33169e+06) 
....................................
Epoch 1549 Error= 184110 0 (1.62275e+06,1.32091e+06) 
....................................
Epoch 1550 Error= 184215 0 (1.61085e+06,1.3144e+06) 
 counting_train_errors....................................

train1_NErrors= 59246/1.61084e+06 3.67796
Class01= 7188/1.54663e+06	0.464752
Class11= 52058/64205	81.0809

 counting_test_errors.........

test1_NErrors= 15286/402951 3.79351
Class01= 1979/386786	0.511652
Class11= 13307/16165	82.3198

....................................
Epoch 1551 Error= 184202 0 (1.64134e+06,1.31289e+06) 
....................................
Epoch 1552 Error= 184102 0 (1.62707e+06,1.3288e+06) 
....................................
Epoch 1553 Error= 184164 0 (1.63997e+06,1.31227e+06) 
....................................
Epoch 1554 Error= 184164 0 (1.62041e+06,1.32898e+06) 
....................................
Epoch 1555 Error= 184163 0 (1.64245e+06,1.31887e+06) 
....................................
Epoch 1556 Error= 184163 0 (1.62215e+06,1.33062e+06) 
....................................
Epoch 1557 Error= 184138 0 (1.63187e+06,1.31803e+06) 
....................................
Epoch 1558 Error= 184230 0 (1.62455e+06,1.32047e+06) 
....................................
Epoch 1559 Error= 184237 0 (1.63213e+06,1.32613e+06) 
....................................
Epoch 1560 Error= 184045 0 (1.61484e+06,1.33403e+06) 
 counting_train_errors....................................

train1_NErrors= 59326/1.61084e+06 3.68293
Class01= 6384/1.54663e+06	0.412768
Class11= 52942/64205	82.4578

 counting_test_errors.........

test1_NErrors= 15270/402951 3.78954
Class01= 1778/386786	0.459686
Class11= 13492/16165	83.4643

....................................
Epoch 1561 Error= 184178 0 (1.62996e+06,1.32528e+06) 
....................................
Epoch 1562 Error= 184070 0 (1.63722e+06,1.3329e+06) 
....................................
Epoch 1563 Error= 184068 0 (1.63105e+06,1.32684e+06) 
....................................
Epoch 1564 Error= 184133 0 (1.62528e+06,1.33888e+06) 
....................................
Epoch 1565 Error= 184211 0 (1.63067e+06,1.31977e+06) 
....................................
Epoch 1566 Error= 184165 0 (1.62383e+06,1.32743e+06) 
....................................
Epoch 1567 Error= 184141 0 (1.62654e+06,1.33211e+06) 
....................................
Epoch 1568 Error= 184110 0 (1.63366e+06,1.33458e+06) 
....................................
Epoch 1569 Error= 184123 0 (1.63399e+06,1.32479e+06) 
....................................
Epoch 1570 Error= 184142 0 (1.6251e+06,1.33789e+06) 
 counting_train_errors....................................

train1_NErrors= 59990/1.61084e+06 3.72415
Class01= 2244/1.54663e+06	0.145089
Class11= 57746/64205	89.94

 counting_test_errors.........

test1_NErrors= 15382/402951 3.81734
Class01= 721/386786	0.186408
Class11= 14661/16165	90.6959

....................................
Epoch 1571 Error= 184217 0 (1.62045e+06,1.31931e+06) 
....................................
Epoch 1572 Error= 184265 0 (1.64374e+06,1.32214e+06) 
....................................
Epoch 1573 Error= 184078 0 (1.61197e+06,1.33142e+06) 
....................................
Epoch 1574 Error= 184133 0 (1.60908e+06,1.32522e+06) 
....................................
Epoch 1575 Error= 184101 0 (1.61457e+06,1.3298e+06) 
....................................
Epoch 1576 Error= 184207 0 (1.62238e+06,1.3284e+06) 
....................................
Epoch 1577 Error= 184205 0 (1.5968e+06,1.32395e+06) 
....................................
Epoch 1578 Error= 184094 0 (1.6222e+06,1.31928e+06) 
....................................
Epoch 1579 Error= 184185 0 (1.61319e+06,1.33212e+06) 
....................................
Epoch 1580 Error= 184115 0 (1.62143e+06,1.33596e+06) 
 counting_train_errors....................................

train1_NErrors= 59155/1.61084e+06 3.67231
Class01= 6005/1.54663e+06	0.388263
Class11= 53150/64205	82.7817

 counting_test_errors.........

test1_NErrors= 15288/402951 3.79401
Class01= 1720/386786	0.44469
Class11= 13568/16165	83.9344

....................................
Epoch 1581 Error= 184124 0 (1.61894e+06,1.32458e+06) 
....................................
Epoch 1582 Error= 184170 0 (1.62595e+06,1.32372e+06) 
....................................
Epoch 1583 Error= 184286 0 (1.62812e+06,1.32784e+06) 
....................................
Epoch 1584 Error= 183982 0 (1.62229e+06,1.32944e+06) 
....................................
Epoch 1585 Error= 184110 0 (1.61615e+06,1.32889e+06) 
....................................
Epoch 1586 Error= 184059 0 (1.62436e+06,1.33545e+06) 
....................................
Epoch 1587 Error= 183957 0 (1.60516e+06,1.30937e+06) 
....................................
Epoch 1588 Error= 184022 0 (1.62037e+06,1.33618e+06) 
....................................
Epoch 1589 Error= 184182 0 (1.61196e+06,1.33563e+06) 
....................................
Epoch 1590 Error= 184124 0 (1.61049e+06,1.33119e+06) 
 counting_train_errors....................................

train1_NErrors= 59111/1.61084e+06 3.66958
Class01= 4385/1.54663e+06	0.283519
Class11= 54726/64205	85.2364

 counting_test_errors.........

test1_NErrors= 15224/402951 3.77813
Class01= 1300/386786	0.336103
Class11= 13924/16165	86.1367

....................................
Epoch 1591 Error= 184168 0 (1.604e+06,1.32579e+06) 
....................................
Epoch 1592 Error= 184098 0 (1.61434e+06,1.32106e+06) 
....................................
Epoch 1593 Error= 184185 0 (1.61745e+06,1.3343e+06) 
....................................
Epoch 1594 Error= 184156 0 (1.59152e+06,1.33993e+06) 
....................................
Epoch 1595 Error= 184076 0 (1.60865e+06,1.32928e+06) 
....................................
Epoch 1596 Error= 184081 0 (1.6139e+06,1.33075e+06) 
....................................
Epoch 1597 Error= 184165 0 (1.6116e+06,1.33443e+06) 
....................................
Epoch 1598 Error= 184085 0 (1.60499e+06,1.32718e+06) 
....................................
Epoch 1599 Error= 184179 0 (1.602e+06,1.32707e+06) 
....................................
Epoch 1600 Error= 184061 0 (1.61008e+06,1.33652e+06) 
 counting_train_errors....................................

train1_NErrors= 59235/1.61084e+06 3.67728
Class01= 5988/1.54663e+06	0.387164
Class11= 53247/64205	82.9328

 counting_test_errors.........

test1_NErrors= 15255/402951 3.78582
Class01= 1717/386786	0.443915
Class11= 13538/16165	83.7488

....................................
Epoch 1601 Error= 183951 0 (1.5984e+06,1.32423e+06) 
....................................
Epoch 1602 Error= 184139 0 (1.60905e+06,1.32587e+06) 
....................................
Epoch 1603 Error= 183998 0 (1.61466e+06,1.32133e+06) 
....................................
Epoch 1604 Error= 184002 0 (1.60324e+06,1.34405e+06) 
....................................
Epoch 1605 Error= 184102 0 (1.58705e+06,1.33424e+06) 
....................................
Epoch 1606 Error= 184081 0 (1.61613e+06,1.35279e+06) 
....................................
Epoch 1607 Error= 184094 0 (1.62479e+06,1.32948e+06) 
....................................
Epoch 1608 Error= 183873 0 (1.61684e+06,1.3244e+06) 
....................................
Epoch 1609 Error= 184115 0 (1.61083e+06,1.34754e+06) 
....................................
Epoch 1610 Error= 184060 0 (1.615e+06,1.32793e+06) 
 counting_train_errors....................................

train1_NErrors= 59088/1.61084e+06 3.66816
Class01= 5792/1.54663e+06	0.374491
Class11= 53296/64205	83.0091

 counting_test_errors.........

test1_NErrors= 15246/402951 3.78359
Class01= 1664/386786	0.430212
Class11= 13582/16165	84.021

....................................
Epoch 1611 Error= 184043 0 (1.60431e+06,1.32761e+06) 
....................................
Epoch 1612 Error= 184032 0 (1.62844e+06,1.34609e+06) 
....................................
Epoch 1613 Error= 184061 0 (1.60984e+06,1.33192e+06) 
....................................
Epoch 1614 Error= 183979 0 (1.60588e+06,1.33638e+06) 
....................................
Epoch 1615 Error= 184077 0 (1.6024e+06,1.32939e+06) 
....................................
Epoch 1616 Error= 184054 0 (1.61962e+06,1.33808e+06) 
....................................
Epoch 1617 Error= 184065 0 (1.6195e+06,1.33138e+06) 
....................................
Epoch 1618 Error= 184119 0 (1.59849e+06,1.32707e+06) 
....................................
Epoch 1619 Error= 184059 0 (1.60847e+06,1.3406e+06) 
....................................
Epoch 1620 Error= 183987 0 (1.60084e+06,1.32292e+06) 
 counting_train_errors....................................

train1_NErrors= 59341/1.61084e+06 3.68386
Class01= 7227/1.54663e+06	0.467273
Class11= 52114/64205	81.1681

 counting_test_errors.........

test1_NErrors= 15361/402951 3.81213
Class01= 2024/386786	0.523287
Class11= 13337/16165	82.5054

....................................
Epoch 1621 Error= 184037 0 (1.62728e+06,1.33337e+06) 
....................................
Epoch 1622 Error= 184099 0 (1.59259e+06,1.31083e+06) 
....................................
Epoch 1623 Error= 183927 0 (1.61201e+06,1.32901e+06) 
....................................
Epoch 1624 Error= 184132 0 (1.60901e+06,1.34666e+06) 
....................................
Epoch 1625 Error= 184104 0 (1.59067e+06,1.31951e+06) 
....................................
Epoch 1626 Error= 183908 0 (1.60066e+06,1.34091e+06) 
....................................
Epoch 1627 Error= 184064 0 (1.61492e+06,1.34721e+06) 
....................................
Epoch 1628 Error= 184023 0 (1.60437e+06,1.3415e+06) 
....................................
Epoch 1629 Error= 184073 0 (1.59916e+06,1.33696e+06) 
....................................
Epoch 1630 Error= 184030 0 (1.62175e+06,1.34412e+06) 
 counting_train_errors....................................

train1_NErrors= 59162/1.61084e+06 3.67275
Class01= 6826/1.54663e+06	0.441346
Class11= 52336/64205	81.5139

 counting_test_errors.........

test1_NErrors= 15289/402951 3.79426
Class01= 1935/386786	0.500277
Class11= 13354/16165	82.6106

....................................
Epoch 1631 Error= 184057 0 (1.59591e+06,1.33998e+06) 
....................................
Epoch 1632 Error= 184035 0 (1.59602e+06,1.35614e+06) 
....................................
Epoch 1633 Error= 184134 0 (1.60764e+06,1.34431e+06) 
....................................
Epoch 1634 Error= 184069 0 (1.59566e+06,1.33495e+06) 
....................................
Epoch 1635 Error= 184121 0 (1.60464e+06,1.33361e+06) 
....................................
Epoch 1636 Error= 183912 0 (1.61049e+06,1.34068e+06) 
....................................
Epoch 1637 Error= 183966 0 (1.60058e+06,1.32669e+06) 
....................................
Epoch 1638 Error= 183886 0 (1.61788e+06,1.34329e+06) 
....................................
Epoch 1639 Error= 184003 0 (1.61395e+06,1.3306e+06) 
....................................
Epoch 1640 Error= 184026 0 (1.60813e+06,1.34498e+06) 
 counting_train_errors....................................

train1_NErrors= 59246/1.61084e+06 3.67796
Class01= 4809/1.54663e+06	0.310934
Class11= 54437/64205	84.7862

 counting_test_errors.........

test1_NErrors= 15258/402951 3.78656
Class01= 1420/386786	0.367128
Class11= 13838/16165	85.6047

....................................
Epoch 1641 Error= 184042 0 (1.59689e+06,1.3345e+06) 
....................................
Epoch 1642 Error= 184024 0 (1.60726e+06,1.35191e+06) 
....................................
Epoch 1643 Error= 183938 0 (1.59532e+06,1.34675e+06) 
....................................
Epoch 1644 Error= 184082 0 (1.61271e+06,1.32144e+06) 
....................................
Epoch 1645 Error= 184192 0 (1.61568e+06,1.3556e+06) 
....................................
Epoch 1646 Error= 183971 0 (1.58739e+06,1.33366e+06) 
....................................
Epoch 1647 Error= 183943 0 (1.59966e+06,1.34127e+06) 
....................................
Epoch 1648 Error= 183951 0 (1.59702e+06,1.33337e+06) 
....................................
Epoch 1649 Error= 184068 0 (1.59803e+06,1.33506e+06) 
....................................
Epoch 1650 Error= 184013 0 (1.59001e+06,1.33153e+06) 
 counting_train_errors....................................

train1_NErrors= 59148/1.61084e+06 3.67188
Class01= 4853/1.54663e+06	0.313779
Class11= 54295/64205	84.5651

 counting_test_errors.........

test1_NErrors= 15251/402951 3.78483
Class01= 1419/386786	0.36687
Class11= 13832/16165	85.5676

....................................
Epoch 1651 Error= 183947 0 (1.59692e+06,1.34677e+06) 
....................................
Epoch 1652 Error= 183978 0 (1.59243e+06,1.32673e+06) 
....................................
Epoch 1653 Error= 183999 0 (1.58804e+06,1.35878e+06) 
....................................
Epoch 1654 Error= 183935 0 (1.58465e+06,1.33242e+06) 
....................................
Epoch 1655 Error= 184101 0 (1.601e+06,1.35144e+06) 
....................................
Epoch 1656 Error= 184073 0 (1.59363e+06,1.33148e+06) 
....................................
Epoch 1657 Error= 184092 0 (1.58233e+06,1.32651e+06) 
....................................
Epoch 1658 Error= 183990 0 (1.58515e+06,1.3536e+06) 
....................................
Epoch 1659 Error= 184120 0 (1.60497e+06,1.33799e+06) 
....................................
Epoch 1660 Error= 184062 0 (1.60921e+06,1.34533e+06) 
 counting_train_errors....................................

train1_NErrors= 59475/1.61084e+06 3.69218
Class01= 3286/1.54663e+06	0.212462
Class11= 56189/64205	87.515

 counting_test_errors.........

test1_NErrors= 15250/402951 3.78458
Class01= 1003/386786	0.259317
Class11= 14247/16165	88.1349

....................................
Epoch 1661 Error= 183977 0 (1.59231e+06,1.33363e+06) 
....................................
Epoch 1662 Error= 184028 0 (1.59354e+06,1.3475e+06) 
....................................
Epoch 1663 Error= 183937 0 (1.59274e+06,1.32353e+06) 
....................................
Epoch 1664 Error= 183936 0 (1.59465e+06,1.3478e+06) 
....................................
Epoch 1665 Error= 183923 0 (1.58746e+06,1.3277e+06) 
....................................
Epoch 1666 Error= 183971 0 (1.58461e+06,1.34673e+06) 
....................................
Epoch 1667 Error= 183905 0 (1.59805e+06,1.33304e+06) 
....................................
Epoch 1668 Error= 183976 0 (1.60196e+06,1.33414e+06) 
....................................
Epoch 1669 Error= 184006 0 (1.59116e+06,1.3247e+06) 
....................................
Epoch 1670 Error= 183900 0 (1.59561e+06,1.33096e+06) 
 counting_train_errors....................................

train1_NErrors= 59580/1.61084e+06 3.6987
Class01= 9196/1.54663e+06	0.594582
Class11= 50384/64205	78.4736

 counting_test_errors.........

test1_NErrors= 15366/402951 3.81337
Class01= 2484/386786	0.642216
Class11= 12882/16165	79.6907

....................................
Epoch 1671 Error= 183884 0 (1.61259e+06,1.33429e+06) 
....................................
Epoch 1672 Error= 184085 0 (1.58151e+06,1.34831e+06) 
....................................
Epoch 1673 Error= 183783 0 (1.6047e+06,1.3517e+06) 
....................................
Epoch 1674 Error= 183897 0 (1.5697e+06,1.34808e+06) 
....................................
Epoch 1675 Error= 183929 0 (1.59126e+06,1.33997e+06) 
....................................
Epoch 1676 Error= 183919 0 (1.58225e+06,1.34503e+06) 
....................................
Epoch 1677 Error= 183993 0 (1.58299e+06,1.3474e+06) 
....................................
Epoch 1678 Error= 183999 0 (1.56683e+06,1.35058e+06) 
....................................
Epoch 1679 Error= 184049 0 (1.58107e+06,1.34388e+06) 
....................................
Epoch 1680 Error= 183838 0 (1.58575e+06,1.33881e+06) 
 counting_train_errors....................................

train1_NErrors= 59282/1.61084e+06 3.6802
Class01= 4170/1.54663e+06	0.269618
Class11= 55112/64205	85.8376

 counting_test_errors.........

test1_NErrors= 15295/402951 3.79575
Class01= 1271/386786	0.328605
Class11= 14024/16165	86.7553

....................................
Epoch 1681 Error= 183876 0 (1.57518e+06,1.34452e+06) 
....................................
Epoch 1682 Error= 183920 0 (1.58472e+06,1.34372e+06) 
....................................
Epoch 1683 Error= 183993 0 (1.57428e+06,1.34131e+06) 
....................................
Epoch 1684 Error= 183873 0 (1.58037e+06,1.34429e+06) 
....................................
Epoch 1685 Error= 184097 0 (1.59118e+06,1.35113e+06) 
....................................
Epoch 1686 Error= 183965 0 (1.57874e+06,1.35189e+06) 
....................................
Epoch 1687 Error= 183945 0 (1.58836e+06,1.32851e+06) 
....................................
Epoch 1688 Error= 183955 0 (1.58727e+06,1.32269e+06) 
....................................
Epoch 1689 Error= 183958 0 (1.57705e+06,1.34395e+06) 
....................................
Epoch 1690 Error= 183823 0 (1.58187e+06,1.33698e+06) 
 counting_train_errors....................................

train1_NErrors= 59274/1.61084e+06 3.6797
Class01= 5059/1.54663e+06	0.327098
Class11= 54215/64205	84.4405

 counting_test_errors.........

test1_NErrors= 15248/402951 3.78408
Class01= 1472/386786	0.380572
Class11= 13776/16165	85.2212

....................................
Epoch 1691 Error= 183935 0 (1.56771e+06,1.33346e+06) 
....................................
Epoch 1692 Error= 183925 0 (1.58127e+06,1.35051e+06) 
....................................
Epoch 1693 Error= 183831 0 (1.58894e+06,1.34462e+06) 
....................................
Epoch 1694 Error= 183929 0 (1.56634e+06,1.33568e+06) 
....................................
Epoch 1695 Error= 183884 0 (1.58104e+06,1.34334e+06) 
....................................
Epoch 1696 Error= 183907 0 (1.57273e+06,1.33961e+06) 
....................................
Epoch 1697 Error= 183908 0 (1.56582e+06,1.3382e+06) 
....................................
Epoch 1698 Error= 183979 0 (1.57866e+06,1.3523e+06) 
....................................
Epoch 1699 Error= 183962 0 (1.58316e+06,1.32889e+06) 
....................................
Epoch 1700 Error= 183946 0 (1.57532e+06,1.35744e+06) 
 counting_train_errors....................................

train1_NErrors= 59246/1.61084e+06 3.67796
Class01= 5615/1.54663e+06	0.363047
Class11= 53631/64205	83.5309

 counting_test_errors.........

test1_NErrors= 15242/402951 3.78259
Class01= 1570/386786	0.405909
Class11= 13672/16165	84.5778

....................................
Epoch 1701 Error= 183972 0 (1.5725e+06,1.3436e+06) 
....................................
Epoch 1702 Error= 183913 0 (1.58086e+06,1.35349e+06) 
....................................
Epoch 1703 Error= 183958 0 (1.57407e+06,1.35098e+06) 
....................................
Epoch 1704 Error= 183864 0 (1.58086e+06,1.34675e+06) 
....................................
Epoch 1705 Error= 183854 0 (1.57481e+06,1.34541e+06) 
....................................
Epoch 1706 Error= 184074 0 (1.58419e+06,1.34364e+06) 
....................................
Epoch 1707 Error= 183852 0 (1.57536e+06,1.34372e+06) 
....................................
Epoch 1708 Error= 183869 0 (1.56808e+06,1.3417e+06) 
....................................
Epoch 1709 Error= 183830 0 (1.5835e+06,1.33291e+06) 
....................................
Epoch 1710 Error= 183857 0 (1.5804e+06,1.34552e+06) 
 counting_train_errors....................................

train1_NErrors= 59892/1.61084e+06 3.71807
Class01= 9633/1.54663e+06	0.622837
Class11= 50259/64205	78.279

 counting_test_errors.........

test1_NErrors= 15463/402951 3.83744
Class01= 2618/386786	0.67686
Class11= 12845/16165	79.4618

....................................
Epoch 1711 Error= 183855 0 (1.57462e+06,1.34992e+06) 
....................................
Epoch 1712 Error= 183953 0 (1.57485e+06,1.3587e+06) 
....................................
Epoch 1713 Error= 183910 0 (1.58974e+06,1.3336e+06) 
....................................
Epoch 1714 Error= 183873 0 (1.59687e+06,1.34408e+06) 
....................................
Epoch 1715 Error= 183924 0 (1.56691e+06,1.3498e+06) 
....................................
Epoch 1716 Error= 183960 0 (1.58165e+06,1.35178e+06) 
....................................
Epoch 1717 Error= 183793 0 (1.57989e+06,1.34918e+06) 
....................................
Epoch 1718 Error= 183873 0 (1.57739e+06,1.35854e+06) 
....................................
Epoch 1719 Error= 183865 0 (1.58069e+06,1.34878e+06) 
....................................
Epoch 1720 Error= 183887 0 (1.57322e+06,1.34804e+06) 
 counting_train_errors....................................

train1_NErrors= 59072/1.61084e+06 3.66716
Class01= 6917/1.54663e+06	0.44723
Class11= 52155/64205	81.232

 counting_test_errors.........

test1_NErrors= 15313/402951 3.80021
Class01= 1967/386786	0.50855
Class11= 13346/16165	82.5611

....................................
Epoch 1721 Error= 183950 0 (1.55394e+06,1.34749e+06) 
....................................
Epoch 1722 Error= 183869 0 (1.58259e+06,1.34741e+06) 
....................................
Epoch 1723 Error= 183873 0 (1.58372e+06,1.37282e+06) 
....................................
Epoch 1724 Error= 183824 0 (1.567e+06,1.34681e+06) 
....................................
Epoch 1725 Error= 183831 0 (1.57216e+06,1.35183e+06) 
....................................
Epoch 1726 Error= 183847 0 (1.58492e+06,1.3625e+06) 
....................................
Epoch 1727 Error= 183857 0 (1.58113e+06,1.36444e+06) 
....................................
Epoch 1728 Error= 183884 0 (1.56989e+06,1.36602e+06) 
....................................
Epoch 1729 Error= 183873 0 (1.57436e+06,1.34327e+06) 
....................................
Epoch 1730 Error= 183817 0 (1.58189e+06,1.3621e+06) 
 counting_train_errors....................................

train1_NErrors= 59012/1.61084e+06 3.66344
Class01= 6020/1.54663e+06	0.389233
Class11= 52992/64205	82.5356

 counting_test_errors.........

test1_NErrors= 15287/402951 3.79376
Class01= 1729/386786	0.447017
Class11= 13558/16165	83.8726

....................................
Epoch 1731 Error= 183904 0 (1.58153e+06,1.35675e+06) 
....................................
Epoch 1732 Error= 184006 0 (1.56699e+06,1.34368e+06) 
....................................
Epoch 1733 Error= 183884 0 (1.54874e+06,1.34249e+06) 
....................................
Epoch 1734 Error= 183919 0 (1.56338e+06,1.34693e+06) 
....................................
Epoch 1735 Error= 183820 0 (1.57453e+06,1.35511e+06) 
....................................
Epoch 1736 Error= 183847 0 (1.55203e+06,1.34175e+06) 
....................................
Epoch 1737 Error= 183722 0 (1.58618e+06,1.3443e+06) 
....................................
Epoch 1738 Error= 183863 0 (1.56838e+06,1.35719e+06) 
....................................
Epoch 1739 Error= 183760 0 (1.58067e+06,1.36203e+06) 
....................................
Epoch 1740 Error= 183758 0 (1.56827e+06,1.34885e+06) 
 counting_train_errors....................................

train1_NErrors= 59066/1.61084e+06 3.66679
Class01= 6294/1.54663e+06	0.406949
Class11= 52772/64205	82.193

 counting_test_errors.........

test1_NErrors= 15299/402951 3.79674
Class01= 1826/386786	0.472096
Class11= 13473/16165	83.3467

....................................
Epoch 1741 Error= 183867 0 (1.57415e+06,1.35308e+06) 
....................................
Epoch 1742 Error= 183870 0 (1.57211e+06,1.3582e+06) 
....................................
Epoch 1743 Error= 183881 0 (1.58297e+06,1.3569e+06) 
....................................
Epoch 1744 Error= 183850 0 (1.55923e+06,1.36016e+06) 
....................................
Epoch 1745 Error= 183908 0 (1.55235e+06,1.37171e+06) 
....................................
Epoch 1746 Error= 183858 0 (1.57025e+06,1.34932e+06) 
....................................
Epoch 1747 Error= 183847 0 (1.5655e+06,1.36266e+06) 
....................................
Epoch 1748 Error= 183837 0 (1.56744e+06,1.35795e+06) 
....................................
Epoch 1749 Error= 184009 0 (1.57292e+06,1.36233e+06) 
....................................
Epoch 1750 Error= 183946 0 (1.53976e+06,1.35329e+06) 
 counting_train_errors....................................

train1_NErrors= 59532/1.61084e+06 3.69572
Class01= 8747/1.54663e+06	0.565551
Class11= 50785/64205	79.0982

 counting_test_errors.........

test1_NErrors= 15396/402951 3.82081
Class01= 2426/386786	0.62722
Class11= 12970/16165	80.2351

....................................
Epoch 1751 Error= 183810 0 (1.55579e+06,1.35616e+06) 
....................................
Epoch 1752 Error= 183772 0 (1.55691e+06,1.35188e+06) 
....................................
Epoch 1753 Error= 183825 0 (1.55666e+06,1.38129e+06) 
....................................
Epoch 1754 Error= 183892 0 (1.56991e+06,1.36132e+06) 
....................................
Epoch 1755 Error= 183801 0 (1.5577e+06,1.34769e+06) 
....................................
Epoch 1756 Error= 183782 0 (1.55421e+06,1.34267e+06) 
....................................
Epoch 1757 Error= 183779 0 (1.57131e+06,1.35895e+06) 
....................................
Epoch 1758 Error= 183796 0 (1.5624e+06,1.35531e+06) 
....................................
Epoch 1759 Error= 183739 0 (1.57005e+06,1.35885e+06) 
....................................
Epoch 1760 Error= 183851 0 (1.56696e+06,1.35869e+06) 
 counting_train_errors....................................

train1_NErrors= 59365/1.61084e+06 3.68535
Class01= 3251/1.54663e+06	0.210199
Class11= 56114/64205	87.3982

 counting_test_errors.........

test1_NErrors= 15273/402951 3.79029
Class01= 1012/386786	0.261643
Class11= 14261/16165	88.2215

....................................
Epoch 1761 Error= 183765 0 (1.56443e+06,1.35459e+06) 
....................................
Epoch 1762 Error= 183836 0 (1.55658e+06,1.3635e+06) 
....................................
Epoch 1763 Error= 183754 0 (1.55291e+06,1.36278e+06) 
....................................
Epoch 1764 Error= 183700 0 (1.55545e+06,1.37424e+06) 
....................................
Epoch 1765 Error= 183795 0 (1.5613e+06,1.35541e+06) 
....................................
Epoch 1766 Error= 183737 0 (1.55156e+06,1.3735e+06) 
....................................
Epoch 1767 Error= 183821 0 (1.56696e+06,1.36969e+06) 
....................................
Epoch 1768 Error= 183842 0 (1.57975e+06,1.36284e+06) 
....................................
Epoch 1769 Error= 183891 0 (1.54049e+06,1.36802e+06) 
....................................
Epoch 1770 Error= 183811 0 (1.5668e+06,1.36497e+06) 
 counting_train_errors....................................

train1_NErrors= 59183/1.61084e+06 3.67405
Class01= 4859/1.54663e+06	0.314167
Class11= 54324/64205	84.6102

 counting_test_errors.........

test1_NErrors= 15235/402951 3.78086
Class01= 1414/386786	0.365577
Class11= 13821/16165	85.4995

....................................
Epoch 1771 Error= 183849 0 (1.56469e+06,1.36219e+06) 
....................................
Epoch 1772 Error= 183836 0 (1.58253e+06,1.37533e+06) 
....................................
Epoch 1773 Error= 183681 0 (1.55864e+06,1.36608e+06) 
....................................
Epoch 1774 Error= 183891 0 (1.55868e+06,1.35929e+06) 
....................................
Epoch 1775 Error= 183980 0 (1.58366e+06,1.36016e+06) 
....................................
Epoch 1776 Error= 183897 0 (1.54703e+06,1.36719e+06) 
....................................
Epoch 1777 Error= 183767 0 (1.56878e+06,1.36776e+06) 
....................................
Epoch 1778 Error= 183855 0 (1.56209e+06,1.35841e+06) 
....................................
Epoch 1779 Error= 183720 0 (1.55178e+06,1.35487e+06) 
....................................
Epoch 1780 Error= 183822 0 (1.55201e+06,1.36669e+06) 
 counting_train_errors....................................

train1_NErrors= 59157/1.61084e+06 3.67244
Class01= 4400/1.54663e+06	0.284489
Class11= 54757/64205	85.2846

 counting_test_errors.........

test1_NErrors= 15257/402951 3.78632
Class01= 1315/386786	0.339981
Class11= 13942/16165	86.2481

....................................
Epoch 1781 Error= 183732 0 (1.55935e+06,1.37433e+06) 
....................................
Epoch 1782 Error= 183816 0 (1.55875e+06,1.38147e+06) 
....................................
Epoch 1783 Error= 183623 0 (1.55341e+06,1.37297e+06) 
....................................
Epoch 1784 Error= 183867 0 (1.55598e+06,1.36638e+06) 
....................................
Epoch 1785 Error= 183762 0 (1.545e+06,1.36747e+06) 
....................................
Epoch 1786 Error= 183802 0 (1.52704e+06,1.36942e+06) 
....................................
Epoch 1787 Error= 183778 0 (1.55693e+06,1.36749e+06) 
....................................
Epoch 1788 Error= 183749 0 (1.55374e+06,1.35565e+06) 
....................................
Epoch 1789 Error= 183781 0 (1.56789e+06,1.38571e+06) 
....................................
Epoch 1790 Error= 183772 0 (1.54773e+06,1.35746e+06) 
 counting_train_errors....................................

train1_NErrors= 59222/1.61084e+06 3.67647
Class01= 4574/1.54663e+06	0.295739
Class11= 54648/64205	85.1149

 counting_test_errors.........

test1_NErrors= 15252/402951 3.78508
Class01= 1358/386786	0.351099
Class11= 13894/16165	85.9511

....................................
Epoch 1791 Error= 183787 0 (1.56599e+06,1.36422e+06) 
....................................
Epoch 1792 Error= 183789 0 (1.55155e+06,1.35001e+06) 
....................................
Epoch 1793 Error= 183702 0 (1.55565e+06,1.3552e+06) 
....................................
Epoch 1794 Error= 183738 0 (1.55136e+06,1.37429e+06) 
....................................
Epoch 1795 Error= 183721 0 (1.56801e+06,1.36775e+06) 
....................................
Epoch 1796 Error= 183833 0 (1.55813e+06,1.36162e+06) 
....................................
Epoch 1797 Error= 183818 0 (1.56675e+06,1.3516e+06) 
....................................
Epoch 1798 Error= 183661 0 (1.54948e+06,1.35675e+06) 
....................................
Epoch 1799 Error= 183790 0 (1.56687e+06,1.36696e+06) 
....................................
Epoch 1800 Error= 183899 0 (1.55044e+06,1.3693e+06) 
 counting_train_errors....................................

train1_NErrors= 59158/1.61084e+06 3.6725
Class01= 5404/1.54663e+06	0.349404
Class11= 53754/64205	83.7225

 counting_test_errors.........

test1_NErrors= 15250/402951 3.78458
Class01= 1580/386786	0.408495
Class11= 13670/16165	84.5654

....................................
Epoch 1801 Error= 183764 0 (1.55306e+06,1.3787e+06) 
....................................
Epoch 1802 Error= 183631 0 (1.54995e+06,1.36219e+06) 
....................................
Epoch 1803 Error= 183731 0 (1.56532e+06,1.35462e+06) 
....................................
Epoch 1804 Error= 183750 0 (1.55111e+06,1.35142e+06) 
....................................
Epoch 1805 Error= 183741 0 (1.54057e+06,1.36958e+06) 
....................................
Epoch 1806 Error= 183683 0 (1.55441e+06,1.3715e+06) 
....................................
Epoch 1807 Error= 183803 0 (1.55974e+06,1.38179e+06) 
....................................
Epoch 1808 Error= 183736 0 (1.54092e+06,1.36738e+06) 
....................................
Epoch 1809 Error= 183791 0 (1.55401e+06,1.36864e+06) 
....................................
Epoch 1810 Error= 183818 0 (1.54041e+06,1.35279e+06) 
 counting_train_errors....................................

train1_NErrors= 59308/1.61084e+06 3.68181
Class01= 7779/1.54663e+06	0.502964
Class11= 51529/64205	80.257

 counting_test_errors.........

test1_NErrors= 15344/402951 3.80791
Class01= 2165/386786	0.559741
Class11= 13179/16165	81.528

....................................
Epoch 1811 Error= 183736 0 (1.54874e+06,1.36664e+06) 
....................................
Epoch 1812 Error= 183726 0 (1.55032e+06,1.36837e+06) 
....................................
Epoch 1813 Error= 183748 0 (1.56034e+06,1.3738e+06) 
....................................
Epoch 1814 Error= 183817 0 (1.54418e+06,1.37268e+06) 
....................................
Epoch 1815 Error= 183586 0 (1.54557e+06,1.36651e+06) 
....................................
Epoch 1816 Error= 183886 0 (1.54673e+06,1.36224e+06) 
....................................
Epoch 1817 Error= 183767 0 (1.54664e+06,1.37827e+06) 
....................................
Epoch 1818 Error= 183738 0 (1.55216e+06,1.36631e+06) 
....................................
Epoch 1819 Error= 183837 0 (1.53236e+06,1.38213e+06) 
....................................
Epoch 1820 Error= 183777 0 (1.53794e+06,1.38367e+06) 
 counting_train_errors....................................

train1_NErrors= 59001/1.61084e+06 3.66275
Class01= 4749/1.54663e+06	0.307054
Class11= 54252/64205	84.4981

 counting_test_errors.........

test1_NErrors= 15217/402951 3.77639
Class01= 1407/386786	0.363767
Class11= 13810/16165	85.4315

....................................
Epoch 1821 Error= 183645 0 (1.53107e+06,1.37371e+06) 
....................................
Epoch 1822 Error= 183700 0 (1.52428e+06,1.38537e+06) 
....................................
Epoch 1823 Error= 183646 0 (1.53236e+06,1.366e+06) 
....................................
Epoch 1824 Error= 183697 0 (1.53131e+06,1.36793e+06) 
....................................
Epoch 1825 Error= 183713 0 (1.53918e+06,1.37461e+06) 
....................................
Epoch 1826 Error= 183703 0 (1.54552e+06,1.36998e+06) 
....................................
Epoch 1827 Error= 183774 0 (1.52447e+06,1.37545e+06) 
....................................
Epoch 1828 Error= 183540 0 (1.53979e+06,1.3761e+06) 
....................................
Epoch 1829 Error= 183781 0 (1.53836e+06,1.37542e+06) 
....................................
Epoch 1830 Error= 183770 0 (1.53128e+06,1.36954e+06) 
 counting_train_errors....................................

train1_NErrors= 59209/1.61084e+06 3.67567
Class01= 7383/1.54663e+06	0.47736
Class11= 51826/64205	80.7196

 counting_test_errors.........

test1_NErrors= 15349/402951 3.80915
Class01= 2100/386786	0.542936
Class11= 13249/16165	81.961

....................................
Epoch 1831 Error= 183755 0 (1.52298e+06,1.37462e+06) 
....................................
Epoch 1832 Error= 183778 0 (1.53134e+06,1.37774e+06) 
....................................
Epoch 1833 Error= 183701 0 (1.53324e+06,1.39662e+06) 
....................................
Epoch 1834 Error= 183670 0 (1.52988e+06,1.35624e+06) 
....................................
Epoch 1835 Error= 183598 0 (1.5541e+06,1.37513e+06) 
....................................
Epoch 1836 Error= 183654 0 (1.5279e+06,1.40482e+06) 
....................................
Epoch 1837 Error= 183753 0 (1.54175e+06,1.37307e+06) 
....................................
Epoch 1838 Error= 183768 0 (1.53235e+06,1.38787e+06) 
....................................
Epoch 1839 Error= 183637 0 (1.53045e+06,1.3759e+06) 
....................................
Epoch 1840 Error= 183700 0 (1.52772e+06,1.39222e+06) 
 counting_train_errors....................................

train1_NErrors= 59149/1.61084e+06 3.67194
Class01= 4803/1.54663e+06	0.310546
Class11= 54346/64205	84.6445

 counting_test_errors.........

test1_NErrors= 15202/402951 3.77267
Class01= 1395/386786	0.360665
Class11= 13807/16165	85.4129

....................................
Epoch 1841 Error= 183600 0 (1.55339e+06,1.3778e+06) 
....................................
Epoch 1842 Error= 183868 0 (1.53151e+06,1.37127e+06) 
....................................
Epoch 1843 Error= 183586 0 (1.53114e+06,1.37192e+06) 
....................................
Epoch 1844 Error= 183747 0 (1.53634e+06,1.39132e+06) 
....................................
Epoch 1845 Error= 183684 0 (1.52066e+06,1.37191e+06) 
....................................
Epoch 1846 Error= 183598 0 (1.53568e+06,1.37032e+06) 
....................................
Epoch 1847 Error= 183602 0 (1.53505e+06,1.38995e+06) 
....................................
Epoch 1848 Error= 183575 0 (1.5405e+06,1.3993e+06) 
....................................
Epoch 1849 Error= 183665 0 (1.54419e+06,1.3884e+06) 
....................................
Epoch 1850 Error= 183577 0 (1.52429e+06,1.37411e+06) 
 counting_train_errors....................................

train1_NErrors= 59133/1.61084e+06 3.67095
Class01= 5510/1.54663e+06	0.356258
Class11= 53623/64205	83.5184

 counting_test_errors.........

test1_NErrors= 15251/402951 3.78483
Class01= 1593/386786	0.411856
Class11= 13658/16165	84.4912

....................................
Epoch 1851 Error= 183679 0 (1.54086e+06,1.37455e+06) 
....................................
Epoch 1852 Error= 183660 0 (1.54591e+06,1.38793e+06) 
....................................
Epoch 1853 Error= 183688 0 (1.53401e+06,1.38325e+06) 
....................................
Epoch 1854 Error= 183850 0 (1.54314e+06,1.37091e+06) 
....................................
Epoch 1855 Error= 183740 0 (1.52783e+06,1.35939e+06) 
....................................
Epoch 1856 Error= 183719 0 (1.53034e+06,1.39443e+06) 
....................................
Epoch 1857 Error= 183623 0 (1.54656e+06,1.39887e+06) 
....................................
Epoch 1858 Error= 183651 0 (1.53107e+06,1.37948e+06) 
....................................
Epoch 1859 Error= 183652 0 (1.53196e+06,1.39451e+06) 
....................................
Epoch 1860 Error= 183845 0 (1.5384e+06,1.37293e+06) 
 counting_train_errors....................................

train1_NErrors= 59102/1.61084e+06 3.66902
Class01= 4776/1.54663e+06	0.3088
Class11= 54326/64205	84.6133

 counting_test_errors.........

test1_NErrors= 15230/402951 3.77962
Class01= 1397/386786	0.361182
Class11= 13833/16165	85.5738

....................................
Epoch 1861 Error= 183758 0 (1.51256e+06,1.3836e+06) 
....................................
Epoch 1862 Error= 183604 0 (1.54791e+06,1.39367e+06) 
....................................
Epoch 1863 Error= 183677 0 (1.52037e+06,1.39069e+06) 
....................................
Epoch 1864 Error= 183711 0 (1.51712e+06,1.39483e+06) 
....................................
Epoch 1865 Error= 183673 0 (1.53052e+06,1.38918e+06) 
....................................
Epoch 1866 Error= 183683 0 (1.52855e+06,1.3861e+06) 
....................................
Epoch 1867 Error= 183602 0 (1.535e+06,1.39285e+06) 
....................................
Epoch 1868 Error= 183583 0 (1.52839e+06,1.38971e+06) 
....................................
Epoch 1869 Error= 183683 0 (1.53832e+06,1.35671e+06) 
....................................
Epoch 1870 Error= 183564 0 (1.51561e+06,1.36699e+06) 
 counting_train_errors....................................

train1_NErrors= 59082/1.61084e+06 3.66778
Class01= 4251/1.54663e+06	0.274855
Class11= 54831/64205	85.3999

 counting_test_errors.........

test1_NErrors= 15285/402951 3.79327
Class01= 1292/386786	0.334035
Class11= 13993/16165	86.5636

....................................
Epoch 1871 Error= 183711 0 (1.52449e+06,1.39199e+06) 
....................................
Epoch 1872 Error= 183581 0 (1.52578e+06,1.3907e+06) 
....................................
Epoch 1873 Error= 183699 0 (1.52372e+06,1.38185e+06) 
....................................
Epoch 1874 Error= 183669 0 (1.52184e+06,1.38979e+06) 
....................................
Epoch 1875 Error= 183717 0 (1.52504e+06,1.3809e+06) 
....................................
Epoch 1876 Error= 183687 0 (1.51878e+06,1.38904e+06) 
....................................
Epoch 1877 Error= 183658 0 (1.5386e+06,1.3857e+06) 
....................................
Epoch 1878 Error= 183671 0 (1.52642e+06,1.39039e+06) 
....................................
Epoch 1879 Error= 183653 0 (1.52142e+06,1.38569e+06) 
....................................
Epoch 1880 Error= 183488 0 (1.51855e+06,1.37168e+06) 
 counting_train_errors....................................

train1_NErrors= 59207/1.61084e+06 3.67554
Class01= 7740/1.54663e+06	0.500442
Class11= 51467/64205	80.1604

 counting_test_errors.........

test1_NErrors= 15352/402951 3.80989
Class01= 2168/386786	0.560517
Class11= 13184/16165	81.5589

....................................
Epoch 1881 Error= 183685 0 (1.54784e+06,1.39855e+06) 
....................................
Epoch 1882 Error= 183660 0 (1.51449e+06,1.37402e+06) 
....................................
Epoch 1883 Error= 183628 0 (1.51606e+06,1.39309e+06) 
....................................
Epoch 1884 Error= 183625 0 (1.52558e+06,1.38003e+06) 
....................................
Epoch 1885 Error= 183659 0 (1.52707e+06,1.39762e+06) 
....................................
Epoch 1886 Error= 183603 0 (1.50419e+06,1.37498e+06) 
....................................
Epoch 1887 Error= 183704 0 (1.52323e+06,1.38406e+06) 
....................................
Epoch 1888 Error= 183706 0 (1.52092e+06,1.3886e+06) 
....................................
Epoch 1889 Error= 183662 0 (1.50762e+06,1.38874e+06) 
....................................
Epoch 1890 Error= 183517 0 (1.52509e+06,1.40259e+06) 
 counting_train_errors....................................

train1_NErrors= 59075/1.61084e+06 3.66735
Class01= 6546/1.54663e+06	0.423242
Class11= 52529/64205	81.8145

 counting_test_errors.........

test1_NErrors= 15265/402951 3.7883
Class01= 1880/386786	0.486057
Class11= 13385/16165	82.8024

....................................
Epoch 1891 Error= 183731 0 (1.52144e+06,1.39382e+06) 
....................................
Epoch 1892 Error= 183526 0 (1.5105e+06,1.40341e+06) 
....................................
Epoch 1893 Error= 183664 0 (1.50468e+06,1.3822e+06) 
....................................
Epoch 1894 Error= 183685 0 (1.51081e+06,1.40093e+06) 
....................................
Epoch 1895 Error= 183543 0 (1.52987e+06,1.37826e+06) 
....................................
Epoch 1896 Error= 183629 0 (1.52298e+06,1.41361e+06) 
....................................
Epoch 1897 Error= 183580 0 (1.52166e+06,1.41589e+06) 
....................................
Epoch 1898 Error= 183666 0 (1.52629e+06,1.38865e+06) 
....................................
Epoch 1899 Error= 183677 0 (1.51233e+06,1.38842e+06) 
....................................
Epoch 1900 Error= 183559 0 (1.50809e+06,1.37881e+06) 
 counting_train_errors....................................

train1_NErrors= 59063/1.61084e+06 3.6666
Class01= 6134/1.54663e+06	0.396604
Class11= 52929/64205	82.4375

 counting_test_errors.........

test1_NErrors= 15262/402951 3.78756
Class01= 1769/386786	0.457359
Class11= 13493/16165	83.4705

....................................
Epoch 1901 Error= 183635 0 (1.50682e+06,1.38734e+06) 
....................................
Epoch 1902 Error= 183449 0 (1.52096e+06,1.38653e+06) 
....................................
Epoch 1903 Error= 183472 0 (1.52772e+06,1.40956e+06) 
....................................
Epoch 1904 Error= 183540 0 (1.50011e+06,1.39837e+06) 
....................................
Epoch 1905 Error= 183524 0 (1.5161e+06,1.38636e+06) 
....................................
Epoch 1906 Error= 183657 0 (1.51151e+06,1.40976e+06) 
....................................
Epoch 1907 Error= 183680 0 (1.51125e+06,1.38625e+06) 
....................................
Epoch 1908 Error= 183611 0 (1.52732e+06,1.40472e+06) 
....................................
Epoch 1909 Error= 183537 0 (1.51217e+06,1.39675e+06) 
....................................
Epoch 1910 Error= 183592 0 (1.50841e+06,1.38692e+06) 
 counting_train_errors....................................

train1_NErrors= 58982/1.61084e+06 3.66157
Class01= 6681/1.54663e+06	0.431971
Class11= 52301/64205	81.4594

 counting_test_errors.........

test1_NErrors= 15276/402951 3.79103
Class01= 1921/386786	0.496657
Class11= 13355/16165	82.6168

....................................
Epoch 1911 Error= 183524 0 (1.51071e+06,1.40455e+06) 
....................................
Epoch 1912 Error= 183691 0 (1.51246e+06,1.41984e+06) 
....................................
Epoch 1913 Error= 183559 0 (1.51094e+06,1.39097e+06) 
....................................
Epoch 1914 Error= 183531 0 (1.5072e+06,1.39105e+06) 
....................................
Epoch 1915 Error= 183537 0 (1.52224e+06,1.39613e+06) 
....................................
Epoch 1916 Error= 183520 0 (1.52493e+06,1.40571e+06) 
....................................
Epoch 1917 Error= 183514 0 (1.51669e+06,1.40534e+06) 
....................................
Epoch 1918 Error= 183619 0 (1.50422e+06,1.41961e+06) 
....................................
Epoch 1919 Error= 183632 0 (1.5248e+06,1.41298e+06) 
....................................
Epoch 1920 Error= 183614 0 (1.51962e+06,1.39626e+06) 
 counting_train_errors....................................

train1_NErrors= 59145/1.61084e+06 3.67169
Class01= 7304/1.54663e+06	0.472252
Class11= 51841/64205	80.7429

 counting_test_errors.........

test1_NErrors= 15338/402951 3.80642
Class01= 2088/386786	0.539833
Class11= 13250/16165	81.9672

....................................
Epoch 1921 Error= 183612 0 (1.50252e+06,1.40547e+06) 
....................................
Epoch 1922 Error= 183672 0 (1.51907e+06,1.3926e+06) 
....................................
Epoch 1923 Error= 183511 0 (1.51243e+06,1.39257e+06) 
....................................
Epoch 1924 Error= 183604 0 (1.5192e+06,1.39449e+06) 
....................................
Epoch 1925 Error= 183599 0 (1.49687e+06,1.40868e+06) 
....................................
Epoch 1926 Error= 183630 0 (1.5159e+06,1.39193e+06) 
....................................
Epoch 1927 Error= 183625 0 (1.5004e+06,1.39244e+06) 
....................................
Epoch 1928 Error= 183563 0 (1.52138e+06,1.40547e+06) 
....................................
Epoch 1929 Error= 183551 0 (1.51741e+06,1.42186e+06) 
....................................
Epoch 1930 Error= 183599 0 (1.5118e+06,1.39789e+06) 
 counting_train_errors....................................

train1_NErrors= 59121/1.61084e+06 3.6702
Class01= 5001/1.54663e+06	0.323348
Class11= 54120/64205	84.2925

 counting_test_errors.........

test1_NErrors= 15255/402951 3.78582
Class01= 1479/386786	0.382382
Class11= 13776/16165	85.2212

....................................
Epoch 1931 Error= 183622 0 (1.51516e+06,1.38966e+06) 
....................................
Epoch 1932 Error= 183573 0 (1.50048e+06,1.41141e+06) 
....................................
Epoch 1933 Error= 183583 0 (1.52079e+06,1.4038e+06) 
....................................
Epoch 1934 Error= 183624 0 (1.49826e+06,1.4128e+06) 
....................................
Epoch 1935 Error= 183658 0 (1.49034e+06,1.3916e+06) 
....................................
Epoch 1936 Error= 183632 0 (1.4906e+06,1.41126e+06) 
....................................
Epoch 1937 Error= 183574 0 (1.50517e+06,1.4068e+06) 
....................................
Epoch 1938 Error= 183587 0 (1.49339e+06,1.40425e+06) 
....................................
Epoch 1939 Error= 183656 0 (1.50715e+06,1.42603e+06) 
....................................
Epoch 1940 Error= 183611 0 (1.5037e+06,1.41898e+06) 
 counting_train_errors....................................

train1_NErrors= 59455/1.61084e+06 3.69094
Class01= 3074/1.54663e+06	0.198754
Class11= 56381/64205	87.814

 counting_test_errors.........

test1_NErrors= 15360/402951 3.81188
Class01= 999/386786	0.258282
Class11= 14361/16165	88.8401

....................................
Epoch 1941 Error= 183544 0 (1.50058e+06,1.40739e+06) 
....................................
Epoch 1942 Error= 183604 0 (1.49608e+06,1.41495e+06) 
....................................
Epoch 1943 Error= 183592 0 (1.48217e+06,1.41205e+06) 
....................................
Epoch 1944 Error= 183678 0 (1.49906e+06,1.4032e+06) 
....................................
Epoch 1945 Error= 183572 0 (1.50367e+06,1.41329e+06) 
....................................
Epoch 1946 Error= 183523 0 (1.49309e+06,1.40325e+06) 
....................................
Epoch 1947 Error= 183498 0 (1.51251e+06,1.40795e+06) 
....................................
Epoch 1948 Error= 183487 0 (1.49702e+06,1.42096e+06) 
....................................
Epoch 1949 Error= 183597 0 (1.51552e+06,1.40304e+06) 
....................................
Epoch 1950 Error= 183438 0 (1.49232e+06,1.42862e+06) 
 counting_train_errors....................................

train1_NErrors= 58939/1.61084e+06 3.65891
Class01= 6680/1.54663e+06	0.431906
Class11= 52259/64205	81.394

 counting_test_errors.........

test1_NErrors= 15305/402951 3.79823
Class01= 1948/386786	0.503638
Class11= 13357/16165	82.6291

....................................
Epoch 1951 Error= 183448 0 (1.50695e+06,1.41494e+06) 
....................................
Epoch 1952 Error= 183490 0 (1.49454e+06,1.4259e+06) 
....................................
Epoch 1953 Error= 183545 0 (1.50603e+06,1.42034e+06) 
....................................
Epoch 1954 Error= 183540 0 (1.50461e+06,1.40827e+06) 
....................................
Epoch 1955 Error= 183684 0 (1.48861e+06,1.42239e+06) 
....................................
Epoch 1956 Error= 183580 0 (1.4844e+06,1.42381e+06) 
....................................
Epoch 1957 Error= 183592 0 (1.48391e+06,1.42444e+06) 
....................................
Epoch 1958 Error= 183502 0 (1.4793e+06,1.40058e+06) 
....................................
Epoch 1959 Error= 183593 0 (1.48768e+06,1.39357e+06) 
....................................
Epoch 1960 Error= 183693 0 (1.49034e+06,1.41687e+06) 
 counting_train_errors....................................

train1_NErrors= 59057/1.61084e+06 3.66623
Class01= 5739/1.54663e+06	0.371064
Class11= 53318/64205	83.0434

 counting_test_errors.........

test1_NErrors= 15264/402951 3.78805
Class01= 1656/386786	0.428144
Class11= 13608/16165	84.1819

....................................
Epoch 1961 Error= 183471 0 (1.50311e+06,1.40899e+06) 
....................................
Epoch 1962 Error= 183480 0 (1.49449e+06,1.40146e+06) 
....................................
Epoch 1963 Error= 183577 0 (1.49196e+06,1.40545e+06) 
....................................
Epoch 1964 Error= 183560 0 (1.49123e+06,1.43557e+06) 
....................................
Epoch 1965 Error= 183610 0 (1.47948e+06,1.40766e+06) 
....................................
Epoch 1966 Error= 183568 0 (1.48061e+06,1.40968e+06) 
....................................
Epoch 1967 Error= 183523 0 (1.48954e+06,1.4206e+06) 
....................................
Epoch 1968 Error= 183518 0 (1.4762e+06,1.41842e+06) 
....................................
Epoch 1969 Error= 183569 0 (1.47595e+06,1.41251e+06) 
....................................
Epoch 1970 Error= 183509 0 (1.49183e+06,1.4262e+06) 
 counting_train_errors....................................

train1_NErrors= 59078/1.61084e+06 3.66753
Class01= 5641/1.54663e+06	0.364728
Class11= 53437/64205	83.2287

 counting_test_errors.........

test1_NErrors= 15262/402951 3.78756
Class01= 1637/386786	0.423231
Class11= 13625/16165	84.287

....................................
Epoch 1971 Error= 183454 0 (1.49086e+06,1.41493e+06) 
....................................
Epoch 1972 Error= 183539 0 (1.49417e+06,1.41458e+06) 
....................................
Epoch 1973 Error= 183377 0 (1.49187e+06,1.43363e+06) 
....................................
Epoch 1974 Error= 183463 0 (1.50985e+06,1.42606e+06) 
....................................
Epoch 1975 Error= 183631 0 (1.46885e+06,1.42056e+06) 
....................................
Epoch 1976 Error= 183576 0 (1.48755e+06,1.40912e+06) 
....................................
Epoch 1977 Error= 183514 0 (1.49914e+06,1.42087e+06) 
....................................
Epoch 1978 Error= 183613 0 (1.48108e+06,1.41473e+06) 
....................................
Epoch 1979 Error= 183419 0 (1.49696e+06,1.41761e+06) 
....................................
Epoch 1980 Error= 183459 0 (1.48481e+06,1.39998e+06) 
 counting_train_errors....................................

train1_NErrors= 59068/1.61084e+06 3.66691
Class01= 4842/1.54663e+06	0.313067
Class11= 54226/64205	84.4576

 counting_test_errors.........

test1_NErrors= 15280/402951 3.79202
Class01= 1454/386786	0.375918
Class11= 13826/16165	85.5305

....................................
Epoch 1981 Error= 183534 0 (1.49537e+06,1.43668e+06) 
....................................
Epoch 1982 Error= 183548 0 (1.49297e+06,1.41392e+06) 
....................................
Epoch 1983 Error= 183466 0 (1.47601e+06,1.432e+06) 
....................................
Epoch 1984 Error= 183460 0 (1.49395e+06,1.40994e+06) 
....................................
Epoch 1985 Error= 183417 0 (1.49236e+06,1.41806e+06) 
....................................
Epoch 1986 Error= 183589 0 (1.47179e+06,1.40036e+06) 
....................................
Epoch 1987 Error= 183472 0 (1.4916e+06,1.43943e+06) 
....................................
Epoch 1988 Error= 183657 0 (1.48575e+06,1.42122e+06) 
....................................
Epoch 1989 Error= 183582 0 (1.49155e+06,1.41663e+06) 
....................................
Epoch 1990 Error= 183492 0 (1.48448e+06,1.40705e+06) 
 counting_train_errors....................................

train1_NErrors= 59039/1.61084e+06 3.66511
Class01= 4846/1.54663e+06	0.313326
Class11= 54193/64205	84.4062

 counting_test_errors.........

test1_NErrors= 15219/402951 3.77689
Class01= 1411/386786	0.364801
Class11= 13808/16165	85.4191

....................................
Epoch 1991 Error= 183541 0 (1.46999e+06,1.41805e+06) 
....................................
Epoch 1992 Error= 183564 0 (1.48258e+06,1.4271e+06) 
....................................
Epoch 1993 Error= 183528 0 (1.48501e+06,1.39886e+06) 
....................................
Epoch 1994 Error= 183448 0 (1.48801e+06,1.43399e+06) 
....................................
Epoch 1995 Error= 183572 0 (1.48598e+06,1.42419e+06) 
....................................
Epoch 1996 Error= 183491 0 (1.48518e+06,1.43495e+06) 
....................................
Epoch 1997 Error= 183479 0 (1.48055e+06,1.41412e+06) 
....................................
Epoch 1998 Error= 183415 0 (1.48324e+06,1.3984e+06) 
....................................
Epoch 1999 Error= 183565 0 (1.49387e+06,1.40531e+06) 
....................................
Epoch 2000 Error= 183419 0 (1.46941e+06,1.42783e+06) 
 counting_train_errors....................................

train1_NErrors= 58984/1.61084e+06 3.6617
Class01= 5743/1.54663e+06	0.371323
Class11= 53241/64205	82.9234

 counting_test_errors.........

test1_NErrors= 15251/402951 3.78483
Class01= 1648/386786	0.426075
Class11= 13603/16165	84.1509
