# Supplementary material for: Prediction of polyproline II secondary structure propensity in proteins
Source: R Soc Open Sci. 2020 Jan 15;7(1):191239. doi: 10.1098/rsos.191239 (PMC7029904; doi:10.1098/rsos.191239)
Supplement: Supplementary Code [file rsos191239supp2.zip › models/PPIIH_None_aln=True_oneHot=True_iupred=True_espritz=True_paleale=False_charge=True_removeNegativeOnlyChains/fold2/final_trained-2000.model]

45 2 10 0
10 10 10 3 3 10 7 1 0 1 1
0.8 
45 2 10 0 1
10 10 10 3 3 1 0 0
2 10 1 140 1 1 1
2
0
10
1 1 1 1 1 1 1 1 1 1 
0.839246 -1.61031 -0.70832 -0.907118 -0.586268 -0.618611 0.791853 -0.701874 -0.920695 -0.98071 1.66143
-0.967842 1.68921 0.568265 0.884206 0.65161 0.787948 -0.862082 0.626553 1.03682 0.867497 -1.85267
10
1
140
45 1 1 1 1 1 1 1 1 1 1 1 1 1 1 1 1 1 1 1 1 1 1 1 1 1 1 1 1 1 1 1 1 1 1 1 1 1 1 1 1 1 1 1 1 1 1 1 1 1 1 1 1 1 1 1 1 1 1 1 1 1 1 1 1 1 1 1 1 1 1 1 1 1 1 1 1 1 1 1 1 1 1 1 1 1 1 1 1 1 1 1 1 1 1 1 1 1 1 1 1 1 1 1 1 1 1 1 1 1 1 1 1 1 1 1 1 1 1 1 1 1 1 1 1 1 1 1 1 1 1 1 1 1 1 1 1 1 1 1 1 
-0.0860095 0.00810186 0.604884 0.470285 -0.0306977 0.285963 0.0739096 0.086929 0.019952 0.20166 0.125239 0.0851252 0.0926987 -0.130198 0.213942 -0.223693 -0.103838 -0.0445677 0.0887372 0.070765 0.034707 -0.00174311 0.180679 0.0215569 0.117223 0.0617602 0.0610582 -0.0162763 0.167369 0.0521093 0.111213 0.0713071 0.125656 0.114928 0.273251 0.182912 0.0790015 -0.0461078 0.0788401 -0.0140252 0.0331107 0.0647782 -0.0480003 -0.0835201 0.105273 0.205286 -0.0275458 -0.111269 0.0379543 -0.0444514 0.126106 0.0193074 0.193618 -0.107458 -0.0234258 -0.119015 -0.13771 0.216567 0.0206161 0.120079 0.00114224 -0.0806745 -0.1369 0.0790269 0.0114675 0.242789 0.128299 0.0461174 0.104347 -0.396051 -0.341248 -0.261612 -0.16955 0.519013 -0.0693052 -0.122741 0.547171 -0.49689 0.0672142 -0.112641 -0.170143 0.178508 0.083706 -0.183742 0.101104 -0.643074 0.0661097 -0.045928 -0.426707 0.330826 0.388416 0.122129 0.245858 0.0219941 -0.0590824 -0.876283 0.238524 0.032566 0.100174 -0.183174 0.295798 0.255034 -0.27844 -0.887446 0.374597 -0.357508 0.104558 0.0164079 0.0422858 -0.0238677 0.0461482 0.255704 0.0561021 -0.438151 0.139785 -0.0388285 0.0363541 0.0748715 0.0748791 0.033901 -0.0875327 -0.0544754 -0.0704659 0.11007 -0.0248734 0.0707398 -0.0248359 -0.282067 -0.00491348 0.0682507 0.159809 0.109532 0.0428992 -0.20553 0.0751637 -0.207196 0.0307615 -0.236921 -0.143381 -0.115692 -0.193496 0.118978 0.423584 0.21394 -0.385889 0.0869016 -0.100194 0.310254 -0.35093 0.143058 0.20351 -0.137237 -0.113295 -0.0815693 0.0920275 0.207075 0.0275428 0.886779 0.0849845 -0.508117 -0.116325 -0.283634 -0.770679 0.137866 0.265853 -0.572718 0.168954 -0.336601 -0.171965 -0.187266 0.171395 0.00995273 -0.639371 0.0415285 -0.152577 -0.323014 0.133732 -0.0549773 0.281406 0.163696 -0.288195 0.0512821 0.218386 -0.158929 -0.28996 1.8471
-0.144163 0.0813191 -0.209245 -0.0384539 0.130126 -0.190243 0.00030867 0.0199303 -0.104526 -0.000233206 0.0742539 0.477633 -0.385603 -0.0611089 0.119116 -0.0422581 0.122073 -0.403644 -0.132482 -0.482107 0.0342774 -0.00136055 0.146137 -0.118747 -0.452027 -0.0286712 0.0520574 -0.254122 -0.269327 -0.118864 -0.0314806 -0.0129782 0.0335008 0.000698022 -0.195112 -0.110533 0.0146617 0.179521 -0.0107555 -0.000363769 0.0398901 0.0150585 -0.131134 -0.0500875 0.0108608 -0.172215 -0.10764 0.171659 0.126979 0.123497 -0.220957 0.119182 -0.169252 -0.316679 0.0423114 0.389869 -0.172578 0.263286 0.178669 -0.300481 0.196699 -0.115782 -0.212427 0.647228 -0.214692 0.453998 0.230639 -0.212898 -0.0245621 -0.237793 -0.193712 0.101164 -0.26425 0.0522267 0.222809 -0.00077564 0.0173458 -0.0142234 -0.196609 0.21479 -0.699173 0.220118 0.0271995 0.00148229 -0.141034 0.0175763 0.0404753 0.11326 -0.0248968 0.0987259 0.145155 0.0413738 -0.0933476 -0.111069 0.169533 0.00930868 0.0919246 -0.044968 0.0604344 0.145971 -0.0731654 0.343729 0.232701 -0.259196 -0.161762 -0.143523 -0.12296 -0.0446319 0.141801 -0.0259018 -0.106845 0.130079 0.03504 0.368032 0.198181 0.170933 0.0719401 -0.413151 -0.231919 -0.114419 0.192956 0.183442 -0.290833 -0.114872 0.314595 -0.189836 -0.099488 -0.273187 0.463907 0.169175 0.0518965 0.227142 0.571741 0.174041 -0.390826 0.0372334 -0.0849502 -0.105737 -0.248922 0.360902 0.078044 -0.117207 0.281119 -0.246307 0.0963735 0.557877 -0.314953 0.42354 -0.229268 -0.277291 -0.321074 -0.20494 -0.091594 -0.209419 0.351965 -0.153311 0.0514306 -0.0517022 -0.0365004 -0.0382853 -0.0264255 -0.0123971 -0.156494 -0.126767 -0.0963414 -0.345818 -0.0752027 -0.0874429 0.188232 0.0371222 0.00108207 0.24013 0.0229542 0.067974 0.261525 -0.104841 -0.416167 -0.081196 -0.0125184 0.247921 -0.0803987 0.108189 0.451446 -0.418621 0.00708611 -1.14108
0.20095 0.0221838 -0.0700485 -0.256755 0.0168645 0.0976434 0.278076 -0.49273 -0.0974545 0.0630145 0.132329 0.115158 0.240182 -0.169744 0.223649 -0.030571 -0.183791 0.179269 0.151717 -0.291508 -0.0216951 -0.000593117 0.194117 -0.244471 0.340668 0.00907214 -0.122934 0.586707 0.163588 0.171664 -0.132402 0.0715999 -0.0518584 0.0777486 -0.142241 0.0473016 -0.0565031 0.124241 -0.10741 -0.693523 -0.0523134 -0.0950818 0.344558 -0.326963 0.0607162 -0.146151 0.0450331 0.05755 0.0395241 -0.136997 -0.0859021 -0.166301 -0.133114 0.157067 0.042478 -0.479961 0.12181 0.188914 0.0576696 -0.0952122 0.16285 0.155233 -0.209478 -0.139104 -0.257912 0.159633 0.0324085 0.259502 -0.0449497 0.112941 0.53325 0.142248 -0.490353 0.0267249 0.193188 -0.488338 0.237004 0.155027 -0.261053 0.468339 0.0995636 0.0700254 0.00831459 -0.305813 -0.410365 -0.0792662 0.0434773 0.0585665 -0.0166795 -0.0415826 0.347276 -0.0872367 -0.418472 0.167491 0.056775 -0.198698 -0.0313092 0.355112 -0.120254 -0.0418308 0.0749732 -0.206611 -0.254995 0.311874 -0.0976456 0.333161 -0.0837481 -0.0463104 0.219131 -0.318424 0.649998 0.0999823 -0.369789 -0.00338649 0.178991 -0.0243037 -0.165635 -0.0425657 -0.0742613 -0.0086867 -0.0258382 -0.0629104 0.0302143 -0.238265 0.033578 0.0786698 0.249358 -0.199834 -0.140143 -0.133239 -0.0751412 -0.0259749 -0.412106 -0.0931869 0.0124142 -0.126804 0.152529 -0.487491 -0.229484 0.0206448 -0.0934874 0.297015 0.0863306 -0.090499 0.216521 0.340971 0.248107 -0.0717848 -0.287509 -0.175133 -0.151891 0.0206943 -0.152285 0.157513 -0.0673034 -0.139879 0.0518553 -0.264682 0.108252 0.175166 0.323366 -0.00339673 -0.407271 0.108182 0.508626 0.195596 0.185211 -0.0830441 0.519167 0.244602 -0.0537767 0.120821 0.655668 0.000411832 0.0675376 -0.0909405 0.0703553 -0.0407156 -0.160929 0.353926 -0.296929 0.14586 0.468602 -0.298997 0.00920586 0.112317
-0.0985792 0.0391098 -0.390103 -0.1199 0.0975482 -0.25844 0.175101 -0.176372 -0.0633861 0.260009 -0.123758 -0.154889 -0.333325 -0.0348207 -0.166735 0.0806981 0.11605 0.515169 0.305376 -0.0138495 0.0224206 -0.00291899 0.264507 -0.16149 -0.189904 -9.60618e-05 -0.053474 0.292795 -0.133041 -0.030567 0.0608407 0.0313414 0.0156875 -0.100965 -0.217088 -0.0859329 0.046979 0.0369774 -0.079411 -0.097592 0.0218987 0.0570805 0.0879219 -0.584112 0.0191771 0.248123 -0.170022 -0.199593 0.0505854 0.108574 -0.367103 0.0794521 -0.0896976 0.0340698 -0.0746869 0.237551 -0.277885 -0.234053 0.253562 -0.453654 0.099892 -0.171532 0.0947956 -0.0663379 0.123022 -0.106116 -0.395778 0.220718 -0.01892 0.0169059 0.413897 -0.122718 0.0460742 -0.0464428 -0.151819 0.600694 -0.458037 0.269423 0.175938 0.204917 0.253809 0.0132567 0.040002 -0.151278 0.0753914 0.307091 -0.223107 -0.146313 -0.121526 0.363912 1.04428 -0.253021 0.287708 0.08711 -0.215935 0.030778 0.00936447 -0.303135 0.107583 -0.178556 -0.10016 -0.254031 0.179967 0.248689 -0.0891822 0.166331 -0.0928771 -0.170702 0.0571554 -0.552638 0.194104 -0.1507 0.282072 0.322758 -0.192554 0.111628 -0.132977 -0.00967262 -0.0222591 -0.0672325 0.159471 -0.0258882 0.0720333 0.127619 0.0770897 -0.169367 0.076343 0.217831 0.220508 0.139563 -0.0988645 -0.031191 0.0256293 -0.106626 -0.136742 0.0731766 -0.0442738 0.102057 0.449859 -0.185435 0.0545876 -0.0793087 -0.0815703 0.284485 -0.0962223 -0.0289737 -0.0305306 0.0905879 0.0328898 -0.116488 0.0925182 0.16521 0.0511852 0.119022 0.220605 -0.185016 -0.186072 0.376574 -0.0314962 0.0826263 0.0581903 -0.403724 -0.536161 -0.055161 -0.565234 -0.151544 -0.0795782 -0.225763 0.0247705 0.172845 0.0297043 -0.104978 -0.156779 -0.259634 0.021888 -0.16505 0.191818 -0.0488562 -0.347712 -0.168525 -0.286381 0.0610787 0.0785915 0.0200366 -0.314823 -0.336487
-0.317838 0.237507 0.229177 0.00943812 -0.231827 0.129457 -0.0520616 0.224088 0.2076 -0.295484 -0.128654 0.177472 -0.023344 0.193724 -0.0207861 -0.305372 0.0510398 -0.193531 0.181007 -0.577865 0.00521041 -0.000158581 -0.155257 0.0534603 -0.0613284 -0.0605228 -0.00876507 -0.178741 -0.169399 -0.0357674 -0.0115254 -0.343828 -0.134456 -0.108213 0.103199 0.0388815 -0.0990221 -0.11522 0.173368 0.41994 0.0633177 0.0284461 -0.0868366 0.208407 -0.12365 0.0472645 -0.00838521 0.0439537 -0.144914 0.198734 -0.617891 0.171282 -0.240076 -0.145042 0.0836765 0.258712 0.0767895 -0.288202 0.161247 0.000789563 -0.776837 -0.117293 -0.144187 0.224076 0.0450531 -0.23491 0.127524 -0.396756 0.000815011 -0.340883 -0.475036 -0.114656 0.0246897 0.127902 -0.263045 -0.19256 -0.131117 0.188549 -0.169805 -0.119827 -0.119083 -0.020837 0.108447 0.176379 0.151671 0.270811 0.17165 0.518699 -0.200399 0.213314 0.51201 0.138488 -0.297286 -0.316953 -0.0247603 0.109636 0.252575 0.322435 -0.257725 0.325576 -0.105453 0.323348 -0.513305 -0.32031 -0.0124877 -0.165024 0.0302156 0.315927 -0.350947 0.271892 -0.263399 0.0515506 -0.354902 -0.0114557 0.244501 0.154488 0.127133 0.10855 -0.320325 -0.202399 0.33243 0.128978 -0.204003 -0.0466336 0.542807 -0.0844165 0.0549079 -0.0787315 -0.492058 -0.106175 0.124668 0.013006 -0.322558 0.0430995 0.0589301 -0.0054006 0.210159 -0.400418 -0.407618 0.0812177 0.170526 0.0631881 -0.555997 -0.297587 0.373895 0.127584 0.103574 -0.606688 -0.365618 0.0513221 0.00982259 0.129125 -0.470065 0.0749851 0.232625 -0.0161431 0.585301 -0.331534 -0.197989 -0.135455 -0.176733 0.362167 0.202321 0.123026 -0.121334 -0.20309 0.235381 -0.0549449 -0.209656 0.0565149 0.17372 0.145283 -0.109458 0.259212 -0.0465641 0.183462 0.164224 -0.0262831 0.147218 0.202276 0.0619056 -0.0116759 0.191299 -0.00950766 0.0759782 -0.514322
0.257592 -0.414272 -0.0476081 0.112015 -0.652864 -0.0159284 -0.0167609 0.0653103 -0.424702 0.0380889 0.231043 -0.108894 -0.213293 -0.17683 0.584263 0.0891387 0.0278388 -0.76315 -0.563348 0.195594 -7.92564e-05 -0.00141806 -0.00773986 0.0790254 0.0872242 -0.0915687 -0.212245 -0.0159468 0.0874467 -0.138612 -0.0372596 0.0233028 -0.0112293 -0.0575701 -0.714628 -0.0718689 0.0256333 -2.70464e-07 -0.246089 -0.318043 -0.0427302 -0.207776 -0.00443946 0.0712918 0.0793343 0.147883 -0.121956 -0.141698 0.000144886 -0.10378 0.170814 0.0439303 0.296263 -0.0942887 -0.103492 -0.340961 -0.31287 0.455888 -0.0318428 0.401944 0.0075854 -0.0305886 -0.313509 0.0193727 0.163584 0.63126 -0.0947938 0.0851453 0.163848 -0.424639 0.238302 -0.140582 0.0265804 0.246146 -0.00220967 0.147418 0.190021 -0.255624 0.346744 0.431419 0.223225 0.122495 0.15249 -0.353861 0.0285221 0.674737 -0.379127 0.277761 -0.203417 0.277047 -0.233089 -0.429724 0.276137 0.868838 -0.516192 0.0628475 -0.0877511 -0.0859813 0.416564 -0.378279 -0.00575221 -0.0926021 -0.213555 -0.139552 0.0756897 0.601612 -0.0302207 -0.117298 -0.188856 0.183019 0.429537 -0.15534 0.441171 0.461158 -0.403445 -0.110866 0.0488276 0.0707683 0.0232986 0.0112109 -0.18329 0.0089859 -0.0676939 0.154938 -0.1511 0.342396 -0.201835 -0.304605 0.0791696 -0.00707308 0.356976 -0.0193581 -0.114994 -0.297779 0.297724 -0.306816 -0.0640379 0.106789 0.431096 0.227855 -0.419621 0.116082 0.751753 0.0953183 -0.347885 0.485384 -0.0906648 -0.546557 0.0135225 0.256611 0.283772 -0.111363 0.112298 -0.0466527 0.151576 0.132191 -0.0916195 0.644509 0.515508 -0.187987 -0.25325 0.0738478 0.372135 0.0647442 0.0151624 -0.147284 0.103353 -0.542652 -0.466894 0.18132 0.114025 0.164083 0.195136 0.0193275 -0.263389 0.259483 -0.0592497 0.43327 0.40423 0.108089 -0.0894632 -0.141471 0.124805 0.0944327 -0.0352598 -1.79105
-0.100164 -0.0192947 -0.10589 0.0903954 -0.0988718 -0.239446 0.257926 -0.124179 0.154771 0.364209 0.189651 -0.206936 -0.323213 0.28093 0.405656 0.198013 0.156049 0.331639 -0.0581432 -0.132447 0.0134254 0.00289664 0.188482 0.101445 0.0473618 0.0266584 0.082062 0.104392 0.00817071 0.0798356 0.0605205 0.0168804 -0.0411387 0.12051 -0.276516 -0.047558 0.0985002 0.247971 0.157837 0.0199074 0.0326645 0.0384098 -0.165344 0.129017 -0.0525673 -0.0409977 0.0590338 -0.0189778 -0.0502563 -0.0823645 0.109911 -0.085238 0.0623488 0.148917 -0.0705754 -0.1397 0.269252 0.0367976 -0.198465 -0.159422 -0.302583 -0.0787404 -0.139686 0.2179 0.0263127 -0.282176 0.310531 -0.34609 -0.117576 -0.0334549 0.170404 0.328232 0.215151 -0.657299 0.246895 -0.900035 -0.070559 -0.110411 -0.0881708 0.535161 0.591491 0.346967 0.173714 -0.693594 -0.0217249 -0.405872 -0.0427089 0.523096 0.105754 -0.0733946 0.098646 -0.150611 -0.13173 -0.259388 -0.00226627 0.188847 0.0647958 0.14692 0.331291 -0.306883 -0.0669617 0.0193128 -0.17819 0.0227028 0.182362 0.291073 -0.0511545 0.0891416 -0.343593 0.389695 0.244109 -0.252706 0.12529 0.518199 -0.145059 -0.0685711 -0.0223219 -0.0523933 -0.0248969 0.00465422 -0.0877008 0.0686466 0.16746 -0.0513697 -0.200682 -0.13953 0.0183949 0.163377 -0.109904 -0.166254 -0.0444501 -0.0336734 0.297383 0.00125048 -0.335345 -0.123366 0.0259151 0.32506 -0.235982 -0.156713 -0.25976 -0.10597 -0.441839 0.220477 0.128864 0.0335513 0.0912914 0.106342 -0.0340366 -0.122586 0.170382 0.0830529 -0.770144 -0.0867782 0.535274 -0.494966 0.105626 -0.547298 0.220632 -0.187089 0.0303631 0.127905 -0.201803 0.126391 -0.381011 -0.329458 0.0445234 -0.407033 0.0713076 0.490136 -0.0451192 0.258103 0.620169 -0.16697 -0.129691 0.525933 -0.239182 0.387407 0.0749795 0.0634044 -0.203252 -0.225189 0.267207 -0.246706 0.0105788 1.04667
-0.0920826 -0.0529448 0.384835 0.341723 0.0677527 -0.0198923 0.215496 -0.159083 0.315943 -0.234938 -0.0559236 -0.196164 0.412811 -0.359866 -0.348667 0.111938 -0.344053 0.071397 -0.00334029 -0.393561 -0.0200105 0.000198075 -0.182634 -0.00682792 -0.0498896 -0.0563135 0.178315 -0.0275111 0.0765091 -0.082135 0.0664323 -0.132281 -0.228683 0.146389 -0.0593747 -0.0587704 0.00369033 -0.00292205 0.0711251 -0.0363742 -0.120939 0.101155 -0.199068 0.116777 0.011863 -0.0483699 0.0387995 -0.0398586 0.144342 -0.0755208 0.138157 0.0179129 0.0603897 0.0252561 -0.0738442 -0.0626032 -0.00469298 0.194076 -0.176497 -0.282658 0.0687862 0.0397465 -0.169899 -0.118151 0.198571 -0.426917 0.059113 0.181947 -0.208736 0.604614 0.354005 0.0951876 -0.126058 -0.187771 -0.175081 0.245374 0.0222188 -0.403109 0.0188271 -0.212546 0.297647 0.00550957 -0.224464 -0.0744499 0.0763942 -0.8781 0.168183 0.32862 -0.260548 0.0663494 -0.170153 -0.237682 -0.0564644 0.246718 -0.333573 0.405259 0.0614623 0.112302 0.232476 -0.613226 0.519452 0.0635895 -0.134855 -0.226583 0.576272 -0.018237 0.150539 0.173846 -0.447726 0.519139 0.139135 -0.0588974 -0.0144592 -0.166251 -0.262228 -0.0139199 -0.0576551 -0.0394335 0.0621587 0.052849 -0.190719 -0.160544 -0.174405 -0.133448 -0.288498 -0.38802 0.133015 0.0235374 -0.121119 -0.00114058 0.0825768 0.255441 0.318455 -0.297634 0.0738333 0.391263 -0.133876 -0.483743 -0.499584 -0.458138 -0.0733423 -0.265237 -0.677906 0.258841 -0.226806 -0.754739 0.120827 0.181904 0.0392643 0.200763 0.0248236 0.309496 -0.127758 -0.187084 0.129879 0.2944 0.213676 -0.382331 -0.0322854 0.00146812 0.221084 -0.0799843 0.0236864 0.170761 0.0442271 -0.0388929 0.31627 -0.247257 -0.0311805 0.244892 -0.0235781 0.161651 0.0697606 0.0391674 0.305487 0.306145 0.0880217 0.304031 0.0518802 -0.378237 0.0251479 -0.101781 -0.0361227 0.00236943 -0.0918244 -0.35629
-0.378788 0.223632 -0.182334 -0.253587 0.139915 0.367454 0.228112 0.073305 0.378178 0.219076 -0.432696 -0.0410399 -0.395276 -0.247669 0.287328 0.163496 0.0909327 -0.0640861 -0.167545 0.0807289 0.0304912 -0.00346761 -0.106374 0.0528276 0.0324812 0.112482 0.0143855 0.274935 0.065204 0.106809 -0.0302449 -0.0409465 -0.136367 -0.0557181 0.193443 -0.0621203 -0.0917822 -0.24507 -0.00735367 0.0813467 -0.0715708 -0.0487224 0.252787 0.633939 -0.0536256 0.00903107 -0.0171423 0.0449239 0.00397497 -0.0516324 0.0651857 -0.0409576 -0.0202752 -0.0549015 0.15913 -0.186369 -0.0670339 -0.0112228 0.00768287 0.0720139 0.366437 -0.0217808 -0.217728 -0.140291 -0.0738536 0.0706724 -0.0517597 -0.17921 0.183276 -0.0850704 0.237886 -0.195412 -0.14684 -0.17679 0.17875 -0.0398064 0.0387484 -0.196753 -0.0878872 -0.17922 0.189616 -0.141998 0.210925 0.0213145 -0.146517 0.118695 -0.121153 0.0709181 0.292688 -0.197488 -0.115309 -0.110624 0.00706565 -0.113096 0.126032 0.266335 -0.125932 0.150538 0.177406 0.0632846 -0.0963068 -0.211269 0.0154908 0.0725472 -0.0452517 0.243247 -0.013941 0.0925767 0.292715 -0.0193008 -0.161233 -0.30208 0.0576273 -0.111982 -0.0308762 0.0664094 0.227408 -0.154523 0.110946 0.276192 -0.304643 0.0864014 0.386453 -0.00267089 -0.157443 0.234094 0.204437 -0.219965 -0.02523 0.0760985 -0.117835 0.0630082 0.0136405 0.0519018 -0.0158726 -0.137273 0.218633 -0.111016 -0.142472 0.106486 0.00941172 0.269952 0.0733472 -0.0317579 -0.112952 0.0551875 0.422274 -0.0514941 0.0515924 0.220634 0.222619 0.0540975 -0.141061 -0.0516085 -0.17636 0.185491 0.0711077 0.00818751 -0.268155 -0.334149 0.169914 0.0162244 -0.25423 0.210183 -0.186471 0.3436 -0.0336045 0.200445 0.0689254 -0.132076 0.240677 -0.291228 -0.224468 0.255328 -0.177181 0.355822 -0.170198 -0.191375 -0.28683 -0.242794 0.0652239 -0.430598 -0.631861 0.145383 0.129105 0.104112
-0.542799 0.0363392 0.0451264 0.0153137 0.0341537 0.321339 -0.25048 -0.181707 -0.00757285 -0.0138504 -0.109268 -0.144549 0.152903 0.20325 0.109112 -0.178212 0.120303 -0.0271667 -0.161767 0.21005 0.0328908 0.000404273 0.0722047 -0.143204 -0.378249 -0.1438 0.109275 -0.0201755 -0.228306 -0.00668877 0.00805441 0.125058 0.118212 0.172017 -0.123875 0.122055 -0.0342457 0.0612597 0.0226111 -0.0360095 -0.175983 0.0377961 0.0231045 -0.443369 0.01567 0.0259838 -0.0925643 0.0880765 -0.0184635 -0.0777932 -0.195261 -0.0466472 -0.033261 -0.1963 0.164598 -0.0338442 -0.272908 0.139105 -0.434488 0.440327 0.321025 0.0487987 0.00606831 -0.0162642 -0.293472 0.348648 -0.395818 -0.194833 0.135872 -0.175589 0.240068 -0.0340759 0.0606133 -0.18996 0.100113 -0.308027 -0.179663 -0.287546 0.160931 -0.131945 0.224967 -0.245678 -0.0195805 0.0866864 0.00483596 0.308243 -0.327443 -0.0540656 0.0410395 -0.512017 0.482092 -0.242865 0.0876034 0.230364 -0.216847 0.416385 -0.103772 -0.0660697 0.0544444 0.00724015 0.685575 -0.132428 0.255411 -0.0575031 -0.0263366 -0.0410318 0.105198 -0.130205 -0.236977 0.401944 0.228015 0.0627203 0.235195 0.0772349 -0.196234 -0.274617 -0.0197684 0.428289 0.453476 -0.00226849 -0.0975777 -0.0112789 -0.0467979 0.0122211 -0.0732398 0.147751 -0.0515396 0.0283797 0.0289249 -0.056209 -0.0604233 -0.0681691 0.124087 0.100195 -0.273049 -0.130288 0.0403615 0.0550469 0.0174279 -0.106714 0.0706078 -0.00911366 -0.0935872 0.386258 0.0929549 -0.254738 -0.144003 0.147272 0.233446 0.274426 0.265867 -0.0691022 -0.337534 -0.235235 0.236876 -0.0737044 0.124873 -0.321391 0.102996 0.0619863 -0.0485147 -0.167576 -0.279435 -0.0819188 -0.0907437 -0.116638 -0.0162954 0.0572285 -0.158979 -0.204479 -0.10403 -0.0479922 -0.163583 -0.257508 -0.293259 -0.00308771 -0.122665 0.060772 0.0346782 0.025106 -0.220358 0.0171111 0.214679 -0.152521 -0.313223 -0.361207
10 10 1 10 2 0 1
10
0
10
1 1 1 1 1 1 1 1 1 1 
0.0726201 1.29697 -3.11467 0.364292 -0.724709 0.826741 0.165365 -0.931657 -0.532595 -0.0663245 1.27513
-0.78347 0.0368249 -0.657446 1.40292 0.244851 0.500608 0.20937 0.630802 0.408919 -0.35201 0.376404
0.427498 1.04466 0.10402 0.389686 0.0836379 0.155155 0.544016 -0.540991 -0.0573592 -0.338106 0.359207
0.314637 0.214163 1.47739 0.266067 0.566002 -0.0307013 0.429125 0.45007 -0.90995 0.604693 0.488346
2.82331 0.146174 -0.330008 -0.255552 0.703872 -0.292105 0.0402848 0.0677447 0.191326 0.228577 -0.463947
-0.096274 0.00042089 0.0525749 0.458952 0.321341 0.637045 0.121605 0.214582 0.138203 0.401915 1.3811
0.658523 -1.27518 0.973109 -0.409573 0.331495 0.771373 0.382962 0.108881 0.421514 -0.705007 -1.10814
0.054768 0.30316 0.658255 -0.204953 0.155514 -0.354212 0.0718779 -0.128045 0.371748 -0.0860762 -0.010424
-0.206072 -0.423342 0.526177 0.42598 0.391866 1.0129 -0.975231 0.467597 -0.188239 -0.430903 0.302825
-0.908935 -0.00888535 0.0983556 0.000268864 1.32473 0.309645 -0.280548 0.464747 -0.558081 0.458569 0.449031
10
1
10
45 1 1 1 1 1 1 1 1 1 1 
-0.457027 -0.144056 -0.233827 -0.430016 -0.571106 4.31309 -0.250872 -0.583469 -0.36601 -0.627167 -0.551063 3.62294 -0.403329 -0.570509 -0.436064 -0.393627 -0.355543 -0.202831 -0.482942 -0.558867 0.220486 0.0407281 0.0268973 0.0226212 -0.0340917 0.0403939 0.0677026 0.365232 0.0821606 0.198713 0.0485505 0.014305 0.073433 0.0653282 -0.00483479 0.037635 0.0835432 -0.00325687 0.0593338 0.0938736 0.00027065 0.0949259 0.114059 0.0949522 -0.0117276 -0.0630003 -0.0441771 -0.0339406 -0.00766747 -0.0740331 -0.244606 -0.0530723 -0.0107743 0.193411 -0.0645871 0.620779
-0.822606 -0.357639 0.847237 1.47857 -0.441718 0.387336 -0.309305 0.303546 0.348592 -0.374878 -0.975121 -0.0722828 -0.993278 -0.131356 2.6431 0.524196 0.299287 -1.20931 -0.62294 0.0847347 0.0231148 -0.0196734 -0.000401946 0.307077 -0.236885 0.127529 0.142736 0.0413976 -0.161974 -0.306643 0.156981 -0.0223603 0.0368563 0.189653 -0.266854 0.41782 0.180441 -0.13166 0.135201 0.158436 0.138282 0.0402115 0.468434 -0.846948 0.0894623 -0.358271 0.45175 -0.132607 0.619489 -0.488675 -0.630925 -0.315799 -0.637516 0.332448 0.0579514 0.47037
0.554914 0.560864 0.763571 0.762013 0.492112 0.58874 0.582352 0.42588 0.96734 0.371928 0.480059 0.4989 0.811686 0.649175 -12.0091 0.820447 0.518939 0.585672 0.249169 0.66626 -0.105972 -0.0129366 -0.0915068 -0.173804 -0.119164 -0.021021 0.0120943 -0.84268 -0.138248 -0.0465492 -0.029795 -0.0718728 0.0442811 -0.0108109 -0.382105 0.0826725 0.0169821 -0.169714 -0.0389674 0.0161333 -0.0363265 0.0699934 0.160207 -0.0682754 -0.0233213 -0.171195 0.0595426 -0.16359 0.135851 -0.192106 0.190108 -0.142195 -0.0358664 0.406153 -0.152337 -0.607893
-0.0625496 0.187768 0.486727 -0.081827 0.11661 -0.0510947 -0.0777196 -0.364737 -0.207622 -0.287185 -0.108154 -0.0880568 -0.12374 0.354955 0.142831 0.522474 0.589503 0.345779 -0.693335 -1.32234 -0.102472 -0.0268057 -0.162704 -0.552792 -0.0931751 0.0347853 0.184757 0.54303 -0.118217 0.046524 0.105453 -0.0784261 -0.257305 -0.0352612 -0.0851134 -0.296399 0.0187647 -0.181625 0.146011 0.11797 -0.0321078 0.0248698 -0.416713 0.293334 -0.0531651 0.0476298 -0.250892 -0.357972 -0.200426 -0.0155797 0.476719 0.225698 -0.0710422 -0.283466 -0.353745 -0.933011
-0.223324 -0.245948 0.301944 0.729859 1.32309 -0.168385 0.0311198 -0.00431931 0.251757 0.529391 0.228639 0.251004 -0.284871 0.307504 -0.768468 -0.0476839 -0.411271 -0.467876 -0.092558 -0.45089 -0.0358566 -0.00549335 0.299989 -0.133292 0.04274 0.160754 0.0498789 -0.831483 -0.0864625 -0.108313 0.202978 0.18907 0.0892245 -0.0938109 0.142073 -0.140321 0.046133 0.0135777 0.114708 -0.00376776 0.208722 0.0346023 0.00399034 -0.323734 0.0133658 0.176113 -0.276282 0.0720237 0.138912 0.482992 -0.975387 0.0261465 -0.486423 -0.0677334 0.400713 0.86376
0.21974 0.0531008 -0.00241108 0.223812 0.139382 0.0875629 0.695584 -1.41202 0.41802 -0.314976 0.0335666 -0.253432 0.593065 -0.328581 0.220473 -0.130314 -1.52562 0.106066 0.338519 -0.420749 -0.0887575 0.0208443 0.0291171 -0.0239209 -0.20076 0.0111701 -0.155974 -0.146055 -0.114706 -0.0130774 -0.210005 -0.0626001 0.0778088 -0.111033 0.0845116 0.0224918 -0.130226 -0.0686341 -0.139037 -0.0633329 -0.0932027 -0.0355968 0.483905 -0.0107192 -0.0237835 0.159532 0.0230303 -0.263894 -0.276981 -0.0224053 1.26511 -0.426759 0.0554208 0.769757 -0.0963996 -1.38135
-0.181646 0.044493 0.790522 0.347091 -0.274767 -0.534486 -0.127751 2.7219 2.40833 -0.929021 -0.599763 -0.639473 0.109247 -0.361994 -1.78997 0.327761 -0.312134 0.155908 0.414291 -0.762049 -0.10604 0.0220914 -0.131122 0.0185655 -0.108078 -0.00837534 0.193401 0.159152 0.0175914 0.145475 -0.0224987 -0.112106 0.0261597 0.0150708 0.142827 0.052736 -0.103069 -0.0312391 -0.00678399 0.43033 -0.144605 -0.0289019 0.351817 -0.125289 -0.0684729 0.528105 -0.272812 -0.511306 0.0912454 -0.268096 -1.08409 0.0624322 -0.0956814 0.0490981 0.152147 0.807008
0.19564 0.253361 1.19137 0.982634 -0.25863 0.789398 0.270185 0.683621 -0.255537 -0.669172 -0.230802 0.112181 -0.815718 -0.705123 -3.12638 -0.0451593 0.153763 0.140613 1.3912 -0.519802 -0.0756219 0.0191117 -0.11661 0.748086 0.226645 -0.11354 -0.16222 -1.47235 0.0755401 0.159103 -0.231004 -0.356289 -0.352502 0.101375 0.401216 0.101829 -0.161599 0.482497 -0.136618 -0.0791613 -0.199103 -0.297948 -0.315285 -0.10048 0.0980257 0.0476331 0.300474 0.329169 -0.356443 0.218963 -0.15309 0.25707 0.237276 -0.379376 -0.364088 -0.41666
0.526914 -0.69574 -0.35479 0.766428 -0.0739824 -0.102706 -0.253421 -0.0961677 -0.260796 0.401213 0.428965 -0.363993 -0.131218 0.141151 -0.888143 0.0951242 -0.124771 0.209313 -0.255678 0.878609 -0.0193819 0.0332762 0.0980197 0.173352 -0.0547708 0.0867487 0.0481423 -1.09518 0.106163 -0.171823 0.114459 0.0968865 -0.10837 -0.0834776 0.0937626 0.0381152 0.0231848 0.165483 0.140898 -0.0874815 0.141257 0.0702686 0.25261 -0.401791 0.0625353 0.245925 -0.0854658 0.00934133 0.0449717 -0.620341 1.58709 0.151979 0.149098 0.224072 -0.536024 -0.182957
-0.453429 0.10149 -1.31284 -1.02901 0.15608 0.60926 0.914209 -0.00672126 -1.29782 -0.082443 -0.382435 0.452816 0.31486 -0.483077 1.14873 -0.124162 0.327849 -0.0451672 -0.313719 0.568383 -0.0039095 -0.0383225 0.13334 -0.109574 -0.165108 -0.171722 -0.245839 0.463404 0.118405 -0.0252572 -0.113456 0.125704 0.0275344 -0.282308 0.05462 -0.339647 -0.130289 0.230643 -0.199366 -0.517778 -0.0187378 0.00539934 0.216488 0.700986 -0.0328964 0.10543 0.680234 -0.0597361 0.211115 0.0820278 0.999511 -0.250924 0.74132 -0.242044 0.0749993 -0.836861
10 10 1 10 2 0 1
10
0
10
1 1 1 1 1 1 1 1 1 1 
-0.614571 0.215271 -0.408471 0.283888 -0.348854 -0.706373 0.273895 0.17263 -0.703469 0.519413 0.17984
-0.213566 0.293779 0.267847 -0.657202 0.338149 -0.26173 -0.482632 0.805222 -0.342419 -0.161815 1.04618
0.148065 0.04134 -0.434429 -0.290568 -1.11251 0.471769 -0.584921 0.0891133 -0.451435 0.372576 -0.904349
0.046484 -0.0764095 0.787788 0.138621 0.403336 -0.400328 0.209919 -0.38933 0.157019 -0.469101 -0.477769
0.042283 -0.949341 -0.92251 0.400149 0.409423 0.541379 0.878725 0.956638 -1.19945 1.03495 0.699839
0.313202 0.0346199 -0.0433301 -0.280112 0.902324 -1.39991 -0.129833 -1.18855 -0.522411 0.579708 1.19322
1.07421 0.47561 -0.123118 -0.0671549 -0.85991 -0.707106 0.885019 -0.714158 -1.07301 -0.319404 0.61638
-0.0559738 0.258093 0.20064 0.176458 0.13317 -0.103255 -1.03561 -0.288459 0.650896 0.551478 -1.11473
0.791747 -0.0206393 -0.383406 1.1089 0.252351 0.793901 0.654135 0.126392 -0.158174 0.648083 0.467021
0.1269 -0.474974 0.679437 0.0916931 0.015765 0.894088 -0.672562 0.489304 0.195736 -0.176336 0.846359
10
1
10
45 1 1 1 1 1 1 1 1 1 1 
0.79447 0.0561938 -1.03137 0.0502788 0.328919 0.490087 0.13279 -0.160203 -1.32826 0.789434 -0.0884837 -0.289315 0.156655 -0.433262 -0.364048 -0.0154493 0.124639 -0.342597 -0.566027 0.259943 -0.0268586 0.0124434 -0.00417865 -0.148672 0.0795337 0.065281 -0.273715 -0.114049 -0.190108 -0.0501597 0.00547402 0.161226 0.00306285 -0.112218 -0.384541 -0.0972852 0.0966326 -0.223452 0.0316466 -0.413999 0.197837 0.0388115 -0.223313 0.205458 -0.0558099 -0.957406 0.53948 0.0745245 0.257043 -0.238862 -0.00296093 0.727012 -0.0489002 0.151923 0.766352 -1.28464
-1.1233 0.76877 0.354725 -0.574888 1.0077 0.9375 0.781185 -0.204073 -0.239071 0.00979027 0.0850024 0.925651 -0.338996 0.285418 -0.102078 -1.04445 -0.904748 -0.828482 0.0822028 0.0900996 0.188276 0.0166349 0.107842 -0.178605 0.013876 -0.152759 0.240353 -0.328955 -0.0971528 -0.272461 0.225771 -0.0633994 0.163924 -0.124736 0.465411 0.0204085 -0.047684 0.246775 0.0109343 -0.0216897 0.0296478 0.10052 0.330296 -0.0387396 0.152769 0.358778 0.0878425 0.202741 -0.276719 -0.456158 -0.275107 -0.300208 0.0905047 -0.0912311 -0.141775 0.310798
1.40974 -0.133098 -0.66968 -1.31252 -0.326114 0.39499 0.230432 -0.0518736 -0.227534 0.35805 0.360087 -0.0444821 0.0372998 -0.119013 -0.330578 -0.457566 -0.430034 0.542021 0.150579 0.0135772 -0.153209 -0.00354078 -0.134412 0.130999 -0.0154529 -0.251457 -0.0217143 -0.476231 0.121423 -0.158082 0.119288 -0.395976 -0.303361 -0.0377671 0.303608 0.235582 -0.0104108 0.0301547 -0.118761 -0.0469155 0.326418 0.256125 0.193865 0.089507 0.487507 0.426561 -0.290628 -0.152234 0.664989 -0.248391 0.40808 -0.219625 -0.0398556 0.268327 0.956917 -0.800819
-0.327958 0.259428 0.0528523 -0.135717 0.338643 -0.730417 0.248895 0.20932 0.214923 -0.0342235 0.773021 -0.793197 0.214603 0.893078 -0.796249 -0.129872 -0.472395 0.24178 0.219092 -0.16727 -0.208481 -0.0203556 -0.164796 0.443834 -0.163781 0.719961 -0.177122 -0.411815 0.0275346 0.0234643 -0.0630331 0.509713 -0.0525207 -0.0813465 0.449516 -0.151747 -0.110749 0.0536114 -0.295873 0.369158 -0.384105 -0.347084 -0.268142 -0.69478 -0.262739 0.0250135 0.555554 -0.829846 -0.0247162 -0.201685 -0.0684869 -0.0675948 -0.83527 0.484976 0.0372565 -0.00167562
-0.63655 0.190536 0.119846 0.361849 0.0194307 -0.090565 0.0142812 -0.450694 0.135015 0.391203 0.435479 0.902089 0.754745 0.227234 -0.0172811 -3.42453 -0.249436 0.455079 -0.0923372 0.452809 -0.212727 -0.0134719 0.150638 -0.247737 0.0641486 -0.185692 0.00927256 -0.0540431 -0.247483 0.291972 -0.0085672 0.298786 0.225548 -0.135819 -0.993594 -0.159911 -0.00122898 0.362925 -0.0141778 -0.0965539 0.00510402 0.110595 -0.213304 0.254306 -0.127255 0.193952 0.104676 0.0246121 -0.126572 0.0878533 0.311172 0.0324123 -0.13742 0.314638 0.0542579 -0.762666
-0.394536 -0.629055 0.0934954 0.144982 -0.149822 0.0496263 -0.170844 0.0204059 -0.564478 -0.0584675 0.143993 0.708627 0.273199 0.0784402 0.396319 -0.413422 -0.40813 0.805896 -0.504993 -0.128564 0.089405 0.0319684 -0.00755177 -0.0636966 -0.360218 -0.25638 -0.0694182 0.358779 -0.0369643 0.026359 -0.115794 0.0354399 -0.0411516 -0.0578424 0.209582 -0.190643 -0.214174 0.370856 -0.0775407 -0.142699 0.0170029 0.0863557 -0.000786146 0.453082 0.0598475 0.259244 -0.725947 -0.157878 -0.660003 -0.924672 0.0982332 0.0906471 0.229257 0.369008 0.175398 -0.593452
0.395287 0.332349 -0.628405 -1.16973 0.320357 -0.292632 -0.158682 -0.0667503 0.42283 0.887337 -0.412693 -0.456618 -0.951003 0.335629 0.236714 0.189886 -0.16486 0.305854 0.599058 0.679878 -0.237596 0.0151171 0.181113 0.166526 -0.0203621 -0.312939 -0.0172517 0.32055 0.0027902 -0.281846 0.0431557 -0.31289 0.0810277 -0.110365 0.163711 0.00404463 -0.0719042 -0.0747323 -0.0492925 -0.197425 0.0818316 0.206537 0.359214 0.35819 0.279388 0.0448639 -0.219676 0.483264 0.291517 -0.100407 0.0412949 -0.709709 -0.750652 0.395461 -0.258711 0.00671791
0.184369 0.198016 0.33377 0.629765 -0.518933 0.322369 0.64994 0.580728 0.316125 0.0118852 0.0261162 0.253576 -1.33051 -1.46414 0.500146 -0.264157 -1.22069 0.083114 0.15185 0.338022 0.0234075 0.010525 0.150856 0.204576 -0.00729557 -0.0693856 -0.0172836 -0.222115 -0.467283 -0.214522 0.263226 0.174378 0.213406 0.165793 -1.00907 0.208539 0.325849 -0.55517 0.151407 0.0323432 0.143712 0.2046 -0.492237 0.155451 0.081264 0.0386154 0.19422 0.0933788 0.246813 0.370035 -0.599158 -0.449404 -0.0572635 -0.718018 -0.113798 -0.223394
-0.465278 -0.304653 -0.928971 -0.0344495 -0.355686 0.750801 0.158244 0.519604 -0.0173916 1.20833 -1.18032 -0.48772 -0.716163 -0.598048 0.184844 0.0529878 0.0934149 1.20353 0.0675479 1.19101 0.106421 -0.02262 0.300018 0.0696113 0.176911 -0.342609 -0.294032 1.05949 -0.0873387 -0.202068 -0.022035 0.0618326 0.276168 0.059416 -0.407832 -0.0619683 0.0020613 -0.316375 0.118834 -0.30252 0.0924122 0.173615 0.228429 0.789371 0.0544058 0.521593 -0.63408 -0.439241 -0.0206972 -0.305761 0.254935 -0.278716 0.189081 -0.104339 -0.202475 0.565014
0.450038 -0.318754 -0.70223 -0.364319 0.109014 0.468027 -0.43041 0.927403 0.310472 0.201557 -0.613419 0.424911 -0.184144 -1.63716 0.360664 0.893779 0.350888 -0.111078 -0.375467 0.0739331 0.0279301 -0.0047044 -0.0852585 -0.195926 -0.232977 -0.373348 0.141568 0.69286 -0.136024 -0.208907 0.144698 -0.13843 -0.0437141 -0.127683 -0.0754168 0.105759 0.0405741 -0.0396497 -0.000659541 -0.364412 0.360603 0.626338 0.443216 -0.309417 0.321777 -0.614204 -0.214354 0.344512 0.133422 -0.211002 0.0275985 -0.104127 -0.202216 0.168808 -0.34796 0.0311915
44 2 5 0 1
5 5 5 3 3 1 0 0
2 5 1 70 1 1 1
2
0
5
1 1 1 1 1 
0.0836884 -0.097215 -0.0375153 -0.0515433 0.0267323 -0.00647771
0.0842057 0.0107785 -0.0759969 -0.0640374 0.0102858 -0.0216284
5
1
70
44 1 1 1 1 1 1 1 1 1 1 1 1 1 1 1 1 1 1 1 1 1 1 1 1 1 1 1 1 1 1 1 1 1 1 1 1 1 1 1 1 1 1 1 1 1 1 1 1 1 1 1 1 1 1 1 1 1 1 1 1 1 1 1 1 1 1 1 1 1 1 
0.00589355 -0.00684613 -0.00264192 -0.00362981 0.00188256 -0.000456177 0.00592998 0.000759049 -0.00535189 -0.00450968 0.000724353 -0.00152313 -0.00432249 -0.00134422 1.05652e-05 0.0048285 0.00265971 0.00347117 0.00191199 0.00616332 -0.00183883 -0.00346168 -0.00646166 0.00498216 0.000787644 0.00196091 -0.000149578 0.00556593 -0.00443427 0.00336379 -0.00263659 -0.00558298 0.00355991 0.00176374 -0.00217053 -0.00159978 -0.00573469 -0.00328281 0.00620152 -0.00404433 -0.000750228 -0.000116381 0.0014748 0.00196954 0.00558165 -0.00555689 -0.000244221 0.0011991 0.00495654 -0.00537448 0.000320172 -0.00392455 -0.0017939 0.000900764 -0.00598464 0.00603599 -0.00418058 0.000908034 0.00455967 -0.00157259 -0.00277043 -0.00511917 -0.000113316 -0.00625278 0.00368682 0.0047584 -0.000810306 0.00499439 -0.00556665 -0.00165104 -0.00609219 0.000725371 0.00527483 0.00242487 -0.00434735 0.00381423 0.00391023 0.00245069 -0.00202892 0.00182452 0.00411846 0.0053335 0.00494222 -0.0047177 -0.000807985 0.00599983 -0.00572396 0.00205369 -0.000134386 0.00587797 -0.00656116 0.00413743 -0.00628346 0.000367779 0.00492691 0.00444562 -0.00191607 -0.00292565 0.00239775 -0.00044047 0.00246556 0.00334782 -0.00675735 0.000698144 -0.00126957 -0.00406244 -0.00252988 -0.00440159 0.0054305 0.00248345 0.00446518 0.0025067 0.000774705 0.00236515 0.00483126
0.00700897 0.00132273 0.00614956 0.00202041 -0.00585391 0.00498527 0.0025015 0.00532578 0.00574406 -0.00417297 0.00321043 0.00314742 0.000953214 -0.00675747 -0.00149708 -0.00652951 0.00275035 -0.00519151 -0.00624461 -0.00359376 0.000581169 -0.0032648 0.000918615 0.00322183 -0.00487656 -0.00364018 0.000644758 0.0046724 0.00417677 -0.00403235 0.00246141 0.00414349 0.00433264 0.00156871 -0.000878352 0.00552098 -0.000488271 -0.0054191 0.00380451 -0.00178646 -0.00254982 -2.73144e-05 -0.00568129 0.00544565 0.000257471 -0.000136117 0.00595839 -0.00403443 0.00171462 0.00675604 -0.000585939 -0.00474646 -0.00355101 -0.00670958 0.00551762 -0.00138532 -0.00330751 -0.000879872 -0.00375517 -0.00617299 0.00213003 0.00574849 0.00501276 -0.000579582 0.00027495 -0.00290785 -0.00210085 0.00682893 -0.0012847 -0.0053386 -0.00199978 0.00320774 0.00167634 -0.000638824 0.00161114 -0.00510845 0.00626731 0.000527279 -0.00210063 0.000939681 0.000241065 0.00435569 0.00323547 0.0037323 0.00468836 0.00171084 -0.00469526 -0.0056614 -0.00621128 -0.00140818 -0.00479213 0.00296101 -0.00270194 -0.00682163 -0.00466083 0.00461526 -0.00268722 0.000280569 0.00440194 0.00307034 0.00198422 -0.0046401 -0.000764176 -0.0033817 0.00176333 -0.00619529 -0.00144789 0.000988389 0.00137424 0.00349374 -0.00511418 -0.00542695 0.000807172 0.00516354 0.00534761
-0.00154672 -0.000167868 -0.00638991 -0.00016586 0.000663102 -0.000755836 0.00208426 -0.00341815 0.00358447 0.00230489 -0.00103672 0.00115748 0.00665992 0.0062861 -0.00148284 0.002688 0.00122807 0.000919318 -0.00511843 0.00488862 -0.00435961 -0.00427146 -0.00360152 0.00367104 0.00414503 0.00693447 0.00559911 0.00576034 0.000699387 0.0037204 0.00406569 0.00619492 -0.00348973 0.00471804 -0.00101319 0.00421563 -0.00308005 -0.00597118 -0.00624477 -0.00653783 0.00337596 -0.00023924 0.0016619 0.00299363 -0.000995394 -0.00686319 -0.00136063 -0.00680958 0.00109838 0.000563202 0.00512129 0.00378103 0.00333399 -0.00552248 0.000409814 0.000436768 -0.00563027 -0.00103333 -0.00084515 0.00211137 -0.00435519 -0.00382171 0.00126404 -0.000802664 -0.00614593 -0.0067914 -0.00362929 -0.00218373 -0.00572033 -0.00283181 -0.0016793 0.00469788 0.00397121 0.00702485 0.000649255 -0.00406644 -0.00688059 0.00633088 -0.00383377 0.00126005 -0.000148168 -0.00575473 -0.00200117 -0.00385643 -0.00423496 0.0054509 0.00362259 -0.00282297 -0.00262469 -0.00426481 0.00633066 6.23741e-05 -0.00104427 0.000552446 0.00630196 -0.000147944 0.000803299 -0.00436958 0.00471058 0.00212522 -0.00015913 -0.00401097 -0.000219147 -0.00323018 -0.00402837 -0.00661215 -0.000254363 -0.00386671 0.00676099 0.00295412 0.0044356 -0.000429431 0.00424165 -0.00460782 0.00275639
-0.00703556 -0.00619918 -0.000663269 -0.00281628 -0.00178161 0.00211417 -0.00352788 0.00532301 -0.00597235 0.00406682 0.00458272 0.000921958 -0.00217213 -0.00682911 -0.00140971 0.00699535 5.40148e-05 0.00162157 -0.000266055 0.00386609 0.00463545 0.000164053 -0.00343052 -0.00627351 -0.000117209 0.00656585 0.00520434 0.00649561 0.00376525 -0.00644573 0.00220975 0.00377194 -0.00560266 -0.00549577 -0.0060866 -0.000342021 0.00366066 -0.00257222 -0.00206126 0.00473056 -0.00554765 -0.00452079 -0.00138974 -0.000677527 -0.00430765 0.0042428 -0.000724435 0.00278862 -0.00117788 0.00605176 -0.000387539 -0.00358469 -0.000826436 0.00322419 -0.00281594 0.00609861 0.00274779 -0.00465385 0.00555197 -0.000529217 -0.00405733 0.000719467 -0.00379953 -0.00261774 0.00226595 -0.00284388 0.00408249 -0.00111565 0.00162616 -0.00502102 -0.00342734 0.00312076 -0.00249956 0.00222517 -0.00459902 0.000235048 -0.000574277 0.0017188 -0.00401858 0.0052901 0.000728311 0.00263613 -0.00533684 0.00694413 -0.00118193 -0.00111053 0.00600048 -0.00547639 0.00127787 0.0045102 0.00103664 0.00426279 -0.00181259 0.00427936 -0.00539721 -0.00658889 -0.00560677 0.00572754 -0.000662285 0.00306165 -0.00633574 0.00295263 -0.000859842 -0.00179304 -0.00186445 0.00158339 0.00548426 0.00460352 -0.00374006 -0.00557658 0.00285136 0.00403051 0.00410181 0.00455677 0.00393238
-0.00412238 -0.00359601 0.00289061 -0.00255652 0.00472411 0.000358554 0.00552238 0.00194465 0.00558822 0.00275949 0.0035897 0.00604158 0.00419498 0.00227498 -0.00166296 0.00021437 0.0029815 -0.00575259 0.00639678 -0.0058538 -0.000574787 0.000937922 0.00667271 -0.00301352 0.00424012 -0.00594612 0.0068801 0.00122837 0.00519794 0.00439462 -0.0018815 -0.00596669 -0.00624365 -0.00603315 -0.00148095 0.00552272 0.00136766 -0.00300083 0.000425112 -8.63724e-05 0.00680092 -0.00302745 -0.00108705 0.00395364 0.00628979 0.00429225 -0.00287424 0.00222904 0.00558192 -0.00351972 0.00341749 -0.00203512 0.00446046 0.00304795 0.00199361 0.00165832 0.00414409 0.00183146 -0.00415556 0.00229978 -0.00081618 0.00100519 0.00337534 -1.75737e-05 0.0020143 -0.00514786 -0.00153711 -0.00366029 -0.00110643 0.00593026 0.00329559 -0.00134777 -0.00413944 -0.00483371 -0.00443639 -0.00489191 0.00650079 -0.000268376 0.00437938 0.00504046 0.00325416 0.000754622 -0.00403692 0.000672368 -0.00323968 0.00499894 -0.00471156 -0.00613785 -0.000211853 -0.00182487 0.00320418 0.00601422 0.00622258 -0.000462727 -0.00104561 0.00119462 0.00143166 0.00445954 0.00457658 -0.00671702 0.00334754 0.00082992 -0.00102254 0.00625035 0.00303846 0.00158333 -0.00568381 0.002497 -0.0057273 0.00573783 0.000495209 0.00456911 -0.0005498 0.00350054 -0.00180077
5 5 1 5 2 0 1
5
0
5
1 1 1 1 1 
-0.0879836 0.0202223 -0.0982339 0.0844186 -0.0599978 0.049143
-0.0880434 -0.0481241 -0.0373353 0.0189445 -0.0914761 -0.0542721
0.0582242 -0.0292799 0.00154398 -0.0235623 -0.0983594 0.0961364
0.0882173 0.0553752 0.0591075 0.0896019 0.0679325 0.0962159
-0.0352575 0.0322562 0.0556315 0.0392656 0.0188133 -0.0152615
5
1
5
44 1 1 1 1 1 
-0.0733196 0.016852 -0.0818616 0.0703488 -0.0499982 0.0409525 -0.0733695 -0.0401035 -0.0311127 0.0157871 -0.0762301 -0.0452267 0.0485202 -0.0243999 0.00128665 -0.0196352 -0.0819662 0.0801137 0.0735144 0.046146 0.0492563 0.0746683 0.0566104 0.0801799 -0.0293813 0.0268802 0.0463595 0.0327213 0.0156778 -0.0127179 0.0320962 0.0256915 -0.0791993 0.0335679 0.012707 -0.0458641 -0.00881294 0.0226708 -0.00263422 0.0434077 -0.0448754 0.00446905 0.0815143 -0.0796886 0.0634025 -0.000532383 -0.0159905 0.0647697 -0.00375203 -0.0258094
0.0275823 -0.0378291 -0.0344745 0.00085939 -0.0409826 0.0194776 -0.0555937 -0.0779563 -0.0311345 0.0434174 -0.0073409 -0.0823716 -0.0142245 -0.00320684 0.0345296 0.0818158 0.0342624 -0.0576166 0.0211533 -0.0517052 0.0691244 0.0596112 0.0360972 0.0673054 0.063256 0.0161664 -0.0165604 -0.0360678 -0.00239729 0.0630209 0.0214561 -0.0581483 -0.0581415 0.0703149 0.0260444 -0.0157907 0.00645919 0.053784 -0.0104137 0.0586581 0.013868 0.0655787 0.0596198 0.0829769 -0.0209615 0.0108161 0.0814594 -0.0700324 0.0365328 0.0192793
-0.0384043 0.0223239 -0.00444281 0.0810263 0.00629587 -0.0245202 0.0138593 0.0730688 0.0227453 -0.0718713 0.0527564 -0.0391319 -0.0466863 0.0779483 -0.0521503 0.0626914 -0.0211758 0.0376422 0.0331421 0.0517438 0.0129669 -0.0363232 0.0339891 -0.0107466 -0.0366797 -0.0703057 -0.0832639 -0.0385537 -0.0570048 0.0366023 0.064059 -0.0120757 -0.0244072 -0.0237172 -0.0143827 0.065222 0.035096 0.0828099 0.0549575 -0.025492 -0.0723947 0.0243806 0.0187094 -0.0357476 0.0189955 0.0498924 -0.0563895 0.0811531 0.00420128 0.0600859
0.0495635 -0.0661651 -0.0595706 0.000219316 0.00642158 -0.012917 0.013247 0.00649105 0.0318627 0.0395755 -0.04024 0.0125883 -0.0558335 0.0186861 0.0722045 0.0131171 0.00057475 0.0239672 0.0125937 -0.0278011 0.0818085 0.0235324 0.0799128 0.0171845 0.0711181 0.015575 -0.0162564 -0.0686048 0.0133947 0.0712782 0.0748144 -0.0203751 -0.0782202 -0.0680895 0.0631776 0.0115347 0.0023268 -0.00690879 -0.0653076 -0.0491439 -0.0506666 -0.0222143 0.0467778 -0.0231668 0.0798051 0.035649 0.0732837 -0.00295345 -0.0237172 0.00254407
0.0525788 -0.0252421 -0.0572569 0.0491583 0.0752758 -0.0694722 -0.0186 -0.024314 -0.0547436 0.0781281 -0.0363691 -0.0632625 -0.0255804 -0.031256 -0.0480187 -0.0457361 0.063612 0.0376414 0.0306884 0.0816377 0.0718309 0.0633552 -0.0239099 0.0352753 -0.0431449 -0.0274381 -0.012409 -0.0531946 0.0529418 0.0472071 0.0326828 0.0221872 -0.0613683 0.0587593 -0.0119878 -0.0694259 0.0726204 0.0527455 -0.0104065 -0.0654565 0.0475402 0.0365578 -0.0453857 -0.0613735 -0.0780316 -0.0100711 -0.0237763 0.0689138 -0.0557631 -0.0764212
5 5 1 5 2 0 1
5
0
5
1 1 1 1 1 
-0.0600275 0.0370319 -0.0593258 0.0199599 -0.0474743 -0.0957098
0.0392305 0.0920905 0.000726654 0.00138314 0.00572321 -0.0876733
0.077205 -0.0406886 -0.0980159 0.0835919 -0.0359056 -0.0582136
-0.0515529 -0.0784169 -0.0571659 0.0273756 -0.0742864 0.0198318
-0.0828678 -0.0655317 -0.088903 0.0980945 -0.00193561 0.0188963
5
1
5
44 1 1 1 1 1 
-0.050023 0.0308599 -0.0494381 0.0166332 -0.0395619 -0.0797582 0.0326921 0.0767421 0.000605545 0.00115262 0.00476934 -0.0730611 0.0643375 -0.0339071 -0.0816799 0.0696599 -0.0299213 -0.0485113 -0.0429607 -0.0653474 -0.0476382 0.022813 -0.0619053 0.0165265 -0.0690565 -0.0546097 -0.0740858 0.0817454 -0.00161301 0.0157469 0.0106464 0.0316974 -0.0367265 0.0445416 -0.0350027 0.00704493 0.0481168 0.0810227 0.000453666 -0.034611 -0.00115801 -0.0781103 -0.0243388 -0.0201538 -0.0286841 -0.0226853 -0.0338272 0.0247279 0.0121367 0.00654537
0.0427138 0.0478318 -0.053975 0.0641418 -0.018975 -0.0396982 -0.0738013 -0.0097275 -0.0412861 0.00791903 -0.0773139 0.0526937 -0.0437169 -0.0307071 0.013902 0.00461369 0.0596712 -0.0213145 0.00230305 -0.0232085 0.0274078 -0.0821883 -0.0179855 -0.0802643 -0.0190088 0.0366637 -0.0196162 0.0304973 -0.0219417 0.0758538 -0.0462907 -0.0625613 0.0403523 -0.0169323 -0.0817528 -0.061956 0.0267029 -0.0722208 0.0116498 0.0687501 0.0190316 0.0176692 0.0381104 0.058648 0.0702954 -0.031321 -0.0200717 0.0466333 0.0306978 0.0655647
-0.0599086 -0.0252277 0.0667097 0.00543929 -0.0221587 -0.0356324 -0.0412303 0.0415584 0.0781983 0.0201613 0.0340789 -0.0514257 0.0409333 -0.00890212 0.0149753 0.0425138 0.0124752 -0.0416552 0.0536263 -0.0592083 -0.0562385 -0.0106755 0.0417942 0.0652053 -0.0353608 0.0287563 -0.0494491 0.0279008 -0.00794374 0.0645821 0.0101322 0.015481 -0.043979 -0.00649142 -0.062413 0.0171957 0.0412095 -0.02031 -0.0245792 0.0360744 0.0831846 -0.0738336 0.067982 0.0407846 0.000597579 -0.000375992 -3.50012e-05 -0.0702606 0.0413022 -0.029742
-0.0461356 0.068397 0.0429158 0.078992 0.0502689 -0.0757783 0.024415 -0.0825134 0.0354558 -0.0668621 0.065402 -0.0377454 0.0319523 -0.0619104 0.0390966 0.0528726 0.0386187 -0.00302726 -0.0507707 -0.0692939 -0.0502861 -0.0509195 -0.0597942 -0.0656374 0.0731984 0.0241367 0.0173199 -0.0101699 0.0372095 -0.0247113 0.0434214 0.0744073 -0.0396476 0.00300389 0.0700659 -0.072712 0.0105589 0.0111476 -0.0718921 -0.0373186 0.0276188 0.0768432 0.00826933 -0.0237623 -0.0684005 -0.0359674 -0.054223 0.0535515 0.0443386 -0.0216604
0.067591 0.0773858 0.0107535 -0.0755365 -0.0715849 0.00061854 0.0319336 0.0290683 0.073782 -0.0141902 -0.0789763 0.03387 -0.0231163 -0.0352905 -0.0464594 -0.0363837 -0.0246692 0.0474328 0.0580972 -0.0132279 -0.0732192 0.0023827 -0.019718 0.0183835 0.0619538 -0.00478516 0.0657494 -0.0756026 -0.034567 0.0267547 -0.0139296 -0.0503093 0.0208071 0.0801572 -0.0425125 0.0325555 -0.00255764 0.0727545 -0.0217095 -0.012109 -0.0247691 -0.0173525 -0.0615723 0.035448 0.0306903 -0.0246985 0.0823976 -0.0773122 -0.060599 0.0571615
