# Supplementary material for: Prediction of polyproline II secondary structure propensity in proteins
Source: R Soc Open Sci. 2020 Jan 15;7(1):191239. doi: 10.1098/rsos.191239 (PMC7029904; doi:10.1098/rsos.191239)
Supplement: Supplementary Code [file rsos191239supp2.zip › models/PPIIH_None_aln=True_oneHot=True_iupred=True_espritz=True_paleale=False_charge=True_removeNegativeOnlyChains/fold1/NN_log.txt]

epsilon 0.005
NU 45
NF 10
NB 10
NHY 10
NHF 10
NHB 10
context 0
Moore 1
CoF 3
CoB 3
Cseg 10
Cwin 7
Classes 2
Thresholds 0.8 
Step 1
shortcut 0
seed 949
shuffle 1
batch_blocks 1920
readModel 0
readEpoch 0
nEpochs 2000
adaptive 1000
reload 0
belief 0
threshold 0
cycles 1
Creating model
Generating random parameters
Reading train dataset
7113 sequences, 45 attributes, 2 classes
Reading test dataset
1789 sequences, 45 attributes, 2 classes
Actual lrate= 5.95017e-06
Start learning
....................................
Epoch 1 Error= 285613 0 (369.313,87.6343) 
....................................
Epoch 2 Error= 263518 0 (1087.43,276.006) 
....................................
Epoch 3 Error= 256627 0 (2776.61,807.445) 
....................................
Epoch 4 Error= 254231 0 (4644.92,1563.94) 
....................................
Epoch 5 Error= 253252 0 (6332.42,2452.86) 
....................................
Epoch 6 Error= 252791 0 (9174.03,3890.07) 
....................................
Epoch 7 Error= 252446 0 (16262.4,6691.84) 
....................................
Epoch 8 Error= 251652 0 (41209.7,13328.8) 
....................................
Epoch 9 Error= 243682 0 (245499,32864.8) 
....................................
Epoch 10 Error= 226782 0 (851179,52180.1) 
 counting_train_errors....................................

train1_NErrors= 63770/1.61256e+06 3.95459
Class01= 606/1.54836e+06	0.0391383
Class11= 63164/64201	98.3848

 counting_test_errors.........

test1_NErrors= 16025/401230 3.99397
Class01= 169/385061	0.0438892
Class11= 15856/16169	98.0642

....................................
Epoch 11 Error= 224688 0 (897292,51539) 
....................................
Epoch 12 Error= 223566 0 (864090,50715.4) 
....................................
Epoch 13 Error= 222823 0 (812116,52470.4) 
....................................
Epoch 14 Error= 222110 0 (763552,58168.3) 
....................................
Epoch 15 Error= 221318 0 (724132,69837.5) 
....................................
Epoch 16 Error= 220379 0 (692368,90273.5) 
....................................
Epoch 17 Error= 219555 0 (679851,122569) 
....................................
Epoch 18 Error= 218891 0 (675498,158563) 
....................................
Epoch 19 Error= 218233 0 (686181,192231) 
....................................
Epoch 20 Error= 217706 0 (702865,228412) 
 counting_train_errors....................................

train1_NErrors= 63433/1.61256e+06 3.93369
Class01= 1254/1.54836e+06	0.0809891
Class11= 62179/64201	96.8505

 counting_test_errors.........

test1_NErrors= 15911/401230 3.96556
Class01= 294/385061	0.0763515
Class11= 15617/16169	96.5861

....................................
Epoch 21 Error= 217273 0 (714442,267249) 
....................................
Epoch 22 Error= 216741 0 (723335,315860) 
....................................
Epoch 23 Error= 216406 0 (720830,368872) 
....................................
Epoch 24 Error= 215924 0 (726159,440029) 
....................................
Epoch 25 Error= 215425 0 (726548,523011) 
....................................
Epoch 26 Error= 214946 0 (739731,591452) 
....................................
Epoch 27 Error= 214550 0 (746742,637540) 
....................................
Epoch 28 Error= 214303 0 (766765,652145) 
....................................
Epoch 29 Error= 214060 0 (792863,636160) 
....................................
Epoch 30 Error= 213722 0 (825694,623135) 
 counting_train_errors....................................

train1_NErrors= 63373/1.61256e+06 3.92997
Class01= 1505/1.54836e+06	0.0971998
Class11= 61868/64201	96.3661

 counting_test_errors.........

test1_NErrors= 15907/401230 3.96456
Class01= 365/385061	0.0947902
Class11= 15542/16169	96.1222

....................................
Epoch 31 Error= 213327 0 (864737,608596) 
....................................
Epoch 32 Error= 213206 0 (900177,587504) 
....................................
Epoch 33 Error= 212996 0 (931765,590664) 
....................................
Epoch 34 Error= 212796 0 (960511,584373) 
....................................
Epoch 35 Error= 212596 0 (985860,590147) 
....................................
Epoch 36 Error= 212347 0 (1.00974e+06,588104) 
....................................
Epoch 37 Error= 212201 0 (1.04369e+06,591839) 
....................................
Epoch 38 Error= 212190 0 (1.06124e+06,587411) 
....................................
Epoch 39 Error= 211840 0 (1.08506e+06,597521) 
....................................
Epoch 40 Error= 211799 0 (1.12278e+06,605243) 
 counting_train_errors....................................

train1_NErrors= 63371/1.61256e+06 3.92984
Class01= 1241/1.54836e+06	0.0801495
Class11= 62130/64201	96.7742

 counting_test_errors.........

test1_NErrors= 15889/401230 3.96007
Class01= 297/385061	0.0771306
Class11= 15592/16169	96.4314

....................................
Epoch 41 Error= 211658 0 (1.1492e+06,613057) 
....................................
Epoch 42 Error= 211656 0 (1.16965e+06,602451) 
....................................
Epoch 43 Error= 211434 0 (1.19413e+06,605167) 
....................................
Epoch 44 Error= 211376 0 (1.24107e+06,620149) 
....................................
Epoch 45 Error= 211198 0 (1.26863e+06,625534) 
....................................
Epoch 46 Error= 211210 0 (1.28191e+06,632991) 
....................................
Epoch 47 Error= 211030 0 (1.30638e+06,648231) 
....................................
Epoch 48 Error= 210855 0 (1.35085e+06,645962) 
....................................
Epoch 49 Error= 210606 0 (1.36769e+06,652564) 
....................................
Epoch 50 Error= 210543 0 (1.39262e+06,663934) 
 counting_train_errors....................................

train1_NErrors= 63251/1.61256e+06 3.9224
Class01= 3217/1.54836e+06	0.207769
Class11= 60034/64201	93.5094

 counting_test_errors.........

test1_NErrors= 15861/401230 3.95309
Class01= 773/385061	0.200747
Class11= 15088/16169	93.3144

....................................
Epoch 51 Error= 210405 0 (1.42789e+06,685282) 
....................................
Epoch 52 Error= 210317 0 (1.45712e+06,684421) 
....................................
Epoch 53 Error= 210112 0 (1.51068e+06,692955) 
....................................
Epoch 54 Error= 209933 0 (1.53413e+06,713134) 
....................................
Epoch 55 Error= 209638 0 (1.61135e+06,721163) 
....................................
Epoch 56 Error= 209463 0 (1.67006e+06,735143) 
....................................
Epoch 57 Error= 209300 0 (1.71086e+06,731509) 
....................................
Epoch 58 Error= 209285 0 (1.78442e+06,738141) 
....................................
Epoch 59 Error= 209049 0 (1.82962e+06,731053) 
....................................
Epoch 60 Error= 208847 0 (1.89357e+06,742086) 
 counting_train_errors....................................

train1_NErrors= 63018/1.61256e+06 3.90795
Class01= 1964/1.54836e+06	0.126844
Class11= 61054/64201	95.0982

 counting_test_errors.........

test1_NErrors= 15842/401230 3.94836
Class01= 467/385061	0.121279
Class11= 15375/16169	95.0894

....................................
Epoch 61 Error= 208771 0 (1.93984e+06,739385) 
....................................
Epoch 62 Error= 208641 0 (2.0163e+06,757067) 
....................................
Epoch 63 Error= 208490 0 (2.06879e+06,755168) 
....................................
Epoch 64 Error= 208398 0 (2.11638e+06,764602) 
....................................
Epoch 65 Error= 208358 0 (2.14263e+06,763464) 
....................................
Epoch 66 Error= 208121 0 (2.21257e+06,783966) 
....................................
Epoch 67 Error= 208103 0 (2.25616e+06,780345) 
....................................
Epoch 68 Error= 207952 0 (2.33621e+06,798418) 
....................................
Epoch 69 Error= 207895 0 (2.39662e+06,784911) 
....................................
Epoch 70 Error= 207774 0 (2.40758e+06,791388) 
 counting_train_errors....................................

train1_NErrors= 62984/1.61256e+06 3.90584
Class01= 2744/1.54836e+06	0.17722
Class11= 60240/64201	93.8303

 counting_test_errors.........

test1_NErrors= 15789/401230 3.93515
Class01= 666/385061	0.17296
Class11= 15123/16169	93.5308

....................................
Epoch 71 Error= 207610 0 (2.47462e+06,805262) 
....................................
Epoch 72 Error= 207730 0 (2.53826e+06,805702) 
....................................
Epoch 73 Error= 207586 0 (2.58038e+06,800824) 
....................................
Epoch 74 Error= 207406 0 (2.6518e+06,808509) 
....................................
Epoch 75 Error= 207416 0 (2.68995e+06,814967) 
....................................
Epoch 76 Error= 207345 0 (2.76884e+06,815651) 
....................................
Epoch 77 Error= 207432 0 (2.84739e+06,803060) 
....................................
Epoch 78 Error= 207259 0 (2.88268e+06,810863) 
....................................
Epoch 79 Error= 207226 0 (2.942e+06,798732) 
....................................
Epoch 80 Error= 207151 0 (2.99693e+06,808851) 
 counting_train_errors....................................

train1_NErrors= 62951/1.61256e+06 3.9038
Class01= 2206/1.54836e+06	0.142474
Class11= 60745/64201	94.6169

 counting_test_errors.........

test1_NErrors= 15769/401230 3.93016
Class01= 519/385061	0.134784
Class11= 15250/16169	94.3163

....................................
Epoch 81 Error= 207083 0 (3.08814e+06,795812) 
....................................
Epoch 82 Error= 206935 0 (3.08434e+06,802040) 
....................................
Epoch 83 Error= 206924 0 (3.17658e+06,797899) 
....................................
Epoch 84 Error= 206860 0 (3.2288e+06,793725) 
....................................
Epoch 85 Error= 206736 0 (3.23039e+06,790980) 
....................................
Epoch 86 Error= 206726 0 (3.27504e+06,782756) 
....................................
Epoch 87 Error= 206661 0 (3.36355e+06,797523) 
....................................
Epoch 88 Error= 206578 0 (3.34512e+06,789829) 
....................................
Epoch 89 Error= 206632 0 (3.35123e+06,773429) 
....................................
Epoch 90 Error= 206594 0 (3.38971e+06,785209) 
 counting_train_errors....................................

train1_NErrors= 62934/1.61256e+06 3.90274
Class01= 2238/1.54836e+06	0.14454
Class11= 60696/64201	94.5406

 counting_test_errors.........

test1_NErrors= 15743/401230 3.92368
Class01= 516/385061	0.134005
Class11= 15227/16169	94.174

....................................
Epoch 91 Error= 206450 0 (3.44353e+06,772974) 
....................................
Epoch 92 Error= 206539 0 (3.40227e+06,774432) 
....................................
Epoch 93 Error= 206292 0 (3.4448e+06,787844) 
....................................
Epoch 94 Error= 206262 0 (3.4749e+06,779567) 
....................................
Epoch 95 Error= 206274 0 (3.48124e+06,778182) 
....................................
Epoch 96 Error= 206237 0 (3.5412e+06,780629) 
....................................
Epoch 97 Error= 206118 0 (3.55601e+06,764987) 
....................................
Epoch 98 Error= 206031 0 (3.51946e+06,793792) 
....................................
Epoch 99 Error= 206023 0 (3.52735e+06,778261) 
....................................
Epoch 100 Error= 206021 0 (3.50932e+06,769553) 
 counting_train_errors....................................

train1_NErrors= 62881/1.61256e+06 3.89946
Class01= 4193/1.54836e+06	0.270803
Class11= 58688/64201	91.4129

 counting_test_errors.........

test1_NErrors= 15783/401230 3.93365
Class01= 1030/385061	0.26749
Class11= 14753/16169	91.2425

....................................
Epoch 101 Error= 205964 0 (3.51434e+06,781885) 
....................................
Epoch 102 Error= 205927 0 (3.56301e+06,770420) 
....................................
Epoch 103 Error= 206041 0 (3.58122e+06,778900) 
....................................
Epoch 104 Error= 205877 0 (3.54912e+06,778069) 
....................................
Epoch 105 Error= 205776 0 (3.54529e+06,765114) 
....................................
Epoch 106 Error= 205702 0 (3.58405e+06,795973) 
....................................
Epoch 107 Error= 205810 0 (3.53819e+06,772786) 
....................................
Epoch 108 Error= 205484 0 (3.58451e+06,767079) 
....................................
Epoch 109 Error= 205439 0 (3.51419e+06,785862) 
....................................
Epoch 110 Error= 205389 0 (3.55238e+06,785492) 
 counting_train_errors....................................

train1_NErrors= 62886/1.61256e+06 3.89977
Class01= 2216/1.54836e+06	0.143119
Class11= 60670/64201	94.5001

 counting_test_errors.........

test1_NErrors= 15720/401230 3.91795
Class01= 505/385061	0.131148
Class11= 15215/16169	94.0998

....................................
Epoch 111 Error= 205376 0 (3.54428e+06,771735) 
....................................
Epoch 112 Error= 205236 0 (3.55856e+06,775373) 
....................................
Epoch 113 Error= 205266 0 (3.52734e+06,778169) 
....................................
Epoch 114 Error= 205114 0 (3.51068e+06,770139) 
....................................
Epoch 115 Error= 205014 0 (3.4903e+06,762218) 
....................................
Epoch 116 Error= 204923 0 (3.49079e+06,768967) 
....................................
Epoch 117 Error= 204723 0 (3.42543e+06,764669) 
....................................
Epoch 118 Error= 204675 0 (3.47946e+06,762850) 
....................................
Epoch 119 Error= 204616 0 (3.41937e+06,759789) 
....................................
Epoch 120 Error= 204539 0 (3.38206e+06,763574) 
 counting_train_errors....................................

train1_NErrors= 62805/1.61256e+06 3.89474
Class01= 2463/1.54836e+06	0.159072
Class11= 60342/64201	93.9892

 counting_test_errors.........

test1_NErrors= 15720/401230 3.91795
Class01= 579/385061	0.150366
Class11= 15141/16169	93.6422

....................................
Epoch 121 Error= 204292 0 (3.34976e+06,755694) 
....................................
Epoch 122 Error= 204188 0 (3.3065e+06,752462) 
....................................
Epoch 123 Error= 204068 0 (3.30224e+06,749937) 
....................................
Epoch 124 Error= 203996 0 (3.29331e+06,754980) 
....................................
Epoch 125 Error= 203837 0 (3.22076e+06,756655) 
....................................
Epoch 126 Error= 203720 0 (3.22129e+06,759616) 
....................................
Epoch 127 Error= 203599 0 (3.15002e+06,766562) 
....................................
Epoch 128 Error= 203450 0 (3.09109e+06,766877) 
....................................
Epoch 129 Error= 203333 0 (3.08678e+06,767067) 
....................................
Epoch 130 Error= 203120 0 (3.04183e+06,776452) 
 counting_train_errors....................................

train1_NErrors= 62750/1.61256e+06 3.89133
Class01= 3846/1.54836e+06	0.248392
Class11= 58904/64201	91.7493

 counting_test_errors.........

test1_NErrors= 15751/401230 3.92568
Class01= 962/385061	0.249831
Class11= 14789/16169	91.4651

....................................
Epoch 131 Error= 202915 0 (3.04631e+06,781429) 
....................................
Epoch 132 Error= 202849 0 (3.09034e+06,785267) 
....................................
Epoch 133 Error= 202851 0 (3.01116e+06,788860) 
....................................
Epoch 134 Error= 202668 0 (3.00523e+06,800445) 
....................................
Epoch 135 Error= 202564 0 (2.94735e+06,809865) 
....................................
Epoch 136 Error= 202542 0 (2.96889e+06,806916) 
....................................
Epoch 137 Error= 202401 0 (2.88115e+06,820158) 
....................................
Epoch 138 Error= 202307 0 (2.89878e+06,817965) 
....................................
Epoch 139 Error= 202196 0 (2.8793e+06,834858) 
....................................
Epoch 140 Error= 202024 0 (2.84249e+06,843964) 
 counting_train_errors....................................

train1_NErrors= 62533/1.61256e+06 3.87788
Class01= 2186/1.54836e+06	0.141182
Class11= 60347/64201	93.997

 counting_test_errors.........

test1_NErrors= 15686/401230 3.90948
Class01= 518/385061	0.134524
Class11= 15168/16169	93.8091

....................................
Epoch 141 Error= 201965 0 (2.86917e+06,846219) 
....................................
Epoch 142 Error= 201920 0 (2.87813e+06,865619) 
....................................
Epoch 143 Error= 201824 0 (2.85116e+06,871947) 
....................................
Epoch 144 Error= 201821 0 (2.85198e+06,875140) 
....................................
Epoch 145 Error= 201729 0 (2.82841e+06,878538) 
....................................
Epoch 146 Error= 201662 0 (2.84884e+06,885933) 
....................................
Epoch 147 Error= 201500 0 (2.84834e+06,897566) 
....................................
Epoch 148 Error= 201484 0 (2.82672e+06,909964) 
....................................
Epoch 149 Error= 201555 0 (2.84245e+06,906711) 
....................................
Epoch 150 Error= 201385 0 (2.83424e+06,913766) 
 counting_train_errors....................................

train1_NErrors= 62482/1.61256e+06 3.87471
Class01= 2411/1.54836e+06	0.155713
Class11= 60071/64201	93.5671

 counting_test_errors.........

test1_NErrors= 15667/401230 3.90474
Class01= 592/385061	0.153742
Class11= 15075/16169	93.234

....................................
Epoch 151 Error= 201293 0 (2.82686e+06,929893) 
....................................
Epoch 152 Error= 201295 0 (2.80298e+06,940828) 
....................................
Epoch 153 Error= 201150 0 (2.87201e+06,948243) 
....................................
Epoch 154 Error= 201175 0 (2.82445e+06,936847) 
....................................
Epoch 155 Error= 201173 0 (2.88433e+06,953013) 
....................................
Epoch 156 Error= 201039 0 (2.89509e+06,962753) 
....................................
Epoch 157 Error= 201021 0 (2.82446e+06,968405) 
....................................
Epoch 158 Error= 201009 0 (2.88257e+06,974666) 
....................................
Epoch 159 Error= 200806 0 (2.8405e+06,978900) 
....................................
Epoch 160 Error= 200718 0 (2.86397e+06,973016) 
 counting_train_errors....................................

train1_NErrors= 62269/1.61256e+06 3.8615
Class01= 3777/1.54836e+06	0.243936
Class11= 58492/64201	91.1076

 counting_test_errors.........

test1_NErrors= 15618/401230 3.89253
Class01= 942/385061	0.244637
Class11= 14676/16169	90.7663

....................................
Epoch 161 Error= 200826 0 (2.85615e+06,995777) 
....................................
Epoch 162 Error= 200663 0 (2.9043e+06,999467) 
....................................
Epoch 163 Error= 200678 0 (2.87955e+06,1.00574e+06) 
....................................
Epoch 164 Error= 200640 0 (2.90432e+06,1.00134e+06) 
....................................
Epoch 165 Error= 200551 0 (2.88499e+06,1.0118e+06) 
....................................
Epoch 166 Error= 200326 0 (2.88031e+06,1.02089e+06) 
....................................
Epoch 167 Error= 200406 0 (2.91734e+06,1.03801e+06) 
....................................
Epoch 168 Error= 200251 0 (2.94444e+06,1.02911e+06) 
....................................
Epoch 169 Error= 200357 0 (2.92632e+06,1.032e+06) 
....................................
Epoch 170 Error= 200155 0 (2.88425e+06,1.04527e+06) 
 counting_train_errors....................................

train1_NErrors= 62487/1.61256e+06 3.87502
Class01= 6122/1.54836e+06	0.395387
Class11= 56365/64201	87.7946

 counting_test_errors.........

test1_NErrors= 15662/401230 3.9035
Class01= 1532/385061	0.397859
Class11= 14130/16169	87.3894

....................................
Epoch 171 Error= 200087 0 (2.94148e+06,1.03331e+06) 
....................................
Epoch 172 Error= 199977 0 (2.9293e+06,1.05325e+06) 
....................................
Epoch 173 Error= 200014 0 (2.93896e+06,1.04066e+06) 
....................................
Epoch 174 Error= 199959 0 (2.94059e+06,1.0575e+06) 
....................................
Epoch 175 Error= 199784 0 (2.95355e+06,1.04136e+06) 
....................................
Epoch 176 Error= 199791 0 (2.99146e+06,1.06121e+06) 
....................................
Epoch 177 Error= 199705 0 (2.9779e+06,1.0605e+06) 
....................................
Epoch 178 Error= 199621 0 (2.98737e+06,1.05899e+06) 
....................................
Epoch 179 Error= 199533 0 (3.02423e+06,1.06582e+06) 
....................................
Epoch 180 Error= 199613 0 (2.99461e+06,1.05615e+06) 
 counting_train_errors....................................

train1_NErrors= 62142/1.61256e+06 3.85363
Class01= 3590/1.54836e+06	0.231859
Class11= 58552/64201	91.2011

 counting_test_errors.........

test1_NErrors= 15622/401230 3.89353
Class01= 934/385061	0.242559
Class11= 14688/16169	90.8405

....................................
Epoch 181 Error= 199461 0 (2.99995e+06,1.06242e+06) 
....................................
Epoch 182 Error= 199316 0 (2.99453e+06,1.06631e+06) 
....................................
Epoch 183 Error= 199340 0 (3.01167e+06,1.07219e+06) 
....................................
Epoch 184 Error= 199292 0 (3.0161e+06,1.0648e+06) 
....................................
Epoch 185 Error= 199176 0 (2.99173e+06,1.08062e+06) 
....................................
Epoch 186 Error= 199248 0 (3.02977e+06,1.07516e+06) 
....................................
Epoch 187 Error= 198950 0 (3.01712e+06,1.08072e+06) 
....................................
Epoch 188 Error= 199000 0 (3.02965e+06,1.09468e+06) 
....................................
Epoch 189 Error= 198965 0 (3.04451e+06,1.09892e+06) 
....................................
Epoch 190 Error= 198850 0 (3.07363e+06,1.08367e+06) 
 counting_train_errors....................................

train1_NErrors= 62101/1.61256e+06 3.85109
Class01= 5726/1.54836e+06	0.369811
Class11= 56375/64201	87.8102

 counting_test_errors.........

test1_NErrors= 15594/401230 3.88655
Class01= 1433/385061	0.372149
Class11= 14161/16169	87.5812

....................................
Epoch 191 Error= 198699 0 (3.06877e+06,1.0946e+06) 
....................................
Epoch 192 Error= 198799 0 (3.04533e+06,1.08725e+06) 
....................................
Epoch 193 Error= 198618 0 (3.06377e+06,1.09568e+06) 
....................................
Epoch 194 Error= 198487 0 (3.03969e+06,1.10125e+06) 
....................................
Epoch 195 Error= 198510 0 (3.08789e+06,1.10601e+06) 
....................................
Epoch 196 Error= 198476 0 (3.08158e+06,1.10539e+06) 
....................................
Epoch 197 Error= 198472 0 (3.09787e+06,1.11045e+06) 
....................................
Epoch 198 Error= 198321 0 (3.13702e+06,1.10918e+06) 
....................................
Epoch 199 Error= 198385 0 (3.10756e+06,1.10412e+06) 
....................................
Epoch 200 Error= 198119 0 (3.0891e+06,1.11843e+06) 
 counting_train_errors....................................

train1_NErrors= 61987/1.61256e+06 3.84402
Class01= 2515/1.54836e+06	0.16243
Class11= 59472/64201	92.6341

 counting_test_errors.........

test1_NErrors= 15560/401230 3.87807
Class01= 620/385061	0.161013
Class11= 14940/16169	92.399

....................................
Epoch 201 Error= 198236 0 (3.06939e+06,1.11937e+06) 
....................................
Epoch 202 Error= 198180 0 (3.09854e+06,1.12266e+06) 
....................................
Epoch 203 Error= 198066 0 (3.12272e+06,1.12421e+06) 
....................................
Epoch 204 Error= 198163 0 (3.11107e+06,1.13209e+06) 
....................................
Epoch 205 Error= 198019 0 (3.07795e+06,1.13934e+06) 
....................................
Epoch 206 Error= 197853 0 (3.08097e+06,1.1238e+06) 
....................................
Epoch 207 Error= 197900 0 (3.07027e+06,1.13704e+06) 
....................................
Epoch 208 Error= 197696 0 (3.14239e+06,1.15201e+06) 
....................................
Epoch 209 Error= 197715 0 (3.08465e+06,1.14233e+06) 
....................................
Epoch 210 Error= 197721 0 (3.0948e+06,1.14579e+06) 
 counting_train_errors....................................

train1_NErrors= 61736/1.61256e+06 3.82845
Class01= 4337/1.54836e+06	0.280103
Class11= 57399/64201	89.4051

 counting_test_errors.........

test1_NErrors= 15505/401230 3.86437
Class01= 1093/385061	0.283851
Class11= 14412/16169	89.1335

....................................
Epoch 211 Error= 197694 0 (3.04839e+06,1.14648e+06) 
....................................
Epoch 212 Error= 197664 0 (3.09412e+06,1.15289e+06) 
....................................
Epoch 213 Error= 197489 0 (3.12782e+06,1.15981e+06) 
....................................
Epoch 214 Error= 197438 0 (3.10311e+06,1.16671e+06) 
....................................
Epoch 215 Error= 197407 0 (3.11952e+06,1.16046e+06) 
....................................
Epoch 216 Error= 197402 0 (3.08012e+06,1.17452e+06) 
....................................
Epoch 217 Error= 197257 0 (3.12535e+06,1.1818e+06) 
....................................
Epoch 218 Error= 197225 0 (3.07902e+06,1.18296e+06) 
....................................
Epoch 219 Error= 197215 0 (3.10436e+06,1.17135e+06) 
....................................
Epoch 220 Error= 197072 0 (3.11277e+06,1.17632e+06) 
 counting_train_errors....................................

train1_NErrors= 61725/1.61256e+06 3.82777
Class01= 3592/1.54836e+06	0.231988
Class11= 58133/64201	90.5484

 counting_test_errors.........

test1_NErrors= 15469/401230 3.85539
Class01= 877/385061	0.227756
Class11= 14592/16169	90.2468

....................................
Epoch 221 Error= 197183 0 (3.09593e+06,1.18924e+06) 
....................................
Epoch 222 Error= 197108 0 (3.06429e+06,1.20425e+06) 
....................................
Epoch 223 Error= 197164 0 (3.07243e+06,1.19526e+06) 
....................................
Epoch 224 Error= 197041 0 (3.09691e+06,1.19479e+06) 
....................................
Epoch 225 Error= 197015 0 (3.10367e+06,1.19497e+06) 
....................................
Epoch 226 Error= 196969 0 (3.13658e+06,1.21132e+06) 
....................................
Epoch 227 Error= 196690 0 (3.1218e+06,1.21227e+06) 
....................................
Epoch 228 Error= 196762 0 (3.13498e+06,1.21319e+06) 
....................................
Epoch 229 Error= 196872 0 (3.07863e+06,1.21744e+06) 
....................................
Epoch 230 Error= 196796 0 (3.08962e+06,1.22544e+06) 
 counting_train_errors....................................

train1_NErrors= 61634/1.61256e+06 3.82213
Class01= 3055/1.54836e+06	0.197306
Class11= 58579/64201	91.2431

 counting_test_errors.........

test1_NErrors= 15433/401230 3.84642
Class01= 737/385061	0.191398
Class11= 14696/16169	90.89

....................................
Epoch 231 Error= 196678 0 (3.07658e+06,1.21925e+06) 
....................................
Epoch 232 Error= 196833 0 (3.09939e+06,1.23404e+06) 
....................................
Epoch 233 Error= 196670 0 (3.06371e+06,1.24251e+06) 
....................................
Epoch 234 Error= 196554 0 (3.08794e+06,1.23682e+06) 
....................................
Epoch 235 Error= 196476 0 (3.10324e+06,1.23233e+06) 
....................................
Epoch 236 Error= 196456 0 (3.08942e+06,1.2364e+06) 
....................................
Epoch 237 Error= 196471 0 (3.05597e+06,1.24973e+06) 
....................................
Epoch 238 Error= 196442 0 (3.08648e+06,1.25103e+06) 
....................................
Epoch 239 Error= 196300 0 (3.07461e+06,1.25528e+06) 
....................................
Epoch 240 Error= 196442 0 (3.0603e+06,1.2524e+06) 
 counting_train_errors....................................

train1_NErrors= 61647/1.61256e+06 3.82293
Class01= 4301/1.54836e+06	0.277778
Class11= 57346/64201	89.3226

 counting_test_errors.........

test1_NErrors= 15466/401230 3.85465
Class01= 1057/385061	0.274502
Class11= 14409/16169	89.115

....................................
Epoch 241 Error= 196137 0 (3.13085e+06,1.25288e+06) 
....................................
Epoch 242 Error= 196237 0 (3.053e+06,1.26176e+06) 
....................................
Epoch 243 Error= 196174 0 (3.02924e+06,1.27073e+06) 
....................................
Epoch 244 Error= 196103 0 (3.05179e+06,1.25777e+06) 
....................................
Epoch 245 Error= 196061 0 (3.09945e+06,1.27584e+06) 
....................................
Epoch 246 Error= 196109 0 (3.0441e+06,1.26682e+06) 
....................................
Epoch 247 Error= 196111 0 (3.01685e+06,1.26827e+06) 
....................................
Epoch 248 Error= 196156 0 (3.0912e+06,1.27543e+06) 
....................................
Epoch 249 Error= 195954 0 (3.03873e+06,1.28675e+06) 
....................................
Epoch 250 Error= 196032 0 (3.04423e+06,1.28024e+06) 
 counting_train_errors....................................

train1_NErrors= 61623/1.61256e+06 3.82144
Class01= 5045/1.54836e+06	0.325829
Class11= 56578/64201	88.1264

 counting_test_errors.........

test1_NErrors= 15463/401230 3.8539
Class01= 1226/385061	0.318391
Class11= 14237/16169	88.0512

....................................
Epoch 251 Error= 195773 0 (2.97199e+06,1.29681e+06) 
....................................
Epoch 252 Error= 195899 0 (3.05389e+06,1.29218e+06) 
....................................
Epoch 253 Error= 195781 0 (3.01135e+06,1.28919e+06) 
....................................
Epoch 254 Error= 195761 0 (3.01475e+06,1.2932e+06) 
....................................
Epoch 255 Error= 195756 0 (3.05513e+06,1.30506e+06) 
....................................
Epoch 256 Error= 195677 0 (3.0249e+06,1.30395e+06) 
....................................
Epoch 257 Error= 195782 0 (3.02879e+06,1.29459e+06) 
....................................
Epoch 258 Error= 195675 0 (3.01336e+06,1.32775e+06) 
....................................
Epoch 259 Error= 195682 0 (3.02656e+06,1.31254e+06) 
....................................
Epoch 260 Error= 195605 0 (2.98547e+06,1.30594e+06) 
 counting_train_errors....................................

train1_NErrors= 61522/1.61256e+06 3.81518
Class01= 3948/1.54836e+06	0.25498
Class11= 57574/64201	89.6777

 counting_test_errors.........

test1_NErrors= 15427/401230 3.84493
Class01= 973/385061	0.252687
Class11= 14454/16169	89.3933

....................................
Epoch 261 Error= 195570 0 (2.97578e+06,1.33068e+06) 
....................................
Epoch 262 Error= 195495 0 (3.01767e+06,1.31298e+06) 
....................................
Epoch 263 Error= 195563 0 (2.99027e+06,1.33166e+06) 
....................................
Epoch 264 Error= 195542 0 (3.03616e+06,1.32488e+06) 
....................................
Epoch 265 Error= 195431 0 (3.03261e+06,1.33025e+06) 
....................................
Epoch 266 Error= 195439 0 (2.97114e+06,1.32433e+06) 
....................................
Epoch 267 Error= 195304 0 (3.02506e+06,1.34189e+06) 
....................................
Epoch 268 Error= 195399 0 (2.9931e+06,1.34474e+06) 
....................................
Epoch 269 Error= 195279 0 (3.00038e+06,1.33067e+06) 
....................................
Epoch 270 Error= 195279 0 (2.9482e+06,1.34645e+06) 
 counting_train_errors....................................

train1_NErrors= 61392/1.61256e+06 3.80712
Class01= 4139/1.54836e+06	0.267316
Class11= 57253/64201	89.1777

 counting_test_errors.........

test1_NErrors= 15417/401230 3.84243
Class01= 1038/385061	0.269568
Class11= 14379/16169	88.9294

....................................
Epoch 271 Error= 195271 0 (2.95925e+06,1.33513e+06) 
....................................
Epoch 272 Error= 195242 0 (2.96142e+06,1.33292e+06) 
....................................
Epoch 273 Error= 195156 0 (2.98239e+06,1.358e+06) 
....................................
Epoch 274 Error= 195148 0 (2.99035e+06,1.34976e+06) 
....................................
Epoch 275 Error= 195241 0 (3.00523e+06,1.3618e+06) 
....................................
Epoch 276 Error= 194985 0 (2.99556e+06,1.34474e+06) 
....................................
Epoch 277 Error= 195004 0 (3.03185e+06,1.36841e+06) 
....................................
Epoch 278 Error= 195020 0 (3.00221e+06,1.36324e+06) 
....................................
Epoch 279 Error= 195089 0 (2.98749e+06,1.37188e+06) 
....................................
Epoch 280 Error= 194958 0 (2.97548e+06,1.37432e+06) 
 counting_train_errors....................................

train1_NErrors= 61388/1.61256e+06 3.80687
Class01= 3973/1.54836e+06	0.256595
Class11= 57415/64201	89.4301

 counting_test_errors.........

test1_NErrors= 15395/401230 3.83695
Class01= 977/385061	0.253726
Class11= 14418/16169	89.1706

....................................
Epoch 281 Error= 194986 0 (2.9367e+06,1.38038e+06) 
....................................
Epoch 282 Error= 194956 0 (2.93715e+06,1.37669e+06) 
....................................
Epoch 283 Error= 194769 0 (2.95783e+06,1.38596e+06) 
....................................
Epoch 284 Error= 194905 0 (2.94603e+06,1.38158e+06) 
....................................
Epoch 285 Error= 194762 0 (2.98919e+06,1.392e+06) 
....................................
Epoch 286 Error= 194741 0 (2.96992e+06,1.38251e+06) 
....................................
Epoch 287 Error= 194817 0 (2.93763e+06,1.41008e+06) 
....................................
Epoch 288 Error= 194766 0 (2.89805e+06,1.41111e+06) 
....................................
Epoch 289 Error= 194654 0 (2.9378e+06,1.37761e+06) 
....................................
Epoch 290 Error= 194507 0 (2.96823e+06,1.42639e+06) 
 counting_train_errors....................................

train1_NErrors= 61405/1.61256e+06 3.80793
Class01= 3627/1.54836e+06	0.234248
Class11= 57778/64201	89.9955

 counting_test_errors.........

test1_NErrors= 15389/401230 3.83546
Class01= 899/385061	0.23347
Class11= 14490/16169	89.6159

....................................
Epoch 291 Error= 194647 0 (2.90822e+06,1.40246e+06) 
....................................
Epoch 292 Error= 194658 0 (2.9522e+06,1.41028e+06) 
....................................
Epoch 293 Error= 194554 0 (2.95372e+06,1.42107e+06) 
....................................
Epoch 294 Error= 194459 0 (2.90457e+06,1.43408e+06) 
....................................
Epoch 295 Error= 194518 0 (2.91855e+06,1.42844e+06) 
....................................
Epoch 296 Error= 194549 0 (2.90562e+06,1.41013e+06) 
....................................
Epoch 297 Error= 194385 0 (2.91648e+06,1.43545e+06) 
....................................
Epoch 298 Error= 194418 0 (2.90307e+06,1.43427e+06) 
....................................
Epoch 299 Error= 194371 0 (2.93524e+06,1.46065e+06) 
....................................
Epoch 300 Error= 194285 0 (2.93254e+06,1.46565e+06) 
 counting_train_errors....................................

train1_NErrors= 61262/1.61256e+06 3.79906
Class01= 3615/1.54836e+06	0.233473
Class11= 57647/64201	89.7914

 counting_test_errors.........

test1_NErrors= 15404/401230 3.83919
Class01= 910/385061	0.236326
Class11= 14494/16169	89.6407

....................................
Epoch 301 Error= 194360 0 (2.90049e+06,1.44271e+06) 
....................................
Epoch 302 Error= 194378 0 (2.90701e+06,1.45872e+06) 
....................................
Epoch 303 Error= 194256 0 (2.91995e+06,1.46012e+06) 
....................................
Epoch 304 Error= 194354 0 (2.8896e+06,1.45964e+06) 
....................................
Epoch 305 Error= 194253 0 (2.87704e+06,1.47596e+06) 
....................................
Epoch 306 Error= 194276 0 (2.90437e+06,1.46335e+06) 
....................................
Epoch 307 Error= 194108 0 (2.88507e+06,1.48425e+06) 
....................................
Epoch 308 Error= 194199 0 (2.90328e+06,1.46805e+06) 
....................................
Epoch 309 Error= 194148 0 (2.84687e+06,1.47259e+06) 
....................................
Epoch 310 Error= 194040 0 (2.88418e+06,1.47003e+06) 
 counting_train_errors....................................

train1_NErrors= 61353/1.61256e+06 3.8047
Class01= 4865/1.54836e+06	0.314204
Class11= 56488/64201	87.9862

 counting_test_errors.........

test1_NErrors= 15410/401230 3.84069
Class01= 1231/385061	0.31969
Class11= 14179/16169	87.6925

....................................
Epoch 311 Error= 194039 0 (2.95327e+06,1.48319e+06) 
....................................
Epoch 312 Error= 193958 0 (2.87536e+06,1.48096e+06) 
....................................
Epoch 313 Error= 194113 0 (2.88121e+06,1.48047e+06) 
....................................
Epoch 314 Error= 194026 0 (2.86786e+06,1.49287e+06) 
....................................
Epoch 315 Error= 193949 0 (2.90044e+06,1.49861e+06) 
....................................
Epoch 316 Error= 193845 0 (2.85052e+06,1.49321e+06) 
....................................
Epoch 317 Error= 193882 0 (2.86622e+06,1.48679e+06) 
....................................
Epoch 318 Error= 193891 0 (2.87244e+06,1.50934e+06) 
....................................
Epoch 319 Error= 193854 0 (2.84067e+06,1.51066e+06) 
....................................
Epoch 320 Error= 193755 0 (2.86336e+06,1.52516e+06) 
 counting_train_errors....................................

train1_NErrors= 61174/1.61256e+06 3.7936
Class01= 4459/1.54836e+06	0.287983
Class11= 56715/64201	88.3397

 counting_test_errors.........

test1_NErrors= 15423/401230 3.84393
Class01= 1147/385061	0.297875
Class11= 14276/16169	88.2924

....................................
Epoch 321 Error= 193825 0 (2.80908e+06,1.52484e+06) 
....................................
Epoch 322 Error= 193882 0 (2.86091e+06,1.52322e+06) 
....................................
Epoch 323 Error= 193836 0 (2.84326e+06,1.5117e+06) 
....................................
Epoch 324 Error= 193738 0 (2.84428e+06,1.5291e+06) 
....................................
Epoch 325 Error= 193645 0 (2.84082e+06,1.52413e+06) 
....................................
Epoch 326 Error= 193737 0 (2.82964e+06,1.51164e+06) 
....................................
Epoch 327 Error= 193742 0 (2.78846e+06,1.51963e+06) 
....................................
Epoch 328 Error= 193552 0 (2.78218e+06,1.5422e+06) 
....................................
Epoch 329 Error= 193467 0 (2.81035e+06,1.52552e+06) 
....................................
Epoch 330 Error= 193526 0 (2.81514e+06,1.54228e+06) 
 counting_train_errors....................................

train1_NErrors= 61242/1.61256e+06 3.79782
Class01= 3024/1.54836e+06	0.195304
Class11= 58218/64201	90.6808

 counting_test_errors.........

test1_NErrors= 15393/401230 3.83645
Class01= 746/385061	0.193736
Class11= 14647/16169	90.5869

....................................
Epoch 331 Error= 193503 0 (2.78379e+06,1.53692e+06) 
....................................
Epoch 332 Error= 193589 0 (2.81083e+06,1.53442e+06) 
....................................
Epoch 333 Error= 193466 0 (2.80892e+06,1.54649e+06) 
....................................
Epoch 334 Error= 193524 0 (2.77616e+06,1.54397e+06) 
....................................
Epoch 335 Error= 193515 0 (2.78139e+06,1.56134e+06) 
....................................
Epoch 336 Error= 193374 0 (2.82663e+06,1.54723e+06) 
....................................
Epoch 337 Error= 193349 0 (2.74893e+06,1.54666e+06) 
....................................
Epoch 338 Error= 193445 0 (2.76204e+06,1.54545e+06) 
....................................
Epoch 339 Error= 193330 0 (2.80561e+06,1.55446e+06) 
....................................
Epoch 340 Error= 193207 0 (2.79028e+06,1.55347e+06) 
 counting_train_errors....................................

train1_NErrors= 61583/1.61256e+06 3.81896
Class01= 2006/1.54836e+06	0.129557
Class11= 59577/64201	92.7976

 counting_test_errors.........

test1_NErrors= 15472/401230 3.85614
Class01= 510/385061	0.132447
Class11= 14962/16169	92.5351

....................................
Epoch 341 Error= 193202 0 (2.77499e+06,1.5436e+06) 
....................................
Epoch 342 Error= 193211 0 (2.76804e+06,1.57573e+06) 
....................................
Epoch 343 Error= 193264 0 (2.7837e+06,1.55854e+06) 
....................................
Epoch 344 Error= 193269 0 (2.77827e+06,1.56945e+06) 
....................................
Epoch 345 Error= 193146 0 (2.79229e+06,1.58708e+06) 
....................................
Epoch 346 Error= 193030 0 (2.78252e+06,1.56476e+06) 
....................................
Epoch 347 Error= 193020 0 (2.76417e+06,1.58068e+06) 
....................................
Epoch 348 Error= 193018 0 (2.76045e+06,1.56771e+06) 
....................................
Epoch 349 Error= 193156 0 (2.77082e+06,1.56753e+06) 
....................................
Epoch 350 Error= 192950 0 (2.75635e+06,1.56346e+06) 
 counting_train_errors....................................

train1_NErrors= 62051/1.61256e+06 3.84799
Class01= 9459/1.54836e+06	0.610906
Class11= 52592/64201	81.9177

 counting_test_errors.........

test1_NErrors= 15667/401230 3.90474
Class01= 2392/385061	0.6212
Class11= 13275/16169	82.1016

....................................
Epoch 351 Error= 192998 0 (2.7344e+06,1.58139e+06) 
....................................
Epoch 352 Error= 193071 0 (2.75101e+06,1.56557e+06) 
....................................
Epoch 353 Error= 192901 0 (2.72924e+06,1.58173e+06) 
....................................
Epoch 354 Error= 193090 0 (2.75054e+06,1.56674e+06) 
....................................
Epoch 355 Error= 192963 0 (2.72491e+06,1.55901e+06) 
....................................
Epoch 356 Error= 192779 0 (2.73877e+06,1.59801e+06) 
....................................
Epoch 357 Error= 192805 0 (2.71026e+06,1.5776e+06) 
....................................
Epoch 358 Error= 192940 0 (2.71225e+06,1.58769e+06) 
....................................
Epoch 359 Error= 192932 0 (2.6992e+06,1.58168e+06) 
....................................
Epoch 360 Error= 192777 0 (2.70626e+06,1.57261e+06) 
 counting_train_errors....................................

train1_NErrors= 61100/1.61256e+06 3.78901
Class01= 3461/1.54836e+06	0.223527
Class11= 57639/64201	89.779

 counting_test_errors.........

test1_NErrors= 15371/401230 3.83097
Class01= 866/385061	0.224899
Class11= 14505/16169	89.7087

....................................
Epoch 361 Error= 192742 0 (2.7177e+06,1.5791e+06) 
....................................
Epoch 362 Error= 192798 0 (2.68537e+06,1.57772e+06) 
....................................
Epoch 363 Error= 192692 0 (2.70403e+06,1.59188e+06) 
....................................
Epoch 364 Error= 192694 0 (2.67915e+06,1.58635e+06) 
....................................
Epoch 365 Error= 192617 0 (2.73296e+06,1.57877e+06) 
....................................
Epoch 366 Error= 192651 0 (2.68099e+06,1.57334e+06) 
....................................
Epoch 367 Error= 192630 0 (2.70719e+06,1.59185e+06) 
....................................
Epoch 368 Error= 192562 0 (2.71497e+06,1.58854e+06) 
....................................
Epoch 369 Error= 192503 0 (2.67429e+06,1.58825e+06) 
....................................
Epoch 370 Error= 192526 0 (2.71064e+06,1.58065e+06) 
 counting_train_errors....................................

train1_NErrors= 61006/1.61256e+06 3.78318
Class01= 6430/1.54836e+06	0.415279
Class11= 54576/64201	85.008

 counting_test_errors.........

test1_NErrors= 15406/401230 3.83969
Class01= 1651/385061	0.428763
Class11= 13755/16169	85.0702

....................................
Epoch 371 Error= 192486 0 (2.65551e+06,1.56214e+06) 
....................................
Epoch 372 Error= 192496 0 (2.66248e+06,1.57901e+06) 
....................................
Epoch 373 Error= 192513 0 (2.65958e+06,1.57368e+06) 
....................................
Epoch 374 Error= 192509 0 (2.69082e+06,1.57706e+06) 
....................................
Epoch 375 Error= 192381 0 (2.64232e+06,1.57158e+06) 
....................................
Epoch 376 Error= 192345 0 (2.66987e+06,1.59508e+06) 
....................................
Epoch 377 Error= 192387 0 (2.61837e+06,1.57174e+06) 
....................................
Epoch 378 Error= 192414 0 (2.61403e+06,1.5719e+06) 
....................................
Epoch 379 Error= 192438 0 (2.6502e+06,1.56826e+06) 
....................................
Epoch 380 Error= 192459 0 (2.61944e+06,1.58685e+06) 
 counting_train_errors....................................

train1_NErrors= 60939/1.61256e+06 3.77903
Class01= 4109/1.54836e+06	0.265378
Class11= 56830/64201	88.5189

 counting_test_errors.........

test1_NErrors= 15369/401230 3.83047
Class01= 1039/385061	0.269827
Class11= 14330/16169	88.6264

....................................
Epoch 381 Error= 192354 0 (2.66159e+06,1.58213e+06) 
....................................
Epoch 382 Error= 192399 0 (2.58468e+06,1.56857e+06) 
....................................
Epoch 383 Error= 192226 0 (2.63103e+06,1.56717e+06) 
....................................
Epoch 384 Error= 192182 0 (2.61449e+06,1.56873e+06) 
....................................
Epoch 385 Error= 192385 0 (2.60533e+06,1.56319e+06) 
....................................
Epoch 386 Error= 192161 0 (2.60007e+06,1.6016e+06) 
....................................
Epoch 387 Error= 192086 0 (2.61038e+06,1.56755e+06) 
....................................
Epoch 388 Error= 192148 0 (2.61766e+06,1.55978e+06) 
....................................
Epoch 389 Error= 192049 0 (2.62759e+06,1.56831e+06) 
....................................
Epoch 390 Error= 192214 0 (2.58584e+06,1.56612e+06) 
 counting_train_errors....................................

train1_NErrors= 60858/1.61256e+06 3.774
Class01= 5162/1.54836e+06	0.333386
Class11= 55696/64201	86.7525

 counting_test_errors.........

test1_NErrors= 15358/401230 3.82773
Class01= 1316/385061	0.341764
Class11= 14042/16169	86.8452

....................................
Epoch 391 Error= 192070 0 (2.57328e+06,1.54966e+06) 
....................................
Epoch 392 Error= 192027 0 (2.59655e+06,1.5739e+06) 
....................................
Epoch 393 Error= 192080 0 (2.58013e+06,1.55378e+06) 
....................................
Epoch 394 Error= 192081 0 (2.5583e+06,1.55187e+06) 
....................................
Epoch 395 Error= 191839 0 (2.55884e+06,1.54864e+06) 
....................................
Epoch 396 Error= 191929 0 (2.5591e+06,1.56164e+06) 
....................................
Epoch 397 Error= 191955 0 (2.57963e+06,1.55583e+06) 
....................................
Epoch 398 Error= 191923 0 (2.60345e+06,1.56749e+06) 
....................................
Epoch 399 Error= 191915 0 (2.57267e+06,1.54938e+06) 
....................................
Epoch 400 Error= 191870 0 (2.51962e+06,1.55033e+06) 
 counting_train_errors....................................

train1_NErrors= 60828/1.61256e+06 3.77214
Class01= 4860/1.54836e+06	0.313881
Class11= 55968/64201	87.1762

 counting_test_errors.........

test1_NErrors= 15385/401230 3.83446
Class01= 1247/385061	0.323845
Class11= 14138/16169	87.4389

....................................
Epoch 401 Error= 191940 0 (2.52236e+06,1.55178e+06) 
....................................
Epoch 402 Error= 191782 0 (2.53166e+06,1.55263e+06) 
....................................
Epoch 403 Error= 191909 0 (2.51707e+06,1.53052e+06) 
....................................
Epoch 404 Error= 191807 0 (2.52462e+06,1.55001e+06) 
....................................
Epoch 405 Error= 191824 0 (2.54418e+06,1.55535e+06) 
....................................
Epoch 406 Error= 191783 0 (2.53032e+06,1.54382e+06) 
....................................
Epoch 407 Error= 191675 0 (2.51314e+06,1.545e+06) 
....................................
Epoch 408 Error= 191617 0 (2.52325e+06,1.53988e+06) 
....................................
Epoch 409 Error= 191741 0 (2.52544e+06,1.54201e+06) 
....................................
Epoch 410 Error= 191594 0 (2.53312e+06,1.53967e+06) 
 counting_train_errors....................................

train1_NErrors= 60731/1.61256e+06 3.76613
Class01= 4516/1.54836e+06	0.291664
Class11= 56215/64201	87.5609

 counting_test_errors.........

test1_NErrors= 15369/401230 3.83047
Class01= 1162/385061	0.30177
Class11= 14207/16169	87.8657

....................................
Epoch 411 Error= 191596 0 (2.51445e+06,1.55971e+06) 
....................................
Epoch 412 Error= 191704 0 (2.50397e+06,1.54652e+06) 
....................................
Epoch 413 Error= 191625 0 (2.52774e+06,1.54007e+06) 
....................................
Epoch 414 Error= 191686 0 (2.49832e+06,1.55141e+06) 
....................................
Epoch 415 Error= 191535 0 (2.47681e+06,1.54283e+06) 
....................................
Epoch 416 Error= 191566 0 (2.49425e+06,1.53681e+06) 
....................................
Epoch 417 Error= 191564 0 (2.48957e+06,1.54815e+06) 
....................................
Epoch 418 Error= 191482 0 (2.4772e+06,1.51716e+06) 
....................................
Epoch 419 Error= 191375 0 (2.47773e+06,1.54507e+06) 
....................................
Epoch 420 Error= 191517 0 (2.47853e+06,1.53984e+06) 
 counting_train_errors....................................

train1_NErrors= 61685/1.61256e+06 3.82529
Class01= 9364/1.54836e+06	0.60477
Class11= 52321/64201	81.4956

 counting_test_errors.........

test1_NErrors= 15679/401230 3.90773
Class01= 2419/385061	0.628212
Class11= 13260/16169	82.0088

....................................
Epoch 421 Error= 191453 0 (2.49343e+06,1.53483e+06) 
....................................
Epoch 422 Error= 191358 0 (2.48055e+06,1.53978e+06) 
....................................
Epoch 423 Error= 191449 0 (2.47609e+06,1.52001e+06) 
....................................
Epoch 424 Error= 191452 0 (2.4914e+06,1.53516e+06) 
....................................
Epoch 425 Error= 191357 0 (2.43626e+06,1.54689e+06) 
....................................
Epoch 426 Error= 191326 0 (2.47758e+06,1.52019e+06) 
....................................
Epoch 427 Error= 191296 0 (2.47693e+06,1.52713e+06) 
....................................
Epoch 428 Error= 191437 0 (2.43786e+06,1.52054e+06) 
....................................
Epoch 429 Error= 191148 0 (2.43604e+06,1.53306e+06) 
....................................
Epoch 430 Error= 191303 0 (2.43413e+06,1.51511e+06) 
 counting_train_errors....................................

train1_NErrors= 60867/1.61256e+06 3.77456
Class01= 2956/1.54836e+06	0.190912
Class11= 57911/64201	90.2026

 counting_test_errors.........

test1_NErrors= 15352/401230 3.82623
Class01= 754/385061	0.195813
Class11= 14598/16169	90.2839

....................................
Epoch 431 Error= 191288 0 (2.44038e+06,1.53693e+06) 
....................................
Epoch 432 Error= 191149 0 (2.46975e+06,1.53182e+06) 
....................................
Epoch 433 Error= 191216 0 (2.46132e+06,1.53377e+06) 
....................................
Epoch 434 Error= 191159 0 (2.46547e+06,1.49898e+06) 
....................................
Epoch 435 Error= 191293 0 (2.45876e+06,1.53414e+06) 
....................................
Epoch 436 Error= 191021 0 (2.41142e+06,1.52855e+06) 
....................................
Epoch 437 Error= 191259 0 (2.44557e+06,1.52074e+06) 
....................................
Epoch 438 Error= 191058 0 (2.4243e+06,1.51715e+06) 
....................................
Epoch 439 Error= 191106 0 (2.44789e+06,1.54095e+06) 
....................................
Epoch 440 Error= 191004 0 (2.42074e+06,1.54018e+06) 
 counting_train_errors....................................

train1_NErrors= 60735/1.61256e+06 3.76638
Class01= 3664/1.54836e+06	0.236638
Class11= 57071/64201	88.8943

 counting_test_errors.........

test1_NErrors= 15341/401230 3.82349
Class01= 934/385061	0.242559
Class11= 14407/16169	89.1026

....................................
Epoch 441 Error= 191247 0 (2.42794e+06,1.52773e+06) 
....................................
Epoch 442 Error= 191086 0 (2.41827e+06,1.51467e+06) 
....................................
Epoch 443 Error= 191052 0 (2.38606e+06,1.52904e+06) 
....................................
Epoch 444 Error= 191001 0 (2.41122e+06,1.51717e+06) 
....................................
Epoch 445 Error= 191065 0 (2.409e+06,1.52168e+06) 
....................................
Epoch 446 Error= 190930 0 (2.40367e+06,1.52538e+06) 
....................................
Epoch 447 Error= 191129 0 (2.40401e+06,1.4998e+06) 
....................................
Epoch 448 Error= 190896 0 (2.40899e+06,1.51603e+06) 
....................................
Epoch 449 Error= 191006 0 (2.39721e+06,1.5246e+06) 
....................................
Epoch 450 Error= 190883 0 (2.40371e+06,1.49795e+06) 
 counting_train_errors....................................

train1_NErrors= 60755/1.61256e+06 3.76762
Class01= 5784/1.54836e+06	0.373557
Class11= 54971/64201	85.6233

 counting_test_errors.........

test1_NErrors= 15369/401230 3.83047
Class01= 1478/385061	0.383835
Class11= 13891/16169	85.9113

....................................
Epoch 451 Error= 190940 0 (2.37898e+06,1.52709e+06) 
....................................
Epoch 452 Error= 190926 0 (2.39691e+06,1.51503e+06) 
....................................
Epoch 453 Error= 190860 0 (2.40365e+06,1.51763e+06) 
....................................
Epoch 454 Error= 190919 0 (2.35539e+06,1.4969e+06) 
....................................
Epoch 455 Error= 190833 0 (2.40599e+06,1.49438e+06) 
....................................
Epoch 456 Error= 190760 0 (2.36773e+06,1.51275e+06) 
....................................
Epoch 457 Error= 190797 0 (2.38881e+06,1.51209e+06) 
....................................
Epoch 458 Error= 190759 0 (2.37377e+06,1.51289e+06) 
....................................
Epoch 459 Error= 190624 0 (2.37455e+06,1.52741e+06) 
....................................
Epoch 460 Error= 190722 0 (2.37086e+06,1.51605e+06) 
 counting_train_errors....................................

train1_NErrors= 60689/1.61256e+06 3.76352
Class01= 5609/1.54836e+06	0.362255
Class11= 55080/64201	85.7931

 counting_test_errors.........

test1_NErrors= 15389/401230 3.83546
Class01= 1465/385061	0.380459
Class11= 13924/16169	86.1154

....................................
Epoch 461 Error= 190678 0 (2.407e+06,1.51062e+06) 
....................................
Epoch 462 Error= 190721 0 (2.38007e+06,1.50654e+06) 
....................................
Epoch 463 Error= 190735 0 (2.39796e+06,1.50957e+06) 
....................................
Epoch 464 Error= 190790 0 (2.35425e+06,1.5163e+06) 
....................................
Epoch 465 Error= 190588 0 (2.38764e+06,1.50469e+06) 
....................................
Epoch 466 Error= 190631 0 (2.36698e+06,1.52582e+06) 
....................................
Epoch 467 Error= 190679 0 (2.35334e+06,1.51588e+06) 
....................................
Epoch 468 Error= 190546 0 (2.34785e+06,1.5126e+06) 
....................................
Epoch 469 Error= 190627 0 (2.35206e+06,1.5282e+06) 
....................................
Epoch 470 Error= 190670 0 (2.31395e+06,1.51843e+06) 
 counting_train_errors....................................

train1_NErrors= 60569/1.61256e+06 3.75608
Class01= 4894/1.54836e+06	0.316077
Class11= 55675/64201	86.7198

 counting_test_errors.........

test1_NErrors= 15339/401230 3.82299
Class01= 1278/385061	0.331895
Class11= 14061/16169	86.9627

....................................
Epoch 471 Error= 190669 0 (2.36114e+06,1.50076e+06) 
....................................
Epoch 472 Error= 190583 0 (2.36427e+06,1.52048e+06) 
....................................
Epoch 473 Error= 190499 0 (2.35115e+06,1.5063e+06) 
....................................
Epoch 474 Error= 190585 0 (2.34114e+06,1.51195e+06) 
....................................
Epoch 475 Error= 190474 0 (2.35066e+06,1.52427e+06) 
....................................
Epoch 476 Error= 190386 0 (2.311e+06,1.51741e+06) 
....................................
Epoch 477 Error= 190436 0 (2.34514e+06,1.47601e+06) 
....................................
Epoch 478 Error= 190410 0 (2.33963e+06,1.50422e+06) 
....................................
Epoch 479 Error= 190394 0 (2.33617e+06,1.5109e+06) 
....................................
Epoch 480 Error= 190325 0 (2.32223e+06,1.51822e+06) 
 counting_train_errors....................................

train1_NErrors= 60845/1.61256e+06 3.7732
Class01= 7519/1.54836e+06	0.485612
Class11= 53326/64201	83.061

 counting_test_errors.........

test1_NErrors= 15422/401230 3.84368
Class01= 1911/385061	0.496285
Class11= 13511/16169	83.5611

....................................
Epoch 481 Error= 190356 0 (2.32564e+06,1.51755e+06) 
....................................
Epoch 482 Error= 190385 0 (2.32525e+06,1.49706e+06) 
....................................
Epoch 483 Error= 190444 0 (2.30513e+06,1.50443e+06) 
....................................
Epoch 484 Error= 190460 0 (2.31338e+06,1.49359e+06) 
....................................
Epoch 485 Error= 190321 0 (2.30425e+06,1.49759e+06) 
....................................
Epoch 486 Error= 190332 0 (2.30545e+06,1.50725e+06) 
....................................
Epoch 487 Error= 190281 0 (2.31517e+06,1.48613e+06) 
....................................
Epoch 488 Error= 190244 0 (2.32092e+06,1.50034e+06) 
....................................
Epoch 489 Error= 190258 0 (2.32463e+06,1.48246e+06) 
....................................
Epoch 490 Error= 190324 0 (2.29146e+06,1.49592e+06) 
 counting_train_errors....................................

train1_NErrors= 60738/1.61256e+06 3.76656
Class01= 7313/1.54836e+06	0.472307
Class11= 53425/64201	83.2152

 counting_test_errors.........

test1_NErrors= 15392/401230 3.8362
Class01= 1860/385061	0.48304
Class11= 13532/16169	83.691

....................................
Epoch 491 Error= 190317 0 (2.26447e+06,1.51521e+06) 
....................................
Epoch 492 Error= 190120 0 (2.31308e+06,1.51128e+06) 
....................................
Epoch 493 Error= 190016 0 (2.30597e+06,1.51756e+06) 
....................................
Epoch 494 Error= 190188 0 (2.3246e+06,1.50487e+06) 
....................................
Epoch 495 Error= 190249 0 (2.27768e+06,1.47911e+06) 
....................................
Epoch 496 Error= 190169 0 (2.29419e+06,1.48607e+06) 
....................................
Epoch 497 Error= 190039 0 (2.29472e+06,1.4874e+06) 
....................................
Epoch 498 Error= 190090 0 (2.30338e+06,1.50875e+06) 
....................................
Epoch 499 Error= 190031 0 (2.30113e+06,1.49335e+06) 
....................................
Epoch 500 Error= 190089 0 (2.29482e+06,1.50557e+06) 
 counting_train_errors....................................

train1_NErrors= 60439/1.61256e+06 3.74802
Class01= 5741/1.54836e+06	0.37078
Class11= 54698/64201	85.198

 counting_test_errors.........

test1_NErrors= 15331/401230 3.821
Class01= 1483/385061	0.385134
Class11= 13848/16169	85.6454

....................................
Epoch 501 Error= 190152 0 (2.28932e+06,1.50076e+06) 
....................................
Epoch 502 Error= 190096 0 (2.28661e+06,1.4963e+06) 
....................................
Epoch 503 Error= 189955 0 (2.29263e+06,1.47934e+06) 
....................................
Epoch 504 Error= 190078 0 (2.30091e+06,1.50006e+06) 
....................................
Epoch 505 Error= 190048 0 (2.27277e+06,1.4902e+06) 
....................................
Epoch 506 Error= 190005 0 (2.26256e+06,1.51145e+06) 
....................................
Epoch 507 Error= 189994 0 (2.26382e+06,1.4787e+06) 
....................................
Epoch 508 Error= 190005 0 (2.27104e+06,1.48378e+06) 
....................................
Epoch 509 Error= 189981 0 (2.27027e+06,1.4839e+06) 
....................................
Epoch 510 Error= 189892 0 (2.31191e+06,1.49597e+06) 
 counting_train_errors....................................

train1_NErrors= 60420/1.61256e+06 3.74684
Class01= 4615/1.54836e+06	0.298058
Class11= 55805/64201	86.9223

 counting_test_errors.........

test1_NErrors= 15284/401230 3.80929
Class01= 1195/385061	0.31034
Class11= 14089/16169	87.1359

....................................
Epoch 511 Error= 189877 0 (2.27397e+06,1.49332e+06) 
....................................
Epoch 512 Error= 189770 0 (2.30907e+06,1.49568e+06) 
....................................
Epoch 513 Error= 189879 0 (2.26438e+06,1.48013e+06) 
....................................
Epoch 514 Error= 189912 0 (2.27277e+06,1.48594e+06) 
....................................
Epoch 515 Error= 189941 0 (2.25287e+06,1.503e+06) 
....................................
Epoch 516 Error= 189863 0 (2.26101e+06,1.49948e+06) 
....................................
Epoch 517 Error= 189824 0 (2.27101e+06,1.50378e+06) 
....................................
Epoch 518 Error= 189656 0 (2.26025e+06,1.48374e+06) 
....................................
Epoch 519 Error= 189821 0 (2.23886e+06,1.49246e+06) 
....................................
Epoch 520 Error= 189841 0 (2.25223e+06,1.47148e+06) 
 counting_train_errors....................................

train1_NErrors= 60707/1.61256e+06 3.76464
Class01= 2865/1.54836e+06	0.185035
Class11= 57842/64201	90.0952

 counting_test_errors.........

test1_NErrors= 15323/401230 3.81901
Class01= 748/385061	0.194255
Class11= 14575/16169	90.1416

....................................
Epoch 521 Error= 189835 0 (2.27444e+06,1.47454e+06) 
....................................
Epoch 522 Error= 189850 0 (2.22863e+06,1.49354e+06) 
....................................
Epoch 523 Error= 189691 0 (2.25629e+06,1.48671e+06) 
....................................
Epoch 524 Error= 189651 0 (2.21757e+06,1.49623e+06) 
....................................
Epoch 525 Error= 189816 0 (2.25866e+06,1.47973e+06) 
....................................
Epoch 526 Error= 189749 0 (2.2059e+06,1.49599e+06) 
....................................
Epoch 527 Error= 189655 0 (2.20995e+06,1.47626e+06) 
....................................
Epoch 528 Error= 189643 0 (2.2238e+06,1.47994e+06) 
....................................
Epoch 529 Error= 189503 0 (2.25019e+06,1.50248e+06) 
....................................
Epoch 530 Error= 189588 0 (2.24845e+06,1.48134e+06) 
 counting_train_errors....................................

train1_NErrors= 61209/1.61256e+06 3.79577
Class01= 9171/1.54836e+06	0.592305
Class11= 52038/64201	81.0548

 counting_test_errors.........

test1_NErrors= 15550/401230 3.87558
Class01= 2368/385061	0.614967
Class11= 13182/16169	81.5264

....................................
Epoch 531 Error= 189579 0 (2.21432e+06,1.49139e+06) 
....................................
Epoch 532 Error= 189667 0 (2.25483e+06,1.48979e+06) 
....................................
Epoch 533 Error= 189628 0 (2.22428e+06,1.46432e+06) 
....................................
Epoch 534 Error= 189455 0 (2.23347e+06,1.47835e+06) 
....................................
Epoch 535 Error= 189570 0 (2.20338e+06,1.46558e+06) 
....................................
Epoch 536 Error= 189610 0 (2.23571e+06,1.48316e+06) 
....................................
Epoch 537 Error= 189453 0 (2.22861e+06,1.48122e+06) 
....................................
Epoch 538 Error= 189565 0 (2.21372e+06,1.48107e+06) 
....................................
Epoch 539 Error= 189573 0 (2.2068e+06,1.46731e+06) 
....................................
Epoch 540 Error= 189489 0 (2.19344e+06,1.47924e+06) 
 counting_train_errors....................................

train1_NErrors= 60616/1.61256e+06 3.759
Class01= 6520/1.54836e+06	0.421092
Class11= 54096/64201	84.2604

 counting_test_errors.........

test1_NErrors= 15370/401230 3.83072
Class01= 1692/385061	0.439411
Class11= 13678/16169	84.594

....................................
Epoch 541 Error= 189419 0 (2.23096e+06,1.48785e+06) 
....................................
Epoch 542 Error= 189616 0 (2.21054e+06,1.45754e+06) 
....................................
Epoch 543 Error= 189634 0 (2.21229e+06,1.5027e+06) 
....................................
Epoch 544 Error= 189553 0 (2.17253e+06,1.46413e+06) 
....................................
Epoch 545 Error= 189542 0 (2.18597e+06,1.45302e+06) 
....................................
Epoch 546 Error= 189306 0 (2.19663e+06,1.47984e+06) 
....................................
Epoch 547 Error= 189339 0 (2.19406e+06,1.46731e+06) 
....................................
Epoch 548 Error= 189168 0 (2.21678e+06,1.49803e+06) 
....................................
Epoch 549 Error= 189298 0 (2.20475e+06,1.47802e+06) 
....................................
Epoch 550 Error= 189247 0 (2.19929e+06,1.46561e+06) 
 counting_train_errors....................................

train1_NErrors= 60317/1.61256e+06 3.74045
Class01= 5693/1.54836e+06	0.36768
Class11= 54624/64201	85.0828

 counting_test_errors.........

test1_NErrors= 15328/401230 3.82025
Class01= 1488/385061	0.386432
Class11= 13840/16169	85.5959

....................................
Epoch 551 Error= 189385 0 (2.20557e+06,1.46279e+06) 
....................................
Epoch 552 Error= 189333 0 (2.18529e+06,1.4923e+06) 
....................................
Epoch 553 Error= 189363 0 (2.19003e+06,1.50129e+06) 
....................................
Epoch 554 Error= 189260 0 (2.19229e+06,1.45782e+06) 
....................................
Epoch 555 Error= 189232 0 (2.1781e+06,1.475e+06) 
....................................
Epoch 556 Error= 189244 0 (2.19964e+06,1.47232e+06) 
....................................
Epoch 557 Error= 189127 0 (2.18578e+06,1.48634e+06) 
....................................
Epoch 558 Error= 189279 0 (2.17226e+06,1.45229e+06) 
....................................
Epoch 559 Error= 189106 0 (2.1807e+06,1.45995e+06) 
....................................
Epoch 560 Error= 189107 0 (2.19621e+06,1.46559e+06) 
 counting_train_errors....................................

train1_NErrors= 60467/1.61256e+06 3.74976
Class01= 3781/1.54836e+06	0.244194
Class11= 56686/64201	88.2946

 counting_test_errors.........

test1_NErrors= 15270/401230 3.8058
Class01= 969/385061	0.251648
Class11= 14301/16169	88.447

....................................
Epoch 561 Error= 189192 0 (2.17913e+06,1.47839e+06) 
....................................
Epoch 562 Error= 189158 0 (2.18453e+06,1.48468e+06) 
....................................
Epoch 563 Error= 189034 0 (2.17563e+06,1.45496e+06) 
....................................
Epoch 564 Error= 188910 0 (2.16913e+06,1.46258e+06) 
....................................
Epoch 565 Error= 189136 0 (2.18012e+06,1.47055e+06) 
....................................
Epoch 566 Error= 189247 0 (2.15221e+06,1.45722e+06) 
....................................
Epoch 567 Error= 189044 0 (2.15876e+06,1.46294e+06) 
....................................
Epoch 568 Error= 189130 0 (2.14662e+06,1.46745e+06) 
....................................
Epoch 569 Error= 189115 0 (2.14984e+06,1.44102e+06) 
....................................
Epoch 570 Error= 189103 0 (2.15229e+06,1.45753e+06) 
 counting_train_errors....................................

train1_NErrors= 60197/1.61256e+06 3.73301
Class01= 6035/1.54836e+06	0.389768
Class11= 54162/64201	84.3632

 counting_test_errors.........

test1_NErrors= 15348/401230 3.82524
Class01= 1609/385061	0.417856
Class11= 13739/16169	84.9712

....................................
Epoch 571 Error= 189112 0 (2.14463e+06,1.47452e+06) 
....................................
Epoch 572 Error= 189098 0 (2.16151e+06,1.46412e+06) 
....................................
Epoch 573 Error= 189030 0 (2.13682e+06,1.45741e+06) 
....................................
Epoch 574 Error= 189007 0 (2.14669e+06,1.45957e+06) 
....................................
Epoch 575 Error= 189114 0 (2.15317e+06,1.449e+06) 
....................................
Epoch 576 Error= 188995 0 (2.14195e+06,1.45251e+06) 
....................................
Epoch 577 Error= 189093 0 (2.13467e+06,1.44889e+06) 
....................................
Epoch 578 Error= 188932 0 (2.13404e+06,1.46907e+06) 
....................................
Epoch 579 Error= 189172 0 (2.14461e+06,1.45814e+06) 
....................................
Epoch 580 Error= 188994 0 (2.13444e+06,1.4568e+06) 
 counting_train_errors....................................

train1_NErrors= 60342/1.61256e+06 3.742
Class01= 6314/1.54836e+06	0.407787
Class11= 54028/64201	84.1545

 counting_test_errors.........

test1_NErrors= 15332/401230 3.82125
Class01= 1651/385061	0.428763
Class11= 13681/16169	84.6125

....................................
Epoch 581 Error= 188976 0 (2.13521e+06,1.44758e+06) 
....................................
Epoch 582 Error= 189033 0 (2.13637e+06,1.43865e+06) 
....................................
Epoch 583 Error= 188955 0 (2.11778e+06,1.44117e+06) 
....................................
Epoch 584 Error= 188880 0 (2.13408e+06,1.46967e+06) 
....................................
Epoch 585 Error= 188867 0 (2.13915e+06,1.44713e+06) 
....................................
Epoch 586 Error= 188847 0 (2.1038e+06,1.46282e+06) 
....................................
Epoch 587 Error= 188700 0 (2.14055e+06,1.47075e+06) 
....................................
Epoch 588 Error= 188827 0 (2.12221e+06,1.45352e+06) 
....................................
Epoch 589 Error= 188848 0 (2.11901e+06,1.47626e+06) 
....................................
Epoch 590 Error= 188838 0 (2.11149e+06,1.47736e+06) 
 counting_train_errors....................................

train1_NErrors= 60125/1.61256e+06 3.72855
Class01= 5017/1.54836e+06	0.324021
Class11= 55108/64201	85.8367

 counting_test_errors.........

test1_NErrors= 15284/401230 3.80929
Class01= 1323/385061	0.343582
Class11= 13961/16169	86.3442

....................................
Epoch 591 Error= 188956 0 (2.10962e+06,1.4681e+06) 
....................................
Epoch 592 Error= 188804 0 (2.09693e+06,1.44425e+06) 
....................................
Epoch 593 Error= 188732 0 (2.128e+06,1.46623e+06) 
....................................
Epoch 594 Error= 188712 0 (2.10162e+06,1.45463e+06) 
....................................
Epoch 595 Error= 188790 0 (2.14693e+06,1.44943e+06) 
....................................
Epoch 596 Error= 188894 0 (2.09545e+06,1.47782e+06) 
....................................
Epoch 597 Error= 188781 0 (2.09755e+06,1.43217e+06) 
....................................
Epoch 598 Error= 188829 0 (2.0938e+06,1.44309e+06) 
....................................
Epoch 599 Error= 188839 0 (2.0595e+06,1.45027e+06) 
....................................
Epoch 600 Error= 188832 0 (2.09213e+06,1.44988e+06) 
 counting_train_errors....................................

train1_NErrors= 60320/1.61256e+06 3.74064
Class01= 3807/1.54836e+06	0.245874
Class11= 56513/64201	88.0251

 counting_test_errors.........

test1_NErrors= 15276/401230 3.80729
Class01= 1013/385061	0.263075
Class11= 14263/16169	88.212

....................................
Epoch 601 Error= 188762 0 (2.08063e+06,1.44096e+06) 
....................................
Epoch 602 Error= 188715 0 (2.08707e+06,1.44917e+06) 
....................................
Epoch 603 Error= 188693 0 (2.08396e+06,1.44763e+06) 
....................................
Epoch 604 Error= 188803 0 (2.08322e+06,1.44682e+06) 
....................................
Epoch 605 Error= 188689 0 (2.08051e+06,1.45543e+06) 
....................................
Epoch 606 Error= 188690 0 (2.07819e+06,1.4559e+06) 
....................................
Epoch 607 Error= 188623 0 (2.06674e+06,1.44907e+06) 
....................................
Epoch 608 Error= 188749 0 (2.0676e+06,1.44041e+06) 
....................................
Epoch 609 Error= 188702 0 (2.07447e+06,1.46121e+06) 
....................................
Epoch 610 Error= 188679 0 (2.06645e+06,1.46268e+06) 
 counting_train_errors....................................

train1_NErrors= 60250/1.61256e+06 3.7363
Class01= 6403/1.54836e+06	0.413535
Class11= 53847/64201	83.8725

 counting_test_errors.........

test1_NErrors= 15362/401230 3.82873
Class01= 1736/385061	0.450838
Class11= 13626/16169	84.2724

....................................
Epoch 611 Error= 188628 0 (2.05068e+06,1.437e+06) 
....................................
Epoch 612 Error= 188632 0 (2.07389e+06,1.46751e+06) 
....................................
Epoch 613 Error= 188568 0 (2.07509e+06,1.43747e+06) 
....................................
Epoch 614 Error= 188842 0 (2.05685e+06,1.45652e+06) 
....................................
Epoch 615 Error= 188577 0 (2.04336e+06,1.41433e+06) 
....................................
Epoch 616 Error= 188680 0 (2.06572e+06,1.44606e+06) 
....................................
Epoch 617 Error= 188581 0 (2.06056e+06,1.44281e+06) 
....................................
Epoch 618 Error= 188574 0 (2.0648e+06,1.45722e+06) 
....................................
Epoch 619 Error= 188479 0 (2.07815e+06,1.43678e+06) 
....................................
Epoch 620 Error= 188516 0 (2.05792e+06,1.45143e+06) 
 counting_train_errors....................................

train1_NErrors= 60213/1.61256e+06 3.73401
Class01= 5641/1.54836e+06	0.364322
Class11= 54572/64201	85.0018

 counting_test_errors.........

test1_NErrors= 15300/401230 3.81327
Class01= 1499/385061	0.389289
Class11= 13801/16169	85.3547

....................................
Epoch 621 Error= 188635 0 (2.03489e+06,1.41964e+06) 
....................................
Epoch 622 Error= 188466 0 (2.07255e+06,1.4546e+06) 
....................................
Epoch 623 Error= 188525 0 (2.05274e+06,1.46139e+06) 
....................................
Epoch 624 Error= 188517 0 (2.0317e+06,1.44444e+06) 
....................................
Epoch 625 Error= 188345 0 (2.06347e+06,1.44991e+06) 
....................................
Epoch 626 Error= 188530 0 (2.05479e+06,1.45914e+06) 
....................................
Epoch 627 Error= 188489 0 (2.05681e+06,1.45689e+06) 
....................................
Epoch 628 Error= 188415 0 (2.06229e+06,1.45123e+06) 
....................................
Epoch 629 Error= 188373 0 (2.06501e+06,1.44711e+06) 
....................................
Epoch 630 Error= 188450 0 (2.04242e+06,1.46118e+06) 
 counting_train_errors....................................

train1_NErrors= 60522/1.61256e+06 3.75317
Class01= 7981/1.54836e+06	0.51545
Class11= 52541/64201	81.8383

 counting_test_errors.........

test1_NErrors= 15448/401230 3.85016
Class01= 2116/385061	0.549523
Class11= 13332/16169	82.4541

....................................
Epoch 631 Error= 188578 0 (2.02712e+06,1.44282e+06) 
....................................
Epoch 632 Error= 188571 0 (2.04038e+06,1.45639e+06) 
....................................
Epoch 633 Error= 188476 0 (2.04114e+06,1.44183e+06) 
....................................
Epoch 634 Error= 188376 0 (2.05465e+06,1.45133e+06) 
....................................
Epoch 635 Error= 188389 0 (2.03812e+06,1.42795e+06) 
....................................
Epoch 636 Error= 188347 0 (2.03519e+06,1.4575e+06) 
....................................
Epoch 637 Error= 188462 0 (2.02689e+06,1.43847e+06) 
....................................
Epoch 638 Error= 188333 0 (2.03263e+06,1.43693e+06) 
....................................
Epoch 639 Error= 188428 0 (2.03091e+06,1.4421e+06) 
....................................
Epoch 640 Error= 188417 0 (2.04678e+06,1.43898e+06) 
 counting_train_errors....................................

train1_NErrors= 60113/1.61256e+06 3.7278
Class01= 4336/1.54836e+06	0.280039
Class11= 55777/64201	86.8787

 counting_test_errors.........

test1_NErrors= 15220/401230 3.79334
Class01= 1151/385061	0.298914
Class11= 14069/16169	87.0122

....................................
Epoch 641 Error= 188232 0 (2.02181e+06,1.43074e+06) 
....................................
Epoch 642 Error= 188491 0 (2.04133e+06,1.43884e+06) 
....................................
Epoch 643 Error= 188172 0 (2.0289e+06,1.4269e+06) 
....................................
Epoch 644 Error= 188244 0 (2.06324e+06,1.45167e+06) 
....................................
Epoch 645 Error= 188223 0 (2.03763e+06,1.44586e+06) 
....................................
Epoch 646 Error= 188207 0 (2.02779e+06,1.4359e+06) 
....................................
Epoch 647 Error= 188241 0 (2.03235e+06,1.43642e+06) 
....................................
Epoch 648 Error= 188308 0 (2.0408e+06,1.43392e+06) 
....................................
Epoch 649 Error= 188319 0 (2.03235e+06,1.44695e+06) 
....................................
Epoch 650 Error= 188226 0 (2.02004e+06,1.43987e+06) 
 counting_train_errors....................................

train1_NErrors= 60178/1.61256e+06 3.73183
Class01= 4365/1.54836e+06	0.281912
Class11= 55813/64201	86.9348

 counting_test_errors.........

test1_NErrors= 15259/401230 3.80306
Class01= 1161/385061	0.301511
Class11= 14098/16169	87.1915

....................................
Epoch 651 Error= 188194 0 (2.03198e+06,1.43078e+06) 
....................................
Epoch 652 Error= 188102 0 (2.01986e+06,1.4478e+06) 
....................................
Epoch 653 Error= 188071 0 (2.04274e+06,1.4667e+06) 
....................................
Epoch 654 Error= 188145 0 (2.02515e+06,1.41571e+06) 
....................................
Epoch 655 Error= 188205 0 (2.03321e+06,1.45735e+06) 
....................................
Epoch 656 Error= 188266 0 (1.99649e+06,1.42215e+06) 
....................................
Epoch 657 Error= 188051 0 (2.00308e+06,1.44577e+06) 
....................................
Epoch 658 Error= 188264 0 (2.00984e+06,1.44745e+06) 
....................................
Epoch 659 Error= 188276 0 (2.00729e+06,1.40619e+06) 
....................................
Epoch 660 Error= 188170 0 (2.01858e+06,1.45454e+06) 
 counting_train_errors....................................

train1_NErrors= 60177/1.61256e+06 3.73177
Class01= 4760/1.54836e+06	0.307423
Class11= 55417/64201	86.318

 counting_test_errors.........

test1_NErrors= 15277/401230 3.80754
Class01= 1252/385061	0.325143
Class11= 14025/16169	86.7401

....................................
Epoch 661 Error= 188120 0 (2.01658e+06,1.43729e+06) 
....................................
Epoch 662 Error= 188210 0 (2.01555e+06,1.46344e+06) 
....................................
Epoch 663 Error= 188169 0 (1.97563e+06,1.44008e+06) 
....................................
Epoch 664 Error= 188062 0 (2.01401e+06,1.45316e+06) 
....................................
Epoch 665 Error= 188202 0 (2.00977e+06,1.43336e+06) 
....................................
Epoch 666 Error= 188106 0 (1.99031e+06,1.45414e+06) 
....................................
Epoch 667 Error= 188106 0 (1.98136e+06,1.45889e+06) 
....................................
Epoch 668 Error= 188057 0 (2.00889e+06,1.44229e+06) 
....................................
Epoch 669 Error= 188162 0 (1.98942e+06,1.44733e+06) 
....................................
Epoch 670 Error= 188105 0 (1.98824e+06,1.43503e+06) 
 counting_train_errors....................................

train1_NErrors= 60213/1.61256e+06 3.73401
Class01= 6701/1.54836e+06	0.432781
Class11= 53512/64201	83.3507

 counting_test_errors.........

test1_NErrors= 15354/401230 3.82673
Class01= 1799/385061	0.467199
Class11= 13555/16169	83.8333

....................................
Epoch 671 Error= 188135 0 (1.99485e+06,1.44033e+06) 
....................................
Epoch 672 Error= 188061 0 (1.98066e+06,1.43704e+06) 
....................................
Epoch 673 Error= 187964 0 (1.99475e+06,1.45257e+06) 
....................................
Epoch 674 Error= 188053 0 (1.98825e+06,1.44004e+06) 
....................................
Epoch 675 Error= 188036 0 (2.00144e+06,1.44604e+06) 
....................................
Epoch 676 Error= 188126 0 (1.98689e+06,1.44339e+06) 
....................................
Epoch 677 Error= 188183 0 (1.95603e+06,1.43971e+06) 
....................................
Epoch 678 Error= 188062 0 (1.95752e+06,1.43007e+06) 
....................................
Epoch 679 Error= 188071 0 (2.00236e+06,1.4456e+06) 
....................................
Epoch 680 Error= 187973 0 (1.97391e+06,1.43204e+06) 
 counting_train_errors....................................

train1_NErrors= 60133/1.61256e+06 3.72904
Class01= 3918/1.54836e+06	0.253042
Class11= 56215/64201	87.5609

 counting_test_errors.........

test1_NErrors= 15239/401230 3.79807
Class01= 1043/385061	0.270866
Class11= 14196/16169	87.7976

....................................
Epoch 681 Error= 187973 0 (1.97293e+06,1.4568e+06) 
....................................
Epoch 682 Error= 187927 0 (1.97756e+06,1.43439e+06) 
....................................
Epoch 683 Error= 187965 0 (1.97651e+06,1.43133e+06) 
....................................
Epoch 684 Error= 187924 0 (1.99503e+06,1.43995e+06) 
....................................
Epoch 685 Error= 187938 0 (1.96499e+06,1.45491e+06) 
....................................
Epoch 686 Error= 188003 0 (1.95932e+06,1.42788e+06) 
....................................
Epoch 687 Error= 187994 0 (1.96131e+06,1.46499e+06) 
....................................
Epoch 688 Error= 187908 0 (1.95434e+06,1.42463e+06) 
....................................
Epoch 689 Error= 187841 0 (1.98415e+06,1.44077e+06) 
....................................
Epoch 690 Error= 188022 0 (1.94995e+06,1.43708e+06) 
 counting_train_errors....................................

train1_NErrors= 59969/1.61256e+06 3.71887
Class01= 4711/1.54836e+06	0.304258
Class11= 55258/64201	86.0703

 counting_test_errors.........

test1_NErrors= 15261/401230 3.80355
Class01= 1281/385061	0.332675
Class11= 13980/16169	86.4617

....................................
Epoch 691 Error= 187965 0 (1.95664e+06,1.43406e+06) 
....................................
Epoch 692 Error= 187915 0 (1.94758e+06,1.4462e+06) 
....................................
Epoch 693 Error= 187863 0 (1.94269e+06,1.43784e+06) 
....................................
Epoch 694 Error= 187897 0 (1.94515e+06,1.43661e+06) 
....................................
Epoch 695 Error= 187856 0 (1.95805e+06,1.45879e+06) 
....................................
Epoch 696 Error= 187958 0 (1.98638e+06,1.42441e+06) 
....................................
Epoch 697 Error= 187815 0 (1.95959e+06,1.42618e+06) 
....................................
Epoch 698 Error= 187905 0 (1.94924e+06,1.41854e+06) 
....................................
Epoch 699 Error= 187865 0 (1.94044e+06,1.42392e+06) 
....................................
Epoch 700 Error= 187835 0 (1.95495e+06,1.4283e+06) 
 counting_train_errors....................................

train1_NErrors= 60021/1.61256e+06 3.7221
Class01= 5069/1.54836e+06	0.327379
Class11= 54952/64201	85.5937

 counting_test_errors.........

test1_NErrors= 15239/401230 3.79807
Class01= 1358/385061	0.352671
Class11= 13881/16169	85.8495

....................................
Epoch 701 Error= 188010 0 (1.94178e+06,1.42807e+06) 
....................................
Epoch 702 Error= 187816 0 (1.95018e+06,1.43086e+06) 
....................................
Epoch 703 Error= 187674 0 (1.95029e+06,1.44737e+06) 
....................................
Epoch 704 Error= 187747 0 (1.95353e+06,1.42152e+06) 
....................................
Epoch 705 Error= 187775 0 (1.95853e+06,1.43066e+06) 
....................................
Epoch 706 Error= 187910 0 (1.93283e+06,1.41726e+06) 
....................................
Epoch 707 Error= 187789 0 (1.92937e+06,1.44398e+06) 
....................................
Epoch 708 Error= 187889 0 (1.95448e+06,1.43563e+06) 
....................................
Epoch 709 Error= 187903 0 (1.93608e+06,1.4316e+06) 
....................................
Epoch 710 Error= 187728 0 (1.92469e+06,1.42404e+06) 
 counting_train_errors....................................

train1_NErrors= 60048/1.61256e+06 3.72377
Class01= 4792/1.54836e+06	0.309489
Class11= 55256/64201	86.0672

 counting_test_errors.........

test1_NErrors= 15250/401230 3.80081
Class01= 1272/385061	0.330337
Class11= 13978/16169	86.4494

....................................
Epoch 711 Error= 187808 0 (1.93088e+06,1.43586e+06) 
....................................
Epoch 712 Error= 187730 0 (1.93625e+06,1.43926e+06) 
....................................
Epoch 713 Error= 187839 0 (1.93291e+06,1.42608e+06) 
....................................
Epoch 714 Error= 187836 0 (1.9336e+06,1.42669e+06) 
....................................
Epoch 715 Error= 187790 0 (1.93196e+06,1.43059e+06) 
....................................
Epoch 716 Error= 187823 0 (1.91495e+06,1.41196e+06) 
....................................
Epoch 717 Error= 187777 0 (1.91841e+06,1.39833e+06) 
....................................
Epoch 718 Error= 187735 0 (1.91055e+06,1.4342e+06) 
....................................
Epoch 719 Error= 187605 0 (1.92418e+06,1.41171e+06) 
....................................
Epoch 720 Error= 187744 0 (1.91311e+06,1.45049e+06) 
 counting_train_errors....................................

train1_NErrors= 60091/1.61256e+06 3.72644
Class01= 5473/1.54836e+06	0.353471
Class11= 54618/64201	85.0734

 counting_test_errors.........

test1_NErrors= 15284/401230 3.80929
Class01= 1465/385061	0.380459
Class11= 13819/16169	85.466

....................................
Epoch 721 Error= 187713 0 (1.91928e+06,1.42546e+06) 
....................................
Epoch 722 Error= 187791 0 (1.91159e+06,1.44513e+06) 
....................................
Epoch 723 Error= 187687 0 (1.93361e+06,1.40715e+06) 
....................................
Epoch 724 Error= 187718 0 (1.9389e+06,1.39893e+06) 
....................................
Epoch 725 Error= 187569 0 (1.9258e+06,1.41039e+06) 
....................................
Epoch 726 Error= 187616 0 (1.92007e+06,1.41716e+06) 
....................................
Epoch 727 Error= 187713 0 (1.91427e+06,1.42412e+06) 
....................................
Epoch 728 Error= 187643 0 (1.91444e+06,1.43852e+06) 
....................................
Epoch 729 Error= 187742 0 (1.92394e+06,1.41848e+06) 
....................................
Epoch 730 Error= 187569 0 (1.9295e+06,1.41838e+06) 
 counting_train_errors....................................

train1_NErrors= 59885/1.61256e+06 3.71366
Class01= 4967/1.54836e+06	0.320792
Class11= 54918/64201	85.5407

 counting_test_errors.........

test1_NErrors= 15265/401230 3.80455
Class01= 1361/385061	0.35345
Class11= 13904/16169	85.9917

....................................
Epoch 731 Error= 187555 0 (1.92047e+06,1.44268e+06) 
....................................
Epoch 732 Error= 187700 0 (1.89118e+06,1.40822e+06) 
....................................
Epoch 733 Error= 187644 0 (1.91941e+06,1.42308e+06) 
....................................
Epoch 734 Error= 187732 0 (1.89293e+06,1.4135e+06) 
....................................
Epoch 735 Error= 187593 0 (1.8997e+06,1.40508e+06) 
....................................
Epoch 736 Error= 187513 0 (1.9222e+06,1.41817e+06) 
....................................
Epoch 737 Error= 187732 0 (1.90505e+06,1.41934e+06) 
....................................
Epoch 738 Error= 187684 0 (1.89907e+06,1.4241e+06) 
....................................
Epoch 739 Error= 187626 0 (1.92168e+06,1.41548e+06) 
....................................
Epoch 740 Error= 187566 0 (1.89794e+06,1.40235e+06) 
 counting_train_errors....................................

train1_NErrors= 60274/1.61256e+06 3.73779
Class01= 7523/1.54836e+06	0.48587
Class11= 52751/64201	82.1654

 counting_test_errors.........

test1_NErrors= 15422/401230 3.84368
Class01= 2054/385061	0.533422
Class11= 13368/16169	82.6767

....................................
Epoch 741 Error= 187592 0 (1.92788e+06,1.41464e+06) 
....................................
Epoch 742 Error= 187553 0 (1.89587e+06,1.41519e+06) 
....................................
Epoch 743 Error= 187429 0 (1.877e+06,1.41778e+06) 
....................................
Epoch 744 Error= 187593 0 (1.90833e+06,1.41116e+06) 
....................................
Epoch 745 Error= 187389 0 (1.91188e+06,1.42372e+06) 
....................................
Epoch 746 Error= 187433 0 (1.89657e+06,1.40777e+06) 
....................................
Epoch 747 Error= 187600 0 (1.88143e+06,1.41875e+06) 
....................................
Epoch 748 Error= 187501 0 (1.8842e+06,1.41534e+06) 
....................................
Epoch 749 Error= 187549 0 (1.90851e+06,1.42179e+06) 
....................................
Epoch 750 Error= 187420 0 (1.90102e+06,1.40497e+06) 
 counting_train_errors....................................

train1_NErrors= 60041/1.61256e+06 3.72334
Class01= 5514/1.54836e+06	0.356119
Class11= 54527/64201	84.9317

 counting_test_errors.........

test1_NErrors= 15224/401230 3.79433
Class01= 1454/385061	0.377603
Class11= 13770/16169	85.163

....................................
Epoch 751 Error= 187446 0 (1.89828e+06,1.40526e+06) 
....................................
Epoch 752 Error= 187529 0 (1.86447e+06,1.42416e+06) 
....................................
Epoch 753 Error= 187458 0 (1.88138e+06,1.41707e+06) 
....................................
Epoch 754 Error= 187530 0 (1.88041e+06,1.42538e+06) 
....................................
Epoch 755 Error= 187438 0 (1.86495e+06,1.42407e+06) 
....................................
Epoch 756 Error= 187418 0 (1.89755e+06,1.40424e+06) 
....................................
Epoch 757 Error= 187455 0 (1.88143e+06,1.4186e+06) 
....................................
Epoch 758 Error= 187535 0 (1.90726e+06,1.42575e+06) 
....................................
Epoch 759 Error= 187347 0 (1.88327e+06,1.40821e+06) 
....................................
Epoch 760 Error= 187360 0 (1.90055e+06,1.43393e+06) 
 counting_train_errors....................................

train1_NErrors= 60055/1.61256e+06 3.72421
Class01= 5882/1.54836e+06	0.379887
Class11= 54173/64201	84.3803

 counting_test_errors.........

test1_NErrors= 15338/401230 3.82275
Class01= 1618/385061	0.420193
Class11= 13720/16169	84.8537

....................................
Epoch 761 Error= 187390 0 (1.87775e+06,1.38758e+06) 
....................................
Epoch 762 Error= 187399 0 (1.90304e+06,1.41417e+06) 
....................................
Epoch 763 Error= 187453 0 (1.89647e+06,1.40849e+06) 
....................................
Epoch 764 Error= 187394 0 (1.89215e+06,1.41021e+06) 
....................................
Epoch 765 Error= 187326 0 (1.88261e+06,1.41195e+06) 
....................................
Epoch 766 Error= 187395 0 (1.8634e+06,1.38534e+06) 
....................................
Epoch 767 Error= 187301 0 (1.87657e+06,1.38906e+06) 
....................................
Epoch 768 Error= 187386 0 (1.85341e+06,1.41809e+06) 
....................................
Epoch 769 Error= 187389 0 (1.87041e+06,1.40247e+06) 
....................................
Epoch 770 Error= 187301 0 (1.88806e+06,1.39567e+06) 
 counting_train_errors....................................

train1_NErrors= 60482/1.61256e+06 3.75069
Class01= 8671/1.54836e+06	0.560013
Class11= 51811/64201	80.7012

 counting_test_errors.........

test1_NErrors= 15487/401230 3.85988
Class01= 2295/385061	0.596009
Class11= 13192/16169	81.5882

....................................
Epoch 771 Error= 187457 0 (1.8664e+06,1.40926e+06) 
....................................
Epoch 772 Error= 187321 0 (1.86686e+06,1.4064e+06) 
....................................
Epoch 773 Error= 187400 0 (1.87048e+06,1.40321e+06) 
....................................
Epoch 774 Error= 187255 0 (1.86936e+06,1.39328e+06) 
....................................
Epoch 775 Error= 187284 0 (1.86735e+06,1.39998e+06) 
....................................
Epoch 776 Error= 187290 0 (1.87934e+06,1.40462e+06) 
....................................
Epoch 777 Error= 187307 0 (1.87567e+06,1.40192e+06) 
....................................
Epoch 778 Error= 187355 0 (1.86788e+06,1.42025e+06) 
....................................
Epoch 779 Error= 187352 0 (1.86268e+06,1.41178e+06) 
....................................
Epoch 780 Error= 187387 0 (1.88284e+06,1.38332e+06) 
 counting_train_errors....................................

train1_NErrors= 60076/1.61256e+06 3.72551
Class01= 3534/1.54836e+06	0.228242
Class11= 56542/64201	88.0703

 counting_test_errors.........

test1_NErrors= 15246/401230 3.79982
Class01= 951/385061	0.246974
Class11= 14295/16169	88.4099

....................................
Epoch 781 Error= 187245 0 (1.86166e+06,1.37695e+06) 
....................................
Epoch 782 Error= 187197 0 (1.88172e+06,1.40661e+06) 
....................................
Epoch 783 Error= 187510 0 (1.8504e+06,1.39343e+06) 
....................................
Epoch 784 Error= 187205 0 (1.85569e+06,1.39297e+06) 
....................................
Epoch 785 Error= 187231 0 (1.87572e+06,1.40076e+06) 
....................................
Epoch 786 Error= 187260 0 (1.86126e+06,1.40207e+06) 
....................................
Epoch 787 Error= 187170 0 (1.85669e+06,1.38884e+06) 
....................................
Epoch 788 Error= 187278 0 (1.85816e+06,1.40819e+06) 
....................................
Epoch 789 Error= 187029 0 (1.87299e+06,1.38385e+06) 
....................................
Epoch 790 Error= 187284 0 (1.85971e+06,1.38114e+06) 
 counting_train_errors....................................

train1_NErrors= 60043/1.61256e+06 3.72346
Class01= 6812/1.54836e+06	0.43995
Class11= 53231/64201	82.913

 counting_test_errors.........

test1_NErrors= 15383/401230 3.83396
Class01= 1840/385061	0.477846
Class11= 13543/16169	83.759

....................................
Epoch 791 Error= 187205 0 (1.86227e+06,1.38172e+06) 
....................................
Epoch 792 Error= 187193 0 (1.86717e+06,1.3837e+06) 
....................................
Epoch 793 Error= 187045 0 (1.85104e+06,1.37247e+06) 
....................................
Epoch 794 Error= 187282 0 (1.84604e+06,1.39348e+06) 
....................................
Epoch 795 Error= 187353 0 (1.83555e+06,1.38318e+06) 
....................................
Epoch 796 Error= 187245 0 (1.84012e+06,1.39076e+06) 
....................................
Epoch 797 Error= 187222 0 (1.83176e+06,1.3809e+06) 
....................................
Epoch 798 Error= 187225 0 (1.83681e+06,1.36692e+06) 
....................................
Epoch 799 Error= 187172 0 (1.85091e+06,1.38012e+06) 
....................................
Epoch 800 Error= 187100 0 (1.8329e+06,1.37649e+06) 
 counting_train_errors....................................

train1_NErrors= 60562/1.61256e+06 3.75565
Class01= 8342/1.54836e+06	0.538765
Class11= 52220/64201	81.3383

 counting_test_errors.........

test1_NErrors= 15520/401230 3.86811
Class01= 2206/385061	0.572896
Class11= 13314/16169	82.3428

....................................
Epoch 801 Error= 187195 0 (1.85334e+06,1.39967e+06) 
....................................
Epoch 802 Error= 187142 0 (1.83862e+06,1.38628e+06) 
....................................
Epoch 803 Error= 187078 0 (1.84448e+06,1.37841e+06) 
....................................
Epoch 804 Error= 187110 0 (1.86357e+06,1.39058e+06) 
....................................
Epoch 805 Error= 186995 0 (1.84377e+06,1.39146e+06) 
....................................
Epoch 806 Error= 187154 0 (1.85052e+06,1.38309e+06) 
....................................
Epoch 807 Error= 187040 0 (1.86068e+06,1.37441e+06) 
....................................
Epoch 808 Error= 187128 0 (1.84275e+06,1.38932e+06) 
....................................
Epoch 809 Error= 187134 0 (1.85991e+06,1.39512e+06) 
....................................
Epoch 810 Error= 187095 0 (1.82624e+06,1.39935e+06) 
 counting_train_errors....................................

train1_NErrors= 59933/1.61256e+06 3.71664
Class01= 4248/1.54836e+06	0.274355
Class11= 55685/64201	86.7354

 counting_test_errors.........

test1_NErrors= 15242/401230 3.79882
Class01= 1175/385061	0.305146
Class11= 14067/16169	86.9998

....................................
Epoch 811 Error= 187132 0 (1.84925e+06,1.36031e+06) 
....................................
Epoch 812 Error= 187083 0 (1.84385e+06,1.38486e+06) 
....................................
Epoch 813 Error= 187065 0 (1.85494e+06,1.3844e+06) 
....................................
Epoch 814 Error= 187087 0 (1.85075e+06,1.38412e+06) 
....................................
Epoch 815 Error= 187108 0 (1.83268e+06,1.3837e+06) 
....................................
Epoch 816 Error= 187164 0 (1.82798e+06,1.38414e+06) 
....................................
Epoch 817 Error= 187102 0 (1.82916e+06,1.39509e+06) 
....................................
Epoch 818 Error= 187069 0 (1.86452e+06,1.39073e+06) 
....................................
Epoch 819 Error= 186930 0 (1.84162e+06,1.39057e+06) 
....................................
Epoch 820 Error= 186987 0 (1.82432e+06,1.39549e+06) 
 counting_train_errors....................................

train1_NErrors= 60023/1.61256e+06 3.72222
Class01= 3676/1.54836e+06	0.237413
Class11= 56347/64201	87.7665

 counting_test_errors.........

test1_NErrors= 15210/401230 3.79084
Class01= 995/385061	0.258401
Class11= 14215/16169	87.9151

....................................
Epoch 821 Error= 187198 0 (1.83185e+06,1.37755e+06) 
....................................
Epoch 822 Error= 187033 0 (1.82669e+06,1.3782e+06) 
....................................
Epoch 823 Error= 187010 0 (1.82943e+06,1.38e+06) 
....................................
Epoch 824 Error= 187142 0 (1.82854e+06,1.41114e+06) 
....................................
Epoch 825 Error= 186961 0 (1.83487e+06,1.39516e+06) 
....................................
Epoch 826 Error= 187130 0 (1.82922e+06,1.36293e+06) 
....................................
Epoch 827 Error= 186922 0 (1.81329e+06,1.38025e+06) 
....................................
Epoch 828 Error= 186994 0 (1.84876e+06,1.37399e+06) 
....................................
Epoch 829 Error= 187083 0 (1.83333e+06,1.38262e+06) 
....................................
Epoch 830 Error= 187139 0 (1.80747e+06,1.37031e+06) 
 counting_train_errors....................................

train1_NErrors= 59974/1.61256e+06 3.71918
Class01= 4215/1.54836e+06	0.272224
Class11= 55759/64201	86.8507

 counting_test_errors.........

test1_NErrors= 15225/401230 3.79458
Class01= 1143/385061	0.296836
Class11= 14082/16169	87.0926

....................................
Epoch 831 Error= 187044 0 (1.82004e+06,1.37998e+06) 
....................................
Epoch 832 Error= 186967 0 (1.81138e+06,1.38517e+06) 
....................................
Epoch 833 Error= 186948 0 (1.82598e+06,1.35644e+06) 
....................................
Epoch 834 Error= 186965 0 (1.8418e+06,1.39007e+06) 
....................................
Epoch 835 Error= 186931 0 (1.82743e+06,1.36871e+06) 
....................................
Epoch 836 Error= 186942 0 (1.83157e+06,1.34229e+06) 
....................................
Epoch 837 Error= 187013 0 (1.83551e+06,1.38041e+06) 
....................................
Epoch 838 Error= 186978 0 (1.8215e+06,1.38671e+06) 
....................................
Epoch 839 Error= 186919 0 (1.82541e+06,1.3698e+06) 
....................................
Epoch 840 Error= 186929 0 (1.80623e+06,1.36587e+06) 
 counting_train_errors....................................

train1_NErrors= 60366/1.61256e+06 3.74349
Class01= 2857/1.54836e+06	0.184518
Class11= 57509/64201	89.5765

 counting_test_errors.........

test1_NErrors= 15255/401230 3.80206
Class01= 765/385061	0.19867
Class11= 14490/16169	89.6159

....................................
Epoch 841 Error= 186913 0 (1.80206e+06,1.37862e+06) 
....................................
Epoch 842 Error= 186938 0 (1.79074e+06,1.37493e+06) 
....................................
Epoch 843 Error= 186849 0 (1.83195e+06,1.37966e+06) 
....................................
Epoch 844 Error= 186969 0 (1.83853e+06,1.3648e+06) 
....................................
Epoch 845 Error= 186902 0 (1.82231e+06,1.38107e+06) 
....................................
Epoch 846 Error= 187007 0 (1.79637e+06,1.33446e+06) 
....................................
Epoch 847 Error= 186911 0 (1.8208e+06,1.36378e+06) 
....................................
Epoch 848 Error= 187034 0 (1.82231e+06,1.36915e+06) 
....................................
Epoch 849 Error= 186869 0 (1.79429e+06,1.36277e+06) 
....................................
Epoch 850 Error= 186987 0 (1.8147e+06,1.34617e+06) 
 counting_train_errors....................................

train1_NErrors= 59885/1.61256e+06 3.71366
Class01= 3602/1.54836e+06	0.232634
Class11= 56283/64201	87.6669

 counting_test_errors.........

test1_NErrors= 15180/401230 3.78337
Class01= 994/385061	0.258141
Class11= 14186/16169	87.7358

....................................
Epoch 851 Error= 186903 0 (1.80608e+06,1.35134e+06) 
....................................
Epoch 852 Error= 186844 0 (1.81502e+06,1.37413e+06) 
....................................
Epoch 853 Error= 186931 0 (1.80415e+06,1.34936e+06) 
....................................
Epoch 854 Error= 186811 0 (1.81544e+06,1.37166e+06) 
....................................
Epoch 855 Error= 186810 0 (1.81314e+06,1.35091e+06) 
....................................
Epoch 856 Error= 186738 0 (1.82777e+06,1.35762e+06) 
....................................
Epoch 857 Error= 186877 0 (1.82661e+06,1.37071e+06) 
....................................
Epoch 858 Error= 186765 0 (1.80011e+06,1.36999e+06) 
....................................
Epoch 859 Error= 186927 0 (1.78947e+06,1.3644e+06) 
....................................
Epoch 860 Error= 186910 0 (1.81056e+06,1.3596e+06) 
 counting_train_errors....................................

train1_NErrors= 59884/1.61256e+06 3.7136
Class01= 7070/1.54836e+06	0.456613
Class11= 52814/64201	82.2635

 counting_test_errors.........

test1_NErrors= 15325/401230 3.81951
Class01= 1892/385061	0.491351
Class11= 13433/16169	83.0787

....................................
Epoch 861 Error= 186840 0 (1.805e+06,1.35038e+06) 
....................................
Epoch 862 Error= 186861 0 (1.79894e+06,1.36066e+06) 
....................................
Epoch 863 Error= 186847 0 (1.80047e+06,1.34925e+06) 
....................................
Epoch 864 Error= 186727 0 (1.81781e+06,1.37561e+06) 
....................................
Epoch 865 Error= 186763 0 (1.80449e+06,1.35103e+06) 
....................................
Epoch 866 Error= 186912 0 (1.81409e+06,1.36996e+06) 
....................................
Epoch 867 Error= 186817 0 (1.7912e+06,1.34212e+06) 
....................................
Epoch 868 Error= 186731 0 (1.82076e+06,1.36182e+06) 
....................................
Epoch 869 Error= 186949 0 (1.79762e+06,1.36078e+06) 
....................................
Epoch 870 Error= 186897 0 (1.80846e+06,1.37171e+06) 
 counting_train_errors....................................

train1_NErrors= 59770/1.61256e+06 3.70653
Class01= 4790/1.54836e+06	0.30936
Class11= 54980/64201	85.6373

 counting_test_errors.........

test1_NErrors= 15209/401230 3.79059
Class01= 1315/385061	0.341504
Class11= 13894/16169	85.9299

....................................
Epoch 871 Error= 186749 0 (1.80661e+06,1.34622e+06) 
....................................
Epoch 872 Error= 186763 0 (1.78874e+06,1.34316e+06) 
....................................
Epoch 873 Error= 186713 0 (1.81807e+06,1.35721e+06) 
....................................
Epoch 874 Error= 186697 0 (1.78995e+06,1.32759e+06) 
....................................
Epoch 875 Error= 186815 0 (1.79645e+06,1.35694e+06) 
....................................
Epoch 876 Error= 186741 0 (1.80113e+06,1.35889e+06) 
....................................
Epoch 877 Error= 186677 0 (1.78987e+06,1.35081e+06) 
....................................
Epoch 878 Error= 186739 0 (1.80672e+06,1.37642e+06) 
....................................
Epoch 879 Error= 186761 0 (1.79209e+06,1.36756e+06) 
....................................
Epoch 880 Error= 186813 0 (1.78652e+06,1.34387e+06) 
 counting_train_errors....................................

train1_NErrors= 59889/1.61256e+06 3.71391
Class01= 3896/1.54836e+06	0.251622
Class11= 55993/64201	87.2152

 counting_test_errors.........

test1_NErrors= 15207/401230 3.7901
Class01= 1069/385061	0.277618
Class11= 14138/16169	87.4389

....................................
Epoch 881 Error= 186729 0 (1.79171e+06,1.34532e+06) 
....................................
Epoch 882 Error= 186794 0 (1.78628e+06,1.33813e+06) 
....................................
Epoch 883 Error= 186643 0 (1.78723e+06,1.34756e+06) 
....................................
Epoch 884 Error= 186788 0 (1.78407e+06,1.35524e+06) 
....................................
Epoch 885 Error= 186729 0 (1.79023e+06,1.35167e+06) 
....................................
Epoch 886 Error= 186758 0 (1.78852e+06,1.35202e+06) 
....................................
Epoch 887 Error= 186703 0 (1.79074e+06,1.351e+06) 
....................................
Epoch 888 Error= 186594 0 (1.81358e+06,1.36187e+06) 
....................................
Epoch 889 Error= 186711 0 (1.7996e+06,1.34359e+06) 
....................................
Epoch 890 Error= 186744 0 (1.76825e+06,1.34691e+06) 
 counting_train_errors....................................

train1_NErrors= 60016/1.61256e+06 3.72179
Class01= 3524/1.54836e+06	0.227596
Class11= 56492/64201	87.9924

 counting_test_errors.........

test1_NErrors= 15211/401230 3.79109
Class01= 963/385061	0.25009
Class11= 14248/16169	88.1192

....................................
Epoch 891 Error= 186664 0 (1.78889e+06,1.36277e+06) 
....................................
Epoch 892 Error= 186749 0 (1.78161e+06,1.33541e+06) 
....................................
Epoch 893 Error= 186669 0 (1.77983e+06,1.35677e+06) 
....................................
Epoch 894 Error= 186617 0 (1.77877e+06,1.35881e+06) 
....................................
Epoch 895 Error= 186609 0 (1.78194e+06,1.34223e+06) 
....................................
Epoch 896 Error= 186562 0 (1.78024e+06,1.35392e+06) 
....................................
Epoch 897 Error= 186582 0 (1.77331e+06,1.33647e+06) 
....................................
Epoch 898 Error= 186806 0 (1.75265e+06,1.3425e+06) 
....................................
Epoch 899 Error= 186639 0 (1.81066e+06,1.35285e+06) 
....................................
Epoch 900 Error= 186647 0 (1.77564e+06,1.32336e+06) 
 counting_train_errors....................................

train1_NErrors= 60197/1.61256e+06 3.73301
Class01= 2812/1.54836e+06	0.181612
Class11= 57385/64201	89.3833

 counting_test_errors.........

test1_NErrors= 15233/401230 3.79658
Class01= 774/385061	0.201007
Class11= 14459/16169	89.4242

....................................
Epoch 901 Error= 186653 0 (1.76594e+06,1.33906e+06) 
....................................
Epoch 902 Error= 186609 0 (1.77194e+06,1.34903e+06) 
....................................
Epoch 903 Error= 186658 0 (1.75679e+06,1.32765e+06) 
....................................
Epoch 904 Error= 186565 0 (1.76305e+06,1.34862e+06) 
....................................
Epoch 905 Error= 186577 0 (1.78394e+06,1.34317e+06) 
....................................
Epoch 906 Error= 186538 0 (1.76033e+06,1.34452e+06) 
....................................
Epoch 907 Error= 186739 0 (1.7483e+06,1.3344e+06) 
....................................
Epoch 908 Error= 186703 0 (1.77179e+06,1.35426e+06) 
....................................
Epoch 909 Error= 186603 0 (1.76401e+06,1.33932e+06) 
....................................
Epoch 910 Error= 186606 0 (1.74972e+06,1.34468e+06) 
 counting_train_errors....................................

train1_NErrors= 59736/1.61256e+06 3.70442
Class01= 6110/1.54836e+06	0.394612
Class11= 53626/64201	83.5283

 counting_test_errors.........

test1_NErrors= 15284/401230 3.80929
Class01= 1669/385061	0.433438
Class11= 13615/16169	84.2043

....................................
Epoch 911 Error= 186581 0 (1.76128e+06,1.33766e+06) 
....................................
Epoch 912 Error= 186653 0 (1.76645e+06,1.34246e+06) 
....................................
Epoch 913 Error= 186436 0 (1.77335e+06,1.32875e+06) 
....................................
Epoch 914 Error= 186540 0 (1.76972e+06,1.33281e+06) 
....................................
Epoch 915 Error= 186415 0 (1.77146e+06,1.33574e+06) 
....................................
Epoch 916 Error= 186596 0 (1.77403e+06,1.3508e+06) 
....................................
Epoch 917 Error= 186515 0 (1.77698e+06,1.33644e+06) 
....................................
Epoch 918 Error= 186569 0 (1.75259e+06,1.3577e+06) 
....................................
Epoch 919 Error= 186530 0 (1.75603e+06,1.33937e+06) 
....................................
Epoch 920 Error= 186467 0 (1.77397e+06,1.34405e+06) 
 counting_train_errors....................................

train1_NErrors= 59995/1.61256e+06 3.72049
Class01= 7625/1.54836e+06	0.492457
Class11= 52370/64201	81.5719

 counting_test_errors.........

test1_NErrors= 15374/401230 3.83172
Class01= 2048/385061	0.531864
Class11= 13326/16169	82.417

....................................
Epoch 921 Error= 186569 0 (1.77371e+06,1.34369e+06) 
....................................
Epoch 922 Error= 186532 0 (1.76541e+06,1.34542e+06) 
....................................
Epoch 923 Error= 186378 0 (1.77545e+06,1.35568e+06) 
....................................
Epoch 924 Error= 186560 0 (1.7472e+06,1.33726e+06) 
....................................
Epoch 925 Error= 186501 0 (1.75589e+06,1.34367e+06) 
....................................
Epoch 926 Error= 186515 0 (1.76008e+06,1.34913e+06) 
....................................
Epoch 927 Error= 186650 0 (1.76036e+06,1.33385e+06) 
....................................
Epoch 928 Error= 186432 0 (1.76664e+06,1.32546e+06) 
....................................
Epoch 929 Error= 186612 0 (1.75572e+06,1.35453e+06) 
....................................
Epoch 930 Error= 186476 0 (1.76209e+06,1.32168e+06) 
 counting_train_errors....................................

train1_NErrors= 59892/1.61256e+06 3.7141
Class01= 7713/1.54836e+06	0.498141
Class11= 52179/64201	81.2744

 counting_test_errors.........

test1_NErrors= 15374/401230 3.83172
Class01= 2090/385061	0.542771
Class11= 13284/16169	82.1572

....................................
Epoch 931 Error= 186508 0 (1.75869e+06,1.32911e+06) 
....................................
Epoch 932 Error= 186522 0 (1.73388e+06,1.34822e+06) 
....................................
Epoch 933 Error= 186490 0 (1.76275e+06,1.34428e+06) 
....................................
Epoch 934 Error= 186345 0 (1.76547e+06,1.34221e+06) 
....................................
Epoch 935 Error= 186515 0 (1.76205e+06,1.34041e+06) 
....................................
Epoch 936 Error= 186471 0 (1.76135e+06,1.35025e+06) 
....................................
Epoch 937 Error= 186414 0 (1.75056e+06,1.34361e+06) 
....................................
Epoch 938 Error= 186450 0 (1.74599e+06,1.3212e+06) 
....................................
Epoch 939 Error= 186381 0 (1.74162e+06,1.33929e+06) 
....................................
Epoch 940 Error= 186426 0 (1.76195e+06,1.3492e+06) 
 counting_train_errors....................................

train1_NErrors= 60217/1.61256e+06 3.73425
Class01= 8878/1.54836e+06	0.573382
Class11= 51339/64201	79.966

 counting_test_errors.........

test1_NErrors= 15440/401230 3.84817
Class01= 2300/385061	0.597308
Class11= 13140/16169	81.2666

....................................
Epoch 941 Error= 186336 0 (1.7779e+06,1.35707e+06) 
....................................
Epoch 942 Error= 186345 0 (1.74828e+06,1.33643e+06) 
....................................
Epoch 943 Error= 186653 0 (1.75076e+06,1.33473e+06) 
....................................
Epoch 944 Error= 186388 0 (1.74869e+06,1.34239e+06) 
....................................
Epoch 945 Error= 186336 0 (1.74374e+06,1.33849e+06) 
....................................
Epoch 946 Error= 186535 0 (1.72359e+06,1.34108e+06) 
....................................
Epoch 947 Error= 186420 0 (1.74552e+06,1.33248e+06) 
....................................
Epoch 948 Error= 186372 0 (1.74141e+06,1.33217e+06) 
....................................
Epoch 949 Error= 186314 0 (1.71323e+06,1.33439e+06) 
....................................
Epoch 950 Error= 186354 0 (1.74684e+06,1.32241e+06) 
 counting_train_errors....................................

train1_NErrors= 59805/1.61256e+06 3.7087
Class01= 6381/1.54836e+06	0.412114
Class11= 53424/64201	83.2137

 counting_test_errors.........

test1_NErrors= 15334/401230 3.82175
Class01= 1752/385061	0.454993
Class11= 13582/16169	84.0002

....................................
Epoch 951 Error= 186304 0 (1.73981e+06,1.34471e+06) 
....................................
Epoch 952 Error= 186307 0 (1.73474e+06,1.34708e+06) 
....................................
Epoch 953 Error= 186274 0 (1.7635e+06,1.35267e+06) 
....................................
Epoch 954 Error= 186353 0 (1.75129e+06,1.32129e+06) 
....................................
Epoch 955 Error= 186288 0 (1.72136e+06,1.33499e+06) 
....................................
Epoch 956 Error= 186409 0 (1.74048e+06,1.31752e+06) 
....................................
Epoch 957 Error= 186247 0 (1.72621e+06,1.34064e+06) 
....................................
Epoch 958 Error= 186342 0 (1.74809e+06,1.33759e+06) 
....................................
Epoch 959 Error= 186215 0 (1.73832e+06,1.34734e+06) 
....................................
Epoch 960 Error= 186465 0 (1.73919e+06,1.33219e+06) 
 counting_train_errors....................................

train1_NErrors= 59830/1.61256e+06 3.71025
Class01= 4101/1.54836e+06	0.264861
Class11= 55729/64201	86.8039

 counting_test_errors.........

test1_NErrors= 15182/401230 3.78386
Class01= 1141/385061	0.296317
Class11= 14041/16169	86.839

....................................
Epoch 961 Error= 186269 0 (1.74968e+06,1.34023e+06) 
....................................
Epoch 962 Error= 186331 0 (1.72932e+06,1.34675e+06) 
....................................
Epoch 963 Error= 186416 0 (1.7352e+06,1.33827e+06) 
....................................
Epoch 964 Error= 186346 0 (1.73611e+06,1.34024e+06) 
....................................
Epoch 965 Error= 186422 0 (1.70328e+06,1.32081e+06) 
....................................
Epoch 966 Error= 186269 0 (1.73465e+06,1.33776e+06) 
....................................
Epoch 967 Error= 186324 0 (1.72914e+06,1.3307e+06) 
....................................
Epoch 968 Error= 186264 0 (1.7386e+06,1.3393e+06) 
....................................
Epoch 969 Error= 186275 0 (1.72738e+06,1.35073e+06) 
....................................
Epoch 970 Error= 186114 0 (1.73969e+06,1.34376e+06) 
 counting_train_errors....................................

train1_NErrors= 59583/1.61256e+06 3.69494
Class01= 5266/1.54836e+06	0.340102
Class11= 54317/64201	84.6046

 counting_test_errors.........

test1_NErrors= 15214/401230 3.79184
Class01= 1447/385061	0.375785
Class11= 13767/16169	85.1444

....................................
Epoch 971 Error= 186263 0 (1.73442e+06,1.34707e+06) 
....................................
Epoch 972 Error= 186136 0 (1.723e+06,1.34579e+06) 
....................................
Epoch 973 Error= 186174 0 (1.73393e+06,1.3283e+06) 
....................................
Epoch 974 Error= 186164 0 (1.72679e+06,1.34837e+06) 
....................................
Epoch 975 Error= 186350 0 (1.73841e+06,1.34084e+06) 
....................................
Epoch 976 Error= 186293 0 (1.72554e+06,1.34346e+06) 
....................................
Epoch 977 Error= 186250 0 (1.73124e+06,1.33462e+06) 
....................................
Epoch 978 Error= 186206 0 (1.71859e+06,1.34112e+06) 
....................................
Epoch 979 Error= 186162 0 (1.719e+06,1.36247e+06) 
....................................
Epoch 980 Error= 186211 0 (1.73298e+06,1.33431e+06) 
 counting_train_errors....................................

train1_NErrors= 59585/1.61256e+06 3.69506
Class01= 4535/1.54836e+06	0.292891
Class11= 55050/64201	85.7463

 counting_test_errors.........

test1_NErrors= 15191/401230 3.78611
Class01= 1262/385061	0.32774
Class11= 13929/16169	86.1463

....................................
Epoch 981 Error= 186140 0 (1.72663e+06,1.32753e+06) 
....................................
Epoch 982 Error= 186175 0 (1.73391e+06,1.31678e+06) 
....................................
Epoch 983 Error= 186250 0 (1.73139e+06,1.33615e+06) 
....................................
Epoch 984 Error= 186238 0 (1.71667e+06,1.33002e+06) 
....................................
Epoch 985 Error= 186162 0 (1.73168e+06,1.32834e+06) 
....................................
Epoch 986 Error= 186277 0 (1.72299e+06,1.313e+06) 
....................................
Epoch 987 Error= 186177 0 (1.703e+06,1.31879e+06) 
....................................
Epoch 988 Error= 186166 0 (1.71579e+06,1.32556e+06) 
....................................
Epoch 989 Error= 186005 0 (1.73009e+06,1.34228e+06) 
....................................
Epoch 990 Error= 186089 0 (1.72157e+06,1.33424e+06) 
 counting_train_errors....................................

train1_NErrors= 59749/1.61256e+06 3.70523
Class01= 6176/1.54836e+06	0.398874
Class11= 53573/64201	83.4457

 counting_test_errors.........

test1_NErrors= 15280/401230 3.80829
Class01= 1670/385061	0.433698
Class11= 13610/16169	84.1734

....................................
Epoch 991 Error= 186233 0 (1.73264e+06,1.34108e+06) 
....................................
Epoch 992 Error= 186155 0 (1.7288e+06,1.33241e+06) 
....................................
Epoch 993 Error= 186173 0 (1.72062e+06,1.31614e+06) 
....................................
Epoch 994 Error= 186175 0 (1.73758e+06,1.32744e+06) 
....................................
Epoch 995 Error= 186109 0 (1.7298e+06,1.3205e+06) 
....................................
Epoch 996 Error= 186178 0 (1.72729e+06,1.33067e+06) 
....................................
Epoch 997 Error= 186186 0 (1.70906e+06,1.32828e+06) 
....................................
Epoch 998 Error= 186165 0 (1.72244e+06,1.32697e+06) 
....................................
Epoch 999 Error= 186166 0 (1.70602e+06,1.34213e+06) 
....................................
Epoch 1000 Error= 186160 0 (1.69747e+06,1.33469e+06) 
 counting_train_errors....................................

train1_NErrors= 59815/1.61256e+06 3.70932
Class01= 3895/1.54836e+06	0.251557
Class11= 55920/64201	87.1014

 counting_test_errors.........

test1_NErrors= 15200/401230 3.78835
Class01= 1045/385061	0.271386
Class11= 14155/16169	87.5441

....................................
Epoch 1001 Error= 186061 0 (1.7235e+06,1.32601e+06) 
....................................
Epoch 1002 Error= 186141 0 (1.71189e+06,1.33451e+06) 
....................................
Epoch 1003 Error= 186060 0 (1.71992e+06,1.33044e+06) 
....................................
Epoch 1004 Error= 186221 0 (1.70555e+06,1.33235e+06) 
....................................
Epoch 1005 Error= 185920 0 (1.71716e+06,1.31431e+06) 
....................................
Epoch 1006 Error= 186166 0 (1.70688e+06,1.30738e+06) 
....................................
Epoch 1007 Error= 186019 0 (1.70941e+06,1.32537e+06) 
....................................
Epoch 1008 Error= 186048 0 (1.7256e+06,1.30051e+06) 
....................................
Epoch 1009 Error= 186034 0 (1.71527e+06,1.3357e+06) 
....................................
Epoch 1010 Error= 186116 0 (1.723e+06,1.33372e+06) 
 counting_train_errors....................................

train1_NErrors= 59619/1.61256e+06 3.69717
Class01= 5472/1.54836e+06	0.353407
Class11= 54147/64201	84.3398

 counting_test_errors.........

test1_NErrors= 15246/401230 3.79982
Class01= 1480/385061	0.384355
Class11= 13766/16169	85.1382

....................................
Epoch 1011 Error= 186117 0 (1.71064e+06,1.33482e+06) 
....................................
Epoch 1012 Error= 186130 0 (1.7003e+06,1.31205e+06) 
....................................
Epoch 1013 Error= 186116 0 (1.70301e+06,1.31363e+06) 
....................................
Epoch 1014 Error= 186017 0 (1.70661e+06,1.33046e+06) 
....................................
Epoch 1015 Error= 186091 0 (1.68937e+06,1.31507e+06) 
....................................
Epoch 1016 Error= 186293 0 (1.70189e+06,1.32279e+06) 
....................................
Epoch 1017 Error= 186002 0 (1.70151e+06,1.30891e+06) 
....................................
Epoch 1018 Error= 186035 0 (1.70592e+06,1.31069e+06) 
....................................
Epoch 1019 Error= 186041 0 (1.69103e+06,1.31518e+06) 
....................................
Epoch 1020 Error= 186119 0 (1.71998e+06,1.30393e+06) 
 counting_train_errors....................................

train1_NErrors= 59577/1.61256e+06 3.69456
Class01= 5325/1.54836e+06	0.343913
Class11= 54252/64201	84.5034

 counting_test_errors.........

test1_NErrors= 15217/401230 3.79259
Class01= 1455/385061	0.377862
Class11= 13762/16169	85.1135

....................................
Epoch 1021 Error= 186133 0 (1.71824e+06,1.31902e+06) 
....................................
Epoch 1022 Error= 185969 0 (1.69859e+06,1.32422e+06) 
....................................
Epoch 1023 Error= 185923 0 (1.69541e+06,1.31671e+06) 
....................................
Epoch 1024 Error= 185970 0 (1.70487e+06,1.31229e+06) 
....................................
Epoch 1025 Error= 185942 0 (1.72801e+06,1.30506e+06) 
....................................
Epoch 1026 Error= 186128 0 (1.70686e+06,1.32395e+06) 
....................................
Epoch 1027 Error= 185947 0 (1.70793e+06,1.32929e+06) 
....................................
Epoch 1028 Error= 186044 0 (1.70585e+06,1.31839e+06) 
....................................
Epoch 1029 Error= 185967 0 (1.69257e+06,1.33502e+06) 
....................................
Epoch 1030 Error= 186027 0 (1.69969e+06,1.29999e+06) 
 counting_train_errors....................................

train1_NErrors= 59529/1.61256e+06 3.69159
Class01= 5468/1.54836e+06	0.353149
Class11= 54061/64201	84.2059

 counting_test_errors.........

test1_NErrors= 15210/401230 3.79084
Class01= 1496/385061	0.38851
Class11= 13714/16169	84.8166

....................................
Epoch 1031 Error= 185943 0 (1.70652e+06,1.32047e+06) 
....................................
Epoch 1032 Error= 185975 0 (1.71484e+06,1.32243e+06) 
....................................
Epoch 1033 Error= 185998 0 (1.69962e+06,1.3165e+06) 
....................................
Epoch 1034 Error= 185927 0 (1.70524e+06,1.3086e+06) 
....................................
Epoch 1035 Error= 185882 0 (1.70528e+06,1.33491e+06) 
....................................
Epoch 1036 Error= 186119 0 (1.69187e+06,1.30739e+06) 
....................................
Epoch 1037 Error= 186059 0 (1.70129e+06,1.30382e+06) 
....................................
Epoch 1038 Error= 185930 0 (1.68184e+06,1.30739e+06) 
....................................
Epoch 1039 Error= 185906 0 (1.6887e+06,1.30907e+06) 
....................................
Epoch 1040 Error= 185893 0 (1.69281e+06,1.30732e+06) 
 counting_train_errors....................................

train1_NErrors= 59966/1.61256e+06 3.71869
Class01= 3649/1.54836e+06	0.235669
Class11= 56317/64201	87.7198

 counting_test_errors.........

test1_NErrors= 15198/401230 3.78785
Class01= 988/385061	0.256583
Class11= 14210/16169	87.8842

....................................
Epoch 1041 Error= 185954 0 (1.68983e+06,1.32037e+06) 
....................................
Epoch 1042 Error= 185891 0 (1.68045e+06,1.31333e+06) 
....................................
Epoch 1043 Error= 185941 0 (1.68752e+06,1.33566e+06) 
....................................
Epoch 1044 Error= 185715 0 (1.67925e+06,1.32332e+06) 
....................................
Epoch 1045 Error= 185875 0 (1.68167e+06,1.32304e+06) 
....................................
Epoch 1046 Error= 185840 0 (1.69764e+06,1.30756e+06) 
....................................
Epoch 1047 Error= 186036 0 (1.67598e+06,1.30586e+06) 
....................................
Epoch 1048 Error= 185830 0 (1.67292e+06,1.31454e+06) 
....................................
Epoch 1049 Error= 185960 0 (1.6716e+06,1.30783e+06) 
....................................
Epoch 1050 Error= 185868 0 (1.68891e+06,1.31307e+06) 
 counting_train_errors....................................

train1_NErrors= 59840/1.61256e+06 3.71087
Class01= 3476/1.54836e+06	0.224496
Class11= 56364/64201	87.793

 counting_test_errors.........

test1_NErrors= 15197/401230 3.7876
Class01= 964/385061	0.25035
Class11= 14233/16169	88.0265

....................................
Epoch 1051 Error= 185898 0 (1.69107e+06,1.30714e+06) 
....................................
Epoch 1052 Error= 185935 0 (1.68665e+06,1.31342e+06) 
....................................
Epoch 1053 Error= 185803 0 (1.68013e+06,1.32142e+06) 
....................................
Epoch 1054 Error= 185872 0 (1.68707e+06,1.30127e+06) 
....................................
Epoch 1055 Error= 185929 0 (1.68935e+06,1.30428e+06) 
....................................
Epoch 1056 Error= 185963 0 (1.67394e+06,1.2988e+06) 
....................................
Epoch 1057 Error= 185940 0 (1.6859e+06,1.31865e+06) 
....................................
Epoch 1058 Error= 185838 0 (1.68449e+06,1.3133e+06) 
....................................
Epoch 1059 Error= 185899 0 (1.67639e+06,1.31859e+06) 
....................................
Epoch 1060 Error= 185808 0 (1.68508e+06,1.30995e+06) 
 counting_train_errors....................................

train1_NErrors= 59701/1.61256e+06 3.70225
Class01= 4429/1.54836e+06	0.286045
Class11= 55272/64201	86.0921

 counting_test_errors.........

test1_NErrors= 15223/401230 3.79408
Class01= 1211/385061	0.314496
Class11= 14012/16169	86.6597

....................................
Epoch 1061 Error= 185759 0 (1.6641e+06,1.29179e+06) 
....................................
Epoch 1062 Error= 185878 0 (1.66722e+06,1.3159e+06) 
....................................
Epoch 1063 Error= 185800 0 (1.67719e+06,1.31291e+06) 
....................................
Epoch 1064 Error= 185784 0 (1.66238e+06,1.31359e+06) 
....................................
Epoch 1065 Error= 185848 0 (1.66444e+06,1.31135e+06) 
....................................
Epoch 1066 Error= 185760 0 (1.69476e+06,1.30372e+06) 
....................................
Epoch 1067 Error= 185827 0 (1.66467e+06,1.29493e+06) 
....................................
Epoch 1068 Error= 185804 0 (1.68766e+06,1.29062e+06) 
....................................
Epoch 1069 Error= 185839 0 (1.67093e+06,1.31158e+06) 
....................................
Epoch 1070 Error= 185663 0 (1.67228e+06,1.32898e+06) 
 counting_train_errors....................................

train1_NErrors= 59624/1.61256e+06 3.69748
Class01= 7158/1.54836e+06	0.462296
Class11= 52466/64201	81.7215

 counting_test_errors.........

test1_NErrors= 15345/401230 3.82449
Class01= 1962/385061	0.50953
Class11= 13383/16169	82.7695

....................................
Epoch 1071 Error= 185824 0 (1.68121e+06,1.31414e+06) 
....................................
Epoch 1072 Error= 185908 0 (1.66951e+06,1.29601e+06) 
....................................
Epoch 1073 Error= 185842 0 (1.67914e+06,1.30529e+06) 
....................................
Epoch 1074 Error= 185866 0 (1.669e+06,1.29065e+06) 
....................................
Epoch 1075 Error= 185822 0 (1.67094e+06,1.27292e+06) 
....................................
Epoch 1076 Error= 185925 0 (1.67093e+06,1.30338e+06) 
....................................
Epoch 1077 Error= 185735 0 (1.66426e+06,1.30565e+06) 
....................................
Epoch 1078 Error= 185936 0 (1.67539e+06,1.30559e+06) 
....................................
Epoch 1079 Error= 185646 0 (1.67285e+06,1.29855e+06) 
....................................
Epoch 1080 Error= 185634 0 (1.6775e+06,1.30378e+06) 
 counting_train_errors....................................

train1_NErrors= 59509/1.61256e+06 3.69035
Class01= 5554/1.54836e+06	0.358703
Class11= 53955/64201	84.0407

 counting_test_errors.........

test1_NErrors= 15196/401230 3.78735
Class01= 1510/385061	0.392146
Class11= 13686/16169	84.6435

....................................
Epoch 1081 Error= 185905 0 (1.66793e+06,1.295e+06) 
....................................
Epoch 1082 Error= 185775 0 (1.67704e+06,1.28891e+06) 
....................................
Epoch 1083 Error= 185819 0 (1.67181e+06,1.30107e+06) 
....................................
Epoch 1084 Error= 185795 0 (1.66441e+06,1.29475e+06) 
....................................
Epoch 1085 Error= 185770 0 (1.67389e+06,1.28852e+06) 
....................................
Epoch 1086 Error= 185719 0 (1.66475e+06,1.30671e+06) 
....................................
Epoch 1087 Error= 185754 0 (1.66184e+06,1.29541e+06) 
....................................
Epoch 1088 Error= 185829 0 (1.66726e+06,1.28752e+06) 
....................................
Epoch 1089 Error= 185680 0 (1.67322e+06,1.30755e+06) 
....................................
Epoch 1090 Error= 185724 0 (1.66091e+06,1.29964e+06) 
 counting_train_errors....................................

train1_NErrors= 59746/1.61256e+06 3.70505
Class01= 4069/1.54836e+06	0.262795
Class11= 55677/64201	86.7229

 counting_test_errors.........

test1_NErrors= 15206/401230 3.78985
Class01= 1097/385061	0.28489
Class11= 14109/16169	87.2596

....................................
Epoch 1091 Error= 185724 0 (1.66544e+06,1.29474e+06) 
....................................
Epoch 1092 Error= 185843 0 (1.67311e+06,1.29537e+06) 
....................................
Epoch 1093 Error= 185717 0 (1.66406e+06,1.28998e+06) 
....................................
Epoch 1094 Error= 185826 0 (1.65063e+06,1.30447e+06) 
....................................
Epoch 1095 Error= 185687 0 (1.67701e+06,1.28344e+06) 
....................................
Epoch 1096 Error= 185557 0 (1.6605e+06,1.29798e+06) 
....................................
Epoch 1097 Error= 185637 0 (1.6861e+06,1.28844e+06) 
....................................
Epoch 1098 Error= 185616 0 (1.68755e+06,1.31764e+06) 
....................................
Epoch 1099 Error= 185709 0 (1.66897e+06,1.30619e+06) 
....................................
Epoch 1100 Error= 185655 0 (1.65829e+06,1.29657e+06) 
 counting_train_errors....................................

train1_NErrors= 59681/1.61256e+06 3.70101
Class01= 7100/1.54836e+06	0.458551
Class11= 52581/64201	81.9006

 counting_test_errors.........

test1_NErrors= 15304/401230 3.81427
Class01= 1915/385061	0.497324
Class11= 13389/16169	82.8066

....................................
Epoch 1101 Error= 185545 0 (1.6814e+06,1.31279e+06) 
....................................
Epoch 1102 Error= 185868 0 (1.65882e+06,1.30054e+06) 
....................................
Epoch 1103 Error= 185688 0 (1.6703e+06,1.30394e+06) 
....................................
Epoch 1104 Error= 185707 0 (1.66836e+06,1.30103e+06) 
....................................
Epoch 1105 Error= 185563 0 (1.67109e+06,1.3e+06) 
....................................
Epoch 1106 Error= 185534 0 (1.6652e+06,1.30805e+06) 
....................................
Epoch 1107 Error= 185623 0 (1.67122e+06,1.30537e+06) 
....................................
Epoch 1108 Error= 185518 0 (1.69292e+06,1.32321e+06) 
....................................
Epoch 1109 Error= 185651 0 (1.65337e+06,1.29895e+06) 
....................................
Epoch 1110 Error= 185633 0 (1.65739e+06,1.29629e+06) 
 counting_train_errors....................................

train1_NErrors= 59578/1.61256e+06 3.69463
Class01= 4480/1.54836e+06	0.289339
Class11= 55098/64201	85.8211

 counting_test_errors.........

test1_NErrors= 15183/401230 3.78411
Class01= 1199/385061	0.311379
Class11= 13984/16169	86.4865

....................................
Epoch 1111 Error= 185545 0 (1.68141e+06,1.30275e+06) 
....................................
Epoch 1112 Error= 185665 0 (1.66695e+06,1.29915e+06) 
....................................
Epoch 1113 Error= 185678 0 (1.66435e+06,1.30653e+06) 
....................................
Epoch 1114 Error= 185786 0 (1.66516e+06,1.29162e+06) 
....................................
Epoch 1115 Error= 185621 0 (1.67145e+06,1.30729e+06) 
....................................
Epoch 1116 Error= 185492 0 (1.6508e+06,1.30988e+06) 
....................................
Epoch 1117 Error= 185698 0 (1.66574e+06,1.28971e+06) 
....................................
Epoch 1118 Error= 185587 0 (1.65498e+06,1.30642e+06) 
....................................
Epoch 1119 Error= 185517 0 (1.66776e+06,1.29e+06) 
....................................
Epoch 1120 Error= 185523 0 (1.68587e+06,1.29695e+06) 
 counting_train_errors....................................

train1_NErrors= 59607/1.61256e+06 3.69643
Class01= 7608/1.54836e+06	0.49136
Class11= 51999/64201	80.9941

 counting_test_errors.........

test1_NErrors= 15290/401230 3.81078
Class01= 2034/385061	0.528228
Class11= 13256/16169	81.984

....................................
Epoch 1121 Error= 185578 0 (1.66051e+06,1.2786e+06) 
....................................
Epoch 1122 Error= 185513 0 (1.676e+06,1.29761e+06) 
....................................
Epoch 1123 Error= 185570 0 (1.68575e+06,1.31569e+06) 
....................................
Epoch 1124 Error= 185622 0 (1.67122e+06,1.2975e+06) 
....................................
Epoch 1125 Error= 185734 0 (1.65202e+06,1.28205e+06) 
....................................
Epoch 1126 Error= 185606 0 (1.67651e+06,1.29225e+06) 
....................................
Epoch 1127 Error= 185556 0 (1.64573e+06,1.2855e+06) 
....................................
Epoch 1128 Error= 185478 0 (1.66572e+06,1.30143e+06) 
....................................
Epoch 1129 Error= 185639 0 (1.65986e+06,1.29615e+06) 
....................................
Epoch 1130 Error= 185496 0 (1.66208e+06,1.29262e+06) 
 counting_train_errors....................................

train1_NErrors= 59606/1.61256e+06 3.69636
Class01= 4407/1.54836e+06	0.284624
Class11= 55199/64201	85.9784

 counting_test_errors.........

test1_NErrors= 15189/401230 3.78561
Class01= 1199/385061	0.311379
Class11= 13990/16169	86.5236

....................................
Epoch 1131 Error= 185562 0 (1.67045e+06,1.31171e+06) 
....................................
Epoch 1132 Error= 185395 0 (1.67417e+06,1.29207e+06) 
....................................
Epoch 1133 Error= 185533 0 (1.65825e+06,1.28959e+06) 
....................................
Epoch 1134 Error= 185498 0 (1.66772e+06,1.29296e+06) 
....................................
Epoch 1135 Error= 185550 0 (1.67725e+06,1.29452e+06) 
....................................
Epoch 1136 Error= 185527 0 (1.6795e+06,1.29501e+06) 
....................................
Epoch 1137 Error= 185648 0 (1.66082e+06,1.28867e+06) 
....................................
Epoch 1138 Error= 185527 0 (1.6619e+06,1.29343e+06) 
....................................
Epoch 1139 Error= 185454 0 (1.65276e+06,1.27926e+06) 
....................................
Epoch 1140 Error= 185572 0 (1.65661e+06,1.30347e+06) 
 counting_train_errors....................................

train1_NErrors= 59594/1.61256e+06 3.69562
Class01= 4679/1.54836e+06	0.302191
Class11= 54915/64201	85.5361

 counting_test_errors.........

test1_NErrors= 15135/401230 3.77215
Class01= 1260/385061	0.327221
Class11= 13875/16169	85.8124

....................................
Epoch 1141 Error= 185466 0 (1.64755e+06,1.29119e+06) 
....................................
Epoch 1142 Error= 185490 0 (1.64455e+06,1.30082e+06) 
....................................
Epoch 1143 Error= 185546 0 (1.65959e+06,1.26976e+06) 
....................................
Epoch 1144 Error= 185592 0 (1.66905e+06,1.29188e+06) 
....................................
Epoch 1145 Error= 185469 0 (1.63804e+06,1.27864e+06) 
....................................
Epoch 1146 Error= 185563 0 (1.65874e+06,1.29092e+06) 
....................................
Epoch 1147 Error= 185496 0 (1.66496e+06,1.26402e+06) 
....................................
Epoch 1148 Error= 185389 0 (1.66563e+06,1.27685e+06) 
....................................
Epoch 1149 Error= 185376 0 (1.65574e+06,1.29616e+06) 
....................................
Epoch 1150 Error= 185438 0 (1.65823e+06,1.29359e+06) 
 counting_train_errors....................................

train1_NErrors= 59638/1.61256e+06 3.69835
Class01= 4218/1.54836e+06	0.272418
Class11= 55420/64201	86.3226

 counting_test_errors.........

test1_NErrors= 15141/401230 3.77365
Class01= 1104/385061	0.286708
Class11= 14037/16169	86.8143

....................................
Epoch 1151 Error= 185446 0 (1.66351e+06,1.28127e+06) 
....................................
Epoch 1152 Error= 185495 0 (1.65622e+06,1.28786e+06) 
....................................
Epoch 1153 Error= 185486 0 (1.64836e+06,1.29688e+06) 
....................................
Epoch 1154 Error= 185642 0 (1.64552e+06,1.2716e+06) 
....................................
Epoch 1155 Error= 185337 0 (1.66024e+06,1.2742e+06) 
....................................
Epoch 1156 Error= 185359 0 (1.6798e+06,1.27951e+06) 
....................................
Epoch 1157 Error= 185353 0 (1.66161e+06,1.28321e+06) 
....................................
Epoch 1158 Error= 185513 0 (1.66526e+06,1.28265e+06) 
....................................
Epoch 1159 Error= 185419 0 (1.66966e+06,1.26298e+06) 
....................................
Epoch 1160 Error= 185382 0 (1.66205e+06,1.25705e+06) 
 counting_train_errors....................................

train1_NErrors= 60850/1.61256e+06 3.77351
Class01= 1819/1.54836e+06	0.117479
Class11= 59031/64201	91.9472

 counting_test_errors.........

test1_NErrors= 15369/401230 3.83047
Class01= 480/385061	0.124656
Class11= 14889/16169	92.0836

....................................
Epoch 1161 Error= 185566 0 (1.65222e+06,1.27245e+06) 
....................................
Epoch 1162 Error= 185516 0 (1.66507e+06,1.27562e+06) 
....................................
Epoch 1163 Error= 185345 0 (1.65938e+06,1.28328e+06) 
....................................
Epoch 1164 Error= 185513 0 (1.65677e+06,1.28245e+06) 
....................................
Epoch 1165 Error= 185493 0 (1.65287e+06,1.26593e+06) 
....................................
Epoch 1166 Error= 185341 0 (1.66855e+06,1.28245e+06) 
....................................
Epoch 1167 Error= 185397 0 (1.65995e+06,1.2786e+06) 
....................................
Epoch 1168 Error= 185552 0 (1.66015e+06,1.27184e+06) 
....................................
Epoch 1169 Error= 185421 0 (1.64856e+06,1.27601e+06) 
....................................
Epoch 1170 Error= 185409 0 (1.64566e+06,1.27444e+06) 
 counting_train_errors....................................

train1_NErrors= 59422/1.61256e+06 3.68495
Class01= 6792/1.54836e+06	0.438659
Class11= 52630/64201	81.9769

 counting_test_errors.........

test1_NErrors= 15258/401230 3.80281
Class01= 1818/385061	0.472133
Class11= 13440/16169	83.122

....................................
Epoch 1171 Error= 185448 0 (1.6553e+06,1.27783e+06) 
....................................
Epoch 1172 Error= 185420 0 (1.64935e+06,1.27363e+06) 
....................................
Epoch 1173 Error= 185404 0 (1.6529e+06,1.26019e+06) 
....................................
Epoch 1174 Error= 185392 0 (1.65906e+06,1.27074e+06) 
....................................
Epoch 1175 Error= 185230 0 (1.6599e+06,1.2585e+06) 
....................................
Epoch 1176 Error= 185380 0 (1.65706e+06,1.28767e+06) 
....................................
Epoch 1177 Error= 185301 0 (1.66392e+06,1.27796e+06) 
....................................
Epoch 1178 Error= 185433 0 (1.65997e+06,1.2691e+06) 
....................................
Epoch 1179 Error= 185331 0 (1.64625e+06,1.25987e+06) 
....................................
Epoch 1180 Error= 185244 0 (1.65878e+06,1.27291e+06) 
 counting_train_errors....................................

train1_NErrors= 59758/1.61256e+06 3.70579
Class01= 4042/1.54836e+06	0.261051
Class11= 55716/64201	86.7837

 counting_test_errors.........

test1_NErrors= 15199/401230 3.7881
Class01= 1085/385061	0.281774
Class11= 14114/16169	87.2905

....................................
Epoch 1181 Error= 185347 0 (1.64713e+06,1.25751e+06) 
....................................
Epoch 1182 Error= 185523 0 (1.64611e+06,1.2767e+06) 
....................................
Epoch 1183 Error= 185405 0 (1.63314e+06,1.26996e+06) 
....................................
Epoch 1184 Error= 185384 0 (1.63785e+06,1.27217e+06) 
....................................
Epoch 1185 Error= 185430 0 (1.64348e+06,1.2696e+06) 
....................................
Epoch 1186 Error= 185305 0 (1.6486e+06,1.28607e+06) 
....................................
Epoch 1187 Error= 185259 0 (1.65136e+06,1.26634e+06) 
....................................
Epoch 1188 Error= 185403 0 (1.63996e+06,1.26442e+06) 
....................................
Epoch 1189 Error= 185450 0 (1.64786e+06,1.25829e+06) 
....................................
Epoch 1190 Error= 185275 0 (1.65995e+06,1.2692e+06) 
 counting_train_errors....................................

train1_NErrors= 59530/1.61256e+06 3.69165
Class01= 4332/1.54836e+06	0.27978
Class11= 55198/64201	85.9769

 counting_test_errors.........

test1_NErrors= 15165/401230 3.77963
Class01= 1144/385061	0.297096
Class11= 14021/16169	86.7153

....................................
Epoch 1191 Error= 185377 0 (1.65716e+06,1.27382e+06) 
....................................
Epoch 1192 Error= 185383 0 (1.63484e+06,1.26823e+06) 
....................................
Epoch 1193 Error= 185295 0 (1.65078e+06,1.26769e+06) 
....................................
Epoch 1194 Error= 185266 0 (1.63972e+06,1.28725e+06) 
....................................
Epoch 1195 Error= 185179 0 (1.65476e+06,1.26895e+06) 
....................................
Epoch 1196 Error= 185204 0 (1.65064e+06,1.28081e+06) 
....................................
Epoch 1197 Error= 185283 0 (1.63682e+06,1.25493e+06) 
....................................
Epoch 1198 Error= 185204 0 (1.65543e+06,1.26788e+06) 
....................................
Epoch 1199 Error= 185418 0 (1.63607e+06,1.24262e+06) 
....................................
Epoch 1200 Error= 185201 0 (1.65122e+06,1.2509e+06) 
 counting_train_errors....................................

train1_NErrors= 59576/1.61256e+06 3.6945
Class01= 6352/1.54836e+06	0.410241
Class11= 53224/64201	82.9021

 counting_test_errors.........

test1_NErrors= 15225/401230 3.79458
Class01= 1641/385061	0.426166
Class11= 13584/16169	84.0126

....................................
Epoch 1201 Error= 185202 0 (1.66446e+06,1.26531e+06) 
....................................
Epoch 1202 Error= 185342 0 (1.65888e+06,1.27084e+06) 
....................................
Epoch 1203 Error= 185357 0 (1.63506e+06,1.27485e+06) 
....................................
Epoch 1204 Error= 185250 0 (1.6519e+06,1.27927e+06) 
....................................
Epoch 1205 Error= 185152 0 (1.64922e+06,1.26754e+06) 
....................................
Epoch 1206 Error= 185264 0 (1.6426e+06,1.24403e+06) 
....................................
Epoch 1207 Error= 185131 0 (1.65486e+06,1.25741e+06) 
....................................
Epoch 1208 Error= 185327 0 (1.64755e+06,1.2533e+06) 
....................................
Epoch 1209 Error= 185354 0 (1.64137e+06,1.2561e+06) 
....................................
Epoch 1210 Error= 185334 0 (1.64688e+06,1.24927e+06) 
 counting_train_errors....................................

train1_NErrors= 59739/1.61256e+06 3.70461
Class01= 3846/1.54836e+06	0.248392
Class11= 55893/64201	87.0594

 counting_test_errors.........

test1_NErrors= 15181/401230 3.78362
Class01= 1045/385061	0.271386
Class11= 14136/16169	87.4266

....................................
Epoch 1211 Error= 185244 0 (1.64602e+06,1.24269e+06) 
....................................
Epoch 1212 Error= 185230 0 (1.64383e+06,1.28381e+06) 
....................................
Epoch 1213 Error= 185257 0 (1.62996e+06,1.24243e+06) 
....................................
Epoch 1214 Error= 185267 0 (1.63977e+06,1.247e+06) 
....................................
Epoch 1215 Error= 185131 0 (1.64373e+06,1.25496e+06) 
....................................
Epoch 1216 Error= 185269 0 (1.6501e+06,1.25119e+06) 
....................................
Epoch 1217 Error= 185227 0 (1.66139e+06,1.25799e+06) 
....................................
Epoch 1218 Error= 185228 0 (1.64236e+06,1.26428e+06) 
....................................
Epoch 1219 Error= 185182 0 (1.63758e+06,1.26859e+06) 
....................................
Epoch 1220 Error= 185366 0 (1.65307e+06,1.24661e+06) 
 counting_train_errors....................................

train1_NErrors= 59712/1.61256e+06 3.70294
Class01= 3414/1.54836e+06	0.220492
Class11= 56298/64201	87.6902

 counting_test_errors.........

test1_NErrors= 15191/401230 3.78611
Class01= 911/385061	0.236586
Class11= 14280/16169	88.3172

....................................
Epoch 1221 Error= 185210 0 (1.63722e+06,1.26532e+06) 
....................................
Epoch 1222 Error= 185100 0 (1.65729e+06,1.25942e+06) 
....................................
Epoch 1223 Error= 185172 0 (1.63952e+06,1.2468e+06) 
....................................
Epoch 1224 Error= 185194 0 (1.65531e+06,1.24179e+06) 
....................................
Epoch 1225 Error= 185210 0 (1.63117e+06,1.26166e+06) 
....................................
Epoch 1226 Error= 185259 0 (1.63848e+06,1.24464e+06) 
....................................
Epoch 1227 Error= 185087 0 (1.64523e+06,1.25201e+06) 
....................................
Epoch 1228 Error= 185196 0 (1.63944e+06,1.25354e+06) 
....................................
Epoch 1229 Error= 185192 0 (1.63336e+06,1.24926e+06) 
....................................
Epoch 1230 Error= 185259 0 (1.62219e+06,1.2593e+06) 
 counting_train_errors....................................

train1_NErrors= 59533/1.61256e+06 3.69184
Class01= 7475/1.54836e+06	0.48277
Class11= 52058/64201	81.086

 counting_test_errors.........

test1_NErrors= 15272/401230 3.8063
Class01= 2016/385061	0.523553
Class11= 13256/16169	81.984

....................................
Epoch 1231 Error= 185311 0 (1.63927e+06,1.24967e+06) 
....................................
Epoch 1232 Error= 185155 0 (1.62898e+06,1.24017e+06) 
....................................
Epoch 1233 Error= 185115 0 (1.64221e+06,1.25608e+06) 
....................................
Epoch 1234 Error= 185117 0 (1.62839e+06,1.24651e+06) 
....................................
Epoch 1235 Error= 185289 0 (1.61805e+06,1.23924e+06) 
....................................
Epoch 1236 Error= 185276 0 (1.6345e+06,1.24042e+06) 
....................................
Epoch 1237 Error= 185093 0 (1.62667e+06,1.23685e+06) 
....................................
Epoch 1238 Error= 185345 0 (1.62512e+06,1.24103e+06) 
....................................
Epoch 1239 Error= 185317 0 (1.63527e+06,1.2513e+06) 
....................................
Epoch 1240 Error= 185225 0 (1.63059e+06,1.23655e+06) 
 counting_train_errors....................................

train1_NErrors= 59562/1.61256e+06 3.69363
Class01= 4828/1.54836e+06	0.311814
Class11= 54734/64201	85.2541

 counting_test_errors.........

test1_NErrors= 15186/401230 3.78486
Class01= 1295/385061	0.33631
Class11= 13891/16169	85.9113

....................................
Epoch 1241 Error= 185144 0 (1.62914e+06,1.237e+06) 
....................................
Epoch 1242 Error= 185047 0 (1.63665e+06,1.24231e+06) 
....................................
Epoch 1243 Error= 185220 0 (1.62549e+06,1.24587e+06) 
....................................
Epoch 1244 Error= 185156 0 (1.62803e+06,1.2667e+06) 
....................................
Epoch 1245 Error= 185144 0 (1.65294e+06,1.2464e+06) 
....................................
Epoch 1246 Error= 185104 0 (1.6103e+06,1.23324e+06) 
....................................
Epoch 1247 Error= 185115 0 (1.62588e+06,1.26115e+06) 
....................................
Epoch 1248 Error= 185103 0 (1.63631e+06,1.25828e+06) 
....................................
Epoch 1249 Error= 185195 0 (1.61675e+06,1.23025e+06) 
....................................
Epoch 1250 Error= 185083 0 (1.64168e+06,1.25298e+06) 
 counting_train_errors....................................

train1_NErrors= 59579/1.61256e+06 3.69469
Class01= 4903/1.54836e+06	0.316658
Class11= 54676/64201	85.1638

 counting_test_errors.........

test1_NErrors= 15190/401230 3.78586
Class01= 1310/385061	0.340206
Class11= 13880/16169	85.8433

....................................
Epoch 1251 Error= 185107 0 (1.62114e+06,1.25351e+06) 
....................................
Epoch 1252 Error= 185080 0 (1.62557e+06,1.24878e+06) 
....................................
Epoch 1253 Error= 185166 0 (1.63009e+06,1.24525e+06) 
....................................
Epoch 1254 Error= 185236 0 (1.64895e+06,1.24532e+06) 
....................................
Epoch 1255 Error= 185082 0 (1.6393e+06,1.25748e+06) 
....................................
Epoch 1256 Error= 185221 0 (1.64018e+06,1.24237e+06) 
....................................
Epoch 1257 Error= 185088 0 (1.61834e+06,1.22725e+06) 
....................................
Epoch 1258 Error= 185175 0 (1.65068e+06,1.24092e+06) 
....................................
Epoch 1259 Error= 185118 0 (1.63976e+06,1.24023e+06) 
....................................
Epoch 1260 Error= 185100 0 (1.62144e+06,1.22978e+06) 
 counting_train_errors....................................

train1_NErrors= 59483/1.61256e+06 3.68874
Class01= 4867/1.54836e+06	0.314333
Class11= 54616/64201	85.0703

 counting_test_errors.........

test1_NErrors= 15188/401230 3.78536
Class01= 1322/385061	0.343322
Class11= 13866/16169	85.7567

....................................
Epoch 1261 Error= 185086 0 (1.61736e+06,1.25108e+06) 
....................................
Epoch 1262 Error= 185279 0 (1.61531e+06,1.23691e+06) 
....................................
Epoch 1263 Error= 185148 0 (1.63315e+06,1.23758e+06) 
....................................
Epoch 1264 Error= 184998 0 (1.62695e+06,1.24271e+06) 
....................................
Epoch 1265 Error= 185232 0 (1.64713e+06,1.25468e+06) 
....................................
Epoch 1266 Error= 185225 0 (1.63354e+06,1.23591e+06) 
....................................
Epoch 1267 Error= 185158 0 (1.63005e+06,1.24103e+06) 
....................................
Epoch 1268 Error= 184889 0 (1.6489e+06,1.25212e+06) 
....................................
Epoch 1269 Error= 185093 0 (1.62212e+06,1.23998e+06) 
....................................
Epoch 1270 Error= 185161 0 (1.6338e+06,1.23932e+06) 
 counting_train_errors....................................

train1_NErrors= 59736/1.61256e+06 3.70442
Class01= 8575/1.54836e+06	0.553813
Class11= 51161/64201	79.6888

 counting_test_errors.........

test1_NErrors= 15365/401230 3.82947
Class01= 2264/385061	0.587959
Class11= 13101/16169	81.0254

....................................
Epoch 1271 Error= 185152 0 (1.63545e+06,1.23858e+06) 
....................................
Epoch 1272 Error= 185235 0 (1.6424e+06,1.23361e+06) 
....................................
Epoch 1273 Error= 185145 0 (1.6172e+06,1.23796e+06) 
....................................
Epoch 1274 Error= 185057 0 (1.64047e+06,1.25271e+06) 
....................................
Epoch 1275 Error= 185026 0 (1.61589e+06,1.22958e+06) 
....................................
Epoch 1276 Error= 185083 0 (1.65418e+06,1.22903e+06) 
....................................
Epoch 1277 Error= 185136 0 (1.62382e+06,1.24065e+06) 
....................................
Epoch 1278 Error= 184950 0 (1.60287e+06,1.23169e+06) 
....................................
Epoch 1279 Error= 185005 0 (1.64598e+06,1.24625e+06) 
....................................
Epoch 1280 Error= 184936 0 (1.64973e+06,1.2348e+06) 
 counting_train_errors....................................

train1_NErrors= 59466/1.61256e+06 3.68768
Class01= 5830/1.54836e+06	0.376528
Class11= 53636/64201	83.5439

 counting_test_errors.........

test1_NErrors= 15205/401230 3.7896
Class01= 1553/385061	0.403313
Class11= 13652/16169	84.4332

....................................
Epoch 1281 Error= 184972 0 (1.6192e+06,1.22612e+06) 
....................................
Epoch 1282 Error= 185072 0 (1.6194e+06,1.24017e+06) 
....................................
Epoch 1283 Error= 184976 0 (1.64749e+06,1.23623e+06) 
....................................
Epoch 1284 Error= 184890 0 (1.6283e+06,1.22728e+06) 
....................................
Epoch 1285 Error= 185053 0 (1.64956e+06,1.23497e+06) 
....................................
Epoch 1286 Error= 185151 0 (1.63739e+06,1.22225e+06) 
....................................
Epoch 1287 Error= 184932 0 (1.63817e+06,1.24283e+06) 
....................................
Epoch 1288 Error= 184999 0 (1.63735e+06,1.24555e+06) 
....................................
Epoch 1289 Error= 185019 0 (1.62355e+06,1.22978e+06) 
....................................
Epoch 1290 Error= 184959 0 (1.64254e+06,1.23563e+06) 
 counting_train_errors....................................

train1_NErrors= 59630/1.61256e+06 3.69785
Class01= 7615/1.54836e+06	0.491812
Class11= 52015/64201	81.019

 counting_test_errors.........

test1_NErrors= 15296/401230 3.81228
Class01= 1990/385061	0.516801
Class11= 13306/16169	82.2933

....................................
Epoch 1291 Error= 185011 0 (1.63858e+06,1.23208e+06) 
....................................
Epoch 1292 Error= 185085 0 (1.63523e+06,1.21664e+06) 
....................................
Epoch 1293 Error= 185096 0 (1.61919e+06,1.23212e+06) 
....................................
Epoch 1294 Error= 184995 0 (1.64044e+06,1.22225e+06) 
....................................
Epoch 1295 Error= 184984 0 (1.6415e+06,1.23282e+06) 
....................................
Epoch 1296 Error= 184823 0 (1.62628e+06,1.21913e+06) 
....................................
Epoch 1297 Error= 184987 0 (1.65251e+06,1.24074e+06) 
....................................
Epoch 1298 Error= 184953 0 (1.6437e+06,1.23551e+06) 
....................................
Epoch 1299 Error= 185089 0 (1.63433e+06,1.23726e+06) 
....................................
Epoch 1300 Error= 185032 0 (1.63416e+06,1.22193e+06) 
 counting_train_errors....................................

train1_NErrors= 59631/1.61256e+06 3.69791
Class01= 4527/1.54836e+06	0.292374
Class11= 55104/64201	85.8304

 counting_test_errors.........

test1_NErrors= 15178/401230 3.78287
Class01= 1206/385061	0.313197
Class11= 13972/16169	86.4123

....................................
Epoch 1301 Error= 184978 0 (1.62659e+06,1.2315e+06) 
....................................
Epoch 1302 Error= 185025 0 (1.63662e+06,1.21989e+06) 
....................................
Epoch 1303 Error= 185028 0 (1.63744e+06,1.21432e+06) 
....................................
Epoch 1304 Error= 184933 0 (1.62885e+06,1.22906e+06) 
....................................
Epoch 1305 Error= 184946 0 (1.6237e+06,1.24302e+06) 
....................................
Epoch 1306 Error= 184938 0 (1.64662e+06,1.23023e+06) 
....................................
Epoch 1307 Error= 184903 0 (1.62905e+06,1.22169e+06) 
....................................
Epoch 1308 Error= 184969 0 (1.63579e+06,1.23135e+06) 
....................................
Epoch 1309 Error= 184984 0 (1.6531e+06,1.23148e+06) 
....................................
Epoch 1310 Error= 184912 0 (1.63618e+06,1.23103e+06) 
 counting_train_errors....................................

train1_NErrors= 59560/1.61256e+06 3.69351
Class01= 4245/1.54836e+06	0.274162
Class11= 55315/64201	86.1591

 counting_test_errors.........

test1_NErrors= 15168/401230 3.78038
Class01= 1125/385061	0.292162
Class11= 14043/16169	86.8514

....................................
Epoch 1311 Error= 184825 0 (1.63511e+06,1.22966e+06) 
....................................
Epoch 1312 Error= 185192 0 (1.61692e+06,1.21985e+06) 
....................................
Epoch 1313 Error= 184926 0 (1.65437e+06,1.22082e+06) 
....................................
Epoch 1314 Error= 184948 0 (1.6211e+06,1.22631e+06) 
....................................
Epoch 1315 Error= 184915 0 (1.62966e+06,1.22523e+06) 
....................................
Epoch 1316 Error= 184927 0 (1.62935e+06,1.21885e+06) 
....................................
Epoch 1317 Error= 184986 0 (1.61216e+06,1.22448e+06) 
....................................
Epoch 1318 Error= 184914 0 (1.62395e+06,1.22097e+06) 
....................................
Epoch 1319 Error= 184847 0 (1.63164e+06,1.21517e+06) 
....................................
Epoch 1320 Error= 184940 0 (1.62526e+06,1.21951e+06) 
 counting_train_errors....................................

train1_NErrors= 59724/1.61256e+06 3.70368
Class01= 8343/1.54836e+06	0.538829
Class11= 51381/64201	80.0315

 counting_test_errors.........

test1_NErrors= 15337/401230 3.8225
Class01= 2197/385061	0.570559
Class11= 13140/16169	81.2666

....................................
Epoch 1321 Error= 185044 0 (1.61907e+06,1.22173e+06) 
....................................
Epoch 1322 Error= 184852 0 (1.62697e+06,1.22261e+06) 
....................................
Epoch 1323 Error= 184908 0 (1.62547e+06,1.21522e+06) 
....................................
Epoch 1324 Error= 184949 0 (1.63266e+06,1.21905e+06) 
....................................
Epoch 1325 Error= 184899 0 (1.648e+06,1.22386e+06) 
....................................
Epoch 1326 Error= 184932 0 (1.64743e+06,1.22567e+06) 
....................................
Epoch 1327 Error= 184987 0 (1.63575e+06,1.22158e+06) 
....................................
Epoch 1328 Error= 184925 0 (1.6316e+06,1.22647e+06) 
....................................
Epoch 1329 Error= 184883 0 (1.62131e+06,1.22966e+06) 
....................................
Epoch 1330 Error= 184790 0 (1.64352e+06,1.22516e+06) 
 counting_train_errors....................................

train1_NErrors= 59469/1.61256e+06 3.68787
Class01= 6921/1.54836e+06	0.44699
Class11= 52548/64201	81.8492

 counting_test_errors.........

test1_NErrors= 15220/401230 3.79334
Class01= 1835/385061	0.476548
Class11= 13385/16169	82.7819

....................................
Epoch 1331 Error= 184906 0 (1.64362e+06,1.23067e+06) 
....................................
Epoch 1332 Error= 184873 0 (1.62269e+06,1.22126e+06) 
....................................
Epoch 1333 Error= 184792 0 (1.64467e+06,1.23513e+06) 
....................................
Epoch 1334 Error= 184704 0 (1.63677e+06,1.23092e+06) 
....................................
Epoch 1335 Error= 184884 0 (1.62675e+06,1.22845e+06) 
....................................
Epoch 1336 Error= 184922 0 (1.62999e+06,1.21871e+06) 
....................................
Epoch 1337 Error= 184834 0 (1.63393e+06,1.20919e+06) 
....................................
Epoch 1338 Error= 184887 0 (1.64429e+06,1.21889e+06) 
....................................
Epoch 1339 Error= 184907 0 (1.63981e+06,1.23499e+06) 
....................................
Epoch 1340 Error= 184876 0 (1.61842e+06,1.22255e+06) 
 counting_train_errors....................................

train1_NErrors= 59708/1.61256e+06 3.70269
Class01= 4289/1.54836e+06	0.277003
Class11= 55419/64201	86.3211

 counting_test_errors.........

test1_NErrors= 15210/401230 3.79084
Class01= 1141/385061	0.296317
Class11= 14069/16169	87.0122

....................................
Epoch 1341 Error= 184928 0 (1.62702e+06,1.19953e+06) 
....................................
Epoch 1342 Error= 184831 0 (1.62283e+06,1.23576e+06) 
....................................
Epoch 1343 Error= 184907 0 (1.62592e+06,1.21711e+06) 
....................................
Epoch 1344 Error= 184791 0 (1.64202e+06,1.21107e+06) 
....................................
Epoch 1345 Error= 184875 0 (1.65014e+06,1.23162e+06) 
....................................
Epoch 1346 Error= 184848 0 (1.61887e+06,1.21367e+06) 
....................................
Epoch 1347 Error= 184951 0 (1.62797e+06,1.2372e+06) 
....................................
Epoch 1348 Error= 184910 0 (1.63009e+06,1.20974e+06) 
....................................
Epoch 1349 Error= 184812 0 (1.6384e+06,1.23055e+06) 
....................................
Epoch 1350 Error= 184797 0 (1.62831e+06,1.21292e+06) 
 counting_train_errors....................................

train1_NErrors= 59841/1.61256e+06 3.71094
Class01= 3680/1.54836e+06	0.237671
Class11= 56161/64201	87.4768

 counting_test_errors.........

test1_NErrors= 15175/401230 3.78212
Class01= 971/385061	0.252168
Class11= 14204/16169	87.8471

....................................
Epoch 1351 Error= 184801 0 (1.64299e+06,1.22761e+06) 
....................................
Epoch 1352 Error= 184820 0 (1.62873e+06,1.21678e+06) 
....................................
Epoch 1353 Error= 184842 0 (1.65216e+06,1.22087e+06) 
....................................
Epoch 1354 Error= 184848 0 (1.6372e+06,1.21801e+06) 
....................................
Epoch 1355 Error= 184941 0 (1.62678e+06,1.21174e+06) 
....................................
Epoch 1356 Error= 184827 0 (1.64013e+06,1.23459e+06) 
....................................
Epoch 1357 Error= 184885 0 (1.6373e+06,1.21316e+06) 
....................................
Epoch 1358 Error= 184772 0 (1.63804e+06,1.2026e+06) 
....................................
Epoch 1359 Error= 184851 0 (1.6336e+06,1.23388e+06) 
....................................
Epoch 1360 Error= 184803 0 (1.6204e+06,1.21004e+06) 
 counting_train_errors....................................

train1_NErrors= 59561/1.61256e+06 3.69357
Class01= 5129/1.54836e+06	0.331254
Class11= 54432/64201	84.7837

 counting_test_errors.........

test1_NErrors= 15196/401230 3.78735
Class01= 1353/385061	0.351373
Class11= 13843/16169	85.6144

....................................
Epoch 1361 Error= 184797 0 (1.63054e+06,1.21602e+06) 
....................................
Epoch 1362 Error= 184858 0 (1.636e+06,1.2175e+06) 
....................................
Epoch 1363 Error= 184891 0 (1.62073e+06,1.21203e+06) 
....................................
Epoch 1364 Error= 184630 0 (1.62133e+06,1.22803e+06) 
....................................
Epoch 1365 Error= 184885 0 (1.63324e+06,1.2035e+06) 
....................................
Epoch 1366 Error= 184862 0 (1.63478e+06,1.2156e+06) 
....................................
Epoch 1367 Error= 184955 0 (1.62239e+06,1.22436e+06) 
....................................
Epoch 1368 Error= 184849 0 (1.63746e+06,1.22793e+06) 
....................................
Epoch 1369 Error= 184747 0 (1.62404e+06,1.20428e+06) 
....................................
Epoch 1370 Error= 184730 0 (1.61787e+06,1.20388e+06) 
 counting_train_errors....................................

train1_NErrors= 59585/1.61256e+06 3.69506
Class01= 6495/1.54836e+06	0.419477
Class11= 53090/64201	82.6934

 counting_test_errors.........

test1_NErrors= 15264/401230 3.8043
Class01= 1726/385061	0.448241
Class11= 13538/16169	83.7281

....................................
Epoch 1371 Error= 184756 0 (1.64261e+06,1.21446e+06) 
....................................
Epoch 1372 Error= 184848 0 (1.62409e+06,1.21897e+06) 
....................................
Epoch 1373 Error= 184793 0 (1.61565e+06,1.22436e+06) 
....................................
Epoch 1374 Error= 184856 0 (1.62361e+06,1.21606e+06) 
....................................
Epoch 1375 Error= 184846 0 (1.63837e+06,1.24236e+06) 
....................................
Epoch 1376 Error= 184688 0 (1.63856e+06,1.21043e+06) 
....................................
Epoch 1377 Error= 184674 0 (1.60907e+06,1.20917e+06) 
....................................
Epoch 1378 Error= 184884 0 (1.62478e+06,1.22246e+06) 
....................................
Epoch 1379 Error= 184700 0 (1.61548e+06,1.21519e+06) 
....................................
Epoch 1380 Error= 184738 0 (1.62232e+06,1.21208e+06) 
 counting_train_errors....................................

train1_NErrors= 59833/1.61256e+06 3.71044
Class01= 3113/1.54836e+06	0.201052
Class11= 56720/64201	88.3475

 counting_test_errors.........

test1_NErrors= 15192/401230 3.78636
Class01= 830/385061	0.21555
Class11= 14362/16169	88.8243

....................................
Epoch 1381 Error= 184673 0 (1.65183e+06,1.2246e+06) 
....................................
Epoch 1382 Error= 184742 0 (1.62834e+06,1.20946e+06) 
....................................
Epoch 1383 Error= 184680 0 (1.64001e+06,1.23621e+06) 
....................................
Epoch 1384 Error= 184754 0 (1.61988e+06,1.20889e+06) 
....................................
Epoch 1385 Error= 184702 0 (1.62882e+06,1.2196e+06) 
....................................
Epoch 1386 Error= 184742 0 (1.61475e+06,1.21044e+06) 
....................................
Epoch 1387 Error= 184904 0 (1.63359e+06,1.20442e+06) 
....................................
Epoch 1388 Error= 184655 0 (1.60756e+06,1.19366e+06) 
....................................
Epoch 1389 Error= 184799 0 (1.65073e+06,1.22229e+06) 
....................................
Epoch 1390 Error= 184648 0 (1.62645e+06,1.20412e+06) 
 counting_train_errors....................................

train1_NErrors= 59450/1.61256e+06 3.68669
Class01= 5597/1.54836e+06	0.36148
Class11= 53853/64201	83.8819

 counting_test_errors.........

test1_NErrors= 15167/401230 3.78013
Class01= 1467/385061	0.380979
Class11= 13700/16169	84.73

....................................
Epoch 1391 Error= 184601 0 (1.62766e+06,1.21038e+06) 
....................................
Epoch 1392 Error= 184771 0 (1.64378e+06,1.21295e+06) 
....................................
Epoch 1393 Error= 184779 0 (1.62889e+06,1.21692e+06) 
....................................
Epoch 1394 Error= 184755 0 (1.63187e+06,1.20197e+06) 
....................................
Epoch 1395 Error= 184808 0 (1.62999e+06,1.20809e+06) 
....................................
Epoch 1396 Error= 184798 0 (1.60766e+06,1.21773e+06) 
....................................
Epoch 1397 Error= 184741 0 (1.61659e+06,1.20095e+06) 
....................................
Epoch 1398 Error= 184701 0 (1.62408e+06,1.21013e+06) 
....................................
Epoch 1399 Error= 184757 0 (1.62518e+06,1.22145e+06) 
....................................
Epoch 1400 Error= 184620 0 (1.63044e+06,1.2301e+06) 
 counting_train_errors....................................

train1_NErrors= 59510/1.61256e+06 3.69041
Class01= 5503/1.54836e+06	0.355409
Class11= 54007/64201	84.1217

 counting_test_errors.........

test1_NErrors= 15266/401230 3.8048
Class01= 1490/385061	0.386952
Class11= 13776/16169	85.2001

....................................
Epoch 1401 Error= 184751 0 (1.62595e+06,1.20402e+06) 
....................................
Epoch 1402 Error= 184770 0 (1.62184e+06,1.19393e+06) 
....................................
Epoch 1403 Error= 184756 0 (1.62534e+06,1.23465e+06) 
....................................
Epoch 1404 Error= 184688 0 (1.61321e+06,1.19564e+06) 
....................................
Epoch 1405 Error= 184715 0 (1.63535e+06,1.21153e+06) 
....................................
Epoch 1406 Error= 184813 0 (1.62144e+06,1.21135e+06) 
....................................
Epoch 1407 Error= 184811 0 (1.63951e+06,1.20623e+06) 
....................................
Epoch 1408 Error= 184692 0 (1.62348e+06,1.21644e+06) 
....................................
Epoch 1409 Error= 184773 0 (1.63427e+06,1.21561e+06) 
....................................
Epoch 1410 Error= 184578 0 (1.6254e+06,1.22002e+06) 
 counting_train_errors....................................

train1_NErrors= 59508/1.61256e+06 3.69029
Class01= 5109/1.54836e+06	0.329963
Class11= 54399/64201	84.7323

 counting_test_errors.........

test1_NErrors= 15176/401230 3.78237
Class01= 1345/385061	0.349295
Class11= 13831/16169	85.5402

....................................
Epoch 1411 Error= 184747 0 (1.63031e+06,1.22649e+06) 
....................................
Epoch 1412 Error= 184648 0 (1.62172e+06,1.20451e+06) 
....................................
Epoch 1413 Error= 184795 0 (1.61815e+06,1.22658e+06) 
....................................
Epoch 1414 Error= 184619 0 (1.63225e+06,1.20102e+06) 
....................................
Epoch 1415 Error= 184657 0 (1.63141e+06,1.23062e+06) 
....................................
Epoch 1416 Error= 184815 0 (1.60415e+06,1.21638e+06) 
....................................
Epoch 1417 Error= 184617 0 (1.61837e+06,1.22333e+06) 
....................................
Epoch 1418 Error= 184582 0 (1.63289e+06,1.19207e+06) 
....................................
Epoch 1419 Error= 184752 0 (1.62689e+06,1.21748e+06) 
....................................
Epoch 1420 Error= 184780 0 (1.60255e+06,1.20028e+06) 
 counting_train_errors....................................

train1_NErrors= 59541/1.61256e+06 3.69233
Class01= 4112/1.54836e+06	0.265572
Class11= 55429/64201	86.3367

 counting_test_errors.........

test1_NErrors= 15094/401230 3.76193
Class01= 1045/385061	0.271386
Class11= 14049/16169	86.8885

....................................
Epoch 1421 Error= 184576 0 (1.63356e+06,1.19922e+06) 
....................................
Epoch 1422 Error= 184596 0 (1.62018e+06,1.20854e+06) 
....................................
Epoch 1423 Error= 184645 0 (1.62779e+06,1.21789e+06) 
....................................
Epoch 1424 Error= 184684 0 (1.6104e+06,1.2097e+06) 
....................................
Epoch 1425 Error= 184572 0 (1.63086e+06,1.19601e+06) 
....................................
Epoch 1426 Error= 184644 0 (1.63199e+06,1.21807e+06) 
....................................
Epoch 1427 Error= 184711 0 (1.632e+06,1.2041e+06) 
....................................
Epoch 1428 Error= 184745 0 (1.60087e+06,1.2102e+06) 
....................................
Epoch 1429 Error= 184541 0 (1.61697e+06,1.20812e+06) 
....................................
Epoch 1430 Error= 184635 0 (1.63033e+06,1.20229e+06) 
 counting_train_errors....................................

train1_NErrors= 59516/1.61256e+06 3.69078
Class01= 4169/1.54836e+06	0.269253
Class11= 55347/64201	86.2089

 counting_test_errors.........

test1_NErrors= 15119/401230 3.76816
Class01= 1085/385061	0.281774
Class11= 14034/16169	86.7957

....................................
Epoch 1431 Error= 184655 0 (1.62705e+06,1.2038e+06) 
....................................
Epoch 1432 Error= 184834 0 (1.62277e+06,1.2005e+06) 
....................................
Epoch 1433 Error= 184626 0 (1.6171e+06,1.20343e+06) 
....................................
Epoch 1434 Error= 184533 0 (1.62723e+06,1.19854e+06) 
....................................
Epoch 1435 Error= 184660 0 (1.61641e+06,1.20297e+06) 
....................................
Epoch 1436 Error= 184574 0 (1.6182e+06,1.22214e+06) 
....................................
Epoch 1437 Error= 184685 0 (1.64354e+06,1.21517e+06) 
....................................
Epoch 1438 Error= 184704 0 (1.61518e+06,1.19453e+06) 
....................................
Epoch 1439 Error= 184734 0 (1.61625e+06,1.20191e+06) 
....................................
Epoch 1440 Error= 184604 0 (1.63575e+06,1.22462e+06) 
 counting_train_errors....................................

train1_NErrors= 59347/1.61256e+06 3.6803
Class01= 6230/1.54836e+06	0.402362
Class11= 53117/64201	82.7355

 counting_test_errors.........

test1_NErrors= 15227/401230 3.79508
Class01= 1673/385061	0.434477
Class11= 13554/16169	83.8271

....................................
Epoch 1441 Error= 184637 0 (1.62036e+06,1.21564e+06) 
....................................
Epoch 1442 Error= 184582 0 (1.6115e+06,1.20443e+06) 
....................................
Epoch 1443 Error= 184439 0 (1.62221e+06,1.22771e+06) 
....................................
Epoch 1444 Error= 184491 0 (1.63135e+06,1.21397e+06) 
....................................
Epoch 1445 Error= 184516 0 (1.62892e+06,1.19946e+06) 
....................................
Epoch 1446 Error= 184605 0 (1.6205e+06,1.20478e+06) 
....................................
Epoch 1447 Error= 184642 0 (1.62645e+06,1.23093e+06) 
....................................
Epoch 1448 Error= 184595 0 (1.6236e+06,1.20811e+06) 
....................................
Epoch 1449 Error= 184521 0 (1.61077e+06,1.21133e+06) 
....................................
Epoch 1450 Error= 184642 0 (1.63817e+06,1.22697e+06) 
 counting_train_errors....................................

train1_NErrors= 59247/1.61256e+06 3.6741
Class01= 6132/1.54836e+06	0.396033
Class11= 53115/64201	82.7324

 counting_test_errors.........

test1_NErrors= 15199/401230 3.7881
Class01= 1656/385061	0.430062
Class11= 13543/16169	83.759

....................................
Epoch 1451 Error= 184745 0 (1.60704e+06,1.18856e+06) 
....................................
Epoch 1452 Error= 184647 0 (1.62799e+06,1.23024e+06) 
....................................
Epoch 1453 Error= 184708 0 (1.62773e+06,1.19516e+06) 
....................................
Epoch 1454 Error= 184612 0 (1.61096e+06,1.20131e+06) 
....................................
Epoch 1455 Error= 184562 0 (1.62439e+06,1.21066e+06) 
....................................
Epoch 1456 Error= 184503 0 (1.63896e+06,1.22201e+06) 
....................................
Epoch 1457 Error= 184532 0 (1.62134e+06,1.21278e+06) 
....................................
Epoch 1458 Error= 184621 0 (1.62111e+06,1.20685e+06) 
....................................
Epoch 1459 Error= 184602 0 (1.62385e+06,1.21801e+06) 
....................................
Epoch 1460 Error= 184593 0 (1.63743e+06,1.20899e+06) 
 counting_train_errors....................................

train1_NErrors= 59512/1.61256e+06 3.69053
Class01= 7160/1.54836e+06	0.462426
Class11= 52352/64201	81.5439

 counting_test_errors.........

test1_NErrors= 15301/401230 3.81352
Class01= 1949/385061	0.506154
Class11= 13352/16169	82.5778

....................................
Epoch 1461 Error= 184637 0 (1.63188e+06,1.21709e+06) 
....................................
Epoch 1462 Error= 184622 0 (1.62374e+06,1.20015e+06) 
....................................
Epoch 1463 Error= 184509 0 (1.62612e+06,1.20813e+06) 
....................................
Epoch 1464 Error= 184637 0 (1.61771e+06,1.21093e+06) 
....................................
Epoch 1465 Error= 184615 0 (1.62273e+06,1.21257e+06) 
....................................
Epoch 1466 Error= 184646 0 (1.61312e+06,1.18807e+06) 
....................................
Epoch 1467 Error= 184642 0 (1.63247e+06,1.22237e+06) 
....................................
Epoch 1468 Error= 184502 0 (1.62116e+06,1.20176e+06) 
....................................
Epoch 1469 Error= 184464 0 (1.62657e+06,1.21245e+06) 
....................................
Epoch 1470 Error= 184574 0 (1.63962e+06,1.21302e+06) 
 counting_train_errors....................................

train1_NErrors= 59604/1.61256e+06 3.69624
Class01= 4578/1.54836e+06	0.295668
Class11= 55026/64201	85.7089

 counting_test_errors.........

test1_NErrors= 15179/401230 3.78312
Class01= 1201/385061	0.311899
Class11= 13978/16169	86.4494

....................................
Epoch 1471 Error= 184664 0 (1.63088e+06,1.20433e+06) 
....................................
Epoch 1472 Error= 184590 0 (1.61793e+06,1.19777e+06) 
....................................
Epoch 1473 Error= 184607 0 (1.63886e+06,1.19432e+06) 
....................................
Epoch 1474 Error= 184579 0 (1.6224e+06,1.20501e+06) 
....................................
Epoch 1475 Error= 184652 0 (1.62075e+06,1.19581e+06) 
....................................
Epoch 1476 Error= 184641 0 (1.61475e+06,1.21868e+06) 
....................................
Epoch 1477 Error= 184473 0 (1.62904e+06,1.20713e+06) 
....................................
Epoch 1478 Error= 184675 0 (1.61419e+06,1.18398e+06) 
....................................
Epoch 1479 Error= 184440 0 (1.62783e+06,1.21599e+06) 
....................................
Epoch 1480 Error= 184549 0 (1.62346e+06,1.22152e+06) 
 counting_train_errors....................................

train1_NErrors= 59580/1.61256e+06 3.69475
Class01= 4781/1.54836e+06	0.308779
Class11= 54799/64201	85.3554

 counting_test_errors.........

test1_NErrors= 15165/401230 3.77963
Class01= 1267/385061	0.329039
Class11= 13898/16169	85.9546

....................................
Epoch 1481 Error= 184481 0 (1.62463e+06,1.20454e+06) 
....................................
Epoch 1482 Error= 184514 0 (1.6166e+06,1.20647e+06) 
....................................
Epoch 1483 Error= 184630 0 (1.61933e+06,1.20124e+06) 
....................................
Epoch 1484 Error= 184560 0 (1.62693e+06,1.2154e+06) 
....................................
Epoch 1485 Error= 184590 0 (1.63506e+06,1.22009e+06) 
....................................
Epoch 1486 Error= 184411 0 (1.6259e+06,1.20774e+06) 
....................................
Epoch 1487 Error= 184496 0 (1.6292e+06,1.21989e+06) 
....................................
Epoch 1488 Error= 184578 0 (1.6228e+06,1.2039e+06) 
....................................
Epoch 1489 Error= 184623 0 (1.61019e+06,1.22262e+06) 
....................................
Epoch 1490 Error= 184633 0 (1.62768e+06,1.20258e+06) 
 counting_train_errors....................................

train1_NErrors= 59614/1.61256e+06 3.69686
Class01= 3714/1.54836e+06	0.239867
Class11= 55900/64201	87.0703

 counting_test_errors.........

test1_NErrors= 15161/401230 3.77863
Class01= 970/385061	0.251908
Class11= 14191/16169	87.7667

....................................
Epoch 1491 Error= 184736 0 (1.62109e+06,1.20757e+06) 
....................................
Epoch 1492 Error= 184428 0 (1.6138e+06,1.18374e+06) 
....................................
Epoch 1493 Error= 184549 0 (1.62893e+06,1.2078e+06) 
....................................
Epoch 1494 Error= 184614 0 (1.60309e+06,1.22362e+06) 
....................................
Epoch 1495 Error= 184449 0 (1.63039e+06,1.18972e+06) 
....................................
Epoch 1496 Error= 184579 0 (1.62364e+06,1.21905e+06) 
....................................
Epoch 1497 Error= 184554 0 (1.6166e+06,1.20815e+06) 
....................................
Epoch 1498 Error= 184609 0 (1.6203e+06,1.22251e+06) 
....................................
Epoch 1499 Error= 184554 0 (1.61377e+06,1.20203e+06) 
....................................
Epoch 1500 Error= 184467 0 (1.62571e+06,1.201e+06) 
 counting_train_errors....................................

train1_NErrors= 59377/1.61256e+06 3.68216
Class01= 5465/1.54836e+06	0.352955
Class11= 53912/64201	83.9738

 counting_test_errors.........

test1_NErrors= 15184/401230 3.78436
Class01= 1466/385061	0.380719
Class11= 13718/16169	84.8414

....................................
Epoch 1501 Error= 184515 0 (1.61163e+06,1.19495e+06) 
....................................
Epoch 1502 Error= 184522 0 (1.61158e+06,1.21879e+06) 
....................................
Epoch 1503 Error= 184418 0 (1.62956e+06,1.21771e+06) 
....................................
Epoch 1504 Error= 184458 0 (1.61425e+06,1.2171e+06) 
....................................
Epoch 1505 Error= 184389 0 (1.62861e+06,1.20774e+06) 
....................................
Epoch 1506 Error= 184375 0 (1.62895e+06,1.20717e+06) 
....................................
Epoch 1507 Error= 184364 0 (1.62551e+06,1.22219e+06) 
....................................
Epoch 1508 Error= 184425 0 (1.62061e+06,1.21019e+06) 
....................................
Epoch 1509 Error= 184557 0 (1.62394e+06,1.21422e+06) 
....................................
Epoch 1510 Error= 184536 0 (1.6283e+06,1.19542e+06) 
 counting_train_errors....................................

train1_NErrors= 59329/1.61256e+06 3.67919
Class01= 5070/1.54836e+06	0.327444
Class11= 54259/64201	84.5143

 counting_test_errors.........

test1_NErrors= 15159/401230 3.77813
Class01= 1357/385061	0.352412
Class11= 13802/16169	85.3609

....................................
Epoch 1511 Error= 184478 0 (1.60932e+06,1.21411e+06) 
....................................
Epoch 1512 Error= 184535 0 (1.62291e+06,1.22971e+06) 
....................................
Epoch 1513 Error= 184426 0 (1.61286e+06,1.22209e+06) 
....................................
Epoch 1514 Error= 184413 0 (1.62088e+06,1.21962e+06) 
....................................
Epoch 1515 Error= 184530 0 (1.61556e+06,1.2114e+06) 
....................................
Epoch 1516 Error= 184335 0 (1.62063e+06,1.21579e+06) 
....................................
Epoch 1517 Error= 184391 0 (1.62662e+06,1.20935e+06) 
....................................
Epoch 1518 Error= 184440 0 (1.62482e+06,1.22135e+06) 
....................................
Epoch 1519 Error= 184460 0 (1.6325e+06,1.20661e+06) 
....................................
Epoch 1520 Error= 184509 0 (1.62252e+06,1.21416e+06) 
 counting_train_errors....................................

train1_NErrors= 59408/1.61256e+06 3.68408
Class01= 7668/1.54836e+06	0.495235
Class11= 51740/64201	80.5906

 counting_test_errors.........

test1_NErrors= 15299/401230 3.81302
Class01= 2063/385061	0.535759
Class11= 13236/16169	81.8604

....................................
Epoch 1521 Error= 184495 0 (1.63386e+06,1.21641e+06) 
....................................
Epoch 1522 Error= 184460 0 (1.62686e+06,1.20566e+06) 
....................................
Epoch 1523 Error= 184309 0 (1.61616e+06,1.20413e+06) 
....................................
Epoch 1524 Error= 184412 0 (1.63085e+06,1.21639e+06) 
....................................
Epoch 1525 Error= 184343 0 (1.6117e+06,1.21179e+06) 
....................................
Epoch 1526 Error= 184369 0 (1.63374e+06,1.20882e+06) 
....................................
Epoch 1527 Error= 184552 0 (1.6301e+06,1.21459e+06) 
....................................
Epoch 1528 Error= 184366 0 (1.62297e+06,1.21757e+06) 
....................................
Epoch 1529 Error= 184331 0 (1.6244e+06,1.20602e+06) 
....................................
Epoch 1530 Error= 184468 0 (1.62895e+06,1.20906e+06) 
 counting_train_errors....................................

train1_NErrors= 59305/1.61256e+06 3.6777
Class01= 5611/1.54836e+06	0.362384
Class11= 53694/64201	83.6342

 counting_test_errors.........

test1_NErrors= 15188/401230 3.78536
Class01= 1503/385061	0.390328
Class11= 13685/16169	84.6373

....................................
Epoch 1531 Error= 184367 0 (1.63073e+06,1.18398e+06) 
....................................
Epoch 1532 Error= 184476 0 (1.63097e+06,1.20093e+06) 
....................................
Epoch 1533 Error= 184457 0 (1.60637e+06,1.20156e+06) 
....................................
Epoch 1534 Error= 184318 0 (1.62573e+06,1.22209e+06) 
....................................
Epoch 1535 Error= 184475 0 (1.62574e+06,1.19442e+06) 
....................................
Epoch 1536 Error= 184337 0 (1.62053e+06,1.23672e+06) 
....................................
Epoch 1537 Error= 184436 0 (1.6224e+06,1.21588e+06) 
....................................
Epoch 1538 Error= 184400 0 (1.63677e+06,1.2123e+06) 
....................................
Epoch 1539 Error= 184500 0 (1.6273e+06,1.21529e+06) 
....................................
Epoch 1540 Error= 184483 0 (1.60451e+06,1.19552e+06) 
 counting_train_errors....................................

train1_NErrors= 59601/1.61256e+06 3.69605
Class01= 8916/1.54836e+06	0.575836
Class11= 50685/64201	78.9474

 counting_test_errors.........

test1_NErrors= 15372/401230 3.83122
Class01= 2376/385061	0.617045
Class11= 12996/16169	80.376

....................................
Epoch 1541 Error= 184427 0 (1.63226e+06,1.23412e+06) 
....................................
Epoch 1542 Error= 184427 0 (1.62316e+06,1.21204e+06) 
....................................
Epoch 1543 Error= 184281 0 (1.6306e+06,1.19831e+06) 
....................................
Epoch 1544 Error= 184270 0 (1.62879e+06,1.20967e+06) 
....................................
Epoch 1545 Error= 184397 0 (1.62424e+06,1.22658e+06) 
....................................
Epoch 1546 Error= 184474 0 (1.63226e+06,1.2243e+06) 
....................................
Epoch 1547 Error= 184369 0 (1.62998e+06,1.19818e+06) 
....................................
Epoch 1548 Error= 184465 0 (1.62507e+06,1.22684e+06) 
....................................
Epoch 1549 Error= 184383 0 (1.62354e+06,1.22705e+06) 
....................................
Epoch 1550 Error= 184460 0 (1.62157e+06,1.19085e+06) 
 counting_train_errors....................................

train1_NErrors= 59751/1.61256e+06 3.70536
Class01= 3669/1.54836e+06	0.236961
Class11= 56082/64201	87.3538

 counting_test_errors.........

test1_NErrors= 15160/401230 3.77838
Class01= 955/385061	0.248013
Class11= 14205/16169	87.8533

....................................
Epoch 1551 Error= 184375 0 (1.62218e+06,1.18851e+06) 
....................................
Epoch 1552 Error= 184236 0 (1.63567e+06,1.21566e+06) 
....................................
Epoch 1553 Error= 184334 0 (1.61994e+06,1.19518e+06) 
....................................
Epoch 1554 Error= 184392 0 (1.63226e+06,1.21074e+06) 
....................................
Epoch 1555 Error= 184294 0 (1.62715e+06,1.21874e+06) 
....................................
Epoch 1556 Error= 184462 0 (1.63573e+06,1.20097e+06) 
....................................
Epoch 1557 Error= 184442 0 (1.62618e+06,1.21414e+06) 
....................................
Epoch 1558 Error= 184331 0 (1.64041e+06,1.21295e+06) 
....................................
Epoch 1559 Error= 184387 0 (1.63555e+06,1.20732e+06) 
....................................
Epoch 1560 Error= 184186 0 (1.63151e+06,1.21513e+06) 
 counting_train_errors....................................

train1_NErrors= 59348/1.61256e+06 3.68036
Class01= 5951/1.54836e+06	0.384343
Class11= 53397/64201	83.1716

 counting_test_errors.........

test1_NErrors= 15221/401230 3.79358
Class01= 1596/385061	0.41448
Class11= 13625/16169	84.2662

....................................
Epoch 1561 Error= 184343 0 (1.60603e+06,1.18782e+06) 
....................................
Epoch 1562 Error= 184477 0 (1.60811e+06,1.19734e+06) 
....................................
Epoch 1563 Error= 184306 0 (1.62988e+06,1.21038e+06) 
....................................
Epoch 1564 Error= 184329 0 (1.62031e+06,1.22928e+06) 
....................................
Epoch 1565 Error= 184284 0 (1.62136e+06,1.20144e+06) 
....................................
Epoch 1566 Error= 184319 0 (1.61963e+06,1.18804e+06) 
....................................
Epoch 1567 Error= 184422 0 (1.61717e+06,1.22645e+06) 
....................................
Epoch 1568 Error= 184391 0 (1.6394e+06,1.19732e+06) 
....................................
Epoch 1569 Error= 184326 0 (1.62569e+06,1.22275e+06) 
....................................
Epoch 1570 Error= 184437 0 (1.61472e+06,1.1971e+06) 
 counting_train_errors....................................

train1_NErrors= 59453/1.61256e+06 3.68688
Class01= 5401/1.54836e+06	0.348821
Class11= 54052/64201	84.1918

 counting_test_errors.........

test1_NErrors= 15208/401230 3.79034
Class01= 1443/385061	0.374746
Class11= 13765/16169	85.132

....................................
Epoch 1571 Error= 184363 0 (1.63009e+06,1.20413e+06) 
....................................
Epoch 1572 Error= 184360 0 (1.62577e+06,1.22701e+06) 
....................................
Epoch 1573 Error= 184367 0 (1.63597e+06,1.22176e+06) 
....................................
Epoch 1574 Error= 184326 0 (1.60543e+06,1.1956e+06) 
....................................
Epoch 1575 Error= 184361 0 (1.61933e+06,1.20766e+06) 
....................................
Epoch 1576 Error= 184391 0 (1.61835e+06,1.17967e+06) 
....................................
Epoch 1577 Error= 184248 0 (1.63933e+06,1.22116e+06) 
....................................
Epoch 1578 Error= 184301 0 (1.59881e+06,1.20314e+06) 
....................................
Epoch 1579 Error= 184277 0 (1.63107e+06,1.20619e+06) 
....................................
Epoch 1580 Error= 184273 0 (1.62663e+06,1.23413e+06) 
 counting_train_errors....................................

train1_NErrors= 59560/1.61256e+06 3.69351
Class01= 4422/1.54836e+06	0.285593
Class11= 55138/64201	85.8834

 counting_test_errors.........

test1_NErrors= 15173/401230 3.78162
Class01= 1171/385061	0.304108
Class11= 14002/16169	86.5978

....................................
Epoch 1581 Error= 184261 0 (1.62544e+06,1.18336e+06) 
....................................
Epoch 1582 Error= 184171 0 (1.63461e+06,1.21893e+06) 
....................................
Epoch 1583 Error= 184250 0 (1.63141e+06,1.1971e+06) 
....................................
Epoch 1584 Error= 184489 0 (1.63222e+06,1.19967e+06) 
....................................
Epoch 1585 Error= 184218 0 (1.62233e+06,1.2168e+06) 
....................................
Epoch 1586 Error= 184281 0 (1.6274e+06,1.20687e+06) 
....................................
Epoch 1587 Error= 184184 0 (1.63832e+06,1.19792e+06) 
....................................
Epoch 1588 Error= 184227 0 (1.635e+06,1.18862e+06) 
....................................
Epoch 1589 Error= 184324 0 (1.63916e+06,1.19355e+06) 
....................................
Epoch 1590 Error= 184466 0 (1.62007e+06,1.22219e+06) 
 counting_train_errors....................................

train1_NErrors= 59369/1.61256e+06 3.68167
Class01= 5779/1.54836e+06	0.373234
Class11= 53590/64201	83.4722

 counting_test_errors.........

test1_NErrors= 15178/401230 3.78287
Class01= 1536/385061	0.398898
Class11= 13642/16169	84.3713

....................................
Epoch 1591 Error= 184165 0 (1.63306e+06,1.21222e+06) 
....................................
Epoch 1592 Error= 184198 0 (1.61971e+06,1.2155e+06) 
....................................
Epoch 1593 Error= 184309 0 (1.6263e+06,1.20071e+06) 
....................................
Epoch 1594 Error= 184253 0 (1.63223e+06,1.20171e+06) 
....................................
Epoch 1595 Error= 184241 0 (1.61251e+06,1.17566e+06) 
....................................
Epoch 1596 Error= 184218 0 (1.63392e+06,1.19434e+06) 
....................................
Epoch 1597 Error= 184313 0 (1.62808e+06,1.19203e+06) 
....................................
Epoch 1598 Error= 184291 0 (1.63166e+06,1.20327e+06) 
....................................
Epoch 1599 Error= 184403 0 (1.62279e+06,1.2327e+06) 
....................................
Epoch 1600 Error= 184187 0 (1.62262e+06,1.1938e+06) 
 counting_train_errors....................................

train1_NErrors= 59792/1.61256e+06 3.7079
Class01= 9177/1.54836e+06	0.592693
Class11= 50615/64201	78.8383

 counting_test_errors.........

test1_NErrors= 15383/401230 3.83396
Class01= 2440/385061	0.633666
Class11= 12943/16169	80.0482

....................................
Epoch 1601 Error= 184250 0 (1.63603e+06,1.20864e+06) 
....................................
Epoch 1602 Error= 184221 0 (1.62457e+06,1.21688e+06) 
....................................
Epoch 1603 Error= 184229 0 (1.62429e+06,1.21501e+06) 
....................................
Epoch 1604 Error= 184361 0 (1.63161e+06,1.2052e+06) 
....................................
Epoch 1605 Error= 184313 0 (1.61712e+06,1.22323e+06) 
....................................
Epoch 1606 Error= 184282 0 (1.63424e+06,1.21321e+06) 
....................................
Epoch 1607 Error= 184186 0 (1.63527e+06,1.19751e+06) 
....................................
Epoch 1608 Error= 184359 0 (1.63812e+06,1.23556e+06) 
....................................
Epoch 1609 Error= 184251 0 (1.62686e+06,1.2197e+06) 
....................................
Epoch 1610 Error= 184294 0 (1.62959e+06,1.2162e+06) 
 counting_train_errors....................................

train1_NErrors= 59406/1.61256e+06 3.68396
Class01= 7057/1.54836e+06	0.455773
Class11= 52349/64201	81.5392

 counting_test_errors.........

test1_NErrors= 15232/401230 3.79633
Class01= 1869/385061	0.485378
Class11= 13363/16169	82.6458

....................................
Epoch 1611 Error= 184310 0 (1.62133e+06,1.20573e+06) 
....................................
Epoch 1612 Error= 184264 0 (1.63241e+06,1.23846e+06) 
....................................
Epoch 1613 Error= 184112 0 (1.63892e+06,1.21252e+06) 
....................................
Epoch 1614 Error= 184360 0 (1.65031e+06,1.21253e+06) 
....................................
Epoch 1615 Error= 184185 0 (1.62798e+06,1.21081e+06) 
....................................
Epoch 1616 Error= 184240 0 (1.62537e+06,1.20398e+06) 
....................................
Epoch 1617 Error= 184287 0 (1.62482e+06,1.19169e+06) 
....................................
Epoch 1618 Error= 184284 0 (1.62798e+06,1.2147e+06) 
....................................
Epoch 1619 Error= 184116 0 (1.63106e+06,1.2176e+06) 
....................................
Epoch 1620 Error= 184093 0 (1.62735e+06,1.19946e+06) 
 counting_train_errors....................................

train1_NErrors= 59807/1.61256e+06 3.70883
Class01= 3084/1.54836e+06	0.199179
Class11= 56723/64201	88.3522

 counting_test_errors.........

test1_NErrors= 15177/401230 3.78262
Class01= 831/385061	0.21581
Class11= 14346/16169	88.7253

....................................
Epoch 1621 Error= 184259 0 (1.62877e+06,1.20337e+06) 
....................................
Epoch 1622 Error= 184130 0 (1.63134e+06,1.2246e+06) 
....................................
Epoch 1623 Error= 184319 0 (1.61958e+06,1.2031e+06) 
....................................
Epoch 1624 Error= 184253 0 (1.64838e+06,1.20651e+06) 
....................................
Epoch 1625 Error= 184197 0 (1.62742e+06,1.19365e+06) 
....................................
Epoch 1626 Error= 184211 0 (1.63126e+06,1.21721e+06) 
....................................
Epoch 1627 Error= 184201 0 (1.63964e+06,1.20915e+06) 
....................................
Epoch 1628 Error= 184182 0 (1.62317e+06,1.20764e+06) 
....................................
Epoch 1629 Error= 184223 0 (1.64108e+06,1.21673e+06) 
....................................
Epoch 1630 Error= 184278 0 (1.62417e+06,1.19777e+06) 
 counting_train_errors....................................

train1_NErrors= 59387/1.61256e+06 3.68278
Class01= 5402/1.54836e+06	0.348886
Class11= 53985/64201	84.0875

 counting_test_errors.........

test1_NErrors= 15176/401230 3.78237
Class01= 1408/385061	0.365656
Class11= 13768/16169	85.1506

....................................
Epoch 1631 Error= 184225 0 (1.62444e+06,1.19831e+06) 
....................................
Epoch 1632 Error= 184236 0 (1.62669e+06,1.20676e+06) 
....................................
Epoch 1633 Error= 184078 0 (1.62761e+06,1.18761e+06) 
....................................
Epoch 1634 Error= 184140 0 (1.62522e+06,1.20432e+06) 
....................................
Epoch 1635 Error= 184329 0 (1.62264e+06,1.21509e+06) 
....................................
Epoch 1636 Error= 184200 0 (1.62791e+06,1.21955e+06) 
....................................
Epoch 1637 Error= 184195 0 (1.61901e+06,1.20323e+06) 
....................................
Epoch 1638 Error= 184177 0 (1.61422e+06,1.21899e+06) 
....................................
Epoch 1639 Error= 184257 0 (1.63891e+06,1.223e+06) 
....................................
Epoch 1640 Error= 184297 0 (1.62013e+06,1.19161e+06) 
 counting_train_errors....................................

train1_NErrors= 59497/1.61256e+06 3.6896
Class01= 4310/1.54836e+06	0.27836
Class11= 55187/64201	85.9597

 counting_test_errors.........

test1_NErrors= 15170/401230 3.78087
Class01= 1137/385061	0.295278
Class11= 14033/16169	86.7895

....................................
Epoch 1641 Error= 184247 0 (1.61136e+06,1.19949e+06) 
....................................
Epoch 1642 Error= 184159 0 (1.64365e+06,1.19638e+06) 
....................................
Epoch 1643 Error= 184081 0 (1.60879e+06,1.19501e+06) 
....................................
Epoch 1644 Error= 184208 0 (1.62506e+06,1.21214e+06) 
....................................
Epoch 1645 Error= 184167 0 (1.63064e+06,1.20489e+06) 
....................................
Epoch 1646 Error= 184214 0 (1.62194e+06,1.18367e+06) 
....................................
Epoch 1647 Error= 184311 0 (1.62012e+06,1.19564e+06) 
....................................
Epoch 1648 Error= 184324 0 (1.62781e+06,1.18875e+06) 
....................................
Epoch 1649 Error= 184168 0 (1.62385e+06,1.22373e+06) 
....................................
Epoch 1650 Error= 184371 0 (1.60787e+06,1.2206e+06) 
 counting_train_errors....................................

train1_NErrors= 59286/1.61256e+06 3.67652
Class01= 7137/1.54836e+06	0.46094
Class11= 52149/64201	81.2277

 counting_test_errors.........

test1_NErrors= 15203/401230 3.7891
Class01= 1883/385061	0.489013
Class11= 13320/16169	82.3799

....................................
Epoch 1651 Error= 184186 0 (1.62116e+06,1.20355e+06) 
....................................
Epoch 1652 Error= 184158 0 (1.62115e+06,1.20827e+06) 
....................................
Epoch 1653 Error= 184193 0 (1.61355e+06,1.18579e+06) 
....................................
Epoch 1654 Error= 184178 0 (1.61581e+06,1.23445e+06) 
....................................
Epoch 1655 Error= 184186 0 (1.60245e+06,1.18813e+06) 
....................................
Epoch 1656 Error= 184049 0 (1.64175e+06,1.21056e+06) 
....................................
Epoch 1657 Error= 184129 0 (1.62693e+06,1.19673e+06) 
....................................
Epoch 1658 Error= 184157 0 (1.62052e+06,1.22283e+06) 
....................................
Epoch 1659 Error= 184176 0 (1.6311e+06,1.20671e+06) 
....................................
Epoch 1660 Error= 184187 0 (1.62185e+06,1.21096e+06) 
 counting_train_errors....................................

train1_NErrors= 59328/1.61256e+06 3.67912
Class01= 6447/1.54836e+06	0.416377
Class11= 52881/64201	82.3679

 counting_test_errors.........

test1_NErrors= 15188/401230 3.78536
Class01= 1730/385061	0.449279
Class11= 13458/16169	83.2333

....................................
Epoch 1661 Error= 184148 0 (1.61851e+06,1.22333e+06) 
....................................
Epoch 1662 Error= 184053 0 (1.64318e+06,1.21484e+06) 
....................................
Epoch 1663 Error= 184191 0 (1.61443e+06,1.23781e+06) 
....................................
Epoch 1664 Error= 184082 0 (1.6336e+06,1.19298e+06) 
....................................
Epoch 1665 Error= 184081 0 (1.62215e+06,1.22917e+06) 
....................................
Epoch 1666 Error= 184237 0 (1.62073e+06,1.2156e+06) 
....................................
Epoch 1667 Error= 184058 0 (1.63322e+06,1.225e+06) 
....................................
Epoch 1668 Error= 184120 0 (1.62376e+06,1.20635e+06) 
....................................
Epoch 1669 Error= 184073 0 (1.63497e+06,1.25527e+06) 
....................................
Epoch 1670 Error= 184163 0 (1.61604e+06,1.20779e+06) 
 counting_train_errors....................................

train1_NErrors= 59213/1.61256e+06 3.67199
Class01= 6442/1.54836e+06	0.416054
Class11= 52771/64201	82.1965

 counting_test_errors.........

test1_NErrors= 15209/401230 3.79059
Class01= 1722/385061	0.447202
Class11= 13487/16169	83.4127

....................................
Epoch 1671 Error= 184139 0 (1.63413e+06,1.23752e+06) 
....................................
Epoch 1672 Error= 184124 0 (1.62384e+06,1.23249e+06) 
....................................
Epoch 1673 Error= 184070 0 (1.62456e+06,1.19237e+06) 
....................................
Epoch 1674 Error= 184146 0 (1.63123e+06,1.20714e+06) 
....................................
Epoch 1675 Error= 184124 0 (1.61808e+06,1.19399e+06) 
....................................
Epoch 1676 Error= 184086 0 (1.62972e+06,1.20212e+06) 
....................................
Epoch 1677 Error= 184027 0 (1.62509e+06,1.20592e+06) 
....................................
Epoch 1678 Error= 184115 0 (1.62722e+06,1.22508e+06) 
....................................
Epoch 1679 Error= 184098 0 (1.62328e+06,1.22195e+06) 
....................................
Epoch 1680 Error= 184016 0 (1.63386e+06,1.20519e+06) 
 counting_train_errors....................................

train1_NErrors= 59418/1.61256e+06 3.6847
Class01= 7430/1.54836e+06	0.479863
Class11= 51988/64201	80.9769

 counting_test_errors.........

test1_NErrors= 15301/401230 3.81352
Class01= 1995/385061	0.5181
Class11= 13306/16169	82.2933

....................................
Epoch 1681 Error= 184280 0 (1.63678e+06,1.20543e+06) 
....................................
Epoch 1682 Error= 184196 0 (1.62708e+06,1.21085e+06) 
....................................
Epoch 1683 Error= 184247 0 (1.63098e+06,1.17324e+06) 
....................................
Epoch 1684 Error= 184198 0 (1.62587e+06,1.22246e+06) 
....................................
Epoch 1685 Error= 184053 0 (1.61767e+06,1.22119e+06) 
....................................
Epoch 1686 Error= 183878 0 (1.63016e+06,1.20018e+06) 
....................................
Epoch 1687 Error= 184126 0 (1.62879e+06,1.20288e+06) 
....................................
Epoch 1688 Error= 184120 0 (1.62773e+06,1.21483e+06) 
....................................
Epoch 1689 Error= 184048 0 (1.6422e+06,1.19266e+06) 
....................................
Epoch 1690 Error= 184107 0 (1.61344e+06,1.20055e+06) 
 counting_train_errors....................................

train1_NErrors= 59223/1.61256e+06 3.67261
Class01= 6043/1.54836e+06	0.390285
Class11= 53180/64201	82.8336

 counting_test_errors.........

test1_NErrors= 15204/401230 3.78935
Class01= 1639/385061	0.425647
Class11= 13565/16169	83.8951

....................................
Epoch 1691 Error= 184089 0 (1.62389e+06,1.20744e+06) 
....................................
Epoch 1692 Error= 184051 0 (1.63103e+06,1.2101e+06) 
....................................
Epoch 1693 Error= 184198 0 (1.63699e+06,1.22188e+06) 
....................................
Epoch 1694 Error= 184043 0 (1.64043e+06,1.22016e+06) 
....................................
Epoch 1695 Error= 184019 0 (1.63145e+06,1.23686e+06) 
....................................
Epoch 1696 Error= 184115 0 (1.61841e+06,1.23288e+06) 
....................................
Epoch 1697 Error= 184155 0 (1.64042e+06,1.19816e+06) 
....................................
Epoch 1698 Error= 184042 0 (1.63566e+06,1.19257e+06) 
....................................
Epoch 1699 Error= 184107 0 (1.61691e+06,1.20601e+06) 
....................................
Epoch 1700 Error= 184030 0 (1.63285e+06,1.21089e+06) 
 counting_train_errors....................................

train1_NErrors= 59366/1.61256e+06 3.68148
Class01= 6685/1.54836e+06	0.431748
Class11= 52681/64201	82.0564

 counting_test_errors.........

test1_NErrors= 15245/401230 3.79957
Class01= 1767/385061	0.458888
Class11= 13478/16169	83.357

....................................
Epoch 1701 Error= 184030 0 (1.65297e+06,1.19633e+06) 
....................................
Epoch 1702 Error= 184083 0 (1.64672e+06,1.22824e+06) 
....................................
Epoch 1703 Error= 184155 0 (1.61974e+06,1.21632e+06) 
....................................
Epoch 1704 Error= 184120 0 (1.62168e+06,1.22174e+06) 
....................................
Epoch 1705 Error= 184051 0 (1.63556e+06,1.22728e+06) 
....................................
Epoch 1706 Error= 183989 0 (1.60906e+06,1.2197e+06) 
....................................
Epoch 1707 Error= 184004 0 (1.63821e+06,1.22645e+06) 
....................................
Epoch 1708 Error= 184100 0 (1.64474e+06,1.21622e+06) 
....................................
Epoch 1709 Error= 184048 0 (1.61917e+06,1.2157e+06) 
....................................
Epoch 1710 Error= 183999 0 (1.61817e+06,1.21144e+06) 
 counting_train_errors....................................

train1_NErrors= 59183/1.61256e+06 3.67013
Class01= 5677/1.54836e+06	0.366647
Class11= 53506/64201	83.3414

 counting_test_errors.........

test1_NErrors= 15178/401230 3.78287
Class01= 1526/385061	0.396301
Class11= 13652/16169	84.4332

....................................
Epoch 1711 Error= 184020 0 (1.63106e+06,1.20629e+06) 
....................................
Epoch 1712 Error= 183968 0 (1.61946e+06,1.20868e+06) 
....................................
Epoch 1713 Error= 184025 0 (1.61856e+06,1.20663e+06) 
....................................
Epoch 1714 Error= 184142 0 (1.64173e+06,1.21078e+06) 
....................................
Epoch 1715 Error= 184016 0 (1.65204e+06,1.22295e+06) 
....................................
Epoch 1716 Error= 183997 0 (1.63831e+06,1.18924e+06) 
....................................
Epoch 1717 Error= 183897 0 (1.63618e+06,1.24278e+06) 
....................................
Epoch 1718 Error= 184049 0 (1.64119e+06,1.22432e+06) 
....................................
Epoch 1719 Error= 184039 0 (1.64059e+06,1.20534e+06) 
....................................
Epoch 1720 Error= 183966 0 (1.65087e+06,1.21156e+06) 
 counting_train_errors....................................

train1_NErrors= 59877/1.61256e+06 3.71317
Class01= 3278/1.54836e+06	0.211708
Class11= 56599/64201	88.1591

 counting_test_errors.........

test1_NErrors= 15188/401230 3.78536
Class01= 848/385061	0.220225
Class11= 14340/16169	88.6882

....................................
Epoch 1721 Error= 184074 0 (1.62802e+06,1.23014e+06) 
....................................
Epoch 1722 Error= 183977 0 (1.626e+06,1.22132e+06) 
....................................
Epoch 1723 Error= 183945 0 (1.62956e+06,1.19743e+06) 
....................................
Epoch 1724 Error= 183961 0 (1.63966e+06,1.18822e+06) 
....................................
Epoch 1725 Error= 183988 0 (1.63104e+06,1.21054e+06) 
....................................
Epoch 1726 Error= 183967 0 (1.63888e+06,1.18968e+06) 
....................................
Epoch 1727 Error= 184028 0 (1.62682e+06,1.22947e+06) 
....................................
Epoch 1728 Error= 184036 0 (1.6358e+06,1.22374e+06) 
....................................
Epoch 1729 Error= 184056 0 (1.64438e+06,1.20713e+06) 
....................................
Epoch 1730 Error= 183948 0 (1.63688e+06,1.21827e+06) 
 counting_train_errors....................................

train1_NErrors= 59546/1.61256e+06 3.69264
Class01= 4429/1.54836e+06	0.286045
Class11= 55117/64201	85.8507

 counting_test_errors.........

test1_NErrors= 15175/401230 3.78212
Class01= 1179/385061	0.306185
Class11= 13996/16169	86.5607

....................................
Epoch 1731 Error= 184054 0 (1.64636e+06,1.20533e+06) 
....................................
Epoch 1732 Error= 184009 0 (1.63655e+06,1.21057e+06) 
....................................
Epoch 1733 Error= 183977 0 (1.66021e+06,1.2067e+06) 
....................................
Epoch 1734 Error= 184059 0 (1.62278e+06,1.21428e+06) 
....................................
Epoch 1735 Error= 184128 0 (1.62702e+06,1.22145e+06) 
....................................
Epoch 1736 Error= 184039 0 (1.63855e+06,1.2212e+06) 
....................................
Epoch 1737 Error= 184121 0 (1.64136e+06,1.19466e+06) 
....................................
Epoch 1738 Error= 184045 0 (1.62005e+06,1.21449e+06) 
....................................
Epoch 1739 Error= 183947 0 (1.64161e+06,1.22371e+06) 
....................................
Epoch 1740 Error= 183982 0 (1.6327e+06,1.20131e+06) 
 counting_train_errors....................................

train1_NErrors= 59394/1.61256e+06 3.68322
Class01= 4897/1.54836e+06	0.316271
Class11= 54497/64201	84.885

 counting_test_errors.........

test1_NErrors= 15163/401230 3.77913
Class01= 1302/385061	0.338128
Class11= 13861/16169	85.7258

....................................
Epoch 1741 Error= 183930 0 (1.63407e+06,1.20909e+06) 
....................................
Epoch 1742 Error= 184004 0 (1.64199e+06,1.21006e+06) 
....................................
Epoch 1743 Error= 183907 0 (1.64266e+06,1.20716e+06) 
....................................
Epoch 1744 Error= 183940 0 (1.63939e+06,1.20881e+06) 
....................................
Epoch 1745 Error= 184114 0 (1.62951e+06,1.22077e+06) 
....................................
Epoch 1746 Error= 183966 0 (1.62448e+06,1.22239e+06) 
....................................
Epoch 1747 Error= 184055 0 (1.64026e+06,1.24807e+06) 
....................................
Epoch 1748 Error= 184006 0 (1.6451e+06,1.20769e+06) 
....................................
Epoch 1749 Error= 183971 0 (1.63969e+06,1.19803e+06) 
....................................
Epoch 1750 Error= 184017 0 (1.64282e+06,1.2323e+06) 
 counting_train_errors....................................

train1_NErrors= 59543/1.61256e+06 3.69246
Class01= 4486/1.54836e+06	0.289726
Class11= 55057/64201	85.7572

 counting_test_errors.........

test1_NErrors= 15177/401230 3.78262
Class01= 1206/385061	0.313197
Class11= 13971/16169	86.4061

....................................
Epoch 1751 Error= 183900 0 (1.64787e+06,1.21238e+06) 
....................................
Epoch 1752 Error= 183936 0 (1.63276e+06,1.18978e+06) 
....................................
Epoch 1753 Error= 183961 0 (1.63575e+06,1.22151e+06) 
....................................
Epoch 1754 Error= 184129 0 (1.6565e+06,1.20987e+06) 
....................................
Epoch 1755 Error= 183903 0 (1.62842e+06,1.22275e+06) 
....................................
Epoch 1756 Error= 184000 0 (1.64798e+06,1.22273e+06) 
....................................
Epoch 1757 Error= 184002 0 (1.65884e+06,1.18687e+06) 
....................................
Epoch 1758 Error= 184088 0 (1.63305e+06,1.22948e+06) 
....................................
Epoch 1759 Error= 184017 0 (1.63046e+06,1.22305e+06) 
....................................
Epoch 1760 Error= 184033 0 (1.64043e+06,1.20807e+06) 
 counting_train_errors....................................

train1_NErrors= 59142/1.61256e+06 3.66759
Class01= 6285/1.54836e+06	0.405914
Class11= 52857/64201	82.3305

 counting_test_errors.........

test1_NErrors= 15161/401230 3.77863
Class01= 1691/385061	0.439151
Class11= 13470/16169	83.3076

....................................
Epoch 1761 Error= 184034 0 (1.63347e+06,1.19432e+06) 
....................................
Epoch 1762 Error= 184122 0 (1.62058e+06,1.23998e+06) 
....................................
Epoch 1763 Error= 183967 0 (1.64025e+06,1.21731e+06) 
....................................
Epoch 1764 Error= 183947 0 (1.63392e+06,1.20829e+06) 
....................................
Epoch 1765 Error= 183961 0 (1.63756e+06,1.26035e+06) 
....................................
Epoch 1766 Error= 184105 0 (1.60581e+06,1.21329e+06) 
....................................
Epoch 1767 Error= 183987 0 (1.63663e+06,1.21511e+06) 
....................................
Epoch 1768 Error= 183838 0 (1.63482e+06,1.20097e+06) 
....................................
Epoch 1769 Error= 183970 0 (1.63891e+06,1.18599e+06) 
....................................
Epoch 1770 Error= 184038 0 (1.63499e+06,1.24954e+06) 
 counting_train_errors....................................

train1_NErrors= 59256/1.61256e+06 3.67466
Class01= 5149/1.54836e+06	0.332546
Class11= 54107/64201	84.2775

 counting_test_errors.........

test1_NErrors= 15131/401230 3.77115
Class01= 1352/385061	0.351113
Class11= 13779/16169	85.2186

....................................
Epoch 1771 Error= 183900 0 (1.6526e+06,1.19862e+06) 
....................................
Epoch 1772 Error= 183957 0 (1.64168e+06,1.21871e+06) 
....................................
Epoch 1773 Error= 184017 0 (1.62173e+06,1.20713e+06) 
....................................
Epoch 1774 Error= 183906 0 (1.64912e+06,1.20935e+06) 
....................................
Epoch 1775 Error= 183979 0 (1.63725e+06,1.20066e+06) 
....................................
Epoch 1776 Error= 183926 0 (1.62939e+06,1.23172e+06) 
....................................
Epoch 1777 Error= 184037 0 (1.638e+06,1.21473e+06) 
....................................
Epoch 1778 Error= 183886 0 (1.63968e+06,1.18843e+06) 
....................................
Epoch 1779 Error= 183710 0 (1.63579e+06,1.22585e+06) 
....................................
Epoch 1780 Error= 184044 0 (1.64314e+06,1.2294e+06) 
 counting_train_errors....................................

train1_NErrors= 59666/1.61256e+06 3.70008
Class01= 3904/1.54836e+06	0.252138
Class11= 55762/64201	86.8553

 counting_test_errors.........

test1_NErrors= 15135/401230 3.77215
Class01= 1018/385061	0.264374
Class11= 14117/16169	87.309

....................................
Epoch 1781 Error= 183911 0 (1.62915e+06,1.20787e+06) 
....................................
Epoch 1782 Error= 184014 0 (1.63222e+06,1.207e+06) 
....................................
Epoch 1783 Error= 184028 0 (1.61778e+06,1.20715e+06) 
....................................
Epoch 1784 Error= 183943 0 (1.63343e+06,1.24375e+06) 
....................................
Epoch 1785 Error= 183792 0 (1.65316e+06,1.22092e+06) 
....................................
Epoch 1786 Error= 183952 0 (1.62688e+06,1.18324e+06) 
....................................
Epoch 1787 Error= 183944 0 (1.63497e+06,1.20902e+06) 
....................................
Epoch 1788 Error= 183972 0 (1.62599e+06,1.21546e+06) 
....................................
Epoch 1789 Error= 183961 0 (1.63645e+06,1.19378e+06) 
....................................
Epoch 1790 Error= 184030 0 (1.63631e+06,1.22082e+06) 
 counting_train_errors....................................

train1_NErrors= 59366/1.61256e+06 3.68148
Class01= 6995/1.54836e+06	0.451769
Class11= 52371/64201	81.5735

 counting_test_errors.........

test1_NErrors= 15188/401230 3.78536
Class01= 1844/385061	0.478885
Class11= 13344/16169	82.5283

....................................
Epoch 1791 Error= 183907 0 (1.62487e+06,1.18968e+06) 
....................................
Epoch 1792 Error= 183935 0 (1.63776e+06,1.2397e+06) 
....................................
Epoch 1793 Error= 183841 0 (1.62975e+06,1.2189e+06) 
....................................
Epoch 1794 Error= 183851 0 (1.6365e+06,1.21347e+06) 
....................................
Epoch 1795 Error= 183860 0 (1.64024e+06,1.1974e+06) 
....................................
Epoch 1796 Error= 183900 0 (1.63184e+06,1.23108e+06) 
....................................
Epoch 1797 Error= 183848 0 (1.62886e+06,1.22019e+06) 
....................................
Epoch 1798 Error= 183862 0 (1.63545e+06,1.21341e+06) 
....................................
Epoch 1799 Error= 183999 0 (1.6396e+06,1.20603e+06) 
....................................
Epoch 1800 Error= 183915 0 (1.62008e+06,1.20968e+06) 
 counting_train_errors....................................

train1_NErrors= 59150/1.61256e+06 3.66809
Class01= 5174/1.54836e+06	0.334161
Class11= 53976/64201	84.0735

 counting_test_errors.........

test1_NErrors= 15130/401230 3.7709
Class01= 1384/385061	0.359424
Class11= 13746/16169	85.0145

....................................
Epoch 1801 Error= 183821 0 (1.64591e+06,1.2115e+06) 
....................................
Epoch 1802 Error= 183798 0 (1.64399e+06,1.22324e+06) 
....................................
Epoch 1803 Error= 183985 0 (1.63248e+06,1.21611e+06) 
....................................
Epoch 1804 Error= 183730 0 (1.62361e+06,1.20089e+06) 
....................................
Epoch 1805 Error= 183831 0 (1.62022e+06,1.20876e+06) 
....................................
Epoch 1806 Error= 183919 0 (1.6434e+06,1.20339e+06) 
....................................
Epoch 1807 Error= 183850 0 (1.64155e+06,1.21424e+06) 
....................................
Epoch 1808 Error= 183906 0 (1.61822e+06,1.20754e+06) 
....................................
Epoch 1809 Error= 183889 0 (1.62651e+06,1.23087e+06) 
....................................
Epoch 1810 Error= 183910 0 (1.62771e+06,1.21266e+06) 
 counting_train_errors....................................

train1_NErrors= 59408/1.61256e+06 3.68408
Class01= 7760/1.54836e+06	0.501176
Class11= 51648/64201	80.4473

 counting_test_errors.........

test1_NErrors= 15246/401230 3.79982
Class01= 2047/385061	0.531604
Class11= 13199/16169	81.6315

....................................
Epoch 1811 Error= 183785 0 (1.62854e+06,1.21512e+06) 
....................................
Epoch 1812 Error= 183855 0 (1.63119e+06,1.21922e+06) 
....................................
Epoch 1813 Error= 183782 0 (1.64186e+06,1.23172e+06) 
....................................
Epoch 1814 Error= 183804 0 (1.62427e+06,1.2014e+06) 
....................................
Epoch 1815 Error= 183814 0 (1.6117e+06,1.24177e+06) 
....................................
Epoch 1816 Error= 183920 0 (1.64481e+06,1.21326e+06) 
....................................
Epoch 1817 Error= 183866 0 (1.61649e+06,1.21497e+06) 
....................................
Epoch 1818 Error= 183930 0 (1.63305e+06,1.25903e+06) 
....................................
Epoch 1819 Error= 183807 0 (1.63861e+06,1.23535e+06) 
....................................
Epoch 1820 Error= 183875 0 (1.64307e+06,1.23234e+06) 
 counting_train_errors....................................

train1_NErrors= 59367/1.61256e+06 3.68154
Class01= 6985/1.54836e+06	0.451123
Class11= 52382/64201	81.5906

 counting_test_errors.........

test1_NErrors= 15222/401230 3.79383
Class01= 1867/385061	0.484858
Class11= 13355/16169	82.5963

....................................
Epoch 1821 Error= 183935 0 (1.62987e+06,1.21536e+06) 
....................................
Epoch 1822 Error= 183839 0 (1.63315e+06,1.21678e+06) 
....................................
Epoch 1823 Error= 183928 0 (1.64062e+06,1.23425e+06) 
....................................
Epoch 1824 Error= 183900 0 (1.62773e+06,1.20769e+06) 
....................................
Epoch 1825 Error= 183829 0 (1.61077e+06,1.19597e+06) 
....................................
Epoch 1826 Error= 183880 0 (1.63709e+06,1.21419e+06) 
....................................
Epoch 1827 Error= 183944 0 (1.63712e+06,1.23384e+06) 
....................................
Epoch 1828 Error= 183945 0 (1.62826e+06,1.2269e+06) 
....................................
Epoch 1829 Error= 183854 0 (1.62928e+06,1.24081e+06) 
....................................
Epoch 1830 Error= 183834 0 (1.6307e+06,1.20995e+06) 
 counting_train_errors....................................

train1_NErrors= 59382/1.61256e+06 3.68247
Class01= 7570/1.54836e+06	0.488905
Class11= 51812/64201	80.7028

 counting_test_errors.........

test1_NErrors= 15272/401230 3.8063
Class01= 2034/385061	0.528228
Class11= 13238/16169	81.8727

....................................
Epoch 1831 Error= 183841 0 (1.64671e+06,1.21793e+06) 
....................................
Epoch 1832 Error= 183845 0 (1.62813e+06,1.21712e+06) 
....................................
Epoch 1833 Error= 183828 0 (1.62593e+06,1.20337e+06) 
....................................
Epoch 1834 Error= 183864 0 (1.63905e+06,1.19839e+06) 
....................................
Epoch 1835 Error= 183858 0 (1.62667e+06,1.22206e+06) 
....................................
Epoch 1836 Error= 183906 0 (1.6337e+06,1.22885e+06) 
....................................
Epoch 1837 Error= 183954 0 (1.61885e+06,1.22717e+06) 
....................................
Epoch 1838 Error= 183784 0 (1.63314e+06,1.21813e+06) 
....................................
Epoch 1839 Error= 183814 0 (1.6427e+06,1.21887e+06) 
....................................
Epoch 1840 Error= 183744 0 (1.63849e+06,1.23206e+06) 
 counting_train_errors....................................

train1_NErrors= 59494/1.61256e+06 3.68942
Class01= 4596/1.54836e+06	0.296831
Class11= 54898/64201	85.5096

 counting_test_errors.........

test1_NErrors= 15186/401230 3.78486
Class01= 1227/385061	0.318651
Class11= 13959/16169	86.3319

....................................
Epoch 1841 Error= 183972 0 (1.61263e+06,1.24321e+06) 
....................................
Epoch 1842 Error= 183816 0 (1.61955e+06,1.21837e+06) 
....................................
Epoch 1843 Error= 183876 0 (1.62787e+06,1.21654e+06) 
....................................
Epoch 1844 Error= 183765 0 (1.63545e+06,1.19006e+06) 
....................................
Epoch 1845 Error= 183808 0 (1.63261e+06,1.22712e+06) 
....................................
Epoch 1846 Error= 183907 0 (1.62975e+06,1.2331e+06) 
....................................
Epoch 1847 Error= 183736 0 (1.63873e+06,1.21751e+06) 
....................................
Epoch 1848 Error= 183810 0 (1.63065e+06,1.22302e+06) 
....................................
Epoch 1849 Error= 183779 0 (1.64358e+06,1.22032e+06) 
....................................
Epoch 1850 Error= 183846 0 (1.62349e+06,1.20579e+06) 
 counting_train_errors....................................

train1_NErrors= 59524/1.61256e+06 3.69128
Class01= 4477/1.54836e+06	0.289145
Class11= 55047/64201	85.7417

 counting_test_errors.........

test1_NErrors= 15111/401230 3.76617
Class01= 1171/385061	0.304108
Class11= 13940/16169	86.2144

....................................
Epoch 1851 Error= 183779 0 (1.64831e+06,1.20709e+06) 
....................................
Epoch 1852 Error= 183796 0 (1.62318e+06,1.2166e+06) 
....................................
Epoch 1853 Error= 183886 0 (1.64091e+06,1.21969e+06) 
....................................
Epoch 1854 Error= 183798 0 (1.62208e+06,1.19874e+06) 
....................................
Epoch 1855 Error= 183835 0 (1.64224e+06,1.24776e+06) 
....................................
Epoch 1856 Error= 183846 0 (1.62254e+06,1.22171e+06) 
....................................
Epoch 1857 Error= 183691 0 (1.65059e+06,1.23683e+06) 
....................................
Epoch 1858 Error= 183909 0 (1.62677e+06,1.20992e+06) 
....................................
Epoch 1859 Error= 183820 0 (1.63302e+06,1.22019e+06) 
....................................
Epoch 1860 Error= 183828 0 (1.62414e+06,1.20762e+06) 
 counting_train_errors....................................

train1_NErrors= 59901/1.61256e+06 3.71466
Class01= 9468/1.54836e+06	0.611487
Class11= 50433/64201	78.5549

 counting_test_errors.........

test1_NErrors= 15436/401230 3.84717
Class01= 2542/385061	0.660155
Class11= 12894/16169	79.7452

....................................
Epoch 1861 Error= 183858 0 (1.6299e+06,1.23005e+06) 
....................................
Epoch 1862 Error= 183830 0 (1.6289e+06,1.20701e+06) 
....................................
Epoch 1863 Error= 183884 0 (1.6228e+06,1.19615e+06) 
....................................
Epoch 1864 Error= 183902 0 (1.63584e+06,1.21429e+06) 
....................................
Epoch 1865 Error= 183799 0 (1.62153e+06,1.20854e+06) 
....................................
Epoch 1866 Error= 183762 0 (1.62563e+06,1.20193e+06) 
....................................
Epoch 1867 Error= 183721 0 (1.63598e+06,1.23357e+06) 
....................................
Epoch 1868 Error= 183843 0 (1.61953e+06,1.24126e+06) 
....................................
Epoch 1869 Error= 183843 0 (1.62847e+06,1.21047e+06) 
....................................
Epoch 1870 Error= 183811 0 (1.63248e+06,1.21634e+06) 
 counting_train_errors....................................

train1_NErrors= 59331/1.61256e+06 3.67931
Class01= 7208/1.54836e+06	0.465526
Class11= 52123/64201	81.1872

 counting_test_errors.........

test1_NErrors= 15255/401230 3.80206
Class01= 1914/385061	0.497064
Class11= 13341/16169	82.5097

....................................
Epoch 1871 Error= 183849 0 (1.63553e+06,1.24176e+06) 
....................................
Epoch 1872 Error= 183750 0 (1.61485e+06,1.22014e+06) 
....................................
Epoch 1873 Error= 183642 0 (1.61976e+06,1.22518e+06) 
....................................
Epoch 1874 Error= 183753 0 (1.63181e+06,1.23824e+06) 
....................................
Epoch 1875 Error= 183863 0 (1.63912e+06,1.20403e+06) 
....................................
Epoch 1876 Error= 183693 0 (1.63439e+06,1.1939e+06) 
....................................
Epoch 1877 Error= 183809 0 (1.60488e+06,1.21959e+06) 
....................................
Epoch 1878 Error= 183894 0 (1.62534e+06,1.22224e+06) 
....................................
Epoch 1879 Error= 183653 0 (1.6268e+06,1.2248e+06) 
....................................
Epoch 1880 Error= 183745 0 (1.60173e+06,1.23119e+06) 
 counting_train_errors....................................

train1_NErrors= 59317/1.61256e+06 3.67844
Class01= 4211/1.54836e+06	0.271966
Class11= 55106/64201	85.8336

 counting_test_errors.........

test1_NErrors= 15130/401230 3.7709
Class01= 1123/385061	0.291642
Class11= 14007/16169	86.6287

....................................
Epoch 1881 Error= 183795 0 (1.61197e+06,1.25305e+06) 
....................................
Epoch 1882 Error= 183749 0 (1.63862e+06,1.21619e+06) 
....................................
Epoch 1883 Error= 183781 0 (1.61123e+06,1.21555e+06) 
....................................
Epoch 1884 Error= 183681 0 (1.6218e+06,1.19856e+06) 
....................................
Epoch 1885 Error= 183672 0 (1.63336e+06,1.21972e+06) 
....................................
Epoch 1886 Error= 183803 0 (1.61859e+06,1.21742e+06) 
....................................
Epoch 1887 Error= 183722 0 (1.62312e+06,1.2381e+06) 
....................................
Epoch 1888 Error= 183608 0 (1.62907e+06,1.21074e+06) 
....................................
Epoch 1889 Error= 183857 0 (1.61924e+06,1.22198e+06) 
....................................
Epoch 1890 Error= 184009 0 (1.61089e+06,1.22143e+06) 
 counting_train_errors....................................

train1_NErrors= 59281/1.61256e+06 3.67621
Class01= 8008/1.54836e+06	0.517193
Class11= 51273/64201	79.8632

 counting_test_errors.........

test1_NErrors= 15272/401230 3.8063
Class01= 2143/385061	0.556535
Class11= 13129/16169	81.1986

....................................
Epoch 1891 Error= 183764 0 (1.623e+06,1.22124e+06) 
....................................
Epoch 1892 Error= 183636 0 (1.62485e+06,1.23411e+06) 
....................................
Epoch 1893 Error= 183767 0 (1.61544e+06,1.24656e+06) 
....................................
Epoch 1894 Error= 183725 0 (1.63068e+06,1.21523e+06) 
....................................
Epoch 1895 Error= 183801 0 (1.62899e+06,1.2052e+06) 
....................................
Epoch 1896 Error= 183697 0 (1.61269e+06,1.22705e+06) 
....................................
Epoch 1897 Error= 183787 0 (1.62291e+06,1.20849e+06) 
....................................
Epoch 1898 Error= 183806 0 (1.62088e+06,1.21583e+06) 
....................................
Epoch 1899 Error= 183636 0 (1.62634e+06,1.21899e+06) 
....................................
Epoch 1900 Error= 183768 0 (1.62936e+06,1.23515e+06) 
 counting_train_errors....................................

train1_NErrors= 59252/1.61256e+06 3.67441
Class01= 6452/1.54836e+06	0.4167
Class11= 52800/64201	82.2417

 counting_test_errors.........

test1_NErrors= 15181/401230 3.78362
Class01= 1722/385061	0.447202
Class11= 13459/16169	83.2395

....................................
Epoch 1901 Error= 183766 0 (1.62172e+06,1.25456e+06) 
....................................
Epoch 1902 Error= 183787 0 (1.61912e+06,1.22149e+06) 
....................................
Epoch 1903 Error= 183722 0 (1.62761e+06,1.2056e+06) 
....................................
Epoch 1904 Error= 183716 0 (1.60366e+06,1.23477e+06) 
....................................
Epoch 1905 Error= 183740 0 (1.61686e+06,1.21253e+06) 
....................................
Epoch 1906 Error= 183581 0 (1.62786e+06,1.23044e+06) 
....................................
Epoch 1907 Error= 183670 0 (1.61509e+06,1.2455e+06) 
....................................
Epoch 1908 Error= 183613 0 (1.63173e+06,1.2208e+06) 
....................................
Epoch 1909 Error= 183734 0 (1.62706e+06,1.22256e+06) 
....................................
Epoch 1910 Error= 183586 0 (1.62585e+06,1.23235e+06) 
 counting_train_errors....................................

train1_NErrors= 59256/1.61256e+06 3.67466
Class01= 5144/1.54836e+06	0.332223
Class11= 54112/64201	84.2853

 counting_test_errors.........

test1_NErrors= 15123/401230 3.76916
Class01= 1358/385061	0.352671
Class11= 13765/16169	85.132

....................................
Epoch 1911 Error= 183788 0 (1.61948e+06,1.23361e+06) 
....................................
Epoch 1912 Error= 183657 0 (1.62171e+06,1.21993e+06) 
....................................
Epoch 1913 Error= 183704 0 (1.63859e+06,1.2516e+06) 
....................................
Epoch 1914 Error= 183801 0 (1.6296e+06,1.23845e+06) 
....................................
Epoch 1915 Error= 183647 0 (1.62746e+06,1.19377e+06) 
....................................
Epoch 1916 Error= 183827 0 (1.62932e+06,1.23247e+06) 
....................................
Epoch 1917 Error= 183812 0 (1.61734e+06,1.22203e+06) 
....................................
Epoch 1918 Error= 183681 0 (1.63376e+06,1.24285e+06) 
....................................
Epoch 1919 Error= 183636 0 (1.61883e+06,1.23728e+06) 
....................................
Epoch 1920 Error= 183703 0 (1.63565e+06,1.23785e+06) 
 counting_train_errors....................................

train1_NErrors= 59228/1.61256e+06 3.67292
Class01= 5286/1.54836e+06	0.341394
Class11= 53942/64201	84.0205

 counting_test_errors.........

test1_NErrors= 15162/401230 3.77888
Class01= 1441/385061	0.374226
Class11= 13721/16169	84.8599

....................................
Epoch 1921 Error= 183750 0 (1.62002e+06,1.24174e+06) 
....................................
Epoch 1922 Error= 183509 0 (1.63001e+06,1.22295e+06) 
....................................
Epoch 1923 Error= 183756 0 (1.61077e+06,1.21875e+06) 
....................................
Epoch 1924 Error= 183676 0 (1.6138e+06,1.22554e+06) 
....................................
Epoch 1925 Error= 183855 0 (1.62088e+06,1.22695e+06) 
....................................
Epoch 1926 Error= 183721 0 (1.61957e+06,1.25422e+06) 
....................................
Epoch 1927 Error= 183579 0 (1.63129e+06,1.18342e+06) 
....................................
Epoch 1928 Error= 183697 0 (1.63989e+06,1.2423e+06) 
....................................
Epoch 1929 Error= 183711 0 (1.63964e+06,1.20337e+06) 
....................................
Epoch 1930 Error= 183612 0 (1.64096e+06,1.2281e+06) 
 counting_train_errors....................................

train1_NErrors= 59260/1.61256e+06 3.67491
Class01= 4776/1.54836e+06	0.308456
Class11= 54484/64201	84.8647

 counting_test_errors.........

test1_NErrors= 15152/401230 3.77639
Class01= 1302/385061	0.338128
Class11= 13850/16169	85.6577

....................................
Epoch 1931 Error= 183776 0 (1.61427e+06,1.24611e+06) 
....................................
Epoch 1932 Error= 183647 0 (1.62557e+06,1.23016e+06) 
....................................
Epoch 1933 Error= 183726 0 (1.6495e+06,1.21929e+06) 
....................................
Epoch 1934 Error= 183721 0 (1.63653e+06,1.22194e+06) 
....................................
Epoch 1935 Error= 183800 0 (1.6146e+06,1.22365e+06) 
....................................
Epoch 1936 Error= 183632 0 (1.62707e+06,1.22702e+06) 
....................................
Epoch 1937 Error= 183596 0 (1.63206e+06,1.21328e+06) 
....................................
Epoch 1938 Error= 183749 0 (1.6005e+06,1.24033e+06) 
....................................
Epoch 1939 Error= 183675 0 (1.64182e+06,1.21153e+06) 
....................................
Epoch 1940 Error= 183646 0 (1.63821e+06,1.23103e+06) 
 counting_train_errors....................................

train1_NErrors= 59181/1.61256e+06 3.67001
Class01= 4924/1.54836e+06	0.318015
Class11= 54257/64201	84.5111

 counting_test_errors.........

test1_NErrors= 15173/401230 3.78162
Class01= 1372/385061	0.356307
Class11= 13801/16169	85.3547

....................................
Epoch 1941 Error= 183656 0 (1.61783e+06,1.21049e+06) 
....................................
Epoch 1942 Error= 183638 0 (1.64882e+06,1.21323e+06) 
....................................
Epoch 1943 Error= 183701 0 (1.62339e+06,1.2394e+06) 
....................................
Epoch 1944 Error= 183733 0 (1.64013e+06,1.18573e+06) 
....................................
Epoch 1945 Error= 183655 0 (1.62778e+06,1.22802e+06) 
....................................
Epoch 1946 Error= 183621 0 (1.63164e+06,1.24305e+06) 
....................................
Epoch 1947 Error= 183691 0 (1.62762e+06,1.21606e+06) 
....................................
Epoch 1948 Error= 183722 0 (1.6337e+06,1.24159e+06) 
....................................
Epoch 1949 Error= 183650 0 (1.63962e+06,1.22403e+06) 
....................................
Epoch 1950 Error= 183541 0 (1.63538e+06,1.22903e+06) 
 counting_train_errors....................................

train1_NErrors= 59287/1.61256e+06 3.67658
Class01= 5369/1.54836e+06	0.346755
Class11= 53918/64201	83.9831

 counting_test_errors.........

test1_NErrors= 15131/401230 3.77115
Class01= 1414/385061	0.367215
Class11= 13717/16169	84.8352

....................................
Epoch 1951 Error= 183574 0 (1.64215e+06,1.21016e+06) 
....................................
Epoch 1952 Error= 183627 0 (1.63285e+06,1.23317e+06) 
....................................
Epoch 1953 Error= 183608 0 (1.63287e+06,1.2198e+06) 
....................................
Epoch 1954 Error= 183578 0 (1.62743e+06,1.26681e+06) 
....................................
Epoch 1955 Error= 183549 0 (1.6317e+06,1.22274e+06) 
....................................
Epoch 1956 Error= 183678 0 (1.62492e+06,1.21557e+06) 
....................................
Epoch 1957 Error= 183692 0 (1.61637e+06,1.28457e+06) 
....................................
Epoch 1958 Error= 183611 0 (1.6452e+06,1.2383e+06) 
....................................
Epoch 1959 Error= 183676 0 (1.63367e+06,1.22865e+06) 
....................................
Epoch 1960 Error= 183694 0 (1.62174e+06,1.22486e+06) 
 counting_train_errors....................................

train1_NErrors= 59185/1.61256e+06 3.67026
Class01= 5457/1.54836e+06	0.352438
Class11= 53728/64201	83.6872

 counting_test_errors.........

test1_NErrors= 15146/401230 3.77489
Class01= 1483/385061	0.385134
Class11= 13663/16169	84.5012

....................................
Epoch 1961 Error= 183522 0 (1.62652e+06,1.19987e+06) 
....................................
Epoch 1962 Error= 183607 0 (1.63747e+06,1.21942e+06) 
....................................
Epoch 1963 Error= 183516 0 (1.63307e+06,1.22761e+06) 
....................................
Epoch 1964 Error= 183533 0 (1.63011e+06,1.21898e+06) 
....................................
Epoch 1965 Error= 183524 0 (1.62458e+06,1.25731e+06) 
....................................
Epoch 1966 Error= 183537 0 (1.62583e+06,1.2183e+06) 
....................................
Epoch 1967 Error= 183647 0 (1.62653e+06,1.20937e+06) 
....................................
Epoch 1968 Error= 183595 0 (1.62202e+06,1.23171e+06) 
....................................
Epoch 1969 Error= 183563 0 (1.62562e+06,1.21232e+06) 
....................................
Epoch 1970 Error= 183671 0 (1.61311e+06,1.25071e+06) 
 counting_train_errors....................................

train1_NErrors= 59402/1.61256e+06 3.68371
Class01= 7512/1.54836e+06	0.485159
Class11= 51890/64201	80.8243

 counting_test_errors.........

test1_NErrors= 15224/401230 3.79433
Class01= 1982/385061	0.514724
Class11= 13242/16169	81.8975

....................................
Epoch 1971 Error= 183644 0 (1.62825e+06,1.27845e+06) 
....................................
Epoch 1972 Error= 183555 0 (1.63443e+06,1.21674e+06) 
....................................
Epoch 1973 Error= 183667 0 (1.62662e+06,1.26609e+06) 
....................................
Epoch 1974 Error= 183543 0 (1.62591e+06,1.20944e+06) 
....................................
Epoch 1975 Error= 183559 0 (1.62647e+06,1.22507e+06) 
....................................
Epoch 1976 Error= 183654 0 (1.62558e+06,1.22627e+06) 
....................................
Epoch 1977 Error= 183609 0 (1.63658e+06,1.21822e+06) 
....................................
Epoch 1978 Error= 183677 0 (1.63588e+06,1.25671e+06) 
....................................
Epoch 1979 Error= 183735 0 (1.6134e+06,1.23866e+06) 
....................................
Epoch 1980 Error= 183681 0 (1.60717e+06,1.23835e+06) 
 counting_train_errors....................................

train1_NErrors= 59725/1.61256e+06 3.70374
Class01= 8853/1.54836e+06	0.571767
Class11= 50872/64201	79.2386

 counting_test_errors.........

test1_NErrors= 15361/401230 3.82848
Class01= 2343/385061	0.608475
Class11= 13018/16169	80.5121

....................................
Epoch 1981 Error= 183742 0 (1.61991e+06,1.23373e+06) 
....................................
Epoch 1982 Error= 183639 0 (1.6169e+06,1.23097e+06) 
....................................
Epoch 1983 Error= 183667 0 (1.62384e+06,1.22462e+06) 
....................................
Epoch 1984 Error= 183538 0 (1.62176e+06,1.24447e+06) 
....................................
Epoch 1985 Error= 183667 0 (1.62009e+06,1.18996e+06) 
....................................
Epoch 1986 Error= 183603 0 (1.63672e+06,1.24838e+06) 
....................................
Epoch 1987 Error= 183730 0 (1.63051e+06,1.22789e+06) 
....................................
Epoch 1988 Error= 183588 0 (1.62159e+06,1.25371e+06) 
....................................
Epoch 1989 Error= 183642 0 (1.61285e+06,1.21809e+06) 
....................................
Epoch 1990 Error= 183573 0 (1.62962e+06,1.25357e+06) 
 counting_train_errors....................................

train1_NErrors= 59417/1.61256e+06 3.68464
Class01= 4461/1.54836e+06	0.288112
Class11= 54956/64201	85.5999

 counting_test_errors.........

test1_NErrors= 15128/401230 3.77041
Class01= 1186/385061	0.308003
Class11= 13942/16169	86.2267

....................................
Epoch 1991 Error= 183761 0 (1.62449e+06,1.24365e+06) 
....................................
Epoch 1992 Error= 183579 0 (1.64509e+06,1.21156e+06) 
....................................
Epoch 1993 Error= 183604 0 (1.61571e+06,1.26794e+06) 
....................................
Epoch 1994 Error= 183688 0 (1.61407e+06,1.21177e+06) 
....................................
Epoch 1995 Error= 183551 0 (1.6251e+06,1.21763e+06) 
....................................
Epoch 1996 Error= 183643 0 (1.62867e+06,1.22731e+06) 
....................................
Epoch 1997 Error= 183565 0 (1.61558e+06,1.23216e+06) 
....................................
Epoch 1998 Error= 183590 0 (1.62708e+06,1.21205e+06) 
....................................
Epoch 1999 Error= 183663 0 (1.61354e+06,1.23739e+06) 
....................................
Epoch 2000 Error= 183607 0 (1.61788e+06,1.2359e+06) 
 counting_train_errors....................................

train1_NErrors= 59191/1.61256e+06 3.67063
Class01= 5763/1.54836e+06	0.372201
Class11= 53428/64201	83.2199

 counting_test_errors.........

test1_NErrors= 15156/401230 3.77738
Class01= 1546/385061	0.401495
Class11= 13610/16169	84.1734
