# Supplementary material for: Prediction of polyproline II secondary structure propensity in proteins
Source: R Soc Open Sci. 2020 Jan 15;7(1):191239. doi: 10.1098/rsos.191239 (PMC7029904; doi:10.1098/rsos.191239)
Supplement: Supplementary Code [file rsos191239supp2.zip › models/PPIIH_None_aln=True_oneHot=True_iupred=True_espritz=True_paleale=False_charge=True_removeNegativeOnlyChains/fold1/final_trained-2000.model]

45 2 10 0
10 10 10 3 3 10 7 1 0 1 1
0.8 
45 2 10 0 1
10 10 10 3 3 1 0 0
2 10 1 140 1 1 1
2
0
10
1 1 1 1 1 1 1 1 1 1 
0.862938 -0.489048 -0.467753 -0.835381 -0.547774 -0.578109 1.04004 -0.653414 -0.930055 -0.966347 2.20991
-1.00082 0.549697 0.379866 0.829136 0.533677 0.732884 -1.14765 0.6227 1.06496 0.880435 -2.41691
10
1
140
45 1 1 1 1 1 1 1 1 1 1 1 1 1 1 1 1 1 1 1 1 1 1 1 1 1 1 1 1 1 1 1 1 1 1 1 1 1 1 1 1 1 1 1 1 1 1 1 1 1 1 1 1 1 1 1 1 1 1 1 1 1 1 1 1 1 1 1 1 1 1 1 1 1 1 1 1 1 1 1 1 1 1 1 1 1 1 1 1 1 1 1 1 1 1 1 1 1 1 1 1 1 1 1 1 1 1 1 1 1 1 1 1 1 1 1 1 1 1 1 1 1 1 1 1 1 1 1 1 1 1 1 1 1 1 1 1 1 1 1 1 
0.164066 0.223257 0.471252 -0.073396 0.0489547 0.179449 0.365098 0.170867 0.000692027 0.0890406 -0.0404186 0.179395 0.264912 -0.231898 0.111759 -0.0943351 0.060046 -0.167611 0.0292626 0.0246239 -0.0339967 -0.00174311 0.148932 -0.0966168 0.0407278 0.014974 0.0493 0.249656 0.0575493 0.0904545 0.178734 0.0504239 0.0348701 0.0219893 0.113987 0.15948 0.0914369 0.0158701 0.0904134 0.0122769 0.0177761 0.139567 -0.0127898 -0.084198 0.0405117 -0.0819005 -0.00942887 0.193701 0.0264528 0.0518 0.00798873 -0.190741 -0.0883228 0.1072 -0.049855 0.102169 -0.0333792 -0.0551424 0.136344 -0.120633 0.0860419 -0.622147 -0.0446409 0.122728 -0.1631 0.252408 0.0839115 -0.107949 0.10147 0.0764345 0.205173 -0.190851 0.313253 0.177253 0.114745 -0.13717 -0.121381 -0.419201 -0.373512 -0.0329937 0.0524671 0.352749 0.548717 0.00591049 0.25076 -0.440029 -0.0376391 -0.15184 -0.303335 -0.150086 -0.164667 0.0974236 -0.0052286 -0.394419 0.185524 -0.693499 0.445166 0.0920772 0.292457 0.00703252 -0.425378 -0.184554 -0.146321 -0.541212 0.202553 -0.164235 0.136683 0.0252039 0.12218 0.152078 -0.296717 0.471831 -0.013015 -0.193223 0.0770057 -0.291609 -0.00146242 -0.0492486 -0.0152888 -0.0416141 0.0141383 -0.0832021 -0.0654622 0.122892 0.096234 0.0872417 -0.045315 -0.191224 -0.0515429 0.10039 -0.0320782 -0.0444721 0.661157 -0.0920039 -0.202108 1.09423 -0.0445993 0.222556 0.00487719 -0.0606868 -0.109258 -0.190875 -0.110535 0.0585279 -0.117171 0.38008 -0.135092 0.353594 0.0729324 -0.0757099 0.150464 -0.007127 -0.254483 0.0466987 -0.35396 0.0806013 0.11241 -0.476915 -0.0616016 -0.217955 0.22523 0.132561 -0.62157 0.0157068 -0.32752 -0.0347864 -0.000933016 -0.164991 0.188463 -0.056421 0.325991 0.00731926 -0.577952 0.0346788 -0.200768 0.0141671 0.15242 -0.159391 0.00542629 -0.063886 0.0115758 0.146168 -0.0568355 -0.184933 0.051114 1.75061
-0.353929 -0.0459762 -0.077193 0.533091 0.0383167 0.0111952 -0.353887 0.5821 0.429894 0.318236 0.307787 0.0419666 0.110372 -0.154269 -0.48091 -1.4351 -0.255051 -0.259176 -0.0688059 0.00737357 -0.0156517 -0.00136055 -0.0953821 -0.14011 -0.475662 -0.145239 -0.0129057 0.113101 -0.204441 0.0218392 0.124209 0.0366365 0.0210026 -0.209895 0.221763 0.134352 -0.0987582 -0.328439 -0.121904 0.0515953 -0.0895354 0.209207 0.20197 -0.114492 0.0511001 -0.270236 -0.112512 0.328143 -0.116036 0.0365847 0.190526 -0.414283 0.0708332 0.0167309 0.00916299 -0.056474 -0.0806288 0.376981 0.100438 -0.184339 0.0826747 -0.727945 -0.452372 -0.102209 -0.222734 -0.150253 -0.495987 0.30458 -0.0455174 -0.138354 0.548485 -0.557508 -0.154663 0.0962496 -0.35172 0.485555 -0.224723 -0.217185 0.114392 -0.0972126 0.561787 -0.881727 0.368356 0.238581 0.0166658 0.216019 -0.187663 0.0536346 -0.193638 -0.0274078 0.0532047 0.485835 0.386192 0.339221 -0.0163079 -0.213758 -0.43869 0.0331937 -0.47092 -0.00507341 0.0219764 -0.102493 0.107152 -0.0197747 -0.0250142 -0.571344 0.231403 0.434613 0.156835 0.206175 -0.224033 -0.421529 -0.272928 -0.57778 0.134483 0.231486 -0.0725439 -0.0323144 0.0524676 0.00364153 0.0726693 0.0438689 -0.103899 0.118584 0.171574 0.314567 -0.0943899 -0.341603 0.11163 0.00959512 0.0341373 -0.075591 0.113272 -0.151033 0.340798 0.628065 0.136682 -0.114193 -0.316321 0.283541 -0.00701243 -0.181988 0.257615 0.0155188 0.0800731 0.227178 -0.186419 0.0448541 0.0616841 0.368086 0.00329789 0.085784 0.55856 0.0286797 0.115748 0.523884 0.0329807 0.47846 0.0364885 0.167628 -0.362379 -0.0658385 0.0566905 0.291424 0.412221 -0.255916 0.05351 0.162419 -0.0424377 -0.29908 -0.143607 -0.118316 -0.0682043 0.256236 -0.491614 0.166723 0.117941 -0.29454 0.255703 -0.0448102 0.255437 0.0956711 -0.479355 0.138095 0.317105 -1.1345
-0.0747549 -0.135471 0.0388031 -0.358127 -0.0157837 0.307104 -0.205077 -0.0674328 0.153821 0.0895364 -0.483973 0.1975 0.115435 -0.42655 0.217755 0.122725 -0.0110873 0.132021 -0.0557536 0.102112 0.0265083 -0.000593117 0.0746222 -0.31578 0.109509 0.0755914 0.0614283 0.467763 0.0500685 0.110234 -0.172948 0.160303 0.196227 0.222956 -0.456845 -0.161195 0.0320716 0.0687109 -0.250739 -0.340226 -0.150122 -0.0160001 0.38548 0.480612 0.122323 0.0282265 0.0269345 0.0565735 -0.0431906 0.218776 0.0341463 0.168067 -0.119995 -0.217299 0.187089 -0.043274 0.018932 0.0319934 -0.136502 -0.0688359 0.210122 -0.32941 -0.0404214 0.3292 -0.183459 -0.106024 -0.344361 0.0857022 -0.460632 -0.135529 -0.346143 -0.20679 0.299835 -0.382788 -0.0245679 0.521557 -0.0957768 0.14328 -0.0947024 -0.464234 0.42271 -0.302639 0.11207 0.418133 -0.294153 0.191507 0.0969425 0.381798 0.0127038 -0.0339865 0.17455 0.518961 0.232352 0.159183 0.127178 0.189145 -0.11588 0.372433 -0.269349 -0.1546 -0.0720144 -0.0909708 0.262395 0.230546 -0.095807 0.327524 -0.0589298 -0.429606 0.129782 -0.0873674 -0.117191 -0.131147 0.294782 0.205544 -0.272412 -0.210137 -0.167805 0.0123009 -0.0377425 0.073515 0.181443 0.0119599 0.0637053 0.00905427 -0.286229 0.068554 -0.291844 -0.51528 0.00115432 -0.0601082 0.12576 0.202854 -0.0534931 0.226067 0.215521 0.514396 0.31807 0.183095 -0.424009 -0.113067 -0.218671 -0.0835583 -0.21782 -0.410864 -0.0764383 0.00421217 -0.177942 -0.165951 -0.0614081 -0.17125 -0.262693 -0.0833101 0.332488 0.00973927 -0.280972 0.206008 -0.27735 -0.526225 -0.0267491 0.229505 -0.163129 0.274423 0.012478 0.271471 0.375231 -0.0738725 0.281917 0.0209279 0.0982584 -0.218403 -0.139534 0.128111 0.142071 -0.326511 0.278859 -0.0399615 0.0622139 0.195761 0.0349105 -0.0498584 -0.200784 0.220778 -0.11855 -0.0324812 -0.303394 -0.327187
0.187165 -0.139269 -0.370869 -0.194102 -0.126083 -0.142215 -0.00373155 -0.3536 0.368222 0.0953821 -0.353685 -0.425227 0.232232 0.235703 0.104574 0.322557 0.37029 -0.0980574 -0.0361007 0.0672261 0.0273174 -0.00291899 0.14717 -0.290985 -0.182868 0.0745763 -0.0537107 -0.344714 -0.068367 0.160323 0.0634566 0.140232 0.0860059 0.00141754 -0.0524195 -0.0473102 0.043208 0.185018 0.0289666 0.0359016 0.101585 -0.166656 -0.158637 0.0484785 0.099255 -0.0477828 -0.00385949 -0.0755166 -0.0487039 -0.128398 -0.0760516 -0.42154 0.0481645 -0.00734672 -0.255148 -0.0737053 0.292861 0.255864 0.0700348 0.389517 -0.0620911 -0.151173 -0.432633 0.0855834 0.0397203 -0.0837302 -0.00284943 -0.00241115 -0.202414 0.518019 0.215757 -0.131959 -0.327772 0.00135662 0.206872 -0.00810592 -0.195199 0.350621 0.1198 0.0821291 0.272086 -0.350276 0.0304964 -0.05438 -0.0742099 0.0725605 0.149132 -0.352593 0.364396 -0.239147 -0.237361 -0.646428 0.0669877 -0.0329666 -0.281268 -0.0266585 -0.173752 0.292099 -0.181686 0.125324 0.0441562 0.00142437 -0.0159984 -0.164609 0.115248 -0.0132437 -0.101157 -0.213625 -0.146953 0.169996 0.207811 -0.342028 0.123423 0.518104 0.184146 0.077561 -0.0618048 -0.033201 -0.228614 -0.00604952 0.273667 -0.0321519 0.229309 0.0267527 -0.503 0.161216 0.0673391 -0.141512 0.0487204 -0.0218011 0.277108 -0.114877 -0.287114 -0.0380111 0.0459072 -0.127582 -0.0164001 0.535225 0.116164 0.0566935 0.396337 0.121245 -0.113732 0.115345 -0.119508 -0.0224496 0.0761667 0.0581497 0.0863831 0.0748196 -0.0526372 -0.437698 -0.814443 0.300846 0.234191 -0.0934428 0.234703 -0.341999 0.263946 -0.240395 -0.25231 -0.20478 -0.193276 -0.212212 0.234161 -0.379501 0.289826 0.0212686 0.123234 0.201742 0.0167753 -0.000893884 -0.0349612 0.0355782 0.344727 0.149872 -0.0441169 0.252698 0.0876087 0.122789 -0.239018 0.0199676 0.290085 0.212786 -0.080998 -0.249192
0.0667948 -0.124958 0.0903219 0.155654 0.316501 -0.236083 0.249595 -0.250455 -0.489491 -0.136657 -0.201729 0.140984 -0.128944 0.138588 0.133353 0.291394 0.0300594 -0.272587 0.137127 -0.378173 0.0277646 -0.000158581 -0.14233 -0.0938221 -0.0399447 -0.105599 0.113368 0.152071 -0.181488 -0.170996 0.0404376 -0.199772 -0.115985 -0.143884 0.113376 0.182151 -0.0506845 -0.0956972 0.17634 0.143629 0.117761 -0.0453388 -0.00961216 0.291442 -0.104225 -0.0104626 -0.174243 0.242137 -0.0315269 -0.347404 -0.0768817 0.0613297 0.141015 -0.232372 -0.100203 -0.0544264 -0.37962 -0.0046108 -0.189578 -0.252738 -0.110867 -0.283666 0.226781 0.00923046 -0.143728 0.363756 0.09032 0.174965 0.0280474 -0.0362466 0.181305 -0.133314 -0.0310588 0.252938 -0.0649274 0.183762 -0.196794 0.218507 -0.283402 0.0199017 -0.00492013 0.196525 0.395232 0.09915 0.10135 0.631525 -0.331428 -0.212308 -0.34215 -0.498811 0.344156 -0.854157 0.691643 0.589091 -0.365108 0.638457 0.0155742 0.0599336 0.0691162 -0.42811 -0.0607404 0.519584 0.35262 -0.0572272 -0.348285 0.226414 -0.420333 0.688597 -0.489847 -0.27699 0.190515 0.489068 0.155212 0.0180688 -0.0922368 0.00313857 -0.129935 -0.0338798 0.124524 0.00627651 -0.0391231 0.145923 0.559642 0.0451575 0.0125868 0.0444332 0.0821928 -0.0192351 -0.378863 0.0294138 -0.166094 -0.165467 0.165789 -0.0786873 -0.0751135 0.174045 -0.285121 -0.763801 0.0516993 -0.0205569 -0.4017 0.0933078 0.338731 0.35971 0.442657 0.105908 -0.344402 -0.337771 -0.228331 0.0401107 -0.176007 0.131121 0.00922032 0.407203 0.116457 -0.171712 -0.0497098 -0.30172 -0.105338 -0.139994 -0.0224879 0.0629555 -0.233736 -0.0445986 -0.25137 0.10664 -0.158707 -0.228633 0.229096 0.0968485 -0.103506 0.149758 0.0277522 -0.00233408 -0.0345916 0.0802302 -0.0935174 -0.102139 -0.22629 0.132241 -0.00823844 0.0233404 0.517437 0.0428528 -0.182042 -0.460375
0.141687 0.234074 0.431701 -0.428783 -0.172449 -0.0425869 -0.363682 0.191789 -0.233156 -0.452137 -0.142732 -0.393484 0.0569955 -0.105725 0.511627 0.0383209 0.342119 -0.579741 -0.558985 0.244695 0.0166194 -0.00141806 0.00220687 0.168187 0.0630933 -0.0372623 -0.177631 0.00584265 0.000732726 -0.0724247 0.0929782 -0.0368946 -0.142914 -0.0583955 -0.441845 0.0564935 0.0317963 -0.195723 -0.0973843 -0.198422 -0.100074 -0.0218144 0.0465341 -0.145076 -0.00346494 -0.119461 0.0038966 0.122077 -0.0374859 -0.0208295 0.0108211 -0.012074 0.00627327 0.349426 -0.148909 0.0849754 -0.188206 0.287495 0.0142706 -0.0988864 -0.168828 0.0335574 -0.0693503 -0.214978 -0.12466 0.0639439 0.219286 -0.20705 0.192943 0.187161 0.191886 -0.0711974 0.230119 0.207724 0.29194 -0.508332 -0.197392 -0.38895 -0.220679 0.060538 -0.155776 -0.0607582 -0.0435521 0.183163 -0.112649 0.17643 -0.0981147 0.265681 0.379128 -0.0932066 0.0941483 0.0842264 -0.788415 -0.639471 0.0765146 -0.015909 0.250809 -0.0539599 0.589427 0.0886153 0.122589 -0.327713 0.0950709 0.141188 -0.0107165 0.597693 -0.589628 0.229732 -0.439728 -0.0116859 0.274923 0.218717 0.316844 0.376255 -0.190735 -0.240276 0.0802805 -0.0434934 -0.054705 -0.0673873 -0.00796143 -0.122564 -0.247594 0.0553427 0.190545 0.47039 -0.0263401 -0.172369 0.115942 0.161204 -0.0364369 0.131469 0.491979 -0.233699 -0.137176 -0.352086 0.0055244 0.640722 -0.0355769 -0.194192 0.0590808 -0.0833966 -0.468307 0.13579 0.246151 0.210489 -0.0293039 -0.0902806 0.0843884 0.0170759 0.320497 0.18856 -0.108941 0.124781 -0.15992 -0.124165 0.0096701 -0.552845 0.078422 0.0196283 -0.0200192 -0.0971798 0.0853028 0.0292475 0.295957 0.163211 -0.0970954 0.2033 -0.129905 0.31361 0.0064516 -0.218933 0.252764 0.0992063 0.32062 -0.0315632 -0.0775946 -0.110241 -0.0788794 -0.108579 -0.571166 -0.143926 0.473312 -0.0660557 0.377095 -1.26193
0.0366196 -0.116327 0.356582 0.220499 -0.115595 0.159607 -0.360533 -0.0819829 0.518396 0.369653 -0.0456725 0.03223 0.0747751 0.221582 -0.215572 -0.111433 0.0714519 0.226115 -0.135292 0.219661 -0.0126159 0.00289664 0.08133 -0.128351 -0.166118 0.0153088 0.0166875 0.372173 -0.128918 0.255234 0.185298 0.267653 0.0931368 -0.0269956 -0.0272318 0.0390563 0.134337 0.0550268 0.0350864 -0.0594715 0.0341848 0.191018 0.0391071 0.026327 0.013139 0.138536 -0.0183585 -0.326362 0.0327575 -0.140413 0.16125 -0.0528119 0.227971 0.00922847 -0.00157243 0.0565122 0.0939438 -0.259515 -0.0614932 -0.0243233 0.126429 0.165688 0.388753 -0.0413376 0.227801 -0.717125 -0.0596034 -0.291831 -0.279862 -0.160305 -0.159692 -0.277344 0.283924 -0.166732 -0.00354752 -0.526211 0.00929127 0.207372 -0.0265327 -0.187358 -0.168605 -0.334869 -0.199774 -0.445276 0.08364 -0.341663 0.422834 0.361413 0.423153 0.136509 -0.340207 -0.10772 -0.076628 -0.347389 0.0607121 0.227871 -0.178137 0.065272 -0.130508 -0.00513386 -0.0240517 0.442384 0.261683 0.168268 -0.0804334 0.329491 -0.172296 0.335926 -0.351302 -0.026574 0.215329 0.0290439 0.296119 0.0738767 -0.0936211 0.284801 -0.106109 -0.0838435 -0.113242 -0.0124327 -0.146237 -0.0872637 0.5082 -0.0933043 -0.373022 0.213784 -0.208832 0.39912 0.0384883 -0.161745 0.0852363 -0.017192 -0.230796 0.0306263 -0.41866 0.487468 0.222206 -0.0267975 -0.123123 -0.187824 0.41925 0.00922567 -0.827043 -0.110132 -0.273835 0.112958 -0.204165 -0.63041 -0.12441 -0.220886 0.338873 0.170717 -0.240459 0.054612 -0.155877 -0.121562 -0.0526445 -0.150817 0.22507 0.126715 0.311037 0.0341758 -0.487594 -0.0858725 0.372574 -0.0088699 0.176644 0.168234 -0.086732 -0.122697 -0.38919 -0.0791938 0.418439 -0.111329 0.189698 0.134567 -0.0595204 0.122165 -0.00594632 -0.0402817 -0.0207936 0.0836689 -0.313619 0.191499 0.070548 1.31916
-0.0601225 0.128784 0.119998 -0.117161 -0.180575 -0.0320277 0.127387 -0.114096 0.16759 0.17483 0.0025815 0.146884 0.0977633 -0.137121 -0.065483 0.233282 -0.726198 0.20701 0.540505 -0.513265 0.00156813 0.000198075 0.0843082 -0.00214286 0.296163 -0.148642 -0.0144308 0.221324 0.255398 0.0120247 -0.122775 -0.0135877 -0.215297 -0.0356406 0.0714776 -0.0312029 -0.116148 -0.060983 -0.0257825 0.0314433 -0.0386697 -0.0226207 0.110943 0.117018 -0.0603594 0.0518074 -0.0930213 0.212648 0.0624102 0.161305 -0.134234 -0.255744 -0.577065 -0.142862 -0.0142372 -0.139902 0.0677309 -0.104776 0.122175 0.36841 0.489326 -0.200192 0.260538 0.0726697 0.48436 -0.19774 -0.242385 0.051466 0.162076 -0.454447 0.00929365 -0.606196 0.478295 0.137154 -0.234427 0.0856678 -0.0497165 -0.266039 0.0808189 -0.526771 -0.670188 -0.307582 0.211404 -0.193863 -0.604718 -0.0677757 -0.220355 0.483358 -0.213199 0.00238097 0.060804 0.0698094 -0.144151 -0.330546 -0.201472 -0.0608325 0.017864 0.0324893 -0.0330112 0.242118 0.509187 0.00279094 -0.332049 0.163985 0.222657 0.11605 0.281076 -0.365636 0.0319896 0.123426 0.0988506 -0.520105 -0.10913 0.293791 0.0530725 -0.0217717 0.131537 -0.122965 -0.0145136 -0.0452049 -0.212853 -0.0987592 -0.00612925 -0.205637 0.289728 -0.276742 0.00352693 0.367986 0.0512665 -0.127375 -0.155875 0.0597318 -0.0852321 0.314365 0.223179 -0.11909 -0.0676362 -0.0938969 0.269192 -0.0518249 0.320362 0.0422076 -0.732133 0.0422034 0.152528 0.612677 0.212074 -0.285589 -0.120804 -0.21608 0.0230891 -0.13823 0.277211 -0.423448 0.257471 0.0837638 0.181764 -0.0598383 0.055935 0.19761 0.107965 0.105534 0.402033 -0.211024 -0.116041 0.366867 -0.167447 0.0661371 -0.2469 0.378769 -0.125133 0.0637536 0.448263 0.354072 0.0781991 -0.0521962 0.0905826 -0.0523674 -0.153116 0.0547482 0.0285223 0.0925122 -0.0271962 0.0254238 -0.27535 -0.000507748
0.0426872 0.31799 -0.268211 -0.197536 0.08237 0.307726 0.0662522 0.0461978 0.0317576 -0.303339 0.0994129 0.0634212 -0.0969314 -0.199978 0.0973219 0.190987 0.504389 -0.205595 -0.209916 0.264828 0.0184237 -0.00346761 -0.109721 0.0694505 -0.0734622 0.154483 0.135773 0.223758 -0.046215 0.068137 0.0270888 -0.0807748 -0.054529 0.0230672 -0.0337648 -0.069729 0.0813523 0.163181 -0.00238315 0.212212 -0.0187503 0.0638313 0.0762357 0.19122 -0.0427911 0.135267 -0.0136639 -0.0140088 0.0483814 0.0303052 -0.0920189 0.248512 0.205903 -0.14833 -0.0103851 0.0834904 0.0131157 -0.0222607 0.0462659 0.0290765 0.0300108 0.136047 0.0932844 -0.0167847 -0.16744 0.0111275 0.135039 0.141824 -0.0210253 0.294169 0.205443 -0.265463 -0.218298 -0.210911 -0.0370775 -0.0945043 -0.00873988 -0.358117 0.0846418 0.327488 0.433917 -0.243031 -0.11249 -0.0662369 0.091448 -0.0453577 0.0574919 -0.030764 0.142706 0.195903 0.20575 -0.466988 -0.158148 -0.134364 -0.0392203 0.106461 0.346597 -0.297089 0.532978 0.0204428 -0.101715 -0.308606 -0.177215 -0.221473 -0.116996 0.108704 0.485769 -0.206215 0.574828 0.11407 -0.16264 -0.352882 -0.331432 -0.202594 -0.000122451 0.234903 -0.0303271 0.12055 -0.15878 0.00433071 0.206685 0.00298369 -0.171606 -0.0864284 -0.183298 0.135761 -0.143729 -0.0413118 -0.186727 0.155224 0.249136 0.0433622 -0.29703 0.0127062 -0.38855 -0.201082 0.140555 0.0238597 0.0506977 0.0459368 0.185188 0.0658639 -0.0935861 -0.0323427 0.134809 0.109221 -0.147098 0.802223 -0.0575344 -0.000701272 0.338829 0.152615 -0.26683 0.0576152 -0.160051 0.205181 0.0116442 0.495137 -0.0867026 -0.0720971 0.493465 0.00573382 -0.389461 -0.158097 -0.0122479 -0.0599438 -0.0379943 0.334592 -0.204465 -0.0619094 0.376513 -0.121333 -0.252745 -0.217618 -0.0431469 0.255168 0.102736 0.0216691 -0.392111 -0.0837632 -0.215455 -0.354718 -0.0843651 -0.237493 -0.0979962 0.64208
-0.117544 -0.00964419 -0.162097 -0.25021 -0.171829 0.22452 0.441139 -0.459077 -0.141498 0.273112 0.00834868 0.28568 -0.0659726 -0.179325 -0.177551 -0.022572 0.149152 0.00814716 -0.0339636 0.0162872 0.0685911 0.000404273 0.203003 0.0685085 -0.158012 -0.0400353 -0.111371 0.164261 -0.138641 0.0509847 -0.0258511 0.0512145 0.073455 0.0761349 -0.266495 -0.0686058 0.00804338 0.152765 0.0136898 -0.345748 -0.0514675 0.164642 0.233274 0.0820725 -0.0229695 0.091461 0.0409768 0.430917 0.0141808 0.283557 -0.0822617 0.211794 0.000828202 -0.0415254 0.147625 -0.00903903 -0.266885 -0.22067 -0.0544763 -0.164288 0.0411821 -0.582907 0.299962 0.239133 -0.1558 0.0800066 0.282752 0.149294 0.424262 0.0171464 -0.333709 -0.569386 -0.359873 -0.00415478 -0.222912 -0.2268 0.337856 0.451233 0.110595 0.372503 -0.123183 0.591539 -0.59216 -0.43776 0.348719 -0.0714599 0.0204326 -0.365678 -0.0963075 0.383523 0.597584 -0.909855 -0.110739 0.32499 0.16442 0.118621 0.174983 -0.489899 0.181564 -0.00358213 -0.0758285 -0.512107 0.222209 0.213563 0.0529751 0.210679 -0.27626 -0.0311403 -0.328058 -0.206163 -0.00306661 0.50719 0.368888 0.109737 -0.146463 -0.0242067 -0.0619547 -0.0474722 0.21927 -0.0244408 -0.00699 0.0425935 -0.117831 0.0696434 -0.0437394 -0.0381563 0.0860481 0.190038 -0.268856 0.128367 0.343359 -0.0312833 0.0852695 0.0131387 -0.231098 0.421843 -0.0240476 -0.105381 0.254989 -0.100924 0.124578 -0.21962 -0.338774 0.0611533 0.0738245 -0.0349685 0.157488 0.134202 0.0843705 -0.0875666 0.149151 0.0993788 0.048202 -0.0718942 0.128174 -0.305162 0.115672 0.111886 -0.155363 0.280409 0.311269 -0.177541 -0.584833 0.329737 0.0890117 -0.112371 0.0661973 0.0199812 0.108914 -0.196375 -0.404892 -0.225022 -0.13378 0.0618978 0.0333199 -0.206415 0.0613137 0.14842 0.171489 -0.0987694 0.071657 0.0175508 -0.280767 1.79311e-05 0.207916 -0.339503
10 10 1 10 2 0 1
10
0
10
1 1 1 1 1 1 1 1 1 1 
0.592122 1.40718 -3.67464 0.209911 -0.133897 -0.352971 -0.62581 -1.40103 -0.344761 -0.355733 0.21182
-1.93863 0.137567 0.00162252 -1.22047 0.874791 0.550974 0.0828862 0.540154 -0.382024 0.619135 1.38597
-0.2281 0.092248 -0.192629 -0.0656685 0.509254 -0.311368 0.217854 -0.105951 -0.679792 -0.231425 -0.0502292
0.700569 -0.36711 -0.135815 1.18633 -0.464806 -0.938487 0.0736956 -0.699872 -0.732756 -0.63466 -0.711903
0.0649479 -0.266784 0.391019 0.0761999 -0.32756 -1.38492 0.121632 1.01294 -0.110782 0.990062 0.46309
-0.688861 -0.0452188 -0.256624 -0.298245 -0.367841 -0.201786 -0.571288 -0.638739 -0.110269 0.801493 1.72774
-0.135087 0.0347815 1.21328 0.0606296 -0.154842 0.47702 -0.0709772 0.396154 -0.0462364 0.166919 -0.967105
-0.392377 -0.577176 0.0415968 0.226437 -0.161294 -0.585446 0.86102 -0.94296 0.0888244 -0.0653577 0.449666
-1.43148 0.186457 1.04591 0.96302 -0.197353 0.217257 -0.810697 0.532499 -0.284309 -0.0331879 0.527325
-1.43196 0.352431 -0.163671 0.293236 0.647352 -0.0450864 -0.375312 0.0106379 0.259467 -1.70176 0.122443
10
1
10
45 1 1 1 1 1 1 1 1 1 1 
-0.722127 -0.042089 -0.522394 -0.432535 -0.357582 4.39905 1.50266 -0.107589 -0.3697 -0.503777 -0.534555 2.46829 -0.573495 -0.469013 -0.40915 -0.546711 -0.275688 -0.357769 -0.492442 -0.631861 0.292455 0.0407281 0.0779551 0.0302857 0.0170791 0.143894 0.0644347 0.0432016 0.168834 0.0941043 0.309014 0.0767582 0.129751 0.00208517 -0.0519733 0.186839 0.330187 -0.147511 0.0664872 0.00626676 0.0652704 0.116725 0.0418438 -0.161237 -0.00330512 0.142774 -0.0635828 0.375508 -0.0677777 0.108173 -0.0350227 0.816576 -0.0348567 -0.313924 0.0499554 1.39917
-0.571435 -0.365789 -0.227862 0.00915255 -0.240633 0.441357 -0.350496 -1.16445 -0.239521 0.259851 -0.34104 -0.153752 0.146262 -0.142884 4.3174 0.0154367 -0.698533 -0.740235 0.109596 0.159036 0.141512 -0.0196734 0.209493 -0.0588394 0.0617559 0.0990878 -0.0352925 0.105186 0.0315723 -0.123384 -0.021243 0.358031 0.121425 0.104928 0.0346938 0.122219 -0.127173 0.166522 -0.0581705 -0.254159 -0.0923188 0.14867 0.0960082 -0.0923469 0.0968974 -0.435304 -1.13449 0.536163 -0.462104 -0.0491984 0.496602 0.613569 -0.518971 -0.013451 -0.0422308 0.216854
0.659976 0.850101 1.00795 1.03274 0.113959 1.19148 0.673946 -0.103632 0.316509 0.639755 0.547079 0.966724 0.692226 0.555235 -11.9525 0.586161 0.201501 0.356954 0.758282 0.533392 -0.233914 -0.0129366 -0.0149342 0.011717 0.0960778 -0.0267181 -0.0345368 -1.18812 -0.0366058 -0.0597369 -0.0222705 -0.00527678 -0.053763 0.0795624 -0.00481075 0.12464 0.000364316 0.0253209 -0.041747 -0.114311 -0.092914 0.109119 0.00386397 -0.133527 0.0373864 -0.216741 -0.440852 0.310207 -0.208082 -0.151146 0.11704 0.571665 -0.0364032 0.126823 -0.103149 -0.4318
-0.218699 -0.182583 -0.456434 -0.303016 0.201508 0.798511 0.527018 0.331149 0.0562024 -0.18016 -0.473173 0.33695 0.45944 -0.269163 0.0292693 0.18741 -0.126889 -0.326475 0.0564717 -0.17155 -0.1375 -0.0268057 0.0166259 -0.202248 -0.0116086 0.151375 -0.0136802 -0.291 0.303727 -0.165424 0.0859727 0.0511499 0.133254 0.0230154 0.284163 0.156851 0.116461 0.0772339 0.0607237 -0.278234 -0.0805023 -0.05347 -0.0910043 0.112611 -0.075173 0.211066 0.309592 -0.919105 -0.061452 -0.0993216 0.439134 0.14141 -0.550847 0.145069 -0.0770035 0.0290818
-0.362995 -0.0760854 0.314105 0.793038 -0.222824 0.465333 0.226564 0.813294 -0.54263 -0.0913682 -0.673399 0.289809 0.957158 -0.543211 0.2758 -0.556546 -0.0152244 -0.588115 -0.0204736 -0.306383 -0.102575 -0.00549335 0.050677 0.191538 0.210268 0.0904077 0.0658326 -0.733252 0.314032 -0.721679 -0.103564 -0.153844 -0.173568 0.316566 0.438978 0.0857471 0.0207882 -0.168823 0.171 0.0932502 -0.0452296 -0.195587 0.0387032 0.241823 -0.167698 0.329577 -0.239394 0.571348 -0.308434 -0.240269 -0.323303 1.28834 0.0640988 -0.393395 -0.0389994 0.157278
3.94279 -0.099589 -0.466714 -0.952822 -0.0735814 -0.978135 0.443389 0.116145 0.107267 -0.507907 1.46194 -0.290385 0.181347 -0.438164 -0.701908 -0.745602 -0.295147 0.30112 -0.642682 -0.186107 0.0172894 0.0208443 -0.18294 -0.0499987 -0.124411 -0.0919303 -0.106567 -0.348688 0.0663604 0.239165 0.138621 -0.133787 -0.0329554 -0.0726655 0.13603 -0.172343 0.137743 0.179159 0.155957 -0.0141219 0.0300947 0.0818342 -0.0888918 0.263861 -0.0764552 0.354989 -0.110019 -0.558207 0.0887833 -0.21218 0.0837166 -0.236206 -0.0599893 0.146759 -0.246971 0.194037
-0.142188 -0.791376 0.0518235 -0.278474 0.311682 -0.68869 -0.667725 4.20741 1.78852 -0.588179 -0.695747 -0.420825 -0.532939 -0.744178 -1.33587 1.75335 -0.155931 -0.519966 -0.407178 0.731831 -0.0287182 0.0220914 0.0186676 -0.0652215 -0.116218 0.109131 -0.00701896 -0.353951 0.057055 0.0736919 0.0685663 0.194139 0.122082 0.0335928 0.123537 0.104521 0.0703605 0.130494 0.0253627 0.0291935 0.0380276 0.0014682 -0.0203044 0.144234 0.0181709 -0.105604 0.180843 -0.119695 0.285152 0.386708 0.0832978 -0.227712 -0.673044 0.0199652 0.132214 0.967504
-0.345063 -0.30961 -1.04367 -1.07675 2.33591 -0.630956 0.225449 0.94468 0.440033 0.621104 0.175422 -0.73222 0.0582248 0.529235 -2.73926 -0.00783484 0.35638 0.47065 0.104082 0.168044 -0.0276481 0.0191117 0.13795 -0.108652 -0.0787113 0.117353 -0.0150238 -0.64966 0.0814682 0.0952559 -0.0232742 0.117424 0.0830907 -0.199393 -0.129547 -0.250159 -0.0864926 0.177793 -0.0125033 0.0127213 0.0358791 -0.0828905 -0.0129635 0.1927 0.0407487 0.177456 0.239726 -0.494592 0.274736 0.00741809 -0.299947 -0.828183 0.035909 -0.377558 -0.0992334 -0.317002
-0.590887 -1.04491 -0.106471 0.722903 0.164474 0.0352021 -1.17725 -0.0175522 0.227986 1.09985 -0.238693 -0.947049 -0.19343 0.681321 -0.751098 0.615586 0.187208 -0.0513217 0.185566 0.617485 -0.11375 0.0332762 0.064488 0.138028 0.445491 0.191177 0.0937382 -0.859017 -0.110476 -0.355282 -0.204132 -0.0324369 -0.13542 0.00137399 0.012096 -0.0605297 -0.176064 -0.0411344 0.025674 0.0778406 -0.0126485 -0.335242 0.252774 -0.129348 -0.010637 0.0242238 -0.390203 -0.57971 -0.228252 -0.333403 0.0153981 -1.29806 0.401461 0.779112 -0.183989 -0.724579
0.238251 -0.349428 -3.36747 -0.417731 -0.168638 0.95835 1.27406 1.03294 0.20452 0.53029 -1.64941 1.16765 0.314213 -0.689062 0.509389 -0.0783791 -0.186263 -0.900041 -0.579963 0.639747 0.0279935 -0.0383225 0.0259904 -0.268921 -0.428702 -0.133107 -0.102777 0.129225 0.207448 -0.27707 -0.0435678 -0.0628866 -0.0473841 0.0027987 0.123721 0.100853 0.0589681 -0.280174 -0.000615174 -0.365386 -0.0607168 0.0138657 0.130811 0.275742 -0.107888 -0.0378558 -0.0272621 -0.324153 -0.139445 -0.150091 -0.0619862 -0.655384 0.248209 0.423492 -0.14353 -1.41608
10 10 1 10 2 0 1
10
0
10
1 1 1 1 1 1 1 1 1 1 
-0.832799 0.353349 -0.466024 0.0561002 -0.0238227 0.136773 0.0902975 0.84199 -0.823259 0.932921 -0.636175
-0.351403 -0.0344539 0.00600514 -0.493092 0.264145 -1.08434 -0.613258 0.533662 -0.037964 0.459259 -0.11835
0.204694 0.0927587 -0.693334 -0.0830596 -1.22227 0.643729 -0.49693 0.631293 -0.318193 0.483739 -0.10354
-0.138528 -1.23299 0.525038 -0.283522 0.455698 0.610722 0.45054 -0.216052 -0.472526 -0.788783 -0.259876
0.539292 -1.05067 -0.950443 0.935842 -0.497422 -0.215679 0.291309 0.773972 -0.464698 0.455287 0.0202722
-0.32447 -0.136577 -0.327853 -0.213461 0.423537 -1.01536 0.225757 -0.748893 -0.870583 0.269659 -0.0658937
0.988641 0.711193 0.70293 -0.824685 -0.339969 -0.945136 0.00580068 -0.107169 -0.72543 -0.393729 0.139688
-0.258682 0.0519239 0.257995 -0.0952783 0.0672268 0.151591 -1.15974 -0.630265 -0.0115241 0.544565 -1.57592
-0.47506 0.512394 0.407942 0.493683 1.29357 0.18963 -0.339634 0.500908 -0.784658 0.662326 0.0774456
0.455217 0.254453 -0.197042 0.680648 -0.180184 -0.422706 -0.176336 -0.324094 -0.0454711 0.909505 0.733292
10
1
10
45 1 1 1 1 1 1 1 1 1 1 
0.828555 -0.498516 0.691632 0.716283 0.0384227 -0.0887891 0.104163 0.638416 0.165977 -0.544106 -0.345827 -0.0375739 -0.110974 -0.436826 0.139128 -0.473453 -0.323228 -0.344331 -0.173303 -0.395218 -0.157553 0.0124434 -0.126528 0.040515 0.270031 0.0991 -0.0719351 -0.173004 -0.214881 0.163625 0.0214834 -0.10162 -0.370537 0.0865145 -0.152321 0.158446 0.0305516 -0.0947226 0.239229 0.0979546 0.14374 -0.0765541 -0.329552 0.28526 -0.0366665 0.109095 -0.0716531 0.414743 0.000655589 0.559793 0.833435 0.578336 -0.708917 0.0319619 0.57915 -0.415707
-0.455836 0.472171 -0.0270007 -0.26713 -0.677177 0.0778805 1.11892 1.15367 0.263387 -1.29173 0.101829 0.0989486 -0.476253 0.356748 0.388991 -0.320468 -0.28287 0.271044 0.404956 -0.184876 0.21683 0.0166349 0.103545 0.0106046 0.143834 0.0087007 0.120207 -0.792628 0.298394 0.17 0.129719 -0.204644 0.0477881 -0.156653 0.745148 -0.0204134 -0.0702217 -0.0907545 -0.00567348 0.146431 0.0400569 0.00635394 0.059988 0.0344929 0.0743545 1.30956 -0.019162 0.0784762 -0.588802 0.0467552 -0.647032 0.00941653 0.439862 0.197814 0.654552 1.10512
0.384163 -0.334855 -1.01989 -0.464355 -0.2289 0.845952 -0.00900963 -0.515878 -0.063902 0.724625 0.687922 -0.172008 -0.0698873 0.586554 -0.783721 -0.592596 -0.843854 0.389465 0.415752 0.0921548 0.00696335 -0.00354078 -0.0234896 -0.102169 0.215262 -0.262749 -0.214397 -0.359904 0.221596 0.0648075 -0.107832 0.109356 0.0296301 -0.0126942 -0.0435243 0.157616 -0.0630271 -0.06573 -0.381296 0.243505 -0.19816 -0.0835206 -0.0493118 -0.29491 0.0760336 -0.862286 -0.698983 -0.885081 0.541884 -0.322164 -0.594283 -0.121006 0.72415 0.607953 0.446077 -0.992589
-0.45446 0.239027 -0.667889 -0.816838 0.412507 -0.12128 -0.589552 0.389423 -0.196767 -0.0196662 0.915418 -0.409179 0.338551 0.221404 -0.796774 -0.146133 0.376842 0.575353 0.122965 0.392698 -0.251858 -0.0203556 0.0849294 -0.0411972 0.446033 0.0655476 0.0465094 -0.127738 0.259476 -0.185497 -0.0549533 0.120252 0.207623 0.0981801 -0.110568 -0.129141 -0.0797375 -0.309015 -0.155732 -0.168834 -0.146942 0.0818445 0.461381 -0.0750185 -0.00912242 0.0388788 -0.09718 -0.237373 0.327304 0.219291 0.171949 -0.336597 -1.4088 0.629964 -0.00361659 -0.36898
1.22274 0.598654 -0.634548 -0.4664 0.195479 -0.239351 0.911074 -0.706291 -1.17296 0.583461 -0.0876066 0.339546 0.270976 -0.743018 -0.421656 -1.24212 -0.162549 0.549699 0.312811 1.61373 -0.0779097 -0.0134719 0.216993 0.135663 0.0479917 -0.0673406 -0.0115912 -0.104244 -0.0922985 0.334308 0.0616189 0.071746 0.0452393 -0.00459612 -0.348161 0.385795 0.105124 -0.110694 0.097952 -0.163629 0.133991 0.153049 -2.23707e-05 0.237894 -0.0154422 0.532633 -0.112664 0.0156381 -0.739976 0.324868 0.616695 0.284348 -0.348574 -0.0226618 -0.1876 0.588821
0.0342037 -0.568038 -0.0872141 0.171745 0.539082 -0.166601 0.0129547 0.890897 -0.0859416 0.323261 0.0610714 -0.0222776 -0.284455 0.142313 -1.02943 -0.278919 0.102378 0.273391 -0.34919 -0.0457111 0.0455803 0.0319684 -0.14298 0.333576 -0.457418 0.0137173 -0.0157625 -0.4026 -0.0101176 -0.00925276 -0.0760954 -0.0808091 -0.014518 0.21775 0.418647 0.0510213 0.0219398 -0.255862 0.108952 -0.105705 0.0293183 0.00422587 0.034533 0.314088 -0.0351522 -0.49428 0.129144 0.811361 0.1071 -0.101667 0.0731246 0.0576032 0.401568 0.225103 -0.0023568 -0.293071
-0.217798 0.0411295 -0.855576 -1.97451 -0.0309504 -0.809905 -0.770689 -0.0374481 0.388834 0.041713 0.17827 -0.275572 -0.546017 1.39315 0.794057 -0.178542 -0.460524 1.36934 0.733765 0.839419 -0.169486 0.0151171 0.301284 -0.0965885 0.627166 -0.206833 -0.115563 -0.288436 0.348585 -0.0640816 -0.272087 -0.262815 0.0997397 0.207513 0.0787216 -0.0887836 -0.0763874 -0.111431 -0.285843 0.430162 -0.360083 -0.194482 0.279901 -0.108729 0.0811427 0.386967 -0.818406 0.607229 0.164327 0.137597 -0.176861 -0.720341 -0.865787 0.523685 0.575594 -0.708079
0.519455 -0.209406 0.354332 0.498503 -0.0275849 -0.502245 0.435967 0.384071 -0.0655689 0.295727 0.401407 0.0898921 -0.311695 -0.621077 0.663875 -0.183325 -1.49758 0.0891993 0.41953 -0.235968 0.100398 0.010525 0.0824738 -0.229938 0.322706 -0.0364725 -0.152425 0.383236 -0.35368 0.194194 -0.00611999 0.110533 -0.226365 0.1914 -0.409024 0.0440477 0.066555 -0.517242 0.246511 0.424395 0.0967186 0.0578423 -0.98056 0.214416 -0.0452773 1.38246 -0.165936 -0.169681 -1.01226 -0.203902 -0.16216 -0.308533 0.131192 -0.540635 -0.481824 0.555109
-0.221419 -0.0485113 0.0571653 0.410124 0.000119943 0.49481 0.0326038 -0.43792 -0.114119 -0.716608 -0.683175 0.0141149 -0.463488 -0.192226 0.54943 0.459342 -0.0933324 0.729841 0.487475 0.475678 0.102993 -0.02262 0.185266 -0.21119 0.142795 -0.00905558 0.0519276 0.563788 -0.0587206 -0.0575324 -0.0448667 -0.16962 -0.0155168 0.22513 -0.398507 0.257021 0.0749401 -0.355681 0.190731 0.148756 -0.0939393 0.0907592 0.405744 -0.165166 -0.133839 1.09431 -0.179122 -0.240738 -0.444724 0.188192 0.0487763 -0.405526 -0.249678 -0.111252 0.309596 0.961524
-0.316953 -0.587978 0.421161 0.767863 0.654969 -0.552758 -0.704467 0.116245 0.275588 -0.508019 -0.225006 0.216893 -0.325789 -0.463956 0.133494 0.220776 0.876502 -0.338395 -0.713645 0.205016 0.0745938 -0.0047044 -0.148042 -0.173248 -0.176997 0.196318 0.177467 -0.217424 -0.288677 -0.0533667 0.177345 -0.157486 -0.102399 -0.250536 -0.196325 0.4923 0.28432 -0.0327172 -0.27142 -0.130279 0.124066 0.156508 0.258628 -0.578587 0.0220475 0.14553 0.696971 0.789151 -0.354845 0.337435 1.26185 0.209394 0.247652 -0.0397144 -0.611377 -0.602583
44 2 5 0 1
5 5 5 3 3 1 0 0
2 5 1 70 1 1 1
2
0
5
1 1 1 1 1 
0.0836884 -0.097215 -0.0375153 -0.0515433 0.0267323 -0.00647771
0.0842057 0.0107785 -0.0759969 -0.0640374 0.0102858 -0.0216284
5
1
70
44 1 1 1 1 1 1 1 1 1 1 1 1 1 1 1 1 1 1 1 1 1 1 1 1 1 1 1 1 1 1 1 1 1 1 1 1 1 1 1 1 1 1 1 1 1 1 1 1 1 1 1 1 1 1 1 1 1 1 1 1 1 1 1 1 1 1 1 1 1 1 
0.00589355 -0.00684613 -0.00264192 -0.00362981 0.00188256 -0.000456177 0.00592998 0.000759049 -0.00535189 -0.00450968 0.000724353 -0.00152313 -0.00432249 -0.00134422 1.05652e-05 0.0048285 0.00265971 0.00347117 0.00191199 0.00616332 -0.00183883 -0.00346168 -0.00646166 0.00498216 0.000787644 0.00196091 -0.000149578 0.00556593 -0.00443427 0.00336379 -0.00263659 -0.00558298 0.00355991 0.00176374 -0.00217053 -0.00159978 -0.00573469 -0.00328281 0.00620152 -0.00404433 -0.000750228 -0.000116381 0.0014748 0.00196954 0.00558165 -0.00555689 -0.000244221 0.0011991 0.00495654 -0.00537448 0.000320172 -0.00392455 -0.0017939 0.000900764 -0.00598464 0.00603599 -0.00418058 0.000908034 0.00455967 -0.00157259 -0.00277043 -0.00511917 -0.000113316 -0.00625278 0.00368682 0.0047584 -0.000810306 0.00499439 -0.00556665 -0.00165104 -0.00609219 0.000725371 0.00527483 0.00242487 -0.00434735 0.00381423 0.00391023 0.00245069 -0.00202892 0.00182452 0.00411846 0.0053335 0.00494222 -0.0047177 -0.000807985 0.00599983 -0.00572396 0.00205369 -0.000134386 0.00587797 -0.00656116 0.00413743 -0.00628346 0.000367779 0.00492691 0.00444562 -0.00191607 -0.00292565 0.00239775 -0.00044047 0.00246556 0.00334782 -0.00675735 0.000698144 -0.00126957 -0.00406244 -0.00252988 -0.00440159 0.0054305 0.00248345 0.00446518 0.0025067 0.000774705 0.00236515 0.00483126
0.00700897 0.00132273 0.00614956 0.00202041 -0.00585391 0.00498527 0.0025015 0.00532578 0.00574406 -0.00417297 0.00321043 0.00314742 0.000953214 -0.00675747 -0.00149708 -0.00652951 0.00275035 -0.00519151 -0.00624461 -0.00359376 0.000581169 -0.0032648 0.000918615 0.00322183 -0.00487656 -0.00364018 0.000644758 0.0046724 0.00417677 -0.00403235 0.00246141 0.00414349 0.00433264 0.00156871 -0.000878352 0.00552098 -0.000488271 -0.0054191 0.00380451 -0.00178646 -0.00254982 -2.73144e-05 -0.00568129 0.00544565 0.000257471 -0.000136117 0.00595839 -0.00403443 0.00171462 0.00675604 -0.000585939 -0.00474646 -0.00355101 -0.00670958 0.00551762 -0.00138532 -0.00330751 -0.000879872 -0.00375517 -0.00617299 0.00213003 0.00574849 0.00501276 -0.000579582 0.00027495 -0.00290785 -0.00210085 0.00682893 -0.0012847 -0.0053386 -0.00199978 0.00320774 0.00167634 -0.000638824 0.00161114 -0.00510845 0.00626731 0.000527279 -0.00210063 0.000939681 0.000241065 0.00435569 0.00323547 0.0037323 0.00468836 0.00171084 -0.00469526 -0.0056614 -0.00621128 -0.00140818 -0.00479213 0.00296101 -0.00270194 -0.00682163 -0.00466083 0.00461526 -0.00268722 0.000280569 0.00440194 0.00307034 0.00198422 -0.0046401 -0.000764176 -0.0033817 0.00176333 -0.00619529 -0.00144789 0.000988389 0.00137424 0.00349374 -0.00511418 -0.00542695 0.000807172 0.00516354 0.00534761
-0.00154672 -0.000167868 -0.00638991 -0.00016586 0.000663102 -0.000755836 0.00208426 -0.00341815 0.00358447 0.00230489 -0.00103672 0.00115748 0.00665992 0.0062861 -0.00148284 0.002688 0.00122807 0.000919318 -0.00511843 0.00488862 -0.00435961 -0.00427146 -0.00360152 0.00367104 0.00414503 0.00693447 0.00559911 0.00576034 0.000699387 0.0037204 0.00406569 0.00619492 -0.00348973 0.00471804 -0.00101319 0.00421563 -0.00308005 -0.00597118 -0.00624477 -0.00653783 0.00337596 -0.00023924 0.0016619 0.00299363 -0.000995394 -0.00686319 -0.00136063 -0.00680958 0.00109838 0.000563202 0.00512129 0.00378103 0.00333399 -0.00552248 0.000409814 0.000436768 -0.00563027 -0.00103333 -0.00084515 0.00211137 -0.00435519 -0.00382171 0.00126404 -0.000802664 -0.00614593 -0.0067914 -0.00362929 -0.00218373 -0.00572033 -0.00283181 -0.0016793 0.00469788 0.00397121 0.00702485 0.000649255 -0.00406644 -0.00688059 0.00633088 -0.00383377 0.00126005 -0.000148168 -0.00575473 -0.00200117 -0.00385643 -0.00423496 0.0054509 0.00362259 -0.00282297 -0.00262469 -0.00426481 0.00633066 6.23741e-05 -0.00104427 0.000552446 0.00630196 -0.000147944 0.000803299 -0.00436958 0.00471058 0.00212522 -0.00015913 -0.00401097 -0.000219147 -0.00323018 -0.00402837 -0.00661215 -0.000254363 -0.00386671 0.00676099 0.00295412 0.0044356 -0.000429431 0.00424165 -0.00460782 0.00275639
-0.00703556 -0.00619918 -0.000663269 -0.00281628 -0.00178161 0.00211417 -0.00352788 0.00532301 -0.00597235 0.00406682 0.00458272 0.000921958 -0.00217213 -0.00682911 -0.00140971 0.00699535 5.40148e-05 0.00162157 -0.000266055 0.00386609 0.00463545 0.000164053 -0.00343052 -0.00627351 -0.000117209 0.00656585 0.00520434 0.00649561 0.00376525 -0.00644573 0.00220975 0.00377194 -0.00560266 -0.00549577 -0.0060866 -0.000342021 0.00366066 -0.00257222 -0.00206126 0.00473056 -0.00554765 -0.00452079 -0.00138974 -0.000677527 -0.00430765 0.0042428 -0.000724435 0.00278862 -0.00117788 0.00605176 -0.000387539 -0.00358469 -0.000826436 0.00322419 -0.00281594 0.00609861 0.00274779 -0.00465385 0.00555197 -0.000529217 -0.00405733 0.000719467 -0.00379953 -0.00261774 0.00226595 -0.00284388 0.00408249 -0.00111565 0.00162616 -0.00502102 -0.00342734 0.00312076 -0.00249956 0.00222517 -0.00459902 0.000235048 -0.000574277 0.0017188 -0.00401858 0.0052901 0.000728311 0.00263613 -0.00533684 0.00694413 -0.00118193 -0.00111053 0.00600048 -0.00547639 0.00127787 0.0045102 0.00103664 0.00426279 -0.00181259 0.00427936 -0.00539721 -0.00658889 -0.00560677 0.00572754 -0.000662285 0.00306165 -0.00633574 0.00295263 -0.000859842 -0.00179304 -0.00186445 0.00158339 0.00548426 0.00460352 -0.00374006 -0.00557658 0.00285136 0.00403051 0.00410181 0.00455677 0.00393238
-0.00412238 -0.00359601 0.00289061 -0.00255652 0.00472411 0.000358554 0.00552238 0.00194465 0.00558822 0.00275949 0.0035897 0.00604158 0.00419498 0.00227498 -0.00166296 0.00021437 0.0029815 -0.00575259 0.00639678 -0.0058538 -0.000574787 0.000937922 0.00667271 -0.00301352 0.00424012 -0.00594612 0.0068801 0.00122837 0.00519794 0.00439462 -0.0018815 -0.00596669 -0.00624365 -0.00603315 -0.00148095 0.00552272 0.00136766 -0.00300083 0.000425112 -8.63724e-05 0.00680092 -0.00302745 -0.00108705 0.00395364 0.00628979 0.00429225 -0.00287424 0.00222904 0.00558192 -0.00351972 0.00341749 -0.00203512 0.00446046 0.00304795 0.00199361 0.00165832 0.00414409 0.00183146 -0.00415556 0.00229978 -0.00081618 0.00100519 0.00337534 -1.75737e-05 0.0020143 -0.00514786 -0.00153711 -0.00366029 -0.00110643 0.00593026 0.00329559 -0.00134777 -0.00413944 -0.00483371 -0.00443639 -0.00489191 0.00650079 -0.000268376 0.00437938 0.00504046 0.00325416 0.000754622 -0.00403692 0.000672368 -0.00323968 0.00499894 -0.00471156 -0.00613785 -0.000211853 -0.00182487 0.00320418 0.00601422 0.00622258 -0.000462727 -0.00104561 0.00119462 0.00143166 0.00445954 0.00457658 -0.00671702 0.00334754 0.00082992 -0.00102254 0.00625035 0.00303846 0.00158333 -0.00568381 0.002497 -0.0057273 0.00573783 0.000495209 0.00456911 -0.0005498 0.00350054 -0.00180077
5 5 1 5 2 0 1
5
0
5
1 1 1 1 1 
-0.0879836 0.0202223 -0.0982339 0.0844186 -0.0599978 0.049143
-0.0880434 -0.0481241 -0.0373353 0.0189445 -0.0914761 -0.0542721
0.0582242 -0.0292799 0.00154398 -0.0235623 -0.0983594 0.0961364
0.0882173 0.0553752 0.0591075 0.0896019 0.0679325 0.0962159
-0.0352575 0.0322562 0.0556315 0.0392656 0.0188133 -0.0152615
5
1
5
44 1 1 1 1 1 
-0.0733196 0.016852 -0.0818616 0.0703488 -0.0499982 0.0409525 -0.0733695 -0.0401035 -0.0311127 0.0157871 -0.0762301 -0.0452267 0.0485202 -0.0243999 0.00128665 -0.0196352 -0.0819662 0.0801137 0.0735144 0.046146 0.0492563 0.0746683 0.0566104 0.0801799 -0.0293813 0.0268802 0.0463595 0.0327213 0.0156778 -0.0127179 0.0320962 0.0256915 -0.0791993 0.0335679 0.012707 -0.0458641 -0.00881294 0.0226708 -0.00263422 0.0434077 -0.0448754 0.00446905 0.0815143 -0.0796886 0.0634025 -0.000532383 -0.0159905 0.0647697 -0.00375203 -0.0258094
0.0275823 -0.0378291 -0.0344745 0.00085939 -0.0409826 0.0194776 -0.0555937 -0.0779563 -0.0311345 0.0434174 -0.0073409 -0.0823716 -0.0142245 -0.00320684 0.0345296 0.0818158 0.0342624 -0.0576166 0.0211533 -0.0517052 0.0691244 0.0596112 0.0360972 0.0673054 0.063256 0.0161664 -0.0165604 -0.0360678 -0.00239729 0.0630209 0.0214561 -0.0581483 -0.0581415 0.0703149 0.0260444 -0.0157907 0.00645919 0.053784 -0.0104137 0.0586581 0.013868 0.0655787 0.0596198 0.0829769 -0.0209615 0.0108161 0.0814594 -0.0700324 0.0365328 0.0192793
-0.0384043 0.0223239 -0.00444281 0.0810263 0.00629587 -0.0245202 0.0138593 0.0730688 0.0227453 -0.0718713 0.0527564 -0.0391319 -0.0466863 0.0779483 -0.0521503 0.0626914 -0.0211758 0.0376422 0.0331421 0.0517438 0.0129669 -0.0363232 0.0339891 -0.0107466 -0.0366797 -0.0703057 -0.0832639 -0.0385537 -0.0570048 0.0366023 0.064059 -0.0120757 -0.0244072 -0.0237172 -0.0143827 0.065222 0.035096 0.0828099 0.0549575 -0.025492 -0.0723947 0.0243806 0.0187094 -0.0357476 0.0189955 0.0498924 -0.0563895 0.0811531 0.00420128 0.0600859
0.0495635 -0.0661651 -0.0595706 0.000219316 0.00642158 -0.012917 0.013247 0.00649105 0.0318627 0.0395755 -0.04024 0.0125883 -0.0558335 0.0186861 0.0722045 0.0131171 0.00057475 0.0239672 0.0125937 -0.0278011 0.0818085 0.0235324 0.0799128 0.0171845 0.0711181 0.015575 -0.0162564 -0.0686048 0.0133947 0.0712782 0.0748144 -0.0203751 -0.0782202 -0.0680895 0.0631776 0.0115347 0.0023268 -0.00690879 -0.0653076 -0.0491439 -0.0506666 -0.0222143 0.0467778 -0.0231668 0.0798051 0.035649 0.0732837 -0.00295345 -0.0237172 0.00254407
0.0525788 -0.0252421 -0.0572569 0.0491583 0.0752758 -0.0694722 -0.0186 -0.024314 -0.0547436 0.0781281 -0.0363691 -0.0632625 -0.0255804 -0.031256 -0.0480187 -0.0457361 0.063612 0.0376414 0.0306884 0.0816377 0.0718309 0.0633552 -0.0239099 0.0352753 -0.0431449 -0.0274381 -0.012409 -0.0531946 0.0529418 0.0472071 0.0326828 0.0221872 -0.0613683 0.0587593 -0.0119878 -0.0694259 0.0726204 0.0527455 -0.0104065 -0.0654565 0.0475402 0.0365578 -0.0453857 -0.0613735 -0.0780316 -0.0100711 -0.0237763 0.0689138 -0.0557631 -0.0764212
5 5 1 5 2 0 1
5
0
5
1 1 1 1 1 
-0.0600275 0.0370319 -0.0593258 0.0199599 -0.0474743 -0.0957098
0.0392305 0.0920905 0.000726654 0.00138314 0.00572321 -0.0876733
0.077205 -0.0406886 -0.0980159 0.0835919 -0.0359056 -0.0582136
-0.0515529 -0.0784169 -0.0571659 0.0273756 -0.0742864 0.0198318
-0.0828678 -0.0655317 -0.088903 0.0980945 -0.00193561 0.0188963
5
1
5
44 1 1 1 1 1 
-0.050023 0.0308599 -0.0494381 0.0166332 -0.0395619 -0.0797582 0.0326921 0.0767421 0.000605545 0.00115262 0.00476934 -0.0730611 0.0643375 -0.0339071 -0.0816799 0.0696599 -0.0299213 -0.0485113 -0.0429607 -0.0653474 -0.0476382 0.022813 -0.0619053 0.0165265 -0.0690565 -0.0546097 -0.0740858 0.0817454 -0.00161301 0.0157469 0.0106464 0.0316974 -0.0367265 0.0445416 -0.0350027 0.00704493 0.0481168 0.0810227 0.000453666 -0.034611 -0.00115801 -0.0781103 -0.0243388 -0.0201538 -0.0286841 -0.0226853 -0.0338272 0.0247279 0.0121367 0.00654537
0.0427138 0.0478318 -0.053975 0.0641418 -0.018975 -0.0396982 -0.0738013 -0.0097275 -0.0412861 0.00791903 -0.0773139 0.0526937 -0.0437169 -0.0307071 0.013902 0.00461369 0.0596712 -0.0213145 0.00230305 -0.0232085 0.0274078 -0.0821883 -0.0179855 -0.0802643 -0.0190088 0.0366637 -0.0196162 0.0304973 -0.0219417 0.0758538 -0.0462907 -0.0625613 0.0403523 -0.0169323 -0.0817528 -0.061956 0.0267029 -0.0722208 0.0116498 0.0687501 0.0190316 0.0176692 0.0381104 0.058648 0.0702954 -0.031321 -0.0200717 0.0466333 0.0306978 0.0655647
-0.0599086 -0.0252277 0.0667097 0.00543929 -0.0221587 -0.0356324 -0.0412303 0.0415584 0.0781983 0.0201613 0.0340789 -0.0514257 0.0409333 -0.00890212 0.0149753 0.0425138 0.0124752 -0.0416552 0.0536263 -0.0592083 -0.0562385 -0.0106755 0.0417942 0.0652053 -0.0353608 0.0287563 -0.0494491 0.0279008 -0.00794374 0.0645821 0.0101322 0.015481 -0.043979 -0.00649142 -0.062413 0.0171957 0.0412095 -0.02031 -0.0245792 0.0360744 0.0831846 -0.0738336 0.067982 0.0407846 0.000597579 -0.000375992 -3.50012e-05 -0.0702606 0.0413022 -0.029742
-0.0461356 0.068397 0.0429158 0.078992 0.0502689 -0.0757783 0.024415 -0.0825134 0.0354558 -0.0668621 0.065402 -0.0377454 0.0319523 -0.0619104 0.0390966 0.0528726 0.0386187 -0.00302726 -0.0507707 -0.0692939 -0.0502861 -0.0509195 -0.0597942 -0.0656374 0.0731984 0.0241367 0.0173199 -0.0101699 0.0372095 -0.0247113 0.0434214 0.0744073 -0.0396476 0.00300389 0.0700659 -0.072712 0.0105589 0.0111476 -0.0718921 -0.0373186 0.0276188 0.0768432 0.00826933 -0.0237623 -0.0684005 -0.0359674 -0.054223 0.0535515 0.0443386 -0.0216604
0.067591 0.0773858 0.0107535 -0.0755365 -0.0715849 0.00061854 0.0319336 0.0290683 0.073782 -0.0141902 -0.0789763 0.03387 -0.0231163 -0.0352905 -0.0464594 -0.0363837 -0.0246692 0.0474328 0.0580972 -0.0132279 -0.0732192 0.0023827 -0.019718 0.0183835 0.0619538 -0.00478516 0.0657494 -0.0756026 -0.034567 0.0267547 -0.0139296 -0.0503093 0.0208071 0.0801572 -0.0425125 0.0325555 -0.00255764 0.0727545 -0.0217095 -0.012109 -0.0247691 -0.0173525 -0.0615723 0.035448 0.0306903 -0.0246985 0.0823976 -0.0773122 -0.060599 0.0571615
