# Supplementary material for: Prediction of polyproline II secondary structure propensity in proteins
Source: R Soc Open Sci. 2020 Jan 15;7(1):191239. doi: 10.1098/rsos.191239 (PMC7029904; doi:10.1098/rsos.191239)
Supplement: Supplementary Code [file rsos191239supp2.zip › models/PPIIH_None_aln=True_oneHot=True_iupred=True_espritz=True_paleale=False_charge=True_removeNegativeOnlyChains/fold3/NN_log.txt]

epsilon 0.005
NU 45
NF 10
NB 10
NHY 10
NHF 10
NHB 10
context 0
Moore 1
CoF 3
CoB 3
Cseg 10
Cwin 7
Classes 2
Thresholds 0.8 
Step 1
shortcut 0
seed 949
shuffle 1
batch_blocks 1920
readModel 0
readEpoch 0
nEpochs 2000
adaptive 1000
reload 0
belief 0
threshold 0
cycles 1
Creating model
Generating random parameters
Reading train dataset
7119 sequences, 45 attributes, 2 classes
Reading test dataset
1783 sequences, 45 attributes, 2 classes
Actual lrate= 5.96505e-06
Start learning
....................................
Epoch 1 Error= 285084 0 (382.321,90.7086) 
....................................
Epoch 2 Error= 263127 0 (1129.55,286.824) 
....................................
Epoch 3 Error= 256194 0 (2869.81,835.194) 
....................................
Epoch 4 Error= 253743 0 (4794.9,1617.61) 
....................................
Epoch 5 Error= 252779 0 (6539.76,2567.42) 
....................................
Epoch 6 Error= 252316 0 (9497.35,4071.77) 
....................................
Epoch 7 Error= 251980 0 (17054.1,7125.37) 
....................................
Epoch 8 Error= 251100 0 (44908.9,14551.9) 
....................................
Epoch 9 Error= 241868 0 (292553,36684.7) 
....................................
Epoch 10 Error= 226076 0 (865065,55239.3) 
 counting_train_errors....................................

train1_NErrors= 63680/1.60854e+06 3.95888
Class01= 652/1.54438e+06	0.0422176
Class11= 63028/64156	98.2418

 counting_test_errors.........

test1_NErrors= 16112/405252 3.9758
Class01= 150/389038	0.0385566
Class11= 15962/16214	98.4458

....................................
Epoch 11 Error= 224081 0 (881973,54294.1) 
....................................
Epoch 12 Error= 222996 0 (849906,54084.1) 
....................................
Epoch 13 Error= 222189 0 (813195,57095) 
....................................
Epoch 14 Error= 221396 0 (753976,64852.7) 
....................................
Epoch 15 Error= 220544 0 (710412,79555.2) 
....................................
Epoch 16 Error= 219662 0 (680728,105344) 
....................................
Epoch 17 Error= 218820 0 (668696,141539) 
....................................
Epoch 18 Error= 218105 0 (662128,177404) 
....................................
Epoch 19 Error= 217593 0 (669814,212465) 
....................................
Epoch 20 Error= 217050 0 (687790,247754) 
 counting_train_errors....................................

train1_NErrors= 63341/1.60854e+06 3.9378
Class01= 893/1.54438e+06	0.0578226
Class11= 62448/64156	97.3377

 counting_test_errors.........

test1_NErrors= 16065/405252 3.9642
Class01= 211/389038	0.0542363
Class11= 15854/16214	97.7797

....................................
Epoch 21 Error= 216535 0 (698627,291391) 
....................................
Epoch 22 Error= 216165 0 (703773,341588) 
....................................
Epoch 23 Error= 215678 0 (716133,400236) 
....................................
Epoch 24 Error= 215193 0 (711467,470990) 
....................................
Epoch 25 Error= 214752 0 (713361,551090) 
....................................
Epoch 26 Error= 214431 0 (730456,624692) 
....................................
Epoch 27 Error= 214169 0 (735108,636509) 
....................................
Epoch 28 Error= 213966 0 (746520,639171) 
....................................
Epoch 29 Error= 213656 0 (768991,617952) 
....................................
Epoch 30 Error= 213335 0 (798643,615861) 
 counting_train_errors....................................

train1_NErrors= 63397/1.60854e+06 3.94129
Class01= 676/1.54438e+06	0.0437716
Class11= 62721/64156	97.7633

 counting_test_errors.........

test1_NErrors= 16083/405252 3.96864
Class01= 150/389038	0.0385566
Class11= 15933/16214	98.2669

....................................
Epoch 31 Error= 213234 0 (828987,590398) 
....................................
Epoch 32 Error= 212890 0 (864572,590103) 
....................................
Epoch 33 Error= 212737 0 (900323,575542) 
....................................
Epoch 34 Error= 212355 0 (940650,582845) 
....................................
Epoch 35 Error= 212328 0 (961819,582381) 
....................................
Epoch 36 Error= 212158 0 (988148,569947) 
....................................
Epoch 37 Error= 211904 0 (1.01625e+06,589623) 
....................................
Epoch 38 Error= 211791 0 (1.0474e+06,591540) 
....................................
Epoch 39 Error= 211704 0 (1.07369e+06,597305) 
....................................
Epoch 40 Error= 211478 0 (1.10397e+06,598643) 
 counting_train_errors....................................

train1_NErrors= 63094/1.60854e+06 3.92245
Class01= 1892/1.54438e+06	0.122509
Class11= 61202/64156	95.3956

 counting_test_errors.........

test1_NErrors= 15993/405252 3.94643
Class01= 464/389038	0.119269
Class11= 15529/16214	95.7753

....................................
Epoch 41 Error= 211298 0 (1.14705e+06,607291) 
....................................
Epoch 42 Error= 211176 0 (1.17668e+06,621425) 
....................................
Epoch 43 Error= 211059 0 (1.21107e+06,630664) 
....................................
Epoch 44 Error= 210959 0 (1.24471e+06,643859) 
....................................
Epoch 45 Error= 210749 0 (1.28502e+06,655980) 
....................................
Epoch 46 Error= 210751 0 (1.31753e+06,663153) 
....................................
Epoch 47 Error= 210600 0 (1.34408e+06,673850) 
....................................
Epoch 48 Error= 210417 0 (1.37939e+06,689841) 
....................................
Epoch 49 Error= 210256 0 (1.3985e+06,705070) 
....................................
Epoch 50 Error= 210144 0 (1.43321e+06,719781) 
 counting_train_errors....................................

train1_NErrors= 63004/1.60854e+06 3.91685
Class01= 2271/1.54438e+06	0.147049
Class11= 60733/64156	94.6646

 counting_test_errors.........

test1_NErrors= 15973/405252 3.9415
Class01= 576/389038	0.148058
Class11= 15397/16214	94.9611

....................................
Epoch 51 Error= 209968 0 (1.46118e+06,747821) 
....................................
Epoch 52 Error= 209604 0 (1.4826e+06,739856) 
....................................
Epoch 53 Error= 209547 0 (1.53477e+06,765669) 
....................................
Epoch 54 Error= 209289 0 (1.58154e+06,781976) 
....................................
Epoch 55 Error= 209058 0 (1.59577e+06,796935) 
....................................
Epoch 56 Error= 208846 0 (1.66132e+06,789740) 
....................................
Epoch 57 Error= 208574 0 (1.68918e+06,805387) 
....................................
Epoch 58 Error= 208402 0 (1.76415e+06,819419) 
....................................
Epoch 59 Error= 208391 0 (1.79473e+06,803376) 
....................................
Epoch 60 Error= 208220 0 (1.85117e+06,804664) 
 counting_train_errors....................................

train1_NErrors= 63102/1.60854e+06 3.92295
Class01= 993/1.54438e+06	0.0642976
Class11= 62109/64156	96.8093

 counting_test_errors.........

test1_NErrors= 15991/405252 3.94594
Class01= 230/389038	0.0591202
Class11= 15761/16214	97.2061

....................................
Epoch 61 Error= 208267 0 (1.8936e+06,815351) 
....................................
Epoch 62 Error= 207937 0 (1.97034e+06,825748) 
....................................
Epoch 63 Error= 207910 0 (2.00078e+06,827566) 
....................................
Epoch 64 Error= 207769 0 (2.05252e+06,830623) 
....................................
Epoch 65 Error= 207674 0 (2.11137e+06,836821) 
....................................
Epoch 66 Error= 207644 0 (2.14179e+06,833462) 
....................................
Epoch 67 Error= 207632 0 (2.20793e+06,838906) 
....................................
Epoch 68 Error= 207370 0 (2.28775e+06,852888) 
....................................
Epoch 69 Error= 207347 0 (2.346e+06,851750) 
....................................
Epoch 70 Error= 207260 0 (2.39634e+06,843869) 
 counting_train_errors....................................

train1_NErrors= 62854/1.60854e+06 3.90753
Class01= 1863/1.54438e+06	0.120631
Class11= 60991/64156	95.0667

 counting_test_errors.........

test1_NErrors= 15944/405252 3.93434
Class01= 466/389038	0.119783
Class11= 15478/16214	95.4607

....................................
Epoch 71 Error= 207021 0 (2.49133e+06,866156) 
....................................
Epoch 72 Error= 207129 0 (2.53654e+06,855951) 
....................................
Epoch 73 Error= 207019 0 (2.59385e+06,860667) 
....................................
Epoch 74 Error= 206731 0 (2.69468e+06,852114) 
....................................
Epoch 75 Error= 206938 0 (2.75163e+06,860714) 
....................................
Epoch 76 Error= 206736 0 (2.83604e+06,868927) 
....................................
Epoch 77 Error= 206536 0 (2.94173e+06,871518) 
....................................
Epoch 78 Error= 206529 0 (2.99067e+06,841586) 
....................................
Epoch 79 Error= 206467 0 (3.05321e+06,841023) 
....................................
Epoch 80 Error= 206505 0 (3.13916e+06,842248) 
 counting_train_errors....................................

train1_NErrors= 63000/1.60854e+06 3.9166
Class01= 5241/1.54438e+06	0.339359
Class11= 57759/64156	90.029

 counting_test_errors.........

test1_NErrors= 16043/405252 3.95877
Class01= 1354/389038	0.348038
Class11= 14689/16214	90.5945

....................................
Epoch 81 Error= 206260 0 (3.21039e+06,838996) 
....................................
Epoch 82 Error= 206192 0 (3.28725e+06,847446) 
....................................
Epoch 83 Error= 206256 0 (3.31758e+06,829617) 
....................................
Epoch 84 Error= 206145 0 (3.37286e+06,825978) 
....................................
Epoch 85 Error= 205990 0 (3.41249e+06,828435) 
....................................
Epoch 86 Error= 206001 0 (3.38764e+06,814617) 
....................................
Epoch 87 Error= 205930 0 (3.48246e+06,798520) 
....................................
Epoch 88 Error= 205878 0 (3.48977e+06,809260) 
....................................
Epoch 89 Error= 205784 0 (3.55799e+06,810449) 
....................................
Epoch 90 Error= 205869 0 (3.53485e+06,784359) 
 counting_train_errors....................................

train1_NErrors= 62686/1.60854e+06 3.89708
Class01= 3149/1.54438e+06	0.203901
Class11= 59537/64156	92.8004

 counting_test_errors.........

test1_NErrors= 15939/405252 3.93311
Class01= 820/389038	0.210776
Class11= 15119/16214	93.2466

....................................
Epoch 91 Error= 205559 0 (3.4822e+06,810648) 
....................................
Epoch 92 Error= 205670 0 (3.54977e+06,805443) 
....................................
Epoch 93 Error= 205525 0 (3.54344e+06,798421) 
....................................
Epoch 94 Error= 205551 0 (3.47978e+06,796831) 
....................................
Epoch 95 Error= 205516 0 (3.56569e+06,782188) 
....................................
Epoch 96 Error= 205378 0 (3.47138e+06,800389) 
....................................
Epoch 97 Error= 205413 0 (3.55024e+06,790277) 
....................................
Epoch 98 Error= 205376 0 (3.49969e+06,813503) 
....................................
Epoch 99 Error= 205206 0 (3.53252e+06,787399) 
....................................
Epoch 100 Error= 205234 0 (3.48255e+06,792297) 
 counting_train_errors....................................

train1_NErrors= 62649/1.60854e+06 3.89478
Class01= 3483/1.54438e+06	0.225527
Class11= 59166/64156	92.2221

 counting_test_errors.........

test1_NErrors= 15937/405252 3.93261
Class01= 921/389038	0.236738
Class11= 15016/16214	92.6113

....................................
Epoch 101 Error= 205259 0 (3.50119e+06,786518) 
....................................
Epoch 102 Error= 205140 0 (3.46759e+06,787397) 
....................................
Epoch 103 Error= 205036 0 (3.52156e+06,783907) 
....................................
Epoch 104 Error= 205064 0 (3.47021e+06,784291) 
....................................
Epoch 105 Error= 204862 0 (3.53413e+06,778241) 
....................................
Epoch 106 Error= 204880 0 (3.50607e+06,773769) 
....................................
Epoch 107 Error= 204801 0 (3.49353e+06,788088) 
....................................
Epoch 108 Error= 204745 0 (3.46983e+06,777969) 
....................................
Epoch 109 Error= 204710 0 (3.46436e+06,771770) 
....................................
Epoch 110 Error= 204700 0 (3.45937e+06,770406) 
 counting_train_errors....................................

train1_NErrors= 62640/1.60854e+06 3.89422
Class01= 3420/1.54438e+06	0.221448
Class11= 59220/64156	92.3063

 counting_test_errors.........

test1_NErrors= 15943/405252 3.9341
Class01= 894/389038	0.229798
Class11= 15049/16214	92.8149

....................................
Epoch 111 Error= 204486 0 (3.48889e+06,755571) 
....................................
Epoch 112 Error= 204490 0 (3.45197e+06,777590) 
....................................
Epoch 113 Error= 204495 0 (3.48232e+06,759044) 
....................................
Epoch 114 Error= 204405 0 (3.48039e+06,781445) 
....................................
Epoch 115 Error= 204389 0 (3.4642e+06,751351) 
....................................
Epoch 116 Error= 204263 0 (3.44467e+06,760544) 
....................................
Epoch 117 Error= 204158 0 (3.39202e+06,758931) 
....................................
Epoch 118 Error= 204133 0 (3.47668e+06,764871) 
....................................
Epoch 119 Error= 203986 0 (3.42886e+06,763949) 
....................................
Epoch 120 Error= 204048 0 (3.4403e+06,765897) 
 counting_train_errors....................................

train1_NErrors= 62633/1.60854e+06 3.89379
Class01= 3697/1.54438e+06	0.239384
Class11= 58936/64156	91.8636

 counting_test_errors.........

test1_NErrors= 15939/405252 3.93311
Class01= 953/389038	0.244963
Class11= 14986/16214	92.4263

....................................
Epoch 121 Error= 203817 0 (3.37335e+06,763053) 
....................................
Epoch 122 Error= 203831 0 (3.41469e+06,758593) 
....................................
Epoch 123 Error= 203777 0 (3.41993e+06,753651) 
....................................
Epoch 124 Error= 203763 0 (3.36744e+06,754368) 
....................................
Epoch 125 Error= 203785 0 (3.38662e+06,751502) 
....................................
Epoch 126 Error= 203578 0 (3.35408e+06,733629) 
....................................
Epoch 127 Error= 203616 0 (3.30619e+06,746129) 
....................................
Epoch 128 Error= 203401 0 (3.33715e+06,740761) 
....................................
Epoch 129 Error= 203402 0 (3.29076e+06,730844) 
....................................
Epoch 130 Error= 203221 0 (3.24262e+06,726689) 
 counting_train_errors....................................

train1_NErrors= 62607/1.60854e+06 3.89217
Class01= 2914/1.54438e+06	0.188684
Class11= 59693/64156	93.0435

 counting_test_errors.........

test1_NErrors= 15893/405252 3.92176
Class01= 746/389038	0.191755
Class11= 15147/16214	93.4193

....................................
Epoch 131 Error= 203113 0 (3.24676e+06,737059) 
....................................
Epoch 132 Error= 203128 0 (3.26337e+06,722783) 
....................................
Epoch 133 Error= 203026 0 (3.24694e+06,723233) 
....................................
Epoch 134 Error= 202830 0 (3.23037e+06,736483) 
....................................
Epoch 135 Error= 202729 0 (3.15259e+06,718867) 
....................................
Epoch 136 Error= 202646 0 (3.19198e+06,718075) 
....................................
Epoch 137 Error= 202487 0 (3.15796e+06,709063) 
....................................
Epoch 138 Error= 202458 0 (3.15626e+06,707816) 
....................................
Epoch 139 Error= 202414 0 (3.138e+06,717327) 
....................................
Epoch 140 Error= 202241 0 (3.11893e+06,713151) 
 counting_train_errors....................................

train1_NErrors= 62483/1.60854e+06 3.88446
Class01= 2920/1.54438e+06	0.189073
Class11= 59563/64156	92.8409

 counting_test_errors.........

test1_NErrors= 15858/405252 3.91312
Class01= 747/389038	0.192012
Class11= 15111/16214	93.1972

....................................
Epoch 141 Error= 201980 0 (3.06833e+06,712358) 
....................................
Epoch 142 Error= 201857 0 (3.05049e+06,727342) 
....................................
Epoch 143 Error= 201765 0 (3.03534e+06,719699) 
....................................
Epoch 144 Error= 201626 0 (3.0009e+06,731317) 
....................................
Epoch 145 Error= 201537 0 (3.01973e+06,725243) 
....................................
Epoch 146 Error= 201413 0 (2.98703e+06,727824) 
....................................
Epoch 147 Error= 201317 0 (3.00753e+06,739933) 
....................................
Epoch 148 Error= 201193 0 (2.99777e+06,744325) 
....................................
Epoch 149 Error= 201251 0 (2.93191e+06,757775) 
....................................
Epoch 150 Error= 200925 0 (2.97194e+06,752915) 
 counting_train_errors....................................

train1_NErrors= 62308/1.60854e+06 3.87358
Class01= 4166/1.54438e+06	0.269752
Class11= 58142/64156	90.626

 counting_test_errors.........

test1_NErrors= 15858/405252 3.91312
Class01= 1090/389038	0.280178
Class11= 14768/16214	91.0818

....................................
Epoch 151 Error= 200916 0 (2.96422e+06,760410) 
....................................
Epoch 152 Error= 200759 0 (2.98389e+06,779808) 
....................................
Epoch 153 Error= 200636 0 (2.95325e+06,785177) 
....................................
Epoch 154 Error= 200582 0 (2.96054e+06,784875) 
....................................
Epoch 155 Error= 200617 0 (3.01633e+06,785985) 
....................................
Epoch 156 Error= 200478 0 (2.98374e+06,792068) 
....................................
Epoch 157 Error= 200436 0 (2.98708e+06,806377) 
....................................
Epoch 158 Error= 200265 0 (3.00732e+06,814202) 
....................................
Epoch 159 Error= 200172 0 (3.0293e+06,822948) 
....................................
Epoch 160 Error= 200270 0 (2.97532e+06,823402) 
 counting_train_errors....................................

train1_NErrors= 62247/1.60854e+06 3.86979
Class01= 3881/1.54438e+06	0.251298
Class11= 58366/64156	90.9751

 counting_test_errors.........

test1_NErrors= 15877/405252 3.91781
Class01= 1049/389038	0.269639
Class11= 14828/16214	91.4518

....................................
Epoch 161 Error= 200051 0 (3.04143e+06,830230) 
....................................
Epoch 162 Error= 200178 0 (2.98308e+06,831900) 
....................................
Epoch 163 Error= 200086 0 (3.02142e+06,833967) 
....................................
Epoch 164 Error= 199875 0 (3.02035e+06,851338) 
....................................
Epoch 165 Error= 199921 0 (3.0482e+06,858015) 
....................................
Epoch 166 Error= 199824 0 (3.04337e+06,853736) 
....................................
Epoch 167 Error= 199692 0 (2.99783e+06,869405) 
....................................
Epoch 168 Error= 199682 0 (3.04554e+06,869667) 
....................................
Epoch 169 Error= 199617 0 (3.08831e+06,877665) 
....................................
Epoch 170 Error= 199640 0 (3.07913e+06,874100) 
 counting_train_errors....................................

train1_NErrors= 62146/1.60854e+06 3.86351
Class01= 3104/1.54438e+06	0.200987
Class11= 59042/64156	92.0288

 counting_test_errors.........

test1_NErrors= 15812/405252 3.90177
Class01= 825/389038	0.212062
Class11= 14987/16214	92.4325

....................................
Epoch 171 Error= 199536 0 (3.07075e+06,891447) 
....................................
Epoch 172 Error= 199613 0 (3.06256e+06,896656) 
....................................
Epoch 173 Error= 199278 0 (3.03797e+06,900183) 
....................................
Epoch 174 Error= 199411 0 (3.0011e+06,899518) 
....................................
Epoch 175 Error= 199314 0 (3.04555e+06,904796) 
....................................
Epoch 176 Error= 199288 0 (3.05757e+06,922434) 
....................................
Epoch 177 Error= 199348 0 (3.05851e+06,920921) 
....................................
Epoch 178 Error= 199355 0 (3.05998e+06,922345) 
....................................
Epoch 179 Error= 199098 0 (3.05764e+06,937942) 
....................................
Epoch 180 Error= 199150 0 (3.05041e+06,930207) 
 counting_train_errors....................................

train1_NErrors= 61950/1.60854e+06 3.85133
Class01= 3097/1.54438e+06	0.200534
Class11= 58853/64156	91.7342

 counting_test_errors.........

test1_NErrors= 15823/405252 3.90448
Class01= 856/389038	0.22003
Class11= 14967/16214	92.3091

....................................
Epoch 181 Error= 199041 0 (3.04118e+06,957086) 
....................................
Epoch 182 Error= 198905 0 (3.00086e+06,959594) 
....................................
Epoch 183 Error= 198854 0 (3.0667e+06,951292) 
....................................
Epoch 184 Error= 198801 0 (3.02814e+06,969457) 
....................................
Epoch 185 Error= 198572 0 (3.00794e+06,956999) 
....................................
Epoch 186 Error= 198770 0 (3.00155e+06,991746) 
....................................
Epoch 187 Error= 198672 0 (3.0272e+06,973280) 
....................................
Epoch 188 Error= 198596 0 (3.00586e+06,978075) 
....................................
Epoch 189 Error= 198578 0 (3.00521e+06,1.00085e+06) 
....................................
Epoch 190 Error= 198515 0 (3.02725e+06,995153) 
 counting_train_errors....................................

train1_NErrors= 61832/1.60854e+06 3.84399
Class01= 3340/1.54438e+06	0.216268
Class11= 58492/64156	91.1715

 counting_test_errors.........

test1_NErrors= 15803/405252 3.89955
Class01= 915/389038	0.235196
Class11= 14888/16214	91.8219

....................................
Epoch 191 Error= 198373 0 (3.0351e+06,1.0089e+06) 
....................................
Epoch 192 Error= 198389 0 (3.00344e+06,1.00853e+06) 
....................................
Epoch 193 Error= 198324 0 (3.01071e+06,1.01437e+06) 
....................................
Epoch 194 Error= 198260 0 (2.9895e+06,1.03552e+06) 
....................................
Epoch 195 Error= 198237 0 (3.02794e+06,1.01364e+06) 
....................................
Epoch 196 Error= 198109 0 (2.99059e+06,1.05855e+06) 
....................................
Epoch 197 Error= 198106 0 (2.98331e+06,1.06055e+06) 
....................................
Epoch 198 Error= 197971 0 (3.00046e+06,1.05417e+06) 
....................................
Epoch 199 Error= 197955 0 (2.98986e+06,1.05104e+06) 
....................................
Epoch 200 Error= 197869 0 (2.99703e+06,1.05789e+06) 
 counting_train_errors....................................

train1_NErrors= 61760/1.60854e+06 3.83952
Class01= 3542/1.54438e+06	0.229348
Class11= 58218/64156	90.7444

 counting_test_errors.........

test1_NErrors= 15789/405252 3.89609
Class01= 969/389038	0.249076
Class11= 14820/16214	91.4025

....................................
Epoch 201 Error= 197839 0 (2.95286e+06,1.07394e+06) 
....................................
Epoch 202 Error= 197786 0 (3.01844e+06,1.08568e+06) 
....................................
Epoch 203 Error= 197722 0 (2.9491e+06,1.06812e+06) 
....................................
Epoch 204 Error= 197738 0 (3.00805e+06,1.08001e+06) 
....................................
Epoch 205 Error= 197567 0 (2.99531e+06,1.09421e+06) 
....................................
Epoch 206 Error= 197595 0 (2.96223e+06,1.1063e+06) 
....................................
Epoch 207 Error= 197533 0 (2.98426e+06,1.11166e+06) 
....................................
Epoch 208 Error= 197500 0 (2.97035e+06,1.10519e+06) 
....................................
Epoch 209 Error= 197481 0 (2.93905e+06,1.09856e+06) 
....................................
Epoch 210 Error= 197401 0 (2.95944e+06,1.10777e+06) 
 counting_train_errors....................................

train1_NErrors= 61646/1.60854e+06 3.83243
Class01= 4233/1.54438e+06	0.274091
Class11= 57413/64156	89.4897

 counting_test_errors.........

test1_NErrors= 15772/405252 3.8919
Class01= 1149/389038	0.295344
Class11= 14623/16214	90.1875

....................................
Epoch 211 Error= 197244 0 (2.99488e+06,1.14576e+06) 
....................................
Epoch 212 Error= 197126 0 (2.95066e+06,1.14618e+06) 
....................................
Epoch 213 Error= 197272 0 (2.95246e+06,1.14016e+06) 
....................................
Epoch 214 Error= 197167 0 (2.93174e+06,1.12491e+06) 
....................................
Epoch 215 Error= 197067 0 (2.92562e+06,1.14697e+06) 
....................................
Epoch 216 Error= 197069 0 (2.92496e+06,1.15936e+06) 
....................................
Epoch 217 Error= 196970 0 (2.94123e+06,1.18828e+06) 
....................................
Epoch 218 Error= 196938 0 (2.91245e+06,1.15285e+06) 
....................................
Epoch 219 Error= 197022 0 (2.91974e+06,1.16932e+06) 
....................................
Epoch 220 Error= 196877 0 (2.86844e+06,1.19482e+06) 
 counting_train_errors....................................

train1_NErrors= 61563/1.60854e+06 3.82727
Class01= 3948/1.54438e+06	0.255637
Class11= 57615/64156	89.8045

 counting_test_errors.........

test1_NErrors= 15728/405252 3.88104
Class01= 1057/389038	0.271696
Class11= 14671/16214	90.4835

....................................
Epoch 221 Error= 196656 0 (2.89858e+06,1.19113e+06) 
....................................
Epoch 222 Error= 196710 0 (2.86185e+06,1.21075e+06) 
....................................
Epoch 223 Error= 196755 0 (2.8961e+06,1.19927e+06) 
....................................
Epoch 224 Error= 196638 0 (2.86694e+06,1.2105e+06) 
....................................
Epoch 225 Error= 196613 0 (2.88583e+06,1.20769e+06) 
....................................
Epoch 226 Error= 196502 0 (2.86997e+06,1.21106e+06) 
....................................
Epoch 227 Error= 196510 0 (2.84674e+06,1.23827e+06) 
....................................
Epoch 228 Error= 196449 0 (2.86613e+06,1.22361e+06) 
....................................
Epoch 229 Error= 196424 0 (2.82753e+06,1.23536e+06) 
....................................
Epoch 230 Error= 196339 0 (2.82171e+06,1.24811e+06) 
 counting_train_errors....................................

train1_NErrors= 61821/1.60854e+06 3.84331
Class01= 1883/1.54438e+06	0.121926
Class11= 59938/64156	93.4254

 counting_test_errors.........

test1_NErrors= 15774/405252 3.89239
Class01= 528/389038	0.135719
Class11= 15246/16214	94.0299

....................................
Epoch 231 Error= 196457 0 (2.80872e+06,1.23491e+06) 
....................................
Epoch 232 Error= 196211 0 (2.80394e+06,1.24548e+06) 
....................................
Epoch 233 Error= 196155 0 (2.75574e+06,1.27707e+06) 
....................................
Epoch 234 Error= 196224 0 (2.77705e+06,1.27024e+06) 
....................................
Epoch 235 Error= 196148 0 (2.79045e+06,1.27869e+06) 
....................................
Epoch 236 Error= 196099 0 (2.75879e+06,1.27315e+06) 
....................................
Epoch 237 Error= 196064 0 (2.73855e+06,1.29004e+06) 
....................................
Epoch 238 Error= 195975 0 (2.77539e+06,1.28912e+06) 
....................................
Epoch 239 Error= 196006 0 (2.73246e+06,1.28453e+06) 
....................................
Epoch 240 Error= 196005 0 (2.69634e+06,1.30967e+06) 
 counting_train_errors....................................

train1_NErrors= 61498/1.60854e+06 3.82323
Class01= 2929/1.54438e+06	0.189655
Class11= 58569/64156	91.2915

 counting_test_errors.........

test1_NErrors= 15746/405252 3.88548
Class01= 823/389038	0.211547
Class11= 14923/16214	92.0377

....................................
Epoch 241 Error= 195952 0 (2.70182e+06,1.30961e+06) 
....................................
Epoch 242 Error= 195818 0 (2.7026e+06,1.31786e+06) 
....................................
Epoch 243 Error= 195687 0 (2.66356e+06,1.33593e+06) 
....................................
Epoch 244 Error= 195725 0 (2.6453e+06,1.33326e+06) 
....................................
Epoch 245 Error= 195733 0 (2.66936e+06,1.31555e+06) 
....................................
Epoch 246 Error= 195597 0 (2.66627e+06,1.3313e+06) 
....................................
Epoch 247 Error= 195511 0 (2.65886e+06,1.35215e+06) 
....................................
Epoch 248 Error= 195565 0 (2.62639e+06,1.31411e+06) 
....................................
Epoch 249 Error= 195590 0 (2.63567e+06,1.37569e+06) 
....................................
Epoch 250 Error= 195548 0 (2.61559e+06,1.33193e+06) 
 counting_train_errors....................................

train1_NErrors= 61218/1.60854e+06 3.80582
Class01= 5012/1.54438e+06	0.324532
Class11= 56206/64156	87.6083

 counting_test_errors.........

test1_NErrors= 15717/405252 3.87833
Class01= 1368/389038	0.351637
Class11= 14349/16214	88.4976

....................................
Epoch 251 Error= 195646 0 (2.63371e+06,1.34476e+06) 
....................................
Epoch 252 Error= 195453 0 (2.64429e+06,1.38161e+06) 
....................................
Epoch 253 Error= 195483 0 (2.58385e+06,1.38867e+06) 
....................................
Epoch 254 Error= 195361 0 (2.57729e+06,1.35296e+06) 
....................................
Epoch 255 Error= 195268 0 (2.56569e+06,1.37958e+06) 
....................................
Epoch 256 Error= 195274 0 (2.58994e+06,1.37723e+06) 
....................................
Epoch 257 Error= 195291 0 (2.58091e+06,1.3817e+06) 
....................................
Epoch 258 Error= 195273 0 (2.57959e+06,1.40053e+06) 
....................................
Epoch 259 Error= 195254 0 (2.53374e+06,1.38673e+06) 
....................................
Epoch 260 Error= 195232 0 (2.54924e+06,1.41014e+06) 
 counting_train_errors....................................

train1_NErrors= 61430/1.60854e+06 3.819
Class01= 2995/1.54438e+06	0.193929
Class11= 58435/64156	91.0827

 counting_test_errors.........

test1_NErrors= 15718/405252 3.87857
Class01= 855/389038	0.219773
Class11= 14863/16214	91.6677

....................................
Epoch 261 Error= 195185 0 (2.53628e+06,1.40169e+06) 
....................................
Epoch 262 Error= 195108 0 (2.52388e+06,1.43713e+06) 
....................................
Epoch 263 Error= 195058 0 (2.531e+06,1.4085e+06) 
....................................
Epoch 264 Error= 195087 0 (2.52096e+06,1.44122e+06) 
....................................
Epoch 265 Error= 194824 0 (2.49106e+06,1.42408e+06) 
....................................
Epoch 266 Error= 194959 0 (2.5142e+06,1.43247e+06) 
....................................
Epoch 267 Error= 194831 0 (2.4964e+06,1.42394e+06) 
....................................
Epoch 268 Error= 194884 0 (2.47763e+06,1.42759e+06) 
....................................
Epoch 269 Error= 194801 0 (2.47265e+06,1.41777e+06) 
....................................
Epoch 270 Error= 194654 0 (2.46401e+06,1.44447e+06) 
 counting_train_errors....................................

train1_NErrors= 61208/1.60854e+06 3.8052
Class01= 3961/1.54438e+06	0.256478
Class11= 57247/64156	89.2309

 counting_test_errors.........

test1_NErrors= 15687/405252 3.87092
Class01= 1098/389038	0.282235
Class11= 14589/16214	89.9778

....................................
Epoch 271 Error= 194628 0 (2.46852e+06,1.43855e+06) 
....................................
Epoch 272 Error= 194698 0 (2.45854e+06,1.43698e+06) 
....................................
Epoch 273 Error= 194530 0 (2.49495e+06,1.44551e+06) 
....................................
Epoch 274 Error= 194517 0 (2.43211e+06,1.43617e+06) 
....................................
Epoch 275 Error= 194505 0 (2.45986e+06,1.46221e+06) 
....................................
Epoch 276 Error= 194374 0 (2.43092e+06,1.45524e+06) 
....................................
Epoch 277 Error= 194598 0 (2.44749e+06,1.44285e+06) 
....................................
Epoch 278 Error= 194376 0 (2.41457e+06,1.45046e+06) 
....................................
Epoch 279 Error= 194342 0 (2.39451e+06,1.44223e+06) 
....................................
Epoch 280 Error= 194441 0 (2.40003e+06,1.47664e+06) 
 counting_train_errors....................................

train1_NErrors= 61056/1.60854e+06 3.79575
Class01= 3652/1.54438e+06	0.23647
Class11= 57404/64156	89.4757

 counting_test_errors.........

test1_NErrors= 15637/405252 3.85859
Class01= 1011/389038	0.259872
Class11= 14626/16214	90.206

....................................
Epoch 281 Error= 194249 0 (2.38769e+06,1.45113e+06) 
....................................
Epoch 282 Error= 194304 0 (2.37185e+06,1.44571e+06) 
....................................
Epoch 283 Error= 194194 0 (2.36977e+06,1.45199e+06) 
....................................
Epoch 284 Error= 194213 0 (2.36585e+06,1.45423e+06) 
....................................
Epoch 285 Error= 194333 0 (2.3741e+06,1.46039e+06) 
....................................
Epoch 286 Error= 194145 0 (2.33125e+06,1.46633e+06) 
....................................
Epoch 287 Error= 194119 0 (2.36329e+06,1.45829e+06) 
....................................
Epoch 288 Error= 194135 0 (2.35276e+06,1.4754e+06) 
....................................
Epoch 289 Error= 194054 0 (2.33978e+06,1.43456e+06) 
....................................
Epoch 290 Error= 194000 0 (2.29144e+06,1.46254e+06) 
 counting_train_errors....................................

train1_NErrors= 61038/1.60854e+06 3.79463
Class01= 3723/1.54438e+06	0.241068
Class11= 57315/64156	89.3369

 counting_test_errors.........

test1_NErrors= 15636/405252 3.85834
Class01= 1027/389038	0.263984
Class11= 14609/16214	90.1011

....................................
Epoch 291 Error= 193847 0 (2.31634e+06,1.4625e+06) 
....................................
Epoch 292 Error= 193871 0 (2.30267e+06,1.474e+06) 
....................................
Epoch 293 Error= 193765 0 (2.33956e+06,1.4573e+06) 
....................................
Epoch 294 Error= 193818 0 (2.33008e+06,1.45376e+06) 
....................................
Epoch 295 Error= 193805 0 (2.31379e+06,1.48642e+06) 
....................................
Epoch 296 Error= 193748 0 (2.29522e+06,1.46577e+06) 
....................................
Epoch 297 Error= 193673 0 (2.30343e+06,1.47626e+06) 
....................................
Epoch 298 Error= 193769 0 (2.28146e+06,1.44805e+06) 
....................................
Epoch 299 Error= 193551 0 (2.29458e+06,1.47346e+06) 
....................................
Epoch 300 Error= 193627 0 (2.32516e+06,1.46925e+06) 
 counting_train_errors....................................

train1_NErrors= 61148/1.60854e+06 3.80147
Class01= 2522/1.54438e+06	0.163302
Class11= 58626/64156	91.3804

 counting_test_errors.........

test1_NErrors= 15657/405252 3.86352
Class01= 714/389038	0.18353
Class11= 14943/16214	92.1611

....................................
Epoch 301 Error= 193636 0 (2.26432e+06,1.46941e+06) 
....................................
Epoch 302 Error= 193547 0 (2.26693e+06,1.45824e+06) 
....................................
Epoch 303 Error= 193473 0 (2.29381e+06,1.4378e+06) 
....................................
Epoch 304 Error= 193463 0 (2.25696e+06,1.43796e+06) 
....................................
Epoch 305 Error= 193532 0 (2.2477e+06,1.43887e+06) 
....................................
Epoch 306 Error= 193368 0 (2.28164e+06,1.43194e+06) 
....................................
Epoch 307 Error= 193358 0 (2.25531e+06,1.42358e+06) 
....................................
Epoch 308 Error= 193356 0 (2.23512e+06,1.4443e+06) 
....................................
Epoch 309 Error= 193250 0 (2.24403e+06,1.44608e+06) 
....................................
Epoch 310 Error= 193259 0 (2.22692e+06,1.44442e+06) 
 counting_train_errors....................................

train1_NErrors= 60749/1.60854e+06 3.77666
Class01= 4708/1.54438e+06	0.304847
Class11= 56041/64156	87.3511

 counting_test_errors.........

test1_NErrors= 15657/405252 3.86352
Class01= 1310/389038	0.336728
Class11= 14347/16214	88.4853

....................................
Epoch 311 Error= 193148 0 (2.24747e+06,1.44963e+06) 
....................................
Epoch 312 Error= 193165 0 (2.19861e+06,1.45872e+06) 
....................................
Epoch 313 Error= 193132 0 (2.18237e+06,1.4346e+06) 
....................................
Epoch 314 Error= 193175 0 (2.21833e+06,1.4554e+06) 
....................................
Epoch 315 Error= 193068 0 (2.1997e+06,1.44678e+06) 
....................................
Epoch 316 Error= 193063 0 (2.21247e+06,1.41267e+06) 
....................................
Epoch 317 Error= 193142 0 (2.21543e+06,1.4438e+06) 
....................................
Epoch 318 Error= 193094 0 (2.21653e+06,1.43133e+06) 
....................................
Epoch 319 Error= 193028 0 (2.18728e+06,1.41356e+06) 
....................................
Epoch 320 Error= 192761 0 (2.19549e+06,1.41847e+06) 
 counting_train_errors....................................

train1_NErrors= 60772/1.60854e+06 3.77809
Class01= 4752/1.54438e+06	0.307696
Class11= 56020/64156	87.3184

 counting_test_errors.........

test1_NErrors= 15633/405252 3.8576
Class01= 1307/389038	0.335957
Class11= 14326/16214	88.3557

....................................
Epoch 321 Error= 192912 0 (2.20215e+06,1.42708e+06) 
....................................
Epoch 322 Error= 192805 0 (2.16455e+06,1.43286e+06) 
....................................
Epoch 323 Error= 192815 0 (2.20036e+06,1.4014e+06) 
....................................
Epoch 324 Error= 192766 0 (2.14295e+06,1.39004e+06) 
....................................
Epoch 325 Error= 192708 0 (2.16868e+06,1.42266e+06) 
....................................
Epoch 326 Error= 192684 0 (2.18638e+06,1.40511e+06) 
....................................
Epoch 327 Error= 192683 0 (2.13652e+06,1.37841e+06) 
....................................
Epoch 328 Error= 192765 0 (2.18068e+06,1.42256e+06) 
....................................
Epoch 329 Error= 192805 0 (2.14262e+06,1.38663e+06) 
....................................
Epoch 330 Error= 192608 0 (2.14273e+06,1.39924e+06) 
 counting_train_errors....................................

train1_NErrors= 60941/1.60854e+06 3.7886
Class01= 7026/1.54438e+06	0.45494
Class11= 53915/64156	84.0373

 counting_test_errors.........

test1_NErrors= 15706/405252 3.87561
Class01= 1877/389038	0.482472
Class11= 13829/16214	85.2905

....................................
Epoch 331 Error= 192582 0 (2.14956e+06,1.39576e+06) 
....................................
Epoch 332 Error= 192471 0 (2.14205e+06,1.37234e+06) 
....................................
Epoch 333 Error= 192663 0 (2.15462e+06,1.38324e+06) 
....................................
Epoch 334 Error= 192640 0 (2.12286e+06,1.39702e+06) 
....................................
Epoch 335 Error= 192449 0 (2.13603e+06,1.37979e+06) 
....................................
Epoch 336 Error= 192365 0 (2.15293e+06,1.38972e+06) 
....................................
Epoch 337 Error= 192428 0 (2.12952e+06,1.38085e+06) 
....................................
Epoch 338 Error= 192392 0 (2.10239e+06,1.40317e+06) 
....................................
Epoch 339 Error= 192335 0 (2.127e+06,1.39356e+06) 
....................................
Epoch 340 Error= 192324 0 (2.14111e+06,1.36307e+06) 
 counting_train_errors....................................

train1_NErrors= 60617/1.60854e+06 3.76846
Class01= 5130/1.54438e+06	0.332172
Class11= 55487/64156	86.4876

 counting_test_errors.........

test1_NErrors= 15617/405252 3.85365
Class01= 1404/389038	0.36089
Class11= 14213/16214	87.6588

....................................
Epoch 341 Error= 192277 0 (2.1182e+06,1.38611e+06) 
....................................
Epoch 342 Error= 192356 0 (2.11355e+06,1.3822e+06) 
....................................
Epoch 343 Error= 192126 0 (2.13265e+06,1.36516e+06) 
....................................
Epoch 344 Error= 192210 0 (2.11504e+06,1.3867e+06) 
....................................
Epoch 345 Error= 192159 0 (2.08687e+06,1.36518e+06) 
....................................
Epoch 346 Error= 191989 0 (2.13562e+06,1.3449e+06) 
....................................
Epoch 347 Error= 192091 0 (2.08751e+06,1.36524e+06) 
....................................
Epoch 348 Error= 192174 0 (2.10286e+06,1.33871e+06) 
....................................
Epoch 349 Error= 192094 0 (2.10682e+06,1.35192e+06) 
....................................
Epoch 350 Error= 192011 0 (2.10981e+06,1.35641e+06) 
 counting_train_errors....................................

train1_NErrors= 60446/1.60854e+06 3.75783
Class01= 4323/1.54438e+06	0.279918
Class11= 56123/64156	87.479

 counting_test_errors.........

test1_NErrors= 15581/405252 3.84477
Class01= 1198/389038	0.307939
Class11= 14383/16214	88.7073

....................................
Epoch 351 Error= 191935 0 (2.11002e+06,1.33557e+06) 
....................................
Epoch 352 Error= 191997 0 (2.09727e+06,1.33434e+06) 
....................................
Epoch 353 Error= 191893 0 (2.09097e+06,1.332e+06) 
....................................
Epoch 354 Error= 191819 0 (2.06893e+06,1.32463e+06) 
....................................
Epoch 355 Error= 191994 0 (2.08268e+06,1.33192e+06) 
....................................
Epoch 356 Error= 191974 0 (2.07234e+06,1.31305e+06) 
....................................
Epoch 357 Error= 191851 0 (2.04956e+06,1.34235e+06) 
....................................
Epoch 358 Error= 191688 0 (2.04232e+06,1.32106e+06) 
....................................
Epoch 359 Error= 191999 0 (2.0497e+06,1.33054e+06) 
....................................
Epoch 360 Error= 191802 0 (2.05934e+06,1.34354e+06) 
 counting_train_errors....................................

train1_NErrors= 60552/1.60854e+06 3.76442
Class01= 3469/1.54438e+06	0.224621
Class11= 57083/64156	88.9753

 counting_test_errors.........

test1_NErrors= 15569/405252 3.84181
Class01= 970/389038	0.249333
Class11= 14599/16214	90.0395

....................................
Epoch 361 Error= 191896 0 (2.08151e+06,1.31984e+06) 
....................................
Epoch 362 Error= 191661 0 (2.05921e+06,1.31217e+06) 
....................................
Epoch 363 Error= 191569 0 (2.06913e+06,1.30996e+06) 
....................................
Epoch 364 Error= 191642 0 (2.06652e+06,1.31791e+06) 
....................................
Epoch 365 Error= 191656 0 (2.0611e+06,1.32317e+06) 
....................................
Epoch 366 Error= 191689 0 (2.04557e+06,1.30449e+06) 
....................................
Epoch 367 Error= 191545 0 (2.0209e+06,1.31013e+06) 
....................................
Epoch 368 Error= 191697 0 (2.06329e+06,1.31579e+06) 
....................................
Epoch 369 Error= 191505 0 (2.02086e+06,1.30439e+06) 
....................................
Epoch 370 Error= 191503 0 (2.0444e+06,1.28289e+06) 
 counting_train_errors....................................

train1_NErrors= 60477/1.60854e+06 3.75975
Class01= 4573/1.54438e+06	0.296106
Class11= 55904/64156	87.1376

 counting_test_errors.........

test1_NErrors= 15578/405252 3.84403
Class01= 1242/389038	0.319249
Class11= 14336/16214	88.4174

....................................
Epoch 371 Error= 191437 0 (2.0375e+06,1.31503e+06) 
....................................
Epoch 372 Error= 191531 0 (2.02884e+06,1.29554e+06) 
....................................
Epoch 373 Error= 191444 0 (2.04685e+06,1.2964e+06) 
....................................
Epoch 374 Error= 191496 0 (2.02783e+06,1.31257e+06) 
....................................
Epoch 375 Error= 191368 0 (2.04072e+06,1.28238e+06) 
....................................
Epoch 376 Error= 191342 0 (2.01521e+06,1.28722e+06) 
....................................
Epoch 377 Error= 191324 0 (2.08537e+06,1.27505e+06) 
....................................
Epoch 378 Error= 191437 0 (2.01354e+06,1.29919e+06) 
....................................
Epoch 379 Error= 191331 0 (2.01257e+06,1.30414e+06) 
....................................
Epoch 380 Error= 191273 0 (2.00932e+06,1.29089e+06) 
 counting_train_errors....................................

train1_NErrors= 60506/1.60854e+06 3.76156
Class01= 3502/1.54438e+06	0.226758
Class11= 57004/64156	88.8522

 counting_test_errors.........

test1_NErrors= 15556/405252 3.8386
Class01= 990/389038	0.254474
Class11= 14566/16214	89.8359

....................................
Epoch 381 Error= 191147 0 (2.03772e+06,1.29257e+06) 
....................................
Epoch 382 Error= 191237 0 (2.03169e+06,1.29007e+06) 
....................................
Epoch 383 Error= 191217 0 (2.00327e+06,1.27115e+06) 
....................................
Epoch 384 Error= 191090 0 (2.02236e+06,1.28281e+06) 
....................................
Epoch 385 Error= 191102 0 (2.04512e+06,1.28554e+06) 
....................................
Epoch 386 Error= 191158 0 (2.01793e+06,1.25367e+06) 
....................................
Epoch 387 Error= 191058 0 (2.0134e+06,1.29347e+06) 
....................................
Epoch 388 Error= 191253 0 (2.01943e+06,1.27718e+06) 
....................................
Epoch 389 Error= 191069 0 (2.0331e+06,1.27023e+06) 
....................................
Epoch 390 Error= 191103 0 (2.01588e+06,1.26368e+06) 
 counting_train_errors....................................

train1_NErrors= 60398/1.60854e+06 3.75484
Class01= 3951/1.54438e+06	0.255831
Class11= 56447/64156	87.984

 counting_test_errors.........

test1_NErrors= 15570/405252 3.84205
Class01= 1096/389038	0.281721
Class11= 14474/16214	89.2685

....................................
Epoch 391 Error= 190979 0 (2.04027e+06,1.27845e+06) 
....................................
Epoch 392 Error= 190883 0 (2.01957e+06,1.28021e+06) 
....................................
Epoch 393 Error= 191058 0 (2.02456e+06,1.27463e+06) 
....................................
Epoch 394 Error= 190911 0 (2.01006e+06,1.26153e+06) 
....................................
Epoch 395 Error= 190728 0 (2.00804e+06,1.26776e+06) 
....................................
Epoch 396 Error= 190835 0 (2.03387e+06,1.26994e+06) 
....................................
Epoch 397 Error= 190892 0 (2.02818e+06,1.25506e+06) 
....................................
Epoch 398 Error= 190841 0 (2.0095e+06,1.26585e+06) 
....................................
Epoch 399 Error= 190828 0 (2.01477e+06,1.29183e+06) 
....................................
Epoch 400 Error= 190924 0 (2.00754e+06,1.26555e+06) 
 counting_train_errors....................................

train1_NErrors= 60313/1.60854e+06 3.74956
Class01= 4347/1.54438e+06	0.281472
Class11= 55966/64156	87.2342

 counting_test_errors.........

test1_NErrors= 15578/405252 3.84403
Class01= 1198/389038	0.307939
Class11= 14380/16214	88.6888

....................................
Epoch 401 Error= 190908 0 (2.00529e+06,1.27459e+06) 
....................................
Epoch 402 Error= 190750 0 (2.01029e+06,1.26508e+06) 
....................................
Epoch 403 Error= 190743 0 (2.01174e+06,1.25556e+06) 
....................................
Epoch 404 Error= 190595 0 (2.04047e+06,1.25951e+06) 
....................................
Epoch 405 Error= 190789 0 (2.01798e+06,1.2467e+06) 
....................................
Epoch 406 Error= 190618 0 (2.00802e+06,1.28691e+06) 
....................................
Epoch 407 Error= 190787 0 (1.99287e+06,1.26625e+06) 
....................................
Epoch 408 Error= 190718 0 (1.99168e+06,1.2566e+06) 
....................................
Epoch 409 Error= 190684 0 (1.99823e+06,1.25243e+06) 
....................................
Epoch 410 Error= 190565 0 (1.9939e+06,1.26245e+06) 
 counting_train_errors....................................

train1_NErrors= 60500/1.60854e+06 3.76118
Class01= 4132/1.54438e+06	0.267551
Class11= 56368/64156	87.8608

 counting_test_errors.........

test1_NErrors= 15606/405252 3.85094
Class01= 1149/389038	0.295344
Class11= 14457/16214	89.1637

....................................
Epoch 411 Error= 190533 0 (2.02313e+06,1.26168e+06) 
....................................
Epoch 412 Error= 190525 0 (1.99863e+06,1.26232e+06) 
....................................
Epoch 413 Error= 190571 0 (1.98365e+06,1.27703e+06) 
....................................
Epoch 414 Error= 190456 0 (2.01335e+06,1.26924e+06) 
....................................
Epoch 415 Error= 190410 0 (1.98949e+06,1.24381e+06) 
....................................
Epoch 416 Error= 190568 0 (1.95892e+06,1.25275e+06) 
....................................
Epoch 417 Error= 190438 0 (1.97654e+06,1.24873e+06) 
....................................
Epoch 418 Error= 190423 0 (1.98555e+06,1.25546e+06) 
....................................
Epoch 419 Error= 190473 0 (1.98956e+06,1.2426e+06) 
....................................
Epoch 420 Error= 190428 0 (1.99143e+06,1.26941e+06) 
 counting_train_errors....................................

train1_NErrors= 60288/1.60854e+06 3.748
Class01= 4624/1.54438e+06	0.299408
Class11= 55664/64156	86.7635

 counting_test_errors.........

test1_NErrors= 15593/405252 3.84773
Class01= 1290/389038	0.331587
Class11= 14303/16214	88.2139

....................................
Epoch 421 Error= 190313 0 (1.99385e+06,1.25227e+06) 
....................................
Epoch 422 Error= 190332 0 (1.97621e+06,1.24714e+06) 
....................................
Epoch 423 Error= 190236 0 (2.00224e+06,1.27534e+06) 
....................................
Epoch 424 Error= 190289 0 (1.98177e+06,1.27047e+06) 
....................................
Epoch 425 Error= 190328 0 (1.97027e+06,1.27166e+06) 
....................................
Epoch 426 Error= 190323 0 (1.96757e+06,1.26336e+06) 
....................................
Epoch 427 Error= 190267 0 (1.96728e+06,1.24581e+06) 
....................................
Epoch 428 Error= 190190 0 (1.98505e+06,1.2647e+06) 
....................................
Epoch 429 Error= 190193 0 (1.96842e+06,1.25063e+06) 
....................................
Epoch 430 Error= 190117 0 (1.97554e+06,1.23165e+06) 
 counting_train_errors....................................

train1_NErrors= 60347/1.60854e+06 3.75167
Class01= 3429/1.54438e+06	0.222031
Class11= 56918/64156	88.7181

 counting_test_errors.........

test1_NErrors= 15593/405252 3.84773
Class01= 992/389038	0.254988
Class11= 14601/16214	90.0518

....................................
Epoch 431 Error= 190172 0 (1.9652e+06,1.25563e+06) 
....................................
Epoch 432 Error= 190183 0 (1.97973e+06,1.26492e+06) 
....................................
Epoch 433 Error= 190116 0 (1.97794e+06,1.2395e+06) 
....................................
Epoch 434 Error= 190117 0 (1.96517e+06,1.24622e+06) 
....................................
Epoch 435 Error= 190133 0 (1.97041e+06,1.25439e+06) 
....................................
Epoch 436 Error= 190113 0 (1.95534e+06,1.24691e+06) 
....................................
Epoch 437 Error= 190035 0 (1.9439e+06,1.24471e+06) 
....................................
Epoch 438 Error= 190015 0 (1.96628e+06,1.24895e+06) 
....................................
Epoch 439 Error= 189943 0 (1.97587e+06,1.25593e+06) 
....................................
Epoch 440 Error= 189947 0 (1.93869e+06,1.24591e+06) 
 counting_train_errors....................................

train1_NErrors= 60424/1.60854e+06 3.75646
Class01= 2967/1.54438e+06	0.192116
Class11= 57457/64156	89.5583

 counting_test_errors.........

test1_NErrors= 15584/405252 3.84551
Class01= 870/389038	0.223629
Class11= 14714/16214	90.7487

....................................
Epoch 441 Error= 190006 0 (1.97159e+06,1.25008e+06) 
....................................
Epoch 442 Error= 189873 0 (1.97592e+06,1.25147e+06) 
....................................
Epoch 443 Error= 189884 0 (1.93762e+06,1.24165e+06) 
....................................
Epoch 444 Error= 190023 0 (1.93614e+06,1.26444e+06) 
....................................
Epoch 445 Error= 189835 0 (1.94451e+06,1.24918e+06) 
....................................
Epoch 446 Error= 189855 0 (1.95096e+06,1.27023e+06) 
....................................
Epoch 447 Error= 189867 0 (1.95707e+06,1.26299e+06) 
....................................
Epoch 448 Error= 189761 0 (1.94168e+06,1.25296e+06) 
....................................
Epoch 449 Error= 189876 0 (1.95829e+06,1.2578e+06) 
....................................
Epoch 450 Error= 189972 0 (1.92878e+06,1.25202e+06) 
 counting_train_errors....................................

train1_NErrors= 60417/1.60854e+06 3.75602
Class01= 6467/1.54438e+06	0.418744
Class11= 53950/64156	84.0919

 counting_test_errors.........

test1_NErrors= 15618/405252 3.8539
Class01= 1759/389038	0.452141
Class11= 13859/16214	85.4755

....................................
Epoch 451 Error= 189718 0 (1.94105e+06,1.26542e+06) 
....................................
Epoch 452 Error= 189923 0 (1.94662e+06,1.25806e+06) 
....................................
Epoch 453 Error= 189675 0 (1.94791e+06,1.25567e+06) 
....................................
Epoch 454 Error= 189679 0 (1.94862e+06,1.2706e+06) 
....................................
Epoch 455 Error= 189732 0 (1.94471e+06,1.25874e+06) 
....................................
Epoch 456 Error= 189791 0 (1.93727e+06,1.26059e+06) 
....................................
Epoch 457 Error= 189619 0 (1.96296e+06,1.26108e+06) 
....................................
Epoch 458 Error= 189683 0 (1.92002e+06,1.25012e+06) 
....................................
Epoch 459 Error= 189664 0 (1.95758e+06,1.24075e+06) 
....................................
Epoch 460 Error= 189686 0 (1.93696e+06,1.26221e+06) 
 counting_train_errors....................................

train1_NErrors= 60535/1.60854e+06 3.76336
Class01= 2800/1.54438e+06	0.181303
Class11= 57735/64156	89.9916

 counting_test_errors.........

test1_NErrors= 15625/405252 3.85563
Class01= 825/389038	0.212062
Class11= 14800/16214	91.2791

....................................
Epoch 461 Error= 189632 0 (1.91397e+06,1.26257e+06) 
....................................
Epoch 462 Error= 189586 0 (1.95035e+06,1.24481e+06) 
....................................
Epoch 463 Error= 189617 0 (1.92887e+06,1.29121e+06) 
....................................
Epoch 464 Error= 189416 0 (1.95139e+06,1.25156e+06) 
....................................
Epoch 465 Error= 189641 0 (1.92092e+06,1.25701e+06) 
....................................
Epoch 466 Error= 189531 0 (1.91957e+06,1.25901e+06) 
....................................
Epoch 467 Error= 189560 0 (1.92208e+06,1.2667e+06) 
....................................
Epoch 468 Error= 189671 0 (1.91093e+06,1.25277e+06) 
....................................
Epoch 469 Error= 189438 0 (1.9232e+06,1.28353e+06) 
....................................
Epoch 470 Error= 189444 0 (1.91114e+06,1.26831e+06) 
 counting_train_errors....................................

train1_NErrors= 60148/1.60854e+06 3.7393
Class01= 4789/1.54438e+06	0.310092
Class11= 55359/64156	86.2881

 counting_test_errors.........

test1_NErrors= 15585/405252 3.84576
Class01= 1345/389038	0.345725
Class11= 14240/16214	87.8253

....................................
Epoch 471 Error= 189420 0 (1.91961e+06,1.26971e+06) 
....................................
Epoch 472 Error= 189436 0 (1.91767e+06,1.25145e+06) 
....................................
Epoch 473 Error= 189408 0 (1.93101e+06,1.28084e+06) 
....................................
Epoch 474 Error= 189470 0 (1.92992e+06,1.23856e+06) 
....................................
Epoch 475 Error= 189476 0 (1.89306e+06,1.27336e+06) 
....................................
Epoch 476 Error= 189382 0 (1.89778e+06,1.29831e+06) 
....................................
Epoch 477 Error= 189278 0 (1.88665e+06,1.27547e+06) 
....................................
Epoch 478 Error= 189367 0 (1.91942e+06,1.28186e+06) 
....................................
Epoch 479 Error= 189298 0 (1.90901e+06,1.26663e+06) 
....................................
Epoch 480 Error= 189303 0 (1.92402e+06,1.27772e+06) 
 counting_train_errors....................................

train1_NErrors= 60184/1.60854e+06 3.74154
Class01= 3902/1.54438e+06	0.252658
Class11= 56282/64156	87.7268

 counting_test_errors.........

test1_NErrors= 15591/405252 3.84724
Class01= 1137/389038	0.292259
Class11= 14454/16214	89.1452

....................................
Epoch 481 Error= 189403 0 (1.89369e+06,1.2623e+06) 
....................................
Epoch 482 Error= 189372 0 (1.90622e+06,1.25298e+06) 
....................................
Epoch 483 Error= 189177 0 (1.88892e+06,1.26424e+06) 
....................................
Epoch 484 Error= 189191 0 (1.90532e+06,1.27713e+06) 
....................................
Epoch 485 Error= 189144 0 (1.93382e+06,1.28001e+06) 
....................................
Epoch 486 Error= 189285 0 (1.90315e+06,1.26906e+06) 
....................................
Epoch 487 Error= 189215 0 (1.90649e+06,1.26768e+06) 
....................................
Epoch 488 Error= 189125 0 (1.91886e+06,1.26647e+06) 
....................................
Epoch 489 Error= 189100 0 (1.86835e+06,1.25931e+06) 
....................................
Epoch 490 Error= 189193 0 (1.91835e+06,1.27353e+06) 
 counting_train_errors....................................

train1_NErrors= 60152/1.60854e+06 3.73955
Class01= 4179/1.54438e+06	0.270594
Class11= 55973/64156	87.2452

 counting_test_errors.........

test1_NErrors= 15569/405252 3.84181
Class01= 1195/389038	0.307168
Class11= 14374/16214	88.6518

....................................
Epoch 491 Error= 189008 0 (1.89061e+06,1.28513e+06) 
....................................
Epoch 492 Error= 189114 0 (1.8891e+06,1.25738e+06) 
....................................
Epoch 493 Error= 189033 0 (1.89666e+06,1.26135e+06) 
....................................
Epoch 494 Error= 189089 0 (1.89708e+06,1.26132e+06) 
....................................
Epoch 495 Error= 189066 0 (1.88582e+06,1.25957e+06) 
....................................
Epoch 496 Error= 189076 0 (1.87771e+06,1.26088e+06) 
....................................
Epoch 497 Error= 188928 0 (1.87816e+06,1.2661e+06) 
....................................
Epoch 498 Error= 189018 0 (1.87527e+06,1.25619e+06) 
....................................
Epoch 499 Error= 188980 0 (1.88081e+06,1.25428e+06) 
....................................
Epoch 500 Error= 189035 0 (1.86639e+06,1.30347e+06) 
 counting_train_errors....................................

train1_NErrors= 60120/1.60854e+06 3.73756
Class01= 4036/1.54438e+06	0.261335
Class11= 56084/64156	87.4182

 counting_test_errors.........

test1_NErrors= 15563/405252 3.84033
Class01= 1163/389038	0.298943
Class11= 14400/16214	88.8121

....................................
Epoch 501 Error= 188985 0 (1.8627e+06,1.25601e+06) 
....................................
Epoch 502 Error= 189012 0 (1.8795e+06,1.28538e+06) 
....................................
Epoch 503 Error= 189070 0 (1.8496e+06,1.26146e+06) 
....................................
Epoch 504 Error= 188965 0 (1.90074e+06,1.27269e+06) 
....................................
Epoch 505 Error= 188984 0 (1.86542e+06,1.25868e+06) 
....................................
Epoch 506 Error= 188851 0 (1.87072e+06,1.25437e+06) 
....................................
Epoch 507 Error= 188850 0 (1.87899e+06,1.28185e+06) 
....................................
Epoch 508 Error= 188903 0 (1.86583e+06,1.27197e+06) 
....................................
Epoch 509 Error= 188757 0 (1.88061e+06,1.25785e+06) 
....................................
Epoch 510 Error= 188842 0 (1.86736e+06,1.27057e+06) 
 counting_train_errors....................................

train1_NErrors= 60163/1.60854e+06 3.74023
Class01= 3744/1.54438e+06	0.242427
Class11= 56419/64156	87.9403

 counting_test_errors.........

test1_NErrors= 15580/405252 3.84452
Class01= 1089/389038	0.279921
Class11= 14491/16214	89.3734

....................................
Epoch 511 Error= 188835 0 (1.87673e+06,1.25757e+06) 
....................................
Epoch 512 Error= 188747 0 (1.848e+06,1.28396e+06) 
....................................
Epoch 513 Error= 188793 0 (1.88313e+06,1.28394e+06) 
....................................
Epoch 514 Error= 188694 0 (1.84285e+06,1.27583e+06) 
....................................
Epoch 515 Error= 188810 0 (1.87662e+06,1.28051e+06) 
....................................
Epoch 516 Error= 188750 0 (1.86775e+06,1.29506e+06) 
....................................
Epoch 517 Error= 188699 0 (1.86798e+06,1.27613e+06) 
....................................
Epoch 518 Error= 188769 0 (1.87923e+06,1.27581e+06) 
....................................
Epoch 519 Error= 188689 0 (1.85654e+06,1.29582e+06) 
....................................
Epoch 520 Error= 188705 0 (1.85659e+06,1.26953e+06) 
 counting_train_errors....................................

train1_NErrors= 60102/1.60854e+06 3.73644
Class01= 6637/1.54438e+06	0.429752
Class11= 53465/64156	83.3359

 counting_test_errors.........

test1_NErrors= 15649/405252 3.86155
Class01= 1850/389038	0.475532
Class11= 13799/16214	85.1055

....................................
Epoch 521 Error= 188624 0 (1.85829e+06,1.27792e+06) 
....................................
Epoch 522 Error= 188677 0 (1.83341e+06,1.28294e+06) 
....................................
Epoch 523 Error= 188683 0 (1.83496e+06,1.28843e+06) 
....................................
Epoch 524 Error= 188612 0 (1.85353e+06,1.28905e+06) 
....................................
Epoch 525 Error= 188742 0 (1.86563e+06,1.27967e+06) 
....................................
Epoch 526 Error= 188595 0 (1.84738e+06,1.26368e+06) 
....................................
Epoch 527 Error= 188600 0 (1.85499e+06,1.28319e+06) 
....................................
Epoch 528 Error= 188614 0 (1.8601e+06,1.27287e+06) 
....................................
Epoch 529 Error= 188662 0 (1.84522e+06,1.29139e+06) 
....................................
Epoch 530 Error= 188689 0 (1.84309e+06,1.28475e+06) 
 counting_train_errors....................................

train1_NErrors= 60548/1.60854e+06 3.76417
Class01= 2418/1.54438e+06	0.156568
Class11= 58130/64156	90.6073

 counting_test_errors.........

test1_NErrors= 15659/405252 3.86402
Class01= 735/389038	0.188928
Class11= 14924/16214	92.0439

....................................
Epoch 531 Error= 188544 0 (1.86485e+06,1.27721e+06) 
....................................
Epoch 532 Error= 188709 0 (1.84076e+06,1.2943e+06) 
....................................
Epoch 533 Error= 188519 0 (1.82964e+06,1.27008e+06) 
....................................
Epoch 534 Error= 188416 0 (1.84653e+06,1.30269e+06) 
....................................
Epoch 535 Error= 188555 0 (1.85548e+06,1.29119e+06) 
....................................
Epoch 536 Error= 188489 0 (1.83475e+06,1.29122e+06) 
....................................
Epoch 537 Error= 188573 0 (1.81403e+06,1.28346e+06) 
....................................
Epoch 538 Error= 188498 0 (1.84411e+06,1.27281e+06) 
....................................
Epoch 539 Error= 188489 0 (1.84375e+06,1.30098e+06) 
....................................
Epoch 540 Error= 188405 0 (1.83729e+06,1.29012e+06) 
 counting_train_errors....................................

train1_NErrors= 60056/1.60854e+06 3.73358
Class01= 5743/1.54438e+06	0.371864
Class11= 54313/64156	84.6577

 counting_test_errors.........

test1_NErrors= 15563/405252 3.84033
Class01= 1595/389038	0.409986
Class11= 13968/16214	86.1478

....................................
Epoch 541 Error= 188397 0 (1.83677e+06,1.29855e+06) 
....................................
Epoch 542 Error= 188379 0 (1.84535e+06,1.28619e+06) 
....................................
Epoch 543 Error= 188443 0 (1.84016e+06,1.28731e+06) 
....................................
Epoch 544 Error= 188375 0 (1.84235e+06,1.286e+06) 
....................................
Epoch 545 Error= 188413 0 (1.82613e+06,1.28338e+06) 
....................................
Epoch 546 Error= 188360 0 (1.82532e+06,1.29245e+06) 
....................................
Epoch 547 Error= 188293 0 (1.81932e+06,1.29026e+06) 
....................................
Epoch 548 Error= 188437 0 (1.80458e+06,1.29321e+06) 
....................................
Epoch 549 Error= 188235 0 (1.82815e+06,1.29172e+06) 
....................................
Epoch 550 Error= 188262 0 (1.83505e+06,1.2938e+06) 
 counting_train_errors....................................

train1_NErrors= 60035/1.60854e+06 3.73228
Class01= 4030/1.54438e+06	0.260946
Class11= 56005/64156	87.295

 counting_test_errors.........

test1_NErrors= 15566/405252 3.84107
Class01= 1164/389038	0.2992
Class11= 14402/16214	88.8245

....................................
Epoch 551 Error= 188159 0 (1.82593e+06,1.31265e+06) 
....................................
Epoch 552 Error= 188407 0 (1.82171e+06,1.29401e+06) 
....................................
Epoch 553 Error= 188251 0 (1.81732e+06,1.29763e+06) 
....................................
Epoch 554 Error= 188078 0 (1.83324e+06,1.29993e+06) 
....................................
Epoch 555 Error= 188147 0 (1.82417e+06,1.29921e+06) 
....................................
Epoch 556 Error= 188258 0 (1.82419e+06,1.30917e+06) 
....................................
Epoch 557 Error= 188269 0 (1.81252e+06,1.27961e+06) 
....................................
Epoch 558 Error= 188258 0 (1.81343e+06,1.30245e+06) 
....................................
Epoch 559 Error= 188155 0 (1.81494e+06,1.28403e+06) 
....................................
Epoch 560 Error= 188294 0 (1.80175e+06,1.31175e+06) 
 counting_train_errors....................................

train1_NErrors= 60027/1.60854e+06 3.73178
Class01= 5020/1.54438e+06	0.32505
Class11= 55007/64156	85.7394

 counting_test_errors.........

test1_NErrors= 15558/405252 3.83909
Class01= 1418/389038	0.364489
Class11= 14140/16214	87.2086

....................................
Epoch 561 Error= 188217 0 (1.8249e+06,1.29978e+06) 
....................................
Epoch 562 Error= 188108 0 (1.81276e+06,1.29172e+06) 
....................................
Epoch 563 Error= 188202 0 (1.79994e+06,1.29309e+06) 
....................................
Epoch 564 Error= 188110 0 (1.82096e+06,1.31697e+06) 
....................................
Epoch 565 Error= 188183 0 (1.78673e+06,1.2968e+06) 
....................................
Epoch 566 Error= 188123 0 (1.79736e+06,1.30213e+06) 
....................................
Epoch 567 Error= 188156 0 (1.81041e+06,1.30868e+06) 
....................................
Epoch 568 Error= 187974 0 (1.80457e+06,1.30566e+06) 
....................................
Epoch 569 Error= 188030 0 (1.82761e+06,1.31125e+06) 
....................................
Epoch 570 Error= 188023 0 (1.80683e+06,1.30187e+06) 
 counting_train_errors....................................

train1_NErrors= 59914/1.60854e+06 3.72475
Class01= 4813/1.54438e+06	0.311646
Class11= 55101/64156	85.886

 counting_test_errors.........

test1_NErrors= 15553/405252 3.83786
Class01= 1380/389038	0.354721
Class11= 14173/16214	87.4121

....................................
Epoch 571 Error= 188274 0 (1.79813e+06,1.29741e+06) 
....................................
Epoch 572 Error= 188007 0 (1.80872e+06,1.30881e+06) 
....................................
Epoch 573 Error= 188067 0 (1.79937e+06,1.29417e+06) 
....................................
Epoch 574 Error= 188009 0 (1.79123e+06,1.29518e+06) 
....................................
Epoch 575 Error= 187985 0 (1.80453e+06,1.32138e+06) 
....................................
Epoch 576 Error= 187955 0 (1.7964e+06,1.3067e+06) 
....................................
Epoch 577 Error= 188042 0 (1.80484e+06,1.3237e+06) 
....................................
Epoch 578 Error= 188010 0 (1.80569e+06,1.3146e+06) 
....................................
Epoch 579 Error= 187946 0 (1.79569e+06,1.316e+06) 
....................................
Epoch 580 Error= 187891 0 (1.78246e+06,1.29731e+06) 
 counting_train_errors....................................

train1_NErrors= 60057/1.60854e+06 3.73364
Class01= 3215/1.54438e+06	0.208174
Class11= 56842/64156	88.5997

 counting_test_errors.........

test1_NErrors= 15565/405252 3.84082
Class01= 964/389038	0.247791
Class11= 14601/16214	90.0518

....................................
Epoch 581 Error= 187963 0 (1.80012e+06,1.31812e+06) 
....................................
Epoch 582 Error= 187842 0 (1.81503e+06,1.30768e+06) 
....................................
Epoch 583 Error= 187996 0 (1.80154e+06,1.30438e+06) 
....................................
Epoch 584 Error= 187869 0 (1.81222e+06,1.31431e+06) 
....................................
Epoch 585 Error= 187961 0 (1.80125e+06,1.31154e+06) 
....................................
Epoch 586 Error= 187906 0 (1.80431e+06,1.30642e+06) 
....................................
Epoch 587 Error= 187972 0 (1.80906e+06,1.3107e+06) 
....................................
Epoch 588 Error= 187833 0 (1.7753e+06,1.28968e+06) 
....................................
Epoch 589 Error= 187980 0 (1.78235e+06,1.28929e+06) 
....................................
Epoch 590 Error= 187806 0 (1.79985e+06,1.31376e+06) 
 counting_train_errors....................................

train1_NErrors= 59886/1.60854e+06 3.72301
Class01= 4354/1.54438e+06	0.281925
Class11= 55532/64156	86.5578

 counting_test_errors.........

test1_NErrors= 15559/405252 3.83934
Class01= 1264/389038	0.324904
Class11= 14295/16214	88.1645

....................................
Epoch 591 Error= 187942 0 (1.79316e+06,1.2972e+06) 
....................................
Epoch 592 Error= 187823 0 (1.77767e+06,1.31123e+06) 
....................................
Epoch 593 Error= 187683 0 (1.80107e+06,1.3185e+06) 
....................................
Epoch 594 Error= 187869 0 (1.79768e+06,1.32092e+06) 
....................................
Epoch 595 Error= 187849 0 (1.77494e+06,1.31637e+06) 
....................................
Epoch 596 Error= 187848 0 (1.79217e+06,1.31524e+06) 
....................................
Epoch 597 Error= 187890 0 (1.80055e+06,1.31755e+06) 
....................................
Epoch 598 Error= 187785 0 (1.79216e+06,1.31311e+06) 
....................................
Epoch 599 Error= 187653 0 (1.79112e+06,1.3078e+06) 
....................................
Epoch 600 Error= 187816 0 (1.79328e+06,1.30149e+06) 
 counting_train_errors....................................

train1_NErrors= 59944/1.60854e+06 3.72662
Class01= 5905/1.54438e+06	0.382354
Class11= 54039/64156	84.2306

 counting_test_errors.........

test1_NErrors= 15585/405252 3.84576
Class01= 1694/389038	0.435433
Class11= 13891/16214	85.6729

....................................
Epoch 601 Error= 187706 0 (1.79366e+06,1.31834e+06) 
....................................
Epoch 602 Error= 187748 0 (1.78562e+06,1.31557e+06) 
....................................
Epoch 603 Error= 187602 0 (1.80071e+06,1.33263e+06) 
....................................
Epoch 604 Error= 187709 0 (1.792e+06,1.32074e+06) 
....................................
Epoch 605 Error= 187762 0 (1.79589e+06,1.314e+06) 
....................................
Epoch 606 Error= 187755 0 (1.80061e+06,1.32753e+06) 
....................................
Epoch 607 Error= 187615 0 (1.80704e+06,1.31942e+06) 
....................................
Epoch 608 Error= 187697 0 (1.77211e+06,1.33648e+06) 
....................................
Epoch 609 Error= 187708 0 (1.81755e+06,1.32314e+06) 
....................................
Epoch 610 Error= 187634 0 (1.77889e+06,1.31557e+06) 
 counting_train_errors....................................

train1_NErrors= 60364/1.60854e+06 3.75273
Class01= 8196/1.54438e+06	0.530698
Class11= 52168/64156	81.3143

 counting_test_errors.........

test1_NErrors= 15748/405252 3.88598
Class01= 2275/389038	0.584776
Class11= 13473/16214	83.0949

....................................
Epoch 611 Error= 187626 0 (1.76808e+06,1.32387e+06) 
....................................
Epoch 612 Error= 187639 0 (1.77997e+06,1.32264e+06) 
....................................
Epoch 613 Error= 187680 0 (1.79394e+06,1.32297e+06) 
....................................
Epoch 614 Error= 187623 0 (1.76692e+06,1.33116e+06) 
....................................
Epoch 615 Error= 187635 0 (1.81138e+06,1.32933e+06) 
....................................
Epoch 616 Error= 187542 0 (1.7873e+06,1.32278e+06) 
....................................
Epoch 617 Error= 187707 0 (1.79339e+06,1.32685e+06) 
....................................
Epoch 618 Error= 187453 0 (1.7805e+06,1.31263e+06) 
....................................
Epoch 619 Error= 187647 0 (1.77858e+06,1.32502e+06) 
....................................
Epoch 620 Error= 187543 0 (1.78676e+06,1.33023e+06) 
 counting_train_errors....................................

train1_NErrors= 59940/1.60854e+06 3.72637
Class01= 3685/1.54438e+06	0.238607
Class11= 56255/64156	87.6847

 counting_test_errors.........

test1_NErrors= 15525/405252 3.83095
Class01= 1052/389038	0.270411
Class11= 14473/16214	89.2624

....................................
Epoch 621 Error= 187599 0 (1.78268e+06,1.3353e+06) 
....................................
Epoch 622 Error= 187536 0 (1.761e+06,1.31827e+06) 
....................................
Epoch 623 Error= 187596 0 (1.78117e+06,1.32055e+06) 
....................................
Epoch 624 Error= 187388 0 (1.7831e+06,1.31132e+06) 
....................................
Epoch 625 Error= 187469 0 (1.77618e+06,1.30703e+06) 
....................................
Epoch 626 Error= 187631 0 (1.78509e+06,1.32847e+06) 
....................................
Epoch 627 Error= 187596 0 (1.75156e+06,1.30132e+06) 
....................................
Epoch 628 Error= 187405 0 (1.7659e+06,1.31709e+06) 
....................................
Epoch 629 Error= 187567 0 (1.77348e+06,1.32113e+06) 
....................................
Epoch 630 Error= 187380 0 (1.78491e+06,1.31387e+06) 
 counting_train_errors....................................

train1_NErrors= 59797/1.60854e+06 3.71748
Class01= 3820/1.54438e+06	0.247348
Class11= 55977/64156	87.2514

 counting_test_errors.........

test1_NErrors= 15542/405252 3.83514
Class01= 1116/389038	0.286861
Class11= 14426/16214	88.9725

....................................
Epoch 631 Error= 187501 0 (1.76982e+06,1.31115e+06) 
....................................
Epoch 632 Error= 187455 0 (1.77721e+06,1.3218e+06) 
....................................
Epoch 633 Error= 187384 0 (1.75824e+06,1.33759e+06) 
....................................
Epoch 634 Error= 187454 0 (1.77371e+06,1.32851e+06) 
....................................
Epoch 635 Error= 187344 0 (1.76496e+06,1.31961e+06) 
....................................
Epoch 636 Error= 187463 0 (1.77162e+06,1.3187e+06) 
....................................
Epoch 637 Error= 187428 0 (1.75518e+06,1.30363e+06) 
....................................
Epoch 638 Error= 187335 0 (1.77814e+06,1.31557e+06) 
....................................
Epoch 639 Error= 187419 0 (1.77367e+06,1.31079e+06) 
....................................
Epoch 640 Error= 187312 0 (1.77458e+06,1.31798e+06) 
 counting_train_errors....................................

train1_NErrors= 59785/1.60854e+06 3.71673
Class01= 5283/1.54438e+06	0.342079
Class11= 54502/64156	84.9523

 counting_test_errors.........

test1_NErrors= 15556/405252 3.8386
Class01= 1510/389038	0.388137
Class11= 14046/16214	86.6288

....................................
Epoch 641 Error= 187405 0 (1.76465e+06,1.31146e+06) 
....................................
Epoch 642 Error= 187353 0 (1.77341e+06,1.31968e+06) 
....................................
Epoch 643 Error= 187362 0 (1.76608e+06,1.31891e+06) 
....................................
Epoch 644 Error= 187327 0 (1.77032e+06,1.32019e+06) 
....................................
Epoch 645 Error= 187312 0 (1.76967e+06,1.33103e+06) 
....................................
Epoch 646 Error= 187237 0 (1.79012e+06,1.30891e+06) 
....................................
Epoch 647 Error= 187321 0 (1.77274e+06,1.32232e+06) 
....................................
Epoch 648 Error= 187317 0 (1.76073e+06,1.30812e+06) 
....................................
Epoch 649 Error= 187313 0 (1.76999e+06,1.31608e+06) 
....................................
Epoch 650 Error= 187293 0 (1.77645e+06,1.34232e+06) 
 counting_train_errors....................................

train1_NErrors= 60477/1.60854e+06 3.75975
Class01= 8875/1.54438e+06	0.574664
Class11= 51602/64156	80.4321

 counting_test_errors.........

test1_NErrors= 15749/405252 3.88622
Class01= 2426/389038	0.623589
Class11= 13323/16214	82.1697

....................................
Epoch 651 Error= 187309 0 (1.78866e+06,1.33387e+06) 
....................................
Epoch 652 Error= 187170 0 (1.77864e+06,1.32305e+06) 
....................................
Epoch 653 Error= 187180 0 (1.77382e+06,1.32716e+06) 
....................................
Epoch 654 Error= 187214 0 (1.753e+06,1.32612e+06) 
....................................
Epoch 655 Error= 187197 0 (1.7782e+06,1.32832e+06) 
....................................
Epoch 656 Error= 187282 0 (1.77144e+06,1.32496e+06) 
....................................
Epoch 657 Error= 187301 0 (1.76727e+06,1.30966e+06) 
....................................
Epoch 658 Error= 187152 0 (1.77283e+06,1.34893e+06) 
....................................
Epoch 659 Error= 187293 0 (1.76818e+06,1.31899e+06) 
....................................
Epoch 660 Error= 187248 0 (1.77275e+06,1.31696e+06) 
 counting_train_errors....................................

train1_NErrors= 59728/1.60854e+06 3.71319
Class01= 4544/1.54438e+06	0.294228
Class11= 55184/64156	86.0153

 counting_test_errors.........

test1_NErrors= 15515/405252 3.82848
Class01= 1311/389038	0.336985
Class11= 14204/16214	87.6033

....................................
Epoch 661 Error= 187169 0 (1.7504e+06,1.30947e+06) 
....................................
Epoch 662 Error= 187274 0 (1.75191e+06,1.31428e+06) 
....................................
Epoch 663 Error= 187087 0 (1.76656e+06,1.32707e+06) 
....................................
Epoch 664 Error= 187161 0 (1.75937e+06,1.30984e+06) 
....................................
Epoch 665 Error= 187181 0 (1.77955e+06,1.31431e+06) 
....................................
Epoch 666 Error= 187048 0 (1.78621e+06,1.31344e+06) 
....................................
Epoch 667 Error= 187230 0 (1.75545e+06,1.30666e+06) 
....................................
Epoch 668 Error= 187166 0 (1.77162e+06,1.32942e+06) 
....................................
Epoch 669 Error= 187081 0 (1.80047e+06,1.31881e+06) 
....................................
Epoch 670 Error= 187067 0 (1.77375e+06,1.32634e+06) 
 counting_train_errors....................................

train1_NErrors= 59862/1.60854e+06 3.72152
Class01= 4559/1.54438e+06	0.295199
Class11= 55303/64156	86.2008

 counting_test_errors.........

test1_NErrors= 15562/405252 3.84008
Class01= 1326/389038	0.340841
Class11= 14236/16214	87.8007

....................................
Epoch 671 Error= 187079 0 (1.75724e+06,1.33038e+06) 
....................................
Epoch 672 Error= 187155 0 (1.75773e+06,1.31814e+06) 
....................................
Epoch 673 Error= 187213 0 (1.74721e+06,1.29825e+06) 
....................................
Epoch 674 Error= 187027 0 (1.78355e+06,1.31053e+06) 
....................................
Epoch 675 Error= 187125 0 (1.73204e+06,1.32648e+06) 
....................................
Epoch 676 Error= 187055 0 (1.77214e+06,1.31662e+06) 
....................................
Epoch 677 Error= 187130 0 (1.76562e+06,1.31548e+06) 
....................................
Epoch 678 Error= 186982 0 (1.75948e+06,1.32116e+06) 
....................................
Epoch 679 Error= 187064 0 (1.76569e+06,1.33247e+06) 
....................................
Epoch 680 Error= 187042 0 (1.78057e+06,1.32243e+06) 
 counting_train_errors....................................

train1_NErrors= 59838/1.60854e+06 3.72003
Class01= 4495/1.54438e+06	0.291055
Class11= 55343/64156	86.2632

 counting_test_errors.........

test1_NErrors= 15575/405252 3.84329
Class01= 1321/389038	0.339556
Class11= 14254/16214	87.9117

....................................
Epoch 681 Error= 187179 0 (1.76343e+06,1.3288e+06) 
....................................
Epoch 682 Error= 187012 0 (1.75447e+06,1.31074e+06) 
....................................
Epoch 683 Error= 187106 0 (1.76586e+06,1.32534e+06) 
....................................
Epoch 684 Error= 186967 0 (1.77326e+06,1.30929e+06) 
....................................
Epoch 685 Error= 187012 0 (1.75998e+06,1.32783e+06) 
....................................
Epoch 686 Error= 187000 0 (1.76057e+06,1.32904e+06) 
....................................
Epoch 687 Error= 186896 0 (1.74533e+06,1.30676e+06) 
....................................
Epoch 688 Error= 187015 0 (1.76872e+06,1.32447e+06) 
....................................
Epoch 689 Error= 186957 0 (1.75525e+06,1.32031e+06) 
....................................
Epoch 690 Error= 186923 0 (1.76926e+06,1.3135e+06) 
 counting_train_errors....................................

train1_NErrors= 59909/1.60854e+06 3.72444
Class01= 4053/1.54438e+06	0.262435
Class11= 55856/64156	87.0628

 counting_test_errors.........

test1_NErrors= 15549/405252 3.83687
Class01= 1173/389038	0.301513
Class11= 14376/16214	88.6641

....................................
Epoch 691 Error= 186924 0 (1.76201e+06,1.3057e+06) 
....................................
Epoch 692 Error= 187049 0 (1.75175e+06,1.33087e+06) 
....................................
Epoch 693 Error= 186991 0 (1.7553e+06,1.3198e+06) 
....................................
Epoch 694 Error= 186986 0 (1.74355e+06,1.32483e+06) 
....................................
Epoch 695 Error= 186917 0 (1.74967e+06,1.3187e+06) 
....................................
Epoch 696 Error= 186841 0 (1.74581e+06,1.32254e+06) 
....................................
Epoch 697 Error= 186878 0 (1.75718e+06,1.31881e+06) 
....................................
Epoch 698 Error= 186976 0 (1.74065e+06,1.31066e+06) 
....................................
Epoch 699 Error= 186885 0 (1.75362e+06,1.31593e+06) 
....................................
Epoch 700 Error= 186851 0 (1.75538e+06,1.31623e+06) 
 counting_train_errors....................................

train1_NErrors= 59635/1.60854e+06 3.70741
Class01= 4604/1.54438e+06	0.298113
Class11= 55031/64156	85.7769

 counting_test_errors.........

test1_NErrors= 15534/405252 3.83317
Class01= 1366/389038	0.351123
Class11= 14168/16214	87.3813

....................................
Epoch 701 Error= 186861 0 (1.7542e+06,1.31534e+06) 
....................................
Epoch 702 Error= 186807 0 (1.74574e+06,1.30397e+06) 
....................................
Epoch 703 Error= 186906 0 (1.76733e+06,1.33039e+06) 
....................................
Epoch 704 Error= 186814 0 (1.7424e+06,1.30307e+06) 
....................................
Epoch 705 Error= 186857 0 (1.74717e+06,1.32895e+06) 
....................................
Epoch 706 Error= 186799 0 (1.76248e+06,1.32915e+06) 
....................................
Epoch 707 Error= 186763 0 (1.75925e+06,1.31631e+06) 
....................................
Epoch 708 Error= 186863 0 (1.74734e+06,1.3219e+06) 
....................................
Epoch 709 Error= 186753 0 (1.7597e+06,1.33131e+06) 
....................................
Epoch 710 Error= 186774 0 (1.74995e+06,1.33116e+06) 
 counting_train_errors....................................

train1_NErrors= 59650/1.60854e+06 3.70834
Class01= 4707/1.54438e+06	0.304783
Class11= 54943/64156	85.6397

 counting_test_errors.........

test1_NErrors= 15527/405252 3.83144
Class01= 1387/389038	0.35652
Class11= 14140/16214	87.2086

....................................
Epoch 711 Error= 186718 0 (1.74808e+06,1.31366e+06) 
....................................
Epoch 712 Error= 186766 0 (1.78011e+06,1.3072e+06) 
....................................
Epoch 713 Error= 186776 0 (1.75033e+06,1.30195e+06) 
....................................
Epoch 714 Error= 186766 0 (1.75328e+06,1.32064e+06) 
....................................
Epoch 715 Error= 186767 0 (1.73473e+06,1.31516e+06) 
....................................
Epoch 716 Error= 186751 0 (1.73749e+06,1.32586e+06) 
....................................
Epoch 717 Error= 186765 0 (1.73905e+06,1.32049e+06) 
....................................
Epoch 718 Error= 186686 0 (1.77142e+06,1.33636e+06) 
....................................
Epoch 719 Error= 186654 0 (1.75253e+06,1.31607e+06) 
....................................
Epoch 720 Error= 186936 0 (1.75845e+06,1.30515e+06) 
 counting_train_errors....................................

train1_NErrors= 60135/1.60854e+06 3.73849
Class01= 2644/1.54438e+06	0.171201
Class11= 57491/64156	89.6113

 counting_test_errors.........

test1_NErrors= 15577/405252 3.84378
Class01= 822/389038	0.21129
Class11= 14755/16214	91.0016

....................................
Epoch 721 Error= 186766 0 (1.74705e+06,1.32739e+06) 
....................................
Epoch 722 Error= 186681 0 (1.75307e+06,1.30586e+06) 
....................................
Epoch 723 Error= 186855 0 (1.74432e+06,1.31427e+06) 
....................................
Epoch 724 Error= 186736 0 (1.75858e+06,1.32106e+06) 
....................................
Epoch 725 Error= 186732 0 (1.76226e+06,1.31123e+06) 
....................................
Epoch 726 Error= 186714 0 (1.75841e+06,1.31712e+06) 
....................................
Epoch 727 Error= 186595 0 (1.74602e+06,1.31859e+06) 
....................................
Epoch 728 Error= 186697 0 (1.77106e+06,1.31687e+06) 
....................................
Epoch 729 Error= 186530 0 (1.75912e+06,1.31861e+06) 
....................................
Epoch 730 Error= 186899 0 (1.7455e+06,1.31265e+06) 
 counting_train_errors....................................

train1_NErrors= 59651/1.60854e+06 3.7084
Class01= 6090/1.54438e+06	0.394333
Class11= 53561/64156	83.4856

 counting_test_errors.........

test1_NErrors= 15560/405252 3.83959
Class01= 1745/389038	0.448542
Class11= 13815/16214	85.2041

....................................
Epoch 731 Error= 186602 0 (1.75429e+06,1.30891e+06) 
....................................
Epoch 732 Error= 186659 0 (1.73617e+06,1.32433e+06) 
....................................
Epoch 733 Error= 186689 0 (1.74667e+06,1.32317e+06) 
....................................
Epoch 734 Error= 186573 0 (1.74549e+06,1.30947e+06) 
....................................
Epoch 735 Error= 186483 0 (1.7481e+06,1.32234e+06) 
....................................
Epoch 736 Error= 186682 0 (1.71724e+06,1.30235e+06) 
....................................
Epoch 737 Error= 186477 0 (1.73606e+06,1.3285e+06) 
....................................
Epoch 738 Error= 186663 0 (1.76701e+06,1.32931e+06) 
....................................
Epoch 739 Error= 186625 0 (1.74727e+06,1.32061e+06) 
....................................
Epoch 740 Error= 186648 0 (1.74999e+06,1.30594e+06) 
 counting_train_errors....................................

train1_NErrors= 59645/1.60854e+06 3.70803
Class01= 4245/1.54438e+06	0.274868
Class11= 55400/64156	86.352

 counting_test_errors.........

test1_NErrors= 15505/405252 3.82601
Class01= 1241/389038	0.318992
Class11= 14264/16214	87.9734

....................................
Epoch 741 Error= 186462 0 (1.72911e+06,1.31826e+06) 
....................................
Epoch 742 Error= 186596 0 (1.73677e+06,1.32828e+06) 
....................................
Epoch 743 Error= 186595 0 (1.75107e+06,1.31005e+06) 
....................................
Epoch 744 Error= 186514 0 (1.75627e+06,1.32207e+06) 
....................................
Epoch 745 Error= 186460 0 (1.74408e+06,1.32004e+06) 
....................................
Epoch 746 Error= 186605 0 (1.73259e+06,1.31956e+06) 
....................................
Epoch 747 Error= 186509 0 (1.73709e+06,1.30648e+06) 
....................................
Epoch 748 Error= 186396 0 (1.74422e+06,1.32768e+06) 
....................................
Epoch 749 Error= 186590 0 (1.74098e+06,1.31794e+06) 
....................................
Epoch 750 Error= 186533 0 (1.75751e+06,1.32751e+06) 
 counting_train_errors....................................

train1_NErrors= 59613/1.60854e+06 3.70604
Class01= 4736/1.54438e+06	0.30666
Class11= 54877/64156	85.5368

 counting_test_errors.........

test1_NErrors= 15540/405252 3.83465
Class01= 1395/389038	0.358577
Class11= 14145/16214	87.2394

....................................
Epoch 751 Error= 186544 0 (1.73426e+06,1.31568e+06) 
....................................
Epoch 752 Error= 186504 0 (1.73074e+06,1.29576e+06) 
....................................
Epoch 753 Error= 186611 0 (1.73919e+06,1.32752e+06) 
....................................
Epoch 754 Error= 186478 0 (1.73824e+06,1.30709e+06) 
....................................
Epoch 755 Error= 186494 0 (1.73296e+06,1.32904e+06) 
....................................
Epoch 756 Error= 186450 0 (1.75018e+06,1.30365e+06) 
....................................
Epoch 757 Error= 186408 0 (1.74558e+06,1.31849e+06) 
....................................
Epoch 758 Error= 186568 0 (1.73574e+06,1.30916e+06) 
....................................
Epoch 759 Error= 186627 0 (1.73613e+06,1.30525e+06) 
....................................
Epoch 760 Error= 186351 0 (1.76569e+06,1.31685e+06) 
 counting_train_errors....................................

train1_NErrors= 59675/1.60854e+06 3.7099
Class01= 4262/1.54438e+06	0.275968
Class11= 55413/64156	86.3723

 counting_test_errors.........

test1_NErrors= 15486/405252 3.82133
Class01= 1239/389038	0.318478
Class11= 14247/16214	87.8685

....................................
Epoch 761 Error= 186366 0 (1.72392e+06,1.31768e+06) 
....................................
Epoch 762 Error= 186362 0 (1.72815e+06,1.31474e+06) 
....................................
Epoch 763 Error= 186383 0 (1.74131e+06,1.30768e+06) 
....................................
Epoch 764 Error= 186454 0 (1.75912e+06,1.30804e+06) 
....................................
Epoch 765 Error= 186394 0 (1.73568e+06,1.32341e+06) 
....................................
Epoch 766 Error= 186394 0 (1.75017e+06,1.31764e+06) 
....................................
Epoch 767 Error= 186391 0 (1.73963e+06,1.32332e+06) 
....................................
Epoch 768 Error= 186431 0 (1.75067e+06,1.30568e+06) 
....................................
Epoch 769 Error= 186432 0 (1.73825e+06,1.31267e+06) 
....................................
Epoch 770 Error= 186400 0 (1.74737e+06,1.31934e+06) 
 counting_train_errors....................................

train1_NErrors= 59679/1.60854e+06 3.71014
Class01= 4427/1.54438e+06	0.286652
Class11= 55252/64156	86.1213

 counting_test_errors.........

test1_NErrors= 15497/405252 3.82404
Class01= 1296/389038	0.333129
Class11= 14201/16214	87.5848

....................................
Epoch 771 Error= 186341 0 (1.72823e+06,1.31314e+06) 
....................................
Epoch 772 Error= 186488 0 (1.71855e+06,1.31474e+06) 
....................................
Epoch 773 Error= 186291 0 (1.75064e+06,1.32193e+06) 
....................................
Epoch 774 Error= 186325 0 (1.74474e+06,1.31446e+06) 
....................................
Epoch 775 Error= 186410 0 (1.72085e+06,1.3296e+06) 
....................................
Epoch 776 Error= 186231 0 (1.73028e+06,1.31011e+06) 
....................................
Epoch 777 Error= 186280 0 (1.73948e+06,1.33347e+06) 
....................................
Epoch 778 Error= 186354 0 (1.72829e+06,1.31927e+06) 
....................................
Epoch 779 Error= 186275 0 (1.73083e+06,1.30722e+06) 
....................................
Epoch 780 Error= 186325 0 (1.74051e+06,1.33254e+06) 
 counting_train_errors....................................

train1_NErrors= 59843/1.60854e+06 3.72034
Class01= 7376/1.54438e+06	0.477603
Class11= 52467/64156	81.7803

 counting_test_errors.........

test1_NErrors= 15651/405252 3.86204
Class01= 2097/389038	0.539022
Class11= 13554/16214	83.5944

....................................
Epoch 781 Error= 186225 0 (1.74046e+06,1.31474e+06) 
....................................
Epoch 782 Error= 186294 0 (1.73482e+06,1.31955e+06) 
....................................
Epoch 783 Error= 186106 0 (1.73448e+06,1.31886e+06) 
....................................
Epoch 784 Error= 186321 0 (1.72612e+06,1.31879e+06) 
....................................
Epoch 785 Error= 186276 0 (1.71982e+06,1.31311e+06) 
....................................
Epoch 786 Error= 186274 0 (1.708e+06,1.32266e+06) 
....................................
Epoch 787 Error= 186287 0 (1.72626e+06,1.33744e+06) 
....................................
Epoch 788 Error= 186221 0 (1.73224e+06,1.31267e+06) 
....................................
Epoch 789 Error= 186246 0 (1.73692e+06,1.31035e+06) 
....................................
Epoch 790 Error= 186346 0 (1.70658e+06,1.32744e+06) 
 counting_train_errors....................................

train1_NErrors= 59555/1.60854e+06 3.70244
Class01= 4624/1.54438e+06	0.299408
Class11= 54931/64156	85.621

 counting_test_errors.........

test1_NErrors= 15541/405252 3.8349
Class01= 1366/389038	0.351123
Class11= 14175/16214	87.4244

....................................
Epoch 791 Error= 186316 0 (1.73064e+06,1.3121e+06) 
....................................
Epoch 792 Error= 186050 0 (1.73324e+06,1.33167e+06) 
....................................
Epoch 793 Error= 186230 0 (1.71551e+06,1.3321e+06) 
....................................
Epoch 794 Error= 186177 0 (1.73848e+06,1.31941e+06) 
....................................
Epoch 795 Error= 186237 0 (1.72664e+06,1.32473e+06) 
....................................
Epoch 796 Error= 186158 0 (1.72212e+06,1.3196e+06) 
....................................
Epoch 797 Error= 186196 0 (1.73075e+06,1.32744e+06) 
....................................
Epoch 798 Error= 186256 0 (1.72018e+06,1.31905e+06) 
....................................
Epoch 799 Error= 186225 0 (1.73066e+06,1.32554e+06) 
....................................
Epoch 800 Error= 186316 0 (1.72807e+06,1.31395e+06) 
 counting_train_errors....................................

train1_NErrors= 59548/1.60854e+06 3.702
Class01= 4898/1.54438e+06	0.31715
Class11= 54650/64156	85.183

 counting_test_errors.........

test1_NErrors= 15522/405252 3.83021
Class01= 1440/389038	0.370144
Class11= 14082/16214	86.8509

....................................
Epoch 801 Error= 186133 0 (1.72226e+06,1.32811e+06) 
....................................
Epoch 802 Error= 186134 0 (1.71247e+06,1.31406e+06) 
....................................
Epoch 803 Error= 186178 0 (1.73094e+06,1.32639e+06) 
....................................
Epoch 804 Error= 186253 0 (1.71845e+06,1.31308e+06) 
....................................
Epoch 805 Error= 186175 0 (1.71989e+06,1.30702e+06) 
....................................
Epoch 806 Error= 186243 0 (1.69889e+06,1.33068e+06) 
....................................
Epoch 807 Error= 186098 0 (1.72528e+06,1.32215e+06) 
....................................
Epoch 808 Error= 186218 0 (1.70576e+06,1.30745e+06) 
....................................
Epoch 809 Error= 186100 0 (1.71955e+06,1.29898e+06) 
....................................
Epoch 810 Error= 186118 0 (1.71615e+06,1.31633e+06) 
 counting_train_errors....................................

train1_NErrors= 59648/1.60854e+06 3.70822
Class01= 5775/1.54438e+06	0.373936
Class11= 53873/64156	83.9719

 counting_test_errors.........

test1_NErrors= 15532/405252 3.83268
Class01= 1667/389038	0.428493
Class11= 13865/16214	85.5125

....................................
Epoch 811 Error= 186067 0 (1.7294e+06,1.32297e+06) 
....................................
Epoch 812 Error= 186111 0 (1.71738e+06,1.30755e+06) 
....................................
Epoch 813 Error= 186021 0 (1.72362e+06,1.31658e+06) 
....................................
Epoch 814 Error= 186137 0 (1.71355e+06,1.30753e+06) 
....................................
Epoch 815 Error= 186035 0 (1.71127e+06,1.31749e+06) 
....................................
Epoch 816 Error= 186157 0 (1.70588e+06,1.30178e+06) 
....................................
Epoch 817 Error= 186107 0 (1.70088e+06,1.32381e+06) 
....................................
Epoch 818 Error= 186199 0 (1.71149e+06,1.32464e+06) 
....................................
Epoch 819 Error= 185997 0 (1.71085e+06,1.32301e+06) 
....................................
Epoch 820 Error= 186090 0 (1.70863e+06,1.31997e+06) 
 counting_train_errors....................................

train1_NErrors= 59651/1.60854e+06 3.7084
Class01= 6114/1.54438e+06	0.395887
Class11= 53537/64156	83.4482

 counting_test_errors.........

test1_NErrors= 15556/405252 3.8386
Class01= 1763/389038	0.453169
Class11= 13793/16214	85.0685

....................................
Epoch 821 Error= 186099 0 (1.70789e+06,1.31664e+06) 
....................................
Epoch 822 Error= 186040 0 (1.71485e+06,1.30249e+06) 
....................................
Epoch 823 Error= 185993 0 (1.72514e+06,1.31341e+06) 
....................................
Epoch 824 Error= 186049 0 (1.70074e+06,1.32034e+06) 
....................................
Epoch 825 Error= 186030 0 (1.70028e+06,1.32303e+06) 
....................................
Epoch 826 Error= 186172 0 (1.69884e+06,1.31486e+06) 
....................................
Epoch 827 Error= 186161 0 (1.7157e+06,1.33882e+06) 
....................................
Epoch 828 Error= 186097 0 (1.67151e+06,1.30405e+06) 
....................................
Epoch 829 Error= 185949 0 (1.68754e+06,1.31795e+06) 
....................................
Epoch 830 Error= 186041 0 (1.68833e+06,1.31526e+06) 
 counting_train_errors....................................

train1_NErrors= 59517/1.60854e+06 3.70007
Class01= 4340/1.54438e+06	0.281019
Class11= 55177/64156	86.0044

 counting_test_errors.........

test1_NErrors= 15537/405252 3.83391
Class01= 1305/389038	0.335443
Class11= 14232/16214	87.776

....................................
Epoch 831 Error= 185989 0 (1.69388e+06,1.29945e+06) 
....................................
Epoch 832 Error= 185980 0 (1.70691e+06,1.32585e+06) 
....................................
Epoch 833 Error= 186074 0 (1.71245e+06,1.30995e+06) 
....................................
Epoch 834 Error= 186057 0 (1.68962e+06,1.31081e+06) 
....................................
Epoch 835 Error= 185953 0 (1.6908e+06,1.29502e+06) 
....................................
Epoch 836 Error= 186054 0 (1.70373e+06,1.32096e+06) 
....................................
Epoch 837 Error= 186011 0 (1.70546e+06,1.30304e+06) 
....................................
Epoch 838 Error= 185869 0 (1.68352e+06,1.31394e+06) 
....................................
Epoch 839 Error= 185900 0 (1.67769e+06,1.31215e+06) 
....................................
Epoch 840 Error= 185961 0 (1.68987e+06,1.30798e+06) 
 counting_train_errors....................................

train1_NErrors= 59639/1.60854e+06 3.70766
Class01= 6672/1.54438e+06	0.432018
Class11= 52967/64156	82.5597

 counting_test_errors.........

test1_NErrors= 15587/405252 3.84625
Class01= 1935/389038	0.497381
Class11= 13652/16214	84.1988

....................................
Epoch 841 Error= 185960 0 (1.67503e+06,1.32748e+06) 
....................................
Epoch 842 Error= 185919 0 (1.6806e+06,1.32409e+06) 
....................................
Epoch 843 Error= 185963 0 (1.71192e+06,1.31413e+06) 
....................................
Epoch 844 Error= 185896 0 (1.66931e+06,1.30125e+06) 
....................................
Epoch 845 Error= 185804 0 (1.69052e+06,1.31383e+06) 
....................................
Epoch 846 Error= 185851 0 (1.68179e+06,1.31946e+06) 
....................................
Epoch 847 Error= 186022 0 (1.7033e+06,1.32171e+06) 
....................................
Epoch 848 Error= 185789 0 (1.68898e+06,1.30886e+06) 
....................................
Epoch 849 Error= 185916 0 (1.69569e+06,1.3227e+06) 
....................................
Epoch 850 Error= 185826 0 (1.68045e+06,1.31975e+06) 
 counting_train_errors....................................

train1_NErrors= 59590/1.60854e+06 3.70461
Class01= 5674/1.54438e+06	0.367397
Class11= 53916/64156	84.0389

 counting_test_errors.........

test1_NErrors= 15526/405252 3.8312
Class01= 1641/389038	0.42181
Class11= 13885/16214	85.6359

....................................
Epoch 851 Error= 185965 0 (1.69237e+06,1.31716e+06) 
....................................
Epoch 852 Error= 185868 0 (1.68315e+06,1.31558e+06) 
....................................
Epoch 853 Error= 185791 0 (1.69582e+06,1.31253e+06) 
....................................
Epoch 854 Error= 185890 0 (1.68655e+06,1.31219e+06) 
....................................
Epoch 855 Error= 185939 0 (1.69287e+06,1.31312e+06) 
....................................
Epoch 856 Error= 185781 0 (1.67604e+06,1.31917e+06) 
....................................
Epoch 857 Error= 185753 0 (1.69914e+06,1.29835e+06) 
....................................
Epoch 858 Error= 185749 0 (1.67898e+06,1.333e+06) 
....................................
Epoch 859 Error= 185789 0 (1.68375e+06,1.32201e+06) 
....................................
Epoch 860 Error= 185811 0 (1.66718e+06,1.30215e+06) 
 counting_train_errors....................................

train1_NErrors= 59512/1.60854e+06 3.69976
Class01= 5327/1.54438e+06	0.344928
Class11= 54185/64156	84.4582

 counting_test_errors.........

test1_NErrors= 15535/405252 3.83342
Class01= 1568/389038	0.403045
Class11= 13967/16214	86.1416

....................................
Epoch 861 Error= 185813 0 (1.68929e+06,1.31747e+06) 
....................................
Epoch 862 Error= 185758 0 (1.65046e+06,1.29511e+06) 
....................................
Epoch 863 Error= 185760 0 (1.68424e+06,1.31205e+06) 
....................................
Epoch 864 Error= 185887 0 (1.68232e+06,1.31296e+06) 
....................................
Epoch 865 Error= 185762 0 (1.65934e+06,1.315e+06) 
....................................
Epoch 866 Error= 185778 0 (1.67971e+06,1.30632e+06) 
....................................
Epoch 867 Error= 185825 0 (1.67005e+06,1.31679e+06) 
....................................
Epoch 868 Error= 185824 0 (1.68049e+06,1.3102e+06) 
....................................
Epoch 869 Error= 185754 0 (1.67906e+06,1.29816e+06) 
....................................
Epoch 870 Error= 185877 0 (1.66704e+06,1.3073e+06) 
 counting_train_errors....................................

train1_NErrors= 59533/1.60854e+06 3.70107
Class01= 5698/1.54438e+06	0.368951
Class11= 53835/64156	83.9127

 counting_test_errors.........

test1_NErrors= 15538/405252 3.83416
Class01= 1655/389038	0.425408
Class11= 13883/16214	85.6235

....................................
Epoch 871 Error= 185800 0 (1.68798e+06,1.3134e+06) 
....................................
Epoch 872 Error= 185685 0 (1.66798e+06,1.29533e+06) 
....................................
Epoch 873 Error= 185836 0 (1.67056e+06,1.3064e+06) 
....................................
Epoch 874 Error= 185648 0 (1.68459e+06,1.29591e+06) 
....................................
Epoch 875 Error= 185590 0 (1.67821e+06,1.31014e+06) 
....................................
Epoch 876 Error= 185683 0 (1.68958e+06,1.30532e+06) 
....................................
Epoch 877 Error= 185730 0 (1.64691e+06,1.30517e+06) 
....................................
Epoch 878 Error= 185790 0 (1.66463e+06,1.31409e+06) 
....................................
Epoch 879 Error= 185641 0 (1.68049e+06,1.30316e+06) 
....................................
Epoch 880 Error= 185644 0 (1.67008e+06,1.30357e+06) 
 counting_train_errors....................................

train1_NErrors= 59719/1.60854e+06 3.71263
Class01= 3505/1.54438e+06	0.226952
Class11= 56214/64156	87.6208

 counting_test_errors.........

test1_NErrors= 15508/405252 3.82675
Class01= 1031/389038	0.265013
Class11= 14477/16214	89.287

....................................
Epoch 881 Error= 185735 0 (1.67419e+06,1.30136e+06) 
....................................
Epoch 882 Error= 185697 0 (1.66491e+06,1.30575e+06) 
....................................
Epoch 883 Error= 185833 0 (1.65462e+06,1.30526e+06) 
....................................
Epoch 884 Error= 185632 0 (1.68489e+06,1.29182e+06) 
....................................
Epoch 885 Error= 185607 0 (1.66769e+06,1.30587e+06) 
....................................
Epoch 886 Error= 185707 0 (1.65655e+06,1.29501e+06) 
....................................
Epoch 887 Error= 185671 0 (1.66338e+06,1.28253e+06) 
....................................
Epoch 888 Error= 185771 0 (1.6484e+06,1.31391e+06) 
....................................
Epoch 889 Error= 185696 0 (1.68412e+06,1.31075e+06) 
....................................
Epoch 890 Error= 185600 0 (1.66092e+06,1.31091e+06) 
 counting_train_errors....................................

train1_NErrors= 59449/1.60854e+06 3.69585
Class01= 5695/1.54438e+06	0.368756
Class11= 53754/64156	83.7864

 counting_test_errors.........

test1_NErrors= 15538/405252 3.83416
Class01= 1643/389038	0.422324
Class11= 13895/16214	85.6975

....................................
Epoch 891 Error= 185679 0 (1.65935e+06,1.29996e+06) 
....................................
Epoch 892 Error= 185705 0 (1.67179e+06,1.31443e+06) 
....................................
Epoch 893 Error= 185606 0 (1.67181e+06,1.2995e+06) 
....................................
Epoch 894 Error= 185761 0 (1.64316e+06,1.2909e+06) 
....................................
Epoch 895 Error= 185723 0 (1.67094e+06,1.30995e+06) 
....................................
Epoch 896 Error= 185600 0 (1.65395e+06,1.30595e+06) 
....................................
Epoch 897 Error= 185575 0 (1.67742e+06,1.30961e+06) 
....................................
Epoch 898 Error= 185623 0 (1.65946e+06,1.29844e+06) 
....................................
Epoch 899 Error= 185721 0 (1.65998e+06,1.31022e+06) 
....................................
Epoch 900 Error= 185676 0 (1.65269e+06,1.31757e+06) 
 counting_train_errors....................................

train1_NErrors= 59388/1.60854e+06 3.69205
Class01= 6070/1.54438e+06	0.393038
Class11= 53318/64156	83.1068

 counting_test_errors.........

test1_NErrors= 15532/405252 3.83268
Class01= 1763/389038	0.453169
Class11= 13769/16214	84.9204

....................................
Epoch 901 Error= 185613 0 (1.64675e+06,1.29491e+06) 
....................................
Epoch 902 Error= 185468 0 (1.67181e+06,1.30561e+06) 
....................................
Epoch 903 Error= 185637 0 (1.64509e+06,1.29566e+06) 
....................................
Epoch 904 Error= 185688 0 (1.64431e+06,1.28971e+06) 
....................................
Epoch 905 Error= 185645 0 (1.66063e+06,1.30793e+06) 
....................................
Epoch 906 Error= 185565 0 (1.64877e+06,1.28951e+06) 
....................................
Epoch 907 Error= 185765 0 (1.6472e+06,1.28989e+06) 
....................................
Epoch 908 Error= 185517 0 (1.63728e+06,1.29043e+06) 
....................................
Epoch 909 Error= 185473 0 (1.65641e+06,1.30281e+06) 
....................................
Epoch 910 Error= 185635 0 (1.65549e+06,1.28817e+06) 
 counting_train_errors....................................

train1_NErrors= 59534/1.60854e+06 3.70113
Class01= 4498/1.54438e+06	0.29125
Class11= 55036/64156	85.7846

 counting_test_errors.........

test1_NErrors= 15535/405252 3.83342
Class01= 1330/389038	0.341869
Class11= 14205/16214	87.6095

....................................
Epoch 911 Error= 185532 0 (1.63166e+06,1.29681e+06) 
....................................
Epoch 912 Error= 185618 0 (1.66956e+06,1.29307e+06) 
....................................
Epoch 913 Error= 185534 0 (1.65545e+06,1.29826e+06) 
....................................
Epoch 914 Error= 185514 0 (1.64512e+06,1.28984e+06) 
....................................
Epoch 915 Error= 185565 0 (1.63227e+06,1.28995e+06) 
....................................
Epoch 916 Error= 185437 0 (1.63443e+06,1.29007e+06) 
....................................
Epoch 917 Error= 185620 0 (1.63298e+06,1.30511e+06) 
....................................
Epoch 918 Error= 185448 0 (1.62916e+06,1.30213e+06) 
....................................
Epoch 919 Error= 185505 0 (1.65675e+06,1.30052e+06) 
....................................
Epoch 920 Error= 185456 0 (1.63166e+06,1.29831e+06) 
 counting_train_errors....................................

train1_NErrors= 59713/1.60854e+06 3.71226
Class01= 4018/1.54438e+06	0.260169
Class11= 55695/64156	86.8118

 counting_test_errors.........

test1_NErrors= 15503/405252 3.82552
Class01= 1158/389038	0.297657
Class11= 14345/16214	88.4729

....................................
Epoch 921 Error= 185509 0 (1.64259e+06,1.29092e+06) 
....................................
Epoch 922 Error= 185472 0 (1.6444e+06,1.29635e+06) 
....................................
Epoch 923 Error= 185427 0 (1.63359e+06,1.28494e+06) 
....................................
Epoch 924 Error= 185564 0 (1.63243e+06,1.3093e+06) 
....................................
Epoch 925 Error= 185441 0 (1.65222e+06,1.30683e+06) 
....................................
Epoch 926 Error= 185489 0 (1.6335e+06,1.27886e+06) 
....................................
Epoch 927 Error= 185491 0 (1.63886e+06,1.2934e+06) 
....................................
Epoch 928 Error= 185568 0 (1.63354e+06,1.29224e+06) 
....................................
Epoch 929 Error= 185533 0 (1.62636e+06,1.2898e+06) 
....................................
Epoch 930 Error= 185412 0 (1.63768e+06,1.28221e+06) 
 counting_train_errors....................................

train1_NErrors= 59578/1.60854e+06 3.70386
Class01= 4053/1.54438e+06	0.262435
Class11= 55525/64156	86.5469

 counting_test_errors.........

test1_NErrors= 15480/405252 3.81985
Class01= 1187/389038	0.305112
Class11= 14293/16214	88.1522

....................................
Epoch 931 Error= 185446 0 (1.6403e+06,1.30366e+06) 
....................................
Epoch 932 Error= 185529 0 (1.61896e+06,1.30081e+06) 
....................................
Epoch 933 Error= 185422 0 (1.63549e+06,1.30421e+06) 
....................................
Epoch 934 Error= 185410 0 (1.63196e+06,1.29232e+06) 
....................................
Epoch 935 Error= 185433 0 (1.65206e+06,1.3101e+06) 
....................................
Epoch 936 Error= 185515 0 (1.63052e+06,1.2854e+06) 
....................................
Epoch 937 Error= 185428 0 (1.64784e+06,1.29654e+06) 
....................................
Epoch 938 Error= 185461 0 (1.6135e+06,1.29979e+06) 
....................................
Epoch 939 Error= 185436 0 (1.63152e+06,1.31047e+06) 
....................................
Epoch 940 Error= 185392 0 (1.63706e+06,1.29497e+06) 
 counting_train_errors....................................

train1_NErrors= 59592/1.60854e+06 3.70474
Class01= 7339/1.54438e+06	0.475207
Class11= 52253/64156	81.4468

 counting_test_errors.........

test1_NErrors= 15661/405252 3.86451
Class01= 2127/389038	0.546733
Class11= 13534/16214	83.4711

....................................
Epoch 941 Error= 185361 0 (1.62083e+06,1.28446e+06) 
....................................
Epoch 942 Error= 185353 0 (1.62929e+06,1.29743e+06) 
....................................
Epoch 943 Error= 185366 0 (1.61059e+06,1.29271e+06) 
....................................
Epoch 944 Error= 185325 0 (1.64428e+06,1.29771e+06) 
....................................
Epoch 945 Error= 185379 0 (1.62637e+06,1.2951e+06) 
....................................
Epoch 946 Error= 185330 0 (1.6197e+06,1.29796e+06) 
....................................
Epoch 947 Error= 185318 0 (1.62344e+06,1.28748e+06) 
....................................
Epoch 948 Error= 185305 0 (1.62756e+06,1.28908e+06) 
....................................
Epoch 949 Error= 185333 0 (1.61348e+06,1.30022e+06) 
....................................
Epoch 950 Error= 185238 0 (1.61586e+06,1.29958e+06) 
 counting_train_errors....................................

train1_NErrors= 59562/1.60854e+06 3.70287
Class01= 3295/1.54438e+06	0.213354
Class11= 56267/64156	87.7034

 counting_test_errors.........

test1_NErrors= 15463/405252 3.81565
Class01= 972/389038	0.249847
Class11= 14491/16214	89.3734

....................................
Epoch 951 Error= 185187 0 (1.63461e+06,1.28305e+06) 
....................................
Epoch 952 Error= 185462 0 (1.63769e+06,1.30342e+06) 
....................................
Epoch 953 Error= 185377 0 (1.64209e+06,1.28344e+06) 
....................................
Epoch 954 Error= 185196 0 (1.61696e+06,1.29581e+06) 
....................................
Epoch 955 Error= 185304 0 (1.60054e+06,1.29735e+06) 
....................................
Epoch 956 Error= 185244 0 (1.60123e+06,1.2848e+06) 
....................................
Epoch 957 Error= 185274 0 (1.62246e+06,1.28994e+06) 
....................................
Epoch 958 Error= 185287 0 (1.62194e+06,1.28466e+06) 
....................................
Epoch 959 Error= 185310 0 (1.61576e+06,1.29089e+06) 
....................................
Epoch 960 Error= 185314 0 (1.61562e+06,1.28507e+06) 
 counting_train_errors....................................

train1_NErrors= 59359/1.60854e+06 3.69025
Class01= 6637/1.54438e+06	0.429752
Class11= 52722/64156	82.1778

 counting_test_errors.........

test1_NErrors= 15546/405252 3.83613
Class01= 1904/389038	0.489412
Class11= 13642/16214	84.1372

....................................
Epoch 961 Error= 185308 0 (1.61264e+06,1.29745e+06) 
....................................
Epoch 962 Error= 185281 0 (1.58809e+06,1.28398e+06) 
....................................
Epoch 963 Error= 185302 0 (1.61955e+06,1.28586e+06) 
....................................
Epoch 964 Error= 185168 0 (1.60566e+06,1.28586e+06) 
....................................
Epoch 965 Error= 185211 0 (1.62199e+06,1.29993e+06) 
....................................
Epoch 966 Error= 185228 0 (1.61882e+06,1.29118e+06) 
....................................
Epoch 967 Error= 185197 0 (1.60431e+06,1.28532e+06) 
....................................
Epoch 968 Error= 185299 0 (1.61695e+06,1.29064e+06) 
....................................
Epoch 969 Error= 185211 0 (1.61013e+06,1.2924e+06) 
....................................
Epoch 970 Error= 185193 0 (1.61609e+06,1.27746e+06) 
 counting_train_errors....................................

train1_NErrors= 59328/1.60854e+06 3.68832
Class01= 5953/1.54438e+06	0.385462
Class11= 53375/64156	83.1956

 counting_test_errors.........

test1_NErrors= 15528/405252 3.83169
Class01= 1732/389038	0.445201
Class11= 13796/16214	85.087

....................................
Epoch 971 Error= 185183 0 (1.61731e+06,1.29839e+06) 
....................................
Epoch 972 Error= 185231 0 (1.60858e+06,1.29356e+06) 
....................................
Epoch 973 Error= 185275 0 (1.6099e+06,1.29404e+06) 
....................................
Epoch 974 Error= 185125 0 (1.60836e+06,1.29138e+06) 
....................................
Epoch 975 Error= 185238 0 (1.5935e+06,1.278e+06) 
....................................
Epoch 976 Error= 185237 0 (1.61379e+06,1.28768e+06) 
....................................
Epoch 977 Error= 185180 0 (1.60465e+06,1.29163e+06) 
....................................
Epoch 978 Error= 185167 0 (1.61839e+06,1.28168e+06) 
....................................
Epoch 979 Error= 185197 0 (1.61216e+06,1.30129e+06) 
....................................
Epoch 980 Error= 185260 0 (1.62248e+06,1.27498e+06) 
 counting_train_errors....................................

train1_NErrors= 59185/1.60854e+06 3.67943
Class01= 4611/1.54438e+06	0.298566
Class11= 54574/64156	85.0645

 counting_test_errors.........

test1_NErrors= 15450/405252 3.81244
Class01= 1362/389038	0.350094
Class11= 14088/16214	86.8879

....................................
Epoch 981 Error= 185192 0 (1.57796e+06,1.27503e+06) 
....................................
Epoch 982 Error= 185161 0 (1.61772e+06,1.28957e+06) 
....................................
Epoch 983 Error= 185101 0 (1.61986e+06,1.28962e+06) 
....................................
Epoch 984 Error= 185160 0 (1.60226e+06,1.26266e+06) 
....................................
Epoch 985 Error= 185134 0 (1.59543e+06,1.2886e+06) 
....................................
Epoch 986 Error= 185213 0 (1.60934e+06,1.27531e+06) 
....................................
Epoch 987 Error= 185162 0 (1.59918e+06,1.2891e+06) 
....................................
Epoch 988 Error= 185220 0 (1.59364e+06,1.28798e+06) 
....................................
Epoch 989 Error= 185083 0 (1.5945e+06,1.28936e+06) 
....................................
Epoch 990 Error= 185080 0 (1.60072e+06,1.29246e+06) 
 counting_train_errors....................................

train1_NErrors= 59477/1.60854e+06 3.69759
Class01= 7531/1.54438e+06	0.487639
Class11= 51946/64156	80.9683

 counting_test_errors.........

test1_NErrors= 15632/405252 3.85735
Class01= 2154/389038	0.553673
Class11= 13478/16214	83.1257

....................................
Epoch 991 Error= 185101 0 (1.60477e+06,1.30768e+06) 
....................................
Epoch 992 Error= 185107 0 (1.61395e+06,1.29071e+06) 
....................................
Epoch 993 Error= 185043 0 (1.60249e+06,1.29603e+06) 
....................................
Epoch 994 Error= 185232 0 (1.60943e+06,1.28964e+06) 
....................................
Epoch 995 Error= 185216 0 (1.59352e+06,1.27868e+06) 
....................................
Epoch 996 Error= 185043 0 (1.59741e+06,1.3067e+06) 
....................................
Epoch 997 Error= 185022 0 (1.59635e+06,1.28839e+06) 
....................................
Epoch 998 Error= 185023 0 (1.60912e+06,1.27729e+06) 
....................................
Epoch 999 Error= 185029 0 (1.60785e+06,1.29317e+06) 
....................................
Epoch 1000 Error= 185161 0 (1.61408e+06,1.28172e+06) 
 counting_train_errors....................................

train1_NErrors= 59213/1.60854e+06 3.68117
Class01= 5253/1.54438e+06	0.340136
Class11= 53960/64156	84.1075

 counting_test_errors.........

test1_NErrors= 15513/405252 3.82799
Class01= 1532/389038	0.393792
Class11= 13981/16214	86.228

....................................
Epoch 1001 Error= 185010 0 (1.6041e+06,1.28382e+06) 
....................................
Epoch 1002 Error= 185133 0 (1.60129e+06,1.29602e+06) 
....................................
Epoch 1003 Error= 184972 0 (1.5858e+06,1.29192e+06) 
....................................
Epoch 1004 Error= 184942 0 (1.60896e+06,1.29321e+06) 
....................................
Epoch 1005 Error= 185088 0 (1.60137e+06,1.29886e+06) 
....................................
Epoch 1006 Error= 185023 0 (1.57878e+06,1.27386e+06) 
....................................
Epoch 1007 Error= 185051 0 (1.58962e+06,1.28303e+06) 
....................................
Epoch 1008 Error= 185095 0 (1.5968e+06,1.28329e+06) 
....................................
Epoch 1009 Error= 184910 0 (1.58828e+06,1.28987e+06) 
....................................
Epoch 1010 Error= 184943 0 (1.58226e+06,1.28158e+06) 
 counting_train_errors....................................

train1_NErrors= 59400/1.60854e+06 3.6928
Class01= 4655/1.54438e+06	0.301415
Class11= 54745/64156	85.3311

 counting_test_errors.........

test1_NErrors= 15523/405252 3.83046
Class01= 1375/389038	0.353436
Class11= 14148/16214	87.2579

....................................
Epoch 1011 Error= 185055 0 (1.59302e+06,1.29573e+06) 
....................................
Epoch 1012 Error= 185022 0 (1.5903e+06,1.28322e+06) 
....................................
Epoch 1013 Error= 185128 0 (1.57531e+06,1.28528e+06) 
....................................
Epoch 1014 Error= 185086 0 (1.58223e+06,1.26594e+06) 
....................................
Epoch 1015 Error= 185053 0 (1.59379e+06,1.29601e+06) 
....................................
Epoch 1016 Error= 184972 0 (1.60341e+06,1.28864e+06) 
....................................
Epoch 1017 Error= 184970 0 (1.58012e+06,1.29533e+06) 
....................................
Epoch 1018 Error= 184975 0 (1.5807e+06,1.30109e+06) 
....................................
Epoch 1019 Error= 185027 0 (1.5695e+06,1.28131e+06) 
....................................
Epoch 1020 Error= 185065 0 (1.59246e+06,1.28078e+06) 
 counting_train_errors....................................

train1_NErrors= 59296/1.60854e+06 3.68633
Class01= 4622/1.54438e+06	0.299279
Class11= 54674/64156	85.2204

 counting_test_errors.........

test1_NErrors= 15493/405252 3.82305
Class01= 1362/389038	0.350094
Class11= 14131/16214	87.1531

....................................
Epoch 1021 Error= 185023 0 (1.59759e+06,1.2971e+06) 
....................................
Epoch 1022 Error= 184889 0 (1.57195e+06,1.27416e+06) 
....................................
Epoch 1023 Error= 185033 0 (1.56812e+06,1.27819e+06) 
....................................
Epoch 1024 Error= 184872 0 (1.5991e+06,1.29987e+06) 
....................................
Epoch 1025 Error= 184958 0 (1.59925e+06,1.29243e+06) 
....................................
Epoch 1026 Error= 185024 0 (1.57754e+06,1.29541e+06) 
....................................
Epoch 1027 Error= 185007 0 (1.57316e+06,1.28747e+06) 
....................................
Epoch 1028 Error= 185007 0 (1.59299e+06,1.2724e+06) 
....................................
Epoch 1029 Error= 184962 0 (1.57937e+06,1.27934e+06) 
....................................
Epoch 1030 Error= 184811 0 (1.57318e+06,1.28728e+06) 
 counting_train_errors....................................

train1_NErrors= 59200/1.60854e+06 3.68037
Class01= 6109/1.54438e+06	0.395563
Class11= 53091/64156	82.753

 counting_test_errors.........

test1_NErrors= 15553/405252 3.83786
Class01= 1784/389038	0.458567
Class11= 13769/16214	84.9204

....................................
Epoch 1031 Error= 185069 0 (1.58032e+06,1.29124e+06) 
....................................
Epoch 1032 Error= 184964 0 (1.59797e+06,1.28438e+06) 
....................................
Epoch 1033 Error= 185000 0 (1.56752e+06,1.29394e+06) 
....................................
Epoch 1034 Error= 184891 0 (1.57148e+06,1.29281e+06) 
....................................
Epoch 1035 Error= 184965 0 (1.58727e+06,1.28967e+06) 
....................................
Epoch 1036 Error= 184829 0 (1.59416e+06,1.27711e+06) 
....................................
Epoch 1037 Error= 184904 0 (1.57607e+06,1.28013e+06) 
....................................
Epoch 1038 Error= 184974 0 (1.57084e+06,1.2902e+06) 
....................................
Epoch 1039 Error= 184953 0 (1.58473e+06,1.28479e+06) 
....................................
Epoch 1040 Error= 184930 0 (1.56767e+06,1.28622e+06) 
 counting_train_errors....................................

train1_NErrors= 59143/1.60854e+06 3.67682
Class01= 4722/1.54438e+06	0.305754
Class11= 54421/64156	84.826

 counting_test_errors.........

test1_NErrors= 15491/405252 3.82256
Class01= 1413/389038	0.363204
Class11= 14078/16214	86.8262

....................................
Epoch 1041 Error= 184819 0 (1.58936e+06,1.29023e+06) 
....................................
Epoch 1042 Error= 184847 0 (1.56168e+06,1.27615e+06) 
....................................
Epoch 1043 Error= 184942 0 (1.58711e+06,1.2818e+06) 
....................................
Epoch 1044 Error= 184872 0 (1.56338e+06,1.29627e+06) 
....................................
Epoch 1045 Error= 184872 0 (1.5811e+06,1.2866e+06) 
....................................
Epoch 1046 Error= 184986 0 (1.558e+06,1.28129e+06) 
....................................
Epoch 1047 Error= 184856 0 (1.56136e+06,1.28303e+06) 
....................................
Epoch 1048 Error= 184928 0 (1.57955e+06,1.2875e+06) 
....................................
Epoch 1049 Error= 184814 0 (1.58461e+06,1.27893e+06) 
....................................
Epoch 1050 Error= 184821 0 (1.57874e+06,1.27706e+06) 
 counting_train_errors....................................

train1_NErrors= 59235/1.60854e+06 3.68254
Class01= 5402/1.54438e+06	0.349784
Class11= 53833/64156	83.9095

 counting_test_errors.........

test1_NErrors= 15514/405252 3.82824
Class01= 1608/389038	0.413327
Class11= 13906/16214	85.7654

....................................
Epoch 1051 Error= 184806 0 (1.57184e+06,1.29375e+06) 
....................................
Epoch 1052 Error= 184805 0 (1.58123e+06,1.28191e+06) 
....................................
Epoch 1053 Error= 184722 0 (1.59157e+06,1.29296e+06) 
....................................
Epoch 1054 Error= 184879 0 (1.58487e+06,1.2735e+06) 
....................................
Epoch 1055 Error= 184670 0 (1.58018e+06,1.285e+06) 
....................................
Epoch 1056 Error= 184695 0 (1.58762e+06,1.28925e+06) 
....................................
Epoch 1057 Error= 184772 0 (1.57185e+06,1.28214e+06) 
....................................
Epoch 1058 Error= 184801 0 (1.56382e+06,1.29105e+06) 
....................................
Epoch 1059 Error= 184896 0 (1.57808e+06,1.28423e+06) 
....................................
Epoch 1060 Error= 184743 0 (1.56355e+06,1.2862e+06) 
 counting_train_errors....................................

train1_NErrors= 59239/1.60854e+06 3.68279
Class01= 4414/1.54438e+06	0.28581
Class11= 54825/64156	85.4558

 counting_test_errors.........

test1_NErrors= 15491/405252 3.82256
Class01= 1329/389038	0.341612
Class11= 14162/16214	87.3443

....................................
Epoch 1061 Error= 184754 0 (1.56348e+06,1.28686e+06) 
....................................
Epoch 1062 Error= 184761 0 (1.58125e+06,1.29181e+06) 
....................................
Epoch 1063 Error= 184737 0 (1.54182e+06,1.27371e+06) 
....................................
Epoch 1064 Error= 184761 0 (1.58737e+06,1.29587e+06) 
....................................
Epoch 1065 Error= 184730 0 (1.55338e+06,1.27137e+06) 
....................................
Epoch 1066 Error= 184786 0 (1.57357e+06,1.28814e+06) 
....................................
Epoch 1067 Error= 184806 0 (1.5701e+06,1.30074e+06) 
....................................
Epoch 1068 Error= 184964 0 (1.55067e+06,1.28737e+06) 
....................................
Epoch 1069 Error= 184769 0 (1.56647e+06,1.29307e+06) 
....................................
Epoch 1070 Error= 184811 0 (1.53971e+06,1.27566e+06) 
 counting_train_errors....................................

train1_NErrors= 59209/1.60854e+06 3.68092
Class01= 4037/1.54438e+06	0.261399
Class11= 55172/64156	85.9966

 counting_test_errors.........

test1_NErrors= 15483/405252 3.82059
Class01= 1241/389038	0.318992
Class11= 14242/16214	87.8377

....................................
Epoch 1071 Error= 184715 0 (1.55756e+06,1.29127e+06) 
....................................
Epoch 1072 Error= 184777 0 (1.58204e+06,1.29123e+06) 
....................................
Epoch 1073 Error= 184793 0 (1.56537e+06,1.28816e+06) 
....................................
Epoch 1074 Error= 184839 0 (1.55601e+06,1.28854e+06) 
....................................
Epoch 1075 Error= 184775 0 (1.56079e+06,1.28558e+06) 
....................................
Epoch 1076 Error= 184723 0 (1.56769e+06,1.28944e+06) 
....................................
Epoch 1077 Error= 184651 0 (1.55825e+06,1.29756e+06) 
....................................
Epoch 1078 Error= 184770 0 (1.55111e+06,1.2763e+06) 
....................................
Epoch 1079 Error= 184846 0 (1.55126e+06,1.2855e+06) 
....................................
Epoch 1080 Error= 184806 0 (1.55024e+06,1.2836e+06) 
 counting_train_errors....................................

train1_NErrors= 59184/1.60854e+06 3.67937
Class01= 4860/1.54438e+06	0.314689
Class11= 54324/64156	84.6749

 counting_test_errors.........

test1_NErrors= 15452/405252 3.81294
Class01= 1429/389038	0.367316
Class11= 14023/16214	86.487

....................................
Epoch 1081 Error= 184723 0 (1.55744e+06,1.27868e+06) 
....................................
Epoch 1082 Error= 184734 0 (1.56251e+06,1.29387e+06) 
....................................
Epoch 1083 Error= 184703 0 (1.55504e+06,1.27976e+06) 
....................................
Epoch 1084 Error= 184648 0 (1.54587e+06,1.28227e+06) 
....................................
Epoch 1085 Error= 184699 0 (1.54256e+06,1.29392e+06) 
....................................
Epoch 1086 Error= 184674 0 (1.5603e+06,1.28084e+06) 
....................................
Epoch 1087 Error= 184661 0 (1.54859e+06,1.30357e+06) 
....................................
Epoch 1088 Error= 184724 0 (1.53556e+06,1.2861e+06) 
....................................
Epoch 1089 Error= 184676 0 (1.57221e+06,1.28875e+06) 
....................................
Epoch 1090 Error= 184631 0 (1.56254e+06,1.29757e+06) 
 counting_train_errors....................................

train1_NErrors= 59070/1.60854e+06 3.67228
Class01= 5173/1.54438e+06	0.334956
Class11= 53897/64156	84.0093

 counting_test_errors.........

test1_NErrors= 15512/405252 3.82774
Class01= 1553/389038	0.39919
Class11= 13959/16214	86.0923

....................................
Epoch 1091 Error= 184655 0 (1.54476e+06,1.27722e+06) 
....................................
Epoch 1092 Error= 184671 0 (1.55669e+06,1.27962e+06) 
....................................
Epoch 1093 Error= 184631 0 (1.55987e+06,1.29254e+06) 
....................................
Epoch 1094 Error= 184711 0 (1.5623e+06,1.27417e+06) 
....................................
Epoch 1095 Error= 184601 0 (1.55044e+06,1.28097e+06) 
....................................
Epoch 1096 Error= 184663 0 (1.56657e+06,1.28095e+06) 
....................................
Epoch 1097 Error= 184602 0 (1.55344e+06,1.28286e+06) 
....................................
Epoch 1098 Error= 184667 0 (1.55386e+06,1.28283e+06) 
....................................
Epoch 1099 Error= 184660 0 (1.56465e+06,1.28243e+06) 
....................................
Epoch 1100 Error= 184734 0 (1.54908e+06,1.29065e+06) 
 counting_train_errors....................................

train1_NErrors= 59441/1.60854e+06 3.69535
Class01= 3946/1.54438e+06	0.255507
Class11= 55495/64156	86.5001

 counting_test_errors.........

test1_NErrors= 15512/405252 3.82774
Class01= 1202/389038	0.308967
Class11= 14310/16214	88.2571

....................................
Epoch 1101 Error= 184534 0 (1.5658e+06,1.28273e+06) 
....................................
Epoch 1102 Error= 184506 0 (1.56521e+06,1.28453e+06) 
....................................
Epoch 1103 Error= 184646 0 (1.54134e+06,1.29183e+06) 
....................................
Epoch 1104 Error= 184790 0 (1.5345e+06,1.2814e+06) 
....................................
Epoch 1105 Error= 184788 0 (1.54265e+06,1.29009e+06) 
....................................
Epoch 1106 Error= 184612 0 (1.54514e+06,1.28522e+06) 
....................................
Epoch 1107 Error= 184602 0 (1.54106e+06,1.29355e+06) 
....................................
Epoch 1108 Error= 184657 0 (1.53851e+06,1.28792e+06) 
....................................
Epoch 1109 Error= 184421 0 (1.55051e+06,1.29939e+06) 
....................................
Epoch 1110 Error= 184581 0 (1.54237e+06,1.29344e+06) 
 counting_train_errors....................................

train1_NErrors= 59279/1.60854e+06 3.68528
Class01= 5974/1.54438e+06	0.386822
Class11= 53305/64156	83.0865

 counting_test_errors.........

test1_NErrors= 15544/405252 3.83564
Class01= 1731/389038	0.444944
Class11= 13813/16214	85.1918

....................................
Epoch 1111 Error= 184543 0 (1.56295e+06,1.3054e+06) 
....................................
Epoch 1112 Error= 184638 0 (1.54339e+06,1.29063e+06) 
....................................
Epoch 1113 Error= 184569 0 (1.55117e+06,1.29902e+06) 
....................................
Epoch 1114 Error= 184578 0 (1.53679e+06,1.2877e+06) 
....................................
Epoch 1115 Error= 184671 0 (1.56043e+06,1.2952e+06) 
....................................
Epoch 1116 Error= 184541 0 (1.52446e+06,1.28179e+06) 
....................................
Epoch 1117 Error= 184536 0 (1.54751e+06,1.31778e+06) 
....................................
Epoch 1118 Error= 184710 0 (1.53448e+06,1.28914e+06) 
....................................
Epoch 1119 Error= 184566 0 (1.53097e+06,1.29992e+06) 
....................................
Epoch 1120 Error= 184599 0 (1.53656e+06,1.27866e+06) 
 counting_train_errors....................................

train1_NErrors= 59171/1.60854e+06 3.67856
Class01= 4687/1.54438e+06	0.303487
Class11= 54484/64156	84.9242

 counting_test_errors.........

test1_NErrors= 15481/405252 3.82009
Class01= 1392/389038	0.357806
Class11= 14089/16214	86.894

....................................
Epoch 1121 Error= 184563 0 (1.55715e+06,1.29617e+06) 
....................................
Epoch 1122 Error= 184512 0 (1.54902e+06,1.29372e+06) 
....................................
Epoch 1123 Error= 184499 0 (1.53797e+06,1.30016e+06) 
....................................
Epoch 1124 Error= 184488 0 (1.53326e+06,1.30335e+06) 
....................................
Epoch 1125 Error= 184573 0 (1.53613e+06,1.29486e+06) 
....................................
Epoch 1126 Error= 184619 0 (1.53538e+06,1.29764e+06) 
....................................
Epoch 1127 Error= 184675 0 (1.53665e+06,1.29927e+06) 
....................................
Epoch 1128 Error= 184598 0 (1.54182e+06,1.30546e+06) 
....................................
Epoch 1129 Error= 184537 0 (1.55159e+06,1.28508e+06) 
....................................
Epoch 1130 Error= 184438 0 (1.52436e+06,1.29084e+06) 
 counting_train_errors....................................

train1_NErrors= 59111/1.60854e+06 3.67483
Class01= 4830/1.54438e+06	0.312747
Class11= 54281/64156	84.6078

 counting_test_errors.........

test1_NErrors= 15437/405252 3.80923
Class01= 1431/389038	0.36783
Class11= 14006/16214	86.3821

....................................
Epoch 1131 Error= 184465 0 (1.53374e+06,1.29949e+06) 
....................................
Epoch 1132 Error= 184577 0 (1.53194e+06,1.29414e+06) 
....................................
Epoch 1133 Error= 184602 0 (1.52953e+06,1.29441e+06) 
....................................
Epoch 1134 Error= 184509 0 (1.53505e+06,1.29501e+06) 
....................................
Epoch 1135 Error= 184480 0 (1.53368e+06,1.29267e+06) 
....................................
Epoch 1136 Error= 184567 0 (1.53406e+06,1.30118e+06) 
....................................
Epoch 1137 Error= 184528 0 (1.53635e+06,1.29452e+06) 
....................................
Epoch 1138 Error= 184431 0 (1.53565e+06,1.29821e+06) 
....................................
Epoch 1139 Error= 184488 0 (1.53927e+06,1.30281e+06) 
....................................
Epoch 1140 Error= 184386 0 (1.52113e+06,1.29325e+06) 
 counting_train_errors....................................

train1_NErrors= 59226/1.60854e+06 3.68198
Class01= 4407/1.54438e+06	0.285357
Class11= 54819/64156	85.4464

 counting_test_errors.........

test1_NErrors= 15493/405252 3.82305
Class01= 1327/389038	0.341098
Class11= 14166/16214	87.3689

....................................
Epoch 1141 Error= 184515 0 (1.53044e+06,1.29597e+06) 
....................................
Epoch 1142 Error= 184568 0 (1.532e+06,1.27886e+06) 
....................................
Epoch 1143 Error= 184593 0 (1.52242e+06,1.30222e+06) 
....................................
Epoch 1144 Error= 184437 0 (1.51218e+06,1.27611e+06) 
....................................
Epoch 1145 Error= 184528 0 (1.52973e+06,1.29091e+06) 
....................................
Epoch 1146 Error= 184537 0 (1.52566e+06,1.30791e+06) 
....................................
Epoch 1147 Error= 184514 0 (1.5396e+06,1.28428e+06) 
....................................
Epoch 1148 Error= 184473 0 (1.52258e+06,1.29703e+06) 
....................................
Epoch 1149 Error= 184455 0 (1.53019e+06,1.29542e+06) 
....................................
Epoch 1150 Error= 184403 0 (1.54559e+06,1.30627e+06) 
 counting_train_errors....................................

train1_NErrors= 59102/1.60854e+06 3.67427
Class01= 6811/1.54438e+06	0.441018
Class11= 52291/64156	81.506

 counting_test_errors.........

test1_NErrors= 15510/405252 3.82725
Class01= 1958/389038	0.503293
Class11= 13552/16214	83.5821

....................................
Epoch 1151 Error= 184443 0 (1.52446e+06,1.29559e+06) 
....................................
Epoch 1152 Error= 184609 0 (1.5196e+06,1.29616e+06) 
....................................
Epoch 1153 Error= 184495 0 (1.53707e+06,1.30049e+06) 
....................................
Epoch 1154 Error= 184457 0 (1.52427e+06,1.30119e+06) 
....................................
Epoch 1155 Error= 184526 0 (1.53112e+06,1.29382e+06) 
....................................
Epoch 1156 Error= 184551 0 (1.52816e+06,1.28881e+06) 
....................................
Epoch 1157 Error= 184450 0 (1.51823e+06,1.29762e+06) 
....................................
Epoch 1158 Error= 184510 0 (1.51455e+06,1.30346e+06) 
....................................
Epoch 1159 Error= 184499 0 (1.52347e+06,1.28847e+06) 
....................................
Epoch 1160 Error= 184528 0 (1.53072e+06,1.30083e+06) 
 counting_train_errors....................................

train1_NErrors= 59312/1.60854e+06 3.68733
Class01= 6700/1.54438e+06	0.433831
Class11= 52612/64156	82.0064

 counting_test_errors.........

test1_NErrors= 15560/405252 3.83959
Class01= 1952/389038	0.50175
Class11= 13608/16214	83.9275

....................................
Epoch 1161 Error= 184372 0 (1.53e+06,1.29801e+06) 
....................................
Epoch 1162 Error= 184353 0 (1.51909e+06,1.29337e+06) 
....................................
Epoch 1163 Error= 184419 0 (1.52883e+06,1.30378e+06) 
....................................
Epoch 1164 Error= 184371 0 (1.53692e+06,1.29892e+06) 
....................................
Epoch 1165 Error= 184331 0 (1.53319e+06,1.31221e+06) 
....................................
Epoch 1166 Error= 184392 0 (1.51756e+06,1.30972e+06) 
....................................
Epoch 1167 Error= 184393 0 (1.51266e+06,1.28967e+06) 
....................................
Epoch 1168 Error= 184404 0 (1.51281e+06,1.30227e+06) 
....................................
Epoch 1169 Error= 184354 0 (1.5108e+06,1.31128e+06) 
....................................
Epoch 1170 Error= 184529 0 (1.52876e+06,1.30142e+06) 
 counting_train_errors....................................

train1_NErrors= 59096/1.60854e+06 3.6739
Class01= 6941/1.54438e+06	0.449436
Class11= 52155/64156	81.294

 counting_test_errors.........

test1_NErrors= 15536/405252 3.83366
Class01= 1983/389038	0.509719
Class11= 13553/16214	83.5883

....................................
Epoch 1171 Error= 184390 0 (1.51787e+06,1.29219e+06) 
....................................
Epoch 1172 Error= 184422 0 (1.5159e+06,1.30669e+06) 
....................................
Epoch 1173 Error= 184311 0 (1.51309e+06,1.29969e+06) 
....................................
Epoch 1174 Error= 184462 0 (1.5251e+06,1.29931e+06) 
....................................
Epoch 1175 Error= 184427 0 (1.50428e+06,1.29879e+06) 
....................................
Epoch 1176 Error= 184384 0 (1.51776e+06,1.31495e+06) 
....................................
Epoch 1177 Error= 184406 0 (1.51487e+06,1.29962e+06) 
....................................
Epoch 1178 Error= 184455 0 (1.49713e+06,1.30999e+06) 
....................................
Epoch 1179 Error= 184333 0 (1.51334e+06,1.3044e+06) 
....................................
Epoch 1180 Error= 184347 0 (1.50826e+06,1.29873e+06) 
 counting_train_errors....................................

train1_NErrors= 59424/1.60854e+06 3.69429
Class01= 8611/1.54438e+06	0.55757
Class11= 50813/64156	79.2023

 counting_test_errors.........

test1_NErrors= 15697/405252 3.87339
Class01= 2468/389038	0.634385
Class11= 13229/16214	81.59

....................................
Epoch 1181 Error= 184297 0 (1.50386e+06,1.30486e+06) 
....................................
Epoch 1182 Error= 184239 0 (1.52176e+06,1.31847e+06) 
....................................
Epoch 1183 Error= 184346 0 (1.49508e+06,1.2993e+06) 
....................................
Epoch 1184 Error= 184329 0 (1.51528e+06,1.29536e+06) 
....................................
Epoch 1185 Error= 184404 0 (1.5141e+06,1.30784e+06) 
....................................
Epoch 1186 Error= 184244 0 (1.51979e+06,1.30285e+06) 
....................................
Epoch 1187 Error= 184266 0 (1.49559e+06,1.29366e+06) 
....................................
Epoch 1188 Error= 184332 0 (1.50706e+06,1.30847e+06) 
....................................
Epoch 1189 Error= 184404 0 (1.50392e+06,1.31067e+06) 
....................................
Epoch 1190 Error= 184279 0 (1.50082e+06,1.29729e+06) 
 counting_train_errors....................................

train1_NErrors= 59146/1.60854e+06 3.67701
Class01= 6778/1.54438e+06	0.438882
Class11= 52368/64156	81.626

 counting_test_errors.........

test1_NErrors= 15553/405252 3.83786
Class01= 1986/389038	0.51049
Class11= 13567/16214	83.6746

....................................
Epoch 1191 Error= 184373 0 (1.51137e+06,1.29782e+06) 
....................................
Epoch 1192 Error= 184192 0 (1.51357e+06,1.29803e+06) 
....................................
Epoch 1193 Error= 184403 0 (1.4895e+06,1.30942e+06) 
....................................
Epoch 1194 Error= 184365 0 (1.49744e+06,1.30627e+06) 
....................................
Epoch 1195 Error= 184384 0 (1.51174e+06,1.30092e+06) 
....................................
Epoch 1196 Error= 184281 0 (1.50215e+06,1.29236e+06) 
....................................
Epoch 1197 Error= 184305 0 (1.50483e+06,1.3003e+06) 
....................................
Epoch 1198 Error= 184201 0 (1.49974e+06,1.29862e+06) 
....................................
Epoch 1199 Error= 184145 0 (1.51874e+06,1.31161e+06) 
....................................
Epoch 1200 Error= 184296 0 (1.50284e+06,1.30335e+06) 
 counting_train_errors....................................

train1_NErrors= 59062/1.60854e+06 3.67179
Class01= 5222/1.54438e+06	0.338129
Class11= 53840/64156	83.9204

 counting_test_errors.........

test1_NErrors= 15475/405252 3.81861
Class01= 1548/389038	0.397905
Class11= 13927/16214	85.8949

....................................
Epoch 1201 Error= 184225 0 (1.50124e+06,1.30019e+06) 
....................................
Epoch 1202 Error= 184260 0 (1.49631e+06,1.3121e+06) 
....................................
Epoch 1203 Error= 184289 0 (1.51847e+06,1.30126e+06) 
....................................
Epoch 1204 Error= 184313 0 (1.5029e+06,1.29739e+06) 
....................................
Epoch 1205 Error= 184221 0 (1.49974e+06,1.30667e+06) 
....................................
Epoch 1206 Error= 184340 0 (1.50676e+06,1.30352e+06) 
....................................
Epoch 1207 Error= 184261 0 (1.50927e+06,1.32099e+06) 
....................................
Epoch 1208 Error= 184171 0 (1.50218e+06,1.30034e+06) 
....................................
Epoch 1209 Error= 184275 0 (1.49761e+06,1.30265e+06) 
....................................
Epoch 1210 Error= 184241 0 (1.49806e+06,1.30628e+06) 
 counting_train_errors....................................

train1_NErrors= 59123/1.60854e+06 3.67558
Class01= 6678/1.54438e+06	0.432407
Class11= 52445/64156	81.7461

 counting_test_errors.........

test1_NErrors= 15505/405252 3.82601
Class01= 1949/389038	0.500979
Class11= 13556/16214	83.6068

....................................
Epoch 1211 Error= 184163 0 (1.49525e+06,1.3178e+06) 
....................................
Epoch 1212 Error= 184235 0 (1.50749e+06,1.3212e+06) 
....................................
Epoch 1213 Error= 184125 0 (1.5095e+06,1.29765e+06) 
....................................
Epoch 1214 Error= 184248 0 (1.4934e+06,1.30913e+06) 
....................................
Epoch 1215 Error= 184132 0 (1.49719e+06,1.30453e+06) 
....................................
Epoch 1216 Error= 184296 0 (1.50032e+06,1.31848e+06) 
....................................
Epoch 1217 Error= 184276 0 (1.50817e+06,1.31871e+06) 
....................................
Epoch 1218 Error= 184259 0 (1.50196e+06,1.31901e+06) 
....................................
Epoch 1219 Error= 184196 0 (1.50891e+06,1.29899e+06) 
....................................
Epoch 1220 Error= 184114 0 (1.4934e+06,1.31588e+06) 
 counting_train_errors....................................

train1_NErrors= 59248/1.60854e+06 3.68335
Class01= 3409/1.54438e+06	0.220736
Class11= 55839/64156	87.0363

 counting_test_errors.........

test1_NErrors= 15453/405252 3.81318
Class01= 1059/389038	0.27221
Class11= 14394/16214	88.7751

....................................
Epoch 1221 Error= 184139 0 (1.50873e+06,1.32038e+06) 
....................................
Epoch 1222 Error= 184219 0 (1.49926e+06,1.31559e+06) 
....................................
Epoch 1223 Error= 184184 0 (1.49072e+06,1.32501e+06) 
....................................
Epoch 1224 Error= 184130 0 (1.51349e+06,1.31833e+06) 
....................................
Epoch 1225 Error= 184147 0 (1.49603e+06,1.31777e+06) 
....................................
Epoch 1226 Error= 184177 0 (1.49795e+06,1.31821e+06) 
....................................
Epoch 1227 Error= 184060 0 (1.50065e+06,1.32023e+06) 
....................................
Epoch 1228 Error= 184190 0 (1.49895e+06,1.30595e+06) 
....................................
Epoch 1229 Error= 184271 0 (1.50151e+06,1.31273e+06) 
....................................
Epoch 1230 Error= 184095 0 (1.49227e+06,1.3004e+06) 
 counting_train_errors....................................

train1_NErrors= 59000/1.60854e+06 3.66793
Class01= 5580/1.54438e+06	0.36131
Class11= 53420/64156	83.2658

 counting_test_errors.........

test1_NErrors= 15530/405252 3.83218
Class01= 1688/389038	0.433891
Class11= 13842/16214	85.3707

....................................
Epoch 1231 Error= 184203 0 (1.49935e+06,1.30109e+06) 
....................................
Epoch 1232 Error= 184183 0 (1.49715e+06,1.32122e+06) 
....................................
Epoch 1233 Error= 184130 0 (1.51217e+06,1.31863e+06) 
....................................
Epoch 1234 Error= 184288 0 (1.50002e+06,1.31809e+06) 
....................................
Epoch 1235 Error= 184187 0 (1.48434e+06,1.31954e+06) 
....................................
Epoch 1236 Error= 184110 0 (1.49603e+06,1.31718e+06) 
....................................
Epoch 1237 Error= 184121 0 (1.49347e+06,1.31292e+06) 
....................................
Epoch 1238 Error= 184096 0 (1.51332e+06,1.31842e+06) 
....................................
Epoch 1239 Error= 184059 0 (1.49862e+06,1.31509e+06) 
....................................
Epoch 1240 Error= 184150 0 (1.4958e+06,1.31519e+06) 
 counting_train_errors....................................

train1_NErrors= 59046/1.60854e+06 3.67079
Class01= 4376/1.54438e+06	0.28335
Class11= 54670/64156	85.2142

 counting_test_errors.........

test1_NErrors= 15456/405252 3.81392
Class01= 1320/389038	0.339298
Class11= 14136/16214	87.1839

....................................
Epoch 1241 Error= 184181 0 (1.49381e+06,1.31318e+06) 
....................................
Epoch 1242 Error= 184132 0 (1.49458e+06,1.32058e+06) 
....................................
Epoch 1243 Error= 184203 0 (1.49581e+06,1.33343e+06) 
....................................
Epoch 1244 Error= 184150 0 (1.50131e+06,1.31937e+06) 
....................................
Epoch 1245 Error= 184227 0 (1.49299e+06,1.3117e+06) 
....................................
Epoch 1246 Error= 184201 0 (1.49367e+06,1.32788e+06) 
....................................
Epoch 1247 Error= 184054 0 (1.49527e+06,1.30991e+06) 
....................................
Epoch 1248 Error= 184120 0 (1.49322e+06,1.33006e+06) 
....................................
Epoch 1249 Error= 184064 0 (1.48502e+06,1.33471e+06) 
....................................
Epoch 1250 Error= 184041 0 (1.48448e+06,1.31614e+06) 
 counting_train_errors....................................

train1_NErrors= 59016/1.60854e+06 3.66893
Class01= 4356/1.54438e+06	0.282055
Class11= 54660/64156	85.1986

 counting_test_errors.........

test1_NErrors= 15460/405252 3.81491
Class01= 1333/389038	0.34264
Class11= 14127/16214	87.1284

....................................
Epoch 1251 Error= 184151 0 (1.48754e+06,1.3271e+06) 
....................................
Epoch 1252 Error= 184179 0 (1.48631e+06,1.31348e+06) 
....................................
Epoch 1253 Error= 184071 0 (1.47487e+06,1.3248e+06) 
....................................
Epoch 1254 Error= 184173 0 (1.49824e+06,1.32599e+06) 
....................................
Epoch 1255 Error= 184083 0 (1.49857e+06,1.33485e+06) 
....................................
Epoch 1256 Error= 184092 0 (1.48573e+06,1.30687e+06) 
....................................
Epoch 1257 Error= 184177 0 (1.48267e+06,1.32661e+06) 
....................................
Epoch 1258 Error= 184151 0 (1.48805e+06,1.30863e+06) 
....................................
Epoch 1259 Error= 184063 0 (1.49621e+06,1.32887e+06) 
....................................
Epoch 1260 Error= 184014 0 (1.47398e+06,1.31068e+06) 
 counting_train_errors....................................

train1_NErrors= 58941/1.60854e+06 3.66426
Class01= 5886/1.54438e+06	0.381124
Class11= 53055/64156	82.6969

 counting_test_errors.........

test1_NErrors= 15486/405252 3.82133
Class01= 1742/389038	0.447771
Class11= 13744/16214	84.7663

....................................
Epoch 1261 Error= 184048 0 (1.48804e+06,1.32021e+06) 
....................................
Epoch 1262 Error= 184019 0 (1.4936e+06,1.34064e+06) 
....................................
Epoch 1263 Error= 184178 0 (1.492e+06,1.32985e+06) 
....................................
Epoch 1264 Error= 183994 0 (1.49536e+06,1.33678e+06) 
....................................
Epoch 1265 Error= 183924 0 (1.48487e+06,1.32542e+06) 
....................................
Epoch 1266 Error= 184068 0 (1.48763e+06,1.32558e+06) 
....................................
Epoch 1267 Error= 184130 0 (1.49301e+06,1.33273e+06) 
....................................
Epoch 1268 Error= 184004 0 (1.48389e+06,1.31557e+06) 
....................................
Epoch 1269 Error= 184048 0 (1.47624e+06,1.31712e+06) 
....................................
Epoch 1270 Error= 184130 0 (1.47929e+06,1.30776e+06) 
 counting_train_errors....................................

train1_NErrors= 59252/1.60854e+06 3.6836
Class01= 4317/1.54438e+06	0.27953
Class11= 54935/64156	85.6272

 counting_test_errors.........

test1_NErrors= 15465/405252 3.81614
Class01= 1283/389038	0.329788
Class11= 14182/16214	87.4676

....................................
Epoch 1271 Error= 184095 0 (1.47289e+06,1.33178e+06) 
....................................
Epoch 1272 Error= 184113 0 (1.48104e+06,1.33168e+06) 
....................................
Epoch 1273 Error= 184088 0 (1.49481e+06,1.32732e+06) 
....................................
Epoch 1274 Error= 184093 0 (1.47894e+06,1.32385e+06) 
....................................
Epoch 1275 Error= 184085 0 (1.48068e+06,1.3344e+06) 
....................................
Epoch 1276 Error= 184039 0 (1.48894e+06,1.34565e+06) 
....................................
Epoch 1277 Error= 184060 0 (1.47957e+06,1.3312e+06) 
....................................
Epoch 1278 Error= 184112 0 (1.48736e+06,1.34163e+06) 
....................................
Epoch 1279 Error= 184027 0 (1.47977e+06,1.33543e+06) 
....................................
Epoch 1280 Error= 183956 0 (1.48328e+06,1.33401e+06) 
 counting_train_errors....................................

train1_NErrors= 58887/1.60854e+06 3.66091
Class01= 5428/1.54438e+06	0.351468
Class11= 53459/64156	83.3266

 counting_test_errors.........

test1_NErrors= 15481/405252 3.82009
Class01= 1631/389038	0.419239
Class11= 13850/16214	85.42

....................................
Epoch 1281 Error= 184012 0 (1.47298e+06,1.33188e+06) 
....................................
Epoch 1282 Error= 184042 0 (1.47762e+06,1.32726e+06) 
....................................
Epoch 1283 Error= 184118 0 (1.46548e+06,1.33298e+06) 
....................................
Epoch 1284 Error= 184067 0 (1.48918e+06,1.3368e+06) 
....................................
Epoch 1285 Error= 183955 0 (1.48453e+06,1.32543e+06) 
....................................
Epoch 1286 Error= 184006 0 (1.48607e+06,1.34158e+06) 
....................................
Epoch 1287 Error= 184070 0 (1.48733e+06,1.34011e+06) 
....................................
Epoch 1288 Error= 184107 0 (1.47861e+06,1.33658e+06) 
....................................
Epoch 1289 Error= 183994 0 (1.46648e+06,1.33318e+06) 
....................................
Epoch 1290 Error= 183975 0 (1.47488e+06,1.34728e+06) 
 counting_train_errors....................................

train1_NErrors= 59045/1.60854e+06 3.67073
Class01= 6484/1.54438e+06	0.419845
Class11= 52561/64156	81.9269

 counting_test_errors.........

test1_NErrors= 15517/405252 3.82898
Class01= 1896/389038	0.487356
Class11= 13621/16214	84.0076

....................................
Epoch 1291 Error= 184115 0 (1.47157e+06,1.33958e+06) 
....................................
Epoch 1292 Error= 183919 0 (1.47088e+06,1.34146e+06) 
....................................
Epoch 1293 Error= 184108 0 (1.45269e+06,1.33298e+06) 
....................................
Epoch 1294 Error= 184019 0 (1.46221e+06,1.34401e+06) 
....................................
Epoch 1295 Error= 184072 0 (1.46976e+06,1.33667e+06) 
....................................
Epoch 1296 Error= 184160 0 (1.4654e+06,1.33355e+06) 
....................................
Epoch 1297 Error= 184003 0 (1.47447e+06,1.35057e+06) 
....................................
Epoch 1298 Error= 184071 0 (1.4774e+06,1.3281e+06) 
....................................
Epoch 1299 Error= 184098 0 (1.47046e+06,1.33495e+06) 
....................................
Epoch 1300 Error= 184090 0 (1.4678e+06,1.32892e+06) 
 counting_train_errors....................................

train1_NErrors= 59201/1.60854e+06 3.68043
Class01= 3538/1.54438e+06	0.229089
Class11= 55663/64156	86.762

 counting_test_errors.........

test1_NErrors= 15451/405252 3.81269
Class01= 1095/389038	0.281464
Class11= 14356/16214	88.5408

....................................
Epoch 1301 Error= 184013 0 (1.46424e+06,1.33927e+06) 
....................................
Epoch 1302 Error= 183955 0 (1.46232e+06,1.33404e+06) 
....................................
Epoch 1303 Error= 183885 0 (1.46918e+06,1.34823e+06) 
....................................
Epoch 1304 Error= 183924 0 (1.47928e+06,1.3468e+06) 
....................................
Epoch 1305 Error= 184044 0 (1.46866e+06,1.3262e+06) 
....................................
Epoch 1306 Error= 184024 0 (1.46348e+06,1.34368e+06) 
....................................
Epoch 1307 Error= 183920 0 (1.45859e+06,1.34843e+06) 
....................................
Epoch 1308 Error= 183959 0 (1.47052e+06,1.34451e+06) 
....................................
Epoch 1309 Error= 183988 0 (1.47598e+06,1.33338e+06) 
....................................
Epoch 1310 Error= 183940 0 (1.45793e+06,1.34751e+06) 
 counting_train_errors....................................

train1_NErrors= 59217/1.60854e+06 3.68142
Class01= 7929/1.54438e+06	0.51341
Class11= 51288/64156	79.9426

 counting_test_errors.........

test1_NErrors= 15649/405252 3.86155
Class01= 2319/389038	0.596086
Class11= 13330/16214	82.2129

....................................
Epoch 1311 Error= 184038 0 (1.47509e+06,1.35184e+06) 
....................................
Epoch 1312 Error= 183855 0 (1.46489e+06,1.34635e+06) 
....................................
Epoch 1313 Error= 183981 0 (1.4632e+06,1.32657e+06) 
....................................
Epoch 1314 Error= 183977 0 (1.4656e+06,1.33805e+06) 
....................................
Epoch 1315 Error= 183953 0 (1.46752e+06,1.3418e+06) 
....................................
Epoch 1316 Error= 183891 0 (1.45357e+06,1.34007e+06) 
....................................
Epoch 1317 Error= 184023 0 (1.45985e+06,1.34236e+06) 
....................................
Epoch 1318 Error= 183849 0 (1.47009e+06,1.33267e+06) 
....................................
Epoch 1319 Error= 183909 0 (1.46322e+06,1.34697e+06) 
....................................
Epoch 1320 Error= 183951 0 (1.47055e+06,1.35199e+06) 
 counting_train_errors....................................

train1_NErrors= 59000/1.60854e+06 3.66793
Class01= 7035/1.54438e+06	0.455523
Class11= 51965/64156	80.9979

 counting_test_errors.........

test1_NErrors= 15546/405252 3.83613
Class01= 2071/389038	0.532339
Class11= 13475/16214	83.1072

....................................
Epoch 1321 Error= 183901 0 (1.4627e+06,1.34902e+06) 
....................................
Epoch 1322 Error= 183920 0 (1.45869e+06,1.33928e+06) 
....................................
Epoch 1323 Error= 183887 0 (1.46223e+06,1.33567e+06) 
....................................
Epoch 1324 Error= 183916 0 (1.46109e+06,1.35005e+06) 
....................................
Epoch 1325 Error= 183884 0 (1.46802e+06,1.34599e+06) 
....................................
Epoch 1326 Error= 183903 0 (1.46228e+06,1.33824e+06) 
....................................
Epoch 1327 Error= 183936 0 (1.4563e+06,1.34655e+06) 
....................................
Epoch 1328 Error= 183826 0 (1.45968e+06,1.35416e+06) 
....................................
Epoch 1329 Error= 183830 0 (1.46709e+06,1.34614e+06) 
....................................
Epoch 1330 Error= 183854 0 (1.47484e+06,1.34692e+06) 
 counting_train_errors....................................

train1_NErrors= 59012/1.60854e+06 3.66868
Class01= 4903/1.54438e+06	0.317474
Class11= 54109/64156	84.3397

 counting_test_errors.........

test1_NErrors= 15467/405252 3.81664
Class01= 1480/389038	0.380426
Class11= 13987/16214	86.265

....................................
Epoch 1331 Error= 183979 0 (1.46015e+06,1.35723e+06) 
....................................
Epoch 1332 Error= 183939 0 (1.44825e+06,1.34259e+06) 
....................................
Epoch 1333 Error= 183867 0 (1.44162e+06,1.35001e+06) 
....................................
Epoch 1334 Error= 183877 0 (1.44647e+06,1.34777e+06) 
....................................
Epoch 1335 Error= 183999 0 (1.45018e+06,1.35742e+06) 
....................................
Epoch 1336 Error= 183976 0 (1.46036e+06,1.34232e+06) 
....................................
Epoch 1337 Error= 183926 0 (1.46056e+06,1.34768e+06) 
....................................
Epoch 1338 Error= 183805 0 (1.47051e+06,1.3473e+06) 
....................................
Epoch 1339 Error= 183867 0 (1.45211e+06,1.34127e+06) 
....................................
Epoch 1340 Error= 183769 0 (1.46543e+06,1.35268e+06) 
 counting_train_errors....................................

train1_NErrors= 58871/1.60854e+06 3.65991
Class01= 6306/1.54438e+06	0.408319
Class11= 52565/64156	81.9331

 counting_test_errors.........

test1_NErrors= 15438/405252 3.80948
Class01= 1826/389038	0.469363
Class11= 13612/16214	83.9521

....................................
Epoch 1341 Error= 183789 0 (1.47854e+06,1.34339e+06) 
....................................
Epoch 1342 Error= 183886 0 (1.46337e+06,1.36064e+06) 
....................................
Epoch 1343 Error= 183926 0 (1.45841e+06,1.3492e+06) 
....................................
Epoch 1344 Error= 183851 0 (1.46262e+06,1.34471e+06) 
....................................
Epoch 1345 Error= 183800 0 (1.46671e+06,1.35868e+06) 
....................................
Epoch 1346 Error= 183816 0 (1.46664e+06,1.34334e+06) 
....................................
Epoch 1347 Error= 183800 0 (1.47041e+06,1.36228e+06) 
....................................
Epoch 1348 Error= 183828 0 (1.4674e+06,1.35813e+06) 
....................................
Epoch 1349 Error= 183718 0 (1.45374e+06,1.34227e+06) 
....................................
Epoch 1350 Error= 183910 0 (1.45899e+06,1.34768e+06) 
 counting_train_errors....................................

train1_NErrors= 58861/1.60854e+06 3.65929
Class01= 5087/1.54438e+06	0.329388
Class11= 53774/64156	83.8176

 counting_test_errors.........

test1_NErrors= 15414/405252 3.80356
Class01= 1511/389038	0.388394
Class11= 13903/16214	85.7469

....................................
Epoch 1351 Error= 183804 0 (1.45949e+06,1.36503e+06) 
....................................
Epoch 1352 Error= 183893 0 (1.44283e+06,1.34932e+06) 
....................................
Epoch 1353 Error= 183900 0 (1.4567e+06,1.36137e+06) 
....................................
Epoch 1354 Error= 183901 0 (1.46075e+06,1.35904e+06) 
....................................
Epoch 1355 Error= 183915 0 (1.47062e+06,1.34564e+06) 
....................................
Epoch 1356 Error= 183969 0 (1.46471e+06,1.36792e+06) 
....................................
Epoch 1357 Error= 183958 0 (1.44398e+06,1.33712e+06) 
....................................
Epoch 1358 Error= 183899 0 (1.45226e+06,1.35077e+06) 
....................................
Epoch 1359 Error= 183940 0 (1.45638e+06,1.35751e+06) 
....................................
Epoch 1360 Error= 183878 0 (1.44682e+06,1.351e+06) 
 counting_train_errors....................................

train1_NErrors= 58924/1.60854e+06 3.66321
Class01= 4662/1.54438e+06	0.301869
Class11= 54262/64156	84.5782

 counting_test_errors.........

test1_NErrors= 15437/405252 3.80923
Class01= 1397/389038	0.359091
Class11= 14040/16214	86.5918

....................................
Epoch 1361 Error= 183932 0 (1.46038e+06,1.35971e+06) 
....................................
Epoch 1362 Error= 183972 0 (1.44283e+06,1.35673e+06) 
....................................
Epoch 1363 Error= 183739 0 (1.43857e+06,1.35302e+06) 
....................................
Epoch 1364 Error= 183769 0 (1.44834e+06,1.35161e+06) 
....................................
Epoch 1365 Error= 183903 0 (1.43767e+06,1.35815e+06) 
....................................
Epoch 1366 Error= 183814 0 (1.45391e+06,1.35652e+06) 
....................................
Epoch 1367 Error= 183821 0 (1.4472e+06,1.35698e+06) 
....................................
Epoch 1368 Error= 183763 0 (1.45298e+06,1.36537e+06) 
....................................
Epoch 1369 Error= 183853 0 (1.43862e+06,1.35426e+06) 
....................................
Epoch 1370 Error= 183855 0 (1.45095e+06,1.35488e+06) 
 counting_train_errors....................................

train1_NErrors= 58870/1.60854e+06 3.65985
Class01= 5736/1.54438e+06	0.371411
Class11= 53134/64156	82.82

 counting_test_errors.........

test1_NErrors= 15434/405252 3.80849
Class01= 1694/389038	0.435433
Class11= 13740/16214	84.7416

....................................
Epoch 1371 Error= 183902 0 (1.45276e+06,1.35372e+06) 
....................................
Epoch 1372 Error= 183900 0 (1.45619e+06,1.36496e+06) 
....................................
Epoch 1373 Error= 183779 0 (1.4525e+06,1.35171e+06) 
....................................
Epoch 1374 Error= 183870 0 (1.44876e+06,1.35537e+06) 
....................................
Epoch 1375 Error= 183840 0 (1.45031e+06,1.36172e+06) 
....................................
Epoch 1376 Error= 183749 0 (1.45149e+06,1.35141e+06) 
....................................
Epoch 1377 Error= 183676 0 (1.44815e+06,1.36211e+06) 
....................................
Epoch 1378 Error= 183897 0 (1.45192e+06,1.36519e+06) 
....................................
Epoch 1379 Error= 183727 0 (1.44926e+06,1.3579e+06) 
....................................
Epoch 1380 Error= 183889 0 (1.43508e+06,1.36287e+06) 
 counting_train_errors....................................

train1_NErrors= 58919/1.60854e+06 3.6629
Class01= 5449/1.54438e+06	0.352828
Class11= 53470/64156	83.3437

 counting_test_errors.........

test1_NErrors= 15424/405252 3.80603
Class01= 1601/389038	0.411528
Class11= 13823/16214	85.2535

....................................
Epoch 1381 Error= 183788 0 (1.44108e+06,1.34884e+06) 
....................................
Epoch 1382 Error= 183838 0 (1.44865e+06,1.3579e+06) 
....................................
Epoch 1383 Error= 183816 0 (1.44575e+06,1.36467e+06) 
....................................
Epoch 1384 Error= 183704 0 (1.43379e+06,1.34702e+06) 
....................................
Epoch 1385 Error= 183753 0 (1.46141e+06,1.36427e+06) 
....................................
Epoch 1386 Error= 183688 0 (1.44896e+06,1.36003e+06) 
....................................
Epoch 1387 Error= 183644 0 (1.43565e+06,1.34456e+06) 
....................................
Epoch 1388 Error= 183774 0 (1.45168e+06,1.36634e+06) 
....................................
Epoch 1389 Error= 183674 0 (1.4465e+06,1.37308e+06) 
....................................
Epoch 1390 Error= 183843 0 (1.44738e+06,1.36806e+06) 
 counting_train_errors....................................

train1_NErrors= 59091/1.60854e+06 3.67359
Class01= 7811/1.54438e+06	0.505769
Class11= 51280/64156	79.9302

 counting_test_errors.........

test1_NErrors= 15570/405252 3.84205
Class01= 2269/389038	0.583234
Class11= 13301/16214	82.034

....................................
Epoch 1391 Error= 183876 0 (1.44684e+06,1.36519e+06) 
....................................
Epoch 1392 Error= 183743 0 (1.45993e+06,1.37457e+06) 
....................................
Epoch 1393 Error= 183683 0 (1.44405e+06,1.36117e+06) 
....................................
Epoch 1394 Error= 183781 0 (1.44724e+06,1.34727e+06) 
....................................
Epoch 1395 Error= 183807 0 (1.43763e+06,1.3588e+06) 
....................................
Epoch 1396 Error= 183719 0 (1.44713e+06,1.36278e+06) 
....................................
Epoch 1397 Error= 183676 0 (1.46142e+06,1.35691e+06) 
....................................
Epoch 1398 Error= 183722 0 (1.44409e+06,1.35328e+06) 
....................................
Epoch 1399 Error= 183559 0 (1.44597e+06,1.3714e+06) 
....................................
Epoch 1400 Error= 183797 0 (1.44811e+06,1.37029e+06) 
 counting_train_errors....................................

train1_NErrors= 58962/1.60854e+06 3.66557
Class01= 6714/1.54438e+06	0.434738
Class11= 52248/64156	81.439

 counting_test_errors.........

test1_NErrors= 15480/405252 3.81985
Class01= 1942/389038	0.49918
Class11= 13538/16214	83.4957

....................................
Epoch 1401 Error= 183735 0 (1.45376e+06,1.37203e+06) 
....................................
Epoch 1402 Error= 183784 0 (1.4358e+06,1.36334e+06) 
....................................
Epoch 1403 Error= 183567 0 (1.43241e+06,1.36614e+06) 
....................................
Epoch 1404 Error= 183781 0 (1.44131e+06,1.35326e+06) 
....................................
Epoch 1405 Error= 183711 0 (1.44452e+06,1.36695e+06) 
....................................
Epoch 1406 Error= 183851 0 (1.44035e+06,1.37216e+06) 
....................................
Epoch 1407 Error= 183646 0 (1.4383e+06,1.35839e+06) 
....................................
Epoch 1408 Error= 183673 0 (1.43198e+06,1.37461e+06) 
....................................
Epoch 1409 Error= 183739 0 (1.44066e+06,1.36859e+06) 
....................................
Epoch 1410 Error= 183578 0 (1.4389e+06,1.36866e+06) 
 counting_train_errors....................................

train1_NErrors= 59006/1.60854e+06 3.6683
Class01= 4283/1.54438e+06	0.277328
Class11= 54723/64156	85.2968

 counting_test_errors.........

test1_NErrors= 15421/405252 3.80529
Class01= 1300/389038	0.334158
Class11= 14121/16214	87.0914

....................................
Epoch 1411 Error= 183809 0 (1.43882e+06,1.36374e+06) 
....................................
Epoch 1412 Error= 183588 0 (1.43145e+06,1.3754e+06) 
....................................
Epoch 1413 Error= 183695 0 (1.43909e+06,1.36852e+06) 
....................................
Epoch 1414 Error= 183753 0 (1.43974e+06,1.38067e+06) 
....................................
Epoch 1415 Error= 183724 0 (1.42942e+06,1.36398e+06) 
....................................
Epoch 1416 Error= 183620 0 (1.44176e+06,1.38924e+06) 
....................................
Epoch 1417 Error= 183677 0 (1.43869e+06,1.37399e+06) 
....................................
Epoch 1418 Error= 183814 0 (1.43091e+06,1.36606e+06) 
....................................
Epoch 1419 Error= 183709 0 (1.4313e+06,1.3832e+06) 
....................................
Epoch 1420 Error= 183696 0 (1.43391e+06,1.37474e+06) 
 counting_train_errors....................................

train1_NErrors= 58990/1.60854e+06 3.66731
Class01= 6948/1.54438e+06	0.449889
Class11= 52042/64156	81.1179

 counting_test_errors.........

test1_NErrors= 15529/405252 3.83194
Class01= 2034/389038	0.522828
Class11= 13495/16214	83.2305

....................................
Epoch 1421 Error= 183756 0 (1.43338e+06,1.37282e+06) 
....................................
Epoch 1422 Error= 183726 0 (1.43535e+06,1.37467e+06) 
....................................
Epoch 1423 Error= 183685 0 (1.43411e+06,1.37888e+06) 
....................................
Epoch 1424 Error= 183617 0 (1.41851e+06,1.3572e+06) 
....................................
Epoch 1425 Error= 183626 0 (1.44018e+06,1.37405e+06) 
....................................
Epoch 1426 Error= 183691 0 (1.42578e+06,1.36953e+06) 
....................................
Epoch 1427 Error= 183589 0 (1.42216e+06,1.38635e+06) 
....................................
Epoch 1428 Error= 183688 0 (1.43488e+06,1.36047e+06) 
....................................
Epoch 1429 Error= 183654 0 (1.43493e+06,1.3785e+06) 
....................................
Epoch 1430 Error= 183706 0 (1.43551e+06,1.38036e+06) 
 counting_train_errors....................................

train1_NErrors= 58711/1.60854e+06 3.64996
Class01= 5688/1.54438e+06	0.368303
Class11= 53023/64156	82.647

 counting_test_errors.........

test1_NErrors= 15406/405252 3.80159
Class01= 1684/389038	0.432863
Class11= 13722/16214	84.6306

....................................
Epoch 1431 Error= 183665 0 (1.42757e+06,1.37427e+06) 
....................................
Epoch 1432 Error= 183659 0 (1.42883e+06,1.38032e+06) 
....................................
Epoch 1433 Error= 183559 0 (1.43749e+06,1.38942e+06) 
....................................
Epoch 1434 Error= 183663 0 (1.43467e+06,1.37996e+06) 
....................................
Epoch 1435 Error= 183640 0 (1.43836e+06,1.38153e+06) 
....................................
Epoch 1436 Error= 183703 0 (1.43321e+06,1.38281e+06) 
....................................
Epoch 1437 Error= 183625 0 (1.4334e+06,1.3832e+06) 
....................................
Epoch 1438 Error= 183687 0 (1.43604e+06,1.38949e+06) 
....................................
Epoch 1439 Error= 183661 0 (1.43044e+06,1.39052e+06) 
....................................
Epoch 1440 Error= 183656 0 (1.43884e+06,1.37422e+06) 
 counting_train_errors....................................

train1_NErrors= 58859/1.60854e+06 3.65917
Class01= 5610/1.54438e+06	0.363253
Class11= 53249/64156	82.9993

 counting_test_errors.........

test1_NErrors= 15423/405252 3.80578
Class01= 1638/389038	0.421039
Class11= 13785/16214	85.0191

....................................
Epoch 1441 Error= 183570 0 (1.42116e+06,1.38039e+06) 
....................................
Epoch 1442 Error= 183679 0 (1.44295e+06,1.38638e+06) 
....................................
Epoch 1443 Error= 183602 0 (1.42753e+06,1.37425e+06) 
....................................
Epoch 1444 Error= 183801 0 (1.41999e+06,1.38178e+06) 
....................................
Epoch 1445 Error= 183565 0 (1.43091e+06,1.40174e+06) 
....................................
Epoch 1446 Error= 183646 0 (1.44065e+06,1.38712e+06) 
....................................
Epoch 1447 Error= 183478 0 (1.43694e+06,1.37759e+06) 
....................................
Epoch 1448 Error= 183585 0 (1.42365e+06,1.38165e+06) 
....................................
Epoch 1449 Error= 183799 0 (1.42172e+06,1.38125e+06) 
....................................
Epoch 1450 Error= 183638 0 (1.43663e+06,1.39782e+06) 
 counting_train_errors....................................

train1_NErrors= 58876/1.60854e+06 3.66022
Class01= 6368/1.54438e+06	0.412334
Class11= 52508/64156	81.8443

 counting_test_errors.........

test1_NErrors= 15495/405252 3.82355
Class01= 1884/389038	0.484271
Class11= 13611/16214	83.946

....................................
Epoch 1451 Error= 183586 0 (1.42127e+06,1.37854e+06) 
....................................
Epoch 1452 Error= 183617 0 (1.42749e+06,1.38102e+06) 
....................................
Epoch 1453 Error= 183684 0 (1.41386e+06,1.38004e+06) 
....................................
Epoch 1454 Error= 183677 0 (1.42317e+06,1.38107e+06) 
....................................
Epoch 1455 Error= 183645 0 (1.4369e+06,1.38144e+06) 
....................................
Epoch 1456 Error= 183539 0 (1.43558e+06,1.38841e+06) 
....................................
Epoch 1457 Error= 183618 0 (1.44007e+06,1.3909e+06) 
....................................
Epoch 1458 Error= 183689 0 (1.44205e+06,1.39705e+06) 
....................................
Epoch 1459 Error= 183578 0 (1.44338e+06,1.38515e+06) 
....................................
Epoch 1460 Error= 183560 0 (1.43756e+06,1.37812e+06) 
 counting_train_errors....................................

train1_NErrors= 59069/1.60854e+06 3.67222
Class01= 3682/1.54438e+06	0.238413
Class11= 55387/64156	86.3318

 counting_test_errors.........

test1_NErrors= 15432/405252 3.808
Class01= 1146/389038	0.294573
Class11= 14286/16214	88.109

....................................
Epoch 1461 Error= 183507 0 (1.41831e+06,1.38232e+06) 
....................................
Epoch 1462 Error= 183577 0 (1.43551e+06,1.39412e+06) 
....................................
Epoch 1463 Error= 183551 0 (1.43365e+06,1.39267e+06) 
....................................
Epoch 1464 Error= 183728 0 (1.43306e+06,1.4062e+06) 
....................................
Epoch 1465 Error= 183538 0 (1.43499e+06,1.39471e+06) 
....................................
Epoch 1466 Error= 183624 0 (1.42924e+06,1.37903e+06) 
....................................
Epoch 1467 Error= 183542 0 (1.41629e+06,1.39595e+06) 
....................................
Epoch 1468 Error= 183620 0 (1.4336e+06,1.39918e+06) 
....................................
Epoch 1469 Error= 183557 0 (1.41776e+06,1.38902e+06) 
....................................
Epoch 1470 Error= 183502 0 (1.42659e+06,1.39377e+06) 
 counting_train_errors....................................

train1_NErrors= 58791/1.60854e+06 3.65494
Class01= 5479/1.54438e+06	0.35477
Class11= 53312/64156	83.0974

 counting_test_errors.........

test1_NErrors= 15439/405252 3.80973
Class01= 1620/389038	0.416412
Class11= 13819/16214	85.2288

....................................
Epoch 1471 Error= 183580 0 (1.42732e+06,1.39791e+06) 
....................................
Epoch 1472 Error= 183565 0 (1.41865e+06,1.38963e+06) 
....................................
Epoch 1473 Error= 183573 0 (1.43738e+06,1.40406e+06) 
....................................
Epoch 1474 Error= 183633 0 (1.4139e+06,1.38454e+06) 
....................................
Epoch 1475 Error= 183605 0 (1.43103e+06,1.381e+06) 
....................................
Epoch 1476 Error= 183511 0 (1.42129e+06,1.39352e+06) 
....................................
Epoch 1477 Error= 183581 0 (1.43889e+06,1.38995e+06) 
....................................
Epoch 1478 Error= 183573 0 (1.41674e+06,1.37556e+06) 
....................................
Epoch 1479 Error= 183560 0 (1.41498e+06,1.39185e+06) 
....................................
Epoch 1480 Error= 183633 0 (1.43022e+06,1.38671e+06) 
 counting_train_errors....................................

train1_NErrors= 58744/1.60854e+06 3.65202
Class01= 5379/1.54438e+06	0.348295
Class11= 53365/64156	83.1801

 counting_test_errors.........

test1_NErrors= 15409/405252 3.80233
Class01= 1580/389038	0.40613
Class11= 13829/16214	85.2905

....................................
Epoch 1481 Error= 183492 0 (1.41868e+06,1.38617e+06) 
....................................
Epoch 1482 Error= 183625 0 (1.42007e+06,1.3948e+06) 
....................................
Epoch 1483 Error= 183574 0 (1.41099e+06,1.37914e+06) 
....................................
Epoch 1484 Error= 183619 0 (1.41743e+06,1.38639e+06) 
....................................
Epoch 1485 Error= 183656 0 (1.41783e+06,1.36991e+06) 
....................................
Epoch 1486 Error= 183542 0 (1.42191e+06,1.37788e+06) 
....................................
Epoch 1487 Error= 183639 0 (1.41143e+06,1.38063e+06) 
....................................
Epoch 1488 Error= 183581 0 (1.41928e+06,1.38562e+06) 
....................................
Epoch 1489 Error= 183714 0 (1.41748e+06,1.393e+06) 
....................................
Epoch 1490 Error= 183583 0 (1.39806e+06,1.38928e+06) 
 counting_train_errors....................................

train1_NErrors= 58804/1.60854e+06 3.65575
Class01= 6520/1.54438e+06	0.422176
Class11= 52284/64156	81.4951

 counting_test_errors.........

test1_NErrors= 15507/405252 3.82651
Class01= 1930/389038	0.496095
Class11= 13577/16214	83.7363

....................................
Epoch 1491 Error= 183507 0 (1.41156e+06,1.38229e+06) 
....................................
Epoch 1492 Error= 183552 0 (1.41778e+06,1.38175e+06) 
....................................
Epoch 1493 Error= 183519 0 (1.40956e+06,1.3878e+06) 
....................................
Epoch 1494 Error= 183512 0 (1.41168e+06,1.39468e+06) 
....................................
Epoch 1495 Error= 183435 0 (1.4183e+06,1.39197e+06) 
....................................
Epoch 1496 Error= 183535 0 (1.42127e+06,1.37906e+06) 
....................................
Epoch 1497 Error= 183571 0 (1.39723e+06,1.39618e+06) 
....................................
Epoch 1498 Error= 183577 0 (1.41621e+06,1.39907e+06) 
....................................
Epoch 1499 Error= 183520 0 (1.40873e+06,1.38891e+06) 
....................................
Epoch 1500 Error= 183518 0 (1.41511e+06,1.39352e+06) 
 counting_train_errors....................................

train1_NErrors= 59210/1.60854e+06 3.68099
Class01= 8850/1.54438e+06	0.573045
Class11= 50360/64156	78.4962

 counting_test_errors.........

test1_NErrors= 15668/405252 3.86624
Class01= 2547/389038	0.654692
Class11= 13121/16214	80.9239

....................................
Epoch 1501 Error= 183513 0 (1.40709e+06,1.39147e+06) 
....................................
Epoch 1502 Error= 183467 0 (1.42358e+06,1.40131e+06) 
....................................
Epoch 1503 Error= 183488 0 (1.41894e+06,1.3972e+06) 
....................................
Epoch 1504 Error= 183417 0 (1.41527e+06,1.40993e+06) 
....................................
Epoch 1505 Error= 183438 0 (1.40924e+06,1.40433e+06) 
....................................
Epoch 1506 Error= 183483 0 (1.40371e+06,1.39326e+06) 
....................................
Epoch 1507 Error= 183545 0 (1.41329e+06,1.38401e+06) 
....................................
Epoch 1508 Error= 183486 0 (1.39389e+06,1.40158e+06) 
....................................
Epoch 1509 Error= 183495 0 (1.4128e+06,1.39678e+06) 
....................................
Epoch 1510 Error= 183545 0 (1.40873e+06,1.37435e+06) 
 counting_train_errors....................................

train1_NErrors= 58779/1.60854e+06 3.65419
Class01= 4864/1.54438e+06	0.314948
Class11= 53915/64156	84.0373

 counting_test_errors.........

test1_NErrors= 15429/405252 3.80726
Class01= 1502/389038	0.386081
Class11= 13927/16214	85.8949

....................................
Epoch 1511 Error= 183485 0 (1.40611e+06,1.39623e+06) 
....................................
Epoch 1512 Error= 183446 0 (1.39683e+06,1.39854e+06) 
....................................
Epoch 1513 Error= 183523 0 (1.41486e+06,1.40088e+06) 
....................................
Epoch 1514 Error= 183475 0 (1.41201e+06,1.40481e+06) 
....................................
Epoch 1515 Error= 183540 0 (1.40884e+06,1.39066e+06) 
....................................
Epoch 1516 Error= 183556 0 (1.41852e+06,1.40087e+06) 
....................................
Epoch 1517 Error= 183542 0 (1.40799e+06,1.39696e+06) 
....................................
Epoch 1518 Error= 183429 0 (1.40606e+06,1.39514e+06) 
....................................
Epoch 1519 Error= 183401 0 (1.39725e+06,1.41232e+06) 
....................................
Epoch 1520 Error= 183522 0 (1.41034e+06,1.39725e+06) 
 counting_train_errors....................................

train1_NErrors= 58725/1.60854e+06 3.65084
Class01= 5991/1.54438e+06	0.387923
Class11= 52734/64156	82.1965

 counting_test_errors.........

test1_NErrors= 15487/405252 3.82157
Class01= 1787/389038	0.459338
Class11= 13700/16214	84.4949

....................................
Epoch 1521 Error= 183390 0 (1.40668e+06,1.40829e+06) 
....................................
Epoch 1522 Error= 183468 0 (1.41205e+06,1.40228e+06) 
....................................
Epoch 1523 Error= 183386 0 (1.42455e+06,1.40463e+06) 
....................................
Epoch 1524 Error= 183540 0 (1.41594e+06,1.40176e+06) 
....................................
Epoch 1525 Error= 183530 0 (1.41185e+06,1.39562e+06) 
....................................
Epoch 1526 Error= 183408 0 (1.40892e+06,1.40782e+06) 
....................................
Epoch 1527 Error= 183403 0 (1.40613e+06,1.40258e+06) 
....................................
Epoch 1528 Error= 183476 0 (1.41062e+06,1.41014e+06) 
....................................
Epoch 1529 Error= 183499 0 (1.40697e+06,1.3888e+06) 
....................................
Epoch 1530 Error= 183385 0 (1.41118e+06,1.41033e+06) 
 counting_train_errors....................................

train1_NErrors= 58911/1.60854e+06 3.6624
Class01= 4300/1.54438e+06	0.278429
Class11= 54611/64156	85.1222

 counting_test_errors.........

test1_NErrors= 15440/405252 3.80998
Class01= 1307/389038	0.335957
Class11= 14133/16214	87.1654

....................................
Epoch 1531 Error= 183460 0 (1.40284e+06,1.40515e+06) 
....................................
Epoch 1532 Error= 183441 0 (1.41461e+06,1.40557e+06) 
....................................
Epoch 1533 Error= 183470 0 (1.42367e+06,1.41472e+06) 
....................................
Epoch 1534 Error= 183438 0 (1.41133e+06,1.40626e+06) 
....................................
Epoch 1535 Error= 183461 0 (1.41979e+06,1.40353e+06) 
....................................
Epoch 1536 Error= 183336 0 (1.41781e+06,1.41727e+06) 
....................................
Epoch 1537 Error= 183434 0 (1.40497e+06,1.41891e+06) 
....................................
Epoch 1538 Error= 183449 0 (1.41216e+06,1.40309e+06) 
....................................
Epoch 1539 Error= 183410 0 (1.41509e+06,1.41512e+06) 
....................................
Epoch 1540 Error= 183335 0 (1.40715e+06,1.41353e+06) 
 counting_train_errors....................................

train1_NErrors= 59093/1.60854e+06 3.67371
Class01= 7353/1.54438e+06	0.476113
Class11= 51740/64156	80.6472

 counting_test_errors.........

test1_NErrors= 15594/405252 3.84798
Class01= 2139/389038	0.549818
Class11= 13455/16214	82.9838

....................................
Epoch 1541 Error= 183444 0 (1.41065e+06,1.40535e+06) 
....................................
Epoch 1542 Error= 183390 0 (1.4065e+06,1.40399e+06) 
....................................
Epoch 1543 Error= 183572 0 (1.41327e+06,1.40565e+06) 
....................................
Epoch 1544 Error= 183433 0 (1.41199e+06,1.40916e+06) 
....................................
Epoch 1545 Error= 183434 0 (1.38864e+06,1.40195e+06) 
....................................
Epoch 1546 Error= 183431 0 (1.42706e+06,1.40687e+06) 
....................................
Epoch 1547 Error= 183507 0 (1.40594e+06,1.4133e+06) 
....................................
Epoch 1548 Error= 183300 0 (1.39513e+06,1.41302e+06) 
....................................
Epoch 1549 Error= 183443 0 (1.39495e+06,1.41349e+06) 
....................................
Epoch 1550 Error= 183304 0 (1.40023e+06,1.41112e+06) 
 counting_train_errors....................................

train1_NErrors= 59071/1.60854e+06 3.67235
Class01= 3442/1.54438e+06	0.222873
Class11= 55629/64156	86.709

 counting_test_errors.........

test1_NErrors= 15443/405252 3.81072
Class01= 1082/389038	0.278122
Class11= 14361/16214	88.5716

....................................
Epoch 1551 Error= 183437 0 (1.39804e+06,1.40336e+06) 
....................................
Epoch 1552 Error= 183418 0 (1.40588e+06,1.41015e+06) 
....................................
Epoch 1553 Error= 183341 0 (1.40949e+06,1.4133e+06) 
....................................
Epoch 1554 Error= 183413 0 (1.4019e+06,1.41187e+06) 
....................................
Epoch 1555 Error= 183331 0 (1.39632e+06,1.40318e+06) 
....................................
Epoch 1556 Error= 183401 0 (1.40835e+06,1.41309e+06) 
....................................
Epoch 1557 Error= 183416 0 (1.40519e+06,1.40422e+06) 
....................................
Epoch 1558 Error= 183399 0 (1.39638e+06,1.40593e+06) 
....................................
Epoch 1559 Error= 183468 0 (1.4059e+06,1.40459e+06) 
....................................
Epoch 1560 Error= 183385 0 (1.40723e+06,1.40749e+06) 
 counting_train_errors....................................

train1_NErrors= 58675/1.60854e+06 3.64773
Class01= 6018/1.54438e+06	0.389671
Class11= 52657/64156	82.0765

 counting_test_errors.........

test1_NErrors= 15448/405252 3.81195
Class01= 1791/389038	0.460366
Class11= 13657/16214	84.2297

....................................
Epoch 1561 Error= 183443 0 (1.39468e+06,1.40833e+06) 
....................................
Epoch 1562 Error= 183372 0 (1.38462e+06,1.4027e+06) 
....................................
Epoch 1563 Error= 183368 0 (1.40758e+06,1.42378e+06) 
....................................
Epoch 1564 Error= 183282 0 (1.39879e+06,1.40622e+06) 
....................................
Epoch 1565 Error= 183389 0 (1.39776e+06,1.41043e+06) 
....................................
Epoch 1566 Error= 183304 0 (1.39011e+06,1.39395e+06) 
....................................
Epoch 1567 Error= 183362 0 (1.41845e+06,1.41074e+06) 
....................................
Epoch 1568 Error= 183278 0 (1.4094e+06,1.41815e+06) 
....................................
Epoch 1569 Error= 183311 0 (1.40442e+06,1.41188e+06) 
....................................
Epoch 1570 Error= 183449 0 (1.40972e+06,1.42504e+06) 
 counting_train_errors....................................

train1_NErrors= 58759/1.60854e+06 3.65295
Class01= 6119/1.54438e+06	0.396211
Class11= 52640/64156	82.05

 counting_test_errors.........

test1_NErrors= 15488/405252 3.82182
Class01= 1855/389038	0.476817
Class11= 13633/16214	84.0817

....................................
Epoch 1571 Error= 183298 0 (1.39408e+06,1.40667e+06) 
....................................
Epoch 1572 Error= 183394 0 (1.40014e+06,1.39693e+06) 
....................................
Epoch 1573 Error= 183402 0 (1.39927e+06,1.4131e+06) 
....................................
Epoch 1574 Error= 183375 0 (1.40025e+06,1.40838e+06) 
....................................
Epoch 1575 Error= 183367 0 (1.39459e+06,1.41869e+06) 
....................................
Epoch 1576 Error= 183419 0 (1.38338e+06,1.41596e+06) 
....................................
Epoch 1577 Error= 183338 0 (1.39471e+06,1.40838e+06) 
....................................
Epoch 1578 Error= 183339 0 (1.40559e+06,1.42254e+06) 
....................................
Epoch 1579 Error= 183290 0 (1.39884e+06,1.40752e+06) 
....................................
Epoch 1580 Error= 183236 0 (1.41015e+06,1.41709e+06) 
 counting_train_errors....................................

train1_NErrors= 58834/1.60854e+06 3.65761
Class01= 5709/1.54438e+06	0.369663
Class11= 53125/64156	82.806

 counting_test_errors.........

test1_NErrors= 15479/405252 3.8196
Class01= 1726/389038	0.443658
Class11= 13753/16214	84.8218

....................................
Epoch 1581 Error= 183334 0 (1.39868e+06,1.42148e+06) 
....................................
Epoch 1582 Error= 183347 0 (1.4031e+06,1.42468e+06) 
....................................
Epoch 1583 Error= 183394 0 (1.39484e+06,1.41774e+06) 
....................................
Epoch 1584 Error= 183371 0 (1.3932e+06,1.42494e+06) 
....................................
Epoch 1585 Error= 183400 0 (1.37519e+06,1.41212e+06) 
....................................
Epoch 1586 Error= 183219 0 (1.42073e+06,1.41049e+06) 
....................................
Epoch 1587 Error= 183325 0 (1.40298e+06,1.41123e+06) 
....................................
Epoch 1588 Error= 183272 0 (1.39629e+06,1.4365e+06) 
....................................
Epoch 1589 Error= 183326 0 (1.38163e+06,1.4022e+06) 
....................................
Epoch 1590 Error= 183317 0 (1.39479e+06,1.41474e+06) 
 counting_train_errors....................................

train1_NErrors= 58916/1.60854e+06 3.66271
Class01= 6576/1.54438e+06	0.425802
Class11= 52340/64156	81.5824

 counting_test_errors.........

test1_NErrors= 15572/405252 3.84255
Class01= 1982/389038	0.509462
Class11= 13590/16214	83.8165

....................................
Epoch 1591 Error= 183444 0 (1.3994e+06,1.43349e+06) 
....................................
Epoch 1592 Error= 183302 0 (1.40089e+06,1.42243e+06) 
....................................
Epoch 1593 Error= 183294 0 (1.39843e+06,1.41581e+06) 
....................................
Epoch 1594 Error= 183382 0 (1.39547e+06,1.41958e+06) 
....................................
Epoch 1595 Error= 183341 0 (1.39092e+06,1.42346e+06) 
....................................
Epoch 1596 Error= 183264 0 (1.38974e+06,1.40792e+06) 
....................................
Epoch 1597 Error= 183324 0 (1.3918e+06,1.4227e+06) 
....................................
Epoch 1598 Error= 183344 0 (1.39938e+06,1.41607e+06) 
....................................
Epoch 1599 Error= 183164 0 (1.38551e+06,1.41203e+06) 
....................................
Epoch 1600 Error= 183351 0 (1.385e+06,1.42018e+06) 
 counting_train_errors....................................

train1_NErrors= 58853/1.60854e+06 3.65879
Class01= 4183/1.54438e+06	0.270853
Class11= 54670/64156	85.2142

 counting_test_errors.........

test1_NErrors= 15400/405252 3.8001
Class01= 1273/389038	0.327217
Class11= 14127/16214	87.1284

....................................
Epoch 1601 Error= 183292 0 (1.38909e+06,1.4201e+06) 
....................................
Epoch 1602 Error= 183363 0 (1.38752e+06,1.41601e+06) 
....................................
Epoch 1603 Error= 183387 0 (1.39496e+06,1.40485e+06) 
....................................
Epoch 1604 Error= 183211 0 (1.40725e+06,1.42954e+06) 
....................................
Epoch 1605 Error= 183241 0 (1.3934e+06,1.4257e+06) 
....................................
Epoch 1606 Error= 183345 0 (1.38604e+06,1.41758e+06) 
....................................
Epoch 1607 Error= 183305 0 (1.39833e+06,1.42846e+06) 
....................................
Epoch 1608 Error= 183321 0 (1.39461e+06,1.43112e+06) 
....................................
Epoch 1609 Error= 183241 0 (1.40314e+06,1.42943e+06) 
....................................
Epoch 1610 Error= 183342 0 (1.38555e+06,1.43089e+06) 
 counting_train_errors....................................

train1_NErrors= 58845/1.60854e+06 3.6583
Class01= 4118/1.54438e+06	0.266644
Class11= 54727/64156	85.303

 counting_test_errors.........

test1_NErrors= 15413/405252 3.80331
Class01= 1269/389038	0.326189
Class11= 14144/16214	87.2333

....................................
Epoch 1611 Error= 183416 0 (1.38399e+06,1.42641e+06) 
....................................
Epoch 1612 Error= 183359 0 (1.38497e+06,1.43299e+06) 
....................................
Epoch 1613 Error= 183328 0 (1.39275e+06,1.42185e+06) 
....................................
Epoch 1614 Error= 183397 0 (1.38657e+06,1.41956e+06) 
....................................
Epoch 1615 Error= 183339 0 (1.37748e+06,1.40471e+06) 
....................................
Epoch 1616 Error= 183325 0 (1.38672e+06,1.41568e+06) 
....................................
Epoch 1617 Error= 183416 0 (1.37766e+06,1.42673e+06) 
....................................
Epoch 1618 Error= 183233 0 (1.37929e+06,1.40799e+06) 
....................................
Epoch 1619 Error= 183402 0 (1.38184e+06,1.42162e+06) 
....................................
Epoch 1620 Error= 183283 0 (1.38704e+06,1.42993e+06) 
 counting_train_errors....................................

train1_NErrors= 58706/1.60854e+06 3.64965
Class01= 5453/1.54438e+06	0.353087
Class11= 53253/64156	83.0055

 counting_test_errors.........

test1_NErrors= 15422/405252 3.80553
Class01= 1625/389038	0.417697
Class11= 13797/16214	85.0931

....................................
Epoch 1621 Error= 183263 0 (1.38239e+06,1.40723e+06) 
....................................
Epoch 1622 Error= 183332 0 (1.3917e+06,1.42441e+06) 
....................................
Epoch 1623 Error= 183263 0 (1.38694e+06,1.41809e+06) 
....................................
Epoch 1624 Error= 183236 0 (1.38291e+06,1.41205e+06) 
....................................
Epoch 1625 Error= 183200 0 (1.37742e+06,1.43023e+06) 
....................................
Epoch 1626 Error= 183239 0 (1.37939e+06,1.41781e+06) 
....................................
Epoch 1627 Error= 183338 0 (1.38858e+06,1.42014e+06) 
....................................
Epoch 1628 Error= 183149 0 (1.39063e+06,1.43037e+06) 
....................................
Epoch 1629 Error= 183298 0 (1.37817e+06,1.42199e+06) 
....................................
Epoch 1630 Error= 183326 0 (1.39041e+06,1.42765e+06) 
 counting_train_errors....................................

train1_NErrors= 58659/1.60854e+06 3.64673
Class01= 4849/1.54438e+06	0.313977
Class11= 53810/64156	83.8737

 counting_test_errors.........

test1_NErrors= 15431/405252 3.80775
Class01= 1499/389038	0.385309
Class11= 13932/16214	85.9257

....................................
Epoch 1631 Error= 183278 0 (1.38502e+06,1.42114e+06) 
....................................
Epoch 1632 Error= 183305 0 (1.38861e+06,1.429e+06) 
....................................
Epoch 1633 Error= 183354 0 (1.38745e+06,1.40738e+06) 
....................................
Epoch 1634 Error= 183230 0 (1.39449e+06,1.4256e+06) 
....................................
Epoch 1635 Error= 183294 0 (1.38337e+06,1.42095e+06) 
....................................
Epoch 1636 Error= 183195 0 (1.38524e+06,1.42873e+06) 
....................................
Epoch 1637 Error= 183276 0 (1.37345e+06,1.42615e+06) 
....................................
Epoch 1638 Error= 183090 0 (1.38985e+06,1.41866e+06) 
....................................
Epoch 1639 Error= 183341 0 (1.38819e+06,1.42323e+06) 
....................................
Epoch 1640 Error= 183343 0 (1.36983e+06,1.41454e+06) 
 counting_train_errors....................................

train1_NErrors= 58795/1.60854e+06 3.65519
Class01= 4104/1.54438e+06	0.265738
Class11= 54691/64156	85.2469

 counting_test_errors.........

test1_NErrors= 15436/405252 3.80899
Class01= 1266/389038	0.325418
Class11= 14170/16214	87.3936

....................................
Epoch 1641 Error= 183227 0 (1.37572e+06,1.42316e+06) 
....................................
Epoch 1642 Error= 183238 0 (1.38036e+06,1.42325e+06) 
....................................
Epoch 1643 Error= 183308 0 (1.37304e+06,1.40812e+06) 
....................................
Epoch 1644 Error= 183279 0 (1.37482e+06,1.42064e+06) 
....................................
Epoch 1645 Error= 183331 0 (1.37684e+06,1.43107e+06) 
....................................
Epoch 1646 Error= 183249 0 (1.37327e+06,1.42278e+06) 
....................................
Epoch 1647 Error= 183338 0 (1.37869e+06,1.4234e+06) 
....................................
Epoch 1648 Error= 183370 0 (1.37426e+06,1.43609e+06) 
....................................
Epoch 1649 Error= 183266 0 (1.38154e+06,1.4145e+06) 
....................................
Epoch 1650 Error= 183233 0 (1.37694e+06,1.41687e+06) 
 counting_train_errors....................................

train1_NErrors= 58683/1.60854e+06 3.64822
Class01= 5769/1.54438e+06	0.373548
Class11= 52914/64156	82.4771

 counting_test_errors.........

test1_NErrors= 15469/405252 3.81713
Class01= 1726/389038	0.443658
Class11= 13743/16214	84.7601

....................................
Epoch 1651 Error= 183186 0 (1.38702e+06,1.429e+06) 
....................................
Epoch 1652 Error= 183199 0 (1.39063e+06,1.44124e+06) 
....................................
Epoch 1653 Error= 183235 0 (1.37076e+06,1.42072e+06) 
....................................
Epoch 1654 Error= 183280 0 (1.38336e+06,1.425e+06) 
....................................
Epoch 1655 Error= 183425 0 (1.36673e+06,1.4284e+06) 
....................................
Epoch 1656 Error= 183258 0 (1.37721e+06,1.40842e+06) 
....................................
Epoch 1657 Error= 183251 0 (1.37348e+06,1.42554e+06) 
....................................
Epoch 1658 Error= 183205 0 (1.37547e+06,1.4281e+06) 
....................................
Epoch 1659 Error= 183103 0 (1.36801e+06,1.42411e+06) 
....................................
Epoch 1660 Error= 183278 0 (1.38541e+06,1.41378e+06) 
 counting_train_errors....................................

train1_NErrors= 58971/1.60854e+06 3.66613
Class01= 7731/1.54438e+06	0.500589
Class11= 51240/64156	79.8678

 counting_test_errors.........

test1_NErrors= 15602/405252 3.84995
Class01= 2262/389038	0.581434
Class11= 13340/16214	82.2746

....................................
Epoch 1661 Error= 183144 0 (1.36799e+06,1.42088e+06) 
....................................
Epoch 1662 Error= 183230 0 (1.35845e+06,1.42716e+06) 
....................................
Epoch 1663 Error= 183257 0 (1.38102e+06,1.43106e+06) 
....................................
Epoch 1664 Error= 183323 0 (1.37331e+06,1.42363e+06) 
....................................
Epoch 1665 Error= 183232 0 (1.37256e+06,1.432e+06) 
....................................
Epoch 1666 Error= 183309 0 (1.38135e+06,1.4316e+06) 
....................................
Epoch 1667 Error= 183258 0 (1.36643e+06,1.41603e+06) 
....................................
Epoch 1668 Error= 183194 0 (1.37224e+06,1.42437e+06) 
....................................
Epoch 1669 Error= 183218 0 (1.38435e+06,1.43441e+06) 
....................................
Epoch 1670 Error= 183080 0 (1.37685e+06,1.44037e+06) 
 counting_train_errors....................................

train1_NErrors= 58957/1.60854e+06 3.66526
Class01= 7807/1.54438e+06	0.50551
Class11= 51150/64156	79.7275

 counting_test_errors.........

test1_NErrors= 15530/405252 3.83218
Class01= 2223/389038	0.571409
Class11= 13307/16214	82.071

....................................
Epoch 1671 Error= 183267 0 (1.38044e+06,1.4214e+06) 
....................................
Epoch 1672 Error= 183189 0 (1.38249e+06,1.43102e+06) 
....................................
Epoch 1673 Error= 183122 0 (1.38669e+06,1.44246e+06) 
....................................
Epoch 1674 Error= 183212 0 (1.37663e+06,1.42961e+06) 
....................................
Epoch 1675 Error= 183188 0 (1.36439e+06,1.4126e+06) 
....................................
Epoch 1676 Error= 183125 0 (1.37505e+06,1.43691e+06) 
....................................
Epoch 1677 Error= 183215 0 (1.39125e+06,1.44712e+06) 
....................................
Epoch 1678 Error= 183091 0 (1.38764e+06,1.44539e+06) 
....................................
Epoch 1679 Error= 183206 0 (1.37526e+06,1.41347e+06) 
....................................
Epoch 1680 Error= 183145 0 (1.37154e+06,1.42328e+06) 
 counting_train_errors....................................

train1_NErrors= 58895/1.60854e+06 3.6614
Class01= 7037/1.54438e+06	0.455652
Class11= 51858/64156	80.8311

 counting_test_errors.........

test1_NErrors= 15536/405252 3.83366
Class01= 2042/389038	0.524884
Class11= 13494/16214	83.2244

....................................
Epoch 1681 Error= 183443 0 (1.37212e+06,1.41804e+06) 
....................................
Epoch 1682 Error= 183122 0 (1.36369e+06,1.44129e+06) 
....................................
Epoch 1683 Error= 183266 0 (1.3736e+06,1.41165e+06) 
....................................
Epoch 1684 Error= 183183 0 (1.34992e+06,1.42785e+06) 
....................................
Epoch 1685 Error= 183348 0 (1.37143e+06,1.42306e+06) 
....................................
Epoch 1686 Error= 183191 0 (1.36744e+06,1.42654e+06) 
....................................
Epoch 1687 Error= 183175 0 (1.37261e+06,1.4345e+06) 
....................................
Epoch 1688 Error= 183249 0 (1.38214e+06,1.42603e+06) 
....................................
Epoch 1689 Error= 183178 0 (1.36527e+06,1.42534e+06) 
....................................
Epoch 1690 Error= 183128 0 (1.3702e+06,1.44019e+06) 
 counting_train_errors....................................

train1_NErrors= 58676/1.60854e+06 3.64779
Class01= 5712/1.54438e+06	0.369857
Class11= 52964/64156	82.555

 counting_test_errors.........

test1_NErrors= 15441/405252 3.81022
Class01= 1691/389038	0.434662
Class11= 13750/16214	84.8033

....................................
Epoch 1691 Error= 183102 0 (1.37005e+06,1.42475e+06) 
....................................
Epoch 1692 Error= 183219 0 (1.36496e+06,1.43816e+06) 
....................................
Epoch 1693 Error= 183212 0 (1.36236e+06,1.43945e+06) 
....................................
Epoch 1694 Error= 183167 0 (1.37211e+06,1.42923e+06) 
....................................
Epoch 1695 Error= 183205 0 (1.36289e+06,1.45079e+06) 
....................................
Epoch 1696 Error= 183115 0 (1.36559e+06,1.4393e+06) 
....................................
Epoch 1697 Error= 183084 0 (1.36612e+06,1.43919e+06) 
....................................
Epoch 1698 Error= 183143 0 (1.3651e+06,1.43438e+06) 
....................................
Epoch 1699 Error= 183142 0 (1.37547e+06,1.42932e+06) 
....................................
Epoch 1700 Error= 183074 0 (1.36182e+06,1.42671e+06) 
 counting_train_errors....................................

train1_NErrors= 59138/1.60854e+06 3.67651
Class01= 3372/1.54438e+06	0.21834
Class11= 55766/64156	86.9225

 counting_test_errors.........

test1_NErrors= 15455/405252 3.81368
Class01= 1059/389038	0.27221
Class11= 14396/16214	88.7875

....................................
Epoch 1701 Error= 183157 0 (1.36586e+06,1.42377e+06) 
....................................
Epoch 1702 Error= 183133 0 (1.37405e+06,1.43659e+06) 
....................................
Epoch 1703 Error= 183023 0 (1.36998e+06,1.42848e+06) 
....................................
Epoch 1704 Error= 183193 0 (1.37343e+06,1.42289e+06) 
....................................
Epoch 1705 Error= 183107 0 (1.36873e+06,1.4338e+06) 
....................................
Epoch 1706 Error= 183126 0 (1.37013e+06,1.44127e+06) 
....................................
Epoch 1707 Error= 182948 0 (1.36522e+06,1.44676e+06) 
....................................
Epoch 1708 Error= 183013 0 (1.36958e+06,1.44253e+06) 
....................................
Epoch 1709 Error= 183031 0 (1.35925e+06,1.45061e+06) 
....................................
Epoch 1710 Error= 183087 0 (1.35992e+06,1.4357e+06) 
 counting_train_errors....................................

train1_NErrors= 58900/1.60854e+06 3.66171
Class01= 7809/1.54438e+06	0.50564
Class11= 51091/64156	79.6356

 counting_test_errors.........

test1_NErrors= 15613/405252 3.85266
Class01= 2312/389038	0.594286
Class11= 13301/16214	82.034

....................................
Epoch 1711 Error= 183143 0 (1.36476e+06,1.43556e+06) 
....................................
Epoch 1712 Error= 183149 0 (1.36556e+06,1.44558e+06) 
....................................
Epoch 1713 Error= 183132 0 (1.36018e+06,1.43112e+06) 
....................................
Epoch 1714 Error= 183111 0 (1.36298e+06,1.44155e+06) 
....................................
Epoch 1715 Error= 183148 0 (1.37151e+06,1.43624e+06) 
....................................
Epoch 1716 Error= 183054 0 (1.37556e+06,1.45346e+06) 
....................................
Epoch 1717 Error= 183159 0 (1.36752e+06,1.44615e+06) 
....................................
Epoch 1718 Error= 183041 0 (1.36817e+06,1.43537e+06) 
....................................
Epoch 1719 Error= 183212 0 (1.37614e+06,1.43654e+06) 
....................................
Epoch 1720 Error= 183203 0 (1.36612e+06,1.45089e+06) 
 counting_train_errors....................................

train1_NErrors= 59006/1.60854e+06 3.6683
Class01= 7641/1.54438e+06	0.494762
Class11= 51365/64156	80.0627

 counting_test_errors.........

test1_NErrors= 15581/405252 3.84477
Class01= 2233/389038	0.57398
Class11= 13348/16214	82.3239

....................................
Epoch 1721 Error= 183238 0 (1.36515e+06,1.43356e+06) 
....................................
Epoch 1722 Error= 183121 0 (1.36095e+06,1.43059e+06) 
....................................
Epoch 1723 Error= 183173 0 (1.35605e+06,1.44165e+06) 
....................................
Epoch 1724 Error= 183115 0 (1.36163e+06,1.42897e+06) 
....................................
Epoch 1725 Error= 183166 0 (1.35797e+06,1.43719e+06) 
....................................
Epoch 1726 Error= 182972 0 (1.36284e+06,1.42364e+06) 
....................................
Epoch 1727 Error= 183112 0 (1.36404e+06,1.45054e+06) 
....................................
Epoch 1728 Error= 183106 0 (1.36002e+06,1.42727e+06) 
....................................
Epoch 1729 Error= 183084 0 (1.36913e+06,1.4446e+06) 
....................................
Epoch 1730 Error= 183146 0 (1.36099e+06,1.43846e+06) 
 counting_train_errors....................................

train1_NErrors= 58755/1.60854e+06 3.6527
Class01= 5635/1.54438e+06	0.364871
Class11= 53120/64156	82.7982

 counting_test_errors.........

test1_NErrors= 15443/405252 3.81072
Class01= 1686/389038	0.433377
Class11= 13757/16214	84.8464

....................................
Epoch 1731 Error= 183153 0 (1.34961e+06,1.43924e+06) 
....................................
Epoch 1732 Error= 183059 0 (1.36225e+06,1.43141e+06) 
....................................
Epoch 1733 Error= 182974 0 (1.36649e+06,1.4529e+06) 
....................................
Epoch 1734 Error= 183106 0 (1.34984e+06,1.42728e+06) 
....................................
Epoch 1735 Error= 183049 0 (1.37474e+06,1.44602e+06) 
....................................
Epoch 1736 Error= 183025 0 (1.35861e+06,1.44624e+06) 
....................................
Epoch 1737 Error= 183097 0 (1.35764e+06,1.43517e+06) 
....................................
Epoch 1738 Error= 183199 0 (1.35604e+06,1.42736e+06) 
....................................
Epoch 1739 Error= 183081 0 (1.35494e+06,1.4283e+06) 
....................................
Epoch 1740 Error= 182992 0 (1.3621e+06,1.42358e+06) 
 counting_train_errors....................................

train1_NErrors= 58705/1.60854e+06 3.64959
Class01= 6033/1.54438e+06	0.390642
Class11= 52672/64156	82.0999

 counting_test_errors.........

test1_NErrors= 15471/405252 3.81762
Class01= 1792/389038	0.460623
Class11= 13679/16214	84.3654

....................................
Epoch 1741 Error= 183092 0 (1.36274e+06,1.43753e+06) 
....................................
Epoch 1742 Error= 183148 0 (1.36148e+06,1.44267e+06) 
....................................
Epoch 1743 Error= 183006 0 (1.3583e+06,1.43877e+06) 
....................................
Epoch 1744 Error= 183112 0 (1.36211e+06,1.43614e+06) 
....................................
Epoch 1745 Error= 183108 0 (1.3573e+06,1.43947e+06) 
....................................
Epoch 1746 Error= 183000 0 (1.36239e+06,1.43397e+06) 
....................................
Epoch 1747 Error= 183082 0 (1.35232e+06,1.45062e+06) 
....................................
Epoch 1748 Error= 183173 0 (1.36743e+06,1.42288e+06) 
....................................
Epoch 1749 Error= 183093 0 (1.3582e+06,1.43737e+06) 
....................................
Epoch 1750 Error= 183190 0 (1.35839e+06,1.43852e+06) 
 counting_train_errors....................................

train1_NErrors= 58725/1.60854e+06 3.65084
Class01= 4701/1.54438e+06	0.304394
Class11= 54024/64156	84.2072

 counting_test_errors.........

test1_NErrors= 15393/405252 3.79838
Class01= 1415/389038	0.363718
Class11= 13978/16214	86.2094

....................................
Epoch 1751 Error= 183106 0 (1.37277e+06,1.42795e+06) 
....................................
Epoch 1752 Error= 183064 0 (1.34762e+06,1.437e+06) 
....................................
Epoch 1753 Error= 183017 0 (1.3741e+06,1.41511e+06) 
....................................
Epoch 1754 Error= 182987 0 (1.35306e+06,1.42614e+06) 
....................................
Epoch 1755 Error= 183117 0 (1.36122e+06,1.43705e+06) 
....................................
Epoch 1756 Error= 183184 0 (1.36516e+06,1.43512e+06) 
....................................
Epoch 1757 Error= 183085 0 (1.36629e+06,1.432e+06) 
....................................
Epoch 1758 Error= 183070 0 (1.36577e+06,1.45529e+06) 
....................................
Epoch 1759 Error= 183040 0 (1.36751e+06,1.43412e+06) 
....................................
Epoch 1760 Error= 183174 0 (1.36102e+06,1.42558e+06) 
 counting_train_errors....................................

train1_NErrors= 58724/1.60854e+06 3.65077
Class01= 5433/1.54438e+06	0.351792
Class11= 53291/64156	83.0647

 counting_test_errors.........

test1_NErrors= 15480/405252 3.81985
Class01= 1648/389038	0.423609
Class11= 13832/16214	85.309

....................................
Epoch 1761 Error= 182987 0 (1.35881e+06,1.44287e+06) 
....................................
Epoch 1762 Error= 183123 0 (1.35727e+06,1.43167e+06) 
....................................
Epoch 1763 Error= 182933 0 (1.3696e+06,1.44872e+06) 
....................................
Epoch 1764 Error= 183119 0 (1.3692e+06,1.43625e+06) 
....................................
Epoch 1765 Error= 183052 0 (1.35687e+06,1.4277e+06) 
....................................
Epoch 1766 Error= 183040 0 (1.35851e+06,1.42923e+06) 
....................................
Epoch 1767 Error= 183150 0 (1.35737e+06,1.41912e+06) 
....................................
Epoch 1768 Error= 183012 0 (1.36918e+06,1.4303e+06) 
....................................
Epoch 1769 Error= 183008 0 (1.3558e+06,1.44672e+06) 
....................................
Epoch 1770 Error= 183052 0 (1.34965e+06,1.41866e+06) 
 counting_train_errors....................................

train1_NErrors= 58908/1.60854e+06 3.66221
Class01= 7325/1.54438e+06	0.4743
Class11= 51583/64156	80.4025

 counting_test_errors.........

test1_NErrors= 15558/405252 3.83909
Class01= 2137/389038	0.549304
Class11= 13421/16214	82.7741

....................................
Epoch 1771 Error= 183081 0 (1.35108e+06,1.42244e+06) 
....................................
Epoch 1772 Error= 183088 0 (1.35818e+06,1.43662e+06) 
....................................
Epoch 1773 Error= 183122 0 (1.34713e+06,1.42146e+06) 
....................................
Epoch 1774 Error= 182970 0 (1.35616e+06,1.43765e+06) 
....................................
Epoch 1775 Error= 183068 0 (1.35544e+06,1.43907e+06) 
....................................
Epoch 1776 Error= 183034 0 (1.35762e+06,1.43771e+06) 
....................................
Epoch 1777 Error= 183087 0 (1.34904e+06,1.41838e+06) 
....................................
Epoch 1778 Error= 183041 0 (1.35217e+06,1.43346e+06) 
....................................
Epoch 1779 Error= 183075 0 (1.36301e+06,1.44727e+06) 
....................................
Epoch 1780 Error= 183020 0 (1.35545e+06,1.42893e+06) 
 counting_train_errors....................................

train1_NErrors= 58790/1.60854e+06 3.65488
Class01= 7060/1.54438e+06	0.457141
Class11= 51730/64156	80.6316

 counting_test_errors.........

test1_NErrors= 15562/405252 3.84008
Class01= 2094/389038	0.538251
Class11= 13468/16214	83.064

....................................
Epoch 1781 Error= 183090 0 (1.35234e+06,1.432e+06) 
....................................
Epoch 1782 Error= 182956 0 (1.35219e+06,1.43392e+06) 
....................................
Epoch 1783 Error= 182987 0 (1.35443e+06,1.42909e+06) 
....................................
Epoch 1784 Error= 183035 0 (1.35589e+06,1.41918e+06) 
....................................
Epoch 1785 Error= 183068 0 (1.35444e+06,1.44243e+06) 
....................................
Epoch 1786 Error= 182931 0 (1.35723e+06,1.43286e+06) 
....................................
Epoch 1787 Error= 182883 0 (1.36402e+06,1.42869e+06) 
....................................
Epoch 1788 Error= 183098 0 (1.34212e+06,1.43078e+06) 
....................................
Epoch 1789 Error= 183010 0 (1.355e+06,1.44469e+06) 
....................................
Epoch 1790 Error= 183008 0 (1.34652e+06,1.44254e+06) 
 counting_train_errors....................................

train1_NErrors= 58563/1.60854e+06 3.64076
Class01= 6093/1.54438e+06	0.394527
Class11= 52470/64156	81.785

 counting_test_errors.........

test1_NErrors= 15464/405252 3.8159
Class01= 1818/389038	0.467307
Class11= 13646/16214	84.1618

....................................
Epoch 1791 Error= 182976 0 (1.3425e+06,1.43103e+06) 
....................................
Epoch 1792 Error= 182958 0 (1.35737e+06,1.44496e+06) 
....................................
Epoch 1793 Error= 183095 0 (1.35026e+06,1.42843e+06) 
....................................
Epoch 1794 Error= 182944 0 (1.35912e+06,1.42959e+06) 
....................................
Epoch 1795 Error= 182903 0 (1.35581e+06,1.43454e+06) 
....................................
Epoch 1796 Error= 183018 0 (1.36207e+06,1.43311e+06) 
....................................
Epoch 1797 Error= 182948 0 (1.34105e+06,1.44311e+06) 
....................................
Epoch 1798 Error= 183063 0 (1.35335e+06,1.44612e+06) 
....................................
Epoch 1799 Error= 183018 0 (1.33379e+06,1.42755e+06) 
....................................
Epoch 1800 Error= 183045 0 (1.34842e+06,1.44116e+06) 
 counting_train_errors....................................

train1_NErrors= 58661/1.60854e+06 3.64686
Class01= 4708/1.54438e+06	0.304847
Class11= 53953/64156	84.0966

 counting_test_errors.........

test1_NErrors= 15400/405252 3.8001
Class01= 1451/389038	0.372971
Class11= 13949/16214	86.0306

....................................
Epoch 1801 Error= 182954 0 (1.34639e+06,1.44571e+06) 
....................................
Epoch 1802 Error= 183125 0 (1.34173e+06,1.43625e+06) 
....................................
Epoch 1803 Error= 183106 0 (1.34389e+06,1.43549e+06) 
....................................
Epoch 1804 Error= 183001 0 (1.35987e+06,1.44112e+06) 
....................................
Epoch 1805 Error= 182975 0 (1.33602e+06,1.4262e+06) 
....................................
Epoch 1806 Error= 182987 0 (1.35501e+06,1.4485e+06) 
....................................
Epoch 1807 Error= 182945 0 (1.3498e+06,1.43353e+06) 
....................................
Epoch 1808 Error= 182986 0 (1.35261e+06,1.43122e+06) 
....................................
Epoch 1809 Error= 183005 0 (1.35102e+06,1.44103e+06) 
....................................
Epoch 1810 Error= 182911 0 (1.34324e+06,1.4368e+06) 
 counting_train_errors....................................

train1_NErrors= 58763/1.60854e+06 3.6532
Class01= 5698/1.54438e+06	0.368951
Class11= 53065/64156	82.7125

 counting_test_errors.........

test1_NErrors= 15502/405252 3.82527
Class01= 1712/389038	0.44006
Class11= 13790/16214	85.05

....................................
Epoch 1811 Error= 183053 0 (1.36357e+06,1.43059e+06) 
....................................
Epoch 1812 Error= 183109 0 (1.34409e+06,1.45541e+06) 
....................................
Epoch 1813 Error= 182890 0 (1.35212e+06,1.44592e+06) 
....................................
Epoch 1814 Error= 182965 0 (1.33712e+06,1.4333e+06) 
....................................
Epoch 1815 Error= 182940 0 (1.34295e+06,1.44291e+06) 
....................................
Epoch 1816 Error= 182963 0 (1.3582e+06,1.44522e+06) 
....................................
Epoch 1817 Error= 182911 0 (1.34941e+06,1.44159e+06) 
....................................
Epoch 1818 Error= 182957 0 (1.34212e+06,1.44541e+06) 
....................................
Epoch 1819 Error= 183074 0 (1.3459e+06,1.43309e+06) 
....................................
Epoch 1820 Error= 182983 0 (1.3553e+06,1.44196e+06) 
 counting_train_errors....................................

train1_NErrors= 58782/1.60854e+06 3.65438
Class01= 4466/1.54438e+06	0.289178
Class11= 54316/64156	84.6624

 counting_test_errors.........

test1_NErrors= 15426/405252 3.80652
Class01= 1358/389038	0.349066
Class11= 14068/16214	86.7645

....................................
Epoch 1821 Error= 182973 0 (1.34089e+06,1.42949e+06) 
....................................
Epoch 1822 Error= 183057 0 (1.33672e+06,1.44893e+06) 
....................................
Epoch 1823 Error= 182828 0 (1.34971e+06,1.43925e+06) 
....................................
Epoch 1824 Error= 183071 0 (1.3379e+06,1.43943e+06) 
....................................
Epoch 1825 Error= 182939 0 (1.34936e+06,1.42901e+06) 
....................................
Epoch 1826 Error= 182909 0 (1.34749e+06,1.42702e+06) 
....................................
Epoch 1827 Error= 182926 0 (1.35159e+06,1.45132e+06) 
....................................
Epoch 1828 Error= 182990 0 (1.35365e+06,1.43731e+06) 
....................................
Epoch 1829 Error= 182999 0 (1.3449e+06,1.43561e+06) 
....................................
Epoch 1830 Error= 182993 0 (1.35335e+06,1.43569e+06) 
 counting_train_errors....................................

train1_NErrors= 58946/1.60854e+06 3.66457
Class01= 3487/1.54438e+06	0.225786
Class11= 55459/64156	86.444

 counting_test_errors.........

test1_NErrors= 15440/405252 3.80998
Class01= 1101/389038	0.283006
Class11= 14339/16214	88.4359

....................................
Epoch 1831 Error= 182938 0 (1.3429e+06,1.44004e+06) 
....................................
Epoch 1832 Error= 182929 0 (1.33274e+06,1.4482e+06) 
....................................
Epoch 1833 Error= 182866 0 (1.34185e+06,1.44255e+06) 
....................................
Epoch 1834 Error= 182949 0 (1.34007e+06,1.45771e+06) 
....................................
Epoch 1835 Error= 182813 0 (1.34826e+06,1.45432e+06) 
....................................
Epoch 1836 Error= 182828 0 (1.36066e+06,1.43201e+06) 
....................................
Epoch 1837 Error= 183064 0 (1.34922e+06,1.44482e+06) 
....................................
Epoch 1838 Error= 182955 0 (1.32298e+06,1.43987e+06) 
....................................
Epoch 1839 Error= 182957 0 (1.35415e+06,1.44219e+06) 
....................................
Epoch 1840 Error= 182970 0 (1.34043e+06,1.43883e+06) 
 counting_train_errors....................................

train1_NErrors= 58996/1.60854e+06 3.66768
Class01= 3325/1.54438e+06	0.215297
Class11= 55671/64156	86.7744

 counting_test_errors.........

test1_NErrors= 15403/405252 3.80084
Class01= 1042/389038	0.26784
Class11= 14361/16214	88.5716

....................................
Epoch 1841 Error= 182895 0 (1.35242e+06,1.44033e+06) 
....................................
Epoch 1842 Error= 182995 0 (1.3357e+06,1.44474e+06) 
....................................
Epoch 1843 Error= 182968 0 (1.34401e+06,1.43779e+06) 
....................................
Epoch 1844 Error= 182945 0 (1.33943e+06,1.43915e+06) 
....................................
Epoch 1845 Error= 182873 0 (1.33615e+06,1.42761e+06) 
....................................
Epoch 1846 Error= 182946 0 (1.34125e+06,1.44195e+06) 
....................................
Epoch 1847 Error= 182907 0 (1.34138e+06,1.43543e+06) 
....................................
Epoch 1848 Error= 182871 0 (1.32535e+06,1.44995e+06) 
....................................
Epoch 1849 Error= 182809 0 (1.35499e+06,1.44991e+06) 
....................................
Epoch 1850 Error= 182984 0 (1.33931e+06,1.43419e+06) 
 counting_train_errors....................................

train1_NErrors= 58679/1.60854e+06 3.64798
Class01= 4684/1.54438e+06	0.303293
Class11= 53995/64156	84.162

 counting_test_errors.........

test1_NErrors= 15458/405252 3.81442
Class01= 1450/389038	0.372714
Class11= 14008/16214	86.3945

....................................
Epoch 1851 Error= 182957 0 (1.32899e+06,1.42434e+06) 
....................................
Epoch 1852 Error= 183003 0 (1.33853e+06,1.43119e+06) 
....................................
Epoch 1853 Error= 182977 0 (1.33125e+06,1.42292e+06) 
....................................
Epoch 1854 Error= 182962 0 (1.3409e+06,1.43136e+06) 
....................................
Epoch 1855 Error= 182987 0 (1.34745e+06,1.4441e+06) 
....................................
Epoch 1856 Error= 182898 0 (1.3262e+06,1.42979e+06) 
....................................
Epoch 1857 Error= 183001 0 (1.34101e+06,1.4361e+06) 
....................................
Epoch 1858 Error= 182995 0 (1.33808e+06,1.41967e+06) 
....................................
Epoch 1859 Error= 182911 0 (1.34209e+06,1.44742e+06) 
....................................
Epoch 1860 Error= 182928 0 (1.34572e+06,1.43591e+06) 
 counting_train_errors....................................

train1_NErrors= 58760/1.60854e+06 3.65301
Class01= 6506/1.54438e+06	0.421269
Class11= 52254/64156	81.4483

 counting_test_errors.........

test1_NErrors= 15543/405252 3.83539
Class01= 1944/389038	0.499694
Class11= 13599/16214	83.872

....................................
Epoch 1861 Error= 182854 0 (1.34071e+06,1.44289e+06) 
....................................
Epoch 1862 Error= 182965 0 (1.33038e+06,1.44115e+06) 
....................................
Epoch 1863 Error= 182804 0 (1.33156e+06,1.44114e+06) 
....................................
Epoch 1864 Error= 182838 0 (1.34006e+06,1.44778e+06) 
....................................
Epoch 1865 Error= 182959 0 (1.34162e+06,1.43147e+06) 
....................................
Epoch 1866 Error= 183070 0 (1.33062e+06,1.43225e+06) 
....................................
Epoch 1867 Error= 182923 0 (1.33395e+06,1.44204e+06) 
....................................
Epoch 1868 Error= 182854 0 (1.32376e+06,1.4402e+06) 
....................................
Epoch 1869 Error= 182909 0 (1.35102e+06,1.45699e+06) 
....................................
Epoch 1870 Error= 182983 0 (1.32128e+06,1.44766e+06) 
 counting_train_errors....................................

train1_NErrors= 59203/1.60854e+06 3.68055
Class01= 8966/1.54438e+06	0.580557
Class11= 50237/64156	78.3044

 counting_test_errors.........

test1_NErrors= 15749/405252 3.88622
Class01= 2585/389038	0.66446
Class11= 13164/16214	81.1891

....................................
Epoch 1871 Error= 182864 0 (1.32115e+06,1.45569e+06) 
....................................
Epoch 1872 Error= 182819 0 (1.32729e+06,1.44118e+06) 
....................................
Epoch 1873 Error= 182928 0 (1.33631e+06,1.45201e+06) 
....................................
Epoch 1874 Error= 182893 0 (1.34066e+06,1.44106e+06) 
....................................
Epoch 1875 Error= 182870 0 (1.32759e+06,1.44758e+06) 
....................................
Epoch 1876 Error= 182858 0 (1.34127e+06,1.43677e+06) 
....................................
Epoch 1877 Error= 182854 0 (1.33553e+06,1.45352e+06) 
....................................
Epoch 1878 Error= 182943 0 (1.33335e+06,1.44246e+06) 
....................................
Epoch 1879 Error= 182795 0 (1.34468e+06,1.45356e+06) 
....................................
Epoch 1880 Error= 183007 0 (1.33057e+06,1.44427e+06) 
 counting_train_errors....................................

train1_NErrors= 58744/1.60854e+06 3.65202
Class01= 7159/1.54438e+06	0.463552
Class11= 51585/64156	80.4056

 counting_test_errors.........

test1_NErrors= 15538/405252 3.83416
Class01= 2102/389038	0.540307
Class11= 13436/16214	82.8667

....................................
Epoch 1881 Error= 182791 0 (1.33313e+06,1.44706e+06) 
....................................
Epoch 1882 Error= 182833 0 (1.32926e+06,1.46564e+06) 
....................................
Epoch 1883 Error= 182881 0 (1.32756e+06,1.43974e+06) 
....................................
Epoch 1884 Error= 182954 0 (1.33187e+06,1.46684e+06) 
....................................
Epoch 1885 Error= 182870 0 (1.32913e+06,1.44714e+06) 
....................................
Epoch 1886 Error= 182807 0 (1.33973e+06,1.45522e+06) 
....................................
Epoch 1887 Error= 182859 0 (1.32532e+06,1.45023e+06) 
....................................
Epoch 1888 Error= 182824 0 (1.32804e+06,1.44551e+06) 
....................................
Epoch 1889 Error= 182871 0 (1.32787e+06,1.45498e+06) 
....................................
Epoch 1890 Error= 182864 0 (1.31646e+06,1.44325e+06) 
 counting_train_errors....................................

train1_NErrors= 58610/1.60854e+06 3.64369
Class01= 5101/1.54438e+06	0.330294
Class11= 53509/64156	83.4045

 counting_test_errors.........

test1_NErrors= 15422/405252 3.80553
Class01= 1539/389038	0.395591
Class11= 13883/16214	85.6235

....................................
Epoch 1891 Error= 182812 0 (1.32646e+06,1.44123e+06) 
....................................
Epoch 1892 Error= 182938 0 (1.33909e+06,1.45886e+06) 
....................................
Epoch 1893 Error= 182773 0 (1.33488e+06,1.45404e+06) 
....................................
Epoch 1894 Error= 182798 0 (1.33565e+06,1.45475e+06) 
....................................
Epoch 1895 Error= 182907 0 (1.32871e+06,1.44377e+06) 
....................................
Epoch 1896 Error= 182809 0 (1.34169e+06,1.44867e+06) 
....................................
Epoch 1897 Error= 182837 0 (1.32246e+06,1.45366e+06) 
....................................
Epoch 1898 Error= 182802 0 (1.33568e+06,1.43509e+06) 
....................................
Epoch 1899 Error= 182830 0 (1.33903e+06,1.45739e+06) 
....................................
Epoch 1900 Error= 182881 0 (1.32679e+06,1.43691e+06) 
 counting_train_errors....................................

train1_NErrors= 58690/1.60854e+06 3.64866
Class01= 6355/1.54438e+06	0.411492
Class11= 52335/64156	81.5746

 counting_test_errors.........

test1_NErrors= 15508/405252 3.82675
Class01= 1917/389038	0.492754
Class11= 13591/16214	83.8226

....................................
Epoch 1901 Error= 182863 0 (1.34093e+06,1.44521e+06) 
....................................
Epoch 1902 Error= 182900 0 (1.33497e+06,1.45954e+06) 
....................................
Epoch 1903 Error= 182818 0 (1.32521e+06,1.42803e+06) 
....................................
Epoch 1904 Error= 182786 0 (1.34323e+06,1.4552e+06) 
....................................
Epoch 1905 Error= 182791 0 (1.34215e+06,1.45083e+06) 
....................................
Epoch 1906 Error= 182867 0 (1.33782e+06,1.44748e+06) 
....................................
Epoch 1907 Error= 182987 0 (1.33565e+06,1.45277e+06) 
....................................
Epoch 1908 Error= 182909 0 (1.32088e+06,1.44047e+06) 
....................................
Epoch 1909 Error= 182963 0 (1.32309e+06,1.44382e+06) 
....................................
Epoch 1910 Error= 183034 0 (1.3251e+06,1.45006e+06) 
 counting_train_errors....................................

train1_NErrors= 58755/1.60854e+06 3.6527
Class01= 4087/1.54438e+06	0.264637
Class11= 54668/64156	85.211

 counting_test_errors.........

test1_NErrors= 15432/405252 3.808
Class01= 1259/389038	0.323619
Class11= 14173/16214	87.4121

....................................
Epoch 1911 Error= 182832 0 (1.33621e+06,1.42816e+06) 
....................................
Epoch 1912 Error= 182873 0 (1.32975e+06,1.45766e+06) 
....................................
Epoch 1913 Error= 183006 0 (1.31853e+06,1.4283e+06) 
....................................
Epoch 1914 Error= 182922 0 (1.32424e+06,1.44756e+06) 
....................................
Epoch 1915 Error= 182949 0 (1.31985e+06,1.43138e+06) 
....................................
Epoch 1916 Error= 182803 0 (1.31627e+06,1.45417e+06) 
....................................
Epoch 1917 Error= 182815 0 (1.32843e+06,1.43639e+06) 
....................................
Epoch 1918 Error= 182807 0 (1.32854e+06,1.43982e+06) 
....................................
Epoch 1919 Error= 182851 0 (1.32563e+06,1.44945e+06) 
....................................
Epoch 1920 Error= 182878 0 (1.33407e+06,1.45324e+06) 
 counting_train_errors....................................

train1_NErrors= 58617/1.60854e+06 3.64412
Class01= 6316/1.54438e+06	0.408967
Class11= 52301/64156	81.5216

 counting_test_errors.........

test1_NErrors= 15507/405252 3.82651
Class01= 1894/389038	0.486842
Class11= 13613/16214	83.9583

....................................
Epoch 1921 Error= 182795 0 (1.32592e+06,1.44282e+06) 
....................................
Epoch 1922 Error= 182800 0 (1.33019e+06,1.4447e+06) 
....................................
Epoch 1923 Error= 182844 0 (1.32763e+06,1.45145e+06) 
....................................
Epoch 1924 Error= 182842 0 (1.32511e+06,1.44657e+06) 
....................................
Epoch 1925 Error= 182881 0 (1.32162e+06,1.46419e+06) 
....................................
Epoch 1926 Error= 182771 0 (1.33794e+06,1.45018e+06) 
....................................
Epoch 1927 Error= 182717 0 (1.33481e+06,1.4518e+06) 
....................................
Epoch 1928 Error= 182727 0 (1.33079e+06,1.44671e+06) 
....................................
Epoch 1929 Error= 182870 0 (1.32613e+06,1.45315e+06) 
....................................
Epoch 1930 Error= 182870 0 (1.32591e+06,1.44399e+06) 
 counting_train_errors....................................

train1_NErrors= 58800/1.60854e+06 3.6555
Class01= 7773/1.54438e+06	0.503309
Class11= 51027/64156	79.5358

 counting_test_errors.........

test1_NErrors= 15565/405252 3.84082
Class01= 2273/389038	0.584262
Class11= 13292/16214	81.9785

....................................
Epoch 1931 Error= 182836 0 (1.33618e+06,1.4642e+06) 
....................................
Epoch 1932 Error= 182863 0 (1.31799e+06,1.43946e+06) 
....................................
Epoch 1933 Error= 182811 0 (1.33562e+06,1.45743e+06) 
....................................
Epoch 1934 Error= 182820 0 (1.33108e+06,1.4517e+06) 
....................................
Epoch 1935 Error= 182750 0 (1.32782e+06,1.46144e+06) 
....................................
Epoch 1936 Error= 182785 0 (1.33585e+06,1.45763e+06) 
....................................
Epoch 1937 Error= 182777 0 (1.3351e+06,1.44714e+06) 
....................................
Epoch 1938 Error= 182887 0 (1.31971e+06,1.44235e+06) 
....................................
Epoch 1939 Error= 182859 0 (1.32124e+06,1.43644e+06) 
....................................
Epoch 1940 Error= 182810 0 (1.32198e+06,1.42938e+06) 
 counting_train_errors....................................

train1_NErrors= 58739/1.60854e+06 3.65171
Class01= 5681/1.54438e+06	0.36785
Class11= 53058/64156	82.7015

 counting_test_errors.........

test1_NErrors= 15461/405252 3.81516
Class01= 1688/389038	0.433891
Class11= 13773/16214	84.9451

....................................
Epoch 1941 Error= 182815 0 (1.3267e+06,1.44788e+06) 
....................................
Epoch 1942 Error= 182811 0 (1.333e+06,1.4533e+06) 
....................................
Epoch 1943 Error= 182782 0 (1.31655e+06,1.43198e+06) 
....................................
Epoch 1944 Error= 182782 0 (1.32966e+06,1.44717e+06) 
....................................
Epoch 1945 Error= 182696 0 (1.33037e+06,1.45938e+06) 
....................................
Epoch 1946 Error= 182659 0 (1.33972e+06,1.45383e+06) 
....................................
Epoch 1947 Error= 182784 0 (1.3231e+06,1.44395e+06) 
....................................
Epoch 1948 Error= 182888 0 (1.33665e+06,1.45736e+06) 
....................................
Epoch 1949 Error= 182850 0 (1.32812e+06,1.45164e+06) 
....................................
Epoch 1950 Error= 182686 0 (1.32888e+06,1.4448e+06) 
 counting_train_errors....................................

train1_NErrors= 58746/1.60854e+06 3.65214
Class01= 3946/1.54438e+06	0.255507
Class11= 54800/64156	85.4168

 counting_test_errors.........

test1_NErrors= 15399/405252 3.79986
Class01= 1227/389038	0.315393
Class11= 14172/16214	87.4059

....................................
Epoch 1951 Error= 182818 0 (1.3237e+06,1.45235e+06) 
....................................
Epoch 1952 Error= 182805 0 (1.31696e+06,1.45039e+06) 
....................................
Epoch 1953 Error= 182715 0 (1.3364e+06,1.46835e+06) 
....................................
Epoch 1954 Error= 182877 0 (1.32078e+06,1.44196e+06) 
....................................
Epoch 1955 Error= 182873 0 (1.32013e+06,1.44294e+06) 
....................................
Epoch 1956 Error= 182835 0 (1.32068e+06,1.43729e+06) 
....................................
Epoch 1957 Error= 182738 0 (1.31764e+06,1.43709e+06) 
....................................
Epoch 1958 Error= 182703 0 (1.31753e+06,1.43607e+06) 
....................................
Epoch 1959 Error= 182827 0 (1.32984e+06,1.44926e+06) 
....................................
Epoch 1960 Error= 182692 0 (1.32188e+06,1.46028e+06) 
 counting_train_errors....................................

train1_NErrors= 58780/1.60854e+06 3.65425
Class01= 3774/1.54438e+06	0.24437
Class11= 55006/64156	85.7379

 counting_test_errors.........

test1_NErrors= 15425/405252 3.80627
Class01= 1169/389038	0.300485
Class11= 14256/16214	87.924

....................................
Epoch 1961 Error= 182731 0 (1.32173e+06,1.44929e+06) 
....................................
Epoch 1962 Error= 182703 0 (1.32863e+06,1.46077e+06) 
....................................
Epoch 1963 Error= 182792 0 (1.30961e+06,1.45552e+06) 
....................................
Epoch 1964 Error= 182775 0 (1.32544e+06,1.4508e+06) 
....................................
Epoch 1965 Error= 182721 0 (1.3311e+06,1.44854e+06) 
....................................
Epoch 1966 Error= 182768 0 (1.32155e+06,1.46349e+06) 
....................................
Epoch 1967 Error= 182823 0 (1.3229e+06,1.44605e+06) 
....................................
Epoch 1968 Error= 182747 0 (1.31793e+06,1.45227e+06) 
....................................
Epoch 1969 Error= 182737 0 (1.32154e+06,1.46029e+06) 
....................................
Epoch 1970 Error= 182801 0 (1.33163e+06,1.44853e+06) 
 counting_train_errors....................................

train1_NErrors= 58833/1.60854e+06 3.65755
Class01= 4281/1.54438e+06	0.277199
Class11= 54552/64156	85.0302

 counting_test_errors.........

test1_NErrors= 15395/405252 3.79887
Class01= 1295/389038	0.332872
Class11= 14100/16214	86.9619

....................................
Epoch 1971 Error= 182720 0 (1.31988e+06,1.4573e+06) 
....................................
Epoch 1972 Error= 182844 0 (1.32599e+06,1.45994e+06) 
....................................
Epoch 1973 Error= 182693 0 (1.32879e+06,1.46304e+06) 
....................................
Epoch 1974 Error= 182735 0 (1.32144e+06,1.44728e+06) 
....................................
Epoch 1975 Error= 182713 0 (1.32746e+06,1.47114e+06) 
....................................
Epoch 1976 Error= 182875 0 (1.32873e+06,1.45904e+06) 
....................................
Epoch 1977 Error= 182785 0 (1.32697e+06,1.45059e+06) 
....................................
Epoch 1978 Error= 182777 0 (1.3271e+06,1.45931e+06) 
....................................
Epoch 1979 Error= 182666 0 (1.32815e+06,1.44828e+06) 
....................................
Epoch 1980 Error= 182805 0 (1.32427e+06,1.44908e+06) 
 counting_train_errors....................................

train1_NErrors= 58915/1.60854e+06 3.66265
Class01= 3549/1.54438e+06	0.229801
Class11= 55366/64156	86.299

 counting_test_errors.........

test1_NErrors= 15406/405252 3.80159
Class01= 1114/389038	0.286347
Class11= 14292/16214	88.146

....................................
Epoch 1981 Error= 182857 0 (1.30789e+06,1.45006e+06) 
....................................
Epoch 1982 Error= 182787 0 (1.31879e+06,1.46017e+06) 
....................................
Epoch 1983 Error= 182743 0 (1.31945e+06,1.45812e+06) 
....................................
Epoch 1984 Error= 182721 0 (1.31449e+06,1.45358e+06) 
....................................
Epoch 1985 Error= 182792 0 (1.31879e+06,1.46397e+06) 
....................................
Epoch 1986 Error= 182672 0 (1.32512e+06,1.45531e+06) 
....................................
Epoch 1987 Error= 182805 0 (1.32544e+06,1.43998e+06) 
....................................
Epoch 1988 Error= 182754 0 (1.32147e+06,1.44774e+06) 
....................................
Epoch 1989 Error= 182716 0 (1.32926e+06,1.44376e+06) 
....................................
Epoch 1990 Error= 182681 0 (1.32247e+06,1.45977e+06) 
 counting_train_errors....................................

train1_NErrors= 59046/1.60854e+06 3.67079
Class01= 8142/1.54438e+06	0.527202
Class11= 50904/64156	79.3441

 counting_test_errors.........

test1_NErrors= 15595/405252 3.84822
Class01= 2340/389038	0.601484
Class11= 13255/16214	81.7503

....................................
Epoch 1991 Error= 182632 0 (1.32385e+06,1.45349e+06) 
....................................
Epoch 1992 Error= 182859 0 (1.32477e+06,1.45821e+06) 
....................................
Epoch 1993 Error= 182826 0 (1.30408e+06,1.45256e+06) 
....................................
Epoch 1994 Error= 182607 0 (1.32486e+06,1.46528e+06) 
....................................
Epoch 1995 Error= 182678 0 (1.31947e+06,1.44813e+06) 
....................................
Epoch 1996 Error= 182686 0 (1.32574e+06,1.47172e+06) 
....................................
Epoch 1997 Error= 182730 0 (1.32257e+06,1.45982e+06) 
....................................
Epoch 1998 Error= 182726 0 (1.33019e+06,1.44343e+06) 
....................................
Epoch 1999 Error= 182880 0 (1.30914e+06,1.4519e+06) 
....................................
Epoch 2000 Error= 182706 0 (1.32346e+06,1.44975e+06) 
 counting_train_errors....................................

train1_NErrors= 58707/1.60854e+06 3.64972
Class01= 5199/1.54438e+06	0.33664
Class11= 53508/64156	83.403

 counting_test_errors.........

test1_NErrors= 15457/405252 3.81417
Class01= 1554/389038	0.399447
Class11= 13903/16214	85.7469
