# Supplementary material for: Prediction of polyproline II secondary structure propensity in proteins
Source: R Soc Open Sci. 2020 Jan 15;7(1):191239. doi: 10.1098/rsos.191239 (PMC7029904; doi:10.1098/rsos.191239)
Supplement: Supplementary Code [file rsos191239supp2.zip › models/PPIIH_None_aln=True_oneHot=True_iupred=True_espritz=True_paleale=False_charge=True_removeNegativeOnlyChains/fold3/final_trained-2000.model]

45 2 10 0
10 10 10 3 3 10 7 1 0 1 1
0.8 
45 2 10 0 1
10 10 10 3 3 1 0 0
2 10 1 140 1 1 1
2
0
10
1 1 1 1 1 1 1 1 1 1 
0.825896 -1.48844 -0.680883 -1.44276 -0.382666 -0.866027 0.885176 -0.959317 -1.38143 -0.939558 1.25453
-1.2766 1.88531 0.524985 1.36428 0.638565 1.35275 -1.29662 0.876442 1.49316 0.617432 -1.79571
10
1
140
45 1 1 1 1 1 1 1 1 1 1 1 1 1 1 1 1 1 1 1 1 1 1 1 1 1 1 1 1 1 1 1 1 1 1 1 1 1 1 1 1 1 1 1 1 1 1 1 1 1 1 1 1 1 1 1 1 1 1 1 1 1 1 1 1 1 1 1 1 1 1 1 1 1 1 1 1 1 1 1 1 1 1 1 1 1 1 1 1 1 1 1 1 1 1 1 1 1 1 1 1 1 1 1 1 1 1 1 1 1 1 1 1 1 1 1 1 1 1 1 1 1 1 1 1 1 1 1 1 1 1 1 1 1 1 1 1 1 1 1 1 
-0.0222179 0.0050168 1.0087 0.144067 -0.00485925 -0.323553 0.0114291 -0.200802 0.207517 0.483928 0.236852 -0.172638 0.0299659 -0.104595 0.0491561 -0.0448075 -0.0691125 0.175688 0.0644288 0.228816 0.0079415 -0.00174311 0.148828 0.122006 0.213952 0.013198 0.106919 0.00952804 0.154368 0.167637 0.0277867 0.10931 0.119988 0.0349745 -0.0175509 0.0738303 -0.0169109 0.0516795 0.0920821 0.110937 0.0674026 0.00534668 0.0994791 -0.0389808 0.0588556 -0.0978764 0.0285496 -0.105944 0.117934 -0.00270426 0.00611014 -0.0593219 0.352005 -0.0374011 0.0604269 0.0859412 0.0463885 0.0749375 -0.115473 -0.0692019 -0.110466 0.0752168 -0.491654 0.174667 -0.152079 0.195296 0.107105 -0.0164602 -0.389484 -0.396598 0.265479 -0.0478219 0.394289 0.0657387 0.0441192 -0.607142 0.375716 -0.303213 0.0369054 -0.139706 -0.0753019 -0.00282616 0.719125 -0.039546 0.134738 0.162329 0.0273897 0.486131 -0.00212943 0.293981 -0.42162 0.830824 0.570153 0.032575 -0.299152 -0.540956 0.064045 0.147013 -0.119093 -0.200696 0.490842 -0.56905 0.282383 -0.317157 0.444353 0.0766057 0.193614 -0.0637153 -0.0928136 -0.086535 -0.0361016 0.264864 -0.530503 0.14741 -0.117381 -0.0276521 -0.0558226 -0.074386 0.0407438 0.00190345 -0.0541042 0.0517035 0.0989175 -0.0205245 0.0105864 0.109194 0.08399 -0.0457676 -0.0850571 0.1416 -0.0102992 -0.0407842 -0.198464 -0.260655 -0.0991462 -0.352204 0.0548352 0.596085 0.0616257 -0.236693 -0.146615 -0.0342122 0.641692 -0.254202 -0.0250379 0.346503 -0.203924 0.0841209 -0.133971 0.0518399 -0.212489 -0.0763993 -0.331059 -0.00761577 -0.172058 -0.448805 -0.333811 0.126826 0.083876 -0.471565 0.242673 0.12367 0.0450848 0.464902 0.37832 -0.568484 -0.294004 -0.352739 -0.211808 -0.254792 -0.0221624 -0.180861 0.0476528 0.0271115 0.0990266 0.195106 -0.0368393 0.230725 -0.21711 -0.168562 -0.196975 0.0110975 0.309731 -0.0635324 -0.0906635 1.71841
-0.401265 -0.213525 -0.117172 -0.17375 0.0487635 -0.331591 -0.17392 0.230246 -0.122815 0.00328491 0.238156 0.177581 -0.287359 0.171205 -0.0609844 0.0456766 0.282916 -0.476593 0.0291207 -0.0241142 -0.0049189 -0.00136055 0.0318734 -0.118806 -0.340609 -0.0159096 0.0967127 -0.105369 -0.213421 -0.165554 -0.0666176 -0.0393592 -0.168364 0.01574 0.0274551 -0.166785 -0.106335 0.221092 -0.0371466 -0.0260966 -0.0221206 0.0533898 -0.0557371 -0.172609 0.0761432 -0.142267 -0.371019 0.324518 0.0317227 0.393585 0.00924226 -0.231248 -0.436472 -0.30696 0.223716 0.283377 -0.162494 -0.0248053 0.129677 0.0876007 0.30877 -0.203698 -0.14311 0.191875 -0.179459 0.117619 0.256889 -0.643301 0.0188864 -0.379636 0.113568 -0.473759 -0.843624 0.276709 0.0428234 0.348469 0.0292033 0.128729 0.128277 0.197992 -0.450944 0.708429 -0.0846754 0.282685 -0.226218 0.12798 0.0355125 0.0187429 -0.0420133 0.0229518 0.124901 0.190583 0.429731 -0.00383253 0.0297531 -0.244649 -0.0486425 0.154033 -0.0752579 0.24199 -0.119599 0.143864 0.531727 -0.251434 0.145477 -0.145634 -0.0406154 -0.102858 0.182676 -0.0998165 -0.244554 0.199712 -0.243715 0.0641762 -0.15965 0.304198 -0.0852714 -0.635097 -0.27664 -0.0522607 0.114615 0.0129848 -0.255069 0.184423 -0.0174125 -0.0162949 0.270105 -0.225736 0.00660858 0.03253 0.0998176 0.0319481 0.428229 -0.230944 0.332085 0.0223143 0.346546 0.242252 0.165312 0.411297 -0.310795 -0.040148 0.0262513 -0.449956 0.161716 0.186319 -0.00474122 0.308028 -0.322695 -0.0104462 -0.2781 0.0683242 0.0684536 -0.437161 0.0516406 -0.215216 -0.184042 -0.184388 0.163936 -0.0220615 -0.448623 -0.0812325 0.332552 0.0842514 0.0771366 0.236227 -0.0610365 -0.0529967 0.297155 0.124234 -0.0398599 0.0661163 0.163735 0.221856 -0.0148034 0.103592 -0.0513078 -0.101196 0.156445 -0.0892499 0.295579 0.109627 0.0890935 0.13344 0.0998496 -1.16698
0.0853382 0.122581 -0.0970962 0.136288 -0.142421 0.252537 -0.176916 0.217404 -0.201192 0.0605851 -0.333037 0.198839 0.0541075 -0.429091 0.358109 -0.105754 -0.300865 -0.331926 0.459428 0.10014 -0.0624009 -0.000593117 -0.0608017 -0.224548 0.198258 -0.152991 -0.178251 0.993869 0.295322 -0.0955898 0.112215 -0.174737 -0.228105 -0.176198 -0.176715 0.0942924 -0.0612284 -0.226401 -0.00713631 -0.0849594 -0.0348476 0.0162253 0.158752 -0.193644 -0.0266957 0.0465965 -0.21681 0.119582 -0.218984 -0.160103 0.144355 -0.119034 -0.0690798 0.00659738 -0.0423865 -0.156955 -0.256644 -0.0737513 0.0816353 0.0031144 0.128533 -0.194336 -0.24374 -0.107965 0.234697 -0.0285022 -0.0735448 -0.0993967 -0.0769844 -0.215436 0.376075 -0.534392 0.131276 0.221641 0.0175595 0.16602 -0.148556 0.390792 -0.255047 0.187077 0.210374 -0.0469846 -0.194239 0.0871595 0.134721 -0.021078 -0.150892 0.110716 0.11667 0.230582 0.399024 -0.412538 -0.314939 -0.01924 0.117963 0.0790635 -0.0719679 -0.0413152 0.245171 0.182926 0.286659 -0.103442 -0.620862 0.0337937 0.0321984 0.0121467 0.133719 -0.0972909 0.11213 0.00317423 0.131692 -0.318554 0.0572475 0.244948 0.0216201 -0.137345 0.078979 0.0898531 -0.234161 -0.143782 0.116492 0.0859637 -0.367452 0.484289 -0.0827362 0.0471474 -0.171658 -0.256917 -0.0944852 -0.168724 0.0152507 0.0739387 -0.169108 -0.105396 0.0279805 -0.106174 -0.148197 0.101486 -0.171188 -0.150506 -0.24338 -0.0476314 -0.165142 -0.263816 0.227901 0.0978387 0.137553 -0.00337786 0.110871 -0.114326 0.291661 0.0616215 -0.225357 0.235586 0.129326 -0.0250698 -0.21296 0.105024 -0.305778 0.226861 -0.0469052 0.0972464 0.140121 0.058279 0.083881 0.648897 0.123028 0.0309566 0.127943 0.202781 0.0867391 0.101274 0.336243 0.0596915 -0.0844202 0.203926 -0.0891211 -0.0943893 0.0948626 0.212029 -0.0830549 0.118456 0.310964 0.113302 0.051158 -0.12984
-0.254787 0.0585419 -0.328336 0.0359335 -0.0768168 -0.0214924 0.0472855 0.0603016 0.0103242 0.0879049 -0.071601 -0.102661 -0.131535 0.133396 0.0585954 0.347576 0.254202 0.0929988 0.136974 -0.0288415 -0.0237296 -0.00291899 0.049831 -0.302817 -0.135192 0.203813 0.163497 0.0600998 -0.275759 0.132064 -0.0139131 0.0628798 0.0359962 0.127726 -0.0794609 -0.038329 0.0368733 0.0595378 0.0316113 0.141801 0.0176029 -0.00145347 -0.158743 -0.0649021 0.0679023 -0.0345148 -0.0392671 -0.0626034 -0.0393868 0.119841 -0.036557 -0.263325 -0.79671 -0.106312 -0.0134669 -0.0492891 0.000644162 -0.281404 0.167422 -0.0330653 0.163406 -0.0285312 -0.351932 -0.350427 0.160369 0.0622845 0.144879 -0.275521 0.0800493 -0.00598247 0.207336 -0.0374225 0.414139 0.0637272 0.0441961 -0.058657 -0.0933557 0.0897412 0.292289 0.090695 -0.0964313 -0.104443 0.0160804 -0.111818 0.0138483 0.102018 -0.0793444 0.048484 0.0869169 0.12928 -0.149165 -0.187202 0.79298 0.0814046 -0.066844 -0.0703481 -0.16803 -0.0420276 0.0739129 0.105443 -0.199152 -0.0744332 -0.079296 -0.0531184 0.22193 -0.0959627 -0.0267016 -0.340499 -0.0981777 -0.281854 0.198935 -0.199184 -0.0783293 0.0338279 -0.00121579 -0.12508 0.0791297 -0.0416634 -0.393077 -0.0691507 0.033462 0.0266119 0.164583 0.400992 0.278632 -0.0775544 0.173054 -0.0446992 -0.365646 -0.0880108 0.081965 -0.0873345 0.209133 0.405458 0.0448244 -0.251151 0.260542 0.567828 0.592994 0.215626 0.171608 0.225179 -0.297755 0.40331 -0.0775955 -0.109625 -0.115784 -0.11032 -0.0770485 0.135467 0.208891 0.0708161 -0.703781 0.2593 0.041768 -0.257921 -0.00428511 0.234942 -0.447872 -0.0116882 -0.176209 -0.0688917 0.0860761 -0.198647 0.0234898 0.0198239 0.157811 -0.206615 -0.501032 0.0635735 0.227471 -0.223227 -0.0642395 -0.161029 0.247584 0.00844814 0.18015 0.0905157 -0.0108711 0.149338 -0.215829 -0.0276154 0.402089 -0.602251 -0.102761 0.268067
-0.000495649 -0.225193 0.272037 0.269214 -0.163386 -0.308154 0.139145 -0.122727 -0.075861 -0.174239 0.109377 0.0127528 -0.0907846 0.136071 0.224929 0.0400219 -0.300563 -0.139177 -0.0876347 0.138259 -0.0248212 -0.000158581 -0.0768668 0.0820188 -0.0295369 -0.0117646 0.0702647 -0.292714 -0.197873 -0.0227345 -0.0533904 -0.0109018 0.0549897 -0.193611 0.0742443 0.18818 -0.0680476 -0.0488114 0.00403206 -0.0062734 0.103446 0.00683018 0.123969 -0.0219075 -0.0724244 -0.157309 -0.214495 0.336581 -0.0162449 0.245092 -0.352647 -0.232048 -0.956722 -0.10504 0.174883 -0.0584892 0.0271179 0.288334 -0.0742105 0.182385 -0.0280799 -0.178809 -0.209383 0.108275 0.0127178 0.103671 -0.0195297 0.303793 -0.290378 0.229996 -0.0475424 -0.150293 0.244425 0.23268 -0.236346 0.227005 -0.00622477 0.720525 -0.366217 0.359152 0.0413463 -0.0479081 0.635878 0.269832 -0.218539 0.790566 0.295618 0.587075 -0.403169 0.247654 0.103833 -0.298179 0.566996 0.407597 -0.427395 0.734409 0.416055 0.403861 -0.327248 0.329825 -0.169383 0.278657 -0.14381 0.414438 -0.28637 0.522954 0.257182 0.00295178 -0.247224 0.209915 -0.0244402 0.29127 -0.348326 0.130771 -0.240104 0.0217202 -0.185358 -0.102172 -0.0426364 -0.0848174 0.0230624 -0.074129 0.321652 -0.121851 0.237202 -0.207267 -0.0666477 -0.0696706 -0.276802 -0.131866 0.010064 0.0196335 0.485292 -0.134848 -0.196023 0.114009 -0.0960074 -0.46955 -0.507597 -0.079654 -0.0543387 0.0793832 0.429161 -0.152403 -0.349568 0.255407 -0.029489 -0.546127 -0.387963 -0.214796 0.230745 0.341366 0.297761 0.179038 -0.498122 0.177012 0.148067 -0.45111 -0.0270369 -0.084037 -0.281066 0.0827421 0.157994 -0.250468 -0.0121025 -0.16081 0.0156719 0.314696 0.219704 0.0769498 -0.160462 0.234074 -0.0385138 -0.126007 0.0314067 -0.106221 -0.0277355 0.030658 -0.0463675 0.0361856 -0.166532 0.0795177 -0.0497718 0.119664 -0.375861 -0.384583
-0.119054 -0.0259832 0.263659 -0.254653 0.0375362 -0.383416 -0.250998 -0.127694 -0.126947 0.228548 -0.0153652 -0.26485 -0.254646 -0.0644153 0.000848261 0.235294 0.345604 -0.227739 -0.502264 0.0902319 -0.0172284 -0.00141806 -0.00902927 0.101988 0.0686559 -0.0430993 -0.0235417 0.0688334 -0.0684745 -0.0478655 -0.099925 0.0204312 -0.0896095 -0.0368198 -0.467611 -0.203954 -0.185583 0.0019021 -0.125932 -0.212659 -0.140397 -0.00815315 -0.061352 -0.0352605 0.0308121 0.0426434 -0.0348626 0.0050072 -0.0189149 -0.0761123 0.113701 0.110207 0.327935 0.00662204 -0.0337706 0.086325 0.0367658 0.0891728 -0.0687485 -0.137848 -0.0871453 0.184406 -0.356088 0.0224592 -0.06902 -0.182388 0.0312661 -0.0614258 0.0696578 0.0462769 0.00867737 -0.0349266 0.494753 -0.0989367 0.292582 -0.371898 -0.0180212 -0.178397 0.62194 0.59487 -0.448819 0.0915785 -0.551805 -0.0317039 -0.00475329 0.452137 -0.491574 0.217771 0.208576 0.273307 -0.0771545 -0.0910108 -1.10745 0.0390102 -0.148112 0.0140034 -0.197678 -0.227756 0.0983626 -0.164715 0.377493 -0.731879 -0.0259928 -0.0293198 0.153234 0.602444 -0.0777697 0.0260912 0.10694 -0.024096 -0.120065 0.39383 0.0463914 0.328357 -0.346669 0.197737 -0.0242631 -0.0605258 0.0581758 0.00716876 0.00382311 0.0514246 -0.0736706 -0.181175 0.00509093 -0.0896835 0.0712888 0.238 -0.0789612 -0.0372561 0.00304313 -0.0200181 -0.00341898 0.0274418 0.126837 -0.110429 -0.0703217 0.0581683 0.128754 -0.0938984 -0.00588061 -0.0605001 0.0821387 0.244994 0.143971 0.387754 -0.270618 -0.614736 0.192185 -0.0496549 -0.0220959 0.308507 -0.381198 0.263967 0.0823812 -0.15464 -0.0250753 -0.098263 0.190666 -0.143413 0.416872 0.160071 -0.116667 -0.123984 0.274116 0.187237 0.377131 -0.0493323 -0.387046 0.24185 -0.11824 -0.076384 0.13732 -0.286914 -0.266738 0.47202 0.219695 0.0403538 0.0184704 0.205597 0.222947 0.14366 0.0825624 0.130976 0.0618588 -1.42328
-0.0149817 0.0431896 0.101742 0.162707 0.118707 -0.0730676 0.191399 -0.270734 0.212643 0.24089 0.00331598 -0.0292397 -0.25206 0.0490931 0.214335 0.353488 0.10106 0.0876482 0.175567 0.0950948 0.0415623 0.00289664 0.113368 0.0301495 0.0324864 0.083831 0.152682 0.0345102 -0.0202394 0.0600056 0.112345 0.0443832 0.00925758 0.0174125 0.205277 -0.0466577 0.0507702 0.175288 0.162555 0.14632 0.0638917 0.11626 -0.0293521 0.0387361 -0.0296009 0.0499829 0.0455993 0.0367761 -0.0915464 -0.13195 -0.0787263 0.0289106 -0.314036 0.135904 -0.0885527 0.152774 0.207988 -0.0465926 -0.439657 -0.44988 0.173486 0.107104 0.48333 0.243215 -0.123317 -0.513571 0.336386 -0.0195769 -0.0852237 -0.0851848 -0.125737 0.115019 0.852082 -0.233966 0.222138 0.0983876 0.0212997 0.344292 -0.0457847 0.357659 -0.155419 0.731203 0.365248 -0.0506643 -0.187269 -0.489888 0.0414567 0.0604446 0.0276924 -0.120464 0.381483 -0.552646 0.193726 -0.311718 0.421098 0.142033 0.16476 0.00286452 0.00862282 0.0224565 -0.169147 0.253598 -0.557231 0.193506 -0.126769 0.17864 0.0505796 -0.0191747 0.0618957 -0.0149344 -0.035938 0.176436 -0.226871 0.124079 -0.0775011 0.29408 0.0155967 -0.100451 0.102609 0.11793 -0.0117215 -0.110895 -0.0154309 -0.313306 -0.0919798 -0.353471 0.119999 0.70885 0.177736 -0.160093 -0.202931 -0.0887845 0.605007 -0.255315 -0.080332 -0.0522292 -0.249924 0.0857033 -0.0712335 0.0772009 -0.294853 -0.158769 -0.591448 0.373533 -0.229851 -0.377129 -0.362458 -0.0133712 0.102488 -0.497641 0.321189 0.269645 -0.0570517 0.615605 0.165877 -0.332691 -0.196073 -0.451916 -0.0676493 -0.221603 -0.0671967 -0.289881 0.0454583 -0.0321593 -0.0155834 0.128672 0.043383 0.374612 -0.10426 -0.054984 -0.0538327 0.154672 0.190401 -0.0120914 0.0827898 -0.0544078 -0.033401 0.118871 -0.169451 -0.0720096 0.0555148 0.0294164 -0.239456 0.0253568 0.0291066 1.56373
-0.0704133 0.210841 -0.120439 -0.465947 0.329651 -0.120899 0.552374 -0.307551 0.00988943 0.409781 -0.101671 -0.276347 0.152741 -0.183305 0.108478 0.0838554 -0.403179 0.270159 0.0893831 -0.207752 -0.0493729 0.000198075 0.114022 0.110098 -0.128776 0.130855 -0.00866856 -0.108331 0.257194 -0.0595876 -0.0406555 0.0259077 0.0548972 0.114274 0.0445247 -0.175428 0.0402386 -0.069425 -0.11117 -0.0740351 -0.0943251 -0.10543 0.109255 0.294226 0.0450211 -0.1704 0.123085 -0.285207 0.330015 -0.102177 -0.157617 0.054191 0.00883088 -0.0919623 0.132118 0.0109747 0.272766 -0.28298 -0.0834904 -0.127669 0.00678766 -0.0315449 0.165467 0.200885 0.0631965 -0.139824 -0.164031 0.620195 0.107636 0.466468 -0.464092 0.253215 -0.0680989 0.015894 -0.00566219 0.201358 0.163225 -0.0778709 -0.192801 0.108721 0.247674 -0.446472 0.14074 0.0185456 -0.114219 -0.0746738 -0.117492 0.135189 0.0992568 0.190418 -0.277382 0.0724508 -0.224555 -0.0373998 0.0750615 -0.0101143 0.173108 -0.108551 -0.0855439 -0.426403 0.362045 -0.268257 0.33935 0.0991132 -0.105333 0.156803 -0.0954469 0.29453 -0.0395038 0.00639586 -0.0427784 -0.0492801 0.148896 -0.046924 -0.0848696 0.0475211 -0.0343435 -0.1694 0.00711461 0.0035046 0.0676209 -0.0194549 0.0914505 -0.0631969 0.0270677 -0.219312 0.107309 0.528615 0.362049 0.138732 -0.0635364 0.174182 -0.290499 -0.0495615 -0.0558888 0.275608 -0.226051 -0.307822 -0.0410346 0.15691 0.249546 -0.0855599 -0.674041 0.120954 -0.360079 -0.288996 -0.0478345 0.318285 -0.522906 0.0107336 0.00221634 0.22502 0.495599 -0.21253 0.230018 0.21861 0.165639 -0.077209 -0.364459 0.0575418 0.27108 -0.0741739 0.0102877 0.333215 0.0706723 -0.319234 0.0656184 0.0722664 0.0375974 0.0646157 -0.212329 0.0792858 0.00340804 -0.167644 -0.105373 -0.178106 0.0712206 0.199579 -0.181028 -0.149168 -0.237494 -0.166488 -0.660103 0.089301 0.0585083 -0.0888467
-0.0185243 -0.0518237 0.2225 0.0160577 -0.140427 0.201987 -0.0482998 0.0909613 0.219394 -0.289796 -0.123459 0.0580763 -0.618651 -0.399623 0.158694 0.220724 0.17036 -0.114128 -0.247199 0.350989 0.0557473 -0.00346761 -0.138642 -0.030449 0.0221339 -0.0443728 -0.0923194 0.0657845 0.111504 0.115365 -0.0268624 -0.154972 -0.0538742 0.0326255 0.0434871 -0.0877763 0.0498825 -0.159783 -0.00429116 -0.0831012 0.0116547 -0.126346 -0.0179606 0.307329 -0.0234012 0.104822 0.422029 -0.287847 0.208099 -0.0843623 -0.034625 0.282912 -0.169743 0.10877 -0.0435473 0.0388022 -0.0594242 0.24257 -0.036319 0.31524 -0.269294 0.152952 -0.126605 -0.0191677 -0.0399983 0.0687977 -0.128845 -0.237816 0.10162 -0.189852 0.168167 -0.226167 0.0114652 -0.392686 0.0642346 -0.0685291 0.0827318 -0.17809 -0.0946629 -0.270094 0.170238 -0.156203 0.0650099 0.0123116 0.288622 0.144453 0.135358 -0.210033 0.153381 -0.308623 0.246387 -0.166785 0.84807 0.0476616 0.023888 0.0816706 0.0749796 0.0891759 0.305768 0.0300021 -0.288327 -0.139346 0.271714 0.0539754 0.0194543 0.133779 0.0173628 0.157485 0.0446895 0.156272 -0.0808112 -0.0365466 0.127538 0.102955 0.152512 -0.171172 0.0810672 0.219414 0.116844 0.161134 -0.0806197 0.15409 -0.11639 -0.0740383 -0.0971439 0.371659 -0.217979 -0.338699 -0.100068 0.155693 -0.0241833 0.108221 -0.204634 -0.00125971 -0.0933265 -0.15556 0.104919 -0.186458 -0.74198 -0.116586 0.0472 0.298716 0.273344 0.627615 0.251836 0.0173723 0.0891186 0.147431 0.217834 0.138671 -0.0379076 0.13887 0.029435 -0.0946956 -0.140297 -0.416234 0.0317726 0.0572455 -0.175283 0.060437 0.0366612 0.226096 -0.551471 -0.070991 0.0224656 -0.0215782 -0.0602897 0.0451686 -0.299199 -0.115005 -0.0963144 0.0168247 -0.177786 0.0236433 0.159139 0.0619191 0.0928456 0.0807574 -0.295551 0.0128601 0.0318978 -0.322578 -0.135227 -0.693363 0.00936795 -0.298383
-0.116988 0.257422 -0.161901 -0.399237 0.273537 0.0414259 -0.000230068 -0.594052 0.453575 -0.0565382 -0.259539 0.0052029 -0.172998 -0.170803 -0.431048 -0.176516 0.19878 0.407335 0.012584 0.213343 -0.00808087 0.000404273 0.114306 -0.110585 -0.467616 -0.236563 -0.0238383 0.14137 -0.14966 0.309717 0.00698969 0.211373 0.0651013 -0.18074 -0.177626 0.0256255 -0.0591306 0.0838972 -0.111085 -0.165021 -0.0442903 0.0849033 -0.0955591 -0.131909 -0.0478778 0.0169919 0.121694 -0.191895 -0.0954279 0.19661 0.0245688 -0.103418 -0.0942744 -0.110637 0.148273 0.0516334 -0.491412 0.0275087 -0.244518 0.25744 0.158176 -0.138508 0.125014 -0.0944384 -0.235891 -0.177236 -0.509071 0.0258316 0.144891 0.376217 0.369572 -0.471086 -0.145119 -0.821093 0.1632 -0.0978385 -0.529105 -0.440987 0.380647 -0.116995 0.257794 -0.253818 -0.230742 -0.505991 0.0330459 -0.0874419 -0.390603 -0.610423 0.19571 -0.155615 0.423556 -0.458232 0.630348 -0.230298 -0.013755 0.130639 -0.292221 -0.272871 -0.174829 -0.23623 0.46761 -0.142828 0.855927 -0.093291 0.0628686 -0.14442 -0.102951 -0.170305 -0.00772439 0.0343709 -0.0545203 0.0696925 0.514089 -0.0771087 0.16172 0.0674248 -0.0347999 0.431151 0.533938 0.124557 0.0604992 0.0573139 -0.491903 -0.169032 -0.141514 -0.105157 0.255899 0.0903257 -0.0352908 0.00880831 0.32553 -0.10996 -0.432494 0.247372 -0.179305 -0.169124 0.0393418 -0.240003 -0.22498 -0.141728 0.218544 -0.11692 -0.18215 0.66671 -0.0311994 -0.406701 0.02312 0.0424898 0.231376 0.0319364 0.0831908 -0.0226674 -0.188317 0.204519 0.138559 -0.0742074 0.31811 -0.0499426 0.0720331 0.276464 0.00974052 -0.399539 -0.0943175 0.200216 -0.345911 -0.0618435 0.0481541 0.159686 0.0286182 0.0504147 0.0319097 -0.170242 0.115933 -0.297216 0.00543648 0.293894 -0.0239968 0.116378 0.210877 0.0424532 -0.111583 -0.163545 0.273398 -0.708733 -0.0811585 -0.703865
10 10 1 10 2 0 1
10
0
10
1 1 1 1 1 1 1 1 1 1 
-0.155822 1.18199 -3.5878 -0.130223 -0.150689 0.142963 -0.869249 -1.62928 -0.432911 0.188907 0.414575
-1.01361 0.139685 -0.141721 -0.0443516 0.407562 -0.759235 0.842028 0.376243 -0.262161 0.000981546 0.389448
0.705641 1.04703 -0.0145299 -0.279183 0.441365 -0.160256 0.099388 0.236928 -0.344033 -0.808039 0.0318317
0.169887 0.938626 0.109899 -0.147184 0.430481 -0.450465 0.0956532 -0.0147793 -0.289586 0.470128 -0.0211378
3.10058 -0.76465 -0.317373 0.163927 -0.192034 0.036809 0.0534956 0.487733 -0.926453 1.35067 -0.254943
-0.39155 0.0597945 0.899194 0.212289 -1.02006 -0.278215 -0.0120413 0.141677 -0.568146 0.289559 1.78129
0.772175 -0.893922 1.14937 0.0972134 -0.601693 0.170802 0.180275 0.0146587 0.521954 -0.328069 -0.892254
-0.190423 -0.130441 -0.181437 0.081034 0.3182 -0.0867384 0.043544 -0.0742884 0.621919 0.248696 0.945749
0.0182591 0.086372 0.417155 1.18553 -0.154452 0.11301 -0.810357 0.0376583 -0.363395 -0.229965 0.3433
-0.154031 -0.476441 0.117441 -0.291828 1.23104 -1.1059 -0.475948 -0.790113 -0.366148 -0.540191 0.127724
10
1
10
45 1 1 1 1 1 1 1 1 1 1 
-0.562436 1.15309 -0.044658 -0.397425 -0.442569 4.14323 0.900427 -0.731777 -0.327045 -0.43215 -0.52715 2.17976 -0.60769 -0.546509 -0.764899 -0.64919 -0.557178 -0.491182 -0.511309 -0.453103 0.563434 0.0407281 0.0693343 0.109546 0.0695056 0.143264 0.0993292 -0.0146469 0.135816 0.106179 0.0626856 0.104542 0.126845 0.0991375 0.0563186 0.0883329 0.0605606 -0.0209747 0.179633 0.171206 0.0743544 0.0492393 0.17987 -0.16592 0.0129837 -0.12642 -0.209795 0.160326 -0.125548 -0.0120187 -0.0246348 0.0259325 -0.426328 -0.000319062 -0.0140464 0.981344
-0.331969 -0.425752 0.784176 1.19017 -1.59628 -0.236409 -0.321742 -0.242922 0.855081 -0.19494 -0.873939 0.0242671 -0.986134 -0.247292 3.16966 1.21761 0.236291 -0.766693 -0.85942 0.300284 -0.158394 -0.0196734 -0.0271567 0.123004 0.166114 0.143908 -0.111384 0.0880438 0.122984 -0.0604924 0.107706 -0.168873 0.00378879 -0.0308799 -0.102755 0.207226 0.193159 -0.161698 0.0615536 0.151168 0.214153 0.0548103 0.0813187 -0.526966 -0.043545 -0.364457 0.256463 -0.331552 0.0548026 -0.396483 0.0239818 -0.0678804 -0.704368 0.31479 0.229114 0.40636
0.77637 0.476078 0.765334 0.834201 0.477828 0.561369 0.609967 -0.262574 0.581894 0.562224 0.610081 0.948466 0.585848 0.522374 -11.7841 0.828146 0.351971 0.566234 0.430024 0.597845 0.0273283 -0.0129366 -0.0284366 -0.108176 -0.015559 0.0693301 -0.113206 -0.849075 0.0297488 -0.038967 -0.0969653 -0.133261 -0.0168823 -0.0600007 -0.274488 0.0243891 -0.0504233 0.0482205 -0.0832023 -0.0467946 -0.0280017 0.00665099 0.0912527 -0.123203 -0.0197163 -0.351642 0.118205 0.256567 -0.117866 0.0410619 -0.0586902 0.0837772 -0.0213268 0.318907 0.0576878 -0.798475
-0.138339 0.0148702 -0.326193 0.395215 -0.585407 0.38679 0.112604 0.650912 0.528 -0.719693 -0.347901 0.0696892 -0.0802178 -0.0830063 0.570578 -0.0800744 0.114054 -0.500658 0.189611 -0.670654 -0.105846 -0.0268057 -0.132629 -0.17465 0.160795 -0.0351317 0.1388 -0.576858 -0.19095 -0.143313 -0.103615 -0.0159882 0.0635902 0.197972 -0.0695818 -0.00623905 -0.162275 -0.140652 0.256784 0.367086 -0.0930189 0.0181071 0.0510759 -0.177211 -0.019644 0.272805 0.0368558 -0.356135 -0.345181 0.485051 0.217336 0.159818 0.973207 0.521794 -0.373091 -0.699523
-0.273483 -0.439138 -0.865983 1.09249 0.167719 0.204455 -0.339546 0.608395 -0.720048 -0.104497 -0.273824 0.10866 -0.212745 0.426912 -0.618096 0.888864 0.881992 -0.231569 0.394503 0.0731349 0.11403 -0.00549335 -0.0261942 -0.110995 -0.112077 0.267839 0.130914 -0.143391 -0.0232278 -0.272016 0.0703639 -0.0383203 0.180252 0.169935 -0.028564 0.0713661 -0.0872807 -0.0283161 0.314306 0.221298 0.0693951 0.00517165 0.148232 -0.498964 -0.061013 -0.027691 0.20347 0.323215 0.0288924 0.699508 -0.14541 -0.379866 -0.490985 -0.0456003 0.163667 0.983406
1.92906 -1.29993 -1.40769 -0.501628 0.366884 -0.293814 -0.937348 -0.676749 -1.19837 0.189051 2.16797 0.111553 0.363973 0.183851 -0.150971 0.0296837 -0.384586 0.936834 0.0432196 0.591674 0.0192201 0.0208443 -0.0222563 -0.183325 -0.244036 0.059067 -0.0110476 0.11391 -0.077462 -0.0632727 0.0857671 0.176504 0.188163 -0.0774128 -0.20026 0.252873 0.347446 0.00194539 -0.039144 -0.210214 0.138347 0.266017 -0.0051041 -0.1835 -0.0404067 0.257011 -0.0822793 0.0576839 -0.201801 -0.115774 0.582421 0.0976781 0.605688 -0.220564 -0.299374 0.0494166
-0.262231 -0.799072 0.0226574 -0.372261 -1.05185 -0.23838 -0.306826 4.17505 1.46371 -0.227599 -0.361909 -0.180169 -0.0766974 -0.575259 -1.12164 0.385554 0.33491 -0.430807 -0.354911 0.433285 -0.0127534 0.0220914 0.0347917 0.18375 0.299681 0.00908497 0.318837 -3.47232 0.204318 0.119169 0.119051 0.449198 0.287208 0.325573 0.102208 0.250782 0.188514 0.0352774 0.324968 0.289314 0.104282 0.12356 -0.131397 0.0181919 0.00913124 -0.123126 0.0501873 -1.0919 0.46999 0.600452 -0.288763 0.0474308 0.0507944 -0.103613 0.28496 0.531671
-0.240566 0.308075 0.0560283 0.179218 0.276595 0.407358 -0.0624234 1.85273 0.511826 -0.452598 -0.418964 -0.499367 -0.648763 0.201342 -2.00765 0.363218 0.344167 -0.298326 0.404469 0.0688919 -0.0464992 0.0191117 -0.116852 -0.0941593 0.00783626 -0.242938 0.00786382 0.290504 -0.226883 0.12916 0.204524 -0.185352 -0.207848 -0.207843 0.128346 0.0421966 0.353767 0.0317642 -0.116363 -0.0405659 0.139738 0.0188216 -0.250707 0.0562442 0.0275556 0.82658 0.0319389 0.171904 -0.0443713 -0.741478 0.502445 -0.103439 -0.425073 -0.698579 -0.290607 0.41209
-0.430437 -0.482978 0.147888 1.58782 -0.19933 -0.699617 -0.501088 0.0730283 0.0698621 0.878471 -0.534179 -0.925379 -0.364755 0.454045 -2.07317 0.58478 0.152875 -0.116287 0.123006 1.21531 -0.0274834 0.0332762 0.0827329 0.243115 0.0216755 0.0692088 -0.131737 -0.537549 0.0949378 -0.227978 -0.11683 -0.0832755 -0.0966468 0.0415275 0.00151843 -0.127377 -0.137052 -0.260083 -0.0916724 0.164973 -0.182069 -0.184662 0.293629 -0.300259 0.0257325 0.179471 -0.321546 0.319669 -0.128717 -0.0028202 0.169698 -0.0658359 1.64901 0.280492 -0.13978 -1.07228
-0.325419 0.199911 -1.64896 -0.108441 -0.803246 1.02956 0.642261 -0.0100927 -0.886265 -0.10297 -0.608916 0.685483 -0.0148875 0.0763313 0.868267 -0.043743 -0.0187469 -0.096163 -0.064701 0.506532 -0.0368454 -0.0383225 0.0218005 -0.147022 -0.114782 -0.0729459 -0.147776 0.422142 0.0441937 -0.0574806 -0.0502344 -0.0346867 -0.0845745 -0.0792538 -0.394799 -0.043921 0.0887166 -0.0577048 -0.130993 -0.199684 0.00848471 0.0176525 0.255994 0.0407472 -0.0267758 -0.0699196 0.431035 0.0464827 0.0537632 -0.313106 -0.0518439 -0.0844382 0.740288 0.270796 -0.0699785 -0.675617
10 10 1 10 2 0 1
10
0
10
1 1 1 1 1 1 1 1 1 1 
-0.115115 0.257928 -0.226745 0.054279 -0.697553 -0.320127 0.0882843 0.0334976 0.240087 0.391979 -0.886214
-0.719982 -0.118371 0.173563 -0.71611 -0.0097516 -0.579845 -1.07318 0.615147 0.384097 -0.480235 1.18663
0.287214 0.504473 -0.996483 -0.231006 -1.20109 0.335961 -0.0536914 0.310202 -0.562503 0.342091 -1.19133
0.340511 -0.0487628 0.674356 0.144414 0.35273 0.241279 -0.360205 -0.300893 -0.206057 -0.958143 -0.0154064
-0.108065 -0.578988 0.146499 0.442964 0.432117 0.134523 0.350529 -0.128865 -0.938694 0.976705 0.400342
0.88267 -0.739677 -0.543063 0.0349235 0.385239 -0.200387 0.0420844 -1.13364 -0.61681 0.420831 -0.203822
0.535408 0.438653 0.366357 -0.365086 0.0716586 -0.844915 -0.166348 0.0600336 -0.404641 0.160092 -0.0104354
0.621329 0.484856 0.499199 -0.375053 -0.533445 0.306176 -0.885256 -0.687747 0.653504 0.729583 -1.92191
-0.290206 0.0462334 0.620265 0.226793 -0.176064 0.45972 -0.00395742 -0.232015 0.0162244 -0.159604 0.697169
0.9247 -0.375998 0.706529 0.834063 -0.275745 -0.291985 -0.425187 -0.0389015 0.296827 0.360243 0.732407
10
1
10
45 1 1 1 1 1 1 1 1 1 1 
1.12166 -0.431006 -0.704268 0.595078 -0.588427 0.204759 0.255799 0.0444765 -0.594231 -0.287974 0.156308 -0.102036 0.164372 0.256408 -0.452086 -0.654151 -0.0994503 0.582864 -0.099955 0.393385 -0.179849 0.0124434 -0.0216396 0.202802 -0.00135305 -0.0472687 -0.103763 -0.282561 -0.00132879 -0.17592 0.0172598 -0.234941 -0.108796 0.102649 0.00611682 0.176596 0.043976 -0.0649707 0.184399 0.0739915 0.0523687 -0.0186435 -0.159868 -0.0223139 -0.0747209 0.312426 0.118982 -0.146251 0.470198 -0.0403721 0.657562 0.254667 -0.129843 0.334293 0.12937 -0.236741
-0.730441 0.141674 0.380704 0.568788 -0.0238119 0.380894 0.00970306 0.133489 -0.313497 -0.137798 1.00113 0.566263 0.209279 0.716635 -0.0653696 -0.731806 -0.484644 0.0870143 0.495465 -0.74186 0.0906374 0.0166349 0.108564 -0.105151 0.698511 -0.162255 -0.0462688 -0.130609 -0.00301019 -0.0224746 0.143465 0.183921 -0.191193 0.0940027 0.00640263 -0.013498 0.265595 0.03219 0.209637 0.304809 0.209387 -0.0428329 -0.325994 0.164162 -0.0430412 0.296505 0.354679 0.309179 0.0178229 0.0548332 0.132821 0.0805586 1.01081 -0.075747 0.0567373 1.70884
1.01264 0.182497 -0.227416 -0.878313 0.358673 -0.0567637 0.297892 -0.382644 -0.15939 0.670933 0.337885 0.0466103 0.334126 -0.328729 -0.627829 -0.46588 -0.933719 -0.00294014 -0.0594215 -0.0296672 -0.077882 -0.00354078 -0.0715142 -0.0366575 -0.354453 0.0485788 -0.0160647 -0.0793259 0.0563241 -0.0112644 0.112207 -0.0483839 0.0626881 -0.0781958 -0.159252 -0.0515125 -0.0525839 -0.229693 -0.0932272 0.0288539 -0.00910185 -0.0904991 -0.292637 0.00568743 0.121117 -0.559048 -0.311475 -0.244351 -0.240351 -0.150316 0.024126 0.3774 0.218445 0.996098 0.350745 -1.0274
1.56985 0.0540015 -0.381384 -0.741582 -0.495454 -0.598657 0.457482 -0.668026 -0.167233 -0.314537 0.440379 -0.966551 0.672431 0.547801 0.0913187 -0.548026 -0.666144 1.16194 0.271751 -0.714184 -0.100421 -0.0203556 -0.15365 -0.290873 0.132757 -0.0441631 -0.267888 0.37788 -0.494902 -0.318984 -0.178765 0.223692 -0.313815 0.059823 0.595318 0.0780324 -0.373777 -0.0996873 0.403351 0.0327827 -0.0884594 -0.150678 0.284841 0.213465 -0.377852 -0.161688 0.356365 -0.331024 -1.21753 -0.410994 0.352623 -0.601218 -0.330908 0.562017 1.09618 -0.965785
-0.625119 0.238416 0.0478532 0.76819 -0.126468 -0.297772 -0.250389 -0.684973 -0.132321 0.419204 0.595658 0.121273 0.209403 0.482121 -0.05116 -2.64017 0.0997223 0.0207572 0.500077 0.71371 -0.0495197 -0.0134719 0.175705 -0.0337015 0.4395 -0.445212 -0.174591 -0.225147 -0.0983283 0.082973 0.0149789 0.152992 0.0273982 0.0209234 -0.67895 0.0797613 0.0503311 0.10935 0.0419625 -0.100938 0.0538779 0.0870818 -0.0467017 0.0708376 -0.00589367 -0.224818 0.455789 0.0439728 0.10382 0.36453 0.290293 -0.355916 -0.159442 0.304684 -0.169103 -0.697315
-0.211426 -0.385943 -0.136184 0.881114 -0.0661278 -0.650553 -0.608088 -0.602168 -0.36594 0.379858 -0.0494496 0.0251794 -0.898033 -0.146275 1.17493 -0.206907 -0.351776 1.70704 0.108686 0.444531 0.0558454 0.0319684 -0.0748136 -0.270184 0.0117874 -0.209065 -0.0175935 1.222 -0.0312337 0.154691 0.0431361 0.1758 -0.0273401 -0.0884024 -0.142678 -0.153815 -0.0576617 -0.313906 -0.0441804 0.0874613 0.0367492 0.0609729 -0.252254 -0.321779 0.018091 0.0169189 -0.0042511 0.343429 0.293379 0.0619017 0.399764 0.191889 -0.0485343 -0.758343 0.942828 0.130257
0.198334 -0.104127 0.0046392 -0.240176 0.315466 -0.498992 -0.262133 0.0803365 0.253377 -0.189873 -0.381855 -0.0227713 0.124621 -0.0443814 0.962072 -0.28295 -0.271294 0.398045 -0.0156672 0.291038 -0.111726 0.0151171 0.201384 0.514363 0.524919 -0.114667 -0.179289 0.326887 0.308352 0.0753184 -0.0283666 -0.383708 0.127871 -0.0158013 -0.0730301 -0.235743 0.0253391 -0.229289 -0.206499 -0.012318 -0.224015 -0.350655 -0.240849 0.1264 0.0565464 -0.182788 -0.527509 0.2716 0.160377 0.0687612 0.209075 -0.351057 -0.688549 1.11868 -0.690055 0.0348923
1.3259 -0.28048 0.395545 0.836694 -0.788241 0.131887 0.712767 -0.593357 -0.129347 -0.209779 0.131898 0.107023 -0.232629 -0.512942 0.419778 -0.368695 -2.50032 -0.0659519 0.0829457 0.991011 0.11414 0.010525 0.0630202 0.231107 -0.061348 -0.0165324 0.04299 -0.275757 -0.240373 -0.1448 -0.00547096 -0.19215 0.0772151 0.169262 -0.383143 0.339375 0.0473422 -0.57534 0.208464 0.160033 0.0563288 0.0205292 -0.436513 -0.0884517 -0.0498968 0.279621 0.0638642 0.379748 0.0620543 -0.54096 0.325845 -0.601746 0.515686 0.0767479 -0.124787 -0.459574
0.254083 0.226468 -0.333895 0.255806 0.255442 0.277103 0.0532866 -0.0320637 0.541633 -1.15754 -0.244972 -0.555211 -0.412273 0.012425 0.414623 0.201277 -0.238098 0.418101 0.118778 0.460173 0.0523806 -0.02262 0.216454 0.00647538 -0.00103197 0.0115748 -0.122615 -0.363197 0.317684 0.25095 -0.0478496 -0.24644 0.164888 0.119466 0.0338831 0.303126 0.0980759 -0.31591 0.115032 0.0538508 0.00655609 -0.108987 0.0734601 0.013596 -0.0894273 0.244837 0.349657 -0.770306 -0.394942 0.213677 0.511672 -0.80993 -0.311322 -0.710512 -0.460616 0.678676
0.0393864 -0.0114851 0.736033 1.35068 0.149461 -0.579858 -0.169876 -0.113055 0.122179 -0.0438032 -0.143925 0.17872 -0.726648 -0.733642 -0.346811 0.614692 0.0651721 -0.117783 -0.244604 -0.399722 -0.0820681 -0.0047044 -0.0862806 -0.315927 -0.134388 -0.13164 0.0463014 0.899926 -0.112032 -0.0109932 0.123048 0.190943 -0.0281158 0.0400375 -0.303317 -0.123123 0.107502 -0.317176 -0.0374813 -0.0967785 -0.0523331 0.0430291 -0.338292 0.0761129 0.0248051 -0.945564 -0.0783466 0.600629 0.0772031 0.177875 0.100997 -0.0452491 -1.29383 -0.508238 0.387374 -0.287353
44 2 5 0 1
5 5 5 3 3 1 0 0
2 5 1 70 1 1 1
2
0
5
1 1 1 1 1 
0.0836884 -0.097215 -0.0375153 -0.0515433 0.0267323 -0.00647771
0.0842057 0.0107785 -0.0759969 -0.0640374 0.0102858 -0.0216284
5
1
70
44 1 1 1 1 1 1 1 1 1 1 1 1 1 1 1 1 1 1 1 1 1 1 1 1 1 1 1 1 1 1 1 1 1 1 1 1 1 1 1 1 1 1 1 1 1 1 1 1 1 1 1 1 1 1 1 1 1 1 1 1 1 1 1 1 1 1 1 1 1 1 
0.00589355 -0.00684613 -0.00264192 -0.00362981 0.00188256 -0.000456177 0.00592998 0.000759049 -0.00535189 -0.00450968 0.000724353 -0.00152313 -0.00432249 -0.00134422 1.05652e-05 0.0048285 0.00265971 0.00347117 0.00191199 0.00616332 -0.00183883 -0.00346168 -0.00646166 0.00498216 0.000787644 0.00196091 -0.000149578 0.00556593 -0.00443427 0.00336379 -0.00263659 -0.00558298 0.00355991 0.00176374 -0.00217053 -0.00159978 -0.00573469 -0.00328281 0.00620152 -0.00404433 -0.000750228 -0.000116381 0.0014748 0.00196954 0.00558165 -0.00555689 -0.000244221 0.0011991 0.00495654 -0.00537448 0.000320172 -0.00392455 -0.0017939 0.000900764 -0.00598464 0.00603599 -0.00418058 0.000908034 0.00455967 -0.00157259 -0.00277043 -0.00511917 -0.000113316 -0.00625278 0.00368682 0.0047584 -0.000810306 0.00499439 -0.00556665 -0.00165104 -0.00609219 0.000725371 0.00527483 0.00242487 -0.00434735 0.00381423 0.00391023 0.00245069 -0.00202892 0.00182452 0.00411846 0.0053335 0.00494222 -0.0047177 -0.000807985 0.00599983 -0.00572396 0.00205369 -0.000134386 0.00587797 -0.00656116 0.00413743 -0.00628346 0.000367779 0.00492691 0.00444562 -0.00191607 -0.00292565 0.00239775 -0.00044047 0.00246556 0.00334782 -0.00675735 0.000698144 -0.00126957 -0.00406244 -0.00252988 -0.00440159 0.0054305 0.00248345 0.00446518 0.0025067 0.000774705 0.00236515 0.00483126
0.00700897 0.00132273 0.00614956 0.00202041 -0.00585391 0.00498527 0.0025015 0.00532578 0.00574406 -0.00417297 0.00321043 0.00314742 0.000953214 -0.00675747 -0.00149708 -0.00652951 0.00275035 -0.00519151 -0.00624461 -0.00359376 0.000581169 -0.0032648 0.000918615 0.00322183 -0.00487656 -0.00364018 0.000644758 0.0046724 0.00417677 -0.00403235 0.00246141 0.00414349 0.00433264 0.00156871 -0.000878352 0.00552098 -0.000488271 -0.0054191 0.00380451 -0.00178646 -0.00254982 -2.73144e-05 -0.00568129 0.00544565 0.000257471 -0.000136117 0.00595839 -0.00403443 0.00171462 0.00675604 -0.000585939 -0.00474646 -0.00355101 -0.00670958 0.00551762 -0.00138532 -0.00330751 -0.000879872 -0.00375517 -0.00617299 0.00213003 0.00574849 0.00501276 -0.000579582 0.00027495 -0.00290785 -0.00210085 0.00682893 -0.0012847 -0.0053386 -0.00199978 0.00320774 0.00167634 -0.000638824 0.00161114 -0.00510845 0.00626731 0.000527279 -0.00210063 0.000939681 0.000241065 0.00435569 0.00323547 0.0037323 0.00468836 0.00171084 -0.00469526 -0.0056614 -0.00621128 -0.00140818 -0.00479213 0.00296101 -0.00270194 -0.00682163 -0.00466083 0.00461526 -0.00268722 0.000280569 0.00440194 0.00307034 0.00198422 -0.0046401 -0.000764176 -0.0033817 0.00176333 -0.00619529 -0.00144789 0.000988389 0.00137424 0.00349374 -0.00511418 -0.00542695 0.000807172 0.00516354 0.00534761
-0.00154672 -0.000167868 -0.00638991 -0.00016586 0.000663102 -0.000755836 0.00208426 -0.00341815 0.00358447 0.00230489 -0.00103672 0.00115748 0.00665992 0.0062861 -0.00148284 0.002688 0.00122807 0.000919318 -0.00511843 0.00488862 -0.00435961 -0.00427146 -0.00360152 0.00367104 0.00414503 0.00693447 0.00559911 0.00576034 0.000699387 0.0037204 0.00406569 0.00619492 -0.00348973 0.00471804 -0.00101319 0.00421563 -0.00308005 -0.00597118 -0.00624477 -0.00653783 0.00337596 -0.00023924 0.0016619 0.00299363 -0.000995394 -0.00686319 -0.00136063 -0.00680958 0.00109838 0.000563202 0.00512129 0.00378103 0.00333399 -0.00552248 0.000409814 0.000436768 -0.00563027 -0.00103333 -0.00084515 0.00211137 -0.00435519 -0.00382171 0.00126404 -0.000802664 -0.00614593 -0.0067914 -0.00362929 -0.00218373 -0.00572033 -0.00283181 -0.0016793 0.00469788 0.00397121 0.00702485 0.000649255 -0.00406644 -0.00688059 0.00633088 -0.00383377 0.00126005 -0.000148168 -0.00575473 -0.00200117 -0.00385643 -0.00423496 0.0054509 0.00362259 -0.00282297 -0.00262469 -0.00426481 0.00633066 6.23741e-05 -0.00104427 0.000552446 0.00630196 -0.000147944 0.000803299 -0.00436958 0.00471058 0.00212522 -0.00015913 -0.00401097 -0.000219147 -0.00323018 -0.00402837 -0.00661215 -0.000254363 -0.00386671 0.00676099 0.00295412 0.0044356 -0.000429431 0.00424165 -0.00460782 0.00275639
-0.00703556 -0.00619918 -0.000663269 -0.00281628 -0.00178161 0.00211417 -0.00352788 0.00532301 -0.00597235 0.00406682 0.00458272 0.000921958 -0.00217213 -0.00682911 -0.00140971 0.00699535 5.40148e-05 0.00162157 -0.000266055 0.00386609 0.00463545 0.000164053 -0.00343052 -0.00627351 -0.000117209 0.00656585 0.00520434 0.00649561 0.00376525 -0.00644573 0.00220975 0.00377194 -0.00560266 -0.00549577 -0.0060866 -0.000342021 0.00366066 -0.00257222 -0.00206126 0.00473056 -0.00554765 -0.00452079 -0.00138974 -0.000677527 -0.00430765 0.0042428 -0.000724435 0.00278862 -0.00117788 0.00605176 -0.000387539 -0.00358469 -0.000826436 0.00322419 -0.00281594 0.00609861 0.00274779 -0.00465385 0.00555197 -0.000529217 -0.00405733 0.000719467 -0.00379953 -0.00261774 0.00226595 -0.00284388 0.00408249 -0.00111565 0.00162616 -0.00502102 -0.00342734 0.00312076 -0.00249956 0.00222517 -0.00459902 0.000235048 -0.000574277 0.0017188 -0.00401858 0.0052901 0.000728311 0.00263613 -0.00533684 0.00694413 -0.00118193 -0.00111053 0.00600048 -0.00547639 0.00127787 0.0045102 0.00103664 0.00426279 -0.00181259 0.00427936 -0.00539721 -0.00658889 -0.00560677 0.00572754 -0.000662285 0.00306165 -0.00633574 0.00295263 -0.000859842 -0.00179304 -0.00186445 0.00158339 0.00548426 0.00460352 -0.00374006 -0.00557658 0.00285136 0.00403051 0.00410181 0.00455677 0.00393238
-0.00412238 -0.00359601 0.00289061 -0.00255652 0.00472411 0.000358554 0.00552238 0.00194465 0.00558822 0.00275949 0.0035897 0.00604158 0.00419498 0.00227498 -0.00166296 0.00021437 0.0029815 -0.00575259 0.00639678 -0.0058538 -0.000574787 0.000937922 0.00667271 -0.00301352 0.00424012 -0.00594612 0.0068801 0.00122837 0.00519794 0.00439462 -0.0018815 -0.00596669 -0.00624365 -0.00603315 -0.00148095 0.00552272 0.00136766 -0.00300083 0.000425112 -8.63724e-05 0.00680092 -0.00302745 -0.00108705 0.00395364 0.00628979 0.00429225 -0.00287424 0.00222904 0.00558192 -0.00351972 0.00341749 -0.00203512 0.00446046 0.00304795 0.00199361 0.00165832 0.00414409 0.00183146 -0.00415556 0.00229978 -0.00081618 0.00100519 0.00337534 -1.75737e-05 0.0020143 -0.00514786 -0.00153711 -0.00366029 -0.00110643 0.00593026 0.00329559 -0.00134777 -0.00413944 -0.00483371 -0.00443639 -0.00489191 0.00650079 -0.000268376 0.00437938 0.00504046 0.00325416 0.000754622 -0.00403692 0.000672368 -0.00323968 0.00499894 -0.00471156 -0.00613785 -0.000211853 -0.00182487 0.00320418 0.00601422 0.00622258 -0.000462727 -0.00104561 0.00119462 0.00143166 0.00445954 0.00457658 -0.00671702 0.00334754 0.00082992 -0.00102254 0.00625035 0.00303846 0.00158333 -0.00568381 0.002497 -0.0057273 0.00573783 0.000495209 0.00456911 -0.0005498 0.00350054 -0.00180077
5 5 1 5 2 0 1
5
0
5
1 1 1 1 1 
-0.0879836 0.0202223 -0.0982339 0.0844186 -0.0599978 0.049143
-0.0880434 -0.0481241 -0.0373353 0.0189445 -0.0914761 -0.0542721
0.0582242 -0.0292799 0.00154398 -0.0235623 -0.0983594 0.0961364
0.0882173 0.0553752 0.0591075 0.0896019 0.0679325 0.0962159
-0.0352575 0.0322562 0.0556315 0.0392656 0.0188133 -0.0152615
5
1
5
44 1 1 1 1 1 
-0.0733196 0.016852 -0.0818616 0.0703488 -0.0499982 0.0409525 -0.0733695 -0.0401035 -0.0311127 0.0157871 -0.0762301 -0.0452267 0.0485202 -0.0243999 0.00128665 -0.0196352 -0.0819662 0.0801137 0.0735144 0.046146 0.0492563 0.0746683 0.0566104 0.0801799 -0.0293813 0.0268802 0.0463595 0.0327213 0.0156778 -0.0127179 0.0320962 0.0256915 -0.0791993 0.0335679 0.012707 -0.0458641 -0.00881294 0.0226708 -0.00263422 0.0434077 -0.0448754 0.00446905 0.0815143 -0.0796886 0.0634025 -0.000532383 -0.0159905 0.0647697 -0.00375203 -0.0258094
0.0275823 -0.0378291 -0.0344745 0.00085939 -0.0409826 0.0194776 -0.0555937 -0.0779563 -0.0311345 0.0434174 -0.0073409 -0.0823716 -0.0142245 -0.00320684 0.0345296 0.0818158 0.0342624 -0.0576166 0.0211533 -0.0517052 0.0691244 0.0596112 0.0360972 0.0673054 0.063256 0.0161664 -0.0165604 -0.0360678 -0.00239729 0.0630209 0.0214561 -0.0581483 -0.0581415 0.0703149 0.0260444 -0.0157907 0.00645919 0.053784 -0.0104137 0.0586581 0.013868 0.0655787 0.0596198 0.0829769 -0.0209615 0.0108161 0.0814594 -0.0700324 0.0365328 0.0192793
-0.0384043 0.0223239 -0.00444281 0.0810263 0.00629587 -0.0245202 0.0138593 0.0730688 0.0227453 -0.0718713 0.0527564 -0.0391319 -0.0466863 0.0779483 -0.0521503 0.0626914 -0.0211758 0.0376422 0.0331421 0.0517438 0.0129669 -0.0363232 0.0339891 -0.0107466 -0.0366797 -0.0703057 -0.0832639 -0.0385537 -0.0570048 0.0366023 0.064059 -0.0120757 -0.0244072 -0.0237172 -0.0143827 0.065222 0.035096 0.0828099 0.0549575 -0.025492 -0.0723947 0.0243806 0.0187094 -0.0357476 0.0189955 0.0498924 -0.0563895 0.0811531 0.00420128 0.0600859
0.0495635 -0.0661651 -0.0595706 0.000219316 0.00642158 -0.012917 0.013247 0.00649105 0.0318627 0.0395755 -0.04024 0.0125883 -0.0558335 0.0186861 0.0722045 0.0131171 0.00057475 0.0239672 0.0125937 -0.0278011 0.0818085 0.0235324 0.0799128 0.0171845 0.0711181 0.015575 -0.0162564 -0.0686048 0.0133947 0.0712782 0.0748144 -0.0203751 -0.0782202 -0.0680895 0.0631776 0.0115347 0.0023268 -0.00690879 -0.0653076 -0.0491439 -0.0506666 -0.0222143 0.0467778 -0.0231668 0.0798051 0.035649 0.0732837 -0.00295345 -0.0237172 0.00254407
0.0525788 -0.0252421 -0.0572569 0.0491583 0.0752758 -0.0694722 -0.0186 -0.024314 -0.0547436 0.0781281 -0.0363691 -0.0632625 -0.0255804 -0.031256 -0.0480187 -0.0457361 0.063612 0.0376414 0.0306884 0.0816377 0.0718309 0.0633552 -0.0239099 0.0352753 -0.0431449 -0.0274381 -0.012409 -0.0531946 0.0529418 0.0472071 0.0326828 0.0221872 -0.0613683 0.0587593 -0.0119878 -0.0694259 0.0726204 0.0527455 -0.0104065 -0.0654565 0.0475402 0.0365578 -0.0453857 -0.0613735 -0.0780316 -0.0100711 -0.0237763 0.0689138 -0.0557631 -0.0764212
5 5 1 5 2 0 1
5
0
5
1 1 1 1 1 
-0.0600275 0.0370319 -0.0593258 0.0199599 -0.0474743 -0.0957098
0.0392305 0.0920905 0.000726654 0.00138314 0.00572321 -0.0876733
0.077205 -0.0406886 -0.0980159 0.0835919 -0.0359056 -0.0582136
-0.0515529 -0.0784169 -0.0571659 0.0273756 -0.0742864 0.0198318
-0.0828678 -0.0655317 -0.088903 0.0980945 -0.00193561 0.0188963
5
1
5
44 1 1 1 1 1 
-0.050023 0.0308599 -0.0494381 0.0166332 -0.0395619 -0.0797582 0.0326921 0.0767421 0.000605545 0.00115262 0.00476934 -0.0730611 0.0643375 -0.0339071 -0.0816799 0.0696599 -0.0299213 -0.0485113 -0.0429607 -0.0653474 -0.0476382 0.022813 -0.0619053 0.0165265 -0.0690565 -0.0546097 -0.0740858 0.0817454 -0.00161301 0.0157469 0.0106464 0.0316974 -0.0367265 0.0445416 -0.0350027 0.00704493 0.0481168 0.0810227 0.000453666 -0.034611 -0.00115801 -0.0781103 -0.0243388 -0.0201538 -0.0286841 -0.0226853 -0.0338272 0.0247279 0.0121367 0.00654537
0.0427138 0.0478318 -0.053975 0.0641418 -0.018975 -0.0396982 -0.0738013 -0.0097275 -0.0412861 0.00791903 -0.0773139 0.0526937 -0.0437169 -0.0307071 0.013902 0.00461369 0.0596712 -0.0213145 0.00230305 -0.0232085 0.0274078 -0.0821883 -0.0179855 -0.0802643 -0.0190088 0.0366637 -0.0196162 0.0304973 -0.0219417 0.0758538 -0.0462907 -0.0625613 0.0403523 -0.0169323 -0.0817528 -0.061956 0.0267029 -0.0722208 0.0116498 0.0687501 0.0190316 0.0176692 0.0381104 0.058648 0.0702954 -0.031321 -0.0200717 0.0466333 0.0306978 0.0655647
-0.0599086 -0.0252277 0.0667097 0.00543929 -0.0221587 -0.0356324 -0.0412303 0.0415584 0.0781983 0.0201613 0.0340789 -0.0514257 0.0409333 -0.00890212 0.0149753 0.0425138 0.0124752 -0.0416552 0.0536263 -0.0592083 -0.0562385 -0.0106755 0.0417942 0.0652053 -0.0353608 0.0287563 -0.0494491 0.0279008 -0.00794374 0.0645821 0.0101322 0.015481 -0.043979 -0.00649142 -0.062413 0.0171957 0.0412095 -0.02031 -0.0245792 0.0360744 0.0831846 -0.0738336 0.067982 0.0407846 0.000597579 -0.000375992 -3.50012e-05 -0.0702606 0.0413022 -0.029742
-0.0461356 0.068397 0.0429158 0.078992 0.0502689 -0.0757783 0.024415 -0.0825134 0.0354558 -0.0668621 0.065402 -0.0377454 0.0319523 -0.0619104 0.0390966 0.0528726 0.0386187 -0.00302726 -0.0507707 -0.0692939 -0.0502861 -0.0509195 -0.0597942 -0.0656374 0.0731984 0.0241367 0.0173199 -0.0101699 0.0372095 -0.0247113 0.0434214 0.0744073 -0.0396476 0.00300389 0.0700659 -0.072712 0.0105589 0.0111476 -0.0718921 -0.0373186 0.0276188 0.0768432 0.00826933 -0.0237623 -0.0684005 -0.0359674 -0.054223 0.0535515 0.0443386 -0.0216604
0.067591 0.0773858 0.0107535 -0.0755365 -0.0715849 0.00061854 0.0319336 0.0290683 0.073782 -0.0141902 -0.0789763 0.03387 -0.0231163 -0.0352905 -0.0464594 -0.0363837 -0.0246692 0.0474328 0.0580972 -0.0132279 -0.0732192 0.0023827 -0.019718 0.0183835 0.0619538 -0.00478516 0.0657494 -0.0756026 -0.034567 0.0267547 -0.0139296 -0.0503093 0.0208071 0.0801572 -0.0425125 0.0325555 -0.00255764 0.0727545 -0.0217095 -0.012109 -0.0247691 -0.0173525 -0.0615723 0.035448 0.0306903 -0.0246985 0.0823976 -0.0773122 -0.060599 0.0571615
