# Supplementary material for: Prediction of polyproline II secondary structure propensity in proteins
Source: R Soc Open Sci. 2020 Jan 15;7(1):191239. doi: 10.1098/rsos.191239 (PMC7029904; doi:10.1098/rsos.191239)
Supplement: Supplementary Code [file rsos191239supp2.zip › models/PPIIH_None_aln=True_oneHot=True_iupred=True_espritz=True_paleale=False_charge=True_removeNegativeOnlyChains/fold4/NN_log.txt]

epsilon 0.005
NU 45
NF 10
NB 10
NHY 10
NHF 10
NHB 10
context 0
Moore 1
CoF 3
CoB 3
Cseg 10
Cwin 7
Classes 2
Thresholds 0.8 
Step 1
shortcut 0
seed 949
shuffle 1
batch_blocks 1920
readModel 0
readEpoch 0
nEpochs 2000
adaptive 1000
reload 0
belief 0
threshold 0
cycles 1
Creating model
Generating random parameters
Reading train dataset
7124 sequences, 45 attributes, 2 classes
Reading test dataset
1778 sequences, 45 attributes, 2 classes
Actual lrate= 5.9673e-06
Start learning
....................................
Epoch 1 Error= 285834 0 (377.667,89.6427) 
....................................
Epoch 2 Error= 263646 0 (1110.09,282.073) 
....................................
Epoch 3 Error= 256820 0 (2794.7,816.434) 
....................................
Epoch 4 Error= 254434 0 (4605.8,1568.05) 
....................................
Epoch 5 Error= 253475 0 (6404.61,2520.1) 
....................................
Epoch 6 Error= 253043 0 (9270.53,4018.32) 
....................................
Epoch 7 Error= 252706 0 (16374.3,6988) 
....................................
Epoch 8 Error= 251897 0 (41215.5,14038) 
....................................
Epoch 9 Error= 243981 0 (246953,35636) 
....................................
Epoch 10 Error= 227165 0 (848095,57139.4) 
 counting_train_errors....................................

train1_NErrors= 63856/1.60793e+06 3.97131
Class01= 579/1.54361e+06	0.0375094
Class11= 63277/64317	98.383

 counting_test_errors.........

test1_NErrors= 15971/405857 3.93513
Class01= 128/389804	0.032837
Class11= 15843/16053	98.6918

....................................
Epoch 11 Error= 225146 0 (885686,56469.1) 
....................................
Epoch 12 Error= 224016 0 (844306,56042.9) 
....................................
Epoch 13 Error= 223211 0 (806465,58442.2) 
....................................
Epoch 14 Error= 222374 0 (762630,66368.5) 
....................................
Epoch 15 Error= 221555 0 (716775,82126.7) 
....................................
Epoch 16 Error= 220693 0 (690086,109733) 
....................................
Epoch 17 Error= 219923 0 (668941,147683) 
....................................
Epoch 18 Error= 219101 0 (667013,182282) 
....................................
Epoch 19 Error= 218425 0 (673252,221647) 
....................................
Epoch 20 Error= 218008 0 (680751,259788) 
 counting_train_errors....................................

train1_NErrors= 63546/1.60793e+06 3.95204
Class01= 1002/1.54361e+06	0.0649126
Class11= 62544/64317	97.2433

 counting_test_errors.........

test1_NErrors= 15859/405857 3.90753
Class01= 249/389804	0.0638783
Class11= 15610/16053	97.2404

....................................
Epoch 21 Error= 217395 0 (695309,308196) 
....................................
Epoch 22 Error= 216833 0 (708314,364581) 
....................................
Epoch 23 Error= 216427 0 (719990,434031) 
....................................
Epoch 24 Error= 216009 0 (731388,505179) 
....................................
Epoch 25 Error= 215560 0 (732128,586139) 
....................................
Epoch 26 Error= 215229 0 (749230,641054) 
....................................
Epoch 27 Error= 214918 0 (761132,653863) 
....................................
Epoch 28 Error= 214592 0 (787031,627289) 
....................................
Epoch 29 Error= 214465 0 (826220,625162) 
....................................
Epoch 30 Error= 214068 0 (858038,605314) 
 counting_train_errors....................................

train1_NErrors= 63549/1.60793e+06 3.95222
Class01= 1002/1.54361e+06	0.0649126
Class11= 62547/64317	97.248

 counting_test_errors.........

test1_NErrors= 15826/405857 3.8994
Class01= 217/389804	0.055669
Class11= 15609/16053	97.2342

....................................
Epoch 31 Error= 213703 0 (899342,590561) 
....................................
Epoch 32 Error= 213530 0 (947138,602612) 
....................................
Epoch 33 Error= 213239 0 (971957,583183) 
....................................
Epoch 34 Error= 213068 0 (1.01014e+06,601353) 
....................................
Epoch 35 Error= 212883 0 (1.03642e+06,600325) 
....................................
Epoch 36 Error= 212587 0 (1.06326e+06,602875) 
....................................
Epoch 37 Error= 212556 0 (1.09542e+06,609191) 
....................................
Epoch 38 Error= 212451 0 (1.11688e+06,613277) 
....................................
Epoch 39 Error= 212203 0 (1.15288e+06,614319) 
....................................
Epoch 40 Error= 212338 0 (1.17458e+06,616410) 
 counting_train_errors....................................

train1_NErrors= 63403/1.60793e+06 3.94314
Class01= 1729/1.54361e+06	0.11201
Class11= 61674/64317	95.8907

 counting_test_errors.........

test1_NErrors= 15752/405857 3.88117
Class01= 380/389804	0.0974849
Class11= 15372/16053	95.7578

....................................
Epoch 41 Error= 212026 0 (1.21228e+06,635397) 
....................................
Epoch 42 Error= 211843 0 (1.24731e+06,642339) 
....................................
Epoch 43 Error= 211827 0 (1.27506e+06,645808) 
....................................
Epoch 44 Error= 211686 0 (1.30911e+06,659137) 
....................................
Epoch 45 Error= 211598 0 (1.33085e+06,662965) 
....................................
Epoch 46 Error= 211451 0 (1.37657e+06,680347) 
....................................
Epoch 47 Error= 211226 0 (1.38267e+06,694095) 
....................................
Epoch 48 Error= 210996 0 (1.42595e+06,699591) 
....................................
Epoch 49 Error= 210905 0 (1.44426e+06,708087) 
....................................
Epoch 50 Error= 210760 0 (1.4925e+06,733599) 
 counting_train_errors....................................

train1_NErrors= 63288/1.60793e+06 3.93599
Class01= 2233/1.54361e+06	0.144661
Class11= 61055/64317	94.9282

 counting_test_errors.........

test1_NErrors= 15738/405857 3.87772
Class01= 531/389804	0.136222
Class11= 15207/16053	94.73

....................................
Epoch 51 Error= 210738 0 (1.52053e+06,751879) 
....................................
Epoch 52 Error= 210530 0 (1.55199e+06,747186) 
....................................
Epoch 53 Error= 210255 0 (1.58587e+06,773714) 
....................................
Epoch 54 Error= 209944 0 (1.64152e+06,787314) 
....................................
Epoch 55 Error= 209849 0 (1.68403e+06,783991) 
....................................
Epoch 56 Error= 209671 0 (1.74091e+06,795385) 
....................................
Epoch 57 Error= 209494 0 (1.79578e+06,805113) 
....................................
Epoch 58 Error= 209430 0 (1.85871e+06,802416) 
....................................
Epoch 59 Error= 209258 0 (1.89802e+06,811679) 
....................................
Epoch 60 Error= 209080 0 (1.94887e+06,805145) 
 counting_train_errors....................................

train1_NErrors= 63101/1.60793e+06 3.92436
Class01= 3519/1.54361e+06	0.227972
Class11= 59582/64317	92.638

 counting_test_errors.........

test1_NErrors= 15722/405857 3.87378
Class01= 897/389804	0.230116
Class11= 14825/16053	92.3503

....................................
Epoch 61 Error= 208963 0 (2.01289e+06,806723) 
....................................
Epoch 62 Error= 208869 0 (2.04936e+06,815439) 
....................................
Epoch 63 Error= 208733 0 (2.1207e+06,834319) 
....................................
Epoch 64 Error= 208687 0 (2.18369e+06,819195) 
....................................
Epoch 65 Error= 208461 0 (2.22454e+06,821592) 
....................................
Epoch 66 Error= 208566 0 (2.2839e+06,828205) 
....................................
Epoch 67 Error= 208548 0 (2.34249e+06,845770) 
....................................
Epoch 68 Error= 208340 0 (2.42711e+06,854053) 
....................................
Epoch 69 Error= 208194 0 (2.48684e+06,841885) 
....................................
Epoch 70 Error= 208064 0 (2.5893e+06,852790) 
 counting_train_errors....................................

train1_NErrors= 63037/1.60793e+06 3.92038
Class01= 2300/1.54361e+06	0.149001
Class11= 60737/64317	94.4338

 counting_test_errors.........

test1_NErrors= 15715/405857 3.87205
Class01= 587/389804	0.150589
Class11= 15128/16053	94.2378

....................................
Epoch 71 Error= 208046 0 (2.6397e+06,848459) 
....................................
Epoch 72 Error= 207841 0 (2.7528e+06,843154) 
....................................
Epoch 73 Error= 207980 0 (2.81964e+06,841713) 
....................................
Epoch 74 Error= 207709 0 (2.91305e+06,851742) 
....................................
Epoch 75 Error= 207566 0 (3.0045e+06,858613) 
....................................
Epoch 76 Error= 207600 0 (3.09983e+06,833974) 
....................................
Epoch 77 Error= 207534 0 (3.19105e+06,843454) 
....................................
Epoch 78 Error= 207318 0 (3.28296e+06,834670) 
....................................
Epoch 79 Error= 207443 0 (3.33448e+06,817894) 
....................................
Epoch 80 Error= 207148 0 (3.43609e+06,826737) 
 counting_train_errors....................................

train1_NErrors= 62990/1.60793e+06 3.91746
Class01= 3730/1.54361e+06	0.241641
Class11= 59260/64317	92.1374

 counting_test_errors.........

test1_NErrors= 15689/405857 3.86565
Class01= 949/389804	0.243456
Class11= 14740/16053	91.8208

....................................
Epoch 81 Error= 207223 0 (3.49976e+06,821465) 
....................................
Epoch 82 Error= 206991 0 (3.53407e+06,822698) 
....................................
Epoch 83 Error= 207074 0 (3.52962e+06,813944) 
....................................
Epoch 84 Error= 206906 0 (3.64771e+06,817967) 
....................................
Epoch 85 Error= 207078 0 (3.5822e+06,798950) 
....................................
Epoch 86 Error= 206844 0 (3.66887e+06,802608) 
....................................
Epoch 87 Error= 206872 0 (3.65519e+06,795635) 
....................................
Epoch 88 Error= 206767 0 (3.6578e+06,812036) 
....................................
Epoch 89 Error= 206747 0 (3.68196e+06,792325) 
....................................
Epoch 90 Error= 206687 0 (3.74493e+06,797102) 
 counting_train_errors....................................

train1_NErrors= 63123/1.60793e+06 3.92573
Class01= 4868/1.54361e+06	0.315364
Class11= 58255/64317	90.5748

 counting_test_errors.........

test1_NErrors= 15766/405857 3.88462
Class01= 1261/389804	0.323496
Class11= 14505/16053	90.3569

....................................
Epoch 91 Error= 206548 0 (3.65963e+06,801172) 
....................................
Epoch 92 Error= 206401 0 (3.71161e+06,800426) 
....................................
Epoch 93 Error= 206657 0 (3.68508e+06,810547) 
....................................
Epoch 94 Error= 206479 0 (3.66427e+06,788438) 
....................................
Epoch 95 Error= 206541 0 (3.69396e+06,798347) 
....................................
Epoch 96 Error= 206471 0 (3.71585e+06,788246) 
....................................
Epoch 97 Error= 206413 0 (3.68968e+06,784179) 
....................................
Epoch 98 Error= 206353 0 (3.65674e+06,805886) 
....................................
Epoch 99 Error= 206251 0 (3.65126e+06,797494) 
....................................
Epoch 100 Error= 206195 0 (3.68541e+06,796068) 
 counting_train_errors....................................

train1_NErrors= 63065/1.60793e+06 3.92212
Class01= 4333/1.54361e+06	0.280705
Class11= 58732/64317	91.3164

 counting_test_errors.........

test1_NErrors= 15724/405857 3.87427
Class01= 1104/389804	0.283219
Class11= 14620/16053	91.0733

....................................
Epoch 101 Error= 206163 0 (3.64009e+06,796084) 
....................................
Epoch 102 Error= 205954 0 (3.6684e+06,803741) 
....................................
Epoch 103 Error= 206082 0 (3.66282e+06,788999) 
....................................
Epoch 104 Error= 205937 0 (3.64236e+06,792311) 
....................................
Epoch 105 Error= 205917 0 (3.65055e+06,783844) 
....................................
Epoch 106 Error= 205873 0 (3.65734e+06,807393) 
....................................
Epoch 107 Error= 205871 0 (3.64822e+06,788364) 
....................................
Epoch 108 Error= 205685 0 (3.64136e+06,794321) 
....................................
Epoch 109 Error= 205769 0 (3.6357e+06,783698) 
....................................
Epoch 110 Error= 205625 0 (3.66566e+06,773950) 
 counting_train_errors....................................

train1_NErrors= 62869/1.60793e+06 3.90993
Class01= 2588/1.54361e+06	0.167658
Class11= 60281/64317	93.7248

 counting_test_errors.........

test1_NErrors= 15669/405857 3.86072
Class01= 638/389804	0.163672
Class11= 15031/16053	93.6336

....................................
Epoch 111 Error= 205580 0 (3.61895e+06,780788) 
....................................
Epoch 112 Error= 205531 0 (3.58967e+06,783542) 
....................................
Epoch 113 Error= 205379 0 (3.59036e+06,786394) 
....................................
Epoch 114 Error= 205391 0 (3.59943e+06,778650) 
....................................
Epoch 115 Error= 205391 0 (3.56255e+06,759702) 
....................................
Epoch 116 Error= 205213 0 (3.57628e+06,770894) 
....................................
Epoch 117 Error= 205286 0 (3.60442e+06,755504) 
....................................
Epoch 118 Error= 205129 0 (3.52685e+06,757753) 
....................................
Epoch 119 Error= 204956 0 (3.5854e+06,741029) 
....................................
Epoch 120 Error= 204920 0 (3.50389e+06,750342) 
 counting_train_errors....................................

train1_NErrors= 62840/1.60793e+06 3.90813
Class01= 2413/1.54361e+06	0.156321
Class11= 60427/64317	93.9518

 counting_test_errors.........

test1_NErrors= 15669/405857 3.86072
Class01= 604/389804	0.15495
Class11= 15065/16053	93.8454

....................................
Epoch 121 Error= 204771 0 (3.50364e+06,747816) 
....................................
Epoch 122 Error= 204652 0 (3.46038e+06,735477) 
....................................
Epoch 123 Error= 204611 0 (3.41179e+06,724202) 
....................................
Epoch 124 Error= 204444 0 (3.42438e+06,740970) 
....................................
Epoch 125 Error= 204297 0 (3.32924e+06,721883) 
....................................
Epoch 126 Error= 204227 0 (3.3154e+06,718715) 
....................................
Epoch 127 Error= 204223 0 (3.26933e+06,709304) 
....................................
Epoch 128 Error= 204012 0 (3.22712e+06,713767) 
....................................
Epoch 129 Error= 203826 0 (3.19669e+06,719855) 
....................................
Epoch 130 Error= 203822 0 (3.16477e+06,699502) 
 counting_train_errors....................................

train1_NErrors= 63059/1.60793e+06 3.92175
Class01= 5446/1.54361e+06	0.352808
Class11= 57613/64317	89.5766

 counting_test_errors.........

test1_NErrors= 15710/405857 3.87082
Class01= 1379/389804	0.353768
Class11= 14331/16053	89.273

....................................
Epoch 131 Error= 203596 0 (3.12752e+06,709274) 
....................................
Epoch 132 Error= 203292 0 (3.04159e+06,732200) 
....................................
Epoch 133 Error= 203268 0 (3.03469e+06,716797) 
....................................
Epoch 134 Error= 203205 0 (3.0121e+06,723256) 
....................................
Epoch 135 Error= 202985 0 (2.98366e+06,728493) 
....................................
Epoch 136 Error= 202882 0 (2.96914e+06,744450) 
....................................
Epoch 137 Error= 202866 0 (2.95553e+06,733718) 
....................................
Epoch 138 Error= 202804 0 (2.89131e+06,729994) 
....................................
Epoch 139 Error= 202647 0 (2.88215e+06,743906) 
....................................
Epoch 140 Error= 202401 0 (2.8652e+06,736809) 
 counting_train_errors....................................

train1_NErrors= 62630/1.60793e+06 3.89507
Class01= 2008/1.54361e+06	0.130084
Class11= 60622/64317	94.255

 counting_test_errors.........

test1_NErrors= 15608/405857 3.84569
Class01= 477/389804	0.122369
Class11= 15131/16053	94.2565

....................................
Epoch 141 Error= 202376 0 (2.83106e+06,761802) 
....................................
Epoch 142 Error= 202294 0 (2.84302e+06,761261) 
....................................
Epoch 143 Error= 202204 0 (2.83232e+06,770565) 
....................................
Epoch 144 Error= 202273 0 (2.76677e+06,765570) 
....................................
Epoch 145 Error= 202033 0 (2.7968e+06,774599) 
....................................
Epoch 146 Error= 202070 0 (2.79947e+06,788372) 
....................................
Epoch 147 Error= 201987 0 (2.81554e+06,779115) 
....................................
Epoch 148 Error= 201890 0 (2.76078e+06,788997) 
....................................
Epoch 149 Error= 201810 0 (2.73008e+06,784977) 
....................................
Epoch 150 Error= 201696 0 (2.72161e+06,798289) 
 counting_train_errors....................................

train1_NErrors= 62366/1.60793e+06 3.87865
Class01= 3674/1.54361e+06	0.238013
Class11= 58692/64317	91.2543

 counting_test_errors.........

test1_NErrors= 15542/405857 3.82943
Class01= 902/389804	0.231398
Class11= 14640/16053	91.1979

....................................
Epoch 151 Error= 201666 0 (2.74608e+06,798800) 
....................................
Epoch 152 Error= 201612 0 (2.70543e+06,792904) 
....................................
Epoch 153 Error= 201528 0 (2.6845e+06,813722) 
....................................
Epoch 154 Error= 201602 0 (2.73719e+06,816372) 
....................................
Epoch 155 Error= 201449 0 (2.68066e+06,806408) 
....................................
Epoch 156 Error= 201485 0 (2.69179e+06,819702) 
....................................
Epoch 157 Error= 201296 0 (2.67386e+06,822421) 
....................................
Epoch 158 Error= 201331 0 (2.70551e+06,833472) 
....................................
Epoch 159 Error= 201214 0 (2.68337e+06,839618) 
....................................
Epoch 160 Error= 201123 0 (2.65106e+06,837401) 
 counting_train_errors....................................

train1_NErrors= 62396/1.60793e+06 3.88051
Class01= 4406/1.54361e+06	0.285434
Class11= 57990/64317	90.1628

 counting_test_errors.........

test1_NErrors= 15557/405857 3.83312
Class01= 1109/389804	0.284502
Class11= 14448/16053	90.0019

....................................
Epoch 161 Error= 201156 0 (2.69744e+06,840335) 
....................................
Epoch 162 Error= 201083 0 (2.68193e+06,870841) 
....................................
Epoch 163 Error= 201033 0 (2.64812e+06,839728) 
....................................
Epoch 164 Error= 201017 0 (2.67755e+06,853080) 
....................................
Epoch 165 Error= 200889 0 (2.65684e+06,873768) 
....................................
Epoch 166 Error= 200857 0 (2.6671e+06,876503) 
....................................
Epoch 167 Error= 200767 0 (2.67403e+06,864388) 
....................................
Epoch 168 Error= 200788 0 (2.6161e+06,882742) 
....................................
Epoch 169 Error= 200617 0 (2.65533e+06,889625) 
....................................
Epoch 170 Error= 200621 0 (2.61003e+06,879339) 
 counting_train_errors....................................

train1_NErrors= 62379/1.60793e+06 3.87946
Class01= 4514/1.54361e+06	0.292431
Class11= 57865/64317	89.9684

 counting_test_errors.........

test1_NErrors= 15565/405857 3.83509
Class01= 1134/389804	0.290915
Class11= 14431/16053	89.896

....................................
Epoch 171 Error= 200527 0 (2.65507e+06,896492) 
....................................
Epoch 172 Error= 200525 0 (2.62963e+06,902698) 
....................................
Epoch 173 Error= 200505 0 (2.63471e+06,900452) 
....................................
Epoch 174 Error= 200418 0 (2.62398e+06,906765) 
....................................
Epoch 175 Error= 200341 0 (2.59427e+06,906871) 
....................................
Epoch 176 Error= 200266 0 (2.64222e+06,913431) 
....................................
Epoch 177 Error= 200286 0 (2.61656e+06,917180) 
....................................
Epoch 178 Error= 200159 0 (2.64132e+06,922763) 
....................................
Epoch 179 Error= 200045 0 (2.6174e+06,930488) 
....................................
Epoch 180 Error= 200035 0 (2.65229e+06,928886) 
 counting_train_errors....................................

train1_NErrors= 62212/1.60793e+06 3.86907
Class01= 3633/1.54361e+06	0.235357
Class11= 58579/64317	91.0786

 counting_test_errors.........

test1_NErrors= 15490/405857 3.81662
Class01= 881/389804	0.226011
Class11= 14609/16053	91.0048

....................................
Epoch 181 Error= 199872 0 (2.64831e+06,936151) 
....................................
Epoch 182 Error= 199901 0 (2.66517e+06,947604) 
....................................
Epoch 183 Error= 199820 0 (2.6607e+06,939319) 
....................................
Epoch 184 Error= 199814 0 (2.65459e+06,954171) 
....................................
Epoch 185 Error= 199802 0 (2.62166e+06,958798) 
....................................
Epoch 186 Error= 199656 0 (2.67809e+06,962241) 
....................................
Epoch 187 Error= 199590 0 (2.60292e+06,966754) 
....................................
Epoch 188 Error= 199573 0 (2.64488e+06,976225) 
....................................
Epoch 189 Error= 199525 0 (2.68262e+06,974650) 
....................................
Epoch 190 Error= 199481 0 (2.6672e+06,983548) 
 counting_train_errors....................................

train1_NErrors= 62126/1.60793e+06 3.86372
Class01= 2532/1.54361e+06	0.164031
Class11= 59594/64317	92.6567

 counting_test_errors.........

test1_NErrors= 15513/405857 3.82228
Class01= 617/389804	0.158285
Class11= 14896/16053	92.7926

....................................
Epoch 191 Error= 199264 0 (2.64168e+06,994316) 
....................................
Epoch 192 Error= 199288 0 (2.6585e+06,990945) 
....................................
Epoch 193 Error= 199408 0 (2.65675e+06,1.00027e+06) 
....................................
Epoch 194 Error= 199078 0 (2.6683e+06,1.00946e+06) 
....................................
Epoch 195 Error= 199089 0 (2.68873e+06,1.01211e+06) 
....................................
Epoch 196 Error= 199108 0 (2.69279e+06,1.01623e+06) 
....................................
Epoch 197 Error= 198965 0 (2.67766e+06,1.0294e+06) 
....................................
Epoch 198 Error= 199018 0 (2.71216e+06,1.02784e+06) 
....................................
Epoch 199 Error= 198931 0 (2.66313e+06,1.04109e+06) 
....................................
Epoch 200 Error= 198764 0 (2.684e+06,1.0353e+06) 
 counting_train_errors....................................

train1_NErrors= 61977/1.60793e+06 3.85446
Class01= 4523/1.54361e+06	0.293014
Class11= 57454/64317	89.3294

 counting_test_errors.........

test1_NErrors= 15454/405857 3.80775
Class01= 1138/389804	0.291942
Class11= 14316/16053	89.1796

....................................
Epoch 201 Error= 198777 0 (2.688e+06,1.02992e+06) 
....................................
Epoch 202 Error= 198744 0 (2.69789e+06,1.05588e+06) 
....................................
Epoch 203 Error= 198645 0 (2.7102e+06,1.05758e+06) 
....................................
Epoch 204 Error= 198554 0 (2.65851e+06,1.06639e+06) 
....................................
Epoch 205 Error= 198576 0 (2.71119e+06,1.05722e+06) 
....................................
Epoch 206 Error= 198480 0 (2.66395e+06,1.07591e+06) 
....................................
Epoch 207 Error= 198409 0 (2.70227e+06,1.07097e+06) 
....................................
Epoch 208 Error= 198352 0 (2.71299e+06,1.09173e+06) 
....................................
Epoch 209 Error= 198380 0 (2.7199e+06,1.08894e+06) 
....................................
Epoch 210 Error= 198202 0 (2.72404e+06,1.09637e+06) 
 counting_train_errors....................................

train1_NErrors= 61860/1.60793e+06 3.84718
Class01= 4356/1.54361e+06	0.282195
Class11= 57504/64317	89.4072

 counting_test_errors.........

test1_NErrors= 15440/405857 3.8043
Class01= 1118/389804	0.286811
Class11= 14322/16053	89.217

....................................
Epoch 211 Error= 198277 0 (2.68302e+06,1.08569e+06) 
....................................
Epoch 212 Error= 198075 0 (2.71525e+06,1.11056e+06) 
....................................
Epoch 213 Error= 198152 0 (2.69574e+06,1.10161e+06) 
....................................
Epoch 214 Error= 198145 0 (2.69361e+06,1.10551e+06) 
....................................
Epoch 215 Error= 197978 0 (2.71902e+06,1.13003e+06) 
....................................
Epoch 216 Error= 197916 0 (2.691e+06,1.12179e+06) 
....................................
Epoch 217 Error= 197700 0 (2.70981e+06,1.12337e+06) 
....................................
Epoch 218 Error= 197866 0 (2.73053e+06,1.14289e+06) 
....................................
Epoch 219 Error= 197766 0 (2.71768e+06,1.14506e+06) 
....................................
Epoch 220 Error= 197684 0 (2.72404e+06,1.15048e+06) 
 counting_train_errors....................................

train1_NErrors= 61801/1.60793e+06 3.84351
Class01= 3354/1.54361e+06	0.217282
Class11= 58447/64317	90.8733

 counting_test_errors.........

test1_NErrors= 15417/405857 3.79863
Class01= 846/389804	0.217032
Class11= 14571/16053	90.7681

....................................
Epoch 221 Error= 197505 0 (2.69939e+06,1.15179e+06) 
....................................
Epoch 222 Error= 197546 0 (2.73945e+06,1.1643e+06) 
....................................
Epoch 223 Error= 197551 0 (2.73808e+06,1.17137e+06) 
....................................
Epoch 224 Error= 197429 0 (2.70065e+06,1.1845e+06) 
....................................
Epoch 225 Error= 197504 0 (2.69487e+06,1.17744e+06) 
....................................
Epoch 226 Error= 197437 0 (2.7304e+06,1.17912e+06) 
....................................
Epoch 227 Error= 197453 0 (2.70632e+06,1.19477e+06) 
....................................
Epoch 228 Error= 197373 0 (2.72513e+06,1.20946e+06) 
....................................
Epoch 229 Error= 197327 0 (2.72392e+06,1.22151e+06) 
....................................
Epoch 230 Error= 197122 0 (2.70951e+06,1.20552e+06) 
 counting_train_errors....................................

train1_NErrors= 61665/1.60793e+06 3.83505
Class01= 4239/1.54361e+06	0.274615
Class11= 57426/64317	89.2859

 counting_test_errors.........

test1_NErrors= 15398/405857 3.79395
Class01= 1095/389804	0.28091
Class11= 14303/16053	89.0986

....................................
Epoch 231 Error= 197052 0 (2.75208e+06,1.21507e+06) 
....................................
Epoch 232 Error= 197058 0 (2.72446e+06,1.24888e+06) 
....................................
Epoch 233 Error= 197128 0 (2.73291e+06,1.23222e+06) 
....................................
Epoch 234 Error= 196947 0 (2.74941e+06,1.23995e+06) 
....................................
Epoch 235 Error= 196921 0 (2.75303e+06,1.22654e+06) 
....................................
Epoch 236 Error= 196892 0 (2.73909e+06,1.25718e+06) 
....................................
Epoch 237 Error= 196973 0 (2.74749e+06,1.26144e+06) 
....................................
Epoch 238 Error= 196840 0 (2.75705e+06,1.24492e+06) 
....................................
Epoch 239 Error= 197006 0 (2.73514e+06,1.26967e+06) 
....................................
Epoch 240 Error= 196698 0 (2.74734e+06,1.30197e+06) 
 counting_train_errors....................................

train1_NErrors= 61627/1.60793e+06 3.83269
Class01= 3100/1.54361e+06	0.200827
Class11= 58527/64317	90.9977

 counting_test_errors.........

test1_NErrors= 15416/405857 3.79838
Class01= 814/389804	0.208823
Class11= 14602/16053	90.9612

....................................
Epoch 241 Error= 196627 0 (2.76243e+06,1.28594e+06) 
....................................
Epoch 242 Error= 196744 0 (2.75587e+06,1.28514e+06) 
....................................
Epoch 243 Error= 196612 0 (2.74375e+06,1.29156e+06) 
....................................
Epoch 244 Error= 196660 0 (2.74983e+06,1.29772e+06) 
....................................
Epoch 245 Error= 196504 0 (2.76603e+06,1.30856e+06) 
....................................
Epoch 246 Error= 196578 0 (2.76068e+06,1.31245e+06) 
....................................
Epoch 247 Error= 196392 0 (2.76904e+06,1.30175e+06) 
....................................
Epoch 248 Error= 196440 0 (2.78359e+06,1.31753e+06) 
....................................
Epoch 249 Error= 196287 0 (2.74322e+06,1.32629e+06) 
....................................
Epoch 250 Error= 196449 0 (2.73499e+06,1.33978e+06) 
 counting_train_errors....................................

train1_NErrors= 61598/1.60793e+06 3.83089
Class01= 3638/1.54361e+06	0.235681
Class11= 57960/64317	90.1161

 counting_test_errors.........

test1_NErrors= 15413/405857 3.79764
Class01= 965/389804	0.24756
Class11= 14448/16053	90.0019

....................................
Epoch 251 Error= 196242 0 (2.7674e+06,1.33925e+06) 
....................................
Epoch 252 Error= 196175 0 (2.76142e+06,1.33369e+06) 
....................................
Epoch 253 Error= 196271 0 (2.7677e+06,1.3495e+06) 
....................................
Epoch 254 Error= 196307 0 (2.76978e+06,1.35853e+06) 
....................................
Epoch 255 Error= 196222 0 (2.76393e+06,1.3583e+06) 
....................................
Epoch 256 Error= 196167 0 (2.77562e+06,1.34954e+06) 
....................................
Epoch 257 Error= 196208 0 (2.75907e+06,1.37343e+06) 
....................................
Epoch 258 Error= 196035 0 (2.7606e+06,1.37212e+06) 
....................................
Epoch 259 Error= 196020 0 (2.73691e+06,1.37537e+06) 
....................................
Epoch 260 Error= 195944 0 (2.76051e+06,1.39374e+06) 
 counting_train_errors....................................

train1_NErrors= 61599/1.60793e+06 3.83095
Class01= 4800/1.54361e+06	0.310959
Class11= 56799/64317	88.311

 counting_test_errors.........

test1_NErrors= 15402/405857 3.79493
Class01= 1249/389804	0.320417
Class11= 14153/16053	88.1642

....................................
Epoch 261 Error= 195921 0 (2.75184e+06,1.40564e+06) 
....................................
Epoch 262 Error= 195942 0 (2.71244e+06,1.38924e+06) 
....................................
Epoch 263 Error= 195811 0 (2.78692e+06,1.41469e+06) 
....................................
Epoch 264 Error= 195814 0 (2.73842e+06,1.42571e+06) 
....................................
Epoch 265 Error= 195815 0 (2.71671e+06,1.43762e+06) 
....................................
Epoch 266 Error= 195649 0 (2.73657e+06,1.41834e+06) 
....................................
Epoch 267 Error= 195776 0 (2.74768e+06,1.43378e+06) 
....................................
Epoch 268 Error= 195623 0 (2.71554e+06,1.43686e+06) 
....................................
Epoch 269 Error= 195482 0 (2.71124e+06,1.44109e+06) 
....................................
Epoch 270 Error= 195634 0 (2.75162e+06,1.4307e+06) 
 counting_train_errors....................................

train1_NErrors= 61457/1.60793e+06 3.82212
Class01= 4123/1.54361e+06	0.2671
Class11= 57334/64317	89.1428

 counting_test_errors.........

test1_NErrors= 15392/405857 3.79247
Class01= 1096/389804	0.281167
Class11= 14296/16053	89.055

....................................
Epoch 271 Error= 195683 0 (2.73988e+06,1.43348e+06) 
....................................
Epoch 272 Error= 195639 0 (2.73015e+06,1.4459e+06) 
....................................
Epoch 273 Error= 195439 0 (2.71526e+06,1.46628e+06) 
....................................
Epoch 274 Error= 195429 0 (2.74512e+06,1.47284e+06) 
....................................
Epoch 275 Error= 195371 0 (2.72155e+06,1.479e+06) 
....................................
Epoch 276 Error= 195350 0 (2.73741e+06,1.46587e+06) 
....................................
Epoch 277 Error= 195313 0 (2.67582e+06,1.49298e+06) 
....................................
Epoch 278 Error= 195309 0 (2.70601e+06,1.49152e+06) 
....................................
Epoch 279 Error= 195317 0 (2.71012e+06,1.47356e+06) 
....................................
Epoch 280 Error= 195318 0 (2.69733e+06,1.4946e+06) 
 counting_train_errors....................................

train1_NErrors= 61444/1.60793e+06 3.82131
Class01= 3621/1.54361e+06	0.234579
Class11= 57823/64317	89.9031

 counting_test_errors.........

test1_NErrors= 15391/405857 3.79222
Class01= 989/389804	0.253717
Class11= 14402/16053	89.7153

....................................
Epoch 281 Error= 195226 0 (2.68064e+06,1.49805e+06) 
....................................
Epoch 282 Error= 195243 0 (2.69685e+06,1.50547e+06) 
....................................
Epoch 283 Error= 195067 0 (2.68322e+06,1.50927e+06) 
....................................
Epoch 284 Error= 195010 0 (2.68568e+06,1.50907e+06) 
....................................
Epoch 285 Error= 195125 0 (2.69093e+06,1.51617e+06) 
....................................
Epoch 286 Error= 195079 0 (2.68947e+06,1.5105e+06) 
....................................
Epoch 287 Error= 194957 0 (2.6857e+06,1.5401e+06) 
....................................
Epoch 288 Error= 195005 0 (2.64743e+06,1.53299e+06) 
....................................
Epoch 289 Error= 194900 0 (2.63829e+06,1.55015e+06) 
....................................
Epoch 290 Error= 194937 0 (2.6616e+06,1.55636e+06) 
 counting_train_errors....................................

train1_NErrors= 61382/1.60793e+06 3.81745
Class01= 4014/1.54361e+06	0.260039
Class11= 57368/64317	89.1957

 counting_test_errors.........

test1_NErrors= 15387/405857 3.79124
Class01= 1086/389804	0.278602
Class11= 14301/16053	89.0862

....................................
Epoch 291 Error= 195009 0 (2.66409e+06,1.54355e+06) 
....................................
Epoch 292 Error= 194751 0 (2.67822e+06,1.55588e+06) 
....................................
Epoch 293 Error= 194789 0 (2.65364e+06,1.57021e+06) 
....................................
Epoch 294 Error= 194822 0 (2.6642e+06,1.59196e+06) 
....................................
Epoch 295 Error= 194730 0 (2.64549e+06,1.52168e+06) 
....................................
Epoch 296 Error= 194736 0 (2.64052e+06,1.59431e+06) 
....................................
Epoch 297 Error= 194725 0 (2.6305e+06,1.56779e+06) 
....................................
Epoch 298 Error= 194621 0 (2.61008e+06,1.55478e+06) 
....................................
Epoch 299 Error= 194535 0 (2.65442e+06,1.58139e+06) 
....................................
Epoch 300 Error= 194572 0 (2.64331e+06,1.61214e+06) 
 counting_train_errors....................................

train1_NErrors= 61456/1.60793e+06 3.82205
Class01= 6268/1.54361e+06	0.40606
Class11= 55188/64317	85.8062

 counting_test_errors.........

test1_NErrors= 15493/405857 3.81735
Class01= 1687/389804	0.432782
Class11= 13806/16053	86.0026

....................................
Epoch 301 Error= 194381 0 (2.64296e+06,1.62493e+06) 
....................................
Epoch 302 Error= 194452 0 (2.62191e+06,1.61052e+06) 
....................................
Epoch 303 Error= 194459 0 (2.6411e+06,1.64135e+06) 
....................................
Epoch 304 Error= 194410 0 (2.60038e+06,1.62606e+06) 
....................................
Epoch 305 Error= 194302 0 (2.61928e+06,1.60363e+06) 
....................................
Epoch 306 Error= 194266 0 (2.60784e+06,1.62922e+06) 
....................................
Epoch 307 Error= 194293 0 (2.60487e+06,1.61808e+06) 
....................................
Epoch 308 Error= 194151 0 (2.62541e+06,1.65509e+06) 
....................................
Epoch 309 Error= 194107 0 (2.60519e+06,1.63628e+06) 
....................................
Epoch 310 Error= 194125 0 (2.60965e+06,1.64933e+06) 
 counting_train_errors....................................

train1_NErrors= 61263/1.60793e+06 3.81005
Class01= 4160/1.54361e+06	0.269497
Class11= 57103/64317	88.7837

 counting_test_errors.........

test1_NErrors= 15384/405857 3.7905
Class01= 1137/389804	0.291685
Class11= 14247/16053	88.7498

....................................
Epoch 311 Error= 194149 0 (2.58455e+06,1.66098e+06) 
....................................
Epoch 312 Error= 194096 0 (2.58858e+06,1.64039e+06) 
....................................
Epoch 313 Error= 193974 0 (2.59208e+06,1.65256e+06) 
....................................
Epoch 314 Error= 194203 0 (2.57625e+06,1.67459e+06) 
....................................
Epoch 315 Error= 193956 0 (2.5755e+06,1.66567e+06) 
....................................
Epoch 316 Error= 194035 0 (2.5728e+06,1.66573e+06) 
....................................
Epoch 317 Error= 193876 0 (2.5814e+06,1.70555e+06) 
....................................
Epoch 318 Error= 193974 0 (2.55182e+06,1.67508e+06) 
....................................
Epoch 319 Error= 193894 0 (2.56026e+06,1.68174e+06) 
....................................
Epoch 320 Error= 193850 0 (2.56353e+06,1.70121e+06) 
 counting_train_errors....................................

train1_NErrors= 61300/1.60793e+06 3.81235
Class01= 3306/1.54361e+06	0.214173
Class11= 57994/64317	90.169

 counting_test_errors.........

test1_NErrors= 15341/405857 3.7799
Class01= 884/389804	0.226781
Class11= 14457/16053	90.0579

....................................
Epoch 321 Error= 193838 0 (2.56262e+06,1.72266e+06) 
....................................
Epoch 322 Error= 193672 0 (2.55254e+06,1.71411e+06) 
....................................
Epoch 323 Error= 193820 0 (2.5542e+06,1.70455e+06) 
....................................
Epoch 324 Error= 193718 0 (2.55424e+06,1.69511e+06) 
....................................
Epoch 325 Error= 193654 0 (2.54221e+06,1.70886e+06) 
....................................
Epoch 326 Error= 193709 0 (2.55514e+06,1.70035e+06) 
....................................
Epoch 327 Error= 193648 0 (2.5504e+06,1.69428e+06) 
....................................
Epoch 328 Error= 193570 0 (2.54519e+06,1.69337e+06) 
....................................
Epoch 329 Error= 193580 0 (2.54124e+06,1.72669e+06) 
....................................
Epoch 330 Error= 193474 0 (2.55457e+06,1.69824e+06) 
 counting_train_errors....................................

train1_NErrors= 61192/1.60793e+06 3.80564
Class01= 3436/1.54361e+06	0.222595
Class11= 57756/64317	89.799

 counting_test_errors.........

test1_NErrors= 15358/405857 3.78409
Class01= 938/389804	0.240634
Class11= 14420/16053	89.8274

....................................
Epoch 331 Error= 193423 0 (2.5196e+06,1.72617e+06) 
....................................
Epoch 332 Error= 193497 0 (2.53689e+06,1.70784e+06) 
....................................
Epoch 333 Error= 193357 0 (2.51505e+06,1.74693e+06) 
....................................
Epoch 334 Error= 193313 0 (2.49237e+06,1.70669e+06) 
....................................
Epoch 335 Error= 193300 0 (2.53119e+06,1.77302e+06) 
....................................
Epoch 336 Error= 193399 0 (2.49112e+06,1.7163e+06) 
....................................
Epoch 337 Error= 193354 0 (2.50766e+06,1.74284e+06) 
....................................
Epoch 338 Error= 193332 0 (2.50324e+06,1.71253e+06) 
....................................
Epoch 339 Error= 193385 0 (2.48888e+06,1.73896e+06) 
....................................
Epoch 340 Error= 193138 0 (2.50449e+06,1.7472e+06) 
 counting_train_errors....................................

train1_NErrors= 61360/1.60793e+06 3.81608
Class01= 6880/1.54361e+06	0.445707
Class11= 54480/64317	84.7054

 counting_test_errors.........

test1_NErrors= 15453/405857 3.8075
Class01= 1854/389804	0.475624
Class11= 13599/16053	84.7131

....................................
Epoch 341 Error= 193319 0 (2.45891e+06,1.73812e+06) 
....................................
Epoch 342 Error= 193217 0 (2.47183e+06,1.74762e+06) 
....................................
Epoch 343 Error= 193105 0 (2.46019e+06,1.74922e+06) 
....................................
Epoch 344 Error= 193091 0 (2.46857e+06,1.7537e+06) 
....................................
Epoch 345 Error= 193119 0 (2.48461e+06,1.75998e+06) 
....................................
Epoch 346 Error= 192982 0 (2.46811e+06,1.73186e+06) 
....................................
Epoch 347 Error= 193070 0 (2.45353e+06,1.70458e+06) 
....................................
Epoch 348 Error= 192965 0 (2.48314e+06,1.75833e+06) 
....................................
Epoch 349 Error= 192964 0 (2.45772e+06,1.76758e+06) 
....................................
Epoch 350 Error= 192968 0 (2.46202e+06,1.74144e+06) 
 counting_train_errors....................................

train1_NErrors= 61126/1.60793e+06 3.80153
Class01= 5659/1.54361e+06	0.366607
Class11= 55467/64317	86.24

 counting_test_errors.........

test1_NErrors= 15395/405857 3.79321
Class01= 1559/389804	0.399945
Class11= 13836/16053	86.1895

....................................
Epoch 351 Error= 192940 0 (2.49446e+06,1.77668e+06) 
....................................
Epoch 352 Error= 192836 0 (2.45581e+06,1.76028e+06) 
....................................
Epoch 353 Error= 192813 0 (2.47327e+06,1.76867e+06) 
....................................
Epoch 354 Error= 192885 0 (2.45776e+06,1.76137e+06) 
....................................
Epoch 355 Error= 192765 0 (2.44893e+06,1.75801e+06) 
....................................
Epoch 356 Error= 192817 0 (2.43848e+06,1.75562e+06) 
....................................
Epoch 357 Error= 192721 0 (2.4504e+06,1.76126e+06) 
....................................
Epoch 358 Error= 192779 0 (2.44268e+06,1.77404e+06) 
....................................
Epoch 359 Error= 192694 0 (2.44997e+06,1.78258e+06) 
....................................
Epoch 360 Error= 192717 0 (2.43955e+06,1.77449e+06) 
 counting_train_errors....................................

train1_NErrors= 61009/1.60793e+06 3.79425
Class01= 4180/1.54361e+06	0.270793
Class11= 56829/64317	88.3577

 counting_test_errors.........

test1_NErrors= 15264/405857 3.76093
Class01= 1092/389804	0.280141
Class11= 14172/16053	88.2826

....................................
Epoch 361 Error= 192552 0 (2.43739e+06,1.75526e+06) 
....................................
Epoch 362 Error= 192708 0 (2.41933e+06,1.7658e+06) 
....................................
Epoch 363 Error= 192582 0 (2.40944e+06,1.77459e+06) 
....................................
Epoch 364 Error= 192425 0 (2.41232e+06,1.78499e+06) 
....................................
Epoch 365 Error= 192489 0 (2.44315e+06,1.80859e+06) 
....................................
Epoch 366 Error= 192498 0 (2.40117e+06,1.7579e+06) 
....................................
Epoch 367 Error= 192506 0 (2.40768e+06,1.79802e+06) 
....................................
Epoch 368 Error= 192420 0 (2.42607e+06,1.77433e+06) 
....................................
Epoch 369 Error= 192492 0 (2.39737e+06,1.79902e+06) 
....................................
Epoch 370 Error= 192538 0 (2.39104e+06,1.78423e+06) 
 counting_train_errors....................................

train1_NErrors= 60974/1.60793e+06 3.79208
Class01= 3766/1.54361e+06	0.243973
Class11= 57208/64317	88.9469

 counting_test_errors.........

test1_NErrors= 15295/405857 3.76857
Class01= 1015/389804	0.260387
Class11= 14280/16053	88.9553

....................................
Epoch 371 Error= 192338 0 (2.42199e+06,1.77745e+06) 
....................................
Epoch 372 Error= 192253 0 (2.38766e+06,1.77999e+06) 
....................................
Epoch 373 Error= 192339 0 (2.41058e+06,1.78323e+06) 
....................................
Epoch 374 Error= 192355 0 (2.38871e+06,1.80654e+06) 
....................................
Epoch 375 Error= 192198 0 (2.39557e+06,1.76895e+06) 
....................................
Epoch 376 Error= 192178 0 (2.39842e+06,1.75686e+06) 
....................................
Epoch 377 Error= 192175 0 (2.38166e+06,1.78377e+06) 
....................................
Epoch 378 Error= 192250 0 (2.38171e+06,1.77093e+06) 
....................................
Epoch 379 Error= 192203 0 (2.40133e+06,1.78438e+06) 
....................................
Epoch 380 Error= 192140 0 (2.38747e+06,1.78529e+06) 
 counting_train_errors....................................

train1_NErrors= 60825/1.60793e+06 3.78281
Class01= 5126/1.54361e+06	0.332078
Class11= 55699/64317	86.6007

 counting_test_errors.........

test1_NErrors= 15249/405857 3.75723
Class01= 1363/389804	0.349663
Class11= 13886/16053	86.501

....................................
Epoch 381 Error= 192090 0 (2.35961e+06,1.77535e+06) 
....................................
Epoch 382 Error= 192042 0 (2.3548e+06,1.78902e+06) 
....................................
Epoch 383 Error= 192054 0 (2.3393e+06,1.78549e+06) 
....................................
Epoch 384 Error= 192140 0 (2.40904e+06,1.76245e+06) 
....................................
Epoch 385 Error= 191981 0 (2.3255e+06,1.7885e+06) 
....................................
Epoch 386 Error= 192026 0 (2.3367e+06,1.78478e+06) 
....................................
Epoch 387 Error= 191978 0 (2.35084e+06,1.7744e+06) 
....................................
Epoch 388 Error= 192033 0 (2.3779e+06,1.78321e+06) 
....................................
Epoch 389 Error= 191913 0 (2.35507e+06,1.74035e+06) 
....................................
Epoch 390 Error= 191911 0 (2.34204e+06,1.77653e+06) 
 counting_train_errors....................................

train1_NErrors= 61076/1.60793e+06 3.79842
Class01= 6836/1.54361e+06	0.442857
Class11= 54240/64317	84.3323

 counting_test_errors.........

test1_NErrors= 15354/405857 3.78311
Class01= 1848/389804	0.474084
Class11= 13506/16053	84.1338

....................................
Epoch 391 Error= 191753 0 (2.35268e+06,1.78857e+06) 
....................................
Epoch 392 Error= 191836 0 (2.34576e+06,1.78698e+06) 
....................................
Epoch 393 Error= 191781 0 (2.37447e+06,1.79512e+06) 
....................................
Epoch 394 Error= 191762 0 (2.35702e+06,1.78189e+06) 
....................................
Epoch 395 Error= 191890 0 (2.3517e+06,1.79359e+06) 
....................................
Epoch 396 Error= 191785 0 (2.32228e+06,1.75933e+06) 
....................................
Epoch 397 Error= 191773 0 (2.3202e+06,1.77784e+06) 
....................................
Epoch 398 Error= 191805 0 (2.3414e+06,1.81469e+06) 
....................................
Epoch 399 Error= 191635 0 (2.35155e+06,1.77901e+06) 
....................................
Epoch 400 Error= 191601 0 (2.31589e+06,1.78549e+06) 
 counting_train_errors....................................

train1_NErrors= 61182/1.60793e+06 3.80501
Class01= 2722/1.54361e+06	0.176339
Class11= 58460/64317	90.8935

 counting_test_errors.........

test1_NErrors= 15270/405857 3.76241
Class01= 712/389804	0.182656
Class11= 14558/16053	90.6871

....................................
Epoch 401 Error= 191517 0 (2.32358e+06,1.78923e+06) 
....................................
Epoch 402 Error= 191520 0 (2.34193e+06,1.77344e+06) 
....................................
Epoch 403 Error= 191709 0 (2.34925e+06,1.76771e+06) 
....................................
Epoch 404 Error= 191699 0 (2.32744e+06,1.8225e+06) 
....................................
Epoch 405 Error= 191495 0 (2.33057e+06,1.75873e+06) 
....................................
Epoch 406 Error= 191569 0 (2.32367e+06,1.80085e+06) 
....................................
Epoch 407 Error= 191363 0 (2.3336e+06,1.78412e+06) 
....................................
Epoch 408 Error= 191548 0 (2.31317e+06,1.75674e+06) 
....................................
Epoch 409 Error= 191424 0 (2.34624e+06,1.75743e+06) 
....................................
Epoch 410 Error= 191261 0 (2.34133e+06,1.77176e+06) 
 counting_train_errors....................................

train1_NErrors= 60756/1.60793e+06 3.77852
Class01= 5337/1.54361e+06	0.345747
Class11= 55419/64317	86.1654

 counting_test_errors.........

test1_NErrors= 15295/405857 3.76857
Class01= 1455/389804	0.373265
Class11= 13840/16053	86.2144

....................................
Epoch 411 Error= 191376 0 (2.31972e+06,1.8078e+06) 
....................................
Epoch 412 Error= 191312 0 (2.34073e+06,1.75526e+06) 
....................................
Epoch 413 Error= 191331 0 (2.31667e+06,1.78543e+06) 
....................................
Epoch 414 Error= 191417 0 (2.3268e+06,1.75333e+06) 
....................................
Epoch 415 Error= 191300 0 (2.32791e+06,1.75398e+06) 
....................................
Epoch 416 Error= 191316 0 (2.3293e+06,1.76497e+06) 
....................................
Epoch 417 Error= 191398 0 (2.31535e+06,1.79116e+06) 
....................................
Epoch 418 Error= 191250 0 (2.31543e+06,1.77311e+06) 
....................................
Epoch 419 Error= 191152 0 (2.29973e+06,1.77944e+06) 
....................................
Epoch 420 Error= 191093 0 (2.31675e+06,1.74705e+06) 
 counting_train_errors....................................

train1_NErrors= 60998/1.60793e+06 3.79357
Class01= 7057/1.54361e+06	0.457174
Class11= 53941/64317	83.8674

 counting_test_errors.........

test1_NErrors= 15332/405857 3.77769
Class01= 1881/389804	0.48255
Class11= 13451/16053	83.7912

....................................
Epoch 421 Error= 191203 0 (2.30323e+06,1.77068e+06) 
....................................
Epoch 422 Error= 191066 0 (2.31269e+06,1.77209e+06) 
....................................
Epoch 423 Error= 191304 0 (2.31813e+06,1.81867e+06) 
....................................
Epoch 424 Error= 191035 0 (2.27755e+06,1.77728e+06) 
....................................
Epoch 425 Error= 191133 0 (2.30152e+06,1.74267e+06) 
....................................
Epoch 426 Error= 191036 0 (2.3088e+06,1.77771e+06) 
....................................
Epoch 427 Error= 191065 0 (2.32397e+06,1.76697e+06) 
....................................
Epoch 428 Error= 191209 0 (2.2764e+06,1.78503e+06) 
....................................
Epoch 429 Error= 191007 0 (2.30198e+06,1.7756e+06) 
....................................
Epoch 430 Error= 191029 0 (2.30296e+06,1.76378e+06) 
 counting_train_errors....................................

train1_NErrors= 60811/1.60793e+06 3.78194
Class01= 6043/1.54361e+06	0.391484
Class11= 54768/64317	85.1532

 counting_test_errors.........

test1_NErrors= 15308/405857 3.77177
Class01= 1629/389804	0.417902
Class11= 13679/16053	85.2115

....................................
Epoch 431 Error= 191015 0 (2.27915e+06,1.77202e+06) 
....................................
Epoch 432 Error= 191006 0 (2.32427e+06,1.7637e+06) 
....................................
Epoch 433 Error= 191061 0 (2.2854e+06,1.78719e+06) 
....................................
Epoch 434 Error= 190912 0 (2.27798e+06,1.77554e+06) 
....................................
Epoch 435 Error= 190971 0 (2.29742e+06,1.76737e+06) 
....................................
Epoch 436 Error= 190967 0 (2.27833e+06,1.80962e+06) 
....................................
Epoch 437 Error= 190911 0 (2.26451e+06,1.7442e+06) 
....................................
Epoch 438 Error= 190892 0 (2.28303e+06,1.76642e+06) 
....................................
Epoch 439 Error= 190823 0 (2.26114e+06,1.77081e+06) 
....................................
Epoch 440 Error= 190892 0 (2.28306e+06,1.76851e+06) 
 counting_train_errors....................................

train1_NErrors= 60898/1.60793e+06 3.78735
Class01= 3516/1.54361e+06	0.227777
Class11= 57382/64317	89.2175

 counting_test_errors.........

test1_NErrors= 15240/405857 3.75502
Class01= 943/389804	0.241916
Class11= 14297/16053	89.0612

....................................
Epoch 441 Error= 190689 0 (2.28326e+06,1.81957e+06) 
....................................
Epoch 442 Error= 190682 0 (2.32051e+06,1.74725e+06) 
....................................
Epoch 443 Error= 190818 0 (2.29548e+06,1.78389e+06) 
....................................
Epoch 444 Error= 190748 0 (2.25375e+06,1.75688e+06) 
....................................
Epoch 445 Error= 190775 0 (2.2661e+06,1.7478e+06) 
....................................
Epoch 446 Error= 190787 0 (2.25558e+06,1.77695e+06) 
....................................
Epoch 447 Error= 190613 0 (2.28079e+06,1.77758e+06) 
....................................
Epoch 448 Error= 190755 0 (2.27586e+06,1.78815e+06) 
....................................
Epoch 449 Error= 190711 0 (2.27437e+06,1.7646e+06) 
....................................
Epoch 450 Error= 190639 0 (2.23852e+06,1.76935e+06) 
 counting_train_errors....................................

train1_NErrors= 60753/1.60793e+06 3.77833
Class01= 6009/1.54361e+06	0.389281
Class11= 54744/64317	85.1159

 counting_test_errors.........

test1_NErrors= 15270/405857 3.76241
Class01= 1596/389804	0.409437
Class11= 13674/16053	85.1803

....................................
Epoch 451 Error= 190601 0 (2.27077e+06,1.73376e+06) 
....................................
Epoch 452 Error= 190701 0 (2.2631e+06,1.76279e+06) 
....................................
Epoch 453 Error= 190628 0 (2.26419e+06,1.78193e+06) 
....................................
Epoch 454 Error= 190754 0 (2.27444e+06,1.75834e+06) 
....................................
Epoch 455 Error= 190588 0 (2.25497e+06,1.78182e+06) 
....................................
Epoch 456 Error= 190611 0 (2.2469e+06,1.73441e+06) 
....................................
Epoch 457 Error= 190528 0 (2.27755e+06,1.77793e+06) 
....................................
Epoch 458 Error= 190619 0 (2.26341e+06,1.76342e+06) 
....................................
Epoch 459 Error= 190463 0 (2.25706e+06,1.78146e+06) 
....................................
Epoch 460 Error= 190382 0 (2.28597e+06,1.77498e+06) 
 counting_train_errors....................................

train1_NErrors= 60524/1.60793e+06 3.76409
Class01= 5288/1.54361e+06	0.342573
Class11= 55236/64317	85.8809

 counting_test_errors.........

test1_NErrors= 15220/405857 3.75009
Class01= 1408/389804	0.361207
Class11= 13812/16053	86.04

....................................
Epoch 461 Error= 190340 0 (2.24392e+06,1.78864e+06) 
....................................
Epoch 462 Error= 190382 0 (2.2744e+06,1.77963e+06) 
....................................
Epoch 463 Error= 190460 0 (2.2573e+06,1.77559e+06) 
....................................
Epoch 464 Error= 190368 0 (2.25828e+06,1.79126e+06) 
....................................
Epoch 465 Error= 190601 0 (2.25326e+06,1.75866e+06) 
....................................
Epoch 466 Error= 190318 0 (2.25354e+06,1.79017e+06) 
....................................
Epoch 467 Error= 190385 0 (2.24168e+06,1.79162e+06) 
....................................
Epoch 468 Error= 190262 0 (2.27052e+06,1.78905e+06) 
....................................
Epoch 469 Error= 190277 0 (2.24367e+06,1.75531e+06) 
....................................
Epoch 470 Error= 190381 0 (2.25428e+06,1.75578e+06) 
 counting_train_errors....................................

train1_NErrors= 60558/1.60793e+06 3.76621
Class01= 5711/1.54361e+06	0.369976
Class11= 54847/64317	85.2761

 counting_test_errors.........

test1_NErrors= 15247/405857 3.75674
Class01= 1542/389804	0.395583
Class11= 13705/16053	85.3735

....................................
Epoch 471 Error= 190238 0 (2.24483e+06,1.78952e+06) 
....................................
Epoch 472 Error= 190393 0 (2.22377e+06,1.76769e+06) 
....................................
Epoch 473 Error= 190248 0 (2.25444e+06,1.76532e+06) 
....................................
Epoch 474 Error= 190372 0 (2.23657e+06,1.78693e+06) 
....................................
Epoch 475 Error= 190162 0 (2.25918e+06,1.78198e+06) 
....................................
Epoch 476 Error= 190253 0 (2.24282e+06,1.7876e+06) 
....................................
Epoch 477 Error= 190251 0 (2.24839e+06,1.78281e+06) 
....................................
Epoch 478 Error= 190239 0 (2.22595e+06,1.75731e+06) 
....................................
Epoch 479 Error= 190284 0 (2.21569e+06,1.78693e+06) 
....................................
Epoch 480 Error= 190226 0 (2.24664e+06,1.79056e+06) 
 counting_train_errors....................................

train1_NErrors= 60516/1.60793e+06 3.76359
Class01= 4714/1.54361e+06	0.305387
Class11= 55802/64317	86.7609

 counting_test_errors.........

test1_NErrors= 15192/405857 3.74319
Class01= 1257/389804	0.32247
Class11= 13935/16053	86.8062

....................................
Epoch 481 Error= 190234 0 (2.23779e+06,1.76297e+06) 
....................................
Epoch 482 Error= 190278 0 (2.23329e+06,1.81074e+06) 
....................................
Epoch 483 Error= 190117 0 (2.23691e+06,1.77072e+06) 
....................................
Epoch 484 Error= 190141 0 (2.20523e+06,1.78453e+06) 
....................................
Epoch 485 Error= 190070 0 (2.2288e+06,1.78288e+06) 
....................................
Epoch 486 Error= 190166 0 (2.25169e+06,1.79302e+06) 
....................................
Epoch 487 Error= 190194 0 (2.22108e+06,1.80051e+06) 
....................................
Epoch 488 Error= 189967 0 (2.22446e+06,1.77899e+06) 
....................................
Epoch 489 Error= 189894 0 (2.23129e+06,1.7768e+06) 
....................................
Epoch 490 Error= 189861 0 (2.23269e+06,1.77583e+06) 
 counting_train_errors....................................

train1_NErrors= 60498/1.60793e+06 3.76247
Class01= 4899/1.54361e+06	0.317372
Class11= 55599/64317	86.4453

 counting_test_errors.........

test1_NErrors= 15260/405857 3.75995
Class01= 1317/389804	0.337862
Class11= 13943/16053	86.856

....................................
Epoch 491 Error= 190002 0 (2.21598e+06,1.7835e+06) 
....................................
Epoch 492 Error= 190073 0 (2.23113e+06,1.81551e+06) 
....................................
Epoch 493 Error= 189882 0 (2.24023e+06,1.8002e+06) 
....................................
Epoch 494 Error= 189945 0 (2.21205e+06,1.78884e+06) 
....................................
Epoch 495 Error= 189806 0 (2.22768e+06,1.78678e+06) 
....................................
Epoch 496 Error= 189869 0 (2.1966e+06,1.81327e+06) 
....................................
Epoch 497 Error= 190003 0 (2.198e+06,1.78732e+06) 
....................................
Epoch 498 Error= 189844 0 (2.21761e+06,1.80013e+06) 
....................................
Epoch 499 Error= 189835 0 (2.21768e+06,1.81985e+06) 
....................................
Epoch 500 Error= 189846 0 (2.23093e+06,1.79396e+06) 
 counting_train_errors....................................

train1_NErrors= 60511/1.60793e+06 3.76328
Class01= 4218/1.54361e+06	0.273255
Class11= 56293/64317	87.5243

 counting_test_errors.........

test1_NErrors= 15151/405857 3.73309
Class01= 1108/389804	0.284245
Class11= 14043/16053	87.479

....................................
Epoch 501 Error= 189823 0 (2.20947e+06,1.81441e+06) 
....................................
Epoch 502 Error= 189798 0 (2.2196e+06,1.80703e+06) 
....................................
Epoch 503 Error= 189928 0 (2.19078e+06,1.79028e+06) 
....................................
Epoch 504 Error= 189810 0 (2.18083e+06,1.79603e+06) 
....................................
Epoch 505 Error= 189781 0 (2.19746e+06,1.82993e+06) 
....................................
Epoch 506 Error= 189671 0 (2.21407e+06,1.76949e+06) 
....................................
Epoch 507 Error= 189603 0 (2.16376e+06,1.80614e+06) 
....................................
Epoch 508 Error= 189792 0 (2.17915e+06,1.79278e+06) 
....................................
Epoch 509 Error= 189644 0 (2.20734e+06,1.79189e+06) 
....................................
Epoch 510 Error= 189701 0 (2.20757e+06,1.78222e+06) 
 counting_train_errors....................................

train1_NErrors= 60500/1.60793e+06 3.7626
Class01= 4842/1.54361e+06	0.313679
Class11= 55658/64317	86.537

 counting_test_errors.........

test1_NErrors= 15178/405857 3.73974
Class01= 1287/389804	0.330166
Class11= 13891/16053	86.5321

....................................
Epoch 511 Error= 189706 0 (2.21284e+06,1.82566e+06) 
....................................
Epoch 512 Error= 189666 0 (2.18817e+06,1.79355e+06) 
....................................
Epoch 513 Error= 189713 0 (2.20032e+06,1.80266e+06) 
....................................
Epoch 514 Error= 189639 0 (2.2261e+06,1.80847e+06) 
....................................
Epoch 515 Error= 189546 0 (2.18274e+06,1.80433e+06) 
....................................
Epoch 516 Error= 189515 0 (2.1992e+06,1.76491e+06) 
....................................
Epoch 517 Error= 189597 0 (2.17437e+06,1.81929e+06) 
....................................
Epoch 518 Error= 189548 0 (2.2005e+06,1.7921e+06) 
....................................
Epoch 519 Error= 189510 0 (2.20807e+06,1.79462e+06) 
....................................
Epoch 520 Error= 189523 0 (2.19428e+06,1.81465e+06) 
 counting_train_errors....................................

train1_NErrors= 60603/1.60793e+06 3.76901
Class01= 7374/1.54361e+06	0.47771
Class11= 53229/64317	82.7604

 counting_test_errors.........

test1_NErrors= 15304/405857 3.77079
Class01= 1985/389804	0.50923
Class11= 13319/16053	82.9689

....................................
Epoch 521 Error= 189449 0 (2.19367e+06,1.80898e+06) 
....................................
Epoch 522 Error= 189420 0 (2.1806e+06,1.81012e+06) 
....................................
Epoch 523 Error= 189479 0 (2.17419e+06,1.80317e+06) 
....................................
Epoch 524 Error= 189522 0 (2.15961e+06,1.82364e+06) 
....................................
Epoch 525 Error= 189486 0 (2.17669e+06,1.84223e+06) 
....................................
Epoch 526 Error= 189290 0 (2.16349e+06,1.84971e+06) 
....................................
Epoch 527 Error= 189488 0 (2.17484e+06,1.80853e+06) 
....................................
Epoch 528 Error= 189610 0 (2.16668e+06,1.83224e+06) 
....................................
Epoch 529 Error= 189397 0 (2.14323e+06,1.81851e+06) 
....................................
Epoch 530 Error= 189493 0 (2.19163e+06,1.80701e+06) 
 counting_train_errors....................................

train1_NErrors= 60519/1.60793e+06 3.76378
Class01= 4205/1.54361e+06	0.272413
Class11= 56314/64317	87.5569

 counting_test_errors.........

test1_NErrors= 15167/405857 3.73703
Class01= 1122/389804	0.287837
Class11= 14045/16053	87.4914

....................................
Epoch 531 Error= 189358 0 (2.16297e+06,1.81862e+06) 
....................................
Epoch 532 Error= 189556 0 (2.17018e+06,1.82398e+06) 
....................................
Epoch 533 Error= 189249 0 (2.18682e+06,1.7962e+06) 
....................................
Epoch 534 Error= 189296 0 (2.1823e+06,1.80177e+06) 
....................................
Epoch 535 Error= 189199 0 (2.17369e+06,1.83007e+06) 
....................................
Epoch 536 Error= 189216 0 (2.16471e+06,1.85377e+06) 
....................................
Epoch 537 Error= 189153 0 (2.15526e+06,1.84505e+06) 
....................................
Epoch 538 Error= 189348 0 (2.20109e+06,1.81558e+06) 
....................................
Epoch 539 Error= 189265 0 (2.14892e+06,1.81042e+06) 
....................................
Epoch 540 Error= 189261 0 (2.15184e+06,1.8183e+06) 
 counting_train_errors....................................

train1_NErrors= 60453/1.60793e+06 3.75968
Class01= 6647/1.54361e+06	0.430613
Class11= 53806/64317	83.6575

 counting_test_errors.........

test1_NErrors= 15245/405857 3.75625
Class01= 1773/389804	0.454844
Class11= 13472/16053	83.922

....................................
Epoch 541 Error= 189323 0 (2.13395e+06,1.82998e+06) 
....................................
Epoch 542 Error= 189248 0 (2.18328e+06,1.82321e+06) 
....................................
Epoch 543 Error= 189215 0 (2.12697e+06,1.78927e+06) 
....................................
Epoch 544 Error= 189237 0 (2.1638e+06,1.80005e+06) 
....................................
Epoch 545 Error= 189214 0 (2.14719e+06,1.80197e+06) 
....................................
Epoch 546 Error= 189023 0 (2.13674e+06,1.84488e+06) 
....................................
Epoch 547 Error= 189288 0 (2.14832e+06,1.8252e+06) 
....................................
Epoch 548 Error= 189115 0 (2.14336e+06,1.80891e+06) 
....................................
Epoch 549 Error= 189072 0 (2.13384e+06,1.79535e+06) 
....................................
Epoch 550 Error= 189018 0 (2.15658e+06,1.8118e+06) 
 counting_train_errors....................................

train1_NErrors= 60430/1.60793e+06 3.75825
Class01= 4280/1.54361e+06	0.277271
Class11= 56150/64317	87.302

 counting_test_errors.........

test1_NErrors= 15135/405857 3.72915
Class01= 1127/389804	0.28912
Class11= 14008/16053	87.2609

....................................
Epoch 551 Error= 189049 0 (2.13894e+06,1.82058e+06) 
....................................
Epoch 552 Error= 189068 0 (2.15395e+06,1.81026e+06) 
....................................
Epoch 553 Error= 189095 0 (2.16703e+06,1.82781e+06) 
....................................
Epoch 554 Error= 189127 0 (2.15729e+06,1.80898e+06) 
....................................
Epoch 555 Error= 189083 0 (2.13072e+06,1.81636e+06) 
....................................
Epoch 556 Error= 189027 0 (2.13583e+06,1.81639e+06) 
....................................
Epoch 557 Error= 189153 0 (2.14653e+06,1.82643e+06) 
....................................
Epoch 558 Error= 189000 0 (2.12473e+06,1.81435e+06) 
....................................
Epoch 559 Error= 188953 0 (2.13488e+06,1.8335e+06) 
....................................
Epoch 560 Error= 188991 0 (2.12384e+06,1.80547e+06) 
 counting_train_errors....................................

train1_NErrors= 60274/1.60793e+06 3.74854
Class01= 4985/1.54361e+06	0.322943
Class11= 55289/64317	85.9633

 counting_test_errors.........

test1_NErrors= 15176/405857 3.73925
Class01= 1355/389804	0.347611
Class11= 13821/16053	86.0961

....................................
Epoch 561 Error= 188898 0 (2.13209e+06,1.82205e+06) 
....................................
Epoch 562 Error= 189020 0 (2.15667e+06,1.80723e+06) 
....................................
Epoch 563 Error= 188998 0 (2.1474e+06,1.78917e+06) 
....................................
Epoch 564 Error= 188804 0 (2.1361e+06,1.83735e+06) 
....................................
Epoch 565 Error= 188898 0 (2.14102e+06,1.82201e+06) 
....................................
Epoch 566 Error= 188935 0 (2.11701e+06,1.80843e+06) 
....................................
Epoch 567 Error= 188823 0 (2.15546e+06,1.80894e+06) 
....................................
Epoch 568 Error= 188844 0 (2.13947e+06,1.82142e+06) 
....................................
Epoch 569 Error= 188832 0 (2.13938e+06,1.8384e+06) 
....................................
Epoch 570 Error= 188812 0 (2.13983e+06,1.82091e+06) 
 counting_train_errors....................................

train1_NErrors= 60360/1.60793e+06 3.75389
Class01= 3479/1.54361e+06	0.22538
Class11= 56881/64317	88.4385

 counting_test_errors.........

test1_NErrors= 15141/405857 3.73062
Class01= 939/389804	0.24089
Class11= 14202/16053	88.4694

....................................
Epoch 571 Error= 188967 0 (2.13519e+06,1.8242e+06) 
....................................
Epoch 572 Error= 188880 0 (2.11605e+06,1.79654e+06) 
....................................
Epoch 573 Error= 188774 0 (2.13327e+06,1.8049e+06) 
....................................
Epoch 574 Error= 188729 0 (2.13977e+06,1.84002e+06) 
....................................
Epoch 575 Error= 188792 0 (2.13265e+06,1.80246e+06) 
....................................
Epoch 576 Error= 188843 0 (2.12611e+06,1.81175e+06) 
....................................
Epoch 577 Error= 188775 0 (2.12683e+06,1.80192e+06) 
....................................
Epoch 578 Error= 188720 0 (2.12813e+06,1.81039e+06) 
....................................
Epoch 579 Error= 188793 0 (2.13181e+06,1.82176e+06) 
....................................
Epoch 580 Error= 188852 0 (2.14429e+06,1.81464e+06) 
 counting_train_errors....................................

train1_NErrors= 60673/1.60793e+06 3.77336
Class01= 2900/1.54361e+06	0.187871
Class11= 57773/64317	89.8254

 counting_test_errors.........

test1_NErrors= 15205/405857 3.74639
Class01= 786/389804	0.20164
Class11= 14419/16053	89.8212

....................................
Epoch 581 Error= 188756 0 (2.11997e+06,1.77811e+06) 
....................................
Epoch 582 Error= 188766 0 (2.1316e+06,1.80239e+06) 
....................................
Epoch 583 Error= 188613 0 (2.1235e+06,1.8248e+06) 
....................................
Epoch 584 Error= 188647 0 (2.14477e+06,1.82508e+06) 
....................................
Epoch 585 Error= 188745 0 (2.09965e+06,1.7938e+06) 
....................................
Epoch 586 Error= 188694 0 (2.14838e+06,1.81002e+06) 
....................................
Epoch 587 Error= 188684 0 (2.09319e+06,1.82379e+06) 
....................................
Epoch 588 Error= 188558 0 (2.11172e+06,1.81474e+06) 
....................................
Epoch 589 Error= 188588 0 (2.14087e+06,1.77184e+06) 
....................................
Epoch 590 Error= 188589 0 (2.12199e+06,1.81252e+06) 
 counting_train_errors....................................

train1_NErrors= 60137/1.60793e+06 3.74002
Class01= 5621/1.54361e+06	0.364145
Class11= 54516/64317	84.7614

 counting_test_errors.........

test1_NErrors= 15153/405857 3.73358
Class01= 1545/389804	0.396353
Class11= 13608/16053	84.7692

....................................
Epoch 591 Error= 188695 0 (2.08139e+06,1.79173e+06) 
....................................
Epoch 592 Error= 188584 0 (2.12863e+06,1.78401e+06) 
....................................
Epoch 593 Error= 188567 0 (2.1459e+06,1.83183e+06) 
....................................
Epoch 594 Error= 188500 0 (2.12377e+06,1.78624e+06) 
....................................
Epoch 595 Error= 188577 0 (2.11622e+06,1.81121e+06) 
....................................
Epoch 596 Error= 188493 0 (2.09004e+06,1.80089e+06) 
....................................
Epoch 597 Error= 188631 0 (2.12136e+06,1.77115e+06) 
....................................
Epoch 598 Error= 188486 0 (2.09329e+06,1.78785e+06) 
....................................
Epoch 599 Error= 188517 0 (2.10676e+06,1.78896e+06) 
....................................
Epoch 600 Error= 188423 0 (2.12434e+06,1.80184e+06) 
 counting_train_errors....................................

train1_NErrors= 60444/1.60793e+06 3.75912
Class01= 3755/1.54361e+06	0.24326
Class11= 56689/64317	88.14

 counting_test_errors.........

test1_NErrors= 15159/405857 3.73506
Class01= 989/389804	0.253717
Class11= 14170/16053	88.2701

....................................
Epoch 601 Error= 188538 0 (2.09985e+06,1.79021e+06) 
....................................
Epoch 602 Error= 188428 0 (2.09782e+06,1.79375e+06) 
....................................
Epoch 603 Error= 188536 0 (2.10729e+06,1.80218e+06) 
....................................
Epoch 604 Error= 188330 0 (2.07952e+06,1.79169e+06) 
....................................
Epoch 605 Error= 188443 0 (2.1257e+06,1.80373e+06) 
....................................
Epoch 606 Error= 188395 0 (2.09911e+06,1.78862e+06) 
....................................
Epoch 607 Error= 188340 0 (2.09865e+06,1.80231e+06) 
....................................
Epoch 608 Error= 188429 0 (2.11917e+06,1.78294e+06) 
....................................
Epoch 609 Error= 188342 0 (2.09315e+06,1.79126e+06) 
....................................
Epoch 610 Error= 188409 0 (2.08384e+06,1.79188e+06) 
 counting_train_errors....................................

train1_NErrors= 60623/1.60793e+06 3.77025
Class01= 2946/1.54361e+06	0.190851
Class11= 57677/64317	89.6761

 counting_test_errors.........

test1_NErrors= 15197/405857 3.74442
Class01= 798/389804	0.204718
Class11= 14399/16053	89.6966

....................................
Epoch 611 Error= 188409 0 (2.10378e+06,1.80504e+06) 
....................................
Epoch 612 Error= 188307 0 (2.10086e+06,1.79477e+06) 
....................................
Epoch 613 Error= 188330 0 (2.09238e+06,1.80131e+06) 
....................................
Epoch 614 Error= 188391 0 (2.07963e+06,1.79691e+06) 
....................................
Epoch 615 Error= 188245 0 (2.09997e+06,1.79494e+06) 
....................................
Epoch 616 Error= 188184 0 (2.09565e+06,1.81372e+06) 
....................................
Epoch 617 Error= 188520 0 (2.09051e+06,1.801e+06) 
....................................
Epoch 618 Error= 188237 0 (2.07698e+06,1.79618e+06) 
....................................
Epoch 619 Error= 188172 0 (2.07167e+06,1.79219e+06) 
....................................
Epoch 620 Error= 188397 0 (2.05281e+06,1.79929e+06) 
 counting_train_errors....................................

train1_NErrors= 60415/1.60793e+06 3.75731
Class01= 3225/1.54361e+06	0.208925
Class11= 57190/64317	88.9189

 counting_test_errors.........

test1_NErrors= 15131/405857 3.72816
Class01= 866/389804	0.222163
Class11= 14265/16053	88.8619

....................................
Epoch 621 Error= 188252 0 (2.07891e+06,1.77656e+06) 
....................................
Epoch 622 Error= 188326 0 (2.06924e+06,1.7818e+06) 
....................................
Epoch 623 Error= 188220 0 (2.07557e+06,1.8087e+06) 
....................................
Epoch 624 Error= 188092 0 (2.09506e+06,1.78745e+06) 
....................................
Epoch 625 Error= 188166 0 (2.07986e+06,1.8081e+06) 
....................................
Epoch 626 Error= 188266 0 (2.08082e+06,1.80903e+06) 
....................................
Epoch 627 Error= 188160 0 (2.11564e+06,1.7807e+06) 
....................................
Epoch 628 Error= 188064 0 (2.08077e+06,1.79607e+06) 
....................................
Epoch 629 Error= 188232 0 (2.08896e+06,1.80308e+06) 
....................................
Epoch 630 Error= 188236 0 (2.07393e+06,1.78158e+06) 
 counting_train_errors....................................

train1_NErrors= 60230/1.60793e+06 3.74581
Class01= 5732/1.54361e+06	0.371336
Class11= 54498/64317	84.7334

 counting_test_errors.........

test1_NErrors= 15163/405857 3.73604
Class01= 1554/389804	0.398662
Class11= 13609/16053	84.7754

....................................
Epoch 631 Error= 188120 0 (2.0824e+06,1.7789e+06) 
....................................
Epoch 632 Error= 188182 0 (2.10682e+06,1.80931e+06) 
....................................
Epoch 633 Error= 188190 0 (2.03602e+06,1.80382e+06) 
....................................
Epoch 634 Error= 188117 0 (2.06505e+06,1.77608e+06) 
....................................
Epoch 635 Error= 188139 0 (2.07973e+06,1.78222e+06) 
....................................
Epoch 636 Error= 188101 0 (2.0739e+06,1.80017e+06) 
....................................
Epoch 637 Error= 188044 0 (2.06166e+06,1.76848e+06) 
....................................
Epoch 638 Error= 187995 0 (2.05837e+06,1.8032e+06) 
....................................
Epoch 639 Error= 188103 0 (2.0786e+06,1.77789e+06) 
....................................
Epoch 640 Error= 188012 0 (2.09367e+06,1.78661e+06) 
 counting_train_errors....................................

train1_NErrors= 60315/1.60793e+06 3.75109
Class01= 5736/1.54361e+06	0.371595
Class11= 54579/64317	84.8594

 counting_test_errors.........

test1_NErrors= 15143/405857 3.73112
Class01= 1524/389804	0.390966
Class11= 13619/16053	84.8377

....................................
Epoch 641 Error= 188038 0 (2.05903e+06,1.79045e+06) 
....................................
Epoch 642 Error= 188128 0 (2.06806e+06,1.76865e+06) 
....................................
Epoch 643 Error= 187984 0 (2.05761e+06,1.79912e+06) 
....................................
Epoch 644 Error= 188056 0 (2.07563e+06,1.76484e+06) 
....................................
Epoch 645 Error= 187890 0 (2.05772e+06,1.80455e+06) 
....................................
Epoch 646 Error= 187930 0 (2.0626e+06,1.81159e+06) 
....................................
Epoch 647 Error= 187955 0 (2.06965e+06,1.78121e+06) 
....................................
Epoch 648 Error= 188016 0 (2.05987e+06,1.78441e+06) 
....................................
Epoch 649 Error= 188071 0 (2.04605e+06,1.76555e+06) 
....................................
Epoch 650 Error= 187898 0 (2.05866e+06,1.79928e+06) 
 counting_train_errors....................................

train1_NErrors= 60499/1.60793e+06 3.76254
Class01= 8007/1.54361e+06	0.518718
Class11= 52492/64317	81.6145

 counting_test_errors.........

test1_NErrors= 15316/405857 3.77374
Class01= 2169/389804	0.556433
Class11= 13147/16053	81.8975

....................................
Epoch 651 Error= 187920 0 (2.0683e+06,1.79133e+06) 
....................................
Epoch 652 Error= 187870 0 (2.06027e+06,1.79047e+06) 
....................................
Epoch 653 Error= 187825 0 (2.05196e+06,1.77577e+06) 
....................................
Epoch 654 Error= 187992 0 (2.05749e+06,1.8035e+06) 
....................................
Epoch 655 Error= 187836 0 (2.08135e+06,1.78611e+06) 
....................................
Epoch 656 Error= 187998 0 (2.04544e+06,1.7969e+06) 
....................................
Epoch 657 Error= 187802 0 (2.0365e+06,1.78755e+06) 
....................................
Epoch 658 Error= 187866 0 (2.05024e+06,1.77963e+06) 
....................................
Epoch 659 Error= 187981 0 (2.04722e+06,1.77008e+06) 
....................................
Epoch 660 Error= 187907 0 (2.05622e+06,1.79201e+06) 
 counting_train_errors....................................

train1_NErrors= 60225/1.60793e+06 3.7455
Class01= 4430/1.54361e+06	0.286989
Class11= 55795/64317	86.75

 counting_test_errors.........

test1_NErrors= 15113/405857 3.72373
Class01= 1182/389804	0.303229
Class11= 13931/16053	86.7813

....................................
Epoch 661 Error= 187937 0 (2.04769e+06,1.78852e+06) 
....................................
Epoch 662 Error= 187961 0 (2.03219e+06,1.76603e+06) 
....................................
Epoch 663 Error= 187889 0 (2.04059e+06,1.80078e+06) 
....................................
Epoch 664 Error= 187748 0 (2.05785e+06,1.7802e+06) 
....................................
Epoch 665 Error= 187789 0 (2.01794e+06,1.80533e+06) 
....................................
Epoch 666 Error= 187744 0 (2.03752e+06,1.78384e+06) 
....................................
Epoch 667 Error= 187736 0 (2.02113e+06,1.79625e+06) 
....................................
Epoch 668 Error= 187828 0 (2.04466e+06,1.80283e+06) 
....................................
Epoch 669 Error= 187707 0 (2.0401e+06,1.79487e+06) 
....................................
Epoch 670 Error= 187711 0 (2.05787e+06,1.80287e+06) 
 counting_train_errors....................................

train1_NErrors= 60260/1.60793e+06 3.74767
Class01= 6670/1.54361e+06	0.432103
Class11= 53590/64317	83.3217

 counting_test_errors.........

test1_NErrors= 15193/405857 3.74344
Class01= 1800/389804	0.461771
Class11= 13393/16053	83.4299

....................................
Epoch 671 Error= 187766 0 (2.04712e+06,1.79976e+06) 
....................................
Epoch 672 Error= 187799 0 (2.0241e+06,1.7942e+06) 
....................................
Epoch 673 Error= 187693 0 (2.06797e+06,1.78579e+06) 
....................................
Epoch 674 Error= 187884 0 (2.03116e+06,1.78843e+06) 
....................................
Epoch 675 Error= 187620 0 (2.04118e+06,1.79669e+06) 
....................................
Epoch 676 Error= 187749 0 (2.03966e+06,1.80492e+06) 
....................................
Epoch 677 Error= 187704 0 (2.02406e+06,1.80333e+06) 
....................................
Epoch 678 Error= 187744 0 (2.04395e+06,1.78933e+06) 
....................................
Epoch 679 Error= 187801 0 (2.04342e+06,1.81776e+06) 
....................................
Epoch 680 Error= 187858 0 (2.02651e+06,1.778e+06) 
 counting_train_errors....................................

train1_NErrors= 60136/1.60793e+06 3.73996
Class01= 6137/1.54361e+06	0.397573
Class11= 53999/64317	83.9576

 counting_test_errors.........

test1_NErrors= 15173/405857 3.73851
Class01= 1667/389804	0.427651
Class11= 13506/16053	84.1338

....................................
Epoch 681 Error= 187848 0 (2.0284e+06,1.7764e+06) 
....................................
Epoch 682 Error= 187679 0 (2.04104e+06,1.80849e+06) 
....................................
Epoch 683 Error= 187630 0 (2.03096e+06,1.80285e+06) 
....................................
Epoch 684 Error= 187559 0 (2.02428e+06,1.78397e+06) 
....................................
Epoch 685 Error= 187648 0 (2.02296e+06,1.7883e+06) 
....................................
Epoch 686 Error= 187508 0 (2.0177e+06,1.77962e+06) 
....................................
Epoch 687 Error= 187608 0 (2.02816e+06,1.78589e+06) 
....................................
Epoch 688 Error= 187713 0 (2.01986e+06,1.78712e+06) 
....................................
Epoch 689 Error= 187597 0 (2.03267e+06,1.7699e+06) 
....................................
Epoch 690 Error= 187566 0 (2.03229e+06,1.76255e+06) 
 counting_train_errors....................................

train1_NErrors= 60198/1.60793e+06 3.74382
Class01= 4211/1.54361e+06	0.272801
Class11= 55987/64317	87.0485

 counting_test_errors.........

test1_NErrors= 15106/405857 3.722
Class01= 1125/389804	0.288607
Class11= 13981/16053	87.0928

....................................
Epoch 691 Error= 187746 0 (2.02447e+06,1.77471e+06) 
....................................
Epoch 692 Error= 187417 0 (2.01942e+06,1.77499e+06) 
....................................
Epoch 693 Error= 187699 0 (2.01249e+06,1.77879e+06) 
....................................
Epoch 694 Error= 187574 0 (2.0243e+06,1.78529e+06) 
....................................
Epoch 695 Error= 187578 0 (2.04014e+06,1.78972e+06) 
....................................
Epoch 696 Error= 187616 0 (2.00105e+06,1.78208e+06) 
....................................
Epoch 697 Error= 187584 0 (2.0211e+06,1.77838e+06) 
....................................
Epoch 698 Error= 187641 0 (2.02893e+06,1.77709e+06) 
....................................
Epoch 699 Error= 187669 0 (2.00919e+06,1.78615e+06) 
....................................
Epoch 700 Error= 187404 0 (2.02154e+06,1.79847e+06) 
 counting_train_errors....................................

train1_NErrors= 60256/1.60793e+06 3.74742
Class01= 3969/1.54361e+06	0.257124
Class11= 56287/64317	87.515

 counting_test_errors.........

test1_NErrors= 15090/405857 3.71806
Class01= 1066/389804	0.273471
Class11= 14024/16053	87.3606

....................................
Epoch 701 Error= 187472 0 (2.00491e+06,1.78775e+06) 
....................................
Epoch 702 Error= 187425 0 (2.01913e+06,1.78456e+06) 
....................................
Epoch 703 Error= 187548 0 (2.01068e+06,1.77106e+06) 
....................................
Epoch 704 Error= 187577 0 (2.01831e+06,1.79128e+06) 
....................................
Epoch 705 Error= 187462 0 (2.02118e+06,1.77726e+06) 
....................................
Epoch 706 Error= 187409 0 (1.99678e+06,1.80887e+06) 
....................................
Epoch 707 Error= 187456 0 (1.99994e+06,1.79107e+06) 
....................................
Epoch 708 Error= 187451 0 (2.01183e+06,1.78752e+06) 
....................................
Epoch 709 Error= 187481 0 (2.00933e+06,1.81856e+06) 
....................................
Epoch 710 Error= 187593 0 (2.00687e+06,1.79362e+06) 
 counting_train_errors....................................

train1_NErrors= 60261/1.60793e+06 3.74774
Class01= 5776/1.54361e+06	0.374187
Class11= 54485/64317	84.7132

 counting_test_errors.........

test1_NErrors= 15125/405857 3.72668
Class01= 1529/389804	0.392248
Class11= 13596/16053	84.6944

....................................
Epoch 711 Error= 187420 0 (1.99759e+06,1.82412e+06) 
....................................
Epoch 712 Error= 187384 0 (2.00063e+06,1.77239e+06) 
....................................
Epoch 713 Error= 187357 0 (2.00446e+06,1.79553e+06) 
....................................
Epoch 714 Error= 187361 0 (2.00656e+06,1.79538e+06) 
....................................
Epoch 715 Error= 187410 0 (2.00205e+06,1.78746e+06) 
....................................
Epoch 716 Error= 187329 0 (1.98812e+06,1.80354e+06) 
....................................
Epoch 717 Error= 187283 0 (2.01389e+06,1.80371e+06) 
....................................
Epoch 718 Error= 187414 0 (1.99288e+06,1.82787e+06) 
....................................
Epoch 719 Error= 187308 0 (2.00389e+06,1.7975e+06) 
....................................
Epoch 720 Error= 187330 0 (1.98496e+06,1.77172e+06) 
 counting_train_errors....................................

train1_NErrors= 60021/1.60793e+06 3.73281
Class01= 6033/1.54361e+06	0.390836
Class11= 53988/64317	83.9405

 counting_test_errors.........

test1_NErrors= 15183/405857 3.74097
Class01= 1670/389804	0.42842
Class11= 13513/16053	84.1774

....................................
Epoch 721 Error= 187537 0 (1.98908e+06,1.80937e+06) 
....................................
Epoch 722 Error= 187296 0 (2.01761e+06,1.82405e+06) 
....................................
Epoch 723 Error= 187305 0 (1.98706e+06,1.80426e+06) 
....................................
Epoch 724 Error= 187277 0 (1.99078e+06,1.78499e+06) 
....................................
Epoch 725 Error= 187234 0 (1.98998e+06,1.78733e+06) 
....................................
Epoch 726 Error= 187336 0 (2.00648e+06,1.80886e+06) 
....................................
Epoch 727 Error= 187290 0 (1.98411e+06,1.76784e+06) 
....................................
Epoch 728 Error= 187293 0 (1.98624e+06,1.77393e+06) 
....................................
Epoch 729 Error= 187282 0 (1.99045e+06,1.78012e+06) 
....................................
Epoch 730 Error= 187357 0 (1.99978e+06,1.7853e+06) 
 counting_train_errors....................................

train1_NErrors= 60223/1.60793e+06 3.74537
Class01= 4461/1.54361e+06	0.288997
Class11= 55762/64317	86.6987

 counting_test_errors.........

test1_NErrors= 15117/405857 3.72471
Class01= 1212/389804	0.310925
Class11= 13905/16053	86.6193

....................................
Epoch 731 Error= 187210 0 (1.98789e+06,1.76758e+06) 
....................................
Epoch 732 Error= 187316 0 (1.97744e+06,1.80267e+06) 
....................................
Epoch 733 Error= 187254 0 (2.00431e+06,1.78424e+06) 
....................................
Epoch 734 Error= 187117 0 (1.99393e+06,1.81368e+06) 
....................................
Epoch 735 Error= 187339 0 (1.96987e+06,1.79199e+06) 
....................................
Epoch 736 Error= 187332 0 (1.98257e+06,1.78785e+06) 
....................................
Epoch 737 Error= 187170 0 (1.98282e+06,1.80029e+06) 
....................................
Epoch 738 Error= 187177 0 (1.99857e+06,1.80103e+06) 
....................................
Epoch 739 Error= 187255 0 (1.9751e+06,1.76912e+06) 
....................................
Epoch 740 Error= 187247 0 (1.98618e+06,1.79498e+06) 
 counting_train_errors....................................

train1_NErrors= 60205/1.60793e+06 3.74425
Class01= 3659/1.54361e+06	0.237041
Class11= 56546/64317	87.9177

 counting_test_errors.........

test1_NErrors= 15116/405857 3.72446
Class01= 1007/389804	0.258335
Class11= 14109/16053	87.8901

....................................
Epoch 741 Error= 187117 0 (1.97316e+06,1.80671e+06) 
....................................
Epoch 742 Error= 187280 0 (1.95844e+06,1.79231e+06) 
....................................
Epoch 743 Error= 187172 0 (1.9619e+06,1.78632e+06) 
....................................
Epoch 744 Error= 187236 0 (1.96724e+06,1.76118e+06) 
....................................
Epoch 745 Error= 187186 0 (1.9814e+06,1.79587e+06) 
....................................
Epoch 746 Error= 187171 0 (1.97152e+06,1.7948e+06) 
....................................
Epoch 747 Error= 187168 0 (1.97863e+06,1.79945e+06) 
....................................
Epoch 748 Error= 187248 0 (1.98905e+06,1.7876e+06) 
....................................
Epoch 749 Error= 187235 0 (1.94182e+06,1.79081e+06) 
....................................
Epoch 750 Error= 187115 0 (1.96732e+06,1.78066e+06) 
 counting_train_errors....................................

train1_NErrors= 60162/1.60793e+06 3.74158
Class01= 6911/1.54361e+06	0.447716
Class11= 53251/64317	82.7946

 counting_test_errors.........

test1_NErrors= 15180/405857 3.74023
Class01= 1859/389804	0.476906
Class11= 13321/16053	82.9814

....................................
Epoch 751 Error= 187102 0 (1.97665e+06,1.79253e+06) 
....................................
Epoch 752 Error= 187141 0 (1.96861e+06,1.79666e+06) 
....................................
Epoch 753 Error= 187003 0 (1.95829e+06,1.80345e+06) 
....................................
Epoch 754 Error= 187065 0 (1.95665e+06,1.79666e+06) 
....................................
Epoch 755 Error= 187057 0 (1.98653e+06,1.78462e+06) 
....................................
Epoch 756 Error= 186938 0 (1.95071e+06,1.79909e+06) 
....................................
Epoch 757 Error= 186953 0 (1.98288e+06,1.80871e+06) 
....................................
Epoch 758 Error= 187130 0 (1.9597e+06,1.80687e+06) 
....................................
Epoch 759 Error= 187096 0 (1.97536e+06,1.78134e+06) 
....................................
Epoch 760 Error= 187129 0 (1.97209e+06,1.78089e+06) 
 counting_train_errors....................................

train1_NErrors= 60241/1.60793e+06 3.74649
Class01= 6192/1.54361e+06	0.401137
Class11= 54049/64317	84.0353

 counting_test_errors.........

test1_NErrors= 15155/405857 3.73407
Class01= 1642/389804	0.421237
Class11= 13513/16053	84.1774

....................................
Epoch 761 Error= 187010 0 (1.96156e+06,1.77624e+06) 
....................................
Epoch 762 Error= 187116 0 (1.9756e+06,1.79841e+06) 
....................................
Epoch 763 Error= 187110 0 (1.99106e+06,1.8171e+06) 
....................................
Epoch 764 Error= 186950 0 (1.95829e+06,1.82585e+06) 
....................................
Epoch 765 Error= 186953 0 (1.96398e+06,1.80081e+06) 
....................................
Epoch 766 Error= 187047 0 (1.94999e+06,1.80447e+06) 
....................................
Epoch 767 Error= 186965 0 (1.96377e+06,1.79951e+06) 
....................................
Epoch 768 Error= 186984 0 (1.97104e+06,1.80636e+06) 
....................................
Epoch 769 Error= 186913 0 (1.94794e+06,1.79501e+06) 
....................................
Epoch 770 Error= 186997 0 (1.96596e+06,1.81256e+06) 
 counting_train_errors....................................

train1_NErrors= 60154/1.60793e+06 3.74108
Class01= 4753/1.54361e+06	0.307914
Class11= 55401/64317	86.1374

 counting_test_errors.........

test1_NErrors= 15107/405857 3.72225
Class01= 1262/389804	0.323752
Class11= 13845/16053	86.2456

....................................
Epoch 771 Error= 186983 0 (1.96302e+06,1.806e+06) 
....................................
Epoch 772 Error= 186971 0 (1.95407e+06,1.81292e+06) 
....................................
Epoch 773 Error= 187037 0 (1.94486e+06,1.79768e+06) 
....................................
Epoch 774 Error= 186908 0 (1.94817e+06,1.78863e+06) 
....................................
Epoch 775 Error= 186900 0 (1.95842e+06,1.80804e+06) 
....................................
Epoch 776 Error= 186944 0 (1.96959e+06,1.80297e+06) 
....................................
Epoch 777 Error= 186961 0 (1.97279e+06,1.78314e+06) 
....................................
Epoch 778 Error= 186934 0 (1.97376e+06,1.78634e+06) 
....................................
Epoch 779 Error= 186859 0 (1.9779e+06,1.79807e+06) 
....................................
Epoch 780 Error= 186941 0 (1.95324e+06,1.7993e+06) 
 counting_train_errors....................................

train1_NErrors= 60095/1.60793e+06 3.73741
Class01= 6705/1.54361e+06	0.43437
Class11= 53390/64317	83.0107

 counting_test_errors.........

test1_NErrors= 15162/405857 3.7358
Class01= 1801/389804	0.462027
Class11= 13361/16053	83.2305

....................................
Epoch 781 Error= 186923 0 (1.94069e+06,1.79371e+06) 
....................................
Epoch 782 Error= 186723 0 (1.95788e+06,1.80205e+06) 
....................................
Epoch 783 Error= 186793 0 (1.95578e+06,1.82748e+06) 
....................................
Epoch 784 Error= 186932 0 (1.95878e+06,1.81368e+06) 
....................................
Epoch 785 Error= 186841 0 (1.97683e+06,1.81757e+06) 
....................................
Epoch 786 Error= 186914 0 (1.9502e+06,1.80522e+06) 
....................................
Epoch 787 Error= 186855 0 (1.95492e+06,1.79799e+06) 
....................................
Epoch 788 Error= 186927 0 (1.95958e+06,1.80301e+06) 
....................................
Epoch 789 Error= 186872 0 (1.92956e+06,1.79163e+06) 
....................................
Epoch 790 Error= 186743 0 (1.96536e+06,1.78521e+06) 
 counting_train_errors....................................

train1_NErrors= 60074/1.60793e+06 3.73611
Class01= 5959/1.54361e+06	0.386042
Class11= 54115/64317	84.1379

 counting_test_errors.........

test1_NErrors= 15121/405857 3.7257
Class01= 1586/389804	0.406871
Class11= 13535/16053	84.3145

....................................
Epoch 791 Error= 186904 0 (1.93904e+06,1.7866e+06) 
....................................
Epoch 792 Error= 186808 0 (1.94611e+06,1.78249e+06) 
....................................
Epoch 793 Error= 186799 0 (1.93396e+06,1.81047e+06) 
....................................
Epoch 794 Error= 186704 0 (1.94384e+06,1.77996e+06) 
....................................
Epoch 795 Error= 186678 0 (1.96375e+06,1.81644e+06) 
....................................
Epoch 796 Error= 186878 0 (1.92196e+06,1.79374e+06) 
....................................
Epoch 797 Error= 186775 0 (1.95595e+06,1.78422e+06) 
....................................
Epoch 798 Error= 186729 0 (1.95509e+06,1.79728e+06) 
....................................
Epoch 799 Error= 186841 0 (1.92491e+06,1.79413e+06) 
....................................
Epoch 800 Error= 186660 0 (1.95289e+06,1.77372e+06) 
 counting_train_errors....................................

train1_NErrors= 60046/1.60793e+06 3.73436
Class01= 6758/1.54361e+06	0.437804
Class11= 53288/64317	82.8521

 counting_test_errors.........

test1_NErrors= 15137/405857 3.72964
Class01= 1813/389804	0.465106
Class11= 13324/16053	83.0001

....................................
Epoch 801 Error= 186802 0 (1.93846e+06,1.78754e+06) 
....................................
Epoch 802 Error= 186861 0 (1.946e+06,1.80392e+06) 
....................................
Epoch 803 Error= 186685 0 (1.93931e+06,1.77457e+06) 
....................................
Epoch 804 Error= 186736 0 (1.93828e+06,1.8051e+06) 
....................................
Epoch 805 Error= 186609 0 (1.94041e+06,1.79385e+06) 
....................................
Epoch 806 Error= 186910 0 (1.95676e+06,1.80603e+06) 
....................................
Epoch 807 Error= 186708 0 (1.95196e+06,1.75451e+06) 
....................................
Epoch 808 Error= 186807 0 (1.93542e+06,1.78853e+06) 
....................................
Epoch 809 Error= 186670 0 (1.95082e+06,1.79912e+06) 
....................................
Epoch 810 Error= 186752 0 (1.92929e+06,1.77527e+06) 
 counting_train_errors....................................

train1_NErrors= 60192/1.60793e+06 3.74344
Class01= 3278/1.54361e+06	0.212359
Class11= 56914/64317	88.4898

 counting_test_errors.........

test1_NErrors= 15073/405857 3.71387
Class01= 878/389804	0.225241
Class11= 14195/16053	88.4258

....................................
Epoch 811 Error= 186599 0 (1.94389e+06,1.80621e+06) 
....................................
Epoch 812 Error= 186864 0 (1.93314e+06,1.76518e+06) 
....................................
Epoch 813 Error= 186696 0 (1.95316e+06,1.78991e+06) 
....................................
Epoch 814 Error= 186675 0 (1.9067e+06,1.7958e+06) 
....................................
Epoch 815 Error= 186738 0 (1.95903e+06,1.77291e+06) 
....................................
Epoch 816 Error= 186499 0 (1.94805e+06,1.7992e+06) 
....................................
Epoch 817 Error= 186654 0 (1.94959e+06,1.78723e+06) 
....................................
Epoch 818 Error= 186679 0 (1.94953e+06,1.81113e+06) 
....................................
Epoch 819 Error= 186571 0 (1.92221e+06,1.77076e+06) 
....................................
Epoch 820 Error= 186639 0 (1.93953e+06,1.79716e+06) 
 counting_train_errors....................................

train1_NErrors= 59997/1.60793e+06 3.73132
Class01= 5956/1.54361e+06	0.385848
Class11= 54041/64317	84.0229

 counting_test_errors.........

test1_NErrors= 15136/405857 3.72939
Class01= 1614/389804	0.414054
Class11= 13522/16053	84.2335

....................................
Epoch 821 Error= 186637 0 (1.92649e+06,1.78428e+06) 
....................................
Epoch 822 Error= 186663 0 (1.94141e+06,1.79846e+06) 
....................................
Epoch 823 Error= 186513 0 (1.94404e+06,1.79562e+06) 
....................................
Epoch 824 Error= 186579 0 (1.93711e+06,1.80511e+06) 
....................................
Epoch 825 Error= 186688 0 (1.93596e+06,1.79816e+06) 
....................................
Epoch 826 Error= 186717 0 (1.92828e+06,1.76806e+06) 
....................................
Epoch 827 Error= 186722 0 (1.90872e+06,1.77951e+06) 
....................................
Epoch 828 Error= 186521 0 (1.92259e+06,1.78543e+06) 
....................................
Epoch 829 Error= 186732 0 (1.93936e+06,1.77488e+06) 
....................................
Epoch 830 Error= 186654 0 (1.92831e+06,1.78018e+06) 
 counting_train_errors....................................

train1_NErrors= 59891/1.60793e+06 3.72472
Class01= 5098/1.54361e+06	0.330264
Class11= 54793/64317	85.1921

 counting_test_errors.........

test1_NErrors= 15075/405857 3.71436
Class01= 1395/389804	0.357872
Class11= 13680/16053	85.2177

....................................
Epoch 831 Error= 186589 0 (1.92147e+06,1.7923e+06) 
....................................
Epoch 832 Error= 186605 0 (1.92598e+06,1.80625e+06) 
....................................
Epoch 833 Error= 186596 0 (1.90844e+06,1.79463e+06) 
....................................
Epoch 834 Error= 186580 0 (1.9027e+06,1.77532e+06) 
....................................
Epoch 835 Error= 186592 0 (1.93501e+06,1.79934e+06) 
....................................
Epoch 836 Error= 186567 0 (1.91193e+06,1.79028e+06) 
....................................
Epoch 837 Error= 186456 0 (1.92507e+06,1.79628e+06) 
....................................
Epoch 838 Error= 186543 0 (1.92282e+06,1.76967e+06) 
....................................
Epoch 839 Error= 186479 0 (1.92814e+06,1.80205e+06) 
....................................
Epoch 840 Error= 186436 0 (1.90547e+06,1.7794e+06) 
 counting_train_errors....................................

train1_NErrors= 60086/1.60793e+06 3.73685
Class01= 7636/1.54361e+06	0.494683
Class11= 52450/64317	81.5492

 counting_test_errors.........

test1_NErrors= 15244/405857 3.756
Class01= 2091/389804	0.536423
Class11= 13153/16053	81.9348

....................................
Epoch 841 Error= 186521 0 (1.91976e+06,1.80581e+06) 
....................................
Epoch 842 Error= 186348 0 (1.92832e+06,1.79922e+06) 
....................................
Epoch 843 Error= 186550 0 (1.92539e+06,1.78008e+06) 
....................................
Epoch 844 Error= 186537 0 (1.90021e+06,1.78642e+06) 
....................................
Epoch 845 Error= 186584 0 (1.92588e+06,1.77099e+06) 
....................................
Epoch 846 Error= 186551 0 (1.91507e+06,1.77177e+06) 
....................................
Epoch 847 Error= 186498 0 (1.9334e+06,1.79162e+06) 
....................................
Epoch 848 Error= 186493 0 (1.91984e+06,1.78001e+06) 
....................................
Epoch 849 Error= 186452 0 (1.93598e+06,1.79259e+06) 
....................................
Epoch 850 Error= 186482 0 (1.91121e+06,1.79171e+06) 
 counting_train_errors....................................

train1_NErrors= 60009/1.60793e+06 3.73206
Class01= 3941/1.54361e+06	0.25531
Class11= 56068/64317	87.1745

 counting_test_errors.........

test1_NErrors= 15087/405857 3.71732
Class01= 1091/389804	0.279884
Class11= 13996/16053	87.1862

....................................
Epoch 851 Error= 186495 0 (1.92168e+06,1.79254e+06) 
....................................
Epoch 852 Error= 186432 0 (1.89858e+06,1.76384e+06) 
....................................
Epoch 853 Error= 186503 0 (1.90648e+06,1.80458e+06) 
....................................
Epoch 854 Error= 186486 0 (1.90976e+06,1.79237e+06) 
....................................
Epoch 855 Error= 186591 0 (1.89792e+06,1.77609e+06) 
....................................
Epoch 856 Error= 186467 0 (1.92535e+06,1.80284e+06) 
....................................
Epoch 857 Error= 186539 0 (1.90805e+06,1.79214e+06) 
....................................
Epoch 858 Error= 186432 0 (1.90348e+06,1.78885e+06) 
....................................
Epoch 859 Error= 186352 0 (1.90881e+06,1.77353e+06) 
....................................
Epoch 860 Error= 186416 0 (1.9227e+06,1.79452e+06) 
 counting_train_errors....................................

train1_NErrors= 59998/1.60793e+06 3.73138
Class01= 4395/1.54361e+06	0.284721
Class11= 55603/64317	86.4515

 counting_test_errors.........

test1_NErrors= 15087/405857 3.71732
Class01= 1192/389804	0.305795
Class11= 13895/16053	86.557

....................................
Epoch 861 Error= 186383 0 (1.91984e+06,1.79243e+06) 
....................................
Epoch 862 Error= 186458 0 (1.90213e+06,1.75813e+06) 
....................................
Epoch 863 Error= 186357 0 (1.93384e+06,1.80467e+06) 
....................................
Epoch 864 Error= 186469 0 (1.90038e+06,1.80088e+06) 
....................................
Epoch 865 Error= 186408 0 (1.91198e+06,1.78751e+06) 
....................................
Epoch 866 Error= 186380 0 (1.92033e+06,1.77662e+06) 
....................................
Epoch 867 Error= 186312 0 (1.90442e+06,1.78261e+06) 
....................................
Epoch 868 Error= 186321 0 (1.93261e+06,1.77357e+06) 
....................................
Epoch 869 Error= 186312 0 (1.94531e+06,1.80442e+06) 
....................................
Epoch 870 Error= 186445 0 (1.91084e+06,1.77711e+06) 
 counting_train_errors....................................

train1_NErrors= 60039/1.60793e+06 3.73393
Class01= 7589/1.54361e+06	0.491638
Class11= 52450/64317	81.5492

 counting_test_errors.........

test1_NErrors= 15186/405857 3.74171
Class01= 2046/389804	0.524879
Class11= 13140/16053	81.8539

....................................
Epoch 871 Error= 186343 0 (1.91734e+06,1.79045e+06) 
....................................
Epoch 872 Error= 186329 0 (1.91038e+06,1.7873e+06) 
....................................
Epoch 873 Error= 186367 0 (1.92069e+06,1.79571e+06) 
....................................
Epoch 874 Error= 186406 0 (1.89336e+06,1.79226e+06) 
....................................
Epoch 875 Error= 186390 0 (1.89938e+06,1.77926e+06) 
....................................
Epoch 876 Error= 186407 0 (1.90843e+06,1.78636e+06) 
....................................
Epoch 877 Error= 186396 0 (1.90185e+06,1.77709e+06) 
....................................
Epoch 878 Error= 186310 0 (1.90425e+06,1.76983e+06) 
....................................
Epoch 879 Error= 186212 0 (1.90515e+06,1.79748e+06) 
....................................
Epoch 880 Error= 186261 0 (1.89135e+06,1.77016e+06) 
 counting_train_errors....................................

train1_NErrors= 60008/1.60793e+06 3.732
Class01= 4727/1.54361e+06	0.306229
Class11= 55281/64317	85.9508

 counting_test_errors.........

test1_NErrors= 15089/405857 3.71781
Class01= 1303/389804	0.334271
Class11= 13786/16053	85.878

....................................
Epoch 881 Error= 186227 0 (1.91607e+06,1.7791e+06) 
....................................
Epoch 882 Error= 186232 0 (1.89482e+06,1.77761e+06) 
....................................
Epoch 883 Error= 186322 0 (1.91225e+06,1.761e+06) 
....................................
Epoch 884 Error= 186250 0 (1.89799e+06,1.77437e+06) 
....................................
Epoch 885 Error= 186214 0 (1.91583e+06,1.78606e+06) 
....................................
Epoch 886 Error= 186199 0 (1.89826e+06,1.77906e+06) 
....................................
Epoch 887 Error= 186231 0 (1.89877e+06,1.78604e+06) 
....................................
Epoch 888 Error= 186231 0 (1.89918e+06,1.80247e+06) 
....................................
Epoch 889 Error= 186318 0 (1.9104e+06,1.77142e+06) 
....................................
Epoch 890 Error= 186198 0 (1.92065e+06,1.77424e+06) 
 counting_train_errors....................................

train1_NErrors= 60759/1.60793e+06 3.77871
Class01= 2124/1.54361e+06	0.137599
Class11= 58635/64317	91.1656

 counting_test_errors.........

test1_NErrors= 15233/405857 3.75329
Class01= 581/389804	0.149049
Class11= 14652/16053	91.2727

....................................
Epoch 891 Error= 186310 0 (1.89569e+06,1.77545e+06) 
....................................
Epoch 892 Error= 186402 0 (1.8844e+06,1.7773e+06) 
....................................
Epoch 893 Error= 186208 0 (1.90956e+06,1.77886e+06) 
....................................
Epoch 894 Error= 186236 0 (1.88439e+06,1.77745e+06) 
....................................
Epoch 895 Error= 186203 0 (1.89573e+06,1.76492e+06) 
....................................
Epoch 896 Error= 186232 0 (1.90422e+06,1.78819e+06) 
....................................
Epoch 897 Error= 186275 0 (1.91281e+06,1.78142e+06) 
....................................
Epoch 898 Error= 186204 0 (1.89922e+06,1.78268e+06) 
....................................
Epoch 899 Error= 186121 0 (1.89822e+06,1.78551e+06) 
....................................
Epoch 900 Error= 186221 0 (1.88897e+06,1.79794e+06) 
 counting_train_errors....................................

train1_NErrors= 59916/1.60793e+06 3.72628
Class01= 5860/1.54361e+06	0.379629
Class11= 54056/64317	84.0462

 counting_test_errors.........

test1_NErrors= 15150/405857 3.73284
Class01= 1602/389804	0.410976
Class11= 13548/16053	84.3954

....................................
Epoch 901 Error= 186125 0 (1.89634e+06,1.79776e+06) 
....................................
Epoch 902 Error= 186097 0 (1.92374e+06,1.78057e+06) 
....................................
Epoch 903 Error= 186170 0 (1.90081e+06,1.78636e+06) 
....................................
Epoch 904 Error= 186178 0 (1.90792e+06,1.7871e+06) 
....................................
Epoch 905 Error= 186151 0 (1.91175e+06,1.79859e+06) 
....................................
Epoch 906 Error= 186291 0 (1.88333e+06,1.7753e+06) 
....................................
Epoch 907 Error= 186129 0 (1.89788e+06,1.77284e+06) 
....................................
Epoch 908 Error= 186180 0 (1.91393e+06,1.80707e+06) 
....................................
Epoch 909 Error= 186251 0 (1.88521e+06,1.7863e+06) 
....................................
Epoch 910 Error= 186200 0 (1.90962e+06,1.79583e+06) 
 counting_train_errors....................................

train1_NErrors= 59997/1.60793e+06 3.73132
Class01= 7888/1.54361e+06	0.511009
Class11= 52109/64317	81.019

 counting_test_errors.........

test1_NErrors= 15160/405857 3.73531
Class01= 2091/389804	0.536423
Class11= 13069/16053	81.4116

....................................
Epoch 911 Error= 186025 0 (1.8848e+06,1.8014e+06) 
....................................
Epoch 912 Error= 186187 0 (1.91185e+06,1.79482e+06) 
....................................
Epoch 913 Error= 186075 0 (1.90587e+06,1.80389e+06) 
....................................
Epoch 914 Error= 186144 0 (1.89471e+06,1.80002e+06) 
....................................
Epoch 915 Error= 186024 0 (1.89694e+06,1.79612e+06) 
....................................
Epoch 916 Error= 186091 0 (1.8921e+06,1.76998e+06) 
....................................
Epoch 917 Error= 186251 0 (1.9014e+06,1.78301e+06) 
....................................
Epoch 918 Error= 186167 0 (1.8995e+06,1.79049e+06) 
....................................
Epoch 919 Error= 186118 0 (1.88001e+06,1.79896e+06) 
....................................
Epoch 920 Error= 186077 0 (1.91657e+06,1.76206e+06) 
 counting_train_errors....................................

train1_NErrors= 60043/1.60793e+06 3.73418
Class01= 3724/1.54361e+06	0.241252
Class11= 56319/64317	87.5647

 counting_test_errors.........

test1_NErrors= 15125/405857 3.72668
Class01= 1031/389804	0.264492
Class11= 14094/16053	87.7967

....................................
Epoch 921 Error= 186060 0 (1.89999e+06,1.7932e+06) 
....................................
Epoch 922 Error= 185900 0 (1.89086e+06,1.77835e+06) 
....................................
Epoch 923 Error= 186044 0 (1.90474e+06,1.81047e+06) 
....................................
Epoch 924 Error= 186037 0 (1.90202e+06,1.78157e+06) 
....................................
Epoch 925 Error= 185919 0 (1.87635e+06,1.80735e+06) 
....................................
Epoch 926 Error= 186097 0 (1.88443e+06,1.75974e+06) 
....................................
Epoch 927 Error= 186012 0 (1.9023e+06,1.74772e+06) 
....................................
Epoch 928 Error= 186070 0 (1.88669e+06,1.80872e+06) 
....................................
Epoch 929 Error= 186190 0 (1.88537e+06,1.77355e+06) 
....................................
Epoch 930 Error= 186085 0 (1.88765e+06,1.76246e+06) 
 counting_train_errors....................................

train1_NErrors= 60022/1.60793e+06 3.73287
Class01= 4664/1.54361e+06	0.302148
Class11= 55358/64317	86.0706

 counting_test_errors.........

test1_NErrors= 15060/405857 3.71067
Class01= 1248/389804	0.320161
Class11= 13812/16053	86.04

....................................
Epoch 931 Error= 186079 0 (1.87829e+06,1.80545e+06) 
....................................
Epoch 932 Error= 186050 0 (1.89412e+06,1.79041e+06) 
....................................
Epoch 933 Error= 186008 0 (1.8744e+06,1.79172e+06) 
....................................
Epoch 934 Error= 185958 0 (1.87919e+06,1.76907e+06) 
....................................
Epoch 935 Error= 186021 0 (1.87997e+06,1.79688e+06) 
....................................
Epoch 936 Error= 186059 0 (1.8904e+06,1.78649e+06) 
....................................
Epoch 937 Error= 186086 0 (1.89523e+06,1.77452e+06) 
....................................
Epoch 938 Error= 186084 0 (1.8826e+06,1.77612e+06) 
....................................
Epoch 939 Error= 186083 0 (1.88358e+06,1.78345e+06) 
....................................
Epoch 940 Error= 186009 0 (1.89332e+06,1.7594e+06) 
 counting_train_errors....................................

train1_NErrors= 59803/1.60793e+06 3.71925
Class01= 6097/1.54361e+06	0.394982
Class11= 53706/64317	83.502

 counting_test_errors.........

test1_NErrors= 15076/405857 3.71461
Class01= 1625/389804	0.416876
Class11= 13451/16053	83.7912

....................................
Epoch 941 Error= 185999 0 (1.87606e+06,1.78541e+06) 
....................................
Epoch 942 Error= 186005 0 (1.8809e+06,1.79588e+06) 
....................................
Epoch 943 Error= 186001 0 (1.89436e+06,1.7901e+06) 
....................................
Epoch 944 Error= 186063 0 (1.85562e+06,1.76292e+06) 
....................................
Epoch 945 Error= 186094 0 (1.85242e+06,1.79593e+06) 
....................................
Epoch 946 Error= 185806 0 (1.88126e+06,1.77084e+06) 
....................................
Epoch 947 Error= 185928 0 (1.90013e+06,1.77693e+06) 
....................................
Epoch 948 Error= 185876 0 (1.89025e+06,1.78521e+06) 
....................................
Epoch 949 Error= 185990 0 (1.88886e+06,1.76382e+06) 
....................................
Epoch 950 Error= 186117 0 (1.88415e+06,1.78018e+06) 
 counting_train_errors....................................

train1_NErrors= 59884/1.60793e+06 3.72429
Class01= 5140/1.54361e+06	0.332985
Class11= 54744/64317	85.1159

 counting_test_errors.........

test1_NErrors= 15075/405857 3.71436
Class01= 1393/389804	0.357359
Class11= 13682/16053	85.2302

....................................
Epoch 951 Error= 185836 0 (1.87316e+06,1.78465e+06) 
....................................
Epoch 952 Error= 185970 0 (1.8872e+06,1.77431e+06) 
....................................
Epoch 953 Error= 185864 0 (1.87585e+06,1.76556e+06) 
....................................
Epoch 954 Error= 185921 0 (1.87514e+06,1.79102e+06) 
....................................
Epoch 955 Error= 185846 0 (1.89895e+06,1.7834e+06) 
....................................
Epoch 956 Error= 185934 0 (1.8717e+06,1.779e+06) 
....................................
Epoch 957 Error= 185901 0 (1.85971e+06,1.79754e+06) 
....................................
Epoch 958 Error= 185910 0 (1.88978e+06,1.78925e+06) 
....................................
Epoch 959 Error= 185921 0 (1.89159e+06,1.76511e+06) 
....................................
Epoch 960 Error= 185737 0 (1.89428e+06,1.77902e+06) 
 counting_train_errors....................................

train1_NErrors= 60614/1.60793e+06 3.76969
Class01= 9945/1.54361e+06	0.644267
Class11= 50669/64317	78.7801

 counting_test_errors.........

test1_NErrors= 15395/405857 3.79321
Class01= 2658/389804	0.681881
Class11= 12737/16053	79.3434

....................................
Epoch 961 Error= 185882 0 (1.87145e+06,1.79342e+06) 
....................................
Epoch 962 Error= 185959 0 (1.87749e+06,1.78495e+06) 
....................................
Epoch 963 Error= 186081 0 (1.87689e+06,1.79549e+06) 
....................................
Epoch 964 Error= 185971 0 (1.86937e+06,1.76703e+06) 
....................................
Epoch 965 Error= 185897 0 (1.86057e+06,1.80478e+06) 
....................................
Epoch 966 Error= 185816 0 (1.88036e+06,1.77557e+06) 
....................................
Epoch 967 Error= 185858 0 (1.88732e+06,1.78627e+06) 
....................................
Epoch 968 Error= 185794 0 (1.88827e+06,1.77554e+06) 
....................................
Epoch 969 Error= 185643 0 (1.89088e+06,1.79932e+06) 
....................................
Epoch 970 Error= 185926 0 (1.87606e+06,1.78611e+06) 
 counting_train_errors....................................

train1_NErrors= 59998/1.60793e+06 3.73138
Class01= 7153/1.54361e+06	0.463393
Class11= 52845/64317	82.1633

 counting_test_errors.........

test1_NErrors= 15146/405857 3.73186
Class01= 1917/389804	0.491786
Class11= 13229/16053	82.4083

....................................
Epoch 971 Error= 185941 0 (1.89901e+06,1.79489e+06) 
....................................
Epoch 972 Error= 185864 0 (1.88348e+06,1.79205e+06) 
....................................
Epoch 973 Error= 185824 0 (1.8786e+06,1.79051e+06) 
....................................
Epoch 974 Error= 185708 0 (1.89225e+06,1.79596e+06) 
....................................
Epoch 975 Error= 185896 0 (1.86913e+06,1.80993e+06) 
....................................
Epoch 976 Error= 185929 0 (1.88228e+06,1.80785e+06) 
....................................
Epoch 977 Error= 185849 0 (1.88422e+06,1.7938e+06) 
....................................
Epoch 978 Error= 185911 0 (1.87328e+06,1.77903e+06) 
....................................
Epoch 979 Error= 185785 0 (1.86782e+06,1.79417e+06) 
....................................
Epoch 980 Error= 185891 0 (1.87185e+06,1.77787e+06) 
 counting_train_errors....................................

train1_NErrors= 59764/1.60793e+06 3.71683
Class01= 4436/1.54361e+06	0.287378
Class11= 55328/64317	86.0239

 counting_test_errors.........

test1_NErrors= 15058/405857 3.71017
Class01= 1217/389804	0.312208
Class11= 13841/16053	86.2206

....................................
Epoch 981 Error= 185685 0 (1.86896e+06,1.80216e+06) 
....................................
Epoch 982 Error= 185806 0 (1.88219e+06,1.77041e+06) 
....................................
Epoch 983 Error= 185794 0 (1.87688e+06,1.79675e+06) 
....................................
Epoch 984 Error= 185750 0 (1.86147e+06,1.79007e+06) 
....................................
Epoch 985 Error= 185842 0 (1.8934e+06,1.78219e+06) 
....................................
Epoch 986 Error= 185871 0 (1.87299e+06,1.76225e+06) 
....................................
Epoch 987 Error= 185809 0 (1.87446e+06,1.79697e+06) 
....................................
Epoch 988 Error= 185991 0 (1.88105e+06,1.78839e+06) 
....................................
Epoch 989 Error= 185757 0 (1.87814e+06,1.77327e+06) 
....................................
Epoch 990 Error= 185868 0 (1.86354e+06,1.77848e+06) 
 counting_train_errors....................................

train1_NErrors= 59779/1.60793e+06 3.71776
Class01= 6020/1.54361e+06	0.389994
Class11= 53759/64317	83.5844

 counting_test_errors.........

test1_NErrors= 15075/405857 3.71436
Class01= 1617/389804	0.414824
Class11= 13458/16053	83.8348

....................................
Epoch 991 Error= 185860 0 (1.86759e+06,1.7853e+06) 
....................................
Epoch 992 Error= 185720 0 (1.87791e+06,1.81345e+06) 
....................................
Epoch 993 Error= 185787 0 (1.8765e+06,1.79616e+06) 
....................................
Epoch 994 Error= 185801 0 (1.87228e+06,1.79083e+06) 
....................................
Epoch 995 Error= 185759 0 (1.87485e+06,1.77655e+06) 
....................................
Epoch 996 Error= 185610 0 (1.87882e+06,1.76588e+06) 
....................................
Epoch 997 Error= 185761 0 (1.88622e+06,1.80721e+06) 
....................................
Epoch 998 Error= 185621 0 (1.86585e+06,1.78877e+06) 
....................................
Epoch 999 Error= 185779 0 (1.87403e+06,1.77684e+06) 
....................................
Epoch 1000 Error= 185653 0 (1.86572e+06,1.77324e+06) 
 counting_train_errors....................................

train1_NErrors= 60007/1.60793e+06 3.73194
Class01= 7421/1.54361e+06	0.480755
Class11= 52586/64317	81.7607

 counting_test_errors.........

test1_NErrors= 15136/405857 3.72939
Class01= 1983/389804	0.508717
Class11= 13153/16053	81.9348

....................................
Epoch 1001 Error= 185803 0 (1.87848e+06,1.79718e+06) 
....................................
Epoch 1002 Error= 185816 0 (1.84316e+06,1.8125e+06) 
....................................
Epoch 1003 Error= 185808 0 (1.85402e+06,1.78893e+06) 
....................................
Epoch 1004 Error= 185858 0 (1.83938e+06,1.7665e+06) 
....................................
Epoch 1005 Error= 185634 0 (1.85187e+06,1.78311e+06) 
....................................
Epoch 1006 Error= 185571 0 (1.86771e+06,1.78783e+06) 
....................................
Epoch 1007 Error= 185750 0 (1.88085e+06,1.77349e+06) 
....................................
Epoch 1008 Error= 185611 0 (1.85288e+06,1.78536e+06) 
....................................
Epoch 1009 Error= 185860 0 (1.85658e+06,1.79171e+06) 
....................................
Epoch 1010 Error= 185662 0 (1.8695e+06,1.76494e+06) 
 counting_train_errors....................................

train1_NErrors= 59652/1.60793e+06 3.70986
Class01= 5269/1.54361e+06	0.341342
Class11= 54383/64317	84.5546

 counting_test_errors.........

test1_NErrors= 15064/405857 3.71165
Class01= 1441/389804	0.369673
Class11= 13623/16053	84.8626

....................................
Epoch 1011 Error= 185652 0 (1.86983e+06,1.78031e+06) 
....................................
Epoch 1012 Error= 185749 0 (1.86887e+06,1.79187e+06) 
....................................
Epoch 1013 Error= 185683 0 (1.87123e+06,1.77686e+06) 
....................................
Epoch 1014 Error= 185736 0 (1.85592e+06,1.79144e+06) 
....................................
Epoch 1015 Error= 185624 0 (1.86073e+06,1.81795e+06) 
....................................
Epoch 1016 Error= 185708 0 (1.84487e+06,1.77023e+06) 
....................................
Epoch 1017 Error= 185550 0 (1.85676e+06,1.79773e+06) 
....................................
Epoch 1018 Error= 185604 0 (1.88981e+06,1.82122e+06) 
....................................
Epoch 1019 Error= 185685 0 (1.86535e+06,1.76618e+06) 
....................................
Epoch 1020 Error= 185829 0 (1.88363e+06,1.79268e+06) 
 counting_train_errors....................................

train1_NErrors= 60200/1.60793e+06 3.74394
Class01= 2871/1.54361e+06	0.185992
Class11= 57329/64317	89.1351

 counting_test_errors.........

test1_NErrors= 15131/405857 3.72816
Class01= 786/389804	0.20164
Class11= 14345/16053	89.3602

....................................
Epoch 1021 Error= 185636 0 (1.84307e+06,1.77741e+06) 
....................................
Epoch 1022 Error= 185636 0 (1.85785e+06,1.79109e+06) 
....................................
Epoch 1023 Error= 185692 0 (1.86518e+06,1.80167e+06) 
....................................
Epoch 1024 Error= 185811 0 (1.85153e+06,1.75731e+06) 
....................................
Epoch 1025 Error= 185720 0 (1.83419e+06,1.78459e+06) 
....................................
Epoch 1026 Error= 185600 0 (1.86452e+06,1.79454e+06) 
....................................
Epoch 1027 Error= 185572 0 (1.88397e+06,1.77968e+06) 
....................................
Epoch 1028 Error= 185591 0 (1.84726e+06,1.77756e+06) 
....................................
Epoch 1029 Error= 185603 0 (1.85971e+06,1.79545e+06) 
....................................
Epoch 1030 Error= 185554 0 (1.86191e+06,1.77441e+06) 
 counting_train_errors....................................

train1_NErrors= 59968/1.60793e+06 3.72951
Class01= 7620/1.54361e+06	0.493647
Class11= 52348/64317	81.3906

 counting_test_errors.........

test1_NErrors= 15164/405857 3.73629
Class01= 2028/389804	0.520261
Class11= 13136/16053	81.8289

....................................
Epoch 1031 Error= 185631 0 (1.84553e+06,1.77596e+06) 
....................................
Epoch 1032 Error= 185619 0 (1.8616e+06,1.78332e+06) 
....................................
Epoch 1033 Error= 185726 0 (1.84499e+06,1.76539e+06) 
....................................
Epoch 1034 Error= 185599 0 (1.8697e+06,1.79068e+06) 
....................................
Epoch 1035 Error= 185687 0 (1.86043e+06,1.77748e+06) 
....................................
Epoch 1036 Error= 185731 0 (1.85224e+06,1.8038e+06) 
....................................
Epoch 1037 Error= 185612 0 (1.85091e+06,1.7831e+06) 
....................................
Epoch 1038 Error= 185537 0 (1.85582e+06,1.78001e+06) 
....................................
Epoch 1039 Error= 185436 0 (1.83799e+06,1.79264e+06) 
....................................
Epoch 1040 Error= 185476 0 (1.88516e+06,1.78961e+06) 
 counting_train_errors....................................

train1_NErrors= 59655/1.60793e+06 3.71005
Class01= 5052/1.54361e+06	0.327284
Class11= 54603/64317	84.8967

 counting_test_errors.........

test1_NErrors= 15061/405857 3.71091
Class01= 1379/389804	0.353768
Class11= 13682/16053	85.2302

....................................
Epoch 1041 Error= 185597 0 (1.86849e+06,1.78568e+06) 
....................................
Epoch 1042 Error= 185524 0 (1.84531e+06,1.76177e+06) 
....................................
Epoch 1043 Error= 185625 0 (1.84637e+06,1.78987e+06) 
....................................
Epoch 1044 Error= 185476 0 (1.85254e+06,1.7842e+06) 
....................................
Epoch 1045 Error= 185637 0 (1.83515e+06,1.76814e+06) 
....................................
Epoch 1046 Error= 185566 0 (1.85158e+06,1.77955e+06) 
....................................
Epoch 1047 Error= 185631 0 (1.83866e+06,1.7723e+06) 
....................................
Epoch 1048 Error= 185675 0 (1.8702e+06,1.77869e+06) 
....................................
Epoch 1049 Error= 185451 0 (1.83532e+06,1.78302e+06) 
....................................
Epoch 1050 Error= 185535 0 (1.85175e+06,1.7742e+06) 
 counting_train_errors....................................

train1_NErrors= 59712/1.60793e+06 3.71359
Class01= 5112/1.54361e+06	0.331171
Class11= 54600/64317	84.892

 counting_test_errors.........

test1_NErrors= 15026/405857 3.70229
Class01= 1402/389804	0.359668
Class11= 13624/16053	84.8689

....................................
Epoch 1051 Error= 185503 0 (1.85148e+06,1.76238e+06) 
....................................
Epoch 1052 Error= 185550 0 (1.85928e+06,1.77273e+06) 
....................................
Epoch 1053 Error= 185483 0 (1.85356e+06,1.7685e+06) 
....................................
Epoch 1054 Error= 185674 0 (1.85064e+06,1.7889e+06) 
....................................
Epoch 1055 Error= 185639 0 (1.84839e+06,1.78503e+06) 
....................................
Epoch 1056 Error= 185449 0 (1.82483e+06,1.75992e+06) 
....................................
Epoch 1057 Error= 185601 0 (1.84973e+06,1.77645e+06) 
....................................
Epoch 1058 Error= 185519 0 (1.87453e+06,1.78213e+06) 
....................................
Epoch 1059 Error= 185522 0 (1.84667e+06,1.77119e+06) 
....................................
Epoch 1060 Error= 185586 0 (1.82975e+06,1.75384e+06) 
 counting_train_errors....................................

train1_NErrors= 59782/1.60793e+06 3.71795
Class01= 4770/1.54361e+06	0.309015
Class11= 55012/64317	85.5326

 counting_test_errors.........

test1_NErrors= 15053/405857 3.70894
Class01= 1290/389804	0.330936
Class11= 13763/16053	85.7348

....................................
Epoch 1061 Error= 185630 0 (1.8494e+06,1.76173e+06) 
....................................
Epoch 1062 Error= 185579 0 (1.84537e+06,1.77222e+06) 
....................................
Epoch 1063 Error= 185518 0 (1.83975e+06,1.78149e+06) 
....................................
Epoch 1064 Error= 185479 0 (1.84256e+06,1.77675e+06) 
....................................
Epoch 1065 Error= 185416 0 (1.85162e+06,1.78145e+06) 
....................................
Epoch 1066 Error= 185594 0 (1.8552e+06,1.78191e+06) 
....................................
Epoch 1067 Error= 185536 0 (1.83635e+06,1.7797e+06) 
....................................
Epoch 1068 Error= 185521 0 (1.85125e+06,1.75522e+06) 
....................................
Epoch 1069 Error= 185367 0 (1.85598e+06,1.77063e+06) 
....................................
Epoch 1070 Error= 185356 0 (1.82522e+06,1.75979e+06) 
 counting_train_errors....................................

train1_NErrors= 59864/1.60793e+06 3.72305
Class01= 6326/1.54361e+06	0.409817
Class11= 53538/64317	83.2408

 counting_test_errors.........

test1_NErrors= 15055/405857 3.70943
Class01= 1666/389804	0.427394
Class11= 13389/16053	83.405

....................................
Epoch 1071 Error= 185533 0 (1.84963e+06,1.78168e+06) 
....................................
Epoch 1072 Error= 185502 0 (1.84532e+06,1.76017e+06) 
....................................
Epoch 1073 Error= 185463 0 (1.86269e+06,1.76415e+06) 
....................................
Epoch 1074 Error= 185409 0 (1.84846e+06,1.78247e+06) 
....................................
Epoch 1075 Error= 185525 0 (1.85088e+06,1.76853e+06) 
....................................
Epoch 1076 Error= 185440 0 (1.84711e+06,1.7806e+06) 
....................................
Epoch 1077 Error= 185510 0 (1.83161e+06,1.77298e+06) 
....................................
Epoch 1078 Error= 185467 0 (1.8482e+06,1.77383e+06) 
....................................
Epoch 1079 Error= 185476 0 (1.85096e+06,1.75751e+06) 
....................................
Epoch 1080 Error= 185614 0 (1.83053e+06,1.79486e+06) 
 counting_train_errors....................................

train1_NErrors= 59666/1.60793e+06 3.71073
Class01= 6010/1.54361e+06	0.389346
Class11= 53656/64317	83.4243

 counting_test_errors.........

test1_NErrors= 15099/405857 3.72028
Class01= 1667/389804	0.427651
Class11= 13432/16053	83.6728

....................................
Epoch 1081 Error= 185350 0 (1.8572e+06,1.76212e+06) 
....................................
Epoch 1082 Error= 185538 0 (1.81353e+06,1.74964e+06) 
....................................
Epoch 1083 Error= 185559 0 (1.84693e+06,1.77485e+06) 
....................................
Epoch 1084 Error= 185382 0 (1.82974e+06,1.77279e+06) 
....................................
Epoch 1085 Error= 185438 0 (1.84423e+06,1.79182e+06) 
....................................
Epoch 1086 Error= 185484 0 (1.83438e+06,1.76778e+06) 
....................................
Epoch 1087 Error= 185414 0 (1.848e+06,1.75266e+06) 
....................................
Epoch 1088 Error= 185531 0 (1.84195e+06,1.74871e+06) 
....................................
Epoch 1089 Error= 185468 0 (1.82937e+06,1.76647e+06) 
....................................
Epoch 1090 Error= 185367 0 (1.84237e+06,1.78749e+06) 
 counting_train_errors....................................

train1_NErrors= 60410/1.60793e+06 3.757
Class01= 9760/1.54361e+06	0.632282
Class11= 50650/64317	78.7506

 counting_test_errors.........

test1_NErrors= 15331/405857 3.77744
Class01= 2627/389804	0.673928
Class11= 12704/16053	79.1379

....................................
Epoch 1091 Error= 185339 0 (1.84942e+06,1.73992e+06) 
....................................
Epoch 1092 Error= 185587 0 (1.82975e+06,1.7881e+06) 
....................................
Epoch 1093 Error= 185454 0 (1.83966e+06,1.75841e+06) 
....................................
Epoch 1094 Error= 185437 0 (1.84038e+06,1.75603e+06) 
....................................
Epoch 1095 Error= 185386 0 (1.82462e+06,1.74952e+06) 
....................................
Epoch 1096 Error= 185317 0 (1.83611e+06,1.78132e+06) 
....................................
Epoch 1097 Error= 185389 0 (1.84276e+06,1.75354e+06) 
....................................
Epoch 1098 Error= 185287 0 (1.83386e+06,1.77598e+06) 
....................................
Epoch 1099 Error= 185346 0 (1.83992e+06,1.77676e+06) 
....................................
Epoch 1100 Error= 185355 0 (1.83073e+06,1.75622e+06) 
 counting_train_errors....................................

train1_NErrors= 59644/1.60793e+06 3.70936
Class01= 4926/1.54361e+06	0.319121
Class11= 54718/64317	85.0755

 counting_test_errors.........

test1_NErrors= 15034/405857 3.70426
Class01= 1355/389804	0.347611
Class11= 13679/16053	85.2115

....................................
Epoch 1101 Error= 185314 0 (1.86015e+06,1.77316e+06) 
....................................
Epoch 1102 Error= 185486 0 (1.82168e+06,1.74361e+06) 
....................................
Epoch 1103 Error= 185253 0 (1.8463e+06,1.76313e+06) 
....................................
Epoch 1104 Error= 185255 0 (1.84214e+06,1.77945e+06) 
....................................
Epoch 1105 Error= 185265 0 (1.84066e+06,1.78862e+06) 
....................................
Epoch 1106 Error= 185410 0 (1.83676e+06,1.76385e+06) 
....................................
Epoch 1107 Error= 185447 0 (1.82261e+06,1.7619e+06) 
....................................
Epoch 1108 Error= 185466 0 (1.82921e+06,1.74798e+06) 
....................................
Epoch 1109 Error= 185412 0 (1.83757e+06,1.76586e+06) 
....................................
Epoch 1110 Error= 185301 0 (1.83533e+06,1.76835e+06) 
 counting_train_errors....................................

train1_NErrors= 59600/1.60793e+06 3.70663
Class01= 4739/1.54361e+06	0.307007
Class11= 54861/64317	85.2978

 counting_test_errors.........

test1_NErrors= 15029/405857 3.70303
Class01= 1282/389804	0.328883
Class11= 13747/16053	85.6351

....................................
Epoch 1111 Error= 185445 0 (1.81423e+06,1.75717e+06) 
....................................
Epoch 1112 Error= 185389 0 (1.83364e+06,1.74812e+06) 
....................................
Epoch 1113 Error= 185269 0 (1.83055e+06,1.75128e+06) 
....................................
Epoch 1114 Error= 185417 0 (1.84405e+06,1.76701e+06) 
....................................
Epoch 1115 Error= 185358 0 (1.83553e+06,1.75656e+06) 
....................................
Epoch 1116 Error= 185342 0 (1.81417e+06,1.76714e+06) 
....................................
Epoch 1117 Error= 185490 0 (1.84859e+06,1.74948e+06) 
....................................
Epoch 1118 Error= 185483 0 (1.8288e+06,1.75414e+06) 
....................................
Epoch 1119 Error= 185328 0 (1.82499e+06,1.75253e+06) 
....................................
Epoch 1120 Error= 185325 0 (1.84095e+06,1.78082e+06) 
 counting_train_errors....................................

train1_NErrors= 59758/1.60793e+06 3.71645
Class01= 4067/1.54361e+06	0.263473
Class11= 55691/64317	86.5883

 counting_test_errors.........

test1_NErrors= 15042/405857 3.70623
Class01= 1102/389804	0.282706
Class11= 13940/16053	86.8374

....................................
Epoch 1121 Error= 185309 0 (1.82947e+06,1.73287e+06) 
....................................
Epoch 1122 Error= 185188 0 (1.83326e+06,1.76426e+06) 
....................................
Epoch 1123 Error= 185275 0 (1.82014e+06,1.74351e+06) 
....................................
Epoch 1124 Error= 185357 0 (1.83743e+06,1.75181e+06) 
....................................
Epoch 1125 Error= 185294 0 (1.82979e+06,1.75296e+06) 
....................................
Epoch 1126 Error= 185234 0 (1.8236e+06,1.73629e+06) 
....................................
Epoch 1127 Error= 185340 0 (1.82643e+06,1.75222e+06) 
....................................
Epoch 1128 Error= 185265 0 (1.83794e+06,1.74191e+06) 
....................................
Epoch 1129 Error= 185280 0 (1.82147e+06,1.74751e+06) 
....................................
Epoch 1130 Error= 185222 0 (1.8316e+06,1.76073e+06) 
 counting_train_errors....................................

train1_NErrors= 59697/1.60793e+06 3.71266
Class01= 4607/1.54361e+06	0.298455
Class11= 55090/64317	85.6539

 counting_test_errors.........

test1_NErrors= 15084/405857 3.71658
Class01= 1283/389804	0.32914
Class11= 13801/16053	85.9715

....................................
Epoch 1131 Error= 185256 0 (1.84258e+06,1.76603e+06) 
....................................
Epoch 1132 Error= 185335 0 (1.80714e+06,1.73343e+06) 
....................................
Epoch 1133 Error= 185297 0 (1.83024e+06,1.74793e+06) 
....................................
Epoch 1134 Error= 185334 0 (1.82554e+06,1.76278e+06) 
....................................
Epoch 1135 Error= 185221 0 (1.82718e+06,1.76335e+06) 
....................................
Epoch 1136 Error= 185325 0 (1.81572e+06,1.74173e+06) 
....................................
Epoch 1137 Error= 185373 0 (1.81359e+06,1.74631e+06) 
....................................
Epoch 1138 Error= 185220 0 (1.83349e+06,1.75562e+06) 
....................................
Epoch 1139 Error= 185283 0 (1.82984e+06,1.72661e+06) 
....................................
Epoch 1140 Error= 185288 0 (1.82798e+06,1.76235e+06) 
 counting_train_errors....................................

train1_NErrors= 59581/1.60793e+06 3.70545
Class01= 5192/1.54361e+06	0.336354
Class11= 54389/64317	84.564

 counting_test_errors.........

test1_NErrors= 15024/405857 3.7018
Class01= 1387/389804	0.35582
Class11= 13637/16053	84.9499

....................................
Epoch 1141 Error= 185205 0 (1.82767e+06,1.7539e+06) 
....................................
Epoch 1142 Error= 185213 0 (1.84165e+06,1.74503e+06) 
....................................
Epoch 1143 Error= 185211 0 (1.82912e+06,1.74251e+06) 
....................................
Epoch 1144 Error= 185349 0 (1.83499e+06,1.7544e+06) 
....................................
Epoch 1145 Error= 185355 0 (1.82283e+06,1.76281e+06) 
....................................
Epoch 1146 Error= 185207 0 (1.80534e+06,1.7586e+06) 
....................................
Epoch 1147 Error= 185343 0 (1.81229e+06,1.74169e+06) 
....................................
Epoch 1148 Error= 185209 0 (1.83747e+06,1.75149e+06) 
....................................
Epoch 1149 Error= 185269 0 (1.82348e+06,1.72441e+06) 
....................................
Epoch 1150 Error= 185292 0 (1.82337e+06,1.74123e+06) 
 counting_train_errors....................................

train1_NErrors= 59595/1.60793e+06 3.70632
Class01= 4117/1.54361e+06	0.266712
Class11= 55478/64317	86.2571

 counting_test_errors.........

test1_NErrors= 15036/405857 3.70475
Class01= 1148/389804	0.294507
Class11= 13888/16053	86.5134

....................................
Epoch 1151 Error= 185194 0 (1.8181e+06,1.74806e+06) 
....................................
Epoch 1152 Error= 185257 0 (1.84844e+06,1.76052e+06) 
....................................
Epoch 1153 Error= 185198 0 (1.81678e+06,1.72997e+06) 
....................................
Epoch 1154 Error= 185187 0 (1.8505e+06,1.74407e+06) 
....................................
Epoch 1155 Error= 185150 0 (1.82137e+06,1.74524e+06) 
....................................
Epoch 1156 Error= 185261 0 (1.83373e+06,1.72785e+06) 
....................................
Epoch 1157 Error= 185276 0 (1.83245e+06,1.74232e+06) 
....................................
Epoch 1158 Error= 185069 0 (1.84701e+06,1.73811e+06) 
....................................
Epoch 1159 Error= 185194 0 (1.82398e+06,1.74103e+06) 
....................................
Epoch 1160 Error= 185198 0 (1.80067e+06,1.7265e+06) 
 counting_train_errors....................................

train1_NErrors= 60138/1.60793e+06 3.74009
Class01= 9128/1.54361e+06	0.59134
Class11= 51010/64317	79.3103

 counting_test_errors.........

test1_NErrors= 15245/405857 3.75625
Class01= 2420/389804	0.620825
Class11= 12825/16053	79.8916

....................................
Epoch 1161 Error= 185115 0 (1.83391e+06,1.74273e+06) 
....................................
Epoch 1162 Error= 185102 0 (1.83497e+06,1.73966e+06) 
....................................
Epoch 1163 Error= 185083 0 (1.82113e+06,1.75524e+06) 
....................................
Epoch 1164 Error= 185206 0 (1.81271e+06,1.74546e+06) 
....................................
Epoch 1165 Error= 185209 0 (1.80492e+06,1.74502e+06) 
....................................
Epoch 1166 Error= 185130 0 (1.82993e+06,1.7473e+06) 
....................................
Epoch 1167 Error= 185327 0 (1.81597e+06,1.75078e+06) 
....................................
Epoch 1168 Error= 185162 0 (1.82321e+06,1.7364e+06) 
....................................
Epoch 1169 Error= 185157 0 (1.80759e+06,1.72234e+06) 
....................................
Epoch 1170 Error= 185236 0 (1.83066e+06,1.74303e+06) 
 counting_train_errors....................................

train1_NErrors= 59677/1.60793e+06 3.71142
Class01= 4898/1.54361e+06	0.317307
Class11= 54779/64317	85.1703

 counting_test_errors.........

test1_NErrors= 15020/405857 3.70081
Class01= 1308/389804	0.335553
Class11= 13712/16053	85.4171

....................................
Epoch 1171 Error= 185206 0 (1.81557e+06,1.73485e+06) 
....................................
Epoch 1172 Error= 185305 0 (1.81155e+06,1.73137e+06) 
....................................
Epoch 1173 Error= 185257 0 (1.81562e+06,1.72768e+06) 
....................................
Epoch 1174 Error= 185189 0 (1.80465e+06,1.7398e+06) 
....................................
Epoch 1175 Error= 185333 0 (1.81806e+06,1.74639e+06) 
....................................
Epoch 1176 Error= 185178 0 (1.81768e+06,1.72392e+06) 
....................................
Epoch 1177 Error= 185278 0 (1.81798e+06,1.7126e+06) 
....................................
Epoch 1178 Error= 185161 0 (1.80555e+06,1.72603e+06) 
....................................
Epoch 1179 Error= 185223 0 (1.81322e+06,1.75822e+06) 
....................................
Epoch 1180 Error= 185114 0 (1.81204e+06,1.73382e+06) 
 counting_train_errors....................................

train1_NErrors= 59734/1.60793e+06 3.71496
Class01= 7484/1.54361e+06	0.484836
Class11= 52250/64317	81.2382

 counting_test_errors.........

test1_NErrors= 15139/405857 3.73013
Class01= 2032/389804	0.521288
Class11= 13107/16053	81.6483

....................................
Epoch 1181 Error= 185009 0 (1.83145e+06,1.74292e+06) 
....................................
Epoch 1182 Error= 185144 0 (1.80421e+06,1.73385e+06) 
....................................
Epoch 1183 Error= 185187 0 (1.81663e+06,1.73862e+06) 
....................................
Epoch 1184 Error= 185235 0 (1.81059e+06,1.73174e+06) 
....................................
Epoch 1185 Error= 185138 0 (1.80242e+06,1.72136e+06) 
....................................
Epoch 1186 Error= 185245 0 (1.80553e+06,1.73604e+06) 
....................................
Epoch 1187 Error= 185144 0 (1.80444e+06,1.70636e+06) 
....................................
Epoch 1188 Error= 185201 0 (1.80556e+06,1.72515e+06) 
....................................
Epoch 1189 Error= 185067 0 (1.8212e+06,1.73391e+06) 
....................................
Epoch 1190 Error= 185139 0 (1.81462e+06,1.72543e+06) 
 counting_train_errors....................................

train1_NErrors= 60339/1.60793e+06 3.75259
Class01= 10209/1.54361e+06	0.66137
Class11= 50130/64317	77.9421

 counting_test_errors.........

test1_NErrors= 15328/405857 3.7767
Class01= 2699/389804	0.692399
Class11= 12629/16053	78.6707

....................................
Epoch 1191 Error= 184979 0 (1.8054e+06,1.72406e+06) 
....................................
Epoch 1192 Error= 185086 0 (1.82317e+06,1.73185e+06) 
....................................
Epoch 1193 Error= 185239 0 (1.81063e+06,1.72244e+06) 
....................................
Epoch 1194 Error= 185087 0 (1.81218e+06,1.71165e+06) 
....................................
Epoch 1195 Error= 185115 0 (1.82491e+06,1.74065e+06) 
....................................
Epoch 1196 Error= 185004 0 (1.81325e+06,1.72481e+06) 
....................................
Epoch 1197 Error= 184960 0 (1.79935e+06,1.72516e+06) 
....................................
Epoch 1198 Error= 185064 0 (1.81986e+06,1.75992e+06) 
....................................
Epoch 1199 Error= 185108 0 (1.8096e+06,1.73811e+06) 
....................................
Epoch 1200 Error= 185132 0 (1.81649e+06,1.70484e+06) 
 counting_train_errors....................................

train1_NErrors= 59743/1.60793e+06 3.71552
Class01= 3967/1.54361e+06	0.256994
Class11= 55776/64317	86.7205

 counting_test_errors.........

test1_NErrors= 15042/405857 3.70623
Class01= 1114/389804	0.285785
Class11= 13928/16053	86.7626

....................................
Epoch 1201 Error= 185044 0 (1.8032e+06,1.74848e+06) 
....................................
Epoch 1202 Error= 185041 0 (1.81478e+06,1.74721e+06) 
....................................
Epoch 1203 Error= 185010 0 (1.82148e+06,1.72535e+06) 
....................................
Epoch 1204 Error= 185076 0 (1.80201e+06,1.71043e+06) 
....................................
Epoch 1205 Error= 185055 0 (1.8213e+06,1.73768e+06) 
....................................
Epoch 1206 Error= 184969 0 (1.81259e+06,1.74339e+06) 
....................................
Epoch 1207 Error= 184978 0 (1.79743e+06,1.71734e+06) 
....................................
Epoch 1208 Error= 185116 0 (1.81859e+06,1.72995e+06) 
....................................
Epoch 1209 Error= 185080 0 (1.82812e+06,1.72357e+06) 
....................................
Epoch 1210 Error= 185130 0 (1.80066e+06,1.72474e+06) 
 counting_train_errors....................................

train1_NErrors= 59824/1.60793e+06 3.72056
Class01= 7293/1.54361e+06	0.472463
Class11= 52531/64317	81.6751

 counting_test_errors.........

test1_NErrors= 15146/405857 3.73186
Class01= 1990/389804	0.510513
Class11= 13156/16053	81.9535

....................................
Epoch 1211 Error= 185013 0 (1.82971e+06,1.74085e+06) 
....................................
Epoch 1212 Error= 185143 0 (1.81755e+06,1.75868e+06) 
....................................
Epoch 1213 Error= 185162 0 (1.82881e+06,1.71447e+06) 
....................................
Epoch 1214 Error= 184986 0 (1.81796e+06,1.71881e+06) 
....................................
Epoch 1215 Error= 185007 0 (1.81999e+06,1.70927e+06) 
....................................
Epoch 1216 Error= 184858 0 (1.83107e+06,1.7327e+06) 
....................................
Epoch 1217 Error= 185057 0 (1.82321e+06,1.72101e+06) 
....................................
Epoch 1218 Error= 185038 0 (1.7927e+06,1.73392e+06) 
....................................
Epoch 1219 Error= 185000 0 (1.78969e+06,1.73665e+06) 
....................................
Epoch 1220 Error= 185157 0 (1.79453e+06,1.71186e+06) 
 counting_train_errors....................................

train1_NErrors= 59573/1.60793e+06 3.70495
Class01= 5274/1.54361e+06	0.341666
Class11= 54299/64317	84.424

 counting_test_errors.........

test1_NErrors= 15017/405857 3.70007
Class01= 1444/389804	0.370443
Class11= 13573/16053	84.5512

....................................
Epoch 1221 Error= 185029 0 (1.82136e+06,1.72932e+06) 
....................................
Epoch 1222 Error= 185077 0 (1.806e+06,1.75791e+06) 
....................................
Epoch 1223 Error= 184938 0 (1.81355e+06,1.69757e+06) 
....................................
Epoch 1224 Error= 185038 0 (1.82459e+06,1.71558e+06) 
....................................
Epoch 1225 Error= 185002 0 (1.79533e+06,1.71694e+06) 
....................................
Epoch 1226 Error= 184954 0 (1.81347e+06,1.74241e+06) 
....................................
Epoch 1227 Error= 184969 0 (1.83479e+06,1.71257e+06) 
....................................
Epoch 1228 Error= 185035 0 (1.80354e+06,1.73109e+06) 
....................................
Epoch 1229 Error= 184984 0 (1.80419e+06,1.72835e+06) 
....................................
Epoch 1230 Error= 185050 0 (1.81989e+06,1.72649e+06) 
 counting_train_errors....................................

train1_NErrors= 59573/1.60793e+06 3.70495
Class01= 6344/1.54361e+06	0.410984
Class11= 53229/64317	82.7604

 counting_test_errors.........

test1_NErrors= 15053/405857 3.70894
Class01= 1708/389804	0.438169
Class11= 13345/16053	83.1309

....................................
Epoch 1231 Error= 185105 0 (1.81141e+06,1.71323e+06) 
....................................
Epoch 1232 Error= 185085 0 (1.79672e+06,1.71362e+06) 
....................................
Epoch 1233 Error= 184989 0 (1.80717e+06,1.73632e+06) 
....................................
Epoch 1234 Error= 184901 0 (1.79877e+06,1.70748e+06) 
....................................
Epoch 1235 Error= 185030 0 (1.82554e+06,1.74162e+06) 
....................................
Epoch 1236 Error= 185076 0 (1.82223e+06,1.72589e+06) 
....................................
Epoch 1237 Error= 185055 0 (1.81528e+06,1.69826e+06) 
....................................
Epoch 1238 Error= 185050 0 (1.79989e+06,1.73062e+06) 
....................................
Epoch 1239 Error= 185043 0 (1.80221e+06,1.71247e+06) 
....................................
Epoch 1240 Error= 184954 0 (1.83304e+06,1.75092e+06) 
 counting_train_errors....................................

train1_NErrors= 59670/1.60793e+06 3.71098
Class01= 6010/1.54361e+06	0.389346
Class11= 53660/64317	83.4305

 counting_test_errors.........

test1_NErrors= 15105/405857 3.72175
Class01= 1667/389804	0.427651
Class11= 13438/16053	83.7102

....................................
Epoch 1241 Error= 184983 0 (1.79484e+06,1.70966e+06) 
....................................
Epoch 1242 Error= 184961 0 (1.80877e+06,1.73453e+06) 
....................................
Epoch 1243 Error= 184971 0 (1.80857e+06,1.73052e+06) 
....................................
Epoch 1244 Error= 185080 0 (1.80194e+06,1.73374e+06) 
....................................
Epoch 1245 Error= 185002 0 (1.8176e+06,1.69771e+06) 
....................................
Epoch 1246 Error= 185034 0 (1.78075e+06,1.6975e+06) 
....................................
Epoch 1247 Error= 185017 0 (1.82743e+06,1.70604e+06) 
....................................
Epoch 1248 Error= 184979 0 (1.8076e+06,1.7183e+06) 
....................................
Epoch 1249 Error= 184999 0 (1.82255e+06,1.70565e+06) 
....................................
Epoch 1250 Error= 184993 0 (1.80558e+06,1.74263e+06) 
 counting_train_errors....................................

train1_NErrors= 59593/1.60793e+06 3.70619
Class01= 5360/1.54361e+06	0.347237
Class11= 54233/64317	84.3214

 counting_test_errors.........

test1_NErrors= 15020/405857 3.70081
Class01= 1451/389804	0.372238
Class11= 13569/16053	84.5263

....................................
Epoch 1251 Error= 184921 0 (1.78982e+06,1.69803e+06) 
....................................
Epoch 1252 Error= 184965 0 (1.80808e+06,1.69704e+06) 
....................................
Epoch 1253 Error= 185002 0 (1.80419e+06,1.71334e+06) 
....................................
Epoch 1254 Error= 184856 0 (1.81176e+06,1.6921e+06) 
....................................
Epoch 1255 Error= 185014 0 (1.79124e+06,1.72295e+06) 
....................................
Epoch 1256 Error= 184947 0 (1.79848e+06,1.71408e+06) 
....................................
Epoch 1257 Error= 184954 0 (1.81915e+06,1.70853e+06) 
....................................
Epoch 1258 Error= 184854 0 (1.81541e+06,1.71936e+06) 
....................................
Epoch 1259 Error= 184887 0 (1.81405e+06,1.7046e+06) 
....................................
Epoch 1260 Error= 184889 0 (1.83958e+06,1.70523e+06) 
 counting_train_errors....................................

train1_NErrors= 60133/1.60793e+06 3.73977
Class01= 2687/1.54361e+06	0.174072
Class11= 57446/64317	89.317

 counting_test_errors.........

test1_NErrors= 15066/405857 3.71214
Class01= 735/389804	0.188556
Class11= 14331/16053	89.273

....................................
Epoch 1261 Error= 185008 0 (1.81749e+06,1.67626e+06) 
....................................
Epoch 1262 Error= 184920 0 (1.80006e+06,1.69142e+06) 
....................................
Epoch 1263 Error= 184994 0 (1.81092e+06,1.70726e+06) 
....................................
Epoch 1264 Error= 184910 0 (1.79585e+06,1.71883e+06) 
....................................
Epoch 1265 Error= 184928 0 (1.81158e+06,1.71005e+06) 
....................................
Epoch 1266 Error= 184855 0 (1.81825e+06,1.6702e+06) 
....................................
Epoch 1267 Error= 184885 0 (1.81352e+06,1.71544e+06) 
....................................
Epoch 1268 Error= 184899 0 (1.80593e+06,1.70468e+06) 
....................................
Epoch 1269 Error= 184930 0 (1.7958e+06,1.72363e+06) 
....................................
Epoch 1270 Error= 184944 0 (1.80671e+06,1.73335e+06) 
 counting_train_errors....................................

train1_NErrors= 59971/1.60793e+06 3.7297
Class01= 7664/1.54361e+06	0.496497
Class11= 52307/64317	81.3269

 counting_test_errors.........

test1_NErrors= 15133/405857 3.72865
Class01= 2027/389804	0.520005
Class11= 13106/16053	81.6421

....................................
Epoch 1271 Error= 184975 0 (1.80648e+06,1.70001e+06) 
....................................
Epoch 1272 Error= 184946 0 (1.81883e+06,1.69452e+06) 
....................................
Epoch 1273 Error= 184888 0 (1.81839e+06,1.70952e+06) 
....................................
Epoch 1274 Error= 184906 0 (1.81904e+06,1.70428e+06) 
....................................
Epoch 1275 Error= 184886 0 (1.79137e+06,1.71718e+06) 
....................................
Epoch 1276 Error= 184857 0 (1.80055e+06,1.70584e+06) 
....................................
Epoch 1277 Error= 184832 0 (1.81005e+06,1.71237e+06) 
....................................
Epoch 1278 Error= 184848 0 (1.82957e+06,1.72074e+06) 
....................................
Epoch 1279 Error= 184744 0 (1.81785e+06,1.71658e+06) 
....................................
Epoch 1280 Error= 184933 0 (1.79057e+06,1.7205e+06) 
 counting_train_errors....................................

train1_NErrors= 59798/1.60793e+06 3.71894
Class01= 3365/1.54361e+06	0.217995
Class11= 56433/64317	87.742

 counting_test_errors.........

test1_NErrors= 15087/405857 3.71732
Class01= 940/389804	0.241147
Class11= 14147/16053	88.1268

....................................
Epoch 1281 Error= 184840 0 (1.80874e+06,1.71533e+06) 
....................................
Epoch 1282 Error= 184919 0 (1.81869e+06,1.7089e+06) 
....................................
Epoch 1283 Error= 184915 0 (1.8129e+06,1.69638e+06) 
....................................
Epoch 1284 Error= 184856 0 (1.79345e+06,1.70671e+06) 
....................................
Epoch 1285 Error= 184847 0 (1.79203e+06,1.67312e+06) 
....................................
Epoch 1286 Error= 184956 0 (1.7982e+06,1.72541e+06) 
....................................
Epoch 1287 Error= 184755 0 (1.79783e+06,1.70336e+06) 
....................................
Epoch 1288 Error= 184785 0 (1.80914e+06,1.71297e+06) 
....................................
Epoch 1289 Error= 184878 0 (1.82766e+06,1.70982e+06) 
....................................
Epoch 1290 Error= 184863 0 (1.81719e+06,1.68497e+06) 
 counting_train_errors....................................

train1_NErrors= 59662/1.60793e+06 3.71048
Class01= 5970/1.54361e+06	0.386755
Class11= 53692/64317	83.4803

 counting_test_errors.........

test1_NErrors= 15017/405857 3.70007
Class01= 1562/389804	0.400714
Class11= 13455/16053	83.8161

....................................
Epoch 1291 Error= 185000 0 (1.81558e+06,1.72794e+06) 
....................................
Epoch 1292 Error= 184804 0 (1.81289e+06,1.68767e+06) 
....................................
Epoch 1293 Error= 184917 0 (1.80895e+06,1.6988e+06) 
....................................
Epoch 1294 Error= 184851 0 (1.81036e+06,1.70811e+06) 
....................................
Epoch 1295 Error= 184775 0 (1.82682e+06,1.70344e+06) 
....................................
Epoch 1296 Error= 184900 0 (1.80342e+06,1.70842e+06) 
....................................
Epoch 1297 Error= 184837 0 (1.80574e+06,1.70913e+06) 
....................................
Epoch 1298 Error= 184732 0 (1.82291e+06,1.70991e+06) 
....................................
Epoch 1299 Error= 184867 0 (1.79436e+06,1.70706e+06) 
....................................
Epoch 1300 Error= 184789 0 (1.81439e+06,1.71433e+06) 
 counting_train_errors....................................

train1_NErrors= 59902/1.60793e+06 3.72541
Class01= 8499/1.54361e+06	0.550591
Class11= 51403/64317	79.9213

 counting_test_errors.........

test1_NErrors= 15206/405857 3.74664
Class01= 2245/389804	0.57593
Class11= 12961/16053	80.7388

....................................
Epoch 1301 Error= 184828 0 (1.80873e+06,1.71128e+06) 
....................................
Epoch 1302 Error= 184717 0 (1.81781e+06,1.72023e+06) 
....................................
Epoch 1303 Error= 184816 0 (1.81962e+06,1.70443e+06) 
....................................
Epoch 1304 Error= 184765 0 (1.79857e+06,1.66887e+06) 
....................................
Epoch 1305 Error= 184751 0 (1.81359e+06,1.69354e+06) 
....................................
Epoch 1306 Error= 184817 0 (1.82558e+06,1.70332e+06) 
....................................
Epoch 1307 Error= 184811 0 (1.79112e+06,1.69163e+06) 
....................................
Epoch 1308 Error= 184891 0 (1.82093e+06,1.6846e+06) 
....................................
Epoch 1309 Error= 184804 0 (1.80643e+06,1.6996e+06) 
....................................
Epoch 1310 Error= 184770 0 (1.80304e+06,1.709e+06) 
 counting_train_errors....................................

train1_NErrors= 59532/1.60793e+06 3.7024
Class01= 4707/1.54361e+06	0.304934
Class11= 54825/64317	85.2418

 counting_test_errors.........

test1_NErrors= 15001/405857 3.69613
Class01= 1259/389804	0.322983
Class11= 13742/16053	85.6039

....................................
Epoch 1311 Error= 184848 0 (1.82208e+06,1.69526e+06) 
....................................
Epoch 1312 Error= 184893 0 (1.7979e+06,1.66577e+06) 
....................................
Epoch 1313 Error= 184805 0 (1.81581e+06,1.6935e+06) 
....................................
Epoch 1314 Error= 184844 0 (1.80002e+06,1.71052e+06) 
....................................
Epoch 1315 Error= 184782 0 (1.79767e+06,1.68654e+06) 
....................................
Epoch 1316 Error= 184863 0 (1.78349e+06,1.69494e+06) 
....................................
Epoch 1317 Error= 184747 0 (1.82173e+06,1.70918e+06) 
....................................
Epoch 1318 Error= 184751 0 (1.7898e+06,1.68301e+06) 
....................................
Epoch 1319 Error= 184863 0 (1.79489e+06,1.69892e+06) 
....................................
Epoch 1320 Error= 184644 0 (1.81381e+06,1.68348e+06) 
 counting_train_errors....................................

train1_NErrors= 59670/1.60793e+06 3.71098
Class01= 7780/1.54361e+06	0.504012
Class11= 51890/64317	80.6785

 counting_test_errors.........

test1_NErrors= 15167/405857 3.73703
Class01= 2113/389804	0.542067
Class11= 13054/16053	81.3181

....................................
Epoch 1321 Error= 184846 0 (1.81832e+06,1.68584e+06) 
....................................
Epoch 1322 Error= 184671 0 (1.81077e+06,1.70467e+06) 
....................................
Epoch 1323 Error= 184712 0 (1.80511e+06,1.67721e+06) 
....................................
Epoch 1324 Error= 184743 0 (1.83092e+06,1.72983e+06) 
....................................
Epoch 1325 Error= 184697 0 (1.81353e+06,1.68923e+06) 
....................................
Epoch 1326 Error= 184728 0 (1.8036e+06,1.67933e+06) 
....................................
Epoch 1327 Error= 184791 0 (1.81262e+06,1.71123e+06) 
....................................
Epoch 1328 Error= 184816 0 (1.79575e+06,1.7039e+06) 
....................................
Epoch 1329 Error= 184825 0 (1.78324e+06,1.66721e+06) 
....................................
Epoch 1330 Error= 184669 0 (1.80403e+06,1.68206e+06) 
 counting_train_errors....................................

train1_NErrors= 59608/1.60793e+06 3.70712
Class01= 7272/1.54361e+06	0.471102
Class11= 52336/64317	81.372

 counting_test_errors.........

test1_NErrors= 15105/405857 3.72175
Class01= 1965/389804	0.504099
Class11= 13140/16053	81.8539

....................................
Epoch 1331 Error= 184801 0 (1.81475e+06,1.68805e+06) 
....................................
Epoch 1332 Error= 184804 0 (1.80125e+06,1.69935e+06) 
....................................
Epoch 1333 Error= 184788 0 (1.8039e+06,1.69536e+06) 
....................................
Epoch 1334 Error= 184642 0 (1.82003e+06,1.7024e+06) 
....................................
Epoch 1335 Error= 184776 0 (1.81931e+06,1.68313e+06) 
....................................
Epoch 1336 Error= 184850 0 (1.80814e+06,1.67209e+06) 
....................................
Epoch 1337 Error= 184911 0 (1.79042e+06,1.72447e+06) 
....................................
Epoch 1338 Error= 184678 0 (1.82666e+06,1.68292e+06) 
....................................
Epoch 1339 Error= 184707 0 (1.80556e+06,1.67681e+06) 
....................................
Epoch 1340 Error= 184669 0 (1.79426e+06,1.69483e+06) 
 counting_train_errors....................................

train1_NErrors= 59577/1.60793e+06 3.7052
Class01= 3713/1.54361e+06	0.240539
Class11= 55864/64317	86.8573

 counting_test_errors.........

test1_NErrors= 15000/405857 3.69588
Class01= 1015/389804	0.260387
Class11= 13985/16053	87.1177

....................................
Epoch 1341 Error= 184699 0 (1.82594e+06,1.67831e+06) 
....................................
Epoch 1342 Error= 184764 0 (1.79036e+06,1.69431e+06) 
....................................
Epoch 1343 Error= 184631 0 (1.80853e+06,1.6778e+06) 
....................................
Epoch 1344 Error= 184758 0 (1.81324e+06,1.68315e+06) 
....................................
Epoch 1345 Error= 184760 0 (1.81128e+06,1.66939e+06) 
....................................
Epoch 1346 Error= 184663 0 (1.81119e+06,1.66274e+06) 
....................................
Epoch 1347 Error= 184799 0 (1.78679e+06,1.69205e+06) 
....................................
Epoch 1348 Error= 184620 0 (1.81338e+06,1.68634e+06) 
....................................
Epoch 1349 Error= 184764 0 (1.8e+06,1.67545e+06) 
....................................
Epoch 1350 Error= 184649 0 (1.7704e+06,1.66213e+06) 
 counting_train_errors....................................

train1_NErrors= 59465/1.60793e+06 3.69823
Class01= 4979/1.54361e+06	0.322555
Class11= 54486/64317	84.7148

 counting_test_errors.........

test1_NErrors= 15020/405857 3.70081
Class01= 1366/389804	0.350433
Class11= 13654/16053	85.0558

....................................
Epoch 1351 Error= 184744 0 (1.81569e+06,1.67722e+06) 
....................................
Epoch 1352 Error= 188001 0 (1.7446e+06,1.49909e+06) 
....................................
Epoch 1353 Error= 184766 0 (1.78987e+06,1.58958e+06) 
....................................
Epoch 1354 Error= 184709 0 (1.80686e+06,1.6311e+06) 
....................................
Epoch 1355 Error= 184888 0 (1.81484e+06,1.63672e+06) 
....................................
Epoch 1356 Error= 184740 0 (1.80176e+06,1.64167e+06) 
....................................
Epoch 1357 Error= 184799 0 (1.8073e+06,1.66251e+06) 
....................................
Epoch 1358 Error= 184722 0 (1.79533e+06,1.65308e+06) 
....................................
Epoch 1359 Error= 184633 0 (1.813e+06,1.68291e+06) 
....................................
Epoch 1360 Error= 184753 0 (1.77979e+06,1.65437e+06) 
 counting_train_errors....................................

train1_NErrors= 59399/1.60793e+06 3.69413
Class01= 6121/1.54361e+06	0.396537
Class11= 53278/64317	82.8366

 counting_test_errors.........

test1_NErrors= 15012/405857 3.69884
Class01= 1669/389804	0.428164
Class11= 13343/16053	83.1184

....................................
Epoch 1361 Error= 184663 0 (1.8134e+06,1.64114e+06) 
....................................
Epoch 1362 Error= 184715 0 (1.79971e+06,1.66598e+06) 
....................................
Epoch 1363 Error= 184688 0 (1.81199e+06,1.66622e+06) 
....................................
Epoch 1364 Error= 184645 0 (1.78955e+06,1.66431e+06) 
....................................
Epoch 1365 Error= 184707 0 (1.82485e+06,1.66662e+06) 
....................................
Epoch 1366 Error= 184793 0 (1.81334e+06,1.68038e+06) 
....................................
Epoch 1367 Error= 184745 0 (1.79185e+06,1.66987e+06) 
....................................
Epoch 1368 Error= 184724 0 (1.7841e+06,1.66784e+06) 
....................................
Epoch 1369 Error= 184595 0 (1.79968e+06,1.66805e+06) 
....................................
Epoch 1370 Error= 184558 0 (1.78506e+06,1.65766e+06) 
 counting_train_errors....................................

train1_NErrors= 59649/1.60793e+06 3.70967
Class01= 6516/1.54361e+06	0.422126
Class11= 53133/64317	82.6111

 counting_test_errors.........

test1_NErrors= 15042/405857 3.70623
Class01= 1755/389804	0.450226
Class11= 13287/16053	82.7696

....................................
Epoch 1371 Error= 184622 0 (1.81168e+06,1.67612e+06) 
....................................
Epoch 1372 Error= 184698 0 (1.81005e+06,1.69057e+06) 
....................................
Epoch 1373 Error= 184712 0 (1.79082e+06,1.67964e+06) 
....................................
Epoch 1374 Error= 184563 0 (1.82444e+06,1.65667e+06) 
....................................
Epoch 1375 Error= 184656 0 (1.79959e+06,1.66332e+06) 
....................................
Epoch 1376 Error= 184707 0 (1.81056e+06,1.67091e+06) 
....................................
Epoch 1377 Error= 184657 0 (1.80919e+06,1.65576e+06) 
....................................
Epoch 1378 Error= 184686 0 (1.80003e+06,1.66486e+06) 
....................................
Epoch 1379 Error= 184604 0 (1.82245e+06,1.66338e+06) 
....................................
Epoch 1380 Error= 184610 0 (1.80116e+06,1.64262e+06) 
 counting_train_errors....................................

train1_NErrors= 59552/1.60793e+06 3.70364
Class01= 7421/1.54361e+06	0.480755
Class11= 52131/64317	81.0532

 counting_test_errors.........

test1_NErrors= 15101/405857 3.72077
Class01= 1978/389804	0.507435
Class11= 13123/16053	81.748

....................................
Epoch 1381 Error= 184731 0 (1.79929e+06,1.67892e+06) 
....................................
Epoch 1382 Error= 184729 0 (1.80346e+06,1.67056e+06) 
....................................
Epoch 1383 Error= 184595 0 (1.79185e+06,1.66011e+06) 
....................................
Epoch 1384 Error= 184668 0 (1.81166e+06,1.67297e+06) 
....................................
Epoch 1385 Error= 184690 0 (1.80113e+06,1.65849e+06) 
....................................
Epoch 1386 Error= 184669 0 (1.79788e+06,1.67336e+06) 
....................................
Epoch 1387 Error= 184591 0 (1.82357e+06,1.66822e+06) 
....................................
Epoch 1388 Error= 184536 0 (1.7994e+06,1.65989e+06) 
....................................
Epoch 1389 Error= 184730 0 (1.80727e+06,1.66495e+06) 
....................................
Epoch 1390 Error= 184555 0 (1.82307e+06,1.6549e+06) 
 counting_train_errors....................................

train1_NErrors= 59463/1.60793e+06 3.69811
Class01= 5085/1.54361e+06	0.329422
Class11= 54378/64317	84.5469

 counting_test_errors.........

test1_NErrors= 14974/405857 3.68948
Class01= 1397/389804	0.358385
Class11= 13577/16053	84.5761

....................................
Epoch 1391 Error= 184701 0 (1.80223e+06,1.65584e+06) 
....................................
Epoch 1392 Error= 184556 0 (1.83159e+06,1.68668e+06) 
....................................
Epoch 1393 Error= 184690 0 (1.81745e+06,1.66784e+06) 
....................................
Epoch 1394 Error= 184687 0 (1.7964e+06,1.6569e+06) 
....................................
Epoch 1395 Error= 184643 0 (1.80399e+06,1.65221e+06) 
....................................
Epoch 1396 Error= 184608 0 (1.80875e+06,1.66427e+06) 
....................................
Epoch 1397 Error= 184693 0 (1.8107e+06,1.66435e+06) 
....................................
Epoch 1398 Error= 184784 0 (1.79732e+06,1.64702e+06) 
....................................
Epoch 1399 Error= 184676 0 (1.79824e+06,1.64987e+06) 
....................................
Epoch 1400 Error= 184514 0 (1.80337e+06,1.66118e+06) 
 counting_train_errors....................................

train1_NErrors= 59450/1.60793e+06 3.6973
Class01= 6565/1.54361e+06	0.425301
Class11= 52885/64317	82.2255

 counting_test_errors.........

test1_NErrors= 15049/405857 3.70796
Class01= 1785/389804	0.457922
Class11= 13264/16053	82.6263

....................................
Epoch 1401 Error= 184511 0 (1.81077e+06,1.66668e+06) 
....................................
Epoch 1402 Error= 184569 0 (1.80235e+06,1.63499e+06) 
....................................
Epoch 1403 Error= 184655 0 (1.7752e+06,1.64864e+06) 
....................................
Epoch 1404 Error= 184682 0 (1.81797e+06,1.66026e+06) 
....................................
Epoch 1405 Error= 184564 0 (1.79648e+06,1.65019e+06) 
....................................
Epoch 1406 Error= 184776 0 (1.80129e+06,1.65225e+06) 
....................................
Epoch 1407 Error= 184687 0 (1.79737e+06,1.63995e+06) 
....................................
Epoch 1408 Error= 184567 0 (1.80627e+06,1.65207e+06) 
....................................
Epoch 1409 Error= 184533 0 (1.80305e+06,1.63487e+06) 
....................................
Epoch 1410 Error= 184580 0 (1.80594e+06,1.65407e+06) 
 counting_train_errors....................................

train1_NErrors= 59711/1.60793e+06 3.71353
Class01= 3453/1.54361e+06	0.223696
Class11= 56258/64317	87.4699

 counting_test_errors.........

test1_NErrors= 15022/405857 3.7013
Class01= 933/389804	0.239351
Class11= 14089/16053	87.7655

....................................
Epoch 1411 Error= 184592 0 (1.80618e+06,1.66646e+06) 
....................................
Epoch 1412 Error= 184529 0 (1.82293e+06,1.6464e+06) 
....................................
Epoch 1413 Error= 184550 0 (1.79709e+06,1.63405e+06) 
....................................
Epoch 1414 Error= 184512 0 (1.8123e+06,1.64276e+06) 
....................................
Epoch 1415 Error= 184512 0 (1.82736e+06,1.67128e+06) 
....................................
Epoch 1416 Error= 184689 0 (1.81414e+06,1.65314e+06) 
....................................
Epoch 1417 Error= 184580 0 (1.8032e+06,1.65267e+06) 
....................................
Epoch 1418 Error= 184464 0 (1.79866e+06,1.65843e+06) 
....................................
Epoch 1419 Error= 184471 0 (1.81634e+06,1.6327e+06) 
....................................
Epoch 1420 Error= 184589 0 (1.79097e+06,1.65654e+06) 
 counting_train_errors....................................

train1_NErrors= 59524/1.60793e+06 3.7019
Class01= 7475/1.54361e+06	0.484253
Class11= 52049/64317	80.9257

 counting_test_errors.........

test1_NErrors= 15094/405857 3.71904
Class01= 2011/389804	0.5159
Class11= 13083/16053	81.4988

....................................
Epoch 1421 Error= 184645 0 (1.81615e+06,1.65669e+06) 
....................................
Epoch 1422 Error= 184573 0 (1.79322e+06,1.65727e+06) 
....................................
Epoch 1423 Error= 184529 0 (1.83074e+06,1.67713e+06) 
....................................
Epoch 1424 Error= 184602 0 (1.81315e+06,1.69122e+06) 
....................................
Epoch 1425 Error= 184508 0 (1.80904e+06,1.65423e+06) 
....................................
Epoch 1426 Error= 184573 0 (1.79155e+06,1.66029e+06) 
....................................
Epoch 1427 Error= 184600 0 (1.82028e+06,1.63399e+06) 
....................................
Epoch 1428 Error= 184535 0 (1.78053e+06,1.63052e+06) 
....................................
Epoch 1429 Error= 184507 0 (1.799e+06,1.64473e+06) 
....................................
Epoch 1430 Error= 184456 0 (1.80134e+06,1.64238e+06) 
 counting_train_errors....................................

train1_NErrors= 59665/1.60793e+06 3.71067
Class01= 5430/1.54361e+06	0.351772
Class11= 54235/64317	84.3245

 counting_test_errors.........

test1_NErrors= 15042/405857 3.70623
Class01= 1431/389804	0.367108
Class11= 13611/16053	84.7879

....................................
Epoch 1431 Error= 184541 0 (1.81067e+06,1.65702e+06) 
....................................
Epoch 1432 Error= 184490 0 (1.80715e+06,1.63985e+06) 
....................................
Epoch 1433 Error= 184541 0 (1.81067e+06,1.65567e+06) 
....................................
Epoch 1434 Error= 184497 0 (1.82534e+06,1.64909e+06) 
....................................
Epoch 1435 Error= 184534 0 (1.78189e+06,1.66066e+06) 
....................................
Epoch 1436 Error= 184639 0 (1.79242e+06,1.66912e+06) 
....................................
Epoch 1437 Error= 184485 0 (1.8206e+06,1.65907e+06) 
....................................
Epoch 1438 Error= 184634 0 (1.80295e+06,1.65341e+06) 
....................................
Epoch 1439 Error= 184593 0 (1.80036e+06,1.64977e+06) 
....................................
Epoch 1440 Error= 184392 0 (1.80841e+06,1.63185e+06) 
 counting_train_errors....................................

train1_NErrors= 59422/1.60793e+06 3.69556
Class01= 6106/1.54361e+06	0.395565
Class11= 53316/64317	82.8957

 counting_test_errors.........

test1_NErrors= 14996/405857 3.6949
Class01= 1625/389804	0.416876
Class11= 13371/16053	83.2928

....................................
Epoch 1441 Error= 184543 0 (1.79329e+06,1.66128e+06) 
....................................
Epoch 1442 Error= 184470 0 (1.80195e+06,1.66476e+06) 
....................................
Epoch 1443 Error= 184469 0 (1.80846e+06,1.67509e+06) 
....................................
Epoch 1444 Error= 184472 0 (1.79074e+06,1.66605e+06) 
....................................
Epoch 1445 Error= 184655 0 (1.81587e+06,1.62963e+06) 
....................................
Epoch 1446 Error= 184541 0 (1.79845e+06,1.64876e+06) 
....................................
Epoch 1447 Error= 185952 0 (1.76814e+06,1.67443e+06) 
....................................
Epoch 1448 Error= 184445 0 (1.79155e+06,1.59081e+06) 
....................................
Epoch 1449 Error= 184505 0 (1.81111e+06,1.6202e+06) 
....................................
Epoch 1450 Error= 184567 0 (1.79869e+06,1.62625e+06) 
 counting_train_errors....................................

train1_NErrors= 59592/1.60793e+06 3.70613
Class01= 7421/1.54361e+06	0.480755
Class11= 52171/64317	81.1154

 counting_test_errors.........

test1_NErrors= 15072/405857 3.71362
Class01= 2020/389804	0.518209
Class11= 13052/16053	81.3057

....................................
Epoch 1451 Error= 184565 0 (1.80423e+06,1.62265e+06) 
....................................
Epoch 1452 Error= 184579 0 (1.80259e+06,1.62676e+06) 
....................................
Epoch 1453 Error= 184601 0 (1.80022e+06,1.64204e+06) 
....................................
Epoch 1454 Error= 184554 0 (1.81291e+06,1.63243e+06) 
....................................
Epoch 1455 Error= 184550 0 (1.78274e+06,1.65764e+06) 
....................................
Epoch 1456 Error= 184533 0 (1.80001e+06,1.64243e+06) 
....................................
Epoch 1457 Error= 184557 0 (1.7971e+06,1.64457e+06) 
....................................
Epoch 1458 Error= 184424 0 (1.81557e+06,1.63705e+06) 
....................................
Epoch 1459 Error= 184441 0 (1.80152e+06,1.6312e+06) 
....................................
Epoch 1460 Error= 184555 0 (1.8037e+06,1.64289e+06) 
 counting_train_errors....................................

train1_NErrors= 59511/1.60793e+06 3.70109
Class01= 7149/1.54361e+06	0.463134
Class11= 52362/64317	81.4124

 counting_test_errors.........

test1_NErrors= 15087/405857 3.71732
Class01= 1933/389804	0.49589
Class11= 13154/16053	81.9411

....................................
Epoch 1461 Error= 184528 0 (1.79852e+06,1.63083e+06) 
....................................
Epoch 1462 Error= 184505 0 (1.79647e+06,1.62016e+06) 
....................................
Epoch 1463 Error= 184358 0 (1.7855e+06,1.61964e+06) 
....................................
Epoch 1464 Error= 184558 0 (1.79603e+06,1.64214e+06) 
....................................
Epoch 1465 Error= 184423 0 (1.79097e+06,1.64492e+06) 
....................................
Epoch 1466 Error= 185371 0 (1.79414e+06,1.95592e+06) 
....................................
Epoch 1467 Error= 184466 0 (1.77029e+06,1.59539e+06) 
....................................
Epoch 1468 Error= 184423 0 (1.79186e+06,1.61043e+06) 
....................................
Epoch 1469 Error= 184382 0 (1.80434e+06,1.61649e+06) 
....................................
Epoch 1470 Error= 184459 0 (1.80304e+06,1.63288e+06) 
 counting_train_errors....................................

train1_NErrors= 59400/1.60793e+06 3.69419
Class01= 5279/1.54361e+06	0.34199
Class11= 54121/64317	84.1473

 counting_test_errors.........

test1_NErrors= 14942/405857 3.68159
Class01= 1399/389804	0.358898
Class11= 13543/16053	84.3643

....................................
Epoch 1471 Error= 184468 0 (1.79233e+06,1.60034e+06) 
....................................
Epoch 1472 Error= 184408 0 (1.78533e+06,1.62745e+06) 
....................................
Epoch 1473 Error= 184372 0 (1.7974e+06,1.59229e+06) 
....................................
Epoch 1474 Error= 184562 0 (1.76675e+06,1.62028e+06) 
....................................
Epoch 1475 Error= 184344 0 (1.80464e+06,1.62638e+06) 
....................................
Epoch 1476 Error= 184442 0 (1.80546e+06,1.6077e+06) 
....................................
Epoch 1477 Error= 184674 0 (1.78092e+06,1.63914e+06) 
....................................
Epoch 1478 Error= 184519 0 (1.78901e+06,1.62185e+06) 
....................................
Epoch 1479 Error= 184339 0 (1.78934e+06,1.62252e+06) 
....................................
Epoch 1480 Error= 184487 0 (1.80684e+06,1.61199e+06) 
 counting_train_errors....................................

train1_NErrors= 59511/1.60793e+06 3.70109
Class01= 6768/1.54361e+06	0.438452
Class11= 52743/64317	82.0048

 counting_test_errors.........

test1_NErrors= 15020/405857 3.70081
Class01= 1807/389804	0.463566
Class11= 13213/16053	82.3086

....................................
Epoch 1481 Error= 184479 0 (1.7749e+06,1.62656e+06) 
....................................
Epoch 1482 Error= 184535 0 (1.77584e+06,1.61175e+06) 
....................................
Epoch 1483 Error= 184482 0 (1.79156e+06,1.60494e+06) 
....................................
Epoch 1484 Error= 184385 0 (1.79451e+06,1.60406e+06) 
....................................
Epoch 1485 Error= 184324 0 (1.78537e+06,1.64146e+06) 
....................................
Epoch 1486 Error= 184452 0 (1.79323e+06,1.60624e+06) 
....................................
Epoch 1487 Error= 184490 0 (1.78071e+06,1.65449e+06) 
....................................
Epoch 1488 Error= 184499 0 (1.7951e+06,1.59207e+06) 
....................................
Epoch 1489 Error= 184448 0 (1.80525e+06,1.6324e+06) 
....................................
Epoch 1490 Error= 184501 0 (1.77405e+06,1.62525e+06) 
 counting_train_errors....................................

train1_NErrors= 59397/1.60793e+06 3.694
Class01= 5978/1.54361e+06	0.387273
Class11= 53419/64317	83.0558

 counting_test_errors.........

test1_NErrors= 15005/405857 3.69711
Class01= 1615/389804	0.414311
Class11= 13390/16053	83.4112

....................................
Epoch 1491 Error= 184297 0 (1.81355e+06,1.61417e+06) 
....................................
Epoch 1492 Error= 184509 0 (1.7848e+06,1.61507e+06) 
....................................
Epoch 1493 Error= 184493 0 (1.79819e+06,1.60333e+06) 
....................................
Epoch 1494 Error= 184502 0 (1.80095e+06,1.624e+06) 
....................................
Epoch 1495 Error= 184437 0 (1.79741e+06,1.61393e+06) 
....................................
Epoch 1496 Error= 184381 0 (1.80841e+06,1.61079e+06) 
....................................
Epoch 1497 Error= 184400 0 (1.80384e+06,1.62395e+06) 
....................................
Epoch 1498 Error= 184435 0 (1.78604e+06,1.62212e+06) 
....................................
Epoch 1499 Error= 184545 0 (1.76509e+06,1.64251e+06) 
....................................
Epoch 1500 Error= 184444 0 (1.7904e+06,1.59524e+06) 
 counting_train_errors....................................

train1_NErrors= 59516/1.60793e+06 3.7014
Class01= 4940/1.54361e+06	0.320028
Class11= 54576/64317	84.8547

 counting_test_errors.........

test1_NErrors= 15011/405857 3.69859
Class01= 1361/389804	0.34915
Class11= 13650/16053	85.0308

....................................
Epoch 1501 Error= 184462 0 (1.77557e+06,1.61381e+06) 
....................................
Epoch 1502 Error= 184478 0 (1.80075e+06,1.63034e+06) 
....................................
Epoch 1503 Error= 184442 0 (1.79525e+06,1.64209e+06) 
....................................
Epoch 1504 Error= 184294 0 (1.79291e+06,1.6255e+06) 
....................................
Epoch 1505 Error= 184389 0 (1.8021e+06,1.61351e+06) 
....................................
Epoch 1506 Error= 184441 0 (1.79397e+06,1.6415e+06) 
....................................
Epoch 1507 Error= 184386 0 (1.7989e+06,1.61888e+06) 
....................................
Epoch 1508 Error= 184310 0 (1.80042e+06,1.63034e+06) 
....................................
Epoch 1509 Error= 184451 0 (1.79303e+06,1.62929e+06) 
....................................
Epoch 1510 Error= 184315 0 (1.76857e+06,1.63682e+06) 
 counting_train_errors....................................

train1_NErrors= 60443/1.60793e+06 3.75905
Class01= 10045/1.54361e+06	0.650746
Class11= 50398/64317	78.3588

 counting_test_errors.........

test1_NErrors= 15392/405857 3.79247
Class01= 2712/389804	0.695734
Class11= 12680/16053	78.9884

....................................
Epoch 1511 Error= 184387 0 (1.77749e+06,1.61801e+06) 
....................................
Epoch 1512 Error= 184405 0 (1.79432e+06,1.62406e+06) 
....................................
Epoch 1513 Error= 184468 0 (1.79246e+06,1.62216e+06) 
....................................
Epoch 1514 Error= 184263 0 (1.77756e+06,1.59545e+06) 
....................................
Epoch 1515 Error= 184502 0 (1.80413e+06,1.61974e+06) 
....................................
Epoch 1516 Error= 184399 0 (1.79e+06,1.59363e+06) 
....................................
Epoch 1517 Error= 184422 0 (1.78122e+06,1.63397e+06) 
....................................
Epoch 1518 Error= 184384 0 (1.78552e+06,1.61672e+06) 
....................................
Epoch 1519 Error= 184280 0 (1.79305e+06,1.62679e+06) 
....................................
Epoch 1520 Error= 184476 0 (1.80502e+06,1.61308e+06) 
 counting_train_errors....................................

train1_NErrors= 59658/1.60793e+06 3.71023
Class01= 3737/1.54361e+06	0.242094
Class11= 55921/64317	86.9459

 counting_test_errors.........

test1_NErrors= 15019/405857 3.70056
Class01= 1039/389804	0.266544
Class11= 13980/16053	87.0865

....................................
Epoch 1521 Error= 184491 0 (1.78328e+06,1.61599e+06) 
....................................
Epoch 1522 Error= 184386 0 (1.79334e+06,1.61177e+06) 
....................................
Epoch 1523 Error= 184435 0 (1.77317e+06,1.60341e+06) 
....................................
Epoch 1524 Error= 184372 0 (1.78619e+06,1.58957e+06) 
....................................
Epoch 1525 Error= 184398 0 (1.79378e+06,1.63698e+06) 
....................................
Epoch 1526 Error= 184344 0 (1.80498e+06,1.59669e+06) 
....................................
Epoch 1527 Error= 184487 0 (1.77908e+06,1.60918e+06) 
....................................
Epoch 1528 Error= 184229 0 (1.79234e+06,1.63029e+06) 
....................................
Epoch 1529 Error= 184379 0 (1.78414e+06,1.59685e+06) 
....................................
Epoch 1530 Error= 184583 0 (1.78192e+06,1.62029e+06) 
 counting_train_errors....................................

train1_NErrors= 59791/1.60793e+06 3.71851
Class01= 8756/1.54361e+06	0.56724
Class11= 51035/64317	79.3492

 counting_test_errors.........

test1_NErrors= 15129/405857 3.72767
Class01= 2290/389804	0.587475
Class11= 12839/16053	79.9788

....................................
Epoch 1531 Error= 184371 0 (1.77927e+06,1.60117e+06) 
....................................
Epoch 1532 Error= 184475 0 (1.78488e+06,1.6423e+06) 
....................................
Epoch 1533 Error= 184352 0 (1.77178e+06,1.59731e+06) 
....................................
Epoch 1534 Error= 184384 0 (1.79486e+06,1.6359e+06) 
....................................
Epoch 1535 Error= 184399 0 (1.78556e+06,1.60634e+06) 
....................................
Epoch 1536 Error= 184429 0 (1.79072e+06,1.60017e+06) 
....................................
Epoch 1537 Error= 184320 0 (1.79971e+06,1.60605e+06) 
....................................
Epoch 1538 Error= 184321 0 (1.78333e+06,1.61955e+06) 
....................................
Epoch 1539 Error= 184315 0 (1.81338e+06,1.62387e+06) 
....................................
Epoch 1540 Error= 184323 0 (1.78994e+06,1.61568e+06) 
 counting_train_errors....................................

train1_NErrors= 59366/1.60793e+06 3.69207
Class01= 5270/1.54361e+06	0.341407
Class11= 54096/64317	84.1084

 counting_test_errors.........

test1_NErrors= 15012/405857 3.69884
Class01= 1461/389804	0.374804
Class11= 13551/16053	84.4141

....................................
Epoch 1541 Error= 184282 0 (1.7779e+06,1.62897e+06) 
....................................
Epoch 1542 Error= 184331 0 (1.79313e+06,1.65057e+06) 
....................................
Epoch 1543 Error= 184319 0 (1.77638e+06,1.61422e+06) 
....................................
Epoch 1544 Error= 184370 0 (1.79327e+06,1.59828e+06) 
....................................
Epoch 1545 Error= 184386 0 (1.79512e+06,1.62564e+06) 
....................................
Epoch 1546 Error= 184260 0 (1.785e+06,1.62205e+06) 
....................................
Epoch 1547 Error= 184389 0 (1.79128e+06,1.6977e+06) 
....................................
Epoch 1548 Error= 184356 0 (1.79758e+06,1.61559e+06) 
....................................
Epoch 1549 Error= 184328 0 (1.8002e+06,1.62813e+06) 
....................................
Epoch 1550 Error= 184146 0 (1.78749e+06,1.62633e+06) 
 counting_train_errors....................................

train1_NErrors= 59474/1.60793e+06 3.69879
Class01= 4653/1.54361e+06	0.301435
Class11= 54821/64317	85.2356

 counting_test_errors.........

test1_NErrors= 15000/405857 3.69588
Class01= 1265/389804	0.324522
Class11= 13735/16053	85.5603

....................................
Epoch 1551 Error= 184301 0 (1.80788e+06,1.59854e+06) 
....................................
Epoch 1552 Error= 184291 0 (1.78933e+06,1.60818e+06) 
....................................
Epoch 1553 Error= 184274 0 (1.79382e+06,1.61106e+06) 
....................................
Epoch 1554 Error= 184347 0 (1.78863e+06,1.62538e+06) 
....................................
Epoch 1555 Error= 184384 0 (1.80556e+06,1.61026e+06) 
....................................
Epoch 1556 Error= 184471 0 (1.78716e+06,1.60373e+06) 
....................................
Epoch 1557 Error= 184425 0 (1.7844e+06,1.62136e+06) 
....................................
Epoch 1558 Error= 184387 0 (1.79661e+06,1.6055e+06) 
....................................
Epoch 1559 Error= 184213 0 (1.80107e+06,1.61356e+06) 
....................................
Epoch 1560 Error= 184260 0 (1.7596e+06,1.58757e+06) 
 counting_train_errors....................................

train1_NErrors= 59381/1.60793e+06 3.69301
Class01= 5286/1.54361e+06	0.342443
Class11= 54095/64317	84.1068

 counting_test_errors.........

test1_NErrors= 15022/405857 3.7013
Class01= 1473/389804	0.377882
Class11= 13549/16053	84.4017

....................................
Epoch 1561 Error= 184281 0 (1.79545e+06,1.59846e+06) 
....................................
Epoch 1562 Error= 184172 0 (1.79807e+06,1.61522e+06) 
....................................
Epoch 1563 Error= 184216 0 (1.80162e+06,1.61763e+06) 
....................................
Epoch 1564 Error= 184227 0 (1.78345e+06,1.61125e+06) 
....................................
Epoch 1565 Error= 184295 0 (1.80313e+06,1.62047e+06) 
....................................
Epoch 1566 Error= 184256 0 (1.79127e+06,1.58708e+06) 
....................................
Epoch 1567 Error= 184381 0 (1.7892e+06,1.58351e+06) 
....................................
Epoch 1568 Error= 184307 0 (1.78872e+06,1.59608e+06) 
....................................
Epoch 1569 Error= 184237 0 (1.79209e+06,1.63251e+06) 
....................................
Epoch 1570 Error= 184175 0 (1.82089e+06,1.59028e+06) 
 counting_train_errors....................................

train1_NErrors= 59343/1.60793e+06 3.69064
Class01= 5402/1.54361e+06	0.349958
Class11= 53941/64317	83.8674

 counting_test_errors.........

test1_NErrors= 15014/405857 3.69933
Class01= 1497/389804	0.384039
Class11= 13517/16053	84.2023

....................................
Epoch 1571 Error= 184278 0 (1.80383e+06,1.59888e+06) 
....................................
Epoch 1572 Error= 184237 0 (1.79643e+06,1.59248e+06) 
....................................
Epoch 1573 Error= 184365 0 (1.77648e+06,1.66281e+06) 
....................................
Epoch 1574 Error= 184201 0 (1.80934e+06,1.60402e+06) 
....................................
Epoch 1575 Error= 184312 0 (1.78155e+06,1.59838e+06) 
....................................
Epoch 1576 Error= 184264 0 (1.78905e+06,1.59219e+06) 
....................................
Epoch 1577 Error= 184213 0 (1.78141e+06,1.60093e+06) 
....................................
Epoch 1578 Error= 184205 0 (1.79665e+06,1.63016e+06) 
....................................
Epoch 1579 Error= 184226 0 (1.80078e+06,1.61227e+06) 
....................................
Epoch 1580 Error= 184258 0 (1.79973e+06,1.5991e+06) 
 counting_train_errors....................................

train1_NErrors= 59510/1.60793e+06 3.70103
Class01= 4380/1.54361e+06	0.28375
Class11= 55130/64317	85.7161

 counting_test_errors.........

test1_NErrors= 14982/405857 3.69145
Class01= 1179/389804	0.30246
Class11= 13803/16053	85.9839

....................................
Epoch 1581 Error= 184260 0 (1.78635e+06,1.58826e+06) 
....................................
Epoch 1582 Error= 184323 0 (1.77391e+06,1.5794e+06) 
....................................
Epoch 1583 Error= 184196 0 (1.78526e+06,1.5819e+06) 
....................................
Epoch 1584 Error= 184296 0 (1.79227e+06,1.60869e+06) 
....................................
Epoch 1585 Error= 184209 0 (1.78518e+06,1.61458e+06) 
....................................
Epoch 1586 Error= 184265 0 (1.80306e+06,1.6155e+06) 
....................................
Epoch 1587 Error= 184268 0 (1.79141e+06,1.58491e+06) 
....................................
Epoch 1588 Error= 184164 0 (1.78756e+06,1.60436e+06) 
....................................
Epoch 1589 Error= 184306 0 (1.78646e+06,1.597e+06) 
....................................
Epoch 1590 Error= 184168 0 (1.78937e+06,1.60284e+06) 
 counting_train_errors....................................

train1_NErrors= 59367/1.60793e+06 3.69214
Class01= 4541/1.54361e+06	0.29418
Class11= 54826/64317	85.2434

 counting_test_errors.........

test1_NErrors= 14978/405857 3.69046
Class01= 1224/389804	0.314004
Class11= 13754/16053	85.6787

....................................
Epoch 1591 Error= 184297 0 (1.8069e+06,1.58552e+06) 
....................................
Epoch 1592 Error= 184736 0 (1.7933e+06,1.66217e+06) 
....................................
Epoch 1593 Error= 184198 0 (1.79252e+06,1.58711e+06) 
....................................
Epoch 1594 Error= 184293 0 (1.79479e+06,1.58647e+06) 
....................................
Epoch 1595 Error= 184093 0 (1.79881e+06,1.60511e+06) 
....................................
Epoch 1596 Error= 184162 0 (1.81504e+06,1.57859e+06) 
....................................
Epoch 1597 Error= 184109 0 (1.80193e+06,1.59003e+06) 
....................................
Epoch 1598 Error= 184265 0 (1.81677e+06,1.58204e+06) 
....................................
Epoch 1599 Error= 184222 0 (1.80395e+06,1.61785e+06) 
....................................
Epoch 1600 Error= 184300 0 (1.78026e+06,1.60355e+06) 
 counting_train_errors....................................

train1_NErrors= 59366/1.60793e+06 3.69207
Class01= 6761/1.54361e+06	0.437998
Class11= 52605/64317	81.7902

 counting_test_errors.........

test1_NErrors= 15034/405857 3.70426
Class01= 1823/389804	0.467671
Class11= 13211/16053	82.2961

....................................
Epoch 1601 Error= 184265 0 (1.80563e+06,1.58968e+06) 
....................................
Epoch 1602 Error= 184298 0 (1.77943e+06,1.6112e+06) 
....................................
Epoch 1603 Error= 184206 0 (1.79526e+06,1.58583e+06) 
....................................
Epoch 1604 Error= 184221 0 (1.80493e+06,1.61738e+06) 
....................................
Epoch 1605 Error= 184100 0 (1.77524e+06,1.59226e+06) 
....................................
Epoch 1606 Error= 184095 0 (1.80149e+06,1.57921e+06) 
....................................
Epoch 1607 Error= 184092 0 (1.79992e+06,1.62163e+06) 
....................................
Epoch 1608 Error= 184124 0 (1.80319e+06,1.58548e+06) 
....................................
Epoch 1609 Error= 184246 0 (1.81433e+06,1.58461e+06) 
....................................
Epoch 1610 Error= 184199 0 (1.77307e+06,1.59793e+06) 
 counting_train_errors....................................

train1_NErrors= 59840/1.60793e+06 3.72155
Class01= 8993/1.54361e+06	0.582594
Class11= 50847/64317	79.0569

 counting_test_errors.........

test1_NErrors= 15153/405857 3.73358
Class01= 2389/389804	0.612872
Class11= 12764/16053	79.5116

....................................
Epoch 1611 Error= 184138 0 (1.78751e+06,1.58437e+06) 
....................................
Epoch 1612 Error= 184080 0 (1.80425e+06,1.60883e+06) 
....................................
Epoch 1613 Error= 184190 0 (1.79686e+06,1.57051e+06) 
....................................
Epoch 1614 Error= 184740 0 (1.78391e+06,1.6755e+06) 
....................................
Epoch 1615 Error= 184335 0 (1.80675e+06,1.565e+06) 
....................................
Epoch 1616 Error= 184230 0 (1.78839e+06,1.58895e+06) 
....................................
Epoch 1617 Error= 184265 0 (1.79086e+06,1.58548e+06) 
....................................
Epoch 1618 Error= 184199 0 (1.78464e+06,1.55229e+06) 
....................................
Epoch 1619 Error= 184425 0 (1.76763e+06,1.57197e+06) 
....................................
Epoch 1620 Error= 184288 0 (1.77755e+06,1.56978e+06) 
 counting_train_errors....................................

train1_NErrors= 59299/1.60793e+06 3.68791
Class01= 6559/1.54361e+06	0.424912
Class11= 52740/64317	82.0001

 counting_test_errors.........

test1_NErrors= 14993/405857 3.69416
Class01= 1761/389804	0.451766
Class11= 13232/16053	82.427

....................................
Epoch 1621 Error= 184193 0 (1.79258e+06,1.60178e+06) 
....................................
Epoch 1622 Error= 184201 0 (1.78516e+06,1.58487e+06) 
....................................
Epoch 1623 Error= 184125 0 (1.78587e+06,1.57388e+06) 
....................................
Epoch 1624 Error= 184272 0 (1.79165e+06,1.60925e+06) 
....................................
Epoch 1625 Error= 184167 0 (1.78898e+06,1.57846e+06) 
....................................
Epoch 1626 Error= 184157 0 (1.7903e+06,1.56127e+06) 
....................................
Epoch 1627 Error= 184103 0 (1.80281e+06,1.55335e+06) 
....................................
Epoch 1628 Error= 184141 0 (1.77361e+06,1.57943e+06) 
....................................
Epoch 1629 Error= 184151 0 (1.78067e+06,1.59102e+06) 
....................................
Epoch 1630 Error= 184119 0 (1.79983e+06,1.58517e+06) 
 counting_train_errors....................................

train1_NErrors= 59332/1.60793e+06 3.68996
Class01= 6694/1.54361e+06	0.433658
Class11= 52638/64317	81.8415

 counting_test_errors.........

test1_NErrors= 15098/405857 3.72003
Class01= 1852/389804	0.475111
Class11= 13246/16053	82.5142

....................................
Epoch 1631 Error= 184237 0 (1.78396e+06,1.58725e+06) 
....................................
Epoch 1632 Error= 184202 0 (1.82101e+06,1.59572e+06) 
....................................
Epoch 1633 Error= 184285 0 (1.77706e+06,1.56197e+06) 
....................................
Epoch 1634 Error= 184137 0 (1.78994e+06,1.58043e+06) 
....................................
Epoch 1635 Error= 184147 0 (1.77835e+06,1.584e+06) 
....................................
Epoch 1636 Error= 184160 0 (1.80393e+06,1.5861e+06) 
....................................
Epoch 1637 Error= 184138 0 (1.78045e+06,1.59445e+06) 
....................................
Epoch 1638 Error= 184236 0 (1.78614e+06,1.57979e+06) 
....................................
Epoch 1639 Error= 184188 0 (1.79183e+06,1.58571e+06) 
....................................
Epoch 1640 Error= 184091 0 (1.79585e+06,1.61181e+06) 
 counting_train_errors....................................

train1_NErrors= 59568/1.60793e+06 3.70464
Class01= 6477/1.54361e+06	0.4196
Class11= 53091/64317	82.5458

 counting_test_errors.........

test1_NErrors= 15092/405857 3.71855
Class01= 1746/389804	0.447917
Class11= 13346/16053	83.1371

....................................
Epoch 1641 Error= 184140 0 (1.80264e+06,1.57878e+06) 
....................................
Epoch 1642 Error= 184165 0 (1.7777e+06,1.57882e+06) 
....................................
Epoch 1643 Error= 184283 0 (1.77992e+06,1.57957e+06) 
....................................
Epoch 1644 Error= 184148 0 (1.7766e+06,1.5725e+06) 
....................................
Epoch 1645 Error= 184232 0 (1.80517e+06,1.59367e+06) 
....................................
Epoch 1646 Error= 184210 0 (1.78985e+06,1.60188e+06) 
....................................
Epoch 1647 Error= 184196 0 (1.78349e+06,1.64514e+06) 
....................................
Epoch 1648 Error= 184036 0 (1.78725e+06,1.57134e+06) 
....................................
Epoch 1649 Error= 184150 0 (1.80758e+06,1.58516e+06) 
....................................
Epoch 1650 Error= 184173 0 (1.79264e+06,1.61176e+06) 
 counting_train_errors....................................

train1_NErrors= 59385/1.60793e+06 3.69326
Class01= 5441/1.54361e+06	0.352484
Class11= 53944/64317	83.8721

 counting_test_errors.........

test1_NErrors= 15025/405857 3.70204
Class01= 1485/389804	0.380961
Class11= 13540/16053	84.3456

....................................
Epoch 1651 Error= 184170 0 (1.78387e+06,1.58705e+06) 
....................................
Epoch 1652 Error= 184257 0 (1.78936e+06,1.62228e+06) 
....................................
Epoch 1653 Error= 184157 0 (1.78543e+06,1.61823e+06) 
....................................
Epoch 1654 Error= 184159 0 (1.77491e+06,1.56063e+06) 
....................................
Epoch 1655 Error= 184152 0 (1.80817e+06,1.58159e+06) 
....................................
Epoch 1656 Error= 184081 0 (1.79839e+06,1.59349e+06) 
....................................
Epoch 1657 Error= 184122 0 (1.7895e+06,1.58332e+06) 
....................................
Epoch 1658 Error= 184122 0 (1.78778e+06,1.5691e+06) 
....................................
Epoch 1659 Error= 184116 0 (1.78311e+06,1.57784e+06) 
....................................
Epoch 1660 Error= 184108 0 (1.77652e+06,1.55836e+06) 
 counting_train_errors....................................

train1_NErrors= 59856/1.60793e+06 3.72255
Class01= 9523/1.54361e+06	0.616929
Class11= 50333/64317	78.2577

 counting_test_errors.........

test1_NErrors= 15218/405857 3.7496
Class01= 2513/389804	0.644683
Class11= 12705/16053	79.1441

....................................
Epoch 1661 Error= 184205 0 (1.77732e+06,1.56834e+06) 
....................................
Epoch 1662 Error= 184181 0 (1.78959e+06,1.57913e+06) 
....................................
Epoch 1663 Error= 184125 0 (1.7847e+06,1.54793e+06) 
....................................
Epoch 1664 Error= 184101 0 (1.7939e+06,1.59201e+06) 
....................................
Epoch 1665 Error= 184086 0 (1.81299e+06,1.58121e+06) 
....................................
Epoch 1666 Error= 184182 0 (1.78217e+06,1.57058e+06) 
....................................
Epoch 1667 Error= 187904 0 (1.77992e+06,1.8649e+06) 
....................................
Epoch 1668 Error= 185556 0 (1.76678e+06,1.33219e+06) 
....................................
Epoch 1669 Error= 184473 0 (1.78884e+06,1.38022e+06) 
....................................
Epoch 1670 Error= 184255 0 (1.7919e+06,1.46598e+06) 
 counting_train_errors....................................

train1_NErrors= 59569/1.60793e+06 3.7047
Class01= 4335/1.54361e+06	0.280834
Class11= 55234/64317	85.8778

 counting_test_errors.........

test1_NErrors= 15015/405857 3.69958
Class01= 1184/389804	0.303742
Class11= 13831/16053	86.1584

....................................
Epoch 1671 Error= 184207 0 (1.79414e+06,1.47218e+06) 
....................................
Epoch 1672 Error= 184279 0 (1.78982e+06,1.49298e+06) 
....................................
Epoch 1673 Error= 183980 0 (1.79132e+06,1.5059e+06) 
....................................
Epoch 1674 Error= 184051 0 (1.79365e+06,1.50305e+06) 
....................................
Epoch 1675 Error= 184107 0 (1.78686e+06,1.53118e+06) 
....................................
Epoch 1676 Error= 184071 0 (1.7984e+06,1.52324e+06) 
....................................
Epoch 1677 Error= 184043 0 (1.78507e+06,1.52363e+06) 
....................................
Epoch 1678 Error= 184140 0 (1.7769e+06,1.5159e+06) 
....................................
Epoch 1679 Error= 184049 0 (1.79072e+06,1.5558e+06) 
....................................
Epoch 1680 Error= 184127 0 (1.80358e+06,1.59063e+06) 
 counting_train_errors....................................

train1_NErrors= 59407/1.60793e+06 3.69462
Class01= 5733/1.54361e+06	0.371401
Class11= 53674/64317	83.4523

 counting_test_errors.........

test1_NErrors= 15000/405857 3.69588
Class01= 1495/389804	0.383526
Class11= 13505/16053	84.1276

....................................
Epoch 1681 Error= 184194 0 (1.77967e+06,1.52556e+06) 
....................................
Epoch 1682 Error= 184147 0 (1.79596e+06,1.54385e+06) 
....................................
Epoch 1683 Error= 184053 0 (1.77844e+06,1.53234e+06) 
....................................
Epoch 1684 Error= 184003 0 (1.79398e+06,1.57068e+06) 
....................................
Epoch 1685 Error= 184117 0 (1.79401e+06,1.52647e+06) 
....................................
Epoch 1686 Error= 184114 0 (1.79195e+06,1.56801e+06) 
....................................
Epoch 1687 Error= 184061 0 (1.78519e+06,1.58308e+06) 
....................................
Epoch 1688 Error= 184157 0 (1.81295e+06,1.54261e+06) 
....................................
Epoch 1689 Error= 183992 0 (1.79001e+06,1.54526e+06) 
....................................
Epoch 1690 Error= 184132 0 (1.78426e+06,1.53065e+06) 
 counting_train_errors....................................

train1_NErrors= 59347/1.60793e+06 3.69089
Class01= 5810/1.54361e+06	0.376389
Class11= 53537/64317	83.2393

 counting_test_errors.........

test1_NErrors= 15015/405857 3.69958
Class01= 1601/389804	0.410719
Class11= 13414/16053	83.5607

....................................
Epoch 1691 Error= 184132 0 (1.78768e+06,1.57213e+06) 
....................................
Epoch 1692 Error= 184138 0 (1.78653e+06,1.54101e+06) 
....................................
Epoch 1693 Error= 183966 0 (1.79654e+06,1.56723e+06) 
....................................
Epoch 1694 Error= 184039 0 (1.78964e+06,1.54801e+06) 
....................................
Epoch 1695 Error= 184112 0 (1.79546e+06,1.55779e+06) 
....................................
Epoch 1696 Error= 184162 0 (1.78515e+06,1.56338e+06) 
....................................
Epoch 1697 Error= 184014 0 (1.78321e+06,1.5497e+06) 
....................................
Epoch 1698 Error= 184004 0 (1.7816e+06,1.5314e+06) 
....................................
Epoch 1699 Error= 184022 0 (1.78401e+06,1.55335e+06) 
....................................
Epoch 1700 Error= 184097 0 (1.78032e+06,1.55568e+06) 
 counting_train_errors....................................

train1_NErrors= 59477/1.60793e+06 3.69898
Class01= 4407/1.54361e+06	0.285499
Class11= 55070/64317	85.6228

 counting_test_errors.........

test1_NErrors= 15009/405857 3.6981
Class01= 1201/389804	0.308104
Class11= 13808/16053	86.0151

....................................
Epoch 1701 Error= 183989 0 (1.79978e+06,1.5665e+06) 
....................................
Epoch 1702 Error= 184169 0 (1.78086e+06,1.52089e+06) 
....................................
Epoch 1703 Error= 183941 0 (1.7859e+06,1.56502e+06) 
....................................
Epoch 1704 Error= 184046 0 (1.78016e+06,1.5661e+06) 
....................................
Epoch 1705 Error= 184078 0 (1.76815e+06,1.56385e+06) 
....................................
Epoch 1706 Error= 184192 0 (1.7815e+06,1.56876e+06) 
....................................
Epoch 1707 Error= 183997 0 (1.7935e+06,1.5358e+06) 
....................................
Epoch 1708 Error= 183993 0 (1.78122e+06,1.54207e+06) 
....................................
Epoch 1709 Error= 184081 0 (1.77953e+06,1.54833e+06) 
....................................
Epoch 1710 Error= 183968 0 (1.78906e+06,1.55473e+06) 
 counting_train_errors....................................

train1_NErrors= 59398/1.60793e+06 3.69406
Class01= 5406/1.54361e+06	0.350217
Class11= 53992/64317	83.9467

 counting_test_errors.........

test1_NErrors= 15037/405857 3.705
Class01= 1475/389804	0.378395
Class11= 13562/16053	84.4827

....................................
Epoch 1711 Error= 183978 0 (1.7792e+06,1.58453e+06) 
....................................
Epoch 1712 Error= 184112 0 (1.80353e+06,1.57721e+06) 
....................................
Epoch 1713 Error= 184006 0 (1.78975e+06,1.55802e+06) 
....................................
Epoch 1714 Error= 184099 0 (1.78667e+06,1.55258e+06) 
....................................
Epoch 1715 Error= 184036 0 (1.76417e+06,1.55386e+06) 
....................................
Epoch 1716 Error= 183955 0 (1.80193e+06,1.55665e+06) 
....................................
Epoch 1717 Error= 183949 0 (1.80094e+06,1.57873e+06) 
....................................
Epoch 1718 Error= 184099 0 (1.80385e+06,1.56385e+06) 
....................................
Epoch 1719 Error= 183942 0 (1.79008e+06,1.56169e+06) 
....................................
Epoch 1720 Error= 184068 0 (1.78774e+06,1.58885e+06) 
 counting_train_errors....................................

train1_NErrors= 59551/1.60793e+06 3.70358
Class01= 8228/1.54361e+06	0.533035
Class11= 51323/64317	79.7969

 counting_test_errors.........

test1_NErrors= 15125/405857 3.72668
Class01= 2194/389804	0.562847
Class11= 12931/16053	80.5519

....................................
Epoch 1721 Error= 183957 0 (1.81798e+06,1.5537e+06) 
....................................
Epoch 1722 Error= 184109 0 (1.78314e+06,1.5478e+06) 
....................................
Epoch 1723 Error= 183909 0 (1.77911e+06,1.56236e+06) 
....................................
Epoch 1724 Error= 183938 0 (1.81322e+06,1.60465e+06) 
....................................
Epoch 1725 Error= 184037 0 (1.78109e+06,1.56166e+06) 
....................................
Epoch 1726 Error= 184062 0 (1.77845e+06,1.54698e+06) 
....................................
Epoch 1727 Error= 183934 0 (1.78962e+06,1.57223e+06) 
....................................
Epoch 1728 Error= 195428 0 (1.78227e+06,1.01579e+06) 
....................................
Epoch 1729 Error= 189607 0 (1.76167e+06,1.07104e+06) 
....................................
Epoch 1730 Error= 184632 0 (1.76113e+06,1.31001e+06) 
 counting_train_errors....................................

train1_NErrors= 60059/1.60793e+06 3.73517
Class01= 2946/1.54361e+06	0.190851
Class11= 57113/64317	88.7992

 counting_test_errors.........

test1_NErrors= 15071/405857 3.71338
Class01= 783/389804	0.20087
Class11= 14288/16053	89.0052

....................................
Epoch 1731 Error= 184234 0 (1.76166e+06,1.37617e+06) 
....................................
Epoch 1732 Error= 184249 0 (1.78176e+06,1.45743e+06) 
....................................
Epoch 1733 Error= 184048 0 (1.78192e+06,1.45273e+06) 
....................................
Epoch 1734 Error= 184205 0 (1.78396e+06,1.49465e+06) 
....................................
Epoch 1735 Error= 184074 0 (1.77848e+06,1.4628e+06) 
....................................
Epoch 1736 Error= 184122 0 (1.77689e+06,1.50219e+06) 
....................................
Epoch 1737 Error= 184022 0 (1.77089e+06,1.4924e+06) 
....................................
Epoch 1738 Error= 184034 0 (1.78776e+06,1.50458e+06) 
....................................
Epoch 1739 Error= 184133 0 (1.79281e+06,1.53321e+06) 
....................................
Epoch 1740 Error= 184118 0 (1.76992e+06,1.49761e+06) 
 counting_train_errors....................................

train1_NErrors= 59410/1.60793e+06 3.69481
Class01= 4183/1.54361e+06	0.270987
Class11= 55227/64317	85.8669

 counting_test_errors.........

test1_NErrors= 14953/405857 3.6843
Class01= 1131/389804	0.290146
Class11= 13822/16053	86.1023

....................................
Epoch 1741 Error= 183988 0 (1.78181e+06,1.53697e+06) 
....................................
Epoch 1742 Error= 183938 0 (1.79974e+06,1.54192e+06) 
....................................
Epoch 1743 Error= 183916 0 (1.77942e+06,1.53084e+06) 
....................................
Epoch 1744 Error= 183939 0 (1.78102e+06,1.54762e+06) 
....................................
Epoch 1745 Error= 184087 0 (1.78096e+06,1.53899e+06) 
....................................
Epoch 1746 Error= 184113 0 (1.77611e+06,1.52848e+06) 
....................................
Epoch 1747 Error= 184020 0 (1.77553e+06,1.53268e+06) 
....................................
Epoch 1748 Error= 183897 0 (1.80658e+06,1.53025e+06) 
....................................
Epoch 1749 Error= 184082 0 (1.77724e+06,1.50849e+06) 
....................................
Epoch 1750 Error= 184060 0 (1.76892e+06,1.54335e+06) 
 counting_train_errors....................................

train1_NErrors= 59295/1.60793e+06 3.68766
Class01= 5778/1.54361e+06	0.374316
Class11= 53517/64317	83.2082

 counting_test_errors.........

test1_NErrors= 15016/405857 3.69983
Class01= 1557/389804	0.399432
Class11= 13459/16053	83.841

....................................
Epoch 1751 Error= 183873 0 (1.78373e+06,1.54416e+06) 
....................................
Epoch 1752 Error= 184128 0 (1.80468e+06,1.56695e+06) 
....................................
Epoch 1753 Error= 184030 0 (1.79432e+06,1.5154e+06) 
....................................
Epoch 1754 Error= 183942 0 (1.79228e+06,1.53623e+06) 
....................................
Epoch 1755 Error= 183953 0 (1.79261e+06,1.51845e+06) 
....................................
Epoch 1756 Error= 183878 0 (1.78815e+06,1.53076e+06) 
....................................
Epoch 1757 Error= 183721 0 (1.78587e+06,1.53139e+06) 
....................................
Epoch 1758 Error= 183863 0 (1.81247e+06,1.51719e+06) 
....................................
Epoch 1759 Error= 183932 0 (1.78862e+06,1.54422e+06) 
....................................
Epoch 1760 Error= 183942 0 (1.7876e+06,1.53605e+06) 
 counting_train_errors....................................

train1_NErrors= 59319/1.60793e+06 3.68915
Class01= 5809/1.54361e+06	0.376325
Class11= 53510/64317	83.1973

 counting_test_errors.........

test1_NErrors= 14957/405857 3.68529
Class01= 1566/389804	0.40174
Class11= 13391/16053	83.4174

....................................
Epoch 1761 Error= 183901 0 (1.79677e+06,1.52533e+06) 
....................................
Epoch 1762 Error= 183955 0 (1.79548e+06,1.53898e+06) 
....................................
Epoch 1763 Error= 183899 0 (1.79727e+06,1.55444e+06) 
....................................
Epoch 1764 Error= 183877 0 (1.76444e+06,1.52133e+06) 
....................................
Epoch 1765 Error= 183935 0 (1.78126e+06,1.56119e+06) 
....................................
Epoch 1766 Error= 184055 0 (1.79728e+06,1.53406e+06) 
....................................
Epoch 1767 Error= 183997 0 (1.7905e+06,1.55801e+06) 
....................................
Epoch 1768 Error= 184016 0 (1.77882e+06,1.53058e+06) 
....................................
Epoch 1769 Error= 184000 0 (1.76888e+06,1.55324e+06) 
....................................
Epoch 1770 Error= 183914 0 (1.79185e+06,1.53134e+06) 
 counting_train_errors....................................

train1_NErrors= 59387/1.60793e+06 3.69338
Class01= 6816/1.54361e+06	0.441561
Class11= 52571/64317	81.7373

 counting_test_errors.........

test1_NErrors= 15026/405857 3.70229
Class01= 1826/389804	0.468441
Class11= 13200/16053	82.2276

....................................
Epoch 1771 Error= 184055 0 (1.75851e+06,1.55481e+06) 
....................................
Epoch 1772 Error= 183887 0 (1.78433e+06,1.52536e+06) 
....................................
Epoch 1773 Error= 184084 0 (1.77518e+06,1.55931e+06) 
....................................
Epoch 1774 Error= 183978 0 (1.7768e+06,1.51787e+06) 
....................................
Epoch 1775 Error= 183884 0 (1.78197e+06,1.5629e+06) 
....................................
Epoch 1776 Error= 183844 0 (1.78913e+06,1.544e+06) 
....................................
Epoch 1777 Error= 183943 0 (1.79582e+06,1.541e+06) 
....................................
Epoch 1778 Error= 184021 0 (1.77985e+06,1.53395e+06) 
....................................
Epoch 1779 Error= 183905 0 (1.77501e+06,1.50626e+06) 
....................................
Epoch 1780 Error= 183890 0 (1.77448e+06,1.54243e+06) 
 counting_train_errors....................................

train1_NErrors= 59584/1.60793e+06 3.70563
Class01= 4252/1.54361e+06	0.275457
Class11= 55332/64317	86.0301

 counting_test_errors.........

test1_NErrors= 15013/405857 3.69909
Class01= 1114/389804	0.285785
Class11= 13899/16053	86.5819

....................................
Epoch 1781 Error= 183976 0 (1.78496e+06,1.52867e+06) 
....................................
Epoch 1782 Error= 191906 0 (1.79198e+06,3.10688e+06) 
....................................
Epoch 1783 Error= 194047 0 (1.76406e+06,503777) 
....................................
Epoch 1784 Error= 193134 0 (1.75002e+06,516727) 
....................................
Epoch 1785 Error= 192136 0 (1.73536e+06,533590) 
....................................
Epoch 1786 Error= 191673 0 (1.72925e+06,535362) 
....................................
Epoch 1787 Error= 191216 0 (1.71663e+06,593335) 
....................................
Epoch 1788 Error= 191115 0 (1.76339e+06,652429) 
....................................
Epoch 1789 Error= 190175 0 (1.70741e+06,630450) 
....................................
Epoch 1790 Error= 188886 0 (1.73763e+06,660829) 
 counting_train_errors....................................

train1_NErrors= 60305/1.60793e+06 3.75047
Class01= 4725/1.54361e+06	0.3061
Class11= 55580/64317	86.4157

 counting_test_errors.........

test1_NErrors= 15112/405857 3.72348
Class01= 1234/389804	0.316569
Class11= 13878/16053	86.4511

....................................
Epoch 1791 Error= 189453 0 (1.72369e+06,806904) 
....................................
Epoch 1792 Error= 187695 0 (1.71998e+06,733665) 
....................................
Epoch 1793 Error= 186958 0 (1.73199e+06,803121) 
....................................
Epoch 1794 Error= 186586 0 (1.74182e+06,848694) 
....................................
Epoch 1795 Error= 186144 0 (1.74661e+06,908804) 
....................................
Epoch 1796 Error= 185928 0 (1.7488e+06,952521) 
....................................
Epoch 1797 Error= 185735 0 (1.74327e+06,982411) 
....................................
Epoch 1798 Error= 185361 0 (1.75482e+06,1.02983e+06) 
....................................
Epoch 1799 Error= 185129 0 (1.75107e+06,1.06766e+06) 
....................................
Epoch 1800 Error= 185042 0 (1.74766e+06,1.10119e+06) 
 counting_train_errors....................................

train1_NErrors= 59719/1.60793e+06 3.71403
Class01= 5577/1.54361e+06	0.361295
Class11= 54142/64317	84.1799

 counting_test_errors.........

test1_NErrors= 14990/405857 3.69342
Class01= 1429/389804	0.366594
Class11= 13561/16053	84.4764

....................................
Epoch 1801 Error= 184901 0 (1.74446e+06,1.13882e+06) 
....................................
Epoch 1802 Error= 184810 0 (1.7769e+06,1.1511e+06) 
....................................
Epoch 1803 Error= 184625 0 (1.73057e+06,1.17541e+06) 
....................................
Epoch 1804 Error= 184646 0 (1.75064e+06,1.21029e+06) 
....................................
Epoch 1805 Error= 184499 0 (1.77009e+06,1.24161e+06) 
....................................
Epoch 1806 Error= 184303 0 (1.77695e+06,1.2579e+06) 
....................................
Epoch 1807 Error= 184472 0 (1.78064e+06,1.2696e+06) 
....................................
Epoch 1808 Error= 184463 0 (1.75748e+06,1.26227e+06) 
....................................
Epoch 1809 Error= 184376 0 (1.79577e+06,1.31649e+06) 
....................................
Epoch 1810 Error= 184297 0 (1.74593e+06,1.31208e+06) 
 counting_train_errors....................................

train1_NErrors= 59637/1.60793e+06 3.70893
Class01= 6487/1.54361e+06	0.420248
Class11= 53150/64317	82.6376

 counting_test_errors.........

test1_NErrors= 15018/405857 3.70032
Class01= 1700/389804	0.436117
Class11= 13318/16053	82.9627

....................................
Epoch 1811 Error= 184340 0 (1.74736e+06,1.32313e+06) 
....................................
Epoch 1812 Error= 184189 0 (1.76963e+06,1.30942e+06) 
....................................
Epoch 1813 Error= 184205 0 (1.76518e+06,1.34592e+06) 
....................................
Epoch 1814 Error= 184259 0 (1.75425e+06,1.34544e+06) 
....................................
Epoch 1815 Error= 184027 0 (1.76006e+06,1.34472e+06) 
....................................
Epoch 1816 Error= 184126 0 (1.77922e+06,1.38309e+06) 
....................................
Epoch 1817 Error= 184050 0 (1.75129e+06,1.38258e+06) 
....................................
Epoch 1818 Error= 184081 0 (1.78368e+06,1.38617e+06) 
....................................
Epoch 1819 Error= 184168 0 (1.76486e+06,1.41557e+06) 
....................................
Epoch 1820 Error= 183996 0 (1.75828e+06,1.38244e+06) 
 counting_train_errors....................................

train1_NErrors= 59411/1.60793e+06 3.69487
Class01= 5618/1.54361e+06	0.363951
Class11= 53793/64317	83.6373

 counting_test_errors.........

test1_NErrors= 15071/405857 3.71338
Class01= 1535/389804	0.393788
Class11= 13536/16053	84.3207

....................................
Epoch 1821 Error= 183919 0 (1.78174e+06,1.43983e+06) 
....................................
Epoch 1822 Error= 183892 0 (1.7828e+06,1.41048e+06) 
....................................
Epoch 1823 Error= 183991 0 (1.76096e+06,1.44845e+06) 
....................................
Epoch 1824 Error= 184075 0 (1.78206e+06,1.44169e+06) 
....................................
Epoch 1825 Error= 184042 0 (1.78626e+06,1.44509e+06) 
....................................
Epoch 1826 Error= 183939 0 (1.76052e+06,1.39662e+06) 
....................................
Epoch 1827 Error= 183927 0 (1.77456e+06,1.42985e+06) 
....................................
Epoch 1828 Error= 183940 0 (1.76363e+06,1.45778e+06) 
....................................
Epoch 1829 Error= 183907 0 (1.77651e+06,1.42635e+06) 
....................................
Epoch 1830 Error= 183943 0 (1.7877e+06,1.44485e+06) 
 counting_train_errors....................................

train1_NErrors= 59327/1.60793e+06 3.68965
Class01= 5967/1.54361e+06	0.38656
Class11= 53360/64317	82.9641

 counting_test_errors.........

test1_NErrors= 15003/405857 3.69662
Class01= 1614/389804	0.414054
Class11= 13389/16053	83.405

....................................
Epoch 1831 Error= 183933 0 (1.78853e+06,1.46266e+06) 
....................................
Epoch 1832 Error= 183809 0 (1.7934e+06,1.45174e+06) 
....................................
Epoch 1833 Error= 183855 0 (1.77339e+06,1.4513e+06) 
....................................
Epoch 1834 Error= 183962 0 (1.76775e+06,1.46324e+06) 
....................................
Epoch 1835 Error= 183960 0 (1.78082e+06,1.44283e+06) 
....................................
Epoch 1836 Error= 183950 0 (1.76556e+06,1.44812e+06) 
....................................
Epoch 1837 Error= 183856 0 (1.7899e+06,1.43777e+06) 
....................................
Epoch 1838 Error= 183833 0 (1.77404e+06,1.46958e+06) 
....................................
Epoch 1839 Error= 183898 0 (1.79026e+06,1.44246e+06) 
....................................
Epoch 1840 Error= 183868 0 (1.77708e+06,1.47171e+06) 
 counting_train_errors....................................

train1_NErrors= 59310/1.60793e+06 3.68859
Class01= 5664/1.54361e+06	0.366931
Class11= 53646/64317	83.4087

 counting_test_errors.........

test1_NErrors= 14993/405857 3.69416
Class01= 1524/389804	0.390966
Class11= 13469/16053	83.9033

....................................
Epoch 1841 Error= 183928 0 (1.79805e+06,1.46033e+06) 
....................................
Epoch 1842 Error= 184042 0 (1.76166e+06,1.48848e+06) 
....................................
Epoch 1843 Error= 183898 0 (1.78913e+06,1.46622e+06) 
....................................
Epoch 1844 Error= 183921 0 (1.76793e+06,1.4649e+06) 
....................................
Epoch 1845 Error= 183787 0 (1.78109e+06,1.49679e+06) 
....................................
Epoch 1846 Error= 183876 0 (1.79635e+06,1.45722e+06) 
....................................
Epoch 1847 Error= 183860 0 (1.76788e+06,1.47928e+06) 
....................................
Epoch 1848 Error= 183922 0 (1.76641e+06,1.45316e+06) 
....................................
Epoch 1849 Error= 183908 0 (1.77452e+06,1.4867e+06) 
....................................
Epoch 1850 Error= 183864 0 (1.76107e+06,1.48846e+06) 
 counting_train_errors....................................

train1_NErrors= 59532/1.60793e+06 3.7024
Class01= 3927/1.54361e+06	0.254403
Class11= 55605/64317	86.4546

 counting_test_errors.........

test1_NErrors= 14975/405857 3.68972
Class01= 1072/389804	0.27501
Class11= 13903/16053	86.6069

....................................
Epoch 1851 Error= 183735 0 (1.80274e+06,1.45151e+06) 
....................................
Epoch 1852 Error= 183815 0 (1.77963e+06,1.4778e+06) 
....................................
Epoch 1853 Error= 183902 0 (1.77865e+06,1.46952e+06) 
....................................
Epoch 1854 Error= 184063 0 (1.78927e+06,1.49071e+06) 
....................................
Epoch 1855 Error= 183882 0 (1.77009e+06,1.48483e+06) 
....................................
Epoch 1856 Error= 183753 0 (1.78747e+06,1.48269e+06) 
....................................
Epoch 1857 Error= 183817 0 (1.76696e+06,1.48458e+06) 
....................................
Epoch 1858 Error= 183871 0 (1.79295e+06,1.52413e+06) 
....................................
Epoch 1859 Error= 183812 0 (1.77944e+06,1.48207e+06) 
....................................
Epoch 1860 Error= 183811 0 (1.77938e+06,1.45488e+06) 
 counting_train_errors....................................

train1_NErrors= 59549/1.60793e+06 3.70345
Class01= 7497/1.54361e+06	0.485678
Class11= 52052/64317	80.9304

 counting_test_errors.........

test1_NErrors= 15112/405857 3.72348
Class01= 1994/389804	0.511539
Class11= 13118/16053	81.7168

....................................
Epoch 1861 Error= 183875 0 (1.78799e+06,1.4881e+06) 
....................................
Epoch 1862 Error= 183755 0 (1.79732e+06,1.48287e+06) 
....................................
Epoch 1863 Error= 183913 0 (1.78668e+06,1.47307e+06) 
....................................
Epoch 1864 Error= 183903 0 (1.76848e+06,1.4889e+06) 
....................................
Epoch 1865 Error= 183856 0 (1.79128e+06,1.5013e+06) 
....................................
Epoch 1866 Error= 183851 0 (1.77704e+06,1.49613e+06) 
....................................
Epoch 1867 Error= 183783 0 (1.77261e+06,1.47961e+06) 
....................................
Epoch 1868 Error= 183842 0 (1.78799e+06,1.48453e+06) 
....................................
Epoch 1869 Error= 183852 0 (1.77926e+06,1.49163e+06) 
....................................
Epoch 1870 Error= 183914 0 (1.77748e+06,1.47801e+06) 
 counting_train_errors....................................

train1_NErrors= 59458/1.60793e+06 3.6978
Class01= 4995/1.54361e+06	0.323591
Class11= 54463/64317	84.679

 counting_test_errors.........

test1_NErrors= 14928/405857 3.67814
Class01= 1303/389804	0.334271
Class11= 13625/16053	84.8751

....................................
Epoch 1871 Error= 183832 0 (1.80131e+06,1.48718e+06) 
....................................
Epoch 1872 Error= 183880 0 (1.78205e+06,1.46939e+06) 
....................................
Epoch 1873 Error= 183944 0 (1.79549e+06,1.50844e+06) 
....................................
Epoch 1874 Error= 183773 0 (1.78047e+06,1.50045e+06) 
....................................
Epoch 1875 Error= 183823 0 (1.78487e+06,1.47532e+06) 
....................................
Epoch 1876 Error= 183887 0 (1.8032e+06,1.45995e+06) 
....................................
Epoch 1877 Error= 183882 0 (1.7739e+06,1.49105e+06) 
....................................
Epoch 1878 Error= 183870 0 (1.78038e+06,1.45729e+06) 
....................................
Epoch 1879 Error= 183737 0 (1.80657e+06,1.50465e+06) 
....................................
Epoch 1880 Error= 183982 0 (1.79402e+06,1.46821e+06) 
 counting_train_errors....................................

train1_NErrors= 59303/1.60793e+06 3.68816
Class01= 6410/1.54361e+06	0.415259
Class11= 52893/64317	82.238

 counting_test_errors.........

test1_NErrors= 15015/405857 3.69958
Class01= 1734/389804	0.444839
Class11= 13281/16053	82.7322

....................................
Epoch 1881 Error= 183728 0 (1.78397e+06,1.48336e+06) 
....................................
Epoch 1882 Error= 183888 0 (1.78786e+06,1.48405e+06) 
....................................
Epoch 1883 Error= 183813 0 (1.79384e+06,1.49885e+06) 
....................................
Epoch 1884 Error= 183826 0 (1.8031e+06,1.47026e+06) 
....................................
Epoch 1885 Error= 183715 0 (1.77967e+06,1.50562e+06) 
....................................
Epoch 1886 Error= 183820 0 (1.78304e+06,1.5078e+06) 
....................................
Epoch 1887 Error= 183642 0 (1.79494e+06,1.48458e+06) 
....................................
Epoch 1888 Error= 183685 0 (1.79664e+06,1.50505e+06) 
....................................
Epoch 1889 Error= 183819 0 (1.78668e+06,1.49159e+06) 
....................................
Epoch 1890 Error= 183841 0 (1.78976e+06,1.50834e+06) 
 counting_train_errors....................................

train1_NErrors= 59402/1.60793e+06 3.69431
Class01= 6236/1.54361e+06	0.403987
Class11= 53166/64317	82.6624

 counting_test_errors.........

test1_NErrors= 15036/405857 3.70475
Class01= 1689/389804	0.433295
Class11= 13347/16053	83.1433

....................................
Epoch 1891 Error= 183847 0 (1.78749e+06,1.48275e+06) 
....................................
Epoch 1892 Error= 183941 0 (1.78539e+06,1.48932e+06) 
....................................
Epoch 1893 Error= 183667 0 (1.79437e+06,1.49317e+06) 
....................................
Epoch 1894 Error= 183823 0 (1.78575e+06,1.50903e+06) 
....................................
Epoch 1895 Error= 183745 0 (1.77824e+06,1.50069e+06) 
....................................
Epoch 1896 Error= 183779 0 (1.80631e+06,1.50751e+06) 
....................................
Epoch 1897 Error= 183722 0 (1.80216e+06,1.50215e+06) 
....................................
Epoch 1898 Error= 183770 0 (1.78651e+06,1.48649e+06) 
....................................
Epoch 1899 Error= 183761 0 (1.79677e+06,1.50187e+06) 
....................................
Epoch 1900 Error= 183752 0 (1.80298e+06,1.4871e+06) 
 counting_train_errors....................................

train1_NErrors= 59452/1.60793e+06 3.69742
Class01= 4897/1.54361e+06	0.317243
Class11= 54555/64317	84.8221

 counting_test_errors.........

test1_NErrors= 14951/405857 3.68381
Class01= 1293/389804	0.331705
Class11= 13658/16053	85.0807

....................................
Epoch 1901 Error= 190187 0 (1.7917e+06,1.43882e+06) 
....................................
Epoch 1902 Error= 190210 0 (1.77461e+06,1.09873e+06) 
....................................
Epoch 1903 Error= 185061 0 (1.75662e+06,1.23074e+06) 
....................................
Epoch 1904 Error= 184276 0 (1.7655e+06,1.32189e+06) 
....................................
Epoch 1905 Error= 183983 0 (1.78919e+06,1.33418e+06) 
....................................
Epoch 1906 Error= 183785 0 (1.77425e+06,1.367e+06) 
....................................
Epoch 1907 Error= 183833 0 (1.78975e+06,1.38708e+06) 
....................................
Epoch 1908 Error= 183771 0 (1.77416e+06,1.4214e+06) 
....................................
Epoch 1909 Error= 183855 0 (1.77847e+06,1.44531e+06) 
....................................
Epoch 1910 Error= 183763 0 (1.77582e+06,1.44451e+06) 
 counting_train_errors....................................

train1_NErrors= 59553/1.60793e+06 3.7037
Class01= 7293/1.54361e+06	0.472463
Class11= 52260/64317	81.2538

 counting_test_errors.........

test1_NErrors= 15099/405857 3.72028
Class01= 1984/389804	0.508974
Class11= 13115/16053	81.6981

....................................
Epoch 1911 Error= 183912 0 (1.78823e+06,1.46062e+06) 
....................................
Epoch 1912 Error= 183856 0 (1.78549e+06,1.45413e+06) 
....................................
Epoch 1913 Error= 183856 0 (1.74211e+06,1.43889e+06) 
....................................
Epoch 1914 Error= 183789 0 (1.77847e+06,1.45004e+06) 
....................................
Epoch 1915 Error= 183679 0 (1.78284e+06,1.45896e+06) 
....................................
Epoch 1916 Error= 183849 0 (1.77208e+06,1.43609e+06) 
....................................
Epoch 1917 Error= 183781 0 (1.77178e+06,1.46281e+06) 
....................................
Epoch 1918 Error= 183771 0 (1.76374e+06,1.46896e+06) 
....................................
Epoch 1919 Error= 183765 0 (1.7755e+06,1.46927e+06) 
....................................
Epoch 1920 Error= 183807 0 (1.7826e+06,1.45609e+06) 
 counting_train_errors....................................

train1_NErrors= 59394/1.60793e+06 3.69382
Class01= 5866/1.54361e+06	0.380017
Class11= 53528/64317	83.2253

 counting_test_errors.........

test1_NErrors= 15048/405857 3.70771
Class01= 1586/389804	0.406871
Class11= 13462/16053	83.8597

....................................
Epoch 1921 Error= 183789 0 (1.77808e+06,1.4719e+06) 
....................................
Epoch 1922 Error= 183793 0 (1.77789e+06,1.48106e+06) 
....................................
Epoch 1923 Error= 183713 0 (1.78141e+06,1.49426e+06) 
....................................
Epoch 1924 Error= 183686 0 (1.79097e+06,1.47765e+06) 
....................................
Epoch 1925 Error= 183823 0 (1.77794e+06,1.47231e+06) 
....................................
Epoch 1926 Error= 183592 0 (1.78409e+06,1.48149e+06) 
....................................
Epoch 1927 Error= 183759 0 (1.77825e+06,1.49118e+06) 
....................................
Epoch 1928 Error= 183772 0 (1.77614e+06,1.49138e+06) 
....................................
Epoch 1929 Error= 183668 0 (1.76689e+06,1.50605e+06) 
....................................
Epoch 1930 Error= 183864 0 (1.78548e+06,1.46512e+06) 
 counting_train_errors....................................

train1_NErrors= 59494/1.60793e+06 3.70003
Class01= 6784/1.54361e+06	0.439488
Class11= 52710/64317	81.9534

 counting_test_errors.........

test1_NErrors= 15065/405857 3.7119
Class01= 1789/389804	0.458949
Class11= 13276/16053	82.7011

....................................
Epoch 1931 Error= 183674 0 (1.7908e+06,1.48126e+06) 
....................................
Epoch 1932 Error= 183821 0 (1.79029e+06,1.48366e+06) 
....................................
Epoch 1933 Error= 183723 0 (1.76252e+06,1.49555e+06) 
....................................
Epoch 1934 Error= 183682 0 (1.77458e+06,1.47813e+06) 
....................................
Epoch 1935 Error= 183821 0 (1.78391e+06,1.49611e+06) 
....................................
Epoch 1936 Error= 183731 0 (1.77506e+06,1.4779e+06) 
....................................
Epoch 1937 Error= 183726 0 (1.78833e+06,1.48513e+06) 
....................................
Epoch 1938 Error= 183673 0 (1.78134e+06,1.48231e+06) 
....................................
Epoch 1939 Error= 183652 0 (1.7812e+06,1.47533e+06) 
....................................
Epoch 1940 Error= 183700 0 (1.78414e+06,1.48163e+06) 
 counting_train_errors....................................

train1_NErrors= 59365/1.60793e+06 3.69201
Class01= 6376/1.54361e+06	0.413057
Class11= 52989/64317	82.3872

 counting_test_errors.........

test1_NErrors= 15002/405857 3.69638
Class01= 1710/389804	0.438682
Class11= 13292/16053	82.8007

....................................
Epoch 1941 Error= 183674 0 (1.78788e+06,1.49025e+06) 
....................................
Epoch 1942 Error= 183701 0 (1.77305e+06,1.48608e+06) 
....................................
Epoch 1943 Error= 183800 0 (1.76686e+06,1.49202e+06) 
....................................
Epoch 1944 Error= 183591 0 (1.781e+06,1.4849e+06) 
....................................
Epoch 1945 Error= 183675 0 (1.78058e+06,1.48135e+06) 
....................................
Epoch 1946 Error= 183737 0 (1.77469e+06,1.48212e+06) 
....................................
Epoch 1947 Error= 183790 0 (1.78836e+06,1.49032e+06) 
....................................
Epoch 1948 Error= 183651 0 (1.75415e+06,1.46862e+06) 
....................................
Epoch 1949 Error= 183615 0 (1.79822e+06,1.51674e+06) 
....................................
Epoch 1950 Error= 183724 0 (1.76552e+06,1.48341e+06) 
 counting_train_errors....................................

train1_NErrors= 59411/1.60793e+06 3.69487
Class01= 5264/1.54361e+06	0.341018
Class11= 54147/64317	84.1877

 counting_test_errors.........

test1_NErrors= 15020/405857 3.70081
Class01= 1411/389804	0.361977
Class11= 13609/16053	84.7754

....................................
Epoch 1951 Error= 183655 0 (1.77735e+06,1.46618e+06) 
....................................
Epoch 1952 Error= 183812 0 (1.78547e+06,1.50327e+06) 
....................................
Epoch 1953 Error= 183848 0 (1.75902e+06,1.51963e+06) 
....................................
Epoch 1954 Error= 183752 0 (1.78364e+06,1.52326e+06) 
....................................
Epoch 1955 Error= 183772 0 (1.78569e+06,1.49534e+06) 
....................................
Epoch 1956 Error= 183699 0 (1.77817e+06,1.50504e+06) 
....................................
Epoch 1957 Error= 183595 0 (1.78703e+06,1.49408e+06) 
....................................
Epoch 1958 Error= 183698 0 (1.79752e+06,1.47307e+06) 
....................................
Epoch 1959 Error= 183801 0 (1.78401e+06,1.49971e+06) 
....................................
Epoch 1960 Error= 183706 0 (1.78441e+06,1.50303e+06) 
 counting_train_errors....................................

train1_NErrors= 59593/1.60793e+06 3.70619
Class01= 7606/1.54361e+06	0.49274
Class11= 51987/64317	80.8293

 counting_test_errors.........

test1_NErrors= 15070/405857 3.71313
Class01= 2025/389804	0.519492
Class11= 13045/16053	81.2621

....................................
Epoch 1961 Error= 193516 0 (1.78766e+06,1.12187e+07) 
....................................
Epoch 1962 Error= 194510 0 (1.76472e+06,459407) 
....................................
Epoch 1963 Error= 193601 0 (1.75645e+06,462285) 
....................................
Epoch 1964 Error= 193013 0 (1.74388e+06,456943) 
....................................
Epoch 1965 Error= 192502 0 (1.74276e+06,451136) 
....................................
Epoch 1966 Error= 192234 0 (1.73502e+06,446386) 
....................................
Epoch 1967 Error= 192086 0 (1.73864e+06,446666) 
....................................
Epoch 1968 Error= 191850 0 (1.72919e+06,439486) 
....................................
Epoch 1969 Error= 191721 0 (1.71886e+06,439360) 
....................................
Epoch 1970 Error= 191366 0 (1.70361e+06,448970) 
 counting_train_errors....................................

train1_NErrors= 60779/1.60793e+06 3.77995
Class01= 5619/1.54361e+06	0.364016
Class11= 55160/64317	85.7627

 counting_test_errors.........

test1_NErrors= 15195/405857 3.74393
Class01= 1422/389804	0.364799
Class11= 13773/16053	85.797

....................................
Epoch 1971 Error= 191304 0 (1.7024e+06,450680) 
....................................
Epoch 1972 Error= 191133 0 (1.72304e+06,465345) 
....................................
Epoch 1973 Error= 190989 0 (1.71973e+06,466608) 
....................................
Epoch 1974 Error= 190937 0 (1.69719e+06,471971) 
....................................
Epoch 1975 Error= 190882 0 (1.7254e+06,477855) 
....................................
Epoch 1976 Error= 190808 0 (1.6961e+06,484568) 
....................................
Epoch 1977 Error= 190543 0 (1.72453e+06,491719) 
....................................
Epoch 1978 Error= 190478 0 (1.70516e+06,499997) 
....................................
Epoch 1979 Error= 190433 0 (1.71543e+06,508047) 
....................................
Epoch 1980 Error= 190198 0 (1.72732e+06,516627) 
 counting_train_errors....................................

train1_NErrors= 60813/1.60793e+06 3.78207
Class01= 3872/1.54361e+06	0.25084
Class11= 56941/64317	88.5318

 counting_test_errors.........

test1_NErrors= 15185/405857 3.74147
Class01= 1006/389804	0.258078
Class11= 14179/16053	88.3262

....................................
Epoch 1981 Error= 190337 0 (1.69625e+06,512974) 
....................................
Epoch 1982 Error= 190169 0 (1.72098e+06,529827) 
....................................
Epoch 1983 Error= 190030 0 (1.71438e+06,535904) 
....................................
Epoch 1984 Error= 190070 0 (1.71525e+06,539703) 
....................................
Epoch 1985 Error= 189899 0 (1.72461e+06,547521) 
....................................
Epoch 1986 Error= 189768 0 (1.69997e+06,552810) 
....................................
Epoch 1987 Error= 189709 0 (1.72765e+06,558273) 
....................................
Epoch 1988 Error= 189635 0 (1.73076e+06,564270) 
....................................
Epoch 1989 Error= 189511 0 (1.72808e+06,572641) 
....................................
Epoch 1990 Error= 189599 0 (1.7128e+06,576707) 
 counting_train_errors....................................

train1_NErrors= 60511/1.60793e+06 3.76328
Class01= 4373/1.54361e+06	0.283296
Class11= 56138/64317	87.2833

 counting_test_errors.........

test1_NErrors= 15069/405857 3.71288
Class01= 1084/389804	0.278088
Class11= 13985/16053	87.1177

....................................
Epoch 1991 Error= 189408 0 (1.70889e+06,581934) 
....................................
Epoch 1992 Error= 189538 0 (1.70161e+06,583989) 
....................................
Epoch 1993 Error= 189230 0 (1.70587e+06,588073) 
....................................
Epoch 1994 Error= 189198 0 (1.70117e+06,585877) 
....................................
Epoch 1995 Error= 189129 0 (1.70138e+06,594984) 
....................................
Epoch 1996 Error= 188954 0 (1.70593e+06,602310) 
....................................
Epoch 1997 Error= 188892 0 (1.7134e+06,604199) 
....................................
Epoch 1998 Error= 188943 0 (1.70817e+06,614737) 
....................................
Epoch 1999 Error= 188798 0 (1.70437e+06,614337) 
....................................
Epoch 2000 Error= 188745 0 (1.7357e+06,626278) 
 counting_train_errors....................................

train1_NErrors= 60386/1.60793e+06 3.75551
Class01= 7227/1.54361e+06	0.468187
Class11= 53159/64317	82.6516

 counting_test_errors.........

test1_NErrors= 15171/405857 3.73802
Class01= 1871/389804	0.479985
Class11= 13300/16053	82.8506
