# Supplementary material for: Prediction of polyproline II secondary structure propensity in proteins
Source: R Soc Open Sci. 2020 Jan 15;7(1):191239. doi: 10.1098/rsos.191239 (PMC7029904; doi:10.1098/rsos.191239)
Supplement: Supplementary Code [file rsos191239supp2.zip › models/PPIIH_None_aln=True_oneHot=True_iupred=True_espritz=True_paleale=False_charge=True_removeNegativeOnlyChains/fold4/final_trained-2000.model]

45 2 10 0
10 10 10 3 3 10 7 1 0 1 1
0.8 
45 2 10 0 1
10 10 10 3 3 1 0 0
2 10 1 140 1 1 1
2
0
10
1 1 1 1 1 1 1 1 1 1 
0.746562 -1.14939 -0.781512 -0.902212 -0.475765 -0.414963 0.552812 -0.918607 -0.975446 -0.881826 2.59298
-1.05444 1.4004 0.430532 0.908473 0.527017 0.693162 -0.78781 0.896307 1.19953 0.729606 -2.98831
10
1
140
45 1 1 1 1 1 1 1 1 1 1 1 1 1 1 1 1 1 1 1 1 1 1 1 1 1 1 1 1 1 1 1 1 1 1 1 1 1 1 1 1 1 1 1 1 1 1 1 1 1 1 1 1 1 1 1 1 1 1 1 1 1 1 1 1 1 1 1 1 1 1 1 1 1 1 1 1 1 1 1 1 1 1 1 1 1 1 1 1 1 1 1 1 1 1 1 1 1 1 1 1 1 1 1 1 1 1 1 1 1 1 1 1 1 1 1 1 1 1 1 1 1 1 1 1 1 1 1 1 1 1 1 1 1 1 1 1 1 1 1 1 
-0.145677 0.10369 0.27112 0.104739 0.20807 0.247751 0.310973 0.275324 -0.190223 0.217703 0.0857854 0.158788 0.27266 0.0526846 -0.162836 -1.31271e-05 -0.186113 -0.0619253 0.37538 0.0997137 -0.010152 -0.00174311 0.147499 0.0584476 0.0934767 -0.0148848 0.151453 -0.021123 0.0734655 0.0471888 0.114179 0.088635 0.128615 0.119455 0.343146 0.209288 0.13194 -0.0758398 0.111485 0.0510972 0.0785764 0.0687184 -0.114854 0.140109 0.0726485 0.0829703 -0.0621352 -0.0371019 0.0883917 0.120724 0.0909552 0.00605107 0.0830866 0.0395833 0.107508 0.0946626 0.192994 -0.0749592 0.0191595 -0.0602515 0.38604 -0.248252 -0.265935 0.160199 -0.115528 0.236738 0.0476056 -0.317134 0.10527 -0.382971 0.0831009 -0.197868 -0.343713 0.106536 0.0884275 0.0512006 -0.0157617 0.0153399 -0.194139 -0.381536 -0.127529 0.284467 0.412888 -0.17804 0.0897409 -0.242349 0.0225023 0.215693 -0.298107 -0.126347 0.12578 0.28023 0.448996 -0.0698655 -0.0503092 -0.644459 -0.132736 0.108828 0.0246421 0.168174 -0.839099 -0.137345 -0.349196 -0.198858 0.320147 -0.388743 -0.122592 0.0858413 0.0128658 0.220494 -0.706228 0.00961471 -0.364754 -0.151948 0.21837 0.181163 0.031484 -0.314205 0.186187 0.12949 -0.152889 -0.0175218 -0.289265 -0.0388286 -0.00791707 -0.0584898 -0.154331 -0.291119 -0.179489 0.0657795 0.0266989 0.0677382 0.552172 0.0791546 0.091658 -0.0980582 -0.0228456 0.314317 -0.210942 -0.0636306 0.247315 0.021153 0.303615 0.214643 -0.188043 0.0955626 0.262493 0.520271 0.0745635 0.0277327 0.218076 -0.323214 -0.216995 0.0145907 -0.451299 -0.249505 0.114706 0.117764 0.399939 -0.342646 -0.337375 0.189192 -0.417666 -0.178841 0.0541876 -0.445535 -0.00123717 0.0958564 0.267136 -0.0774226 -0.306959 0.0229436 -0.464046 -0.159812 0.0734177 0.0515273 0.0869094 -0.0319349 0.105693 0.166211 -0.259237 -0.198232 0.27314 -0.178095 0.147951 2.03633
0.00970315 -0.358741 -0.106889 -0.154484 0.394569 -0.436517 0.130723 0.0204323 0.413754 -0.317576 0.182985 -0.394778 0.040165 -0.220123 0.100381 0.28968 0.219847 -0.489424 -0.221476 -0.91558 0.078987 -0.00136055 -0.160587 0.0132938 -0.179857 0.0271229 -0.0718024 -0.233544 0.103554 -0.196888 -0.11468 -0.20093 -0.0966996 -0.0168906 -0.03677 -0.055181 -0.208357 0.0649838 -0.0192802 -0.0274235 -0.131755 -0.170056 0.144182 -0.140756 -0.0300292 -0.000593746 -0.128793 -0.0556631 -0.0917802 0.251752 -0.0399595 0.00531223 0.239503 -0.13568 0.00829371 0.0125339 -0.0354413 0.10696 0.087458 0.217855 0.207916 0.152542 -0.0454977 0.0626418 -0.0733984 0.338128 0.0604131 -0.18703 0.145633 -0.0572163 -0.0535716 -0.151017 -0.216696 0.230659 -0.0817303 0.240026 0.412152 -0.282016 -0.176307 -0.387982 0.0511083 0.296462 -0.118327 0.116618 0.174507 0.306669 -0.0271254 -0.0692711 -0.420805 0.0767342 -0.155629 0.396445 0.2925 -0.15342 -0.128339 0.0244562 0.0984902 0.0632297 0.191206 0.61692 -0.28232 0.18967 -0.111831 -0.0951279 0.319429 -0.311069 0.411228 -0.125156 -0.0899558 -0.0518106 0.185391 0.191492 0.209433 -0.0302885 -0.0952885 -0.0551101 -0.0339342 -0.0142233 -0.0278029 -0.0509093 0.0588121 -0.0322067 -0.330532 -0.0344355 0.0219097 0.295938 -0.127241 -0.458349 0.109466 0.229338 0.0756522 0.173021 -0.209193 -0.237821 -0.0937174 -0.137504 -0.122016 -0.0987508 -0.1813 -0.113107 -0.0676384 0.0964153 0.445851 -0.0354446 0.276762 0.330351 -0.293425 0.107083 -0.287771 0.0950679 0.228868 0.120839 0.180183 0.189623 -0.13072 0.366039 0.0403349 0.259028 0.248288 -0.0742976 -0.00447058 -0.136035 0.0568073 -0.0906498 -0.324013 -0.604609 -0.165193 -0.031763 0.00635723 -0.106898 -0.113911 0.0405113 -0.34331 0.222549 0.140716 -0.260327 0.0688273 -0.0722182 0.000401905 -0.190205 0.0529883 0.0837854 0.269253 0.0596359 0.025081 -1.73863
0.63096 0.0559901 -0.194624 -0.555821 0.0108458 0.088638 0.407713 -0.295205 0.0355446 -0.193169 -0.0684176 0.0747802 0.30362 -0.176223 0.407241 -0.3825 -0.23712 -0.0441336 0.329241 -0.121799 0.0103566 -0.000593117 0.0551181 -0.119154 0.113041 -0.137138 0.000158044 0.415824 0.23268 0.0141526 0.0463354 -0.0750997 -0.0744275 -0.0703801 -0.0100165 -0.0695303 -0.187227 -0.197832 0.123773 0.00146421 0.0249259 -0.0605887 -0.629687 -0.285359 0.0681049 0.0425057 -0.082566 0.0275454 -0.0373104 -0.242793 0.397965 0.016324 0.110813 0.111041 -0.0543589 -0.22314 -0.50856 0.186932 0.101541 -0.143102 0.275038 -0.0896922 0.221901 0.139745 -0.147205 -0.220499 -0.251692 0.325723 0.0797127 0.279579 0.0456394 -0.231959 0.383494 0.0473399 -0.0697103 -0.148471 0.117205 0.0300311 -0.189076 0.251057 0.147698 -0.189397 0.254638 0.147355 -0.117816 0.0117818 -0.187218 0.00969007 0.309246 0.213911 -0.0481338 -0.40065 -0.143402 0.344732 -0.0138668 0.0859105 -0.00480184 -0.0393083 0.212103 -0.125405 0.135165 -0.187359 0.317568 0.37021 -0.0595424 0.096321 0.0704613 -0.0365361 -0.117905 -0.131214 0.338789 -0.259327 0.687975 0.398763 -0.256088 0.0318889 -0.0359439 -0.214339 -0.0383462 -0.0432905 -0.142018 -0.0327037 0.126773 -0.103311 -0.0127368 -0.0234756 0.0707937 0.0740341 -0.0281589 -0.00445434 -0.240377 0.0467198 0.14687 -0.02549 0.0975184 -0.239885 -0.149073 0.0186978 -0.0115831 -0.0553254 -0.27744 0.00587753 -0.100653 -0.0765382 0.00239477 0.19896 0.087557 0.217881 0.445535 0.227627 -0.273755 -0.0218775 -0.265634 -0.134289 0.0603106 -0.201397 -0.562843 -0.523908 -0.13718 0.237585 0.0819992 0.156209 0.0409893 0.0425547 0.178269 0.100606 -0.410717 -0.475613 0.0369886 0.0712341 0.235984 -0.0509205 0.199741 -0.113432 -0.201313 -0.19282 -0.257435 0.0730448 0.0818359 -0.173315 0.202058 0.209797 0.205458 -0.114042 -0.109029 0.0889179
-0.0680638 0.355936 -0.553142 -0.17136 -0.0904624 -0.0589727 -0.211133 -0.488862 -0.0852598 0.271843 -0.209508 -0.378921 0.0992228 0.144735 0.143749 0.193281 0.182161 0.277806 0.102644 0.0829861 0.0472718 -0.00291899 0.0581159 -0.118883 -0.332986 -0.0114901 -0.0190109 -0.045147 -0.193212 -0.0360276 0.0472072 0.0459186 -0.10616 0.0478683 -0.0905964 0.0610328 0.039974 -0.0669999 0.0400335 0.134035 0.0338122 0.025107 0.214258 -0.169985 0.053851 -0.0214519 -0.142373 -0.0766666 -0.101204 0.270143 -0.16352 -0.290228 -0.200585 0.0511303 0.0197134 -0.125 -0.112926 -0.0735271 0.0155135 0.186486 0.0492375 -0.271339 -0.0242353 -0.113173 0.0788603 -0.092247 0.144154 -0.263116 0.246277 -0.291215 0.506533 -0.198257 -0.441267 0.0239948 -0.016062 0.315581 -0.468217 -0.420231 -9.42236e-05 0.0812174 0.590801 -0.445465 0.286336 0.134414 0.237608 0.139763 -0.880885 0.0599746 -0.146022 0.617063 0.34582 -0.505923 0.500374 0.0688172 -0.00462064 -0.0472131 -0.0678049 -0.110614 0.101395 -0.149246 0.0992131 -0.182761 0.0597547 -0.0630137 0.0385198 0.0378615 -0.162078 -0.455098 -0.0952945 -0.454616 0.0401549 -0.190932 0.0245578 0.153399 0.0780902 0.114548 -0.0102176 0.280204 -0.12995 -0.139426 0.0688988 -0.239225 -0.177662 0.074386 0.429492 0.230187 0.0630252 0.144637 0.165129 -0.0905378 0.0938524 0.0484487 0.120238 -0.0999014 -0.468404 0.216023 0.288315 0.0835621 0.229048 -0.0487057 0.0443244 0.0986337 0.137136 -0.00162292 0.0398801 0.160094 -0.125762 -0.414891 -0.0578533 0.15524 -0.0516623 -0.15006 -0.272373 0.0958253 0.258497 -0.142526 -0.127057 0.274294 -0.10512 0.0679437 -0.0270019 -0.0885545 -0.239978 0.198152 -0.173354 -0.094404 0.223381 -0.294689 -0.083269 0.29827 0.00265548 0.0757446 0.0962197 -0.146666 0.131452 -0.0632618 0.0486325 -0.0334025 -0.14104 0.0221947 -0.149706 0.0490537 0.401818 0.0063655 -0.100825 -0.435306
-0.584793 0.0677133 -0.0724466 -0.103498 -0.085414 -0.302953 0.785879 0.234215 -0.269733 -0.237979 0.145169 -0.0310004 -0.292487 0.592247 0.090489 0.0795262 0.00314307 -0.271688 0.272916 -0.0873184 0.054641 -0.000158581 -0.0355756 0.178673 0.078625 -0.0788159 0.0849148 -0.434015 0.0142315 -0.00447053 -0.00768198 -0.151229 -0.0173334 -0.081841 0.24681 0.0730222 -0.0996349 -0.0634751 0.155487 0.0590716 0.00715319 -0.00735101 0.362535 -0.0434436 -0.131106 0.0484396 0.0629986 0.173796 0.234583 0.00077935 -0.670782 0.145352 -0.443348 -0.111796 0.0948531 0.120095 -0.050925 0.104485 -0.155339 0.0176082 -0.627787 0.136176 0.0324592 -0.204308 -0.224975 0.283929 -0.14675 -0.0155739 -0.132957 0.00872092 -0.018277 0.230654 0.0995654 -0.156473 -0.117957 0.161627 0.0118489 0.454726 0.00493349 -0.444659 0.435008 0.165092 0.0801791 -0.0668253 -0.408287 0.719253 0.232395 0.106405 -0.364125 -0.241429 0.929209 -0.136707 0.159167 0.271023 -0.435869 0.551054 -0.0451861 0.348598 0.146713 -0.210925 0.073015 0.211018 -0.415638 0.0272996 -0.461185 0.344667 -0.193876 0.105419 0.265144 -0.237541 0.065316 0.192406 0.0990909 0.0812924 -0.220733 -0.20713 -0.232012 -0.158089 -0.0389412 0.109447 0.106901 0.157318 0.266191 0.168555 0.0761601 -0.358329 -0.225203 -0.0488035 -0.267478 0.00628039 0.152501 0.0683364 -0.245519 -0.0458672 -0.0428955 -0.392255 -0.0924531 -0.231781 -0.39314 -0.169175 0.0496293 0.172806 0.172381 0.0244122 -0.306874 -0.217628 -0.0355249 -0.134299 -0.277197 -0.10881 0.337835 0.0335463 -0.203427 0.0604193 -0.216407 0.182354 0.0722156 -0.214198 -0.160525 -0.233846 -0.162114 0.0357989 -0.227252 -0.0335971 0.0295025 0.216182 -0.0681895 0.360114 0.0618121 -0.0157306 -0.165004 0.0522594 0.193822 0.0688349 0.143958 0.191829 -0.171827 0.0531473 0.0308625 0.145254 0.0215823 0.137666 0.365312 -0.183526 -0.287306 -0.034409
0.348637 -0.094879 0.163683 -0.00129465 -0.124343 0.0248238 -0.273723 0.42234 -0.395859 0.264796 -0.0676902 -0.117158 -0.110362 -0.374923 0.156981 0.0949526 -0.159107 -0.407538 -0.375166 0.225227 0.0198012 -0.00141806 -0.0403783 0.0419076 0.151158 -0.0576721 -0.121935 -0.0280021 0.0170322 0.0332374 0.0683751 -0.0659615 -0.146312 0.0044083 -0.388215 0.0806124 0.146939 -0.0868509 -0.135204 -0.266042 0.0107996 -0.14339 0.102132 -0.00673426 0.0682867 -0.137463 -0.150019 -0.0487405 0.177091 0.123966 -0.0912412 -0.0146714 -0.120459 0.00577128 0.00589564 0.162482 -0.00295413 0.052672 0.132812 0.0149816 0.0980022 -0.0883865 -0.219673 0.25513 -0.10558 0.256207 0.00393377 -0.3452 -0.236479 -0.038527 0.233546 -0.435339 0.12525 0.207129 0.149675 -0.0180211 -0.0750932 0.183112 0.150736 -0.0100828 0.0577507 0.352804 0.039859 -0.153169 -0.226794 0.525914 -0.141231 0.171395 0.166095 0.129806 0.266994 -0.12111 -0.00808758 0.314448 -0.414715 -0.23051 -0.00964665 -0.00539615 0.415288 -0.28601 -0.212855 -0.0936586 -0.503575 0.0810471 0.0893006 0.342399 0.172154 -0.0228068 -0.226199 -0.103735 0.356137 0.212436 0.25583 0.0100297 -0.34005 0.0744128 -0.00264401 -0.0934823 0.124948 0.0391849 -0.149639 0.0180321 -0.526926 -0.130469 -0.0285449 0.0812737 -0.0583195 -0.162846 -0.309502 0.104104 0.219339 -0.151014 0.452576 0.0451785 0.3456 -0.0481145 -0.106619 0.10468 -0.103486 -0.00888026 0.112923 -0.00391133 0.123103 0.514213 -0.115063 0.470487 0.181464 -0.0927929 0.140361 0.123596 0.259408 -0.0789458 0.189478 -0.315789 -0.326069 -0.453347 0.0258765 -0.105645 0.0304176 -0.0627599 -0.329704 0.175639 -0.0953555 0.136239 0.427119 0.072567 -0.0515792 -0.0651132 -0.248308 0.0251022 0.289598 0.00388382 0.0414152 0.192941 -0.217759 0.398251 0.081103 -0.0442278 0.162735 0.245943 -0.0446432 0.141878 0.128343 -0.146068 -0.017038 -0.781307
0.498609 -0.0537398 -0.0375905 0.0125355 0.109499 -0.404584 0.262697 -0.573477 -0.096169 -0.022306 0.0375262 -0.583679 -0.326003 0.0715939 0.508584 0.904131 0.131946 0.326704 0.00767065 0.0552721 -0.0208545 0.00289664 0.0763672 0.350615 0.0581195 0.0482493 0.0244354 -0.199741 0.199403 0.0832926 0.0666805 -0.0464501 -0.0917672 0.0209375 -0.00892765 0.0266169 0.0278987 -0.00263714 0.101917 0.119464 0.0194275 -0.0719668 0.0249537 -0.161352 -0.0326954 -0.0878076 0.143845 -0.196823 -0.150789 -0.124227 -0.00883303 -0.142988 -0.100407 0.0218591 -0.0601431 -0.112939 -0.00857126 0.077156 -0.170746 -0.398634 -0.270687 0.178016 0.0219161 -0.0435873 -0.0597167 -0.163365 -0.142133 -0.0221436 -0.208067 0.0414321 -0.566127 0.191406 0.24246 -0.293324 0.321343 -0.707864 -0.131482 0.0845883 -0.138176 0.197272 -0.0357841 0.118536 0.321531 -0.179683 0.0784659 -0.0714553 -0.364996 -0.0091787 0.01532 0.806452 -0.364133 -0.497596 -0.422813 -0.172246 0.223166 7.87425e-05 0.144492 0.082681 0.316153 -0.00799496 0.0918858 0.0447969 -0.39001 -0.00587147 0.107806 0.451867 0.270067 -0.0727684 0.025412 -0.442419 0.839746 0.341113 0.586559 0.100565 -0.310944 -0.203875 -0.0336036 0.22554 -0.114626 -0.0490635 0.151671 0.024273 0.185005 -0.0541299 -0.105699 0.0777582 0.18912 0.725357 0.0477502 -0.227587 0.145401 -0.178404 0.0405246 -0.087231 -0.15703 -0.36374 0.149998 0.483223 0.145068 -0.380969 -0.387691 -0.0928877 -0.3724 0.0417856 0.0796454 0.0521449 -0.0361119 0.192693 0.642552 0.0278674 -0.0876317 0.00612186 -0.725428 -0.182933 0.0652787 -0.507398 -0.0239376 -0.255707 -0.0637819 0.0200356 -0.337733 -0.0279644 -0.136584 -0.146369 0.258618 -0.122223 -0.109624 -0.330086 -0.431205 0.235742 0.0818028 -0.0562991 0.328898 0.153181 0.100186 0.421062 -0.0345446 -0.125661 0.0416392 0.0775122 0.134212 -0.0165683 0.381719 -0.0771666 -0.141477 0.821903
-0.167783 0.237093 0.205074 -0.183301 -0.180436 0.0899604 0.142347 -0.385647 0.0363653 0.192143 0.0365731 0.310013 -0.122327 -0.257009 0.0817097 -0.420796 -0.0717458 0.0610358 0.0426361 0.144654 0.0298302 0.000198075 0.0234277 0.192238 0.181271 0.02781 -0.00267071 0.0686662 0.105659 0.131069 -0.135685 0.0401371 0.0958775 0.00435943 -0.0913106 -0.172579 -0.150479 -0.00332055 -0.103131 -0.211414 -0.20846 0.0830507 0.203025 0.0635558 -0.0913785 0.0661237 -0.267474 -0.0956586 0.169168 0.272443 -0.325666 -0.188046 -0.0366865 -0.252642 0.0512322 -0.0324047 0.305324 -0.174268 0.0958079 -0.33778 0.660408 -0.0424725 -0.176102 0.0107247 -0.011424 0.133517 -0.141428 0.0941088 0.151425 -0.0664398 0.0190178 -0.165435 -0.0356704 -0.0296063 -0.124521 0.0678588 -0.38789 0.213601 -0.0164182 0.368756 -0.501762 -0.093691 0.0636057 -0.028155 -0.197946 -0.0254545 -0.0935324 -0.0894491 0.0903496 -0.0684302 -0.0142728 -0.050189 -0.0197086 -0.143045 -0.0704546 0.094828 0.118213 -0.435512 -0.218104 -0.400551 0.723285 -0.299096 0.243079 0.0324069 0.10454 0.309941 -0.149082 -0.153308 -0.00695935 0.111901 0.274336 -0.022023 0.0439143 0.035189 0.334171 0.0108497 0.031606 -0.168292 0.00195127 0.216214 -0.140912 0.105206 0.246965 -0.0766842 -0.13433 -0.490423 0.0709404 -0.207348 -0.178347 -0.217317 -0.115703 0.20974 0.224668 0.209717 -0.164737 -0.357517 -0.0129016 -0.0173628 -0.352395 0.217721 0.15671 -0.267701 -0.563705 -0.154283 0.139097 -0.0827765 -0.265195 0.137124 -0.197651 -0.139847 0.0718057 0.0696262 -0.506317 0.0943371 0.101423 -0.0615889 0.242511 0.135715 -0.0961366 0.117766 0.13546 0.00815397 0.0299632 -0.195275 0.148702 -0.0970026 0.0838031 -0.100122 -0.176897 0.117041 0.0369104 0.212913 0.304327 0.00264645 -0.262697 -0.0407103 -0.0411484 0.0108339 -0.369124 -0.0129251 -0.111505 -0.131574 -0.0711813 0.0388734 -0.0373932 -0.182216
-0.051718 0.109431 -0.0477871 -0.195085 -0.168603 0.0779062 0.278943 0.319117 -0.0125074 -0.254348 -0.190542 -0.0155577 -0.0952927 0.0674565 -0.0955515 -0.235626 0.261135 -0.0542235 -0.275038 0.0830472 0.0507935 -0.00346761 -0.105572 0.00422356 -0.030742 0.208096 0.0740344 -0.122251 -0.116639 -0.0743556 -0.00870576 -0.0548453 -0.0463207 -0.154584 0.113033 -0.108301 -0.0702741 0.110601 -0.0437492 0.0426359 -0.0504219 -0.131293 -0.307048 0.549123 -0.094916 -0.0775183 0.111 0.00351511 0.00580965 -0.124443 0.23347 -0.0857347 -0.138739 0.0164745 -0.0986412 0.0607097 -0.28914 -0.0704569 0.0177137 0.25752 0.00845141 -0.217717 0.187313 0.0277871 0.10406 -0.173323 -0.133526 -0.11822 0.181205 0.244196 0.141933 -0.321871 -0.179233 -0.140844 0.235549 -0.246274 -0.0250519 -0.344045 0.241568 -0.113142 0.364131 -0.291168 0.0181289 -0.0180438 0.259033 -0.0874302 -0.132886 -0.525184 0.158312 0.195844 0.292819 -0.385155 0.33111 0.0256606 0.735165 0.174301 -0.322486 -0.177695 0.0314745 0.616014 -0.155696 -0.340993 0.591349 -0.151116 0.538209 0.0680338 -0.0505954 -0.116746 0.035755 0.182871 -0.124278 -0.462166 0.513152 -0.0241108 0.312249 -0.0723887 0.0457685 0.0100038 -0.218235 -0.0886131 0.234974 -0.0564997 0.00944471 0.0672276 -0.121186 -0.0384246 -0.170047 -0.209373 -0.146549 0.0527523 0.00720684 -0.0627781 -0.0202926 -0.100687 0.0150043 -0.12164 -0.0329121 -0.19266 -0.0366076 0.133116 -0.129944 0.293619 0.235994 -0.0647432 -0.102792 -0.470314 0.032167 -0.151222 -0.212157 0.279369 0.132376 0.144311 0.0676906 0.112092 -0.334566 -0.248164 0.0192536 -0.278776 -0.289113 0.0380806 0.0988788 0.180728 -0.184887 -0.17727 -0.108831 -0.00242984 0.122783 0.260605 -0.31146 -0.041008 -0.00376661 -0.153972 -0.526103 -0.144426 0.262773 0.164925 0.249285 -0.0906816 -0.202725 0.420515 0.169477 -0.349392 -0.187189 0.0579822 0.207894 -0.458757
-0.0104983 -0.187135 -0.06456 0.0871954 -0.0728925 0.332826 0.0430248 -0.674218 -0.43046 0.00451133 -0.0810405 -0.0197375 -0.177084 -0.0507902 -0.359396 0.415513 0.0258549 0.146662 0.0665743 0.187542 0.0866214 0.000404273 0.199121 -0.0372248 -0.37627 -0.191545 -0.00385738 -0.0451427 -0.22374 -0.00899234 -0.036943 0.133795 -0.124865 0.0546826 -0.0661447 0.0344454 0.0584664 -0.0075488 -0.100092 -0.126612 0.035726 0.143266 0.272331 -0.0451425 0.0950391 -0.00144788 -0.00337633 -0.0109324 0.0634998 -0.115621 0.143586 0.0217931 -0.10321 -0.0615036 0.0489695 -0.00308453 -0.0777901 -0.0738135 -0.309769 -0.0391475 0.425366 -0.267791 -0.0770187 0.0317681 -0.154458 0.101887 -0.644782 -0.130736 0.181611 0.504202 -0.122856 -0.19819 -0.027036 -0.158637 0.245086 -0.0910491 -0.420424 -0.191355 -0.00168676 -0.0165788 0.684599 -0.4409 0.392629 0.0461227 -0.0593921 -0.0354226 -0.0207071 -0.44414 -0.190251 -0.300192 1.10422 -0.721459 0.0630437 0.170456 0.147822 -0.0128556 -0.268648 -0.111191 0.0137051 0.149661 -0.130144 -0.112019 -0.20304 0.0712505 0.362679 -0.0352208 -0.0561634 0.143621 -0.206639 0.243778 -0.199317 0.149537 0.137623 -0.0925518 -0.0372146 0.0389495 -0.0318657 -0.328464 0.38733 -0.00307818 -0.156388 0.172585 0.106456 -0.0682469 -0.358887 0.271893 0.162061 0.331294 0.0116083 -0.0625429 0.0683563 -0.262265 0.0491154 0.0519819 0.282514 0.140098 -0.11922 -0.166612 -0.106731 -0.140549 0.193974 -0.172404 -0.847587 0.260972 0.228453 -0.0866811 0.200541 0.519729 0.332512 -0.00732464 0.130246 0.156727 0.0794771 -0.0884711 -0.0462485 -0.159042 0.0472174 -0.307872 0.110646 0.224389 0.156938 0.0603717 0.204759 0.106436 -0.214239 -0.0541959 -0.0853698 -0.0139988 -0.0108501 -0.0633396 0.0425709 0.0159895 0.342212 -0.0148305 -0.225295 0.476687 0.270685 0.255372 0.234677 0.11995 -0.121028 -0.132392 -0.172864 -0.212132 0.0630419 -0.753568
10 10 1 10 2 0 1
10
0
10
1 1 1 1 1 1 1 1 1 1 
0.609636 1.44963 -3.69489 -0.342145 0.526507 -0.39046 -0.690109 -1.05602 -0.121353 -0.140708 -0.945664
0.0249954 0.529828 -0.14013 0.241479 -0.877192 -0.307809 0.361967 0.614364 0.16752 0.187597 0.218718
-0.144822 1.16457 -0.568164 0.6686 0.793718 -0.189476 0.400265 0.345812 -0.740515 -0.996128 -0.886
0.830184 -0.114357 0.572524 -0.510869 -0.490672 -0.677615 0.470844 0.184939 -0.708014 0.104393 -0.696458
1.77934 -0.154801 0.0977132 0.328274 0.0915701 0.693816 0.543163 0.343476 -0.486916 0.376791 -0.763945
-0.568188 0.160931 0.439522 -0.243809 -0.0228798 0.266193 -0.366853 -0.0343083 -0.333806 0.524986 1.8368
0.632329 -0.314689 0.961108 -0.0448367 -0.0798896 0.86615 0.565855 0.0716062 0.624843 -0.224872 -1.297
0.092677 -0.103778 -0.0227115 0.814167 0.102277 -0.658206 0.63314 -0.154301 -0.235366 -0.196523 0.543146
0.698575 0.476616 0.390117 0.911362 -0.654276 0.595581 -1.26501 0.158657 0.314864 -0.127068 0.39123
-1.61571 0.588879 0.10724 -0.376808 1.84743 -0.591578 -0.93907 0.0722661 0.0936921 -0.619953 -0.113402
10
1
10
45 1 1 1 1 1 1 1 1 1 1 
-1.08354 0.126441 -0.323514 -0.273641 -0.147151 4.3592 1.91153 -0.505544 -0.686206 -0.388727 -0.729724 2.0733 -0.485564 -0.332372 -0.107984 -0.57677 -0.692457 -0.413483 -0.29241 -0.658406 0.142027 0.0407281 0.135846 -0.0260964 0.152867 0.127599 0.0485666 -0.0623897 0.113614 -0.0421201 0.228141 0.0692435 0.0920321 0.0340941 0.176598 0.197241 0.038031 -0.115169 0.259867 0.0918723 0.0587529 0.0693671 0.0254837 -0.0404561 0.0400897 0.149423 -0.0564696 0.0609252 0.327135 0.145454 0.00753139 0.375315 0.029137 0.0189305 0.235726 0.995057
0.272259 -0.0936516 0.728712 0.867253 -0.592069 -0.668537 -0.78493 -0.799864 0.127031 0.00142199 -0.613793 0.0479876 -0.153283 -0.881407 4.68889 0.0289955 -0.549129 -0.878364 -0.379961 0.0830464 0.123409 -0.0196734 -0.103248 -0.00430258 0.00305505 0.0348282 0.0616025 0.198971 -0.114133 -0.303921 0.191678 -0.0315813 -0.0239147 0.0720998 0.165067 0.36078 0.0325542 -0.0964237 0.266478 0.186324 0.111901 0.0534313 0.078685 -0.00990681 -0.00316529 -0.19772 0.123333 0.0262298 0.438552 -0.594447 0.276266 0.378462 0.0309303 0.40625 0.178156 0.418713
0.652362 0.763852 0.791384 0.749831 0.480677 0.476435 0.707137 0.450017 0.627263 0.774133 0.458867 0.733971 0.833628 0.598863 -11.3474 0.490787 -0.10045 0.3686 0.710038 0.703511 -0.498397 -0.0129366 -0.125248 -0.192182 0.00564898 -0.091162 -0.0595527 0.18983 -0.171236 -0.200164 0.027175 -0.133581 -0.0614669 -0.0319736 -0.066169 0.0706238 -0.106826 -0.190491 0.0360183 -0.0184166 -0.0964264 0.0181175 -0.00875496 0.0355603 0.0012087 -0.238816 0.0180021 0.289307 0.239558 -0.207629 -0.187492 0.430233 0.176146 0.21878 -0.0363228 -0.411612
0.120603 -0.237895 0.304731 0.819037 -0.285029 0.305221 0.143082 0.196344 -0.162589 -0.348118 -0.00633924 -0.0377599 -0.136465 -0.19797 -0.516983 -0.10633 -0.146324 0.0711258 -0.222131 -0.574206 0.0255597 -0.0268057 0.0213616 -0.23838 -0.0394476 -0.0655105 -0.12159 -0.232075 -0.10705 -0.128147 -0.019336 -0.180346 -0.107806 0.0495953 0.086374 -0.089954 -0.020376 0.153111 0.156057 -0.140922 -0.0185182 -0.0431993 0.0903622 0.12868 -0.050413 0.0973239 0.524554 -0.023388 -0.626145 -0.122126 0.700103 0.000732304 0.422779 0.0684291 -0.435223 -1.10401
0.106328 0.0673995 0.000626396 0.444011 -0.233376 -0.381819 -0.235883 0.514472 -0.3821 0.00256048 -0.0369594 -0.0400213 -0.117432 -0.0827162 -0.0926378 0.810963 0.290323 0.239302 -0.140391 0.162557 -0.024426 -0.00549335 0.110797 -0.0651083 -0.00531949 0.255698 -0.00221594 -0.140643 -0.0612726 -0.134707 0.015429 -0.016123 -0.0242104 0.0790529 0.206432 -0.0559015 0.0208774 0.175091 0.141354 0.154534 0.198174 -0.00799308 -0.00437483 0.277609 -0.0132568 0.0573295 0.391034 0.383597 0.332127 0.0373564 -0.446559 0.216875 -0.360078 -0.181006 -0.448727 0.973894
2.6438 0.162538 -0.91344 -1.37682 -0.276271 0.579942 0.0328864 -1.6865 -0.300148 -0.101231 1.94467 -0.307357 0.198829 0.207979 -0.282205 -0.448799 -0.45524 0.547672 -0.0942836 0.419675 -0.0050859 0.0208443 -0.019124 0.174394 -0.45508 -0.0112049 0.0897807 -0.0459682 -0.0146137 0.133555 0.018895 0.0770528 0.135252 -0.142107 -0.264403 0.163629 0.238848 0.0875223 -0.158343 0.059403 0.131803 0.261221 0.30519 0.0634075 0.0492791 -0.117756 0.190279 -0.152961 0.094767 -0.129945 -0.0879845 -0.282718 -0.538086 0.0737406 -0.336076 0.489616
-0.0991168 -0.922303 0.491523 0.564678 -0.865777 0.182735 -0.636216 4.20975 1.69743 -0.650517 -0.710067 -0.350975 -1.02976 -0.686072 -0.961866 1.63576 0.29557 -0.798398 -0.666048 0.284104 -0.22099 0.0220914 -0.058628 0.0736271 -0.0861702 0.0857494 0.0105571 -0.0614601 0.121282 0.0219122 0.0182755 0.0422318 -0.00316421 0.108081 0.156378 0.0823687 -0.00162965 0.0822623 0.110661 0.115225 0.0162308 -0.0237696 0.0839294 -0.0115655 0.00726315 -0.170895 -0.187263 -0.131025 -0.00912049 -0.0544531 -0.0329563 -0.261011 0.267638 0.146566 0.0477912 0.860015
-0.342133 0.242583 0.114352 0.300716 0.467568 -0.0803878 -0.727349 0.642559 0.063607 -0.345874 -0.418745 0.102113 -0.0789679 -0.213161 -1.05454 0.903833 1.69043 0.105193 0.030252 -0.600503 -0.232644 0.0191117 0.0742196 0.207375 0.0656186 0.15259 0.123497 -0.62324 0.0554297 -0.093965 -0.0725095 -0.198431 -0.16613 -0.0378587 0.171409 0.00942814 0.21424 0.245771 0.0169204 0.151047 0.241948 -0.0953788 0.075764 -0.23133 0.0289597 0.524999 0.388307 -0.465057 0.0496703 -0.283032 0.00993205 -0.485961 -1.67761 -0.517712 -0.146387 0.67816
-0.0148826 -0.237397 0.096231 1.19791 0.106471 -0.835445 -0.384248 0.279654 -0.22994 0.121718 0.0424111 -0.0683033 -0.14277 0.129457 -1.76827 0.392912 0.0568163 0.414511 -0.0732482 -0.173758 -0.125315 0.0332762 0.0255781 0.042111 0.19335 0.134812 -0.0563094 -1.70224 -0.0195118 -0.084832 -0.179541 -0.0534142 -0.123658 0.0731455 0.466798 -0.0977709 -0.188443 0.00868526 0.0538471 0.174092 -0.0934104 -0.128272 -0.372714 -0.222308 -0.0108315 0.419036 -0.506694 -0.0283547 -0.402697 0.105853 1.08193 0.311505 1.01951 0.219677 -0.169612 -1.21715
-0.0293455 -0.213109 -3.50802 0.241858 -0.918519 0.937111 0.758533 0.650989 -0.3982 0.143165 -1.29694 0.605751 -0.650197 0.177966 0.908233 0.917423 0.265711 -0.421931 -0.477049 0.913139 0.167746 -0.0383225 -0.00185431 -0.400838 -0.160118 0.0396505 -0.0876949 0.326765 -0.0877952 -0.151381 -0.0890692 -0.120225 -0.103365 -0.126554 -0.079872 -0.125666 -0.0524734 -0.152731 -0.0271077 -0.235436 0.0910471 -0.0963567 0.100324 0.201615 0.00695648 -0.223342 0.494782 -0.12572 -0.263907 -0.374295 0.18111 -0.368281 0.173256 0.0493368 -0.213968 -1.14904
10 10 1 10 2 0 1
10
0
10
1 1 1 1 1 1 1 1 1 1 
-0.329042 0.386615 -0.105259 0.452222 -0.394829 -0.511386 -0.35452 0.105598 0.137098 0.313641 -0.631178
-0.409836 0.58404 0.179581 0.0350136 1.14487 -0.908972 0.0534002 -0.440289 -0.549804 0.202735 0.595445
-0.003537 0.248821 -0.268911 -0.525725 -0.504965 0.108011 -0.0412179 0.210901 -0.337148 0.100767 -0.111465
0.547266 -0.600842 0.716255 -0.451556 0.816681 0.493234 0.196508 -0.110587 0.241515 -0.0545062 0.0515353
0.644077 -0.394825 -0.883263 0.285053 -0.190892 -0.142808 0.228215 0.701875 -1.22995 0.913844 0.519159
-0.191713 -0.805768 0.587375 -0.278811 0.3635 -0.495254 0.42793 0.038299 -0.275145 0.516085 0.834554
0.896894 -0.104211 0.336069 -0.413183 -0.0246465 -1.00497 -0.0636596 0.136797 -0.702912 0.301524 0.429202
-0.405516 0.618932 0.550128 -0.583747 0.651025 -0.214513 -0.875141 -0.477048 0.416065 0.47601 -1.35547
-0.0494369 0.997853 0.00639882 1.08623 -0.315473 0.393062 -0.201546 1.06728 0.00850286 -0.0867038 1.64423
0.853708 -0.562491 0.859585 0.459512 0.291201 0.247037 -0.374812 -0.355054 -0.0274766 0.440732 -0.0614325
10
1
10
45 1 1 1 1 1 1 1 1 1 1 
0.695973 -0.476188 -0.049344 0.577207 0.078556 0.293362 -0.522848 -0.502799 -0.708703 0.644455 0.217306 -0.141172 0.590905 0.0342869 -0.208305 -0.867311 -1.13863 0.270088 -0.130291 -0.0688218 -0.0441175 0.0124434 -0.177985 0.152954 -0.0969972 -0.329879 -0.196332 0.162921 -0.0338885 -0.0585874 -0.100667 -0.105817 -0.277388 -0.0165851 -0.184878 0.140293 0.13251 -0.192092 -0.101475 -0.20382 0.0644178 0.0831885 -0.115663 0.581953 -0.102492 -0.896396 0.342396 -0.0330059 -0.0798322 0.134114 0.339916 0.741435 0.400234 0.116961 0.826872 -1.28775
-0.896792 -0.315802 -0.237415 2.37353 0.366033 0.34426 0.184167 -0.0557789 0.108305 -0.32523 -0.208772 0.0101676 -0.775799 0.528227 -0.480681 -0.199474 0.0556946 0.0985978 0.507594 -0.0866759 0.10778 0.0166349 0.189264 -0.161167 0.143826 -0.0257443 0.125116 -0.121524 0.361627 0.000925308 -0.0905903 -0.07543 0.117331 0.119811 0.347771 -0.208448 -0.00926837 0.197137 0.0699149 0.0516666 0.162662 0.0713174 0.328409 0.0406619 0.116572 0.272197 0.132317 -0.0976382 -0.197996 -0.104053 0.0265859 0.106674 0.620011 -0.294177 -0.54423 1.25902
0.374438 0.0448077 -1.30722 -0.709816 0.48257 0.304411 0.407937 0.0261903 0.376861 0.572141 0.553917 0.0164618 -0.0233 0.818791 -1.60257 -0.208008 -0.824967 0.506093 -0.109486 -0.318836 -0.0775116 -0.00354078 0.0855251 -0.549725 -0.0271305 0.116421 0.13071 -0.244125 -0.0344945 0.243873 -0.0554716 0.0812074 -0.00371893 0.0243419 0.416276 -0.209183 -0.205331 0.156733 -0.1224 -0.0475532 0.0453435 -0.222744 -0.272276 -0.0226282 0.292341 -0.359234 0.0363641 -1.31323 -0.266373 -0.412856 -0.329862 0.173511 0.0800847 0.777709 0.651547 -0.737695
0.16235 0.0150088 -0.463327 -0.899829 0.185695 -0.031872 0.549974 0.78753 0.175053 -0.422278 0.167683 0.124517 0.32388 -0.201869 -0.685879 -0.224145 -0.227902 0.450043 0.0691082 -0.40844 -0.150279 -0.0203556 -0.0123304 -0.169428 -0.206443 0.0222826 -0.220677 -0.194535 0.264432 -0.0143647 -0.141383 0.0545654 0.0631475 0.215809 0.669431 -0.110682 -0.02112 0.176895 -0.306004 -0.359447 -0.185304 0.0198918 0.257767 -0.037696 0.0753695 -0.387566 0.511146 -0.233892 -0.198553 0.205406 0.386556 -0.328531 -1.66447 -0.0020438 -0.0966781 -0.587903
0.00576842 -0.111657 -0.137015 -0.0847741 -0.431221 -0.402465 0.256715 -1.01561 -0.448156 1.03202 0.243026 -0.362179 0.186661 0.231992 -0.307315 -1.9555 0.470918 0.389981 0.51196 1.81983 -0.243062 -0.0134719 0.0957743 0.427327 0.348011 -0.00672435 -0.284261 -0.547006 0.0579908 0.051933 -0.0499002 0.132406 0.302742 -0.216163 -0.627514 0.144187 -0.133739 0.216298 -0.000842003 0.0640305 -0.090472 -0.0509245 0.321073 -0.117755 -0.225334 0.346819 -0.155084 0.038591 0.512555 0.14546 0.649265 -0.217308 -0.506632 0.0392804 -0.463365 -0.400706
-0.178282 -0.832625 -0.418462 0.336459 -0.332767 -0.151582 -0.568878 0.0238947 0.0748554 0.373474 -0.275343 0.322304 -0.391655 0.0712091 0.650491 0.394577 0.164318 0.89761 -0.112745 0.871457 0.0422165 0.0319684 -0.0840241 0.0860367 0.0437989 -0.04836 -0.0555772 1.1558 -0.000577722 0.110839 0.0569547 0.018768 0.0247949 -0.279107 -0.128987 -0.0278944 -0.100805 -0.0873265 0.167573 0.0166914 0.0990994 0.00868248 0.747791 0.53184 -0.265055 0.363965 0.307304 -0.771771 -0.778551 0.385489 -0.0212523 -0.0475005 0.502193 0.256414 0.248308 0.990688
-0.226083 0.670046 -0.519944 0.586503 0.120219 -0.850896 -0.446944 -0.554317 0.51342 0.410206 0.38563 -0.132611 -0.94571 0.277905 0.220494 -1.0294 -0.254711 0.407578 -0.0070306 0.682145 -0.0319252 0.0151171 0.162972 -0.324807 0.210008 -0.344192 -0.151325 0.138853 0.0902418 0.110198 -0.313351 0.0239311 0.102136 0.00169072 -0.0783492 -0.569646 -0.179615 0.369863 -0.278837 0.0225571 -0.0288073 -0.0602286 -0.13078 0.134121 0.261554 -0.319679 -0.134116 -0.0358101 0.228367 0.240638 0.264595 -0.26921 -0.668519 0.556989 -0.293796 -0.897768
0.0117039 0.336198 0.221968 -0.19651 -0.746853 0.236488 0.8058 1.01918 0.00650136 0.441119 0.0551618 0.330436 -1.72192 -1.14264 0.15588 0.892839 -0.684921 -0.0970455 -0.842363 0.736481 0.00334484 0.010525 0.0642586 0.162741 0.10099 -0.181671 -0.353456 -0.0554708 0.116941 -0.501738 -0.0253657 0.069703 -0.0544503 0.392649 0.101847 0.214621 0.0813414 -0.0531475 -0.02569 -0.143613 -0.170771 0.134243 0.302821 1.02117 0.12665 0.17751 -0.00226148 0.432241 -0.690353 -0.708815 -0.933685 -0.689488 -1.13495 0.531519 -1.02289 -0.200901
-0.00168299 0.488207 -0.368222 -0.148563 0.00221179 0.178613 0.603958 0.962864 0.20245 -0.411518 0.00509591 0.026226 -0.405703 -0.742558 0.186398 -0.814734 -0.366118 0.951275 -0.530914 0.783733 -0.0191615 -0.02262 0.117397 0.151286 0.57808 -0.23292 -0.271657 -0.0343778 0.270555 -0.00717854 0.0167397 -0.00382624 0.0487907 0.0426358 -0.178753 0.0760665 0.285269 -0.151181 -0.135022 -0.215919 0.0255965 0.185558 0.0325014 0.615786 -0.0197661 0.271297 -0.000660668 -0.48581 0.158676 0.568909 0.148306 -0.294159 -0.399827 0.107976 0.00616364 0.693989
-0.230069 -0.228946 -0.0566106 0.569089 0.143528 -0.0350959 -0.818214 0.165723 0.259234 -0.104451 -0.130703 0.520193 -0.253514 -0.566997 -0.0445849 0.796935 0.594506 -0.401361 -0.675409 0.214463 -0.065048 -0.0047044 -0.0198158 -0.0630594 0.0212408 0.146933 -0.0386804 0.681611 -0.236442 -0.0029318 0.0294051 0.0943829 0.0696258 -0.190155 -0.575761 0.0349666 0.0412698 -0.178628 -0.0567083 -0.0877777 0.109516 0.227071 -0.0447158 -0.0698321 -0.0517227 -0.146414 0.369507 0.678994 0.28286 0.462475 -0.246088 -0.374709 -0.530897 -0.0689962 0.435686 -0.178522
44 2 5 0 1
5 5 5 3 3 1 0 0
2 5 1 70 1 1 1
2
0
5
1 1 1 1 1 
0.0836884 -0.097215 -0.0375153 -0.0515433 0.0267323 -0.00647771
0.0842057 0.0107785 -0.0759969 -0.0640374 0.0102858 -0.0216284
5
1
70
44 1 1 1 1 1 1 1 1 1 1 1 1 1 1 1 1 1 1 1 1 1 1 1 1 1 1 1 1 1 1 1 1 1 1 1 1 1 1 1 1 1 1 1 1 1 1 1 1 1 1 1 1 1 1 1 1 1 1 1 1 1 1 1 1 1 1 1 1 1 1 
0.00589355 -0.00684613 -0.00264192 -0.00362981 0.00188256 -0.000456177 0.00592998 0.000759049 -0.00535189 -0.00450968 0.000724353 -0.00152313 -0.00432249 -0.00134422 1.05652e-05 0.0048285 0.00265971 0.00347117 0.00191199 0.00616332 -0.00183883 -0.00346168 -0.00646166 0.00498216 0.000787644 0.00196091 -0.000149578 0.00556593 -0.00443427 0.00336379 -0.00263659 -0.00558298 0.00355991 0.00176374 -0.00217053 -0.00159978 -0.00573469 -0.00328281 0.00620152 -0.00404433 -0.000750228 -0.000116381 0.0014748 0.00196954 0.00558165 -0.00555689 -0.000244221 0.0011991 0.00495654 -0.00537448 0.000320172 -0.00392455 -0.0017939 0.000900764 -0.00598464 0.00603599 -0.00418058 0.000908034 0.00455967 -0.00157259 -0.00277043 -0.00511917 -0.000113316 -0.00625278 0.00368682 0.0047584 -0.000810306 0.00499439 -0.00556665 -0.00165104 -0.00609219 0.000725371 0.00527483 0.00242487 -0.00434735 0.00381423 0.00391023 0.00245069 -0.00202892 0.00182452 0.00411846 0.0053335 0.00494222 -0.0047177 -0.000807985 0.00599983 -0.00572396 0.00205369 -0.000134386 0.00587797 -0.00656116 0.00413743 -0.00628346 0.000367779 0.00492691 0.00444562 -0.00191607 -0.00292565 0.00239775 -0.00044047 0.00246556 0.00334782 -0.00675735 0.000698144 -0.00126957 -0.00406244 -0.00252988 -0.00440159 0.0054305 0.00248345 0.00446518 0.0025067 0.000774705 0.00236515 0.00483126
0.00700897 0.00132273 0.00614956 0.00202041 -0.00585391 0.00498527 0.0025015 0.00532578 0.00574406 -0.00417297 0.00321043 0.00314742 0.000953214 -0.00675747 -0.00149708 -0.00652951 0.00275035 -0.00519151 -0.00624461 -0.00359376 0.000581169 -0.0032648 0.000918615 0.00322183 -0.00487656 -0.00364018 0.000644758 0.0046724 0.00417677 -0.00403235 0.00246141 0.00414349 0.00433264 0.00156871 -0.000878352 0.00552098 -0.000488271 -0.0054191 0.00380451 -0.00178646 -0.00254982 -2.73144e-05 -0.00568129 0.00544565 0.000257471 -0.000136117 0.00595839 -0.00403443 0.00171462 0.00675604 -0.000585939 -0.00474646 -0.00355101 -0.00670958 0.00551762 -0.00138532 -0.00330751 -0.000879872 -0.00375517 -0.00617299 0.00213003 0.00574849 0.00501276 -0.000579582 0.00027495 -0.00290785 -0.00210085 0.00682893 -0.0012847 -0.0053386 -0.00199978 0.00320774 0.00167634 -0.000638824 0.00161114 -0.00510845 0.00626731 0.000527279 -0.00210063 0.000939681 0.000241065 0.00435569 0.00323547 0.0037323 0.00468836 0.00171084 -0.00469526 -0.0056614 -0.00621128 -0.00140818 -0.00479213 0.00296101 -0.00270194 -0.00682163 -0.00466083 0.00461526 -0.00268722 0.000280569 0.00440194 0.00307034 0.00198422 -0.0046401 -0.000764176 -0.0033817 0.00176333 -0.00619529 -0.00144789 0.000988389 0.00137424 0.00349374 -0.00511418 -0.00542695 0.000807172 0.00516354 0.00534761
-0.00154672 -0.000167868 -0.00638991 -0.00016586 0.000663102 -0.000755836 0.00208426 -0.00341815 0.00358447 0.00230489 -0.00103672 0.00115748 0.00665992 0.0062861 -0.00148284 0.002688 0.00122807 0.000919318 -0.00511843 0.00488862 -0.00435961 -0.00427146 -0.00360152 0.00367104 0.00414503 0.00693447 0.00559911 0.00576034 0.000699387 0.0037204 0.00406569 0.00619492 -0.00348973 0.00471804 -0.00101319 0.00421563 -0.00308005 -0.00597118 -0.00624477 -0.00653783 0.00337596 -0.00023924 0.0016619 0.00299363 -0.000995394 -0.00686319 -0.00136063 -0.00680958 0.00109838 0.000563202 0.00512129 0.00378103 0.00333399 -0.00552248 0.000409814 0.000436768 -0.00563027 -0.00103333 -0.00084515 0.00211137 -0.00435519 -0.00382171 0.00126404 -0.000802664 -0.00614593 -0.0067914 -0.00362929 -0.00218373 -0.00572033 -0.00283181 -0.0016793 0.00469788 0.00397121 0.00702485 0.000649255 -0.00406644 -0.00688059 0.00633088 -0.00383377 0.00126005 -0.000148168 -0.00575473 -0.00200117 -0.00385643 -0.00423496 0.0054509 0.00362259 -0.00282297 -0.00262469 -0.00426481 0.00633066 6.23741e-05 -0.00104427 0.000552446 0.00630196 -0.000147944 0.000803299 -0.00436958 0.00471058 0.00212522 -0.00015913 -0.00401097 -0.000219147 -0.00323018 -0.00402837 -0.00661215 -0.000254363 -0.00386671 0.00676099 0.00295412 0.0044356 -0.000429431 0.00424165 -0.00460782 0.00275639
-0.00703556 -0.00619918 -0.000663269 -0.00281628 -0.00178161 0.00211417 -0.00352788 0.00532301 -0.00597235 0.00406682 0.00458272 0.000921958 -0.00217213 -0.00682911 -0.00140971 0.00699535 5.40148e-05 0.00162157 -0.000266055 0.00386609 0.00463545 0.000164053 -0.00343052 -0.00627351 -0.000117209 0.00656585 0.00520434 0.00649561 0.00376525 -0.00644573 0.00220975 0.00377194 -0.00560266 -0.00549577 -0.0060866 -0.000342021 0.00366066 -0.00257222 -0.00206126 0.00473056 -0.00554765 -0.00452079 -0.00138974 -0.000677527 -0.00430765 0.0042428 -0.000724435 0.00278862 -0.00117788 0.00605176 -0.000387539 -0.00358469 -0.000826436 0.00322419 -0.00281594 0.00609861 0.00274779 -0.00465385 0.00555197 -0.000529217 -0.00405733 0.000719467 -0.00379953 -0.00261774 0.00226595 -0.00284388 0.00408249 -0.00111565 0.00162616 -0.00502102 -0.00342734 0.00312076 -0.00249956 0.00222517 -0.00459902 0.000235048 -0.000574277 0.0017188 -0.00401858 0.0052901 0.000728311 0.00263613 -0.00533684 0.00694413 -0.00118193 -0.00111053 0.00600048 -0.00547639 0.00127787 0.0045102 0.00103664 0.00426279 -0.00181259 0.00427936 -0.00539721 -0.00658889 -0.00560677 0.00572754 -0.000662285 0.00306165 -0.00633574 0.00295263 -0.000859842 -0.00179304 -0.00186445 0.00158339 0.00548426 0.00460352 -0.00374006 -0.00557658 0.00285136 0.00403051 0.00410181 0.00455677 0.00393238
-0.00412238 -0.00359601 0.00289061 -0.00255652 0.00472411 0.000358554 0.00552238 0.00194465 0.00558822 0.00275949 0.0035897 0.00604158 0.00419498 0.00227498 -0.00166296 0.00021437 0.0029815 -0.00575259 0.00639678 -0.0058538 -0.000574787 0.000937922 0.00667271 -0.00301352 0.00424012 -0.00594612 0.0068801 0.00122837 0.00519794 0.00439462 -0.0018815 -0.00596669 -0.00624365 -0.00603315 -0.00148095 0.00552272 0.00136766 -0.00300083 0.000425112 -8.63724e-05 0.00680092 -0.00302745 -0.00108705 0.00395364 0.00628979 0.00429225 -0.00287424 0.00222904 0.00558192 -0.00351972 0.00341749 -0.00203512 0.00446046 0.00304795 0.00199361 0.00165832 0.00414409 0.00183146 -0.00415556 0.00229978 -0.00081618 0.00100519 0.00337534 -1.75737e-05 0.0020143 -0.00514786 -0.00153711 -0.00366029 -0.00110643 0.00593026 0.00329559 -0.00134777 -0.00413944 -0.00483371 -0.00443639 -0.00489191 0.00650079 -0.000268376 0.00437938 0.00504046 0.00325416 0.000754622 -0.00403692 0.000672368 -0.00323968 0.00499894 -0.00471156 -0.00613785 -0.000211853 -0.00182487 0.00320418 0.00601422 0.00622258 -0.000462727 -0.00104561 0.00119462 0.00143166 0.00445954 0.00457658 -0.00671702 0.00334754 0.00082992 -0.00102254 0.00625035 0.00303846 0.00158333 -0.00568381 0.002497 -0.0057273 0.00573783 0.000495209 0.00456911 -0.0005498 0.00350054 -0.00180077
5 5 1 5 2 0 1
5
0
5
1 1 1 1 1 
-0.0879836 0.0202223 -0.0982339 0.0844186 -0.0599978 0.049143
-0.0880434 -0.0481241 -0.0373353 0.0189445 -0.0914761 -0.0542721
0.0582242 -0.0292799 0.00154398 -0.0235623 -0.0983594 0.0961364
0.0882173 0.0553752 0.0591075 0.0896019 0.0679325 0.0962159
-0.0352575 0.0322562 0.0556315 0.0392656 0.0188133 -0.0152615
5
1
5
44 1 1 1 1 1 
-0.0733196 0.016852 -0.0818616 0.0703488 -0.0499982 0.0409525 -0.0733695 -0.0401035 -0.0311127 0.0157871 -0.0762301 -0.0452267 0.0485202 -0.0243999 0.00128665 -0.0196352 -0.0819662 0.0801137 0.0735144 0.046146 0.0492563 0.0746683 0.0566104 0.0801799 -0.0293813 0.0268802 0.0463595 0.0327213 0.0156778 -0.0127179 0.0320962 0.0256915 -0.0791993 0.0335679 0.012707 -0.0458641 -0.00881294 0.0226708 -0.00263422 0.0434077 -0.0448754 0.00446905 0.0815143 -0.0796886 0.0634025 -0.000532383 -0.0159905 0.0647697 -0.00375203 -0.0258094
0.0275823 -0.0378291 -0.0344745 0.00085939 -0.0409826 0.0194776 -0.0555937 -0.0779563 -0.0311345 0.0434174 -0.0073409 -0.0823716 -0.0142245 -0.00320684 0.0345296 0.0818158 0.0342624 -0.0576166 0.0211533 -0.0517052 0.0691244 0.0596112 0.0360972 0.0673054 0.063256 0.0161664 -0.0165604 -0.0360678 -0.00239729 0.0630209 0.0214561 -0.0581483 -0.0581415 0.0703149 0.0260444 -0.0157907 0.00645919 0.053784 -0.0104137 0.0586581 0.013868 0.0655787 0.0596198 0.0829769 -0.0209615 0.0108161 0.0814594 -0.0700324 0.0365328 0.0192793
-0.0384043 0.0223239 -0.00444281 0.0810263 0.00629587 -0.0245202 0.0138593 0.0730688 0.0227453 -0.0718713 0.0527564 -0.0391319 -0.0466863 0.0779483 -0.0521503 0.0626914 -0.0211758 0.0376422 0.0331421 0.0517438 0.0129669 -0.0363232 0.0339891 -0.0107466 -0.0366797 -0.0703057 -0.0832639 -0.0385537 -0.0570048 0.0366023 0.064059 -0.0120757 -0.0244072 -0.0237172 -0.0143827 0.065222 0.035096 0.0828099 0.0549575 -0.025492 -0.0723947 0.0243806 0.0187094 -0.0357476 0.0189955 0.0498924 -0.0563895 0.0811531 0.00420128 0.0600859
0.0495635 -0.0661651 -0.0595706 0.000219316 0.00642158 -0.012917 0.013247 0.00649105 0.0318627 0.0395755 -0.04024 0.0125883 -0.0558335 0.0186861 0.0722045 0.0131171 0.00057475 0.0239672 0.0125937 -0.0278011 0.0818085 0.0235324 0.0799128 0.0171845 0.0711181 0.015575 -0.0162564 -0.0686048 0.0133947 0.0712782 0.0748144 -0.0203751 -0.0782202 -0.0680895 0.0631776 0.0115347 0.0023268 -0.00690879 -0.0653076 -0.0491439 -0.0506666 -0.0222143 0.0467778 -0.0231668 0.0798051 0.035649 0.0732837 -0.00295345 -0.0237172 0.00254407
0.0525788 -0.0252421 -0.0572569 0.0491583 0.0752758 -0.0694722 -0.0186 -0.024314 -0.0547436 0.0781281 -0.0363691 -0.0632625 -0.0255804 -0.031256 -0.0480187 -0.0457361 0.063612 0.0376414 0.0306884 0.0816377 0.0718309 0.0633552 -0.0239099 0.0352753 -0.0431449 -0.0274381 -0.012409 -0.0531946 0.0529418 0.0472071 0.0326828 0.0221872 -0.0613683 0.0587593 -0.0119878 -0.0694259 0.0726204 0.0527455 -0.0104065 -0.0654565 0.0475402 0.0365578 -0.0453857 -0.0613735 -0.0780316 -0.0100711 -0.0237763 0.0689138 -0.0557631 -0.0764212
5 5 1 5 2 0 1
5
0
5
1 1 1 1 1 
-0.0600275 0.0370319 -0.0593258 0.0199599 -0.0474743 -0.0957098
0.0392305 0.0920905 0.000726654 0.00138314 0.00572321 -0.0876733
0.077205 -0.0406886 -0.0980159 0.0835919 -0.0359056 -0.0582136
-0.0515529 -0.0784169 -0.0571659 0.0273756 -0.0742864 0.0198318
-0.0828678 -0.0655317 -0.088903 0.0980945 -0.00193561 0.0188963
5
1
5
44 1 1 1 1 1 
-0.050023 0.0308599 -0.0494381 0.0166332 -0.0395619 -0.0797582 0.0326921 0.0767421 0.000605545 0.00115262 0.00476934 -0.0730611 0.0643375 -0.0339071 -0.0816799 0.0696599 -0.0299213 -0.0485113 -0.0429607 -0.0653474 -0.0476382 0.022813 -0.0619053 0.0165265 -0.0690565 -0.0546097 -0.0740858 0.0817454 -0.00161301 0.0157469 0.0106464 0.0316974 -0.0367265 0.0445416 -0.0350027 0.00704493 0.0481168 0.0810227 0.000453666 -0.034611 -0.00115801 -0.0781103 -0.0243388 -0.0201538 -0.0286841 -0.0226853 -0.0338272 0.0247279 0.0121367 0.00654537
0.0427138 0.0478318 -0.053975 0.0641418 -0.018975 -0.0396982 -0.0738013 -0.0097275 -0.0412861 0.00791903 -0.0773139 0.0526937 -0.0437169 -0.0307071 0.013902 0.00461369 0.0596712 -0.0213145 0.00230305 -0.0232085 0.0274078 -0.0821883 -0.0179855 -0.0802643 -0.0190088 0.0366637 -0.0196162 0.0304973 -0.0219417 0.0758538 -0.0462907 -0.0625613 0.0403523 -0.0169323 -0.0817528 -0.061956 0.0267029 -0.0722208 0.0116498 0.0687501 0.0190316 0.0176692 0.0381104 0.058648 0.0702954 -0.031321 -0.0200717 0.0466333 0.0306978 0.0655647
-0.0599086 -0.0252277 0.0667097 0.00543929 -0.0221587 -0.0356324 -0.0412303 0.0415584 0.0781983 0.0201613 0.0340789 -0.0514257 0.0409333 -0.00890212 0.0149753 0.0425138 0.0124752 -0.0416552 0.0536263 -0.0592083 -0.0562385 -0.0106755 0.0417942 0.0652053 -0.0353608 0.0287563 -0.0494491 0.0279008 -0.00794374 0.0645821 0.0101322 0.015481 -0.043979 -0.00649142 -0.062413 0.0171957 0.0412095 -0.02031 -0.0245792 0.0360744 0.0831846 -0.0738336 0.067982 0.0407846 0.000597579 -0.000375992 -3.50012e-05 -0.0702606 0.0413022 -0.029742
-0.0461356 0.068397 0.0429158 0.078992 0.0502689 -0.0757783 0.024415 -0.0825134 0.0354558 -0.0668621 0.065402 -0.0377454 0.0319523 -0.0619104 0.0390966 0.0528726 0.0386187 -0.00302726 -0.0507707 -0.0692939 -0.0502861 -0.0509195 -0.0597942 -0.0656374 0.0731984 0.0241367 0.0173199 -0.0101699 0.0372095 -0.0247113 0.0434214 0.0744073 -0.0396476 0.00300389 0.0700659 -0.072712 0.0105589 0.0111476 -0.0718921 -0.0373186 0.0276188 0.0768432 0.00826933 -0.0237623 -0.0684005 -0.0359674 -0.054223 0.0535515 0.0443386 -0.0216604
0.067591 0.0773858 0.0107535 -0.0755365 -0.0715849 0.00061854 0.0319336 0.0290683 0.073782 -0.0141902 -0.0789763 0.03387 -0.0231163 -0.0352905 -0.0464594 -0.0363837 -0.0246692 0.0474328 0.0580972 -0.0132279 -0.0732192 0.0023827 -0.019718 0.0183835 0.0619538 -0.00478516 0.0657494 -0.0756026 -0.034567 0.0267547 -0.0139296 -0.0503093 0.0208071 0.0801572 -0.0425125 0.0325555 -0.00255764 0.0727545 -0.0217095 -0.012109 -0.0247691 -0.0173525 -0.0615723 0.035448 0.0306903 -0.0246985 0.0823976 -0.0773122 -0.060599 0.0571615
