# Supplementary material for: Prediction of polyproline II secondary structure propensity in proteins
Source: R Soc Open Sci. 2020 Jan 15;7(1):191239. doi: 10.1098/rsos.191239 (PMC7029904; doi:10.1098/rsos.191239)
Supplement: Supplementary Code [file rsos191239supp2.zip › models/PPIIH_None_aln=True_oneHot=True_iupred=True_espritz=True_paleale=False_charge=True_removeNegativeOnlyChains/fold0/NN_log.txt]

epsilon 0.005
NU 45
NF 10
NB 10
NHY 10
NHF 10
NHB 10
context 0
Moore 1
CoF 3
CoB 3
Cseg 10
Cwin 7
Classes 2
Thresholds 0.8 
Step 1
shortcut 0
seed 949
shuffle 1
batch_blocks 1920
readModel 0
readEpoch 0
nEpochs 2000
adaptive 1000
reload 0
belief 0
threshold 0
cycles 1
Creating model
Generating random parameters
Reading train dataset
7142 sequences, 45 attributes, 2 classes
Reading test dataset
1760 sequences, 45 attributes, 2 classes
Actual lrate= 5.93815e-06
Start learning
....................................
Epoch 1 Error= 286805 0 (379.209,89.9898) 
....................................
Epoch 2 Error= 264939 0 (1116.91,283.626) 
....................................
Epoch 3 Error= 258078 0 (2790.02,812.677) 
....................................
Epoch 4 Error= 255684 0 (4614.48,1555.47) 
....................................
Epoch 5 Error= 254710 0 (6484.4,2510.53) 
....................................
Epoch 6 Error= 254254 0 (9399.08,3977.24) 
....................................
Epoch 7 Error= 253915 0 (16910,6923.72) 
....................................
Epoch 8 Error= 253039 0 (44598.3,14044.6) 
....................................
Epoch 9 Error= 243919 0 (284632,34791.2) 
....................................
Epoch 10 Error= 227796 0 (868784,52668.8) 
 counting_train_errors....................................

train1_NErrors= 64148/1.61582e+06 3.96999
Class01= 1365/1.55121e+06	0.087996
Class11= 62783/64616	97.1632

 counting_test_errors.........

test1_NErrors= 15622/397966 3.92546
Class01= 324/382212	0.0847697
Class11= 15298/15754	97.1055

....................................
Epoch 11 Error= 225791 0 (882075,51612) 
....................................
Epoch 12 Error= 224740 0 (850850,51165.8) 
....................................
Epoch 13 Error= 223854 0 (808604,53217.9) 
....................................
Epoch 14 Error= 223104 0 (758681,59789.1) 
....................................
Epoch 15 Error= 222262 0 (709970,72616.3) 
....................................
Epoch 16 Error= 221481 0 (688318,95780.9) 
....................................
Epoch 17 Error= 220634 0 (675223,129488) 
....................................
Epoch 18 Error= 219914 0 (675233,167616) 
....................................
Epoch 19 Error= 219276 0 (684863,202590) 
....................................
Epoch 20 Error= 218802 0 (697586,237202) 
 counting_train_errors....................................

train1_NErrors= 63732/1.61582e+06 3.94425
Class01= 1445/1.55121e+06	0.0931533
Class11= 62287/64616	96.3956

 counting_test_errors.........

test1_NErrors= 15583/397966 3.91566
Class01= 380/382212	0.0994213
Class11= 15203/15754	96.5025

....................................
Epoch 21 Error= 218414 0 (709012,282328) 
....................................
Epoch 22 Error= 217879 0 (718281,334985) 
....................................
Epoch 23 Error= 217440 0 (729678,393068) 
....................................
Epoch 24 Error= 216995 0 (730069,465265) 
....................................
Epoch 25 Error= 216507 0 (734689,561012) 
....................................
Epoch 26 Error= 216084 0 (742030,656612) 
....................................
Epoch 27 Error= 215878 0 (761067,679879) 
....................................
Epoch 28 Error= 215341 0 (788007,681567) 
....................................
Epoch 29 Error= 215182 0 (812261,681963) 
....................................
Epoch 30 Error= 214842 0 (855553,656153) 
 counting_train_errors....................................

train1_NErrors= 63652/1.61582e+06 3.9393
Class01= 1731/1.55121e+06	0.111591
Class11= 61921/64616	95.8292

 counting_test_errors.........

test1_NErrors= 15611/397966 3.9227
Class01= 459/382212	0.12009
Class11= 15152/15754	96.1787

....................................
Epoch 31 Error= 214671 0 (889473,639150) 
....................................
Epoch 32 Error= 214386 0 (934708,619352) 
....................................
Epoch 33 Error= 214179 0 (962589,626556) 
....................................
Epoch 34 Error= 213854 0 (997471,624209) 
....................................
Epoch 35 Error= 213745 0 (1.02396e+06,618355) 
....................................
Epoch 36 Error= 213605 0 (1.04981e+06,629550) 
....................................
Epoch 37 Error= 213411 0 (1.08529e+06,639640) 
....................................
Epoch 38 Error= 213099 0 (1.11642e+06,623157) 
....................................
Epoch 39 Error= 213106 0 (1.14492e+06,637771) 
....................................
Epoch 40 Error= 212960 0 (1.18303e+06,655994) 
 counting_train_errors....................................

train1_NErrors= 63523/1.61582e+06 3.93131
Class01= 1720/1.55121e+06	0.110881
Class11= 61803/64616	95.6466

 counting_test_errors.........

test1_NErrors= 15588/397966 3.91692
Class01= 460/382212	0.120352
Class11= 15128/15754	96.0264

....................................
Epoch 41 Error= 212615 0 (1.21678e+06,664758) 
....................................
Epoch 42 Error= 212686 0 (1.25087e+06,667358) 
....................................
Epoch 43 Error= 212566 0 (1.28691e+06,694219) 
....................................
Epoch 44 Error= 212371 0 (1.32058e+06,692940) 
....................................
Epoch 45 Error= 212369 0 (1.3449e+06,714634) 
....................................
Epoch 46 Error= 212187 0 (1.38103e+06,716012) 
....................................
Epoch 47 Error= 212078 0 (1.4005e+06,729689) 
....................................
Epoch 48 Error= 211858 0 (1.42983e+06,747837) 
....................................
Epoch 49 Error= 211664 0 (1.45596e+06,772001) 
....................................
Epoch 50 Error= 211463 0 (1.50389e+06,774610) 
 counting_train_errors....................................

train1_NErrors= 63735/1.61582e+06 3.94443
Class01= 4657/1.55121e+06	0.300218
Class11= 59078/64616	91.4294

 counting_test_errors.........

test1_NErrors= 15636/397966 3.92898
Class01= 1158/382212	0.302973
Class11= 14478/15754	91.9005

....................................
Epoch 51 Error= 211326 0 (1.52312e+06,777709) 
....................................
Epoch 52 Error= 211011 0 (1.56488e+06,804459) 
....................................
Epoch 53 Error= 210928 0 (1.60114e+06,820116) 
....................................
Epoch 54 Error= 210759 0 (1.63537e+06,826170) 
....................................
Epoch 55 Error= 210617 0 (1.67953e+06,823156) 
....................................
Epoch 56 Error= 210302 0 (1.73978e+06,852009) 
....................................
Epoch 57 Error= 210295 0 (1.75987e+06,833503) 
....................................
Epoch 58 Error= 210031 0 (1.80839e+06,835765) 
....................................
Epoch 59 Error= 209930 0 (1.87487e+06,840670) 
....................................
Epoch 60 Error= 209872 0 (1.92824e+06,844054) 
 counting_train_errors....................................

train1_NErrors= 63272/1.61582e+06 3.91578
Class01= 3343/1.55121e+06	0.21551
Class11= 59929/64616	92.7464

 counting_test_errors.........

test1_NErrors= 15549/397966 3.90712
Class01= 849/382212	0.222128
Class11= 14700/15754	93.3096

....................................
Epoch 61 Error= 209645 0 (1.97601e+06,872019) 
....................................
Epoch 62 Error= 209572 0 (2.03766e+06,847397) 
....................................
Epoch 63 Error= 209497 0 (2.10172e+06,872392) 
....................................
Epoch 64 Error= 209492 0 (2.11894e+06,861698) 
....................................
Epoch 65 Error= 209375 0 (2.17053e+06,860950) 
....................................
Epoch 66 Error= 209267 0 (2.23324e+06,874031) 
....................................
Epoch 67 Error= 209281 0 (2.29632e+06,884782) 
....................................
Epoch 68 Error= 209056 0 (2.35986e+06,895929) 
....................................
Epoch 69 Error= 209169 0 (2.35789e+06,870529) 
....................................
Epoch 70 Error= 208861 0 (2.46694e+06,887194) 
 counting_train_errors....................................

train1_NErrors= 63238/1.61582e+06 3.91367
Class01= 3768/1.55121e+06	0.242908
Class11= 59470/64616	92.036

 counting_test_errors.........

test1_NErrors= 15556/397966 3.90888
Class01= 956/382212	0.250123
Class11= 14600/15754	92.6749

....................................
Epoch 71 Error= 208776 0 (2.50651e+06,904301) 
....................................
Epoch 72 Error= 208657 0 (2.58101e+06,913613) 
....................................
Epoch 73 Error= 208654 0 (2.65286e+06,895174) 
....................................
Epoch 74 Error= 208644 0 (2.71817e+06,891053) 
....................................
Epoch 75 Error= 208713 0 (2.76654e+06,900004) 
....................................
Epoch 76 Error= 208714 0 (2.79581e+06,898375) 
....................................
Epoch 77 Error= 208532 0 (2.91766e+06,876099) 
....................................
Epoch 78 Error= 208277 0 (3.0299e+06,895287) 
....................................
Epoch 79 Error= 208379 0 (3.05401e+06,889214) 
....................................
Epoch 80 Error= 208157 0 (3.14821e+06,863445) 
 counting_train_errors....................................

train1_NErrors= 63127/1.61582e+06 3.9068
Class01= 2790/1.55121e+06	0.17986
Class11= 60337/64616	93.3778

 counting_test_errors.........

test1_NErrors= 15539/397966 3.9046
Class01= 736/382212	0.192563
Class11= 14803/15754	93.9634

....................................
Epoch 81 Error= 208145 0 (3.21456e+06,886440) 
....................................
Epoch 82 Error= 208204 0 (3.24852e+06,872002) 
....................................
Epoch 83 Error= 207925 0 (3.36511e+06,866888) 
....................................
Epoch 84 Error= 207931 0 (3.39523e+06,847799) 
....................................
Epoch 85 Error= 207904 0 (3.48593e+06,858591) 
....................................
Epoch 86 Error= 207842 0 (3.44626e+06,844422) 
....................................
Epoch 87 Error= 207731 0 (3.49318e+06,841556) 
....................................
Epoch 88 Error= 207733 0 (3.52946e+06,842205) 
....................................
Epoch 89 Error= 207670 0 (3.50657e+06,839116) 
....................................
Epoch 90 Error= 207608 0 (3.52629e+06,829315) 
 counting_train_errors....................................

train1_NErrors= 63133/1.61582e+06 3.90718
Class01= 2559/1.55121e+06	0.164968
Class11= 60574/64616	93.7446

 counting_test_errors.........

test1_NErrors= 15514/397966 3.89832
Class01= 665/382212	0.173987
Class11= 14849/15754	94.2554

....................................
Epoch 91 Error= 207482 0 (3.55056e+06,852772) 
....................................
Epoch 92 Error= 207416 0 (3.58219e+06,837533) 
....................................
Epoch 93 Error= 207362 0 (3.53526e+06,827361) 
....................................
Epoch 94 Error= 207398 0 (3.58261e+06,830433) 
....................................
Epoch 95 Error= 207376 0 (3.51831e+06,845319) 
....................................
Epoch 96 Error= 207315 0 (3.5413e+06,842303) 
....................................
Epoch 97 Error= 207351 0 (3.52107e+06,821790) 
....................................
Epoch 98 Error= 207200 0 (3.57252e+06,824678) 
....................................
Epoch 99 Error= 207250 0 (3.59771e+06,837466) 
....................................
Epoch 100 Error= 207114 0 (3.5247e+06,824932) 
 counting_train_errors....................................

train1_NErrors= 63158/1.61582e+06 3.90872
Class01= 3612/1.55121e+06	0.232851
Class11= 59546/64616	92.1536

 counting_test_errors.........

test1_NErrors= 15538/397966 3.90435
Class01= 923/382212	0.241489
Class11= 14615/15754	92.7701

....................................
Epoch 101 Error= 207034 0 (3.5494e+06,814345) 
....................................
Epoch 102 Error= 207070 0 (3.48037e+06,829946) 
....................................
Epoch 103 Error= 207101 0 (3.4995e+06,824275) 
....................................
Epoch 104 Error= 207090 0 (3.51707e+06,822306) 
....................................
Epoch 105 Error= 206806 0 (3.49704e+06,843677) 
....................................
Epoch 106 Error= 206910 0 (3.52329e+06,836075) 
....................................
Epoch 107 Error= 206807 0 (3.49812e+06,832693) 
....................................
Epoch 108 Error= 206689 0 (3.52089e+06,819552) 
....................................
Epoch 109 Error= 206763 0 (3.44998e+06,835742) 
....................................
Epoch 110 Error= 206613 0 (3.47508e+06,840716) 
 counting_train_errors....................................

train1_NErrors= 63018/1.61582e+06 3.90006
Class01= 3028/1.55121e+06	0.195203
Class11= 59990/64616	92.8408

 counting_test_errors.........

test1_NErrors= 15510/397966 3.89732
Class01= 787/382212	0.205907
Class11= 14723/15754	93.4556

....................................
Epoch 111 Error= 206645 0 (3.48321e+06,830072) 
....................................
Epoch 112 Error= 206696 0 (3.44522e+06,829620) 
....................................
Epoch 113 Error= 206515 0 (3.47508e+06,825410) 
....................................
Epoch 114 Error= 206435 0 (3.43778e+06,817958) 
....................................
Epoch 115 Error= 206482 0 (3.465e+06,822569) 
....................................
Epoch 116 Error= 206355 0 (3.47797e+06,836856) 
....................................
Epoch 117 Error= 206377 0 (3.45866e+06,836915) 
....................................
Epoch 118 Error= 206209 0 (3.46422e+06,830931) 
....................................
Epoch 119 Error= 206195 0 (3.50069e+06,814325) 
....................................
Epoch 120 Error= 206061 0 (3.45366e+06,837322) 
 counting_train_errors....................................

train1_NErrors= 63057/1.61582e+06 3.90247
Class01= 3403/1.55121e+06	0.219378
Class11= 59654/64616	92.3208

 counting_test_errors.........

test1_NErrors= 15527/397966 3.90159
Class01= 884/382212	0.231285
Class11= 14643/15754	92.9478

....................................
Epoch 121 Error= 206075 0 (3.42261e+06,824918) 
....................................
Epoch 122 Error= 206021 0 (3.43061e+06,830995) 
....................................
Epoch 123 Error= 205893 0 (3.43629e+06,832608) 
....................................
Epoch 124 Error= 205860 0 (3.44958e+06,828661) 
....................................
Epoch 125 Error= 205889 0 (3.45641e+06,818125) 
....................................
Epoch 126 Error= 205707 0 (3.45683e+06,828368) 
....................................
Epoch 127 Error= 205588 0 (3.43035e+06,832550) 
....................................
Epoch 128 Error= 205572 0 (3.47307e+06,815574) 
....................................
Epoch 129 Error= 205422 0 (3.44096e+06,812837) 
....................................
Epoch 130 Error= 205467 0 (3.4211e+06,824892) 
 counting_train_errors....................................

train1_NErrors= 62951/1.61582e+06 3.89591
Class01= 3129/1.55121e+06	0.201714
Class11= 59822/64616	92.5808

 counting_test_errors.........

test1_NErrors= 15506/397966 3.89631
Class01= 811/382212	0.212186
Class11= 14695/15754	93.2779

....................................
Epoch 131 Error= 205348 0 (3.4529e+06,820456) 
....................................
Epoch 132 Error= 205255 0 (3.42489e+06,807242) 
....................................
Epoch 133 Error= 205196 0 (3.42298e+06,813394) 
....................................
Epoch 134 Error= 205058 0 (3.44288e+06,825594) 
....................................
Epoch 135 Error= 204985 0 (3.3983e+06,807038) 
....................................
Epoch 136 Error= 204837 0 (3.40475e+06,794355) 
....................................
Epoch 137 Error= 204800 0 (3.3618e+06,792985) 
....................................
Epoch 138 Error= 204677 0 (3.41557e+06,797385) 
....................................
Epoch 139 Error= 204706 0 (3.32821e+06,794487) 
....................................
Epoch 140 Error= 204355 0 (3.32897e+06,799578) 
 counting_train_errors....................................

train1_NErrors= 62916/1.61582e+06 3.89375
Class01= 3699/1.55121e+06	0.23846
Class11= 59217/64616	91.6445

 counting_test_errors.........

test1_NErrors= 15453/397966 3.883
Class01= 929/382212	0.243059
Class11= 14524/15754	92.1925

....................................
Epoch 141 Error= 204419 0 (3.37375e+06,788815) 
....................................
Epoch 142 Error= 204338 0 (3.32188e+06,780909) 
....................................
Epoch 143 Error= 204161 0 (3.29737e+06,776248) 
....................................
Epoch 144 Error= 204002 0 (3.23643e+06,773878) 
....................................
Epoch 145 Error= 203936 0 (3.20469e+06,777342) 
....................................
Epoch 146 Error= 203753 0 (3.16095e+06,778742) 
....................................
Epoch 147 Error= 203693 0 (3.15483e+06,780575) 
....................................
Epoch 148 Error= 203475 0 (3.13514e+06,790047) 
....................................
Epoch 149 Error= 203411 0 (3.10076e+06,785550) 
....................................
Epoch 150 Error= 203282 0 (3.05664e+06,786811) 
 counting_train_errors....................................

train1_NErrors= 62709/1.61582e+06 3.88093
Class01= 3158/1.55121e+06	0.203584
Class11= 59551/64616	92.1614

 counting_test_errors.........

test1_NErrors= 15433/397966 3.87797
Class01= 799/382212	0.209046
Class11= 14634/15754	92.8907

....................................
Epoch 151 Error= 203158 0 (3.07294e+06,794778) 
....................................
Epoch 152 Error= 203010 0 (3.0613e+06,792960) 
....................................
Epoch 153 Error= 202941 0 (2.94528e+06,812076) 
....................................
Epoch 154 Error= 202882 0 (2.9729e+06,809418) 
....................................
Epoch 155 Error= 202793 0 (2.94401e+06,804034) 
....................................
Epoch 156 Error= 202753 0 (2.936e+06,807208) 
....................................
Epoch 157 Error= 202548 0 (2.92568e+06,826118) 
....................................
Epoch 158 Error= 202544 0 (2.92636e+06,827485) 
....................................
Epoch 159 Error= 202393 0 (2.9006e+06,832608) 
....................................
Epoch 160 Error= 202330 0 (2.9139e+06,830337) 
 counting_train_errors....................................

train1_NErrors= 62623/1.61582e+06 3.87561
Class01= 2409/1.55121e+06	0.155299
Class11= 60214/64616	93.1874

 counting_test_errors.........

test1_NErrors= 15390/397966 3.86716
Class01= 628/382212	0.164307
Class11= 14762/15754	93.7032

....................................
Epoch 161 Error= 202359 0 (2.88909e+06,855245) 
....................................
Epoch 162 Error= 202125 0 (2.88723e+06,857380) 
....................................
Epoch 163 Error= 202101 0 (2.88746e+06,867560) 
....................................
Epoch 164 Error= 202013 0 (2.89527e+06,862182) 
....................................
Epoch 165 Error= 202098 0 (2.88142e+06,896407) 
....................................
Epoch 166 Error= 201792 0 (2.88812e+06,892655) 
....................................
Epoch 167 Error= 201867 0 (2.88248e+06,902339) 
....................................
Epoch 168 Error= 201746 0 (2.89893e+06,906015) 
....................................
Epoch 169 Error= 201672 0 (2.88598e+06,932129) 
....................................
Epoch 170 Error= 201660 0 (2.91151e+06,923828) 
 counting_train_errors....................................

train1_NErrors= 62717/1.61582e+06 3.88143
Class01= 5205/1.55121e+06	0.335545
Class11= 57512/64616	89.0058

 counting_test_errors.........

test1_NErrors= 15383/397966 3.86541
Class01= 1274/382212	0.333323
Class11= 14109/15754	89.5582

....................................
Epoch 171 Error= 201590 0 (2.87952e+06,935525) 
....................................
Epoch 172 Error= 201452 0 (2.89099e+06,943806) 
....................................
Epoch 173 Error= 201482 0 (2.87832e+06,944498) 
....................................
Epoch 174 Error= 201348 0 (2.82263e+06,950346) 
....................................
Epoch 175 Error= 201340 0 (2.89038e+06,955430) 
....................................
Epoch 176 Error= 201155 0 (2.88592e+06,972700) 
....................................
Epoch 177 Error= 201200 0 (2.88742e+06,976644) 
....................................
Epoch 178 Error= 201088 0 (2.87043e+06,979348) 
....................................
Epoch 179 Error= 201103 0 (2.89953e+06,986484) 
....................................
Epoch 180 Error= 201020 0 (2.914e+06,995694) 
 counting_train_errors....................................

train1_NErrors= 62543/1.61582e+06 3.87066
Class01= 4094/1.55121e+06	0.263924
Class11= 58449/64616	90.4559

 counting_test_errors.........

test1_NErrors= 15360/397966 3.85963
Class01= 1015/382212	0.265559
Class11= 14345/15754	91.0562

....................................
Epoch 181 Error= 200946 0 (2.87024e+06,1.00064e+06) 
....................................
Epoch 182 Error= 200992 0 (2.89727e+06,1.02341e+06) 
....................................
Epoch 183 Error= 200787 0 (2.88144e+06,1.02639e+06) 
....................................
Epoch 184 Error= 200819 0 (2.88274e+06,1.01543e+06) 
....................................
Epoch 185 Error= 200758 0 (2.88572e+06,1.03934e+06) 
....................................
Epoch 186 Error= 200631 0 (2.92311e+06,1.04075e+06) 
....................................
Epoch 187 Error= 200600 0 (2.86888e+06,1.04001e+06) 
....................................
Epoch 188 Error= 200757 0 (2.94657e+06,1.06074e+06) 
....................................
Epoch 189 Error= 200659 0 (2.85604e+06,1.06245e+06) 
....................................
Epoch 190 Error= 200584 0 (2.8463e+06,1.0612e+06) 
 counting_train_errors....................................

train1_NErrors= 62305/1.61582e+06 3.85593
Class01= 3603/1.55121e+06	0.232271
Class11= 58702/64616	90.8475

 counting_test_errors.........

test1_NErrors= 15316/397966 3.84857
Class01= 910/382212	0.238088
Class11= 14406/15754	91.4434

....................................
Epoch 191 Error= 200445 0 (2.87529e+06,1.06004e+06) 
....................................
Epoch 192 Error= 200498 0 (2.82233e+06,1.07669e+06) 
....................................
Epoch 193 Error= 200366 0 (2.85699e+06,1.08451e+06) 
....................................
Epoch 194 Error= 200315 0 (2.85404e+06,1.09745e+06) 
....................................
Epoch 195 Error= 200195 0 (2.85138e+06,1.08657e+06) 
....................................
Epoch 196 Error= 200144 0 (2.8665e+06,1.09907e+06) 
....................................
Epoch 197 Error= 200088 0 (2.87088e+06,1.09981e+06) 
....................................
Epoch 198 Error= 200035 0 (2.83278e+06,1.10031e+06) 
....................................
Epoch 199 Error= 199992 0 (2.90288e+06,1.12897e+06) 
....................................
Epoch 200 Error= 199978 0 (2.87951e+06,1.13874e+06) 
 counting_train_errors....................................

train1_NErrors= 62365/1.61582e+06 3.85965
Class01= 3259/1.55121e+06	0.210095
Class11= 59106/64616	91.4727

 counting_test_errors.........

test1_NErrors= 15330/397966 3.85209
Class01= 808/382212	0.211401
Class11= 14522/15754	92.1798

....................................
Epoch 201 Error= 199909 0 (2.864e+06,1.13447e+06) 
....................................
Epoch 202 Error= 199873 0 (2.84724e+06,1.14976e+06) 
....................................
Epoch 203 Error= 199771 0 (2.82654e+06,1.14389e+06) 
....................................
Epoch 204 Error= 199789 0 (2.84073e+06,1.16532e+06) 
....................................
Epoch 205 Error= 199640 0 (2.83375e+06,1.1659e+06) 
....................................
Epoch 206 Error= 199779 0 (2.82475e+06,1.17535e+06) 
....................................
Epoch 207 Error= 199557 0 (2.82849e+06,1.17889e+06) 
....................................
Epoch 208 Error= 199635 0 (2.83378e+06,1.19936e+06) 
....................................
Epoch 209 Error= 199476 0 (2.86592e+06,1.20205e+06) 
....................................
Epoch 210 Error= 199417 0 (2.79001e+06,1.18841e+06) 
 counting_train_errors....................................

train1_NErrors= 62242/1.61582e+06 3.85203
Class01= 3626/1.55121e+06	0.233754
Class11= 58616/64616	90.7144

 counting_test_errors.........

test1_NErrors= 15282/397966 3.84003
Class01= 886/382212	0.231809
Class11= 14396/15754	91.38

....................................
Epoch 211 Error= 199407 0 (2.86324e+06,1.21092e+06) 
....................................
Epoch 212 Error= 199311 0 (2.83187e+06,1.20997e+06) 
....................................
Epoch 213 Error= 199240 0 (2.78365e+06,1.22014e+06) 
....................................
Epoch 214 Error= 199185 0 (2.84419e+06,1.23011e+06) 
....................................
Epoch 215 Error= 199120 0 (2.81565e+06,1.22447e+06) 
....................................
Epoch 216 Error= 199089 0 (2.83387e+06,1.24817e+06) 
....................................
Epoch 217 Error= 198950 0 (2.82578e+06,1.23592e+06) 
....................................
Epoch 218 Error= 198976 0 (2.80151e+06,1.23798e+06) 
....................................
Epoch 219 Error= 198905 0 (2.83054e+06,1.26484e+06) 
....................................
Epoch 220 Error= 198924 0 (2.7915e+06,1.26794e+06) 
 counting_train_errors....................................

train1_NErrors= 62210/1.61582e+06 3.85005
Class01= 4647/1.55121e+06	0.299573
Class11= 57563/64616	89.0847

 counting_test_errors.........

test1_NErrors= 15272/397966 3.83751
Class01= 1147/382212	0.300095
Class11= 14125/15754	89.6598

....................................
Epoch 221 Error= 198867 0 (2.79952e+06,1.27211e+06) 
....................................
Epoch 222 Error= 198889 0 (2.79692e+06,1.25514e+06) 
....................................
Epoch 223 Error= 198711 0 (2.77825e+06,1.29309e+06) 
....................................
Epoch 224 Error= 198688 0 (2.7511e+06,1.28083e+06) 
....................................
Epoch 225 Error= 198633 0 (2.73628e+06,1.28651e+06) 
....................................
Epoch 226 Error= 198664 0 (2.74232e+06,1.28792e+06) 
....................................
Epoch 227 Error= 198447 0 (2.74209e+06,1.32465e+06) 
....................................
Epoch 228 Error= 198499 0 (2.76956e+06,1.30974e+06) 
....................................
Epoch 229 Error= 198458 0 (2.75994e+06,1.32248e+06) 
....................................
Epoch 230 Error= 198391 0 (2.76507e+06,1.32686e+06) 
 counting_train_errors....................................

train1_NErrors= 62141/1.61582e+06 3.84578
Class01= 3393/1.55121e+06	0.218733
Class11= 58748/64616	90.9187

 counting_test_errors.........

test1_NErrors= 15248/397966 3.83148
Class01= 828/382212	0.216634
Class11= 14420/15754	91.5323

....................................
Epoch 231 Error= 198372 0 (2.74492e+06,1.31928e+06) 
....................................
Epoch 232 Error= 198359 0 (2.73984e+06,1.34194e+06) 
....................................
Epoch 233 Error= 198279 0 (2.71552e+06,1.34775e+06) 
....................................
Epoch 234 Error= 198230 0 (2.75411e+06,1.35793e+06) 
....................................
Epoch 235 Error= 198167 0 (2.69812e+06,1.36049e+06) 
....................................
Epoch 236 Error= 198036 0 (2.74127e+06,1.39698e+06) 
....................................
Epoch 237 Error= 198096 0 (2.70466e+06,1.37659e+06) 
....................................
Epoch 238 Error= 197939 0 (2.65976e+06,1.3828e+06) 
....................................
Epoch 239 Error= 198055 0 (2.73278e+06,1.40043e+06) 
....................................
Epoch 240 Error= 197931 0 (2.71932e+06,1.41981e+06) 
 counting_train_errors....................................

train1_NErrors= 62292/1.61582e+06 3.85513
Class01= 2282/1.55121e+06	0.147111
Class11= 60010/64616	92.8717

 counting_test_errors.........

test1_NErrors= 15291/397966 3.84229
Class01= 556/382212	0.145469
Class11= 14735/15754	93.5318

....................................
Epoch 241 Error= 197917 0 (2.67453e+06,1.40584e+06) 
....................................
Epoch 242 Error= 197897 0 (2.6829e+06,1.39665e+06) 
....................................
Epoch 243 Error= 197854 0 (2.68622e+06,1.43064e+06) 
....................................
Epoch 244 Error= 197829 0 (2.69111e+06,1.4288e+06) 
....................................
Epoch 245 Error= 197726 0 (2.63959e+06,1.44439e+06) 
....................................
Epoch 246 Error= 197743 0 (2.65829e+06,1.44025e+06) 
....................................
Epoch 247 Error= 197688 0 (2.63497e+06,1.45425e+06) 
....................................
Epoch 248 Error= 197599 0 (2.6081e+06,1.42996e+06) 
....................................
Epoch 249 Error= 197604 0 (2.64041e+06,1.44649e+06) 
....................................
Epoch 250 Error= 197512 0 (2.61971e+06,1.48282e+06) 
 counting_train_errors....................................

train1_NErrors= 62131/1.61582e+06 3.84516
Class01= 2591/1.55121e+06	0.167031
Class11= 59540/64616	92.1444

 counting_test_errors.........

test1_NErrors= 15193/397966 3.81766
Class01= 607/382212	0.158812
Class11= 14586/15754	92.586

....................................
Epoch 251 Error= 197563 0 (2.60712e+06,1.47642e+06) 
....................................
Epoch 252 Error= 197582 0 (2.59015e+06,1.49714e+06) 
....................................
Epoch 253 Error= 197430 0 (2.59577e+06,1.4991e+06) 
....................................
Epoch 254 Error= 197523 0 (2.55922e+06,1.51969e+06) 
....................................
Epoch 255 Error= 197418 0 (2.57447e+06,1.50405e+06) 
....................................
Epoch 256 Error= 197391 0 (2.57422e+06,1.51912e+06) 
....................................
Epoch 257 Error= 197322 0 (2.54858e+06,1.50761e+06) 
....................................
Epoch 258 Error= 197339 0 (2.55302e+06,1.53315e+06) 
....................................
Epoch 259 Error= 197293 0 (2.58009e+06,1.53092e+06) 
....................................
Epoch 260 Error= 197164 0 (2.52602e+06,1.53586e+06) 
 counting_train_errors....................................

train1_NErrors= 61851/1.61582e+06 3.82783
Class01= 4471/1.55121e+06	0.288227
Class11= 57380/64616	88.8015

 counting_test_errors.........

test1_NErrors= 15213/397966 3.82269
Class01= 1098/382212	0.287275
Class11= 14115/15754	89.5963

....................................
Epoch 261 Error= 197088 0 (2.56249e+06,1.53874e+06) 
....................................
Epoch 262 Error= 197063 0 (2.60917e+06,1.55217e+06) 
....................................
Epoch 263 Error= 197307 0 (2.54584e+06,1.57515e+06) 
....................................
Epoch 264 Error= 196929 0 (2.51419e+06,1.54683e+06) 
....................................
Epoch 265 Error= 197026 0 (2.51896e+06,1.53917e+06) 
....................................
Epoch 266 Error= 196944 0 (2.51494e+06,1.56911e+06) 
....................................
Epoch 267 Error= 196935 0 (2.52047e+06,1.57007e+06) 
....................................
Epoch 268 Error= 196840 0 (2.47642e+06,1.58226e+06) 
....................................
Epoch 269 Error= 196774 0 (2.50122e+06,1.60871e+06) 
....................................
Epoch 270 Error= 196932 0 (2.50027e+06,1.58814e+06) 
 counting_train_errors....................................

train1_NErrors= 62150/1.61582e+06 3.84634
Class01= 2233/1.55121e+06	0.143953
Class11= 59917/64616	92.7278

 counting_test_errors.........

test1_NErrors= 15229/397966 3.82671
Class01= 542/382212	0.141806
Class11= 14687/15754	93.2271

....................................
Epoch 271 Error= 196802 0 (2.52692e+06,1.59945e+06) 
....................................
Epoch 272 Error= 196722 0 (2.51148e+06,1.61935e+06) 
....................................
Epoch 273 Error= 196745 0 (2.48326e+06,1.61171e+06) 
....................................
Epoch 274 Error= 196759 0 (2.50215e+06,1.6129e+06) 
....................................
Epoch 275 Error= 196675 0 (2.47036e+06,1.62078e+06) 
....................................
Epoch 276 Error= 196608 0 (2.47078e+06,1.62438e+06) 
....................................
Epoch 277 Error= 196534 0 (2.47715e+06,1.63189e+06) 
....................................
Epoch 278 Error= 196580 0 (2.44927e+06,1.62481e+06) 
....................................
Epoch 279 Error= 196540 0 (2.45001e+06,1.61084e+06) 
....................................
Epoch 280 Error= 196421 0 (2.47152e+06,1.6538e+06) 
 counting_train_errors....................................

train1_NErrors= 61914/1.61582e+06 3.83173
Class01= 4117/1.55121e+06	0.265406
Class11= 57797/64616	89.4469

 counting_test_errors.........

test1_NErrors= 15158/397966 3.80887
Class01= 989/382212	0.258757
Class11= 14169/15754	89.9391

....................................
Epoch 281 Error= 196365 0 (2.41805e+06,1.64891e+06) 
....................................
Epoch 282 Error= 196428 0 (2.45516e+06,1.67203e+06) 
....................................
Epoch 283 Error= 196370 0 (2.41226e+06,1.65443e+06) 
....................................
Epoch 284 Error= 196372 0 (2.42144e+06,1.64393e+06) 
....................................
Epoch 285 Error= 196318 0 (2.43823e+06,1.66552e+06) 
....................................
Epoch 286 Error= 196326 0 (2.43138e+06,1.67324e+06) 
....................................
Epoch 287 Error= 196168 0 (2.4034e+06,1.67068e+06) 
....................................
Epoch 288 Error= 196058 0 (2.43033e+06,1.68607e+06) 
....................................
Epoch 289 Error= 196002 0 (2.43938e+06,1.66765e+06) 
....................................
Epoch 290 Error= 196062 0 (2.44303e+06,1.69236e+06) 
 counting_train_errors....................................

train1_NErrors= 61903/1.61582e+06 3.83105
Class01= 2931/1.55121e+06	0.18895
Class11= 58972/64616	91.2653

 counting_test_errors.........

test1_NErrors= 15207/397966 3.82118
Class01= 719/382212	0.188115
Class11= 14488/15754	91.9639

....................................
Epoch 291 Error= 196054 0 (2.41932e+06,1.67152e+06) 
....................................
Epoch 292 Error= 195972 0 (2.40429e+06,1.67989e+06) 
....................................
Epoch 293 Error= 196148 0 (2.38929e+06,1.68577e+06) 
....................................
Epoch 294 Error= 195962 0 (2.38036e+06,1.70066e+06) 
....................................
Epoch 295 Error= 195850 0 (2.43203e+06,1.67697e+06) 
....................................
Epoch 296 Error= 195911 0 (2.41354e+06,1.72757e+06) 
....................................
Epoch 297 Error= 195828 0 (2.41232e+06,1.71838e+06) 
....................................
Epoch 298 Error= 195873 0 (2.39492e+06,1.69979e+06) 
....................................
Epoch 299 Error= 195702 0 (2.40261e+06,1.70132e+06) 
....................................
Epoch 300 Error= 195719 0 (2.38042e+06,1.68634e+06) 
 counting_train_errors....................................

train1_NErrors= 61716/1.61582e+06 3.81948
Class01= 4918/1.55121e+06	0.317044
Class11= 56798/64616	87.9008

 counting_test_errors.........

test1_NErrors= 15148/397966 3.80636
Class01= 1223/382212	0.319979
Class11= 13925/15754	88.3903

....................................
Epoch 301 Error= 195709 0 (2.41058e+06,1.72056e+06) 
....................................
Epoch 302 Error= 195629 0 (2.39094e+06,1.69135e+06) 
....................................
Epoch 303 Error= 195541 0 (2.42315e+06,1.71164e+06) 
....................................
Epoch 304 Error= 195637 0 (2.39945e+06,1.71545e+06) 
....................................
Epoch 305 Error= 195448 0 (2.36423e+06,1.70259e+06) 
....................................
Epoch 306 Error= 195582 0 (2.38355e+06,1.71649e+06) 
....................................
Epoch 307 Error= 195532 0 (2.39626e+06,1.70685e+06) 
....................................
Epoch 308 Error= 195377 0 (2.43767e+06,1.71687e+06) 
....................................
Epoch 309 Error= 195357 0 (2.37863e+06,1.71293e+06) 
....................................
Epoch 310 Error= 195250 0 (2.39264e+06,1.71367e+06) 
 counting_train_errors....................................

train1_NErrors= 61596/1.61582e+06 3.81205
Class01= 5029/1.55121e+06	0.324199
Class11= 56567/64616	87.5433

 counting_test_errors.........

test1_NErrors= 15134/397966 3.80284
Class01= 1267/382212	0.331491
Class11= 13867/15754	88.0221

....................................
Epoch 311 Error= 195323 0 (2.40265e+06,1.73506e+06) 
....................................
Epoch 312 Error= 195373 0 (2.3861e+06,1.70613e+06) 
....................................
Epoch 313 Error= 195452 0 (2.34985e+06,1.73658e+06) 
....................................
Epoch 314 Error= 195257 0 (2.38656e+06,1.7213e+06) 
....................................
Epoch 315 Error= 195279 0 (2.37573e+06,1.76479e+06) 
....................................
Epoch 316 Error= 195176 0 (2.38538e+06,1.71494e+06) 
....................................
Epoch 317 Error= 195238 0 (2.37611e+06,1.74192e+06) 
....................................
Epoch 318 Error= 195133 0 (2.34874e+06,1.73194e+06) 
....................................
Epoch 319 Error= 195222 0 (2.36752e+06,1.72885e+06) 
....................................
Epoch 320 Error= 195064 0 (2.37769e+06,1.7332e+06) 
 counting_train_errors....................................

train1_NErrors= 61766/1.61582e+06 3.82257
Class01= 2741/1.55121e+06	0.176701
Class11= 59025/64616	91.3473

 counting_test_errors.........

test1_NErrors= 15168/397966 3.81138
Class01= 696/382212	0.182098
Class11= 14472/15754	91.8624

....................................
Epoch 321 Error= 195072 0 (2.37845e+06,1.7013e+06) 
....................................
Epoch 322 Error= 195039 0 (2.38214e+06,1.74153e+06) 
....................................
Epoch 323 Error= 194988 0 (2.36882e+06,1.70975e+06) 
....................................
Epoch 324 Error= 194952 0 (2.35769e+06,1.72049e+06) 
....................................
Epoch 325 Error= 194901 0 (2.32453e+06,1.72914e+06) 
....................................
Epoch 326 Error= 194937 0 (2.35927e+06,1.72497e+06) 
....................................
Epoch 327 Error= 194770 0 (2.34628e+06,1.71443e+06) 
....................................
Epoch 328 Error= 194791 0 (2.35014e+06,1.72649e+06) 
....................................
Epoch 329 Error= 194771 0 (2.35991e+06,1.70525e+06) 
....................................
Epoch 330 Error= 194753 0 (2.3654e+06,1.71328e+06) 
 counting_train_errors....................................

train1_NErrors= 61605/1.61582e+06 3.81261
Class01= 3775/1.55121e+06	0.243359
Class11= 57830/64616	89.498

 counting_test_errors.........

test1_NErrors= 15173/397966 3.81264
Class01= 963/382212	0.251954
Class11= 14210/15754	90.1993

....................................
Epoch 331 Error= 194814 0 (2.32844e+06,1.73196e+06) 
....................................
Epoch 332 Error= 194855 0 (2.35016e+06,1.70634e+06) 
....................................
Epoch 333 Error= 194843 0 (2.36049e+06,1.71808e+06) 
....................................
Epoch 334 Error= 194622 0 (2.32804e+06,1.70954e+06) 
....................................
Epoch 335 Error= 194588 0 (2.3355e+06,1.68721e+06) 
....................................
Epoch 336 Error= 194642 0 (2.35096e+06,1.75921e+06) 
....................................
Epoch 337 Error= 194591 0 (2.30475e+06,1.72906e+06) 
....................................
Epoch 338 Error= 194641 0 (2.33228e+06,1.69463e+06) 
....................................
Epoch 339 Error= 194447 0 (2.33021e+06,1.7348e+06) 
....................................
Epoch 340 Error= 194487 0 (2.3127e+06,1.73269e+06) 
 counting_train_errors....................................

train1_NErrors= 61586/1.61582e+06 3.81143
Class01= 3746/1.55121e+06	0.24149
Class11= 57840/64616	89.5134

 counting_test_errors.........

test1_NErrors= 15111/397966 3.79706
Class01= 950/382212	0.248553
Class11= 14161/15754	89.8883

....................................
Epoch 341 Error= 194407 0 (2.33385e+06,1.72868e+06) 
....................................
Epoch 342 Error= 194451 0 (2.33354e+06,1.71147e+06) 
....................................
Epoch 343 Error= 194345 0 (2.30269e+06,1.71235e+06) 
....................................
Epoch 344 Error= 194414 0 (2.32174e+06,1.73093e+06) 
....................................
Epoch 345 Error= 194352 0 (2.31244e+06,1.74739e+06) 
....................................
Epoch 346 Error= 194414 0 (2.30581e+06,1.7239e+06) 
....................................
Epoch 347 Error= 194262 0 (2.34885e+06,1.73144e+06) 
....................................
Epoch 348 Error= 194348 0 (2.32828e+06,1.73223e+06) 
....................................
Epoch 349 Error= 194157 0 (2.32168e+06,1.72461e+06) 
....................................
Epoch 350 Error= 194113 0 (2.29788e+06,1.69091e+06) 
 counting_train_errors....................................

train1_NErrors= 61596/1.61582e+06 3.81205
Class01= 3884/1.55121e+06	0.250386
Class11= 57712/64616	89.3153

 counting_test_errors.........

test1_NErrors= 15113/397966 3.79756
Class01= 977/382212	0.255617
Class11= 14136/15754	89.7296

....................................
Epoch 351 Error= 194193 0 (2.31864e+06,1.73864e+06) 
....................................
Epoch 352 Error= 194310 0 (2.34409e+06,1.72409e+06) 
....................................
Epoch 353 Error= 194237 0 (2.29542e+06,1.71419e+06) 
....................................
Epoch 354 Error= 194120 0 (2.28109e+06,1.69873e+06) 
....................................
Epoch 355 Error= 194049 0 (2.31804e+06,1.73726e+06) 
....................................
Epoch 356 Error= 194079 0 (2.30509e+06,1.72721e+06) 
....................................
Epoch 357 Error= 194062 0 (2.31203e+06,1.7128e+06) 
....................................
Epoch 358 Error= 193915 0 (2.28818e+06,1.71186e+06) 
....................................
Epoch 359 Error= 193947 0 (2.28134e+06,1.70226e+06) 
....................................
Epoch 360 Error= 193890 0 (2.28339e+06,1.74179e+06) 
 counting_train_errors....................................

train1_NErrors= 61467/1.61582e+06 3.80407
Class01= 3672/1.55121e+06	0.236719
Class11= 57795/64616	89.4438

 counting_test_errors.........

test1_NErrors= 15140/397966 3.80435
Class01= 955/382212	0.249861
Class11= 14185/15754	90.0406

....................................
Epoch 361 Error= 193897 0 (2.31674e+06,1.7186e+06) 
....................................
Epoch 362 Error= 193941 0 (2.29968e+06,1.70732e+06) 
....................................
Epoch 363 Error= 193882 0 (2.28341e+06,1.68646e+06) 
....................................
Epoch 364 Error= 193813 0 (2.28274e+06,1.69357e+06) 
....................................
Epoch 365 Error= 193784 0 (2.27077e+06,1.71596e+06) 
....................................
Epoch 366 Error= 193761 0 (2.27301e+06,1.69452e+06) 
....................................
Epoch 367 Error= 193767 0 (2.28978e+06,1.72077e+06) 
....................................
Epoch 368 Error= 193785 0 (2.27913e+06,1.73893e+06) 
....................................
Epoch 369 Error= 193593 0 (2.27791e+06,1.68387e+06) 
....................................
Epoch 370 Error= 193772 0 (2.32383e+06,1.68941e+06) 
 counting_train_errors....................................

train1_NErrors= 61410/1.61582e+06 3.80054
Class01= 5272/1.55121e+06	0.339865
Class11= 56138/64616	86.8794

 counting_test_errors.........

test1_NErrors= 15103/397966 3.79505
Class01= 1330/382212	0.347974
Class11= 13773/15754	87.4254

....................................
Epoch 371 Error= 193731 0 (2.25636e+06,1.69601e+06) 
....................................
Epoch 372 Error= 193736 0 (2.24759e+06,1.69141e+06) 
....................................
Epoch 373 Error= 193658 0 (2.26124e+06,1.73752e+06) 
....................................
Epoch 374 Error= 193609 0 (2.25255e+06,1.706e+06) 
....................................
Epoch 375 Error= 193586 0 (2.26105e+06,1.71051e+06) 
....................................
Epoch 376 Error= 193528 0 (2.25793e+06,1.71958e+06) 
....................................
Epoch 377 Error= 193570 0 (2.25321e+06,1.71709e+06) 
....................................
Epoch 378 Error= 193643 0 (2.23346e+06,1.68982e+06) 
....................................
Epoch 379 Error= 193552 0 (2.23492e+06,1.71962e+06) 
....................................
Epoch 380 Error= 193598 0 (2.22985e+06,1.7036e+06) 
 counting_train_errors....................................

train1_NErrors= 61493/1.61582e+06 3.80568
Class01= 4051/1.55121e+06	0.261152
Class11= 57442/64616	88.8975

 counting_test_errors.........

test1_NErrors= 15125/397966 3.80058
Class01= 1036/382212	0.271054
Class11= 14089/15754	89.4313

....................................
Epoch 381 Error= 193356 0 (2.21086e+06,1.70842e+06) 
....................................
Epoch 382 Error= 193414 0 (2.25545e+06,1.70168e+06) 
....................................
Epoch 383 Error= 193412 0 (2.23879e+06,1.70259e+06) 
....................................
Epoch 384 Error= 193408 0 (2.2421e+06,1.71595e+06) 
....................................
Epoch 385 Error= 193457 0 (2.2385e+06,1.6875e+06) 
....................................
Epoch 386 Error= 193362 0 (2.23074e+06,1.70626e+06) 
....................................
Epoch 387 Error= 193371 0 (2.21248e+06,1.69849e+06) 
....................................
Epoch 388 Error= 193385 0 (2.22168e+06,1.69804e+06) 
....................................
Epoch 389 Error= 193303 0 (2.22704e+06,1.7079e+06) 
....................................
Epoch 390 Error= 193290 0 (2.22292e+06,1.70403e+06) 
 counting_train_errors....................................

train1_NErrors= 61357/1.61582e+06 3.79726
Class01= 4355/1.55121e+06	0.280749
Class11= 57002/64616	88.2165

 counting_test_errors.........

test1_NErrors= 15098/397966 3.79379
Class01= 1106/382212	0.289368
Class11= 13992/15754	88.8155

....................................
Epoch 391 Error= 193373 0 (2.19123e+06,1.68005e+06) 
....................................
Epoch 392 Error= 193200 0 (2.2232e+06,1.70734e+06) 
....................................
Epoch 393 Error= 193253 0 (2.21896e+06,1.68304e+06) 
....................................
Epoch 394 Error= 193120 0 (2.21667e+06,1.70521e+06) 
....................................
Epoch 395 Error= 193207 0 (2.20026e+06,1.68639e+06) 
....................................
Epoch 396 Error= 193057 0 (2.19096e+06,1.70758e+06) 
....................................
Epoch 397 Error= 193045 0 (2.19655e+06,1.70126e+06) 
....................................
Epoch 398 Error= 193115 0 (2.19474e+06,1.68776e+06) 
....................................
Epoch 399 Error= 193101 0 (2.17636e+06,1.74316e+06) 
....................................
Epoch 400 Error= 193052 0 (2.20301e+06,1.71245e+06) 
 counting_train_errors....................................

train1_NErrors= 61315/1.61582e+06 3.79466
Class01= 3554/1.55121e+06	0.229112
Class11= 57761/64616	89.3912

 counting_test_errors.........

test1_NErrors= 15043/397966 3.77997
Class01= 908/382212	0.237564
Class11= 14135/15754	89.7232

....................................
Epoch 401 Error= 193086 0 (2.19457e+06,1.71512e+06) 
....................................
Epoch 402 Error= 192963 0 (2.22421e+06,1.71204e+06) 
....................................
Epoch 403 Error= 193028 0 (2.18915e+06,1.68998e+06) 
....................................
Epoch 404 Error= 193094 0 (2.17234e+06,1.71687e+06) 
....................................
Epoch 405 Error= 192899 0 (2.18838e+06,1.71251e+06) 
....................................
Epoch 406 Error= 192880 0 (2.16819e+06,1.70073e+06) 
....................................
Epoch 407 Error= 192977 0 (2.16014e+06,1.70336e+06) 
....................................
Epoch 408 Error= 192934 0 (2.19624e+06,1.71536e+06) 
....................................
Epoch 409 Error= 193016 0 (2.14573e+06,1.71701e+06) 
....................................
Epoch 410 Error= 192934 0 (2.18641e+06,1.6973e+06) 
 counting_train_errors....................................

train1_NErrors= 61311/1.61582e+06 3.79442
Class01= 5575/1.55121e+06	0.359398
Class11= 55736/64616	86.2573

 counting_test_errors.........

test1_NErrors= 15079/397966 3.78902
Class01= 1393/382212	0.364457
Class11= 13686/15754	86.8732

....................................
Epoch 411 Error= 192881 0 (2.16564e+06,1.70556e+06) 
....................................
Epoch 412 Error= 192880 0 (2.17182e+06,1.7146e+06) 
....................................
Epoch 413 Error= 192840 0 (2.16581e+06,1.69605e+06) 
....................................
Epoch 414 Error= 192886 0 (2.19012e+06,1.69232e+06) 
....................................
Epoch 415 Error= 192809 0 (2.15185e+06,1.71313e+06) 
....................................
Epoch 416 Error= 192770 0 (2.18449e+06,1.69517e+06) 
....................................
Epoch 417 Error= 192675 0 (2.17794e+06,1.71443e+06) 
....................................
Epoch 418 Error= 192680 0 (2.16337e+06,1.72056e+06) 
....................................
Epoch 419 Error= 192759 0 (2.14654e+06,1.69478e+06) 
....................................
Epoch 420 Error= 192650 0 (2.1566e+06,1.70502e+06) 
 counting_train_errors....................................

train1_NErrors= 61434/1.61582e+06 3.80203
Class01= 3675/1.55121e+06	0.236912
Class11= 57759/64616	89.3881

 counting_test_errors.........

test1_NErrors= 15052/397966 3.78223
Class01= 906/382212	0.237041
Class11= 14146/15754	89.7931

....................................
Epoch 421 Error= 192609 0 (2.15642e+06,1.69822e+06) 
....................................
Epoch 422 Error= 192523 0 (2.17004e+06,1.71268e+06) 
....................................
Epoch 423 Error= 192515 0 (2.16307e+06,1.72153e+06) 
....................................
Epoch 424 Error= 192511 0 (2.14682e+06,1.73586e+06) 
....................................
Epoch 425 Error= 192619 0 (2.14029e+06,1.70289e+06) 
....................................
Epoch 426 Error= 192477 0 (2.15688e+06,1.69949e+06) 
....................................
Epoch 427 Error= 192608 0 (2.15036e+06,1.70713e+06) 
....................................
Epoch 428 Error= 192489 0 (2.12878e+06,1.72642e+06) 
....................................
Epoch 429 Error= 192540 0 (2.1411e+06,1.67725e+06) 
....................................
Epoch 430 Error= 192436 0 (2.13287e+06,1.69737e+06) 
 counting_train_errors....................................

train1_NErrors= 61333/1.61582e+06 3.79578
Class01= 6148/1.55121e+06	0.396337
Class11= 55185/64616	85.4045

 counting_test_errors.........

test1_NErrors= 15098/397966 3.79379
Class01= 1547/382212	0.404749
Class11= 13551/15754	86.0162

....................................
Epoch 431 Error= 192628 0 (2.12077e+06,1.6907e+06) 
....................................
Epoch 432 Error= 192424 0 (2.14078e+06,1.69101e+06) 
....................................
Epoch 433 Error= 192444 0 (2.1299e+06,1.71075e+06) 
....................................
Epoch 434 Error= 192473 0 (2.11523e+06,1.71449e+06) 
....................................
Epoch 435 Error= 192300 0 (2.12554e+06,1.68043e+06) 
....................................
Epoch 436 Error= 192295 0 (2.09104e+06,1.73247e+06) 
....................................
Epoch 437 Error= 192307 0 (2.14024e+06,1.69282e+06) 
....................................
Epoch 438 Error= 192304 0 (2.11716e+06,1.70195e+06) 
....................................
Epoch 439 Error= 192351 0 (2.11448e+06,1.69862e+06) 
....................................
Epoch 440 Error= 192250 0 (2.11222e+06,1.6607e+06) 
 counting_train_errors....................................

train1_NErrors= 61093/1.61582e+06 3.78092
Class01= 4438/1.55121e+06	0.2861
Class11= 56655/64616	87.6795

 counting_test_errors.........

test1_NErrors= 15059/397966 3.78399
Class01= 1140/382212	0.298264
Class11= 13919/15754	88.3522

....................................
Epoch 441 Error= 192456 0 (2.11293e+06,1.70783e+06) 
....................................
Epoch 442 Error= 192299 0 (2.12074e+06,1.68533e+06) 
....................................
Epoch 443 Error= 192325 0 (2.08322e+06,1.67434e+06) 
....................................
Epoch 444 Error= 192324 0 (2.08549e+06,1.73081e+06) 
....................................
Epoch 445 Error= 192173 0 (2.09029e+06,1.66951e+06) 
....................................
Epoch 446 Error= 192206 0 (2.10386e+06,1.69962e+06) 
....................................
Epoch 447 Error= 192327 0 (2.09224e+06,1.69485e+06) 
....................................
Epoch 448 Error= 192194 0 (2.08798e+06,1.71645e+06) 
....................................
Epoch 449 Error= 192174 0 (2.08687e+06,1.66058e+06) 
....................................
Epoch 450 Error= 192120 0 (2.10056e+06,1.70835e+06) 
 counting_train_errors....................................

train1_NErrors= 61193/1.61582e+06 3.78711
Class01= 3699/1.55121e+06	0.23846
Class11= 57494/64616	88.978

 counting_test_errors.........

test1_NErrors= 15051/397966 3.78198
Class01= 916/382212	0.239658
Class11= 14135/15754	89.7232

....................................
Epoch 451 Error= 192008 0 (2.08375e+06,1.66092e+06) 
....................................
Epoch 452 Error= 192135 0 (2.08894e+06,1.68124e+06) 
....................................
Epoch 453 Error= 192095 0 (2.08919e+06,1.66816e+06) 
....................................
Epoch 454 Error= 192168 0 (2.08594e+06,1.67418e+06) 
....................................
Epoch 455 Error= 192035 0 (2.0831e+06,1.7067e+06) 
....................................
Epoch 456 Error= 191982 0 (2.06234e+06,1.69617e+06) 
....................................
Epoch 457 Error= 192052 0 (2.03067e+06,1.68925e+06) 
....................................
Epoch 458 Error= 192056 0 (2.05939e+06,1.66184e+06) 
....................................
Epoch 459 Error= 192012 0 (2.0445e+06,1.68786e+06) 
....................................
Epoch 460 Error= 191903 0 (2.10036e+06,1.66148e+06) 
 counting_train_errors....................................

train1_NErrors= 61159/1.61582e+06 3.78501
Class01= 5262/1.55121e+06	0.33922
Class11= 55897/64616	86.5064

 counting_test_errors.........

test1_NErrors= 15059/397966 3.78399
Class01= 1310/382212	0.342742
Class11= 13749/15754	87.2731

....................................
Epoch 461 Error= 191944 0 (2.04134e+06,1.67422e+06) 
....................................
Epoch 462 Error= 191901 0 (2.04651e+06,1.70457e+06) 
....................................
Epoch 463 Error= 191973 0 (2.03519e+06,1.70092e+06) 
....................................
Epoch 464 Error= 191971 0 (2.05433e+06,1.66672e+06) 
....................................
Epoch 465 Error= 191946 0 (2.04274e+06,1.6692e+06) 
....................................
Epoch 466 Error= 191857 0 (2.06898e+06,1.67961e+06) 
....................................
Epoch 467 Error= 191799 0 (2.03392e+06,1.66385e+06) 
....................................
Epoch 468 Error= 191773 0 (2.03437e+06,1.68327e+06) 
....................................
Epoch 469 Error= 191764 0 (2.04444e+06,1.65474e+06) 
....................................
Epoch 470 Error= 191900 0 (2.0518e+06,1.68753e+06) 
 counting_train_errors....................................

train1_NErrors= 61189/1.61582e+06 3.78687
Class01= 4308/1.55121e+06	0.277719
Class11= 56881/64616	88.0293

 counting_test_errors.........

test1_NErrors= 15095/397966 3.79304
Class01= 1120/382212	0.293031
Class11= 13975/15754	88.7076

....................................
Epoch 471 Error= 191682 0 (2.04459e+06,1.67243e+06) 
....................................
Epoch 472 Error= 191650 0 (2.04878e+06,1.69427e+06) 
....................................
Epoch 473 Error= 191732 0 (2.03489e+06,1.67139e+06) 
....................................
Epoch 474 Error= 191709 0 (2.05545e+06,1.65562e+06) 
....................................
Epoch 475 Error= 191785 0 (2.04186e+06,1.67965e+06) 
....................................
Epoch 476 Error= 191583 0 (2.0212e+06,1.66985e+06) 
....................................
Epoch 477 Error= 191669 0 (2.05341e+06,1.6821e+06) 
....................................
Epoch 478 Error= 191801 0 (2.01993e+06,1.64801e+06) 
....................................
Epoch 479 Error= 191604 0 (2.02044e+06,1.66145e+06) 
....................................
Epoch 480 Error= 191673 0 (2.0074e+06,1.68838e+06) 
 counting_train_errors....................................

train1_NErrors= 60993/1.61582e+06 3.77474
Class01= 4665/1.55121e+06	0.300734
Class11= 56328/64616	87.1735

 counting_test_errors.........

test1_NErrors= 15051/397966 3.78198
Class01= 1187/382212	0.310561
Class11= 13864/15754	88.003

....................................
Epoch 481 Error= 191580 0 (2.02298e+06,1.67141e+06) 
....................................
Epoch 482 Error= 191554 0 (2.02838e+06,1.65927e+06) 
....................................
Epoch 483 Error= 191636 0 (2.00871e+06,1.68078e+06) 
....................................
Epoch 484 Error= 191625 0 (2.03664e+06,1.66254e+06) 
....................................
Epoch 485 Error= 191554 0 (2.00719e+06,1.68582e+06) 
....................................
Epoch 486 Error= 191526 0 (2.01484e+06,1.67936e+06) 
....................................
Epoch 487 Error= 191684 0 (2.01204e+06,1.67153e+06) 
....................................
Epoch 488 Error= 191448 0 (2.00015e+06,1.66616e+06) 
....................................
Epoch 489 Error= 191478 0 (2.00404e+06,1.67077e+06) 
....................................
Epoch 490 Error= 191414 0 (2.0326e+06,1.67666e+06) 
 counting_train_errors....................................

train1_NErrors= 60944/1.61582e+06 3.7717
Class01= 4119/1.55121e+06	0.265535
Class11= 56825/64616	87.9426

 counting_test_errors.........

test1_NErrors= 15056/397966 3.78324
Class01= 1069/382212	0.279688
Class11= 13987/15754	88.7838

....................................
Epoch 491 Error= 191372 0 (2.00139e+06,1.66568e+06) 
....................................
Epoch 492 Error= 191472 0 (1.99629e+06,1.64332e+06) 
....................................
Epoch 493 Error= 191403 0 (1.98975e+06,1.65473e+06) 
....................................
Epoch 494 Error= 191237 0 (2.01034e+06,1.67421e+06) 
....................................
Epoch 495 Error= 191387 0 (1.99564e+06,1.66138e+06) 
....................................
Epoch 496 Error= 191448 0 (1.99599e+06,1.67981e+06) 
....................................
Epoch 497 Error= 191279 0 (1.97941e+06,1.64727e+06) 
....................................
Epoch 498 Error= 191445 0 (1.9908e+06,1.66255e+06) 
....................................
Epoch 499 Error= 191310 0 (1.98147e+06,1.64086e+06) 
....................................
Epoch 500 Error= 191339 0 (1.96704e+06,1.63575e+06) 
 counting_train_errors....................................

train1_NErrors= 60948/1.61582e+06 3.77195
Class01= 4129/1.55121e+06	0.26618
Class11= 56819/64616	87.9333

 counting_test_errors.........

test1_NErrors= 15036/397966 3.77821
Class01= 1040/382212	0.2721
Class11= 13996/15754	88.8409

....................................
Epoch 501 Error= 191338 0 (1.97347e+06,1.65346e+06) 
....................................
Epoch 502 Error= 191287 0 (1.9627e+06,1.64466e+06) 
....................................
Epoch 503 Error= 191318 0 (1.96641e+06,1.62642e+06) 
....................................
Epoch 504 Error= 191254 0 (1.97965e+06,1.65543e+06) 
....................................
Epoch 505 Error= 191275 0 (1.96935e+06,1.63503e+06) 
....................................
Epoch 506 Error= 191199 0 (1.96429e+06,1.62666e+06) 
....................................
Epoch 507 Error= 191240 0 (1.97846e+06,1.62888e+06) 
....................................
Epoch 508 Error= 191234 0 (1.97001e+06,1.65831e+06) 
....................................
Epoch 509 Error= 191362 0 (1.93458e+06,1.62714e+06) 
....................................
Epoch 510 Error= 191145 0 (1.95158e+06,1.63149e+06) 
 counting_train_errors....................................

train1_NErrors= 61061/1.61582e+06 3.77894
Class01= 6373/1.55121e+06	0.410842
Class11= 54688/64616	84.6354

 counting_test_errors.........

test1_NErrors= 15084/397966 3.79027
Class01= 1621/382212	0.42411
Class11= 13463/15754	85.4577

....................................
Epoch 511 Error= 191058 0 (1.95386e+06,1.64105e+06) 
....................................
Epoch 512 Error= 191115 0 (1.95445e+06,1.65021e+06) 
....................................
Epoch 513 Error= 191167 0 (1.94968e+06,1.62874e+06) 
....................................
Epoch 514 Error= 191178 0 (1.95088e+06,1.63107e+06) 
....................................
Epoch 515 Error= 191225 0 (1.93325e+06,1.6379e+06) 
....................................
Epoch 516 Error= 191158 0 (1.93942e+06,1.62254e+06) 
....................................
Epoch 517 Error= 190978 0 (1.95958e+06,1.64741e+06) 
....................................
Epoch 518 Error= 191153 0 (1.9137e+06,1.64015e+06) 
....................................
Epoch 519 Error= 190999 0 (1.93414e+06,1.63494e+06) 
....................................
Epoch 520 Error= 191062 0 (1.94262e+06,1.62017e+06) 
 counting_train_errors....................................

train1_NErrors= 60989/1.61582e+06 3.77449
Class01= 4015/1.55121e+06	0.258831
Class11= 56974/64616	88.1732

 counting_test_errors.........

test1_NErrors= 15040/397966 3.77922
Class01= 1041/382212	0.272362
Class11= 13999/15754	88.86

....................................
Epoch 521 Error= 191099 0 (1.92503e+06,1.61771e+06) 
....................................
Epoch 522 Error= 191071 0 (1.92954e+06,1.63343e+06) 
....................................
Epoch 523 Error= 191005 0 (1.92191e+06,1.60952e+06) 
....................................
Epoch 524 Error= 190902 0 (1.94055e+06,1.62452e+06) 
....................................
Epoch 525 Error= 191119 0 (1.94612e+06,1.59837e+06) 
....................................
Epoch 526 Error= 190942 0 (1.89863e+06,1.613e+06) 
....................................
Epoch 527 Error= 191007 0 (1.9054e+06,1.59047e+06) 
....................................
Epoch 528 Error= 190949 0 (1.9031e+06,1.59043e+06) 
....................................
Epoch 529 Error= 190844 0 (1.92189e+06,1.59918e+06) 
....................................
Epoch 530 Error= 190930 0 (1.90949e+06,1.57121e+06) 
 counting_train_errors....................................

train1_NErrors= 60934/1.61582e+06 3.77108
Class01= 5444/1.55121e+06	0.350953
Class11= 55490/64616	85.8766

 counting_test_errors.........

test1_NErrors= 15030/397966 3.7767
Class01= 1393/382212	0.364457
Class11= 13637/15754	86.5621

....................................
Epoch 531 Error= 190920 0 (1.88474e+06,1.5949e+06) 
....................................
Epoch 532 Error= 190833 0 (1.89157e+06,1.59517e+06) 
....................................
Epoch 533 Error= 190975 0 (1.90578e+06,1.61689e+06) 
....................................
Epoch 534 Error= 190929 0 (1.92407e+06,1.57e+06) 
....................................
Epoch 535 Error= 190953 0 (1.86507e+06,1.56443e+06) 
....................................
Epoch 536 Error= 190915 0 (1.91465e+06,1.5861e+06) 
....................................
Epoch 537 Error= 190798 0 (1.91561e+06,1.58364e+06) 
....................................
Epoch 538 Error= 190661 0 (1.88075e+06,1.56852e+06) 
....................................
Epoch 539 Error= 190781 0 (1.9255e+06,1.60879e+06) 
....................................
Epoch 540 Error= 190726 0 (1.90139e+06,1.58337e+06) 
 counting_train_errors....................................

train1_NErrors= 60894/1.61582e+06 3.76861
Class01= 5819/1.55121e+06	0.375127
Class11= 55075/64616	85.2343

 counting_test_errors.........

test1_NErrors= 15016/397966 3.77319
Class01= 1478/382212	0.386696
Class11= 13538/15754	85.9337

....................................
Epoch 541 Error= 190828 0 (1.88209e+06,1.57665e+06) 
....................................
Epoch 542 Error= 190712 0 (1.88975e+06,1.56622e+06) 
....................................
Epoch 543 Error= 190817 0 (1.88934e+06,1.59603e+06) 
....................................
Epoch 544 Error= 190749 0 (1.87911e+06,1.56508e+06) 
....................................
Epoch 545 Error= 190687 0 (1.88388e+06,1.5506e+06) 
....................................
Epoch 546 Error= 190687 0 (1.87607e+06,1.58967e+06) 
....................................
Epoch 547 Error= 190742 0 (1.88727e+06,1.56344e+06) 
....................................
Epoch 548 Error= 190728 0 (1.86263e+06,1.56331e+06) 
....................................
Epoch 549 Error= 190757 0 (1.85877e+06,1.55125e+06) 
....................................
Epoch 550 Error= 190517 0 (1.90285e+06,1.57128e+06) 
 counting_train_errors....................................

train1_NErrors= 61241/1.61582e+06 3.79008
Class01= 7783/1.55121e+06	0.501739
Class11= 53458/64616	82.7318

 counting_test_errors.........

test1_NErrors= 15085/397966 3.79052
Class01= 1952/382212	0.510711
Class11= 13133/15754	83.363

....................................
Epoch 551 Error= 190640 0 (1.86528e+06,1.54897e+06) 
....................................
Epoch 552 Error= 190635 0 (1.87917e+06,1.56583e+06) 
....................................
Epoch 553 Error= 190668 0 (1.84683e+06,1.57364e+06) 
....................................
Epoch 554 Error= 190580 0 (1.89536e+06,1.5462e+06) 
....................................
Epoch 555 Error= 190464 0 (1.84852e+06,1.54951e+06) 
....................................
Epoch 556 Error= 190576 0 (1.87575e+06,1.56069e+06) 
....................................
Epoch 557 Error= 190708 0 (1.84873e+06,1.56362e+06) 
....................................
Epoch 558 Error= 190563 0 (1.86167e+06,1.55478e+06) 
....................................
Epoch 559 Error= 190652 0 (1.85191e+06,1.54975e+06) 
....................................
Epoch 560 Error= 190436 0 (1.84501e+06,1.54353e+06) 
 counting_train_errors....................................

train1_NErrors= 60885/1.61582e+06 3.76805
Class01= 5252/1.55121e+06	0.338575
Class11= 55633/64616	86.0979

 counting_test_errors.........

test1_NErrors= 15009/397966 3.77143
Class01= 1344/382212	0.351637
Class11= 13665/15754	86.7399

....................................
Epoch 561 Error= 190567 0 (1.83901e+06,1.56757e+06) 
....................................
Epoch 562 Error= 190419 0 (1.87557e+06,1.54461e+06) 
....................................
Epoch 563 Error= 190344 0 (1.84508e+06,1.54365e+06) 
....................................
Epoch 564 Error= 190514 0 (1.85737e+06,1.52928e+06) 
....................................
Epoch 565 Error= 190540 0 (1.82579e+06,1.55538e+06) 
....................................
Epoch 566 Error= 190486 0 (1.8359e+06,1.54599e+06) 
....................................
Epoch 567 Error= 190421 0 (1.84246e+06,1.52003e+06) 
....................................
Epoch 568 Error= 190387 0 (1.81907e+06,1.52417e+06) 
....................................
Epoch 569 Error= 190388 0 (1.84001e+06,1.52441e+06) 
....................................
Epoch 570 Error= 190411 0 (1.84002e+06,1.51311e+06) 
 counting_train_errors....................................

train1_NErrors= 60799/1.61582e+06 3.76273
Class01= 3930/1.55121e+06	0.253351
Class11= 56869/64616	88.0107

 counting_test_errors.........

test1_NErrors= 15019/397966 3.77394
Class01= 1036/382212	0.271054
Class11= 13983/15754	88.7584

....................................
Epoch 571 Error= 190421 0 (1.83438e+06,1.53746e+06) 
....................................
Epoch 572 Error= 190442 0 (1.81826e+06,1.51894e+06) 
....................................
Epoch 573 Error= 190552 0 (1.80808e+06,1.51411e+06) 
....................................
Epoch 574 Error= 190445 0 (1.8151e+06,1.51964e+06) 
....................................
Epoch 575 Error= 190382 0 (1.80314e+06,1.5252e+06) 
....................................
Epoch 576 Error= 190425 0 (1.83244e+06,1.5294e+06) 
....................................
Epoch 577 Error= 190390 0 (1.81829e+06,1.50565e+06) 
....................................
Epoch 578 Error= 190300 0 (1.81489e+06,1.52214e+06) 
....................................
Epoch 579 Error= 190211 0 (1.83208e+06,1.52901e+06) 
....................................
Epoch 580 Error= 190277 0 (1.81253e+06,1.50165e+06) 
 counting_train_errors....................................

train1_NErrors= 60910/1.61582e+06 3.7696
Class01= 3708/1.55121e+06	0.23904
Class11= 57202/64616	88.5261

 counting_test_errors.........

test1_NErrors= 15045/397966 3.78047
Class01= 981/382212	0.256664
Class11= 14064/15754	89.2726

....................................
Epoch 581 Error= 190332 0 (1.77157e+06,1.5269e+06) 
....................................
Epoch 582 Error= 190233 0 (1.82045e+06,1.49878e+06) 
....................................
Epoch 583 Error= 190177 0 (1.80071e+06,1.51901e+06) 
....................................
Epoch 584 Error= 190124 0 (1.81429e+06,1.50769e+06) 
....................................
Epoch 585 Error= 190215 0 (1.79877e+06,1.50702e+06) 
....................................
Epoch 586 Error= 190088 0 (1.80079e+06,1.49444e+06) 
....................................
Epoch 587 Error= 190240 0 (1.80666e+06,1.48721e+06) 
....................................
Epoch 588 Error= 190213 0 (1.79834e+06,1.52142e+06) 
....................................
Epoch 589 Error= 190045 0 (1.79733e+06,1.50041e+06) 
....................................
Epoch 590 Error= 190308 0 (1.81367e+06,1.49443e+06) 
 counting_train_errors....................................

train1_NErrors= 60905/1.61582e+06 3.76929
Class01= 5544/1.55121e+06	0.357399
Class11= 55361/64616	85.6769

 counting_test_errors.........

test1_NErrors= 15019/397966 3.77394
Class01= 1407/382212	0.36812
Class11= 13612/15754	86.4035

....................................
Epoch 591 Error= 190149 0 (1.7836e+06,1.48421e+06) 
....................................
Epoch 592 Error= 190202 0 (1.78104e+06,1.51036e+06) 
....................................
Epoch 593 Error= 190186 0 (1.80131e+06,1.50084e+06) 
....................................
Epoch 594 Error= 190161 0 (1.77507e+06,1.49017e+06) 
....................................
Epoch 595 Error= 190005 0 (1.80274e+06,1.50301e+06) 
....................................
Epoch 596 Error= 189974 0 (1.77901e+06,1.48229e+06) 
....................................
Epoch 597 Error= 190159 0 (1.78851e+06,1.46382e+06) 
....................................
Epoch 598 Error= 190122 0 (1.78304e+06,1.47841e+06) 
....................................
Epoch 599 Error= 190136 0 (1.76946e+06,1.49635e+06) 
....................................
Epoch 600 Error= 190122 0 (1.78513e+06,1.48484e+06) 
 counting_train_errors....................................

train1_NErrors= 60755/1.61582e+06 3.76001
Class01= 5081/1.55121e+06	0.327552
Class11= 55674/64616	86.1613

 counting_test_errors.........

test1_NErrors= 14995/397966 3.76791
Class01= 1277/382212	0.334108
Class11= 13718/15754	87.0763

....................................
Epoch 601 Error= 190019 0 (1.77138e+06,1.485e+06) 
....................................
Epoch 602 Error= 190049 0 (1.75928e+06,1.48387e+06) 
....................................
Epoch 603 Error= 189894 0 (1.7832e+06,1.46844e+06) 
....................................
Epoch 604 Error= 190074 0 (1.77709e+06,1.45849e+06) 
....................................
Epoch 605 Error= 189953 0 (1.77233e+06,1.46985e+06) 
....................................
Epoch 606 Error= 189966 0 (1.76818e+06,1.46553e+06) 
....................................
Epoch 607 Error= 189846 0 (1.78167e+06,1.47764e+06) 
....................................
Epoch 608 Error= 189993 0 (1.76918e+06,1.47905e+06) 
....................................
Epoch 609 Error= 189985 0 (1.77948e+06,1.48299e+06) 
....................................
Epoch 610 Error= 189941 0 (1.76727e+06,1.46541e+06) 
 counting_train_errors....................................

train1_NErrors= 60773/1.61582e+06 3.76112
Class01= 6170/1.55121e+06	0.397755
Class11= 54603/64616	84.5038

 counting_test_errors.........

test1_NErrors= 15048/397966 3.78123
Class01= 1578/382212	0.41286
Class11= 13470/15754	85.5021

....................................
Epoch 611 Error= 189930 0 (1.74007e+06,1.45604e+06) 
....................................
Epoch 612 Error= 189891 0 (1.76382e+06,1.44798e+06) 
....................................
Epoch 613 Error= 189845 0 (1.7859e+06,1.47413e+06) 
....................................
Epoch 614 Error= 189845 0 (1.74718e+06,1.47095e+06) 
....................................
Epoch 615 Error= 189853 0 (1.74889e+06,1.46568e+06) 
....................................
Epoch 616 Error= 189692 0 (1.76568e+06,1.45648e+06) 
....................................
Epoch 617 Error= 189813 0 (1.74469e+06,1.45755e+06) 
....................................
Epoch 618 Error= 189804 0 (1.76003e+06,1.45742e+06) 
....................................
Epoch 619 Error= 189744 0 (1.74904e+06,1.44065e+06) 
....................................
Epoch 620 Error= 189785 0 (1.7587e+06,1.45284e+06) 
 counting_train_errors....................................

train1_NErrors= 60960/1.61582e+06 3.77269
Class01= 3223/1.55121e+06	0.207774
Class11= 57737/64616	89.354

 counting_test_errors.........

test1_NErrors= 15006/397966 3.77067
Class01= 843/382212	0.220558
Class11= 14163/15754	89.901

....................................
Epoch 621 Error= 189695 0 (1.75123e+06,1.43965e+06) 
....................................
Epoch 622 Error= 189769 0 (1.74638e+06,1.43e+06) 
....................................
Epoch 623 Error= 189851 0 (1.74871e+06,1.45239e+06) 
....................................
Epoch 624 Error= 189727 0 (1.759e+06,1.45294e+06) 
....................................
Epoch 625 Error= 189707 0 (1.7448e+06,1.42697e+06) 
....................................
Epoch 626 Error= 189694 0 (1.75622e+06,1.43157e+06) 
....................................
Epoch 627 Error= 189842 0 (1.72381e+06,1.44115e+06) 
....................................
Epoch 628 Error= 189855 0 (1.7493e+06,1.4316e+06) 
....................................
Epoch 629 Error= 189676 0 (1.72317e+06,1.43764e+06) 
....................................
Epoch 630 Error= 189655 0 (1.73093e+06,1.43031e+06) 
 counting_train_errors....................................

train1_NErrors= 60671/1.61582e+06 3.75481
Class01= 4681/1.55121e+06	0.301765
Class11= 55990/64616	86.6504

 counting_test_errors.........

test1_NErrors= 14965/397966 3.76037
Class01= 1199/382212	0.3137
Class11= 13766/15754	87.381

....................................
Epoch 631 Error= 189786 0 (1.74049e+06,1.43257e+06) 
....................................
Epoch 632 Error= 189648 0 (1.74286e+06,1.41568e+06) 
....................................
Epoch 633 Error= 189626 0 (1.73864e+06,1.44266e+06) 
....................................
Epoch 634 Error= 189765 0 (1.71545e+06,1.41733e+06) 
....................................
Epoch 635 Error= 189724 0 (1.72913e+06,1.42486e+06) 
....................................
Epoch 636 Error= 189690 0 (1.72166e+06,1.42315e+06) 
....................................
Epoch 637 Error= 189770 0 (1.71312e+06,1.41442e+06) 
....................................
Epoch 638 Error= 189601 0 (1.71649e+06,1.41077e+06) 
....................................
Epoch 639 Error= 189537 0 (1.72702e+06,1.42989e+06) 
....................................
Epoch 640 Error= 189494 0 (1.73338e+06,1.42764e+06) 
 counting_train_errors....................................

train1_NErrors= 61241/1.61582e+06 3.79008
Class01= 8636/1.55121e+06	0.556728
Class11= 52605/64616	81.4117

 counting_test_errors.........

test1_NErrors= 15120/397966 3.79932
Class01= 2166/382212	0.566701
Class11= 12954/15754	82.2267

....................................
Epoch 641 Error= 189503 0 (1.73334e+06,1.42807e+06) 
....................................
Epoch 642 Error= 189506 0 (1.73294e+06,1.4291e+06) 
....................................
Epoch 643 Error= 189567 0 (1.72833e+06,1.43538e+06) 
....................................
Epoch 644 Error= 189596 0 (1.74254e+06,1.40307e+06) 
....................................
Epoch 645 Error= 189568 0 (1.70479e+06,1.4133e+06) 
....................................
Epoch 646 Error= 189531 0 (1.71402e+06,1.43353e+06) 
....................................
Epoch 647 Error= 189667 0 (1.70624e+06,1.40276e+06) 
....................................
Epoch 648 Error= 189588 0 (1.72151e+06,1.38209e+06) 
....................................
Epoch 649 Error= 189473 0 (1.73025e+06,1.42586e+06) 
....................................
Epoch 650 Error= 189625 0 (1.69973e+06,1.38038e+06) 
 counting_train_errors....................................

train1_NErrors= 60586/1.61582e+06 3.74955
Class01= 4898/1.55121e+06	0.315754
Class11= 55688/64616	86.183

 counting_test_errors.........

test1_NErrors= 14946/397966 3.7556
Class01= 1258/382212	0.329137
Class11= 13688/15754	86.8859

....................................
Epoch 651 Error= 189419 0 (1.72259e+06,1.39658e+06) 
....................................
Epoch 652 Error= 189485 0 (1.69999e+06,1.41209e+06) 
....................................
Epoch 653 Error= 189567 0 (1.7035e+06,1.40088e+06) 
....................................
Epoch 654 Error= 189430 0 (1.70728e+06,1.39695e+06) 
....................................
Epoch 655 Error= 189474 0 (1.7068e+06,1.40272e+06) 
....................................
Epoch 656 Error= 189449 0 (1.70789e+06,1.42198e+06) 
....................................
Epoch 657 Error= 189371 0 (1.70672e+06,1.40683e+06) 
....................................
Epoch 658 Error= 189485 0 (1.68895e+06,1.39273e+06) 
....................................
Epoch 659 Error= 189311 0 (1.69831e+06,1.40909e+06) 
....................................
Epoch 660 Error= 189391 0 (1.70897e+06,1.40762e+06) 
 counting_train_errors....................................

train1_NErrors= 60709/1.61582e+06 3.75716
Class01= 7136/1.55121e+06	0.460029
Class11= 53573/64616	82.9098

 counting_test_errors.........

test1_NErrors= 15025/397966 3.77545
Class01= 1806/382212	0.472513
Class11= 13219/15754	83.9088

....................................
Epoch 661 Error= 189355 0 (1.72011e+06,1.40539e+06) 
....................................
Epoch 662 Error= 189468 0 (1.68789e+06,1.39378e+06) 
....................................
Epoch 663 Error= 189376 0 (1.69917e+06,1.39888e+06) 
....................................
Epoch 664 Error= 189415 0 (1.69094e+06,1.39583e+06) 
....................................
Epoch 665 Error= 189427 0 (1.68871e+06,1.39693e+06) 
....................................
Epoch 666 Error= 189348 0 (1.69527e+06,1.38943e+06) 
....................................
Epoch 667 Error= 189345 0 (1.70782e+06,1.40278e+06) 
....................................
Epoch 668 Error= 189536 0 (1.69532e+06,1.39817e+06) 
....................................
Epoch 669 Error= 189250 0 (1.68175e+06,1.38121e+06) 
....................................
Epoch 670 Error= 189265 0 (1.68598e+06,1.40467e+06) 
 counting_train_errors....................................

train1_NErrors= 60586/1.61582e+06 3.74955
Class01= 4423/1.55121e+06	0.285133
Class11= 56163/64616	86.9181

 counting_test_errors.........

test1_NErrors= 14963/397966 3.75987
Class01= 1134/382212	0.296694
Class11= 13829/15754	87.7809

....................................
Epoch 671 Error= 189384 0 (1.68688e+06,1.37439e+06) 
....................................
Epoch 672 Error= 189320 0 (1.68937e+06,1.4015e+06) 
....................................
Epoch 673 Error= 189200 0 (1.69335e+06,1.4007e+06) 
....................................
Epoch 674 Error= 189231 0 (1.70542e+06,1.40472e+06) 
....................................
Epoch 675 Error= 189299 0 (1.6629e+06,1.37643e+06) 
....................................
Epoch 676 Error= 189105 0 (1.69977e+06,1.39263e+06) 
....................................
Epoch 677 Error= 189188 0 (1.70109e+06,1.39325e+06) 
....................................
Epoch 678 Error= 189299 0 (1.68002e+06,1.38369e+06) 
....................................
Epoch 679 Error= 189161 0 (1.65906e+06,1.38042e+06) 
....................................
Epoch 680 Error= 189224 0 (1.71209e+06,1.38237e+06) 
 counting_train_errors....................................

train1_NErrors= 60522/1.61582e+06 3.74559
Class01= 4642/1.55121e+06	0.299251
Class11= 55880/64616	86.4801

 counting_test_errors.........

test1_NErrors= 14960/397966 3.75912
Class01= 1182/382212	0.309252
Class11= 13778/15754	87.4572

....................................
Epoch 681 Error= 189154 0 (1.67732e+06,1.37224e+06) 
....................................
Epoch 682 Error= 189164 0 (1.6895e+06,1.38876e+06) 
....................................
Epoch 683 Error= 189107 0 (1.69847e+06,1.38165e+06) 
....................................
Epoch 684 Error= 189146 0 (1.67604e+06,1.37092e+06) 
....................................
Epoch 685 Error= 189301 0 (1.69794e+06,1.36778e+06) 
....................................
Epoch 686 Error= 189028 0 (1.67912e+06,1.3798e+06) 
....................................
Epoch 687 Error= 189139 0 (1.70109e+06,1.39109e+06) 
....................................
Epoch 688 Error= 189191 0 (1.67482e+06,1.38097e+06) 
....................................
Epoch 689 Error= 189206 0 (1.67024e+06,1.37182e+06) 
....................................
Epoch 690 Error= 189137 0 (1.66873e+06,1.37943e+06) 
 counting_train_errors....................................

train1_NErrors= 60563/1.61582e+06 3.74812
Class01= 4054/1.55121e+06	0.261345
Class11= 56509/64616	87.4536

 counting_test_errors.........

test1_NErrors= 14951/397966 3.75685
Class01= 1070/382212	0.279949
Class11= 13881/15754	88.111

....................................
Epoch 691 Error= 189131 0 (1.67184e+06,1.36513e+06) 
....................................
Epoch 692 Error= 189139 0 (1.66676e+06,1.36347e+06) 
....................................
Epoch 693 Error= 189119 0 (1.66047e+06,1.36321e+06) 
....................................
Epoch 694 Error= 189097 0 (1.6625e+06,1.36589e+06) 
....................................
Epoch 695 Error= 189172 0 (1.6465e+06,1.36989e+06) 
....................................
Epoch 696 Error= 188950 0 (1.6617e+06,1.37242e+06) 
....................................
Epoch 697 Error= 189141 0 (1.66298e+06,1.3903e+06) 
....................................
Epoch 698 Error= 189193 0 (1.65415e+06,1.37277e+06) 
....................................
Epoch 699 Error= 189138 0 (1.65813e+06,1.37195e+06) 
....................................
Epoch 700 Error= 188968 0 (1.64368e+06,1.36404e+06) 
 counting_train_errors....................................

train1_NErrors= 60542/1.61582e+06 3.74682
Class01= 4553/1.55121e+06	0.293514
Class11= 55989/64616	86.6488

 counting_test_errors.........

test1_NErrors= 14929/397966 3.75133
Class01= 1153/382212	0.301665
Class11= 13776/15754	87.4445

....................................
Epoch 701 Error= 188998 0 (1.656e+06,1.36078e+06) 
....................................
Epoch 702 Error= 188853 0 (1.65339e+06,1.37776e+06) 
....................................
Epoch 703 Error= 189041 0 (1.65457e+06,1.35787e+06) 
....................................
Epoch 704 Error= 189005 0 (1.64672e+06,1.35676e+06) 
....................................
Epoch 705 Error= 189027 0 (1.66154e+06,1.37929e+06) 
....................................
Epoch 706 Error= 189090 0 (1.64957e+06,1.38452e+06) 
....................................
Epoch 707 Error= 188893 0 (1.65365e+06,1.35152e+06) 
....................................
Epoch 708 Error= 188958 0 (1.63334e+06,1.35233e+06) 
....................................
Epoch 709 Error= 188917 0 (1.66598e+06,1.36501e+06) 
....................................
Epoch 710 Error= 188910 0 (1.65847e+06,1.36046e+06) 
 counting_train_errors....................................

train1_NErrors= 60448/1.61582e+06 3.74101
Class01= 5413/1.55121e+06	0.348954
Class11= 55035/64616	85.1724

 counting_test_errors.........

test1_NErrors= 14976/397966 3.76314
Class01= 1415/382212	0.370213
Class11= 13561/15754	86.0797

....................................
Epoch 711 Error= 188846 0 (1.65113e+06,1.37311e+06) 
....................................
Epoch 712 Error= 189103 0 (1.63145e+06,1.35596e+06) 
....................................
Epoch 713 Error= 188959 0 (1.6453e+06,1.36699e+06) 
....................................
Epoch 714 Error= 188792 0 (1.62467e+06,1.36231e+06) 
....................................
Epoch 715 Error= 189007 0 (1.64506e+06,1.38057e+06) 
....................................
Epoch 716 Error= 188949 0 (1.6256e+06,1.35576e+06) 
....................................
Epoch 717 Error= 188850 0 (1.6432e+06,1.36287e+06) 
....................................
Epoch 718 Error= 189027 0 (1.63084e+06,1.35789e+06) 
....................................
Epoch 719 Error= 188946 0 (1.66241e+06,1.37035e+06) 
....................................
Epoch 720 Error= 188843 0 (1.60973e+06,1.36309e+06) 
 counting_train_errors....................................

train1_NErrors= 60650/1.61582e+06 3.75351
Class01= 6883/1.55121e+06	0.443719
Class11= 53767/64616	83.21

 counting_test_errors.........

test1_NErrors= 15039/397966 3.77897
Class01= 1776/382212	0.464664
Class11= 13263/15754	84.1881

....................................
Epoch 721 Error= 188852 0 (1.64949e+06,1.39246e+06) 
....................................
Epoch 722 Error= 188826 0 (1.63499e+06,1.34021e+06) 
....................................
Epoch 723 Error= 188871 0 (1.61891e+06,1.37538e+06) 
....................................
Epoch 724 Error= 188838 0 (1.63809e+06,1.37131e+06) 
....................................
Epoch 725 Error= 188797 0 (1.63773e+06,1.37007e+06) 
....................................
Epoch 726 Error= 188713 0 (1.63004e+06,1.36855e+06) 
....................................
Epoch 727 Error= 188893 0 (1.62432e+06,1.35928e+06) 
....................................
Epoch 728 Error= 188793 0 (1.63541e+06,1.36529e+06) 
....................................
Epoch 729 Error= 188792 0 (1.62748e+06,1.34345e+06) 
....................................
Epoch 730 Error= 188706 0 (1.61838e+06,1.36369e+06) 
 counting_train_errors....................................

train1_NErrors= 60719/1.61582e+06 3.75778
Class01= 5432/1.55121e+06	0.350179
Class11= 55287/64616	85.5624

 counting_test_errors.........

test1_NErrors= 15019/397966 3.77394
Class01= 1378/382212	0.360533
Class11= 13641/15754	86.5875

....................................
Epoch 731 Error= 188742 0 (1.63689e+06,1.35201e+06) 
....................................
Epoch 732 Error= 188654 0 (1.62177e+06,1.35276e+06) 
....................................
Epoch 733 Error= 188761 0 (1.61145e+06,1.36629e+06) 
....................................
Epoch 734 Error= 188790 0 (1.64775e+06,1.36671e+06) 
....................................
Epoch 735 Error= 188685 0 (1.62819e+06,1.35445e+06) 
....................................
Epoch 736 Error= 188765 0 (1.6296e+06,1.33795e+06) 
....................................
Epoch 737 Error= 188833 0 (1.62733e+06,1.34402e+06) 
....................................
Epoch 738 Error= 188683 0 (1.61117e+06,1.37465e+06) 
....................................
Epoch 739 Error= 188880 0 (1.61999e+06,1.35075e+06) 
....................................
Epoch 740 Error= 188886 0 (1.61051e+06,1.35276e+06) 
 counting_train_errors....................................

train1_NErrors= 60726/1.61582e+06 3.75821
Class01= 3146/1.55121e+06	0.20281
Class11= 57580/64616	89.1111

 counting_test_errors.........

test1_NErrors= 14917/397966 3.74831
Class01= 814/382212	0.212971
Class11= 14103/15754	89.5201

....................................
Epoch 741 Error= 188833 0 (1.59748e+06,1.35514e+06) 
....................................
Epoch 742 Error= 188689 0 (1.5984e+06,1.33646e+06) 
....................................
Epoch 743 Error= 188677 0 (1.60601e+06,1.36963e+06) 
....................................
Epoch 744 Error= 188793 0 (1.61944e+06,1.35353e+06) 
....................................
Epoch 745 Error= 188665 0 (1.60709e+06,1.34934e+06) 
....................................
Epoch 746 Error= 188790 0 (1.60787e+06,1.3375e+06) 
....................................
Epoch 747 Error= 188537 0 (1.61222e+06,1.35616e+06) 
....................................
Epoch 748 Error= 188630 0 (1.59895e+06,1.34037e+06) 
....................................
Epoch 749 Error= 188661 0 (1.60379e+06,1.35576e+06) 
....................................
Epoch 750 Error= 188674 0 (1.60886e+06,1.34397e+06) 
 counting_train_errors....................................

train1_NErrors= 60492/1.61582e+06 3.74373
Class01= 6183/1.55121e+06	0.398593
Class11= 54309/64616	84.0488

 counting_test_errors.........

test1_NErrors= 15046/397966 3.78072
Class01= 1595/382212	0.417308
Class11= 13451/15754	85.3815

....................................
Epoch 751 Error= 188541 0 (1.61426e+06,1.34663e+06) 
....................................
Epoch 752 Error= 188669 0 (1.61316e+06,1.33269e+06) 
....................................
Epoch 753 Error= 188719 0 (1.61376e+06,1.34455e+06) 
....................................
Epoch 754 Error= 188653 0 (1.60285e+06,1.3518e+06) 
....................................
Epoch 755 Error= 188624 0 (1.60286e+06,1.34091e+06) 
....................................
Epoch 756 Error= 188699 0 (1.60324e+06,1.34972e+06) 
....................................
Epoch 757 Error= 188554 0 (1.59366e+06,1.33584e+06) 
....................................
Epoch 758 Error= 188542 0 (1.61072e+06,1.34616e+06) 
....................................
Epoch 759 Error= 188673 0 (1.60848e+06,1.35065e+06) 
....................................
Epoch 760 Error= 188552 0 (1.6094e+06,1.33651e+06) 
 counting_train_errors....................................

train1_NErrors= 60528/1.61582e+06 3.74596
Class01= 3681/1.55121e+06	0.237299
Class11= 56847/64616	87.9767

 counting_test_errors.........

test1_NErrors= 14949/397966 3.75635
Class01= 975/382212	0.255094
Class11= 13974/15754	88.7013

....................................
Epoch 761 Error= 188604 0 (1.60959e+06,1.35696e+06) 
....................................
Epoch 762 Error= 188626 0 (1.60495e+06,1.35063e+06) 
....................................
Epoch 763 Error= 188553 0 (1.60792e+06,1.35464e+06) 
....................................
Epoch 764 Error= 188581 0 (1.60807e+06,1.33812e+06) 
....................................
Epoch 765 Error= 188457 0 (1.58962e+06,1.37205e+06) 
....................................
Epoch 766 Error= 188451 0 (1.61397e+06,1.34566e+06) 
....................................
Epoch 767 Error= 188491 0 (1.59703e+06,1.34271e+06) 
....................................
Epoch 768 Error= 188428 0 (1.60699e+06,1.35611e+06) 
....................................
Epoch 769 Error= 188446 0 (1.60834e+06,1.35762e+06) 
....................................
Epoch 770 Error= 188498 0 (1.59523e+06,1.3401e+06) 
 counting_train_errors....................................

train1_NErrors= 60292/1.61582e+06 3.73135
Class01= 4851/1.55121e+06	0.312724
Class11= 55441/64616	85.8007

 counting_test_errors.........

test1_NErrors= 14957/397966 3.75836
Class01= 1293/382212	0.338294
Class11= 13664/15754	86.7335

....................................
Epoch 771 Error= 188459 0 (1.6044e+06,1.34122e+06) 
....................................
Epoch 772 Error= 188508 0 (1.59146e+06,1.35778e+06) 
....................................
Epoch 773 Error= 188470 0 (1.60701e+06,1.34027e+06) 
....................................
Epoch 774 Error= 188549 0 (1.60002e+06,1.34866e+06) 
....................................
Epoch 775 Error= 188494 0 (1.58651e+06,1.34922e+06) 
....................................
Epoch 776 Error= 188461 0 (1.59529e+06,1.33106e+06) 
....................................
Epoch 777 Error= 188638 0 (1.59444e+06,1.35178e+06) 
....................................
Epoch 778 Error= 188544 0 (1.58275e+06,1.3499e+06) 
....................................
Epoch 779 Error= 188373 0 (1.60293e+06,1.33313e+06) 
....................................
Epoch 780 Error= 188560 0 (1.60288e+06,1.35819e+06) 
 counting_train_errors....................................

train1_NErrors= 60420/1.61582e+06 3.73927
Class01= 5767/1.55121e+06	0.371775
Class11= 54653/64616	84.5812

 counting_test_errors.........

test1_NErrors= 14980/397966 3.76414
Class01= 1496/382212	0.391406
Class11= 13484/15754	85.591

....................................
Epoch 781 Error= 188453 0 (1.60456e+06,1.36096e+06) 
....................................
Epoch 782 Error= 188500 0 (1.59356e+06,1.33804e+06) 
....................................
Epoch 783 Error= 188352 0 (1.58797e+06,1.35276e+06) 
....................................
Epoch 784 Error= 188478 0 (1.59966e+06,1.33952e+06) 
....................................
Epoch 785 Error= 188431 0 (1.5928e+06,1.34559e+06) 
....................................
Epoch 786 Error= 188382 0 (1.58923e+06,1.32062e+06) 
....................................
Epoch 787 Error= 188514 0 (1.58878e+06,1.34518e+06) 
....................................
Epoch 788 Error= 188374 0 (1.57412e+06,1.32014e+06) 
....................................
Epoch 789 Error= 188465 0 (1.59609e+06,1.33292e+06) 
....................................
Epoch 790 Error= 188280 0 (1.59492e+06,1.32719e+06) 
 counting_train_errors....................................

train1_NErrors= 60328/1.61582e+06 3.73358
Class01= 5690/1.55121e+06	0.366811
Class11= 54638/64616	84.558

 counting_test_errors.........

test1_NErrors= 14982/397966 3.76464
Class01= 1485/382212	0.388528
Class11= 13497/15754	85.6735

....................................
Epoch 791 Error= 188343 0 (1.58205e+06,1.33242e+06) 
....................................
Epoch 792 Error= 188290 0 (1.57385e+06,1.3395e+06) 
....................................
Epoch 793 Error= 188329 0 (1.59217e+06,1.36097e+06) 
....................................
Epoch 794 Error= 188350 0 (1.57962e+06,1.34783e+06) 
....................................
Epoch 795 Error= 188394 0 (1.58649e+06,1.33125e+06) 
....................................
Epoch 796 Error= 188326 0 (1.60212e+06,1.3209e+06) 
....................................
Epoch 797 Error= 188349 0 (1.60727e+06,1.34975e+06) 
....................................
Epoch 798 Error= 188354 0 (1.56242e+06,1.34184e+06) 
....................................
Epoch 799 Error= 188388 0 (1.57677e+06,1.31743e+06) 
....................................
Epoch 800 Error= 188271 0 (1.57414e+06,1.31988e+06) 
 counting_train_errors....................................

train1_NErrors= 60485/1.61582e+06 3.7433
Class01= 5095/1.55121e+06	0.328454
Class11= 55390/64616	85.7218

 counting_test_errors.........

test1_NErrors= 14990/397966 3.76665
Class01= 1330/382212	0.347974
Class11= 13660/15754	86.7081

....................................
Epoch 801 Error= 188358 0 (1.59715e+06,1.33626e+06) 
....................................
Epoch 802 Error= 188362 0 (1.56907e+06,1.34168e+06) 
....................................
Epoch 803 Error= 188266 0 (1.57902e+06,1.31709e+06) 
....................................
Epoch 804 Error= 188258 0 (1.57664e+06,1.33802e+06) 
....................................
Epoch 805 Error= 188244 0 (1.58661e+06,1.33846e+06) 
....................................
Epoch 806 Error= 188254 0 (1.58546e+06,1.3417e+06) 
....................................
Epoch 807 Error= 188251 0 (1.5839e+06,1.31597e+06) 
....................................
Epoch 808 Error= 188157 0 (1.58989e+06,1.36173e+06) 
....................................
Epoch 809 Error= 188391 0 (1.56355e+06,1.34045e+06) 
....................................
Epoch 810 Error= 188211 0 (1.56607e+06,1.33367e+06) 
 counting_train_errors....................................

train1_NErrors= 60539/1.61582e+06 3.74664
Class01= 7376/1.55121e+06	0.475501
Class11= 53163/64616	82.2753

 counting_test_errors.........

test1_NErrors= 15024/397966 3.7752
Class01= 1887/382212	0.493705
Class11= 13137/15754	83.3883

....................................
Epoch 811 Error= 188308 0 (1.57717e+06,1.31183e+06) 
....................................
Epoch 812 Error= 188254 0 (1.56651e+06,1.33367e+06) 
....................................
Epoch 813 Error= 188242 0 (1.57135e+06,1.3376e+06) 
....................................
Epoch 814 Error= 188059 0 (1.57368e+06,1.33054e+06) 
....................................
Epoch 815 Error= 188275 0 (1.57023e+06,1.33399e+06) 
....................................
Epoch 816 Error= 188168 0 (1.57564e+06,1.34023e+06) 
....................................
Epoch 817 Error= 188410 0 (1.57449e+06,1.31881e+06) 
....................................
Epoch 818 Error= 188357 0 (1.5696e+06,1.32593e+06) 
....................................
Epoch 819 Error= 188264 0 (1.58273e+06,1.3308e+06) 
....................................
Epoch 820 Error= 188078 0 (1.58657e+06,1.33328e+06) 
 counting_train_errors....................................

train1_NErrors= 60246/1.61582e+06 3.7285
Class01= 5475/1.55121e+06	0.352951
Class11= 54771/64616	84.7638

 counting_test_errors.........

test1_NErrors= 14938/397966 3.75359
Class01= 1418/382212	0.370998
Class11= 13520/15754	85.8195

....................................
Epoch 821 Error= 188151 0 (1.56376e+06,1.32828e+06) 
....................................
Epoch 822 Error= 188137 0 (1.58359e+06,1.33194e+06) 
....................................
Epoch 823 Error= 188053 0 (1.57951e+06,1.34014e+06) 
....................................
Epoch 824 Error= 188076 0 (1.58191e+06,1.34773e+06) 
....................................
Epoch 825 Error= 188160 0 (1.58134e+06,1.32674e+06) 
....................................
Epoch 826 Error= 188135 0 (1.5692e+06,1.32037e+06) 
....................................
Epoch 827 Error= 188245 0 (1.56457e+06,1.3333e+06) 
....................................
Epoch 828 Error= 188071 0 (1.56731e+06,1.33294e+06) 
....................................
Epoch 829 Error= 188106 0 (1.57074e+06,1.33732e+06) 
....................................
Epoch 830 Error= 188182 0 (1.57699e+06,1.32652e+06) 
 counting_train_errors....................................

train1_NErrors= 60271/1.61582e+06 3.73005
Class01= 6109/1.55121e+06	0.393823
Class11= 54162/64616	83.8213

 counting_test_errors.........

test1_NErrors= 14968/397966 3.76113
Class01= 1596/382212	0.417569
Class11= 13372/15754	84.88

....................................
Epoch 831 Error= 188253 0 (1.57458e+06,1.33325e+06) 
....................................
Epoch 832 Error= 188146 0 (1.55737e+06,1.32576e+06) 
....................................
Epoch 833 Error= 188106 0 (1.57311e+06,1.33403e+06) 
....................................
Epoch 834 Error= 188073 0 (1.55367e+06,1.34272e+06) 
....................................
Epoch 835 Error= 188153 0 (1.57226e+06,1.32786e+06) 
....................................
Epoch 836 Error= 188082 0 (1.58123e+06,1.31988e+06) 
....................................
Epoch 837 Error= 188073 0 (1.55673e+06,1.33797e+06) 
....................................
Epoch 838 Error= 188062 0 (1.56043e+06,1.32103e+06) 
....................................
Epoch 839 Error= 188151 0 (1.5611e+06,1.31902e+06) 
....................................
Epoch 840 Error= 188130 0 (1.54602e+06,1.3139e+06) 
 counting_train_errors....................................

train1_NErrors= 60373/1.61582e+06 3.73636
Class01= 4065/1.55121e+06	0.262054
Class11= 56308/64616	87.1425

 counting_test_errors.........

test1_NErrors= 14948/397966 3.7561
Class01= 1079/382212	0.282304
Class11= 13869/15754	88.0348

....................................
Epoch 841 Error= 188093 0 (1.57312e+06,1.32123e+06) 
....................................
Epoch 842 Error= 188090 0 (1.56087e+06,1.34037e+06) 
....................................
Epoch 843 Error= 187976 0 (1.57378e+06,1.32249e+06) 
....................................
Epoch 844 Error= 188088 0 (1.56636e+06,1.32996e+06) 
....................................
Epoch 845 Error= 187958 0 (1.5583e+06,1.31498e+06) 
....................................
Epoch 846 Error= 187885 0 (1.5777e+06,1.32523e+06) 
....................................
Epoch 847 Error= 188007 0 (1.56666e+06,1.31973e+06) 
....................................
Epoch 848 Error= 188001 0 (1.56765e+06,1.33989e+06) 
....................................
Epoch 849 Error= 187856 0 (1.55133e+06,1.3391e+06) 
....................................
Epoch 850 Error= 187909 0 (1.5811e+06,1.34545e+06) 
 counting_train_errors....................................

train1_NErrors= 60354/1.61582e+06 3.73519
Class01= 3901/1.55121e+06	0.251482
Class11= 56453/64616	87.3669

 counting_test_errors.........

test1_NErrors= 14892/397966 3.74203
Class01= 1014/382212	0.265298
Class11= 13878/15754	88.0919

....................................
Epoch 851 Error= 187872 0 (1.56782e+06,1.33883e+06) 
....................................
Epoch 852 Error= 188088 0 (1.56675e+06,1.34613e+06) 
....................................
Epoch 853 Error= 187998 0 (1.56433e+06,1.32708e+06) 
....................................
Epoch 854 Error= 187866 0 (1.57209e+06,1.32826e+06) 
....................................
Epoch 855 Error= 187880 0 (1.57818e+06,1.32519e+06) 
....................................
Epoch 856 Error= 188043 0 (1.57059e+06,1.35708e+06) 
....................................
Epoch 857 Error= 188029 0 (1.55003e+06,1.31903e+06) 
....................................
Epoch 858 Error= 187893 0 (1.56811e+06,1.33719e+06) 
....................................
Epoch 859 Error= 187785 0 (1.55939e+06,1.33295e+06) 
....................................
Epoch 860 Error= 187901 0 (1.56482e+06,1.32083e+06) 
 counting_train_errors....................................

train1_NErrors= 60423/1.61582e+06 3.73946
Class01= 4091/1.55121e+06	0.26373
Class11= 56332/64616	87.1796

 counting_test_errors.........

test1_NErrors= 14915/397966 3.74781
Class01= 1049/382212	0.274455
Class11= 13866/15754	88.0157

....................................
Epoch 861 Error= 187943 0 (1.56985e+06,1.34006e+06) 
....................................
Epoch 862 Error= 187950 0 (1.58023e+06,1.32747e+06) 
....................................
Epoch 863 Error= 187860 0 (1.55776e+06,1.3328e+06) 
....................................
Epoch 864 Error= 188088 0 (1.55943e+06,1.33404e+06) 
....................................
Epoch 865 Error= 187861 0 (1.57358e+06,1.32501e+06) 
....................................
Epoch 866 Error= 187827 0 (1.55287e+06,1.33642e+06) 
....................................
Epoch 867 Error= 187887 0 (1.56937e+06,1.31675e+06) 
....................................
Epoch 868 Error= 188030 0 (1.55449e+06,1.33886e+06) 
....................................
Epoch 869 Error= 187904 0 (1.56966e+06,1.32217e+06) 
....................................
Epoch 870 Error= 187950 0 (1.57213e+06,1.31769e+06) 
 counting_train_errors....................................

train1_NErrors= 60360/1.61582e+06 3.73556
Class01= 6367/1.55121e+06	0.410455
Class11= 53993/64616	83.5598

 counting_test_errors.........

test1_NErrors= 15019/397966 3.77394
Class01= 1677/382212	0.438762
Class11= 13342/15754	84.6896

....................................
Epoch 871 Error= 188012 0 (1.54205e+06,1.32656e+06) 
....................................
Epoch 872 Error= 188123 0 (1.57827e+06,1.30025e+06) 
....................................
Epoch 873 Error= 187999 0 (1.55337e+06,1.33642e+06) 
....................................
Epoch 874 Error= 187795 0 (1.5561e+06,1.3009e+06) 
....................................
Epoch 875 Error= 187771 0 (1.56445e+06,1.3326e+06) 
....................................
Epoch 876 Error= 187849 0 (1.56638e+06,1.31239e+06) 
....................................
Epoch 877 Error= 187746 0 (1.56669e+06,1.32472e+06) 
....................................
Epoch 878 Error= 187833 0 (1.5788e+06,1.34765e+06) 
....................................
Epoch 879 Error= 187916 0 (1.56608e+06,1.32012e+06) 
....................................
Epoch 880 Error= 187863 0 (1.55828e+06,1.31711e+06) 
 counting_train_errors....................................

train1_NErrors= 60370/1.61582e+06 3.73618
Class01= 6938/1.55121e+06	0.447265
Class11= 53432/64616	82.6916

 counting_test_errors.........

test1_NErrors= 15035/397966 3.77796
Class01= 1802/382212	0.471466
Class11= 13233/15754	83.9977

....................................
Epoch 881 Error= 187711 0 (1.57289e+06,1.33234e+06) 
....................................
Epoch 882 Error= 187799 0 (1.55708e+06,1.3244e+06) 
....................................
Epoch 883 Error= 187699 0 (1.5669e+06,1.3392e+06) 
....................................
Epoch 884 Error= 187745 0 (1.55994e+06,1.35403e+06) 
....................................
Epoch 885 Error= 187822 0 (1.55783e+06,1.34406e+06) 
....................................
Epoch 886 Error= 187696 0 (1.56797e+06,1.32345e+06) 
....................................
Epoch 887 Error= 187721 0 (1.57664e+06,1.32964e+06) 
....................................
Epoch 888 Error= 187729 0 (1.56267e+06,1.34334e+06) 
....................................
Epoch 889 Error= 187758 0 (1.57348e+06,1.32142e+06) 
....................................
Epoch 890 Error= 187650 0 (1.57927e+06,1.35237e+06) 
 counting_train_errors....................................

train1_NErrors= 60518/1.61582e+06 3.74534
Class01= 3661/1.55121e+06	0.23601
Class11= 56857/64616	87.9921

 counting_test_errors.........

test1_NErrors= 14919/397966 3.74881
Class01= 984/382212	0.257449
Class11= 13935/15754	88.4537

....................................
Epoch 891 Error= 187774 0 (1.56081e+06,1.3103e+06) 
....................................
Epoch 892 Error= 187880 0 (1.56574e+06,1.3282e+06) 
....................................
Epoch 893 Error= 187786 0 (1.57045e+06,1.32981e+06) 
....................................
Epoch 894 Error= 187752 0 (1.56864e+06,1.31946e+06) 
....................................
Epoch 895 Error= 187773 0 (1.57135e+06,1.3318e+06) 
....................................
Epoch 896 Error= 187730 0 (1.56748e+06,1.33798e+06) 
....................................
Epoch 897 Error= 187628 0 (1.57092e+06,1.34144e+06) 
....................................
Epoch 898 Error= 187742 0 (1.57549e+06,1.33443e+06) 
....................................
Epoch 899 Error= 187738 0 (1.55695e+06,1.30928e+06) 
....................................
Epoch 900 Error= 187765 0 (1.57119e+06,1.33336e+06) 
 counting_train_errors....................................

train1_NErrors= 60219/1.61582e+06 3.72683
Class01= 6263/1.55121e+06	0.40375
Class11= 53956/64616	83.5025

 counting_test_errors.........

test1_NErrors= 14927/397966 3.75082
Class01= 1594/382212	0.417046
Class11= 13333/15754	84.6325

....................................
Epoch 901 Error= 187715 0 (1.55686e+06,1.33164e+06) 
....................................
Epoch 902 Error= 187776 0 (1.55549e+06,1.32838e+06) 
....................................
Epoch 903 Error= 187680 0 (1.56547e+06,1.33143e+06) 
....................................
Epoch 904 Error= 187643 0 (1.55439e+06,1.32665e+06) 
....................................
Epoch 905 Error= 187708 0 (1.56316e+06,1.33538e+06) 
....................................
Epoch 906 Error= 187577 0 (1.55906e+06,1.3291e+06) 
....................................
Epoch 907 Error= 187678 0 (1.56855e+06,1.33585e+06) 
....................................
Epoch 908 Error= 187842 0 (1.56032e+06,1.31562e+06) 
....................................
Epoch 909 Error= 187703 0 (1.55023e+06,1.34529e+06) 
....................................
Epoch 910 Error= 187623 0 (1.58237e+06,1.32362e+06) 
 counting_train_errors....................................

train1_NErrors= 60145/1.61582e+06 3.72225
Class01= 4747/1.55121e+06	0.30602
Class11= 55398/64616	85.7342

 counting_test_errors.........

test1_NErrors= 14905/397966 3.74529
Class01= 1254/382212	0.32809
Class11= 13651/15754	86.651

....................................
Epoch 911 Error= 187593 0 (1.57094e+06,1.3237e+06) 
....................................
Epoch 912 Error= 187722 0 (1.55835e+06,1.31709e+06) 
....................................
Epoch 913 Error= 187665 0 (1.55363e+06,1.32272e+06) 
....................................
Epoch 914 Error= 187689 0 (1.56202e+06,1.3089e+06) 
....................................
Epoch 915 Error= 187675 0 (1.54942e+06,1.33195e+06) 
....................................
Epoch 916 Error= 187608 0 (1.55372e+06,1.33096e+06) 
....................................
Epoch 917 Error= 187592 0 (1.56061e+06,1.32822e+06) 
....................................
Epoch 918 Error= 187689 0 (1.55066e+06,1.33409e+06) 
....................................
Epoch 919 Error= 187576 0 (1.57583e+06,1.31974e+06) 
....................................
Epoch 920 Error= 187647 0 (1.54817e+06,1.33425e+06) 
 counting_train_errors....................................

train1_NErrors= 60403/1.61582e+06 3.73822
Class01= 7099/1.55121e+06	0.457644
Class11= 53304/64616	82.4935

 counting_test_errors.........

test1_NErrors= 15006/397966 3.77067
Class01= 1836/382212	0.480362
Class11= 13170/15754	83.5978

....................................
Epoch 921 Error= 187650 0 (1.56366e+06,1.32877e+06) 
....................................
Epoch 922 Error= 187556 0 (1.57084e+06,1.33444e+06) 
....................................
Epoch 923 Error= 187549 0 (1.55279e+06,1.32961e+06) 
....................................
Epoch 924 Error= 187540 0 (1.55176e+06,1.33164e+06) 
....................................
Epoch 925 Error= 187494 0 (1.55635e+06,1.33073e+06) 
....................................
Epoch 926 Error= 187611 0 (1.55823e+06,1.32686e+06) 
....................................
Epoch 927 Error= 187574 0 (1.565e+06,1.3147e+06) 
....................................
Epoch 928 Error= 187567 0 (1.54937e+06,1.33919e+06) 
....................................
Epoch 929 Error= 187663 0 (1.57194e+06,1.32165e+06) 
....................................
Epoch 930 Error= 187594 0 (1.56083e+06,1.33712e+06) 
 counting_train_errors....................................

train1_NErrors= 60614/1.61582e+06 3.75128
Class01= 2587/1.55121e+06	0.166773
Class11= 58027/64616	89.8028

 counting_test_errors.........

test1_NErrors= 14880/397966 3.73901
Class01= 693/382212	0.181313
Class11= 14187/15754	90.0533

....................................
Epoch 931 Error= 187612 0 (1.55812e+06,1.32881e+06) 
....................................
Epoch 932 Error= 187468 0 (1.56494e+06,1.33389e+06) 
....................................
Epoch 933 Error= 187560 0 (1.54828e+06,1.29572e+06) 
....................................
Epoch 934 Error= 187544 0 (1.55924e+06,1.34446e+06) 
....................................
Epoch 935 Error= 187493 0 (1.55589e+06,1.32481e+06) 
....................................
Epoch 936 Error= 187547 0 (1.57256e+06,1.34104e+06) 
....................................
Epoch 937 Error= 187494 0 (1.56025e+06,1.33705e+06) 
....................................
Epoch 938 Error= 187518 0 (1.56012e+06,1.32155e+06) 
....................................
Epoch 939 Error= 187433 0 (1.56047e+06,1.35648e+06) 
....................................
Epoch 940 Error= 187560 0 (1.56271e+06,1.33948e+06) 
 counting_train_errors....................................

train1_NErrors= 60323/1.61582e+06 3.73327
Class01= 6678/1.55121e+06	0.430504
Class11= 53645/64616	83.0212

 counting_test_errors.........

test1_NErrors= 14968/397966 3.76113
Class01= 1710/382212	0.447396
Class11= 13258/15754	84.1564

....................................
Epoch 941 Error= 187459 0 (1.57225e+06,1.3229e+06) 
....................................
Epoch 942 Error= 187410 0 (1.54906e+06,1.31742e+06) 
....................................
Epoch 943 Error= 187343 0 (1.56991e+06,1.33923e+06) 
....................................
Epoch 944 Error= 187459 0 (1.55072e+06,1.33622e+06) 
....................................
Epoch 945 Error= 187567 0 (1.54317e+06,1.32477e+06) 
....................................
Epoch 946 Error= 187434 0 (1.55935e+06,1.33911e+06) 
....................................
Epoch 947 Error= 187503 0 (1.54796e+06,1.32192e+06) 
....................................
Epoch 948 Error= 187428 0 (1.54798e+06,1.32854e+06) 
....................................
Epoch 949 Error= 187357 0 (1.55455e+06,1.32698e+06) 
....................................
Epoch 950 Error= 187501 0 (1.56363e+06,1.32381e+06) 
 counting_train_errors....................................

train1_NErrors= 60382/1.61582e+06 3.73692
Class01= 3548/1.55121e+06	0.228725
Class11= 56834/64616	87.9565

 counting_test_errors.........

test1_NErrors= 14924/397966 3.75007
Class01= 952/382212	0.249076
Class11= 13972/15754	88.6886

....................................
Epoch 951 Error= 187399 0 (1.56271e+06,1.33456e+06) 
....................................
Epoch 952 Error= 187406 0 (1.54241e+06,1.33883e+06) 
....................................
Epoch 953 Error= 187472 0 (1.55833e+06,1.34358e+06) 
....................................
Epoch 954 Error= 187667 0 (1.57279e+06,1.33662e+06) 
....................................
Epoch 955 Error= 187445 0 (1.55528e+06,1.34235e+06) 
....................................
Epoch 956 Error= 187418 0 (1.54425e+06,1.32788e+06) 
....................................
Epoch 957 Error= 187404 0 (1.53948e+06,1.32529e+06) 
....................................
Epoch 958 Error= 187289 0 (1.55136e+06,1.33537e+06) 
....................................
Epoch 959 Error= 187426 0 (1.56214e+06,1.34349e+06) 
....................................
Epoch 960 Error= 187286 0 (1.5495e+06,1.33514e+06) 
 counting_train_errors....................................

train1_NErrors= 60583/1.61582e+06 3.74936
Class01= 2997/1.55121e+06	0.193205
Class11= 57586/64616	89.1203

 counting_test_errors.........

test1_NErrors= 14943/397966 3.75484
Class01= 819/382212	0.214279
Class11= 14124/15754	89.6534

....................................
Epoch 961 Error= 187337 0 (1.55438e+06,1.33018e+06) 
....................................
Epoch 962 Error= 187368 0 (1.57554e+06,1.33744e+06) 
....................................
Epoch 963 Error= 187357 0 (1.54186e+06,1.32799e+06) 
....................................
Epoch 964 Error= 187433 0 (1.56456e+06,1.3392e+06) 
....................................
Epoch 965 Error= 187230 0 (1.54536e+06,1.32544e+06) 
....................................
Epoch 966 Error= 187363 0 (1.53969e+06,1.3391e+06) 
....................................
Epoch 967 Error= 187333 0 (1.54402e+06,1.33513e+06) 
....................................
Epoch 968 Error= 187385 0 (1.56181e+06,1.33638e+06) 
....................................
Epoch 969 Error= 187290 0 (1.55319e+06,1.34808e+06) 
....................................
Epoch 970 Error= 187235 0 (1.56312e+06,1.32954e+06) 
 counting_train_errors....................................

train1_NErrors= 60103/1.61582e+06 3.71965
Class01= 4225/1.55121e+06	0.272369
Class11= 55878/64616	86.477

 counting_test_errors.........

test1_NErrors= 14885/397966 3.74027
Class01= 1132/382212	0.296171
Class11= 13753/15754	87.2985

....................................
Epoch 971 Error= 187488 0 (1.55694e+06,1.33791e+06) 
....................................
Epoch 972 Error= 187333 0 (1.55559e+06,1.34501e+06) 
....................................
Epoch 973 Error= 187364 0 (1.5664e+06,1.33737e+06) 
....................................
Epoch 974 Error= 187386 0 (1.54695e+06,1.33879e+06) 
....................................
Epoch 975 Error= 187220 0 (1.53882e+06,1.34621e+06) 
....................................
Epoch 976 Error= 187372 0 (1.56116e+06,1.34552e+06) 
....................................
Epoch 977 Error= 187311 0 (1.55389e+06,1.33952e+06) 
....................................
Epoch 978 Error= 187220 0 (1.57115e+06,1.34126e+06) 
....................................
Epoch 979 Error= 187271 0 (1.55307e+06,1.34952e+06) 
....................................
Epoch 980 Error= 187429 0 (1.55061e+06,1.34928e+06) 
 counting_train_errors....................................

train1_NErrors= 60262/1.61582e+06 3.72949
Class01= 4571/1.55121e+06	0.294674
Class11= 55691/64616	86.1876

 counting_test_errors.........

test1_NErrors= 14903/397966 3.74479
Class01= 1184/382212	0.309776
Class11= 13719/15754	87.0826

....................................
Epoch 981 Error= 187296 0 (1.55768e+06,1.35351e+06) 
....................................
Epoch 982 Error= 187209 0 (1.558e+06,1.34151e+06) 
....................................
Epoch 983 Error= 187500 0 (1.54722e+06,1.3208e+06) 
....................................
Epoch 984 Error= 187343 0 (1.55393e+06,1.33092e+06) 
....................................
Epoch 985 Error= 187367 0 (1.55465e+06,1.33538e+06) 
....................................
Epoch 986 Error= 187365 0 (1.54592e+06,1.33333e+06) 
....................................
Epoch 987 Error= 187131 0 (1.55039e+06,1.33479e+06) 
....................................
Epoch 988 Error= 187187 0 (1.56488e+06,1.3547e+06) 
....................................
Epoch 989 Error= 187236 0 (1.55388e+06,1.34131e+06) 
....................................
Epoch 990 Error= 187195 0 (1.56754e+06,1.33058e+06) 
 counting_train_errors....................................

train1_NErrors= 60145/1.61582e+06 3.72225
Class01= 4413/1.55121e+06	0.284488
Class11= 55732/64616	86.2511

 counting_test_errors.........

test1_NErrors= 14883/397966 3.73977
Class01= 1131/382212	0.295909
Class11= 13752/15754	87.2921

....................................
Epoch 991 Error= 187371 0 (1.54323e+06,1.3406e+06) 
....................................
Epoch 992 Error= 187243 0 (1.54171e+06,1.32166e+06) 
....................................
Epoch 993 Error= 187226 0 (1.56974e+06,1.34745e+06) 
....................................
Epoch 994 Error= 187217 0 (1.57209e+06,1.33984e+06) 
....................................
Epoch 995 Error= 187220 0 (1.56064e+06,1.34199e+06) 
....................................
Epoch 996 Error= 187149 0 (1.5494e+06,1.33562e+06) 
....................................
Epoch 997 Error= 187135 0 (1.56086e+06,1.34338e+06) 
....................................
Epoch 998 Error= 187197 0 (1.55922e+06,1.34482e+06) 
....................................
Epoch 999 Error= 187124 0 (1.54974e+06,1.33598e+06) 
....................................
Epoch 1000 Error= 187232 0 (1.56183e+06,1.34777e+06) 
 counting_train_errors....................................

train1_NErrors= 60164/1.61582e+06 3.72343
Class01= 5025/1.55121e+06	0.323942
Class11= 55139/64616	85.3334

 counting_test_errors.........

test1_NErrors= 14891/397966 3.74178
Class01= 1287/382212	0.336724
Class11= 13604/15754	86.3527

....................................
Epoch 1001 Error= 187153 0 (1.55467e+06,1.33317e+06) 
....................................
Epoch 1002 Error= 187260 0 (1.56229e+06,1.332e+06) 
....................................
Epoch 1003 Error= 187213 0 (1.56225e+06,1.33858e+06) 
....................................
Epoch 1004 Error= 187169 0 (1.55239e+06,1.34283e+06) 
....................................
Epoch 1005 Error= 187303 0 (1.55617e+06,1.34118e+06) 
....................................
Epoch 1006 Error= 187191 0 (1.5443e+06,1.3241e+06) 
....................................
Epoch 1007 Error= 187195 0 (1.55259e+06,1.34034e+06) 
....................................
Epoch 1008 Error= 187191 0 (1.53554e+06,1.32889e+06) 
....................................
Epoch 1009 Error= 187179 0 (1.57193e+06,1.33435e+06) 
....................................
Epoch 1010 Error= 187089 0 (1.54858e+06,1.34411e+06) 
 counting_train_errors....................................

train1_NErrors= 60293/1.61582e+06 3.73141
Class01= 6519/1.55121e+06	0.420254
Class11= 53774/64616	83.2209

 counting_test_errors.........

test1_NErrors= 14948/397966 3.7561
Class01= 1669/382212	0.436669
Class11= 13279/15754	84.2897

....................................
Epoch 1011 Error= 187320 0 (1.55034e+06,1.33667e+06) 
....................................
Epoch 1012 Error= 187174 0 (1.56288e+06,1.34777e+06) 
....................................
Epoch 1013 Error= 187199 0 (1.53692e+06,1.3157e+06) 
....................................
Epoch 1014 Error= 187237 0 (1.5492e+06,1.33814e+06) 
....................................
Epoch 1015 Error= 187062 0 (1.56619e+06,1.33627e+06) 
....................................
Epoch 1016 Error= 187241 0 (1.53722e+06,1.3305e+06) 
....................................
Epoch 1017 Error= 187168 0 (1.54021e+06,1.3492e+06) 
....................................
Epoch 1018 Error= 187204 0 (1.57596e+06,1.34198e+06) 
....................................
Epoch 1019 Error= 187197 0 (1.54153e+06,1.35304e+06) 
....................................
Epoch 1020 Error= 187085 0 (1.55729e+06,1.34189e+06) 
 counting_train_errors....................................

train1_NErrors= 60138/1.61582e+06 3.72182
Class01= 5181/1.55121e+06	0.333998
Class11= 54957/64616	85.0517

 counting_test_errors.........

test1_NErrors= 14905/397966 3.74529
Class01= 1342/382212	0.351114
Class11= 13563/15754	86.0924

....................................
Epoch 1021 Error= 187113 0 (1.55438e+06,1.34545e+06) 
....................................
Epoch 1022 Error= 187136 0 (1.55005e+06,1.33865e+06) 
....................................
Epoch 1023 Error= 187049 0 (1.55457e+06,1.3343e+06) 
....................................
Epoch 1024 Error= 187119 0 (1.55703e+06,1.36305e+06) 
....................................
Epoch 1025 Error= 187061 0 (1.55937e+06,1.33714e+06) 
....................................
Epoch 1026 Error= 187078 0 (1.53785e+06,1.3302e+06) 
....................................
Epoch 1027 Error= 187139 0 (1.55953e+06,1.34664e+06) 
....................................
Epoch 1028 Error= 187085 0 (1.54577e+06,1.33751e+06) 
....................................
Epoch 1029 Error= 186970 0 (1.55637e+06,1.35095e+06) 
....................................
Epoch 1030 Error= 187104 0 (1.54619e+06,1.3442e+06) 
 counting_train_errors....................................

train1_NErrors= 60489/1.61582e+06 3.74354
Class01= 3163/1.55121e+06	0.203906
Class11= 57326/64616	88.718

 counting_test_errors.........

test1_NErrors= 14919/397966 3.74881
Class01= 857/382212	0.224221
Class11= 14062/15754	89.2599

....................................
Epoch 1031 Error= 187064 0 (1.55212e+06,1.34568e+06) 
....................................
Epoch 1032 Error= 187039 0 (1.55122e+06,1.34014e+06) 
....................................
Epoch 1033 Error= 186948 0 (1.56204e+06,1.35629e+06) 
....................................
Epoch 1034 Error= 187025 0 (1.55884e+06,1.33865e+06) 
....................................
Epoch 1035 Error= 187087 0 (1.54448e+06,1.35501e+06) 
....................................
Epoch 1036 Error= 187084 0 (1.53638e+06,1.35809e+06) 
....................................
Epoch 1037 Error= 187111 0 (1.53584e+06,1.32995e+06) 
....................................
Epoch 1038 Error= 186972 0 (1.56211e+06,1.34517e+06) 
....................................
Epoch 1039 Error= 187011 0 (1.56234e+06,1.36191e+06) 
....................................
Epoch 1040 Error= 187170 0 (1.55417e+06,1.33358e+06) 
 counting_train_errors....................................

train1_NErrors= 60151/1.61582e+06 3.72263
Class01= 6377/1.55121e+06	0.411099
Class11= 53774/64616	83.2209

 counting_test_errors.........

test1_NErrors= 14930/397966 3.75158
Class01= 1669/382212	0.436669
Class11= 13261/15754	84.1754

....................................
Epoch 1041 Error= 186949 0 (1.54888e+06,1.35018e+06) 
....................................
Epoch 1042 Error= 187019 0 (1.55934e+06,1.35207e+06) 
....................................
Epoch 1043 Error= 186947 0 (1.5449e+06,1.35602e+06) 
....................................
Epoch 1044 Error= 186992 0 (1.55548e+06,1.34472e+06) 
....................................
Epoch 1045 Error= 187057 0 (1.56162e+06,1.35486e+06) 
....................................
Epoch 1046 Error= 187053 0 (1.55285e+06,1.3553e+06) 
....................................
Epoch 1047 Error= 187057 0 (1.55404e+06,1.35186e+06) 
....................................
Epoch 1048 Error= 187132 0 (1.536e+06,1.35026e+06) 
....................................
Epoch 1049 Error= 186965 0 (1.54028e+06,1.33299e+06) 
....................................
Epoch 1050 Error= 187064 0 (1.55276e+06,1.34637e+06) 
 counting_train_errors....................................

train1_NErrors= 60295/1.61582e+06 3.73154
Class01= 3720/1.55121e+06	0.239813
Class11= 56575/64616	87.5557

 counting_test_errors.........

test1_NErrors= 14874/397966 3.73751
Class01= 976/382212	0.255356
Class11= 13898/15754	88.2189

....................................
Epoch 1051 Error= 187015 0 (1.55858e+06,1.34183e+06) 
....................................
Epoch 1052 Error= 186964 0 (1.55578e+06,1.33835e+06) 
....................................
Epoch 1053 Error= 186931 0 (1.55471e+06,1.36856e+06) 
....................................
Epoch 1054 Error= 187012 0 (1.53921e+06,1.35288e+06) 
....................................
Epoch 1055 Error= 187018 0 (1.55709e+06,1.35813e+06) 
....................................
Epoch 1056 Error= 186877 0 (1.5384e+06,1.34987e+06) 
....................................
Epoch 1057 Error= 186984 0 (1.54637e+06,1.34772e+06) 
....................................
Epoch 1058 Error= 187019 0 (1.56143e+06,1.37101e+06) 
....................................
Epoch 1059 Error= 187031 0 (1.54185e+06,1.36348e+06) 
....................................
Epoch 1060 Error= 186857 0 (1.54902e+06,1.36112e+06) 
 counting_train_errors....................................

train1_NErrors= 60390/1.61582e+06 3.73742
Class01= 6968/1.55121e+06	0.449199
Class11= 53422/64616	82.6761

 counting_test_errors.........

test1_NErrors= 14973/397966 3.76238
Class01= 1760/382212	0.460477
Class11= 13213/15754	83.8708

....................................
Epoch 1061 Error= 186979 0 (1.54636e+06,1.34173e+06) 
....................................
Epoch 1062 Error= 186953 0 (1.54874e+06,1.36352e+06) 
....................................
Epoch 1063 Error= 186867 0 (1.55618e+06,1.33552e+06) 
....................................
Epoch 1064 Error= 186948 0 (1.55961e+06,1.35662e+06) 
....................................
Epoch 1065 Error= 186924 0 (1.53716e+06,1.34586e+06) 
....................................
Epoch 1066 Error= 187052 0 (1.56211e+06,1.35815e+06) 
....................................
Epoch 1067 Error= 186910 0 (1.54166e+06,1.34003e+06) 
....................................
Epoch 1068 Error= 186934 0 (1.54018e+06,1.35225e+06) 
....................................
Epoch 1069 Error= 186843 0 (1.55871e+06,1.36705e+06) 
....................................
Epoch 1070 Error= 186911 0 (1.5473e+06,1.35828e+06) 
 counting_train_errors....................................

train1_NErrors= 60242/1.61582e+06 3.72826
Class01= 4382/1.55121e+06	0.28249
Class11= 55860/64616	86.4492

 counting_test_errors.........

test1_NErrors= 14923/397966 3.74982
Class01= 1141/382212	0.298525
Class11= 13782/15754	87.4825

....................................
Epoch 1071 Error= 186871 0 (1.53368e+06,1.32599e+06) 
....................................
Epoch 1072 Error= 186947 0 (1.52873e+06,1.34358e+06) 
....................................
Epoch 1073 Error= 186774 0 (1.559e+06,1.34701e+06) 
....................................
Epoch 1074 Error= 186903 0 (1.55297e+06,1.3509e+06) 
....................................
Epoch 1075 Error= 186920 0 (1.55016e+06,1.35307e+06) 
....................................
Epoch 1076 Error= 186833 0 (1.55024e+06,1.34834e+06) 
....................................
Epoch 1077 Error= 186954 0 (1.55336e+06,1.34259e+06) 
....................................
Epoch 1078 Error= 186961 0 (1.54063e+06,1.33891e+06) 
....................................
Epoch 1079 Error= 186863 0 (1.55106e+06,1.34678e+06) 
....................................
Epoch 1080 Error= 186884 0 (1.54776e+06,1.36264e+06) 
 counting_train_errors....................................

train1_NErrors= 60152/1.61582e+06 3.72269
Class01= 5921/1.55121e+06	0.381703
Class11= 54231/64616	83.9281

 counting_test_errors.........

test1_NErrors= 14891/397966 3.74178
Class01= 1520/382212	0.397685
Class11= 13371/15754	84.8737

....................................
Epoch 1081 Error= 186813 0 (1.53184e+06,1.34785e+06) 
....................................
Epoch 1082 Error= 186983 0 (1.56678e+06,1.35461e+06) 
....................................
Epoch 1083 Error= 186958 0 (1.54125e+06,1.35004e+06) 
....................................
Epoch 1084 Error= 186830 0 (1.54652e+06,1.33467e+06) 
....................................
Epoch 1085 Error= 186845 0 (1.54585e+06,1.33756e+06) 
....................................
Epoch 1086 Error= 186917 0 (1.56015e+06,1.34857e+06) 
....................................
Epoch 1087 Error= 186800 0 (1.56082e+06,1.35089e+06) 
....................................
Epoch 1088 Error= 186972 0 (1.54139e+06,1.35436e+06) 
....................................
Epoch 1089 Error= 186939 0 (1.54671e+06,1.34773e+06) 
....................................
Epoch 1090 Error= 186823 0 (1.54095e+06,1.34621e+06) 
 counting_train_errors....................................

train1_NErrors= 60225/1.61582e+06 3.72721
Class01= 4787/1.55121e+06	0.308599
Class11= 55438/64616	85.7961

 counting_test_errors.........

test1_NErrors= 14911/397966 3.7468
Class01= 1246/382212	0.325997
Class11= 13665/15754	86.7399

....................................
Epoch 1091 Error= 186947 0 (1.53512e+06,1.34976e+06) 
....................................
Epoch 1092 Error= 186831 0 (1.55316e+06,1.3452e+06) 
....................................
Epoch 1093 Error= 186723 0 (1.55225e+06,1.3704e+06) 
....................................
Epoch 1094 Error= 186738 0 (1.55471e+06,1.33903e+06) 
....................................
Epoch 1095 Error= 186781 0 (1.5545e+06,1.36089e+06) 
....................................
Epoch 1096 Error= 186837 0 (1.53488e+06,1.3588e+06) 
....................................
Epoch 1097 Error= 186859 0 (1.5485e+06,1.3205e+06) 
....................................
Epoch 1098 Error= 186830 0 (1.53281e+06,1.35192e+06) 
....................................
Epoch 1099 Error= 186954 0 (1.53639e+06,1.35972e+06) 
....................................
Epoch 1100 Error= 186807 0 (1.54897e+06,1.33547e+06) 
 counting_train_errors....................................

train1_NErrors= 60180/1.61582e+06 3.72442
Class01= 6215/1.55121e+06	0.400656
Class11= 53965/64616	83.5165

 counting_test_errors.........

test1_NErrors= 14894/397966 3.74253
Class01= 1570/382212	0.410767
Class11= 13324/15754	84.5753

....................................
Epoch 1101 Error= 186671 0 (1.53261e+06,1.34546e+06) 
....................................
Epoch 1102 Error= 186803 0 (1.55496e+06,1.35887e+06) 
....................................
Epoch 1103 Error= 186887 0 (1.54979e+06,1.3523e+06) 
....................................
Epoch 1104 Error= 186830 0 (1.53537e+06,1.38061e+06) 
....................................
Epoch 1105 Error= 186787 0 (1.54158e+06,1.35676e+06) 
....................................
Epoch 1106 Error= 186867 0 (1.54671e+06,1.33483e+06) 
....................................
Epoch 1107 Error= 186698 0 (1.53788e+06,1.35997e+06) 
....................................
Epoch 1108 Error= 186709 0 (1.55334e+06,1.35312e+06) 
....................................
Epoch 1109 Error= 186768 0 (1.53226e+06,1.35209e+06) 
....................................
Epoch 1110 Error= 186711 0 (1.55582e+06,1.36175e+06) 
 counting_train_errors....................................

train1_NErrors= 60515/1.61582e+06 3.74515
Class01= 7951/1.55121e+06	0.512569
Class11= 52564/64616	81.3483

 counting_test_errors.........

test1_NErrors= 14985/397966 3.7654
Class01= 1993/382212	0.521438
Class11= 12992/15754	82.4679

....................................
Epoch 1111 Error= 186759 0 (1.55608e+06,1.34849e+06) 
....................................
Epoch 1112 Error= 186702 0 (1.53604e+06,1.3663e+06) 
....................................
Epoch 1113 Error= 186800 0 (1.54943e+06,1.3469e+06) 
....................................
Epoch 1114 Error= 186739 0 (1.55177e+06,1.36414e+06) 
....................................
Epoch 1115 Error= 186835 0 (1.5426e+06,1.34559e+06) 
....................................
Epoch 1116 Error= 186783 0 (1.55082e+06,1.35705e+06) 
....................................
Epoch 1117 Error= 186768 0 (1.5465e+06,1.3567e+06) 
....................................
Epoch 1118 Error= 186714 0 (1.57063e+06,1.35238e+06) 
....................................
Epoch 1119 Error= 186722 0 (1.55706e+06,1.36105e+06) 
....................................
Epoch 1120 Error= 186798 0 (1.52987e+06,1.35499e+06) 
 counting_train_errors....................................

train1_NErrors= 60066/1.61582e+06 3.71736
Class01= 4493/1.55121e+06	0.289646
Class11= 55573/64616	86.005

 counting_test_errors.........

test1_NErrors= 14856/397966 3.73298
Class01= 1158/382212	0.302973
Class11= 13698/15754	86.9493

....................................
Epoch 1121 Error= 186635 0 (1.54289e+06,1.36012e+06) 
....................................
Epoch 1122 Error= 186719 0 (1.54677e+06,1.35106e+06) 
....................................
Epoch 1123 Error= 186816 0 (1.53079e+06,1.36102e+06) 
....................................
Epoch 1124 Error= 186651 0 (1.54543e+06,1.35325e+06) 
....................................
Epoch 1125 Error= 186713 0 (1.54726e+06,1.36757e+06) 
....................................
Epoch 1126 Error= 186700 0 (1.53844e+06,1.36287e+06) 
....................................
Epoch 1127 Error= 186640 0 (1.5595e+06,1.34839e+06) 
....................................
Epoch 1128 Error= 186684 0 (1.54811e+06,1.34536e+06) 
....................................
Epoch 1129 Error= 186628 0 (1.56204e+06,1.36379e+06) 
....................................
Epoch 1130 Error= 186817 0 (1.54856e+06,1.36186e+06) 
 counting_train_errors....................................

train1_NErrors= 60253/1.61582e+06 3.72894
Class01= 4371/1.55121e+06	0.281781
Class11= 55882/64616	86.4832

 counting_test_errors.........

test1_NErrors= 14912/397966 3.74705
Class01= 1154/382212	0.301927
Class11= 13758/15754	87.3302

....................................
Epoch 1131 Error= 186705 0 (1.55291e+06,1.35988e+06) 
....................................
Epoch 1132 Error= 186760 0 (1.53817e+06,1.35363e+06) 
....................................
Epoch 1133 Error= 186824 0 (1.56084e+06,1.35199e+06) 
....................................
Epoch 1134 Error= 186700 0 (1.54044e+06,1.33237e+06) 
....................................
Epoch 1135 Error= 186676 0 (1.54972e+06,1.37703e+06) 
....................................
Epoch 1136 Error= 186615 0 (1.55115e+06,1.34858e+06) 
....................................
Epoch 1137 Error= 186576 0 (1.55777e+06,1.36232e+06) 
....................................
Epoch 1138 Error= 186783 0 (1.52959e+06,1.35077e+06) 
....................................
Epoch 1139 Error= 186646 0 (1.55188e+06,1.37099e+06) 
....................................
Epoch 1140 Error= 186580 0 (1.53868e+06,1.36113e+06) 
 counting_train_errors....................................

train1_NErrors= 60218/1.61582e+06 3.72677
Class01= 6812/1.55121e+06	0.439142
Class11= 53406/64616	82.6514

 counting_test_errors.........

test1_NErrors= 14939/397966 3.75384
Class01= 1733/382212	0.453413
Class11= 13206/15754	83.8263

....................................
Epoch 1141 Error= 186660 0 (1.55713e+06,1.3738e+06) 
....................................
Epoch 1142 Error= 186585 0 (1.54124e+06,1.35812e+06) 
....................................
Epoch 1143 Error= 186669 0 (1.55573e+06,1.36014e+06) 
....................................
Epoch 1144 Error= 186663 0 (1.558e+06,1.36688e+06) 
....................................
Epoch 1145 Error= 186726 0 (1.55867e+06,1.35964e+06) 
....................................
Epoch 1146 Error= 186652 0 (1.5409e+06,1.36161e+06) 
....................................
Epoch 1147 Error= 186686 0 (1.55374e+06,1.36752e+06) 
....................................
Epoch 1148 Error= 186710 0 (1.54649e+06,1.3511e+06) 
....................................
Epoch 1149 Error= 186668 0 (1.5402e+06,1.36012e+06) 
....................................
Epoch 1150 Error= 186775 0 (1.5664e+06,1.35358e+06) 
 counting_train_errors....................................

train1_NErrors= 60123/1.61582e+06 3.72089
Class01= 3765/1.55121e+06	0.242714
Class11= 56358/64616	87.2199

 counting_test_errors.........

test1_NErrors= 14904/397966 3.74504
Class01= 1023/382212	0.267653
Class11= 13881/15754	88.111

....................................
Epoch 1151 Error= 186599 0 (1.53809e+06,1.36912e+06) 
....................................
Epoch 1152 Error= 186616 0 (1.55391e+06,1.35786e+06) 
....................................
Epoch 1153 Error= 186653 0 (1.54775e+06,1.35304e+06) 
....................................
Epoch 1154 Error= 186608 0 (1.53552e+06,1.3668e+06) 
....................................
Epoch 1155 Error= 186640 0 (1.53277e+06,1.35752e+06) 
....................................
Epoch 1156 Error= 186533 0 (1.55474e+06,1.36043e+06) 
....................................
Epoch 1157 Error= 186715 0 (1.54832e+06,1.36598e+06) 
....................................
Epoch 1158 Error= 186753 0 (1.53605e+06,1.37468e+06) 
....................................
Epoch 1159 Error= 186659 0 (1.54328e+06,1.36948e+06) 
....................................
Epoch 1160 Error= 186552 0 (1.54942e+06,1.37356e+06) 
 counting_train_errors....................................

train1_NErrors= 60208/1.61582e+06 3.72615
Class01= 5562/1.55121e+06	0.35856
Class11= 54646/64616	84.5704

 counting_test_errors.........

test1_NErrors= 14893/397966 3.74228
Class01= 1389/382212	0.363411
Class11= 13504/15754	85.7179

....................................
Epoch 1161 Error= 186606 0 (1.55234e+06,1.35989e+06) 
....................................
Epoch 1162 Error= 186745 0 (1.54347e+06,1.35721e+06) 
....................................
Epoch 1163 Error= 186548 0 (1.55356e+06,1.36984e+06) 
....................................
Epoch 1164 Error= 186517 0 (1.52907e+06,1.37668e+06) 
....................................
Epoch 1165 Error= 186577 0 (1.55494e+06,1.34555e+06) 
....................................
Epoch 1166 Error= 186533 0 (1.53651e+06,1.37212e+06) 
....................................
Epoch 1167 Error= 186613 0 (1.54362e+06,1.35745e+06) 
....................................
Epoch 1168 Error= 186634 0 (1.53824e+06,1.3686e+06) 
....................................
Epoch 1169 Error= 186557 0 (1.55297e+06,1.35427e+06) 
....................................
Epoch 1170 Error= 186674 0 (1.55308e+06,1.35332e+06) 
 counting_train_errors....................................

train1_NErrors= 60082/1.61582e+06 3.71836
Class01= 4235/1.55121e+06	0.273013
Class11= 55847/64616	86.4291

 counting_test_errors.........

test1_NErrors= 14887/397966 3.74077
Class01= 1115/382212	0.291723
Class11= 13772/15754	87.4191

....................................
Epoch 1171 Error= 186666 0 (1.5263e+06,1.37217e+06) 
....................................
Epoch 1172 Error= 186532 0 (1.56321e+06,1.37936e+06) 
....................................
Epoch 1173 Error= 186622 0 (1.53383e+06,1.36209e+06) 
....................................
Epoch 1174 Error= 186637 0 (1.52751e+06,1.34157e+06) 
....................................
Epoch 1175 Error= 186419 0 (1.52465e+06,1.36546e+06) 
....................................
Epoch 1176 Error= 186519 0 (1.55174e+06,1.36962e+06) 
....................................
Epoch 1177 Error= 186669 0 (1.53595e+06,1.37144e+06) 
....................................
Epoch 1178 Error= 186651 0 (1.52747e+06,1.35533e+06) 
....................................
Epoch 1179 Error= 186507 0 (1.53857e+06,1.34949e+06) 
....................................
Epoch 1180 Error= 186461 0 (1.54354e+06,1.36795e+06) 
 counting_train_errors....................................

train1_NErrors= 60187/1.61582e+06 3.72485
Class01= 4212/1.55121e+06	0.271531
Class11= 55975/64616	86.6272

 counting_test_errors.........

test1_NErrors= 14908/397966 3.74605
Class01= 1102/382212	0.288322
Class11= 13806/15754	87.6349

....................................
Epoch 1181 Error= 186595 0 (1.52613e+06,1.37589e+06) 
....................................
Epoch 1182 Error= 186642 0 (1.51949e+06,1.36814e+06) 
....................................
Epoch 1183 Error= 186498 0 (1.53037e+06,1.36116e+06) 
....................................
Epoch 1184 Error= 186551 0 (1.5253e+06,1.36698e+06) 
....................................
Epoch 1185 Error= 186423 0 (1.53983e+06,1.37267e+06) 
....................................
Epoch 1186 Error= 186597 0 (1.5306e+06,1.3776e+06) 
....................................
Epoch 1187 Error= 186605 0 (1.5483e+06,1.34843e+06) 
....................................
Epoch 1188 Error= 186679 0 (1.52532e+06,1.33596e+06) 
....................................
Epoch 1189 Error= 186546 0 (1.54374e+06,1.38922e+06) 
....................................
Epoch 1190 Error= 186604 0 (1.54758e+06,1.36074e+06) 
 counting_train_errors....................................

train1_NErrors= 60035/1.61582e+06 3.71545
Class01= 5261/1.55121e+06	0.339155
Class11= 54774/64616	84.7685

 counting_test_errors.........

test1_NErrors= 14914/397966 3.74756
Class01= 1401/382212	0.366551
Class11= 13513/15754	85.775

....................................
Epoch 1191 Error= 186549 0 (1.53319e+06,1.36345e+06) 
....................................
Epoch 1192 Error= 186491 0 (1.52573e+06,1.35855e+06) 
....................................
Epoch 1193 Error= 186492 0 (1.53325e+06,1.36038e+06) 
....................................
Epoch 1194 Error= 186598 0 (1.52991e+06,1.37458e+06) 
....................................
Epoch 1195 Error= 186561 0 (1.52856e+06,1.34851e+06) 
....................................
Epoch 1196 Error= 186478 0 (1.52448e+06,1.35541e+06) 
....................................
Epoch 1197 Error= 186608 0 (1.52117e+06,1.34874e+06) 
....................................
Epoch 1198 Error= 186529 0 (1.53632e+06,1.34541e+06) 
....................................
Epoch 1199 Error= 186420 0 (1.53457e+06,1.36035e+06) 
....................................
Epoch 1200 Error= 186411 0 (1.54585e+06,1.38177e+06) 
 counting_train_errors....................................

train1_NErrors= 60359/1.61582e+06 3.7355
Class01= 3140/1.55121e+06	0.202423
Class11= 57219/64616	88.5524

 counting_test_errors.........

test1_NErrors= 14933/397966 3.75233
Class01= 873/382212	0.228407
Class11= 14060/15754	89.2472

....................................
Epoch 1201 Error= 186409 0 (1.5303e+06,1.35808e+06) 
....................................
Epoch 1202 Error= 186455 0 (1.55894e+06,1.372e+06) 
....................................
Epoch 1203 Error= 186457 0 (1.52339e+06,1.35854e+06) 
....................................
Epoch 1204 Error= 186446 0 (1.5228e+06,1.36745e+06) 
....................................
Epoch 1205 Error= 186411 0 (1.54088e+06,1.35992e+06) 
....................................
Epoch 1206 Error= 186507 0 (1.54938e+06,1.34871e+06) 
....................................
Epoch 1207 Error= 186490 0 (1.54183e+06,1.378e+06) 
....................................
Epoch 1208 Error= 186509 0 (1.54561e+06,1.36839e+06) 
....................................
Epoch 1209 Error= 186541 0 (1.53027e+06,1.36033e+06) 
....................................
Epoch 1210 Error= 186439 0 (1.5269e+06,1.36581e+06) 
 counting_train_errors....................................

train1_NErrors= 60111/1.61582e+06 3.72015
Class01= 6602/1.55121e+06	0.425604
Class11= 53509/64616	82.8108

 counting_test_errors.........

test1_NErrors= 14880/397966 3.73901
Class01= 1680/382212	0.439547
Class11= 13200/15754	83.7882

....................................
Epoch 1211 Error= 186628 0 (1.52317e+06,1.35614e+06) 
....................................
Epoch 1212 Error= 186383 0 (1.52793e+06,1.34829e+06) 
....................................
Epoch 1213 Error= 186613 0 (1.52238e+06,1.37797e+06) 
....................................
Epoch 1214 Error= 186529 0 (1.52163e+06,1.35868e+06) 
....................................
Epoch 1215 Error= 186409 0 (1.52746e+06,1.36219e+06) 
....................................
Epoch 1216 Error= 186404 0 (1.52657e+06,1.36701e+06) 
....................................
Epoch 1217 Error= 186510 0 (1.52556e+06,1.37753e+06) 
....................................
Epoch 1218 Error= 186379 0 (1.53463e+06,1.36525e+06) 
....................................
Epoch 1219 Error= 186357 0 (1.53429e+06,1.35385e+06) 
....................................
Epoch 1220 Error= 186479 0 (1.51432e+06,1.33735e+06) 
 counting_train_errors....................................

train1_NErrors= 60167/1.61582e+06 3.72362
Class01= 6341/1.55121e+06	0.408779
Class11= 53826/64616	83.3013

 counting_test_errors.........

test1_NErrors= 14908/397966 3.74605
Class01= 1615/382212	0.42254
Class11= 13293/15754	84.3786

....................................
Epoch 1221 Error= 186415 0 (1.54681e+06,1.36504e+06) 
....................................
Epoch 1222 Error= 186382 0 (1.53382e+06,1.36612e+06) 
....................................
Epoch 1223 Error= 186401 0 (1.5361e+06,1.36091e+06) 
....................................
Epoch 1224 Error= 186425 0 (1.55069e+06,1.36985e+06) 
....................................
Epoch 1225 Error= 186336 0 (1.53849e+06,1.36119e+06) 
....................................
Epoch 1226 Error= 186350 0 (1.53489e+06,1.3478e+06) 
....................................
Epoch 1227 Error= 186327 0 (1.53253e+06,1.36562e+06) 
....................................
Epoch 1228 Error= 186468 0 (1.52497e+06,1.38126e+06) 
....................................
Epoch 1229 Error= 186368 0 (1.54446e+06,1.3617e+06) 
....................................
Epoch 1230 Error= 186501 0 (1.53144e+06,1.36181e+06) 
 counting_train_errors....................................

train1_NErrors= 60281/1.61582e+06 3.73067
Class01= 3822/1.55121e+06	0.246389
Class11= 56459/64616	87.3762

 counting_test_errors.........

test1_NErrors= 14925/397966 3.75032
Class01= 1027/382212	0.268699
Class11= 13898/15754	88.2189

....................................
Epoch 1231 Error= 186301 0 (1.54311e+06,1.37094e+06) 
....................................
Epoch 1232 Error= 186359 0 (1.53903e+06,1.37662e+06) 
....................................
Epoch 1233 Error= 186426 0 (1.53491e+06,1.37639e+06) 
....................................
Epoch 1234 Error= 186419 0 (1.5355e+06,1.35179e+06) 
....................................
Epoch 1235 Error= 186423 0 (1.53199e+06,1.35534e+06) 
....................................
Epoch 1236 Error= 186285 0 (1.54061e+06,1.36691e+06) 
....................................
Epoch 1237 Error= 186440 0 (1.53135e+06,1.38421e+06) 
....................................
Epoch 1238 Error= 186314 0 (1.52138e+06,1.36169e+06) 
....................................
Epoch 1239 Error= 186345 0 (1.53468e+06,1.38216e+06) 
....................................
Epoch 1240 Error= 186466 0 (1.52724e+06,1.36718e+06) 
 counting_train_errors....................................

train1_NErrors= 60109/1.61582e+06 3.72003
Class01= 6124/1.55121e+06	0.39479
Class11= 53985/64616	83.5474

 counting_test_errors.........

test1_NErrors= 14907/397966 3.7458
Class01= 1574/382212	0.411813
Class11= 13333/15754	84.6325

....................................
Epoch 1241 Error= 186372 0 (1.51736e+06,1.3619e+06) 
....................................
Epoch 1242 Error= 186336 0 (1.54208e+06,1.37289e+06) 
....................................
Epoch 1243 Error= 186361 0 (1.53527e+06,1.364e+06) 
....................................
Epoch 1244 Error= 186353 0 (1.54987e+06,1.35685e+06) 
....................................
Epoch 1245 Error= 186236 0 (1.52227e+06,1.3698e+06) 
....................................
Epoch 1246 Error= 186343 0 (1.53054e+06,1.35486e+06) 
....................................
Epoch 1247 Error= 186323 0 (1.52597e+06,1.37338e+06) 
....................................
Epoch 1248 Error= 186337 0 (1.51551e+06,1.35412e+06) 
....................................
Epoch 1249 Error= 186386 0 (1.52588e+06,1.36189e+06) 
....................................
Epoch 1250 Error= 186202 0 (1.52967e+06,1.38141e+06) 
 counting_train_errors....................................

train1_NErrors= 60551/1.61582e+06 3.74738
Class01= 2777/1.55121e+06	0.179022
Class11= 57774/64616	89.4113

 counting_test_errors.........

test1_NErrors= 14953/397966 3.75736
Class01= 762/382212	0.199366
Class11= 14191/15754	90.0787

....................................
Epoch 1251 Error= 186269 0 (1.52556e+06,1.34962e+06) 
....................................
Epoch 1252 Error= 186336 0 (1.51801e+06,1.38639e+06) 
....................................
Epoch 1253 Error= 186223 0 (1.53098e+06,1.37688e+06) 
....................................
Epoch 1254 Error= 186304 0 (1.53254e+06,1.36952e+06) 
....................................
Epoch 1255 Error= 186363 0 (1.51472e+06,1.36947e+06) 
....................................
Epoch 1256 Error= 186285 0 (1.53464e+06,1.38019e+06) 
....................................
Epoch 1257 Error= 186285 0 (1.50305e+06,1.37455e+06) 
....................................
Epoch 1258 Error= 186335 0 (1.53987e+06,1.37666e+06) 
....................................
Epoch 1259 Error= 186341 0 (1.53489e+06,1.35322e+06) 
....................................
Epoch 1260 Error= 186433 0 (1.51549e+06,1.37228e+06) 
 counting_train_errors....................................

train1_NErrors= 60395/1.61582e+06 3.73773
Class01= 6730/1.55121e+06	0.433856
Class11= 53665/64616	83.0522

 counting_test_errors.........

test1_NErrors= 14988/397966 3.76615
Class01= 1708/382212	0.446872
Class11= 13280/15754	84.2961

....................................
Epoch 1261 Error= 186345 0 (1.5249e+06,1.36018e+06) 
....................................
Epoch 1262 Error= 186355 0 (1.52064e+06,1.37341e+06) 
....................................
Epoch 1263 Error= 186401 0 (1.51113e+06,1.35437e+06) 
....................................
Epoch 1264 Error= 186412 0 (1.51541e+06,1.35973e+06) 
....................................
Epoch 1265 Error= 186205 0 (1.51462e+06,1.37756e+06) 
....................................
Epoch 1266 Error= 186248 0 (1.51245e+06,1.37547e+06) 
....................................
Epoch 1267 Error= 186331 0 (1.52686e+06,1.37276e+06) 
....................................
Epoch 1268 Error= 186372 0 (1.51315e+06,1.36947e+06) 
....................................
Epoch 1269 Error= 186273 0 (1.50637e+06,1.36777e+06) 
....................................
Epoch 1270 Error= 186462 0 (1.5115e+06,1.3523e+06) 
 counting_train_errors....................................

train1_NErrors= 60127/1.61582e+06 3.72114
Class01= 5061/1.55121e+06	0.326262
Class11= 55066/64616	85.2204

 counting_test_errors.........

test1_NErrors= 14928/397966 3.75107
Class01= 1330/382212	0.347974
Class11= 13598/15754	86.3146

....................................
Epoch 1271 Error= 186294 0 (1.51207e+06,1.37781e+06) 
....................................
Epoch 1272 Error= 186206 0 (1.53172e+06,1.3585e+06) 
....................................
Epoch 1273 Error= 186286 0 (1.50464e+06,1.37107e+06) 
....................................
Epoch 1274 Error= 186160 0 (1.51858e+06,1.36809e+06) 
....................................
Epoch 1275 Error= 186207 0 (1.52233e+06,1.37998e+06) 
....................................
Epoch 1276 Error= 186262 0 (1.50741e+06,1.35569e+06) 
....................................
Epoch 1277 Error= 186301 0 (1.52136e+06,1.3713e+06) 
....................................
Epoch 1278 Error= 186202 0 (1.53338e+06,1.35294e+06) 
....................................
Epoch 1279 Error= 186289 0 (1.5126e+06,1.38085e+06) 
....................................
Epoch 1280 Error= 186415 0 (1.51554e+06,1.35131e+06) 
 counting_train_errors....................................

train1_NErrors= 60227/1.61582e+06 3.72733
Class01= 4256/1.55121e+06	0.274367
Class11= 55971/64616	86.621

 counting_test_errors.........

test1_NErrors= 14900/397966 3.74404
Class01= 1111/382212	0.290676
Class11= 13789/15754	87.527

....................................
Epoch 1281 Error= 186222 0 (1.51024e+06,1.37253e+06) 
....................................
Epoch 1282 Error= 186340 0 (1.51447e+06,1.38083e+06) 
....................................
Epoch 1283 Error= 186241 0 (1.49858e+06,1.37056e+06) 
....................................
Epoch 1284 Error= 186367 0 (1.51038e+06,1.3639e+06) 
....................................
Epoch 1285 Error= 186269 0 (1.51708e+06,1.36731e+06) 
....................................
Epoch 1286 Error= 186350 0 (1.51029e+06,1.36259e+06) 
....................................
Epoch 1287 Error= 186163 0 (1.51608e+06,1.35015e+06) 
....................................
Epoch 1288 Error= 186303 0 (1.48942e+06,1.37379e+06) 
....................................
Epoch 1289 Error= 186224 0 (1.51094e+06,1.37368e+06) 
....................................
Epoch 1290 Error= 186320 0 (1.50592e+06,1.36728e+06) 
 counting_train_errors....................................

train1_NErrors= 60071/1.61582e+06 3.71767
Class01= 5057/1.55121e+06	0.326004
Class11= 55014/64616	85.1399

 counting_test_errors.........

test1_NErrors= 14898/397966 3.74354
Class01= 1313/382212	0.343527
Class11= 13585/15754	86.2321

....................................
Epoch 1291 Error= 186260 0 (1.50503e+06,1.37329e+06) 
....................................
Epoch 1292 Error= 186269 0 (1.52328e+06,1.36399e+06) 
....................................
Epoch 1293 Error= 186217 0 (1.50258e+06,1.37829e+06) 
....................................
Epoch 1294 Error= 186241 0 (1.49998e+06,1.36262e+06) 
....................................
Epoch 1295 Error= 186204 0 (1.51804e+06,1.36031e+06) 
....................................
Epoch 1296 Error= 186078 0 (1.51375e+06,1.37902e+06) 
....................................
Epoch 1297 Error= 186289 0 (1.52328e+06,1.37803e+06) 
....................................
Epoch 1298 Error= 186231 0 (1.51525e+06,1.38152e+06) 
....................................
Epoch 1299 Error= 186208 0 (1.51066e+06,1.36486e+06) 
....................................
Epoch 1300 Error= 186135 0 (1.49099e+06,1.35644e+06) 
 counting_train_errors....................................

train1_NErrors= 60131/1.61582e+06 3.72139
Class01= 4233/1.55121e+06	0.272884
Class11= 55898/64616	86.508

 counting_test_errors.........

test1_NErrors= 14938/397966 3.75359
Class01= 1144/382212	0.29931
Class11= 13794/15754	87.5587

....................................
Epoch 1301 Error= 186250 0 (1.50203e+06,1.36003e+06) 
....................................
Epoch 1302 Error= 186159 0 (1.51164e+06,1.39137e+06) 
....................................
Epoch 1303 Error= 186286 0 (1.52515e+06,1.35867e+06) 
....................................
Epoch 1304 Error= 186288 0 (1.50199e+06,1.35725e+06) 
....................................
Epoch 1305 Error= 186246 0 (1.49822e+06,1.37105e+06) 
....................................
Epoch 1306 Error= 186156 0 (1.49536e+06,1.36935e+06) 
....................................
Epoch 1307 Error= 186209 0 (1.52177e+06,1.38057e+06) 
....................................
Epoch 1308 Error= 186213 0 (1.51096e+06,1.36124e+06) 
....................................
Epoch 1309 Error= 186085 0 (1.50631e+06,1.35951e+06) 
....................................
Epoch 1310 Error= 186161 0 (1.50851e+06,1.36111e+06) 
 counting_train_errors....................................

train1_NErrors= 60285/1.61582e+06 3.73092
Class01= 7458/1.55121e+06	0.480787
Class11= 52827/64616	81.7553

 counting_test_errors.........

test1_NErrors= 14982/397966 3.76464
Class01= 1937/382212	0.506787
Class11= 13045/15754	82.8044

....................................
Epoch 1311 Error= 186143 0 (1.50274e+06,1.37863e+06) 
....................................
Epoch 1312 Error= 186167 0 (1.49938e+06,1.37334e+06) 
....................................
Epoch 1313 Error= 186132 0 (1.509e+06,1.36967e+06) 
....................................
Epoch 1314 Error= 186174 0 (1.50649e+06,1.37187e+06) 
....................................
Epoch 1315 Error= 186170 0 (1.50968e+06,1.34545e+06) 
....................................
Epoch 1316 Error= 186152 0 (1.50591e+06,1.35742e+06) 
....................................
Epoch 1317 Error= 186119 0 (1.49559e+06,1.37288e+06) 
....................................
Epoch 1318 Error= 186163 0 (1.49349e+06,1.3726e+06) 
....................................
Epoch 1319 Error= 186148 0 (1.50935e+06,1.37277e+06) 
....................................
Epoch 1320 Error= 186237 0 (1.50722e+06,1.37172e+06) 
 counting_train_errors....................................

train1_NErrors= 60229/1.61582e+06 3.72745
Class01= 3383/1.55121e+06	0.218088
Class11= 56846/64616	87.9751

 counting_test_errors.........

test1_NErrors= 14922/397966 3.74957
Class01= 912/382212	0.238611
Class11= 14010/15754	88.9298

....................................
Epoch 1321 Error= 186107 0 (1.50686e+06,1.38267e+06) 
....................................
Epoch 1322 Error= 186095 0 (1.50784e+06,1.37569e+06) 
....................................
Epoch 1323 Error= 186167 0 (1.50161e+06,1.37588e+06) 
....................................
Epoch 1324 Error= 186035 0 (1.50207e+06,1.36601e+06) 
....................................
Epoch 1325 Error= 186171 0 (1.50851e+06,1.37996e+06) 
....................................
Epoch 1326 Error= 186173 0 (1.50692e+06,1.37469e+06) 
....................................
Epoch 1327 Error= 186057 0 (1.4983e+06,1.36505e+06) 
....................................
Epoch 1328 Error= 186005 0 (1.51065e+06,1.37323e+06) 
....................................
Epoch 1329 Error= 186115 0 (1.49784e+06,1.37032e+06) 
....................................
Epoch 1330 Error= 186268 0 (1.50594e+06,1.3765e+06) 
 counting_train_errors....................................

train1_NErrors= 60358/1.61582e+06 3.73544
Class01= 8658/1.55121e+06	0.558146
Class11= 51700/64616	80.0111

 counting_test_errors.........

test1_NErrors= 15001/397966 3.76942
Class01= 2214/382212	0.57926
Class11= 12787/15754	81.1667

....................................
Epoch 1331 Error= 186086 0 (1.50183e+06,1.35686e+06) 
....................................
Epoch 1332 Error= 186164 0 (1.50418e+06,1.37463e+06) 
....................................
Epoch 1333 Error= 186240 0 (1.50228e+06,1.35543e+06) 
....................................
Epoch 1334 Error= 186068 0 (1.51098e+06,1.36671e+06) 
....................................
Epoch 1335 Error= 186240 0 (1.48278e+06,1.37579e+06) 
....................................
Epoch 1336 Error= 186165 0 (1.50998e+06,1.38837e+06) 
....................................
Epoch 1337 Error= 186116 0 (1.50243e+06,1.39035e+06) 
....................................
Epoch 1338 Error= 186181 0 (1.52101e+06,1.35715e+06) 
....................................
Epoch 1339 Error= 186195 0 (1.49961e+06,1.35633e+06) 
....................................
Epoch 1340 Error= 186090 0 (1.50999e+06,1.36182e+06) 
 counting_train_errors....................................

train1_NErrors= 59972/1.61582e+06 3.71155
Class01= 5410/1.55121e+06	0.348761
Class11= 54562/64616	84.4404

 counting_test_errors.........

test1_NErrors= 14892/397966 3.74203
Class01= 1419/382212	0.37126
Class11= 13473/15754	85.5211

....................................
Epoch 1341 Error= 186109 0 (1.51687e+06,1.36472e+06) 
....................................
Epoch 1342 Error= 186104 0 (1.50707e+06,1.36866e+06) 
....................................
Epoch 1343 Error= 186072 0 (1.50211e+06,1.35929e+06) 
....................................
Epoch 1344 Error= 185997 0 (1.51922e+06,1.38151e+06) 
....................................
Epoch 1345 Error= 186048 0 (1.49014e+06,1.36789e+06) 
....................................
Epoch 1346 Error= 185998 0 (1.51366e+06,1.36816e+06) 
....................................
Epoch 1347 Error= 186177 0 (1.51114e+06,1.36186e+06) 
....................................
Epoch 1348 Error= 186129 0 (1.49182e+06,1.35528e+06) 
....................................
Epoch 1349 Error= 186151 0 (1.5003e+06,1.35495e+06) 
....................................
Epoch 1350 Error= 186088 0 (1.50305e+06,1.36137e+06) 
 counting_train_errors....................................

train1_NErrors= 60096/1.61582e+06 3.71922
Class01= 5043/1.55121e+06	0.325102
Class11= 55053/64616	85.2003

 counting_test_errors.........

test1_NErrors= 14934/397966 3.75258
Class01= 1322/382212	0.345881
Class11= 13612/15754	86.4035

....................................
Epoch 1351 Error= 186055 0 (1.49745e+06,1.35469e+06) 
....................................
Epoch 1352 Error= 186017 0 (1.50601e+06,1.36953e+06) 
....................................
Epoch 1353 Error= 186063 0 (1.50215e+06,1.36506e+06) 
....................................
Epoch 1354 Error= 186054 0 (1.49759e+06,1.36557e+06) 
....................................
Epoch 1355 Error= 186080 0 (1.49985e+06,1.37423e+06) 
....................................
Epoch 1356 Error= 186112 0 (1.50978e+06,1.36437e+06) 
....................................
Epoch 1357 Error= 186108 0 (1.49484e+06,1.37708e+06) 
....................................
Epoch 1358 Error= 186104 0 (1.50027e+06,1.38453e+06) 
....................................
Epoch 1359 Error= 185929 0 (1.49366e+06,1.37631e+06) 
....................................
Epoch 1360 Error= 186062 0 (1.48568e+06,1.38093e+06) 
 counting_train_errors....................................

train1_NErrors= 60182/1.61582e+06 3.72454
Class01= 6737/1.55121e+06	0.434307
Class11= 53445/64616	82.7117

 counting_test_errors.........

test1_NErrors= 14915/397966 3.74781
Class01= 1711/382212	0.447657
Class11= 13204/15754	83.8136

....................................
Epoch 1361 Error= 186032 0 (1.48987e+06,1.38549e+06) 
....................................
Epoch 1362 Error= 185880 0 (1.48019e+06,1.3787e+06) 
....................................
Epoch 1363 Error= 186051 0 (1.50548e+06,1.38626e+06) 
....................................
Epoch 1364 Error= 185993 0 (1.49641e+06,1.37191e+06) 
....................................
Epoch 1365 Error= 186100 0 (1.5032e+06,1.39058e+06) 
....................................
Epoch 1366 Error= 186070 0 (1.50212e+06,1.36233e+06) 
....................................
Epoch 1367 Error= 186033 0 (1.50669e+06,1.35944e+06) 
....................................
Epoch 1368 Error= 186093 0 (1.48774e+06,1.37499e+06) 
....................................
Epoch 1369 Error= 186179 0 (1.48436e+06,1.36917e+06) 
....................................
Epoch 1370 Error= 186162 0 (1.48798e+06,1.354e+06) 
 counting_train_errors....................................

train1_NErrors= 60205/1.61582e+06 3.72597
Class01= 3796/1.55121e+06	0.244713
Class11= 56409/64616	87.2988

 counting_test_errors.........

test1_NErrors= 14910/397966 3.74655
Class01= 1029/382212	0.269222
Class11= 13881/15754	88.111

....................................
Epoch 1371 Error= 185932 0 (1.49313e+06,1.37608e+06) 
....................................
Epoch 1372 Error= 185925 0 (1.49894e+06,1.3836e+06) 
....................................
Epoch 1373 Error= 185973 0 (1.49384e+06,1.38121e+06) 
....................................
Epoch 1374 Error= 185941 0 (1.48432e+06,1.38305e+06) 
....................................
Epoch 1375 Error= 185884 0 (1.50745e+06,1.37761e+06) 
....................................
Epoch 1376 Error= 185925 0 (1.50475e+06,1.36444e+06) 
....................................
Epoch 1377 Error= 186014 0 (1.48904e+06,1.36918e+06) 
....................................
Epoch 1378 Error= 185961 0 (1.47178e+06,1.37981e+06) 
....................................
Epoch 1379 Error= 186078 0 (1.47776e+06,1.38414e+06) 
....................................
Epoch 1380 Error= 186061 0 (1.48733e+06,1.37301e+06) 
 counting_train_errors....................................

train1_NErrors= 60131/1.61582e+06 3.72139
Class01= 5979/1.55121e+06	0.385442
Class11= 54152/64616	83.8059

 counting_test_errors.........

test1_NErrors= 14921/397966 3.74932
Class01= 1531/382212	0.400563
Class11= 13390/15754	84.9943

....................................
Epoch 1381 Error= 185977 0 (1.51322e+06,1.38298e+06) 
....................................
Epoch 1382 Error= 186048 0 (1.49606e+06,1.36562e+06) 
....................................
Epoch 1383 Error= 185940 0 (1.49762e+06,1.39052e+06) 
....................................
Epoch 1384 Error= 185991 0 (1.49786e+06,1.37857e+06) 
....................................
Epoch 1385 Error= 186053 0 (1.47571e+06,1.35896e+06) 
....................................
Epoch 1386 Error= 185995 0 (1.48223e+06,1.38307e+06) 
....................................
Epoch 1387 Error= 186036 0 (1.48104e+06,1.37734e+06) 
....................................
Epoch 1388 Error= 185920 0 (1.49365e+06,1.37701e+06) 
....................................
Epoch 1389 Error= 185960 0 (1.4926e+06,1.37952e+06) 
....................................
Epoch 1390 Error= 185910 0 (1.49269e+06,1.37017e+06) 
 counting_train_errors....................................

train1_NErrors= 60175/1.61582e+06 3.72411
Class01= 6905/1.55121e+06	0.445138
Class11= 53270/64616	82.4409

 counting_test_errors.........

test1_NErrors= 14935/397966 3.75283
Class01= 1766/382212	0.462047
Class11= 13169/15754	83.5915

....................................
Epoch 1391 Error= 185876 0 (1.47947e+06,1.37705e+06) 
....................................
Epoch 1392 Error= 185848 0 (1.50696e+06,1.37378e+06) 
....................................
Epoch 1393 Error= 186026 0 (1.49661e+06,1.3633e+06) 
....................................
Epoch 1394 Error= 185860 0 (1.48752e+06,1.37705e+06) 
....................................
Epoch 1395 Error= 186084 0 (1.49402e+06,1.36721e+06) 
....................................
Epoch 1396 Error= 186098 0 (1.48568e+06,1.37073e+06) 
....................................
Epoch 1397 Error= 185818 0 (1.47092e+06,1.37141e+06) 
....................................
Epoch 1398 Error= 185870 0 (1.49097e+06,1.37816e+06) 
....................................
Epoch 1399 Error= 186032 0 (1.48997e+06,1.38121e+06) 
....................................
Epoch 1400 Error= 186003 0 (1.49083e+06,1.36702e+06) 
 counting_train_errors....................................

train1_NErrors= 60099/1.61582e+06 3.71941
Class01= 4045/1.55121e+06	0.260765
Class11= 56054/64616	86.7494

 counting_test_errors.........

test1_NErrors= 14881/397966 3.73926
Class01= 1063/382212	0.278118
Class11= 13818/15754	87.7111

....................................
Epoch 1401 Error= 185881 0 (1.48626e+06,1.38105e+06) 
....................................
Epoch 1402 Error= 185993 0 (1.47203e+06,1.38305e+06) 
....................................
Epoch 1403 Error= 185866 0 (1.49269e+06,1.3679e+06) 
....................................
Epoch 1404 Error= 185956 0 (1.49525e+06,1.36227e+06) 
....................................
Epoch 1405 Error= 185960 0 (1.49202e+06,1.38068e+06) 
....................................
Epoch 1406 Error= 185981 0 (1.4802e+06,1.37132e+06) 
....................................
Epoch 1407 Error= 185929 0 (1.48833e+06,1.37326e+06) 
....................................
Epoch 1408 Error= 185911 0 (1.49005e+06,1.37215e+06) 
....................................
Epoch 1409 Error= 185894 0 (1.48052e+06,1.38075e+06) 
....................................
Epoch 1410 Error= 186055 0 (1.48597e+06,1.35139e+06) 
 counting_train_errors....................................

train1_NErrors= 60069/1.61582e+06 3.71755
Class01= 4434/1.55121e+06	0.285842
Class11= 55635/64616	86.101

 counting_test_errors.........

test1_NErrors= 14891/397966 3.74178
Class01= 1167/382212	0.305328
Class11= 13724/15754	87.1144

....................................
Epoch 1411 Error= 186013 0 (1.47303e+06,1.37373e+06) 
....................................
Epoch 1412 Error= 185866 0 (1.4812e+06,1.38613e+06) 
....................................
Epoch 1413 Error= 185920 0 (1.48297e+06,1.38618e+06) 
....................................
Epoch 1414 Error= 185982 0 (1.4844e+06,1.37461e+06) 
....................................
Epoch 1415 Error= 185893 0 (1.48378e+06,1.39234e+06) 
....................................
Epoch 1416 Error= 185919 0 (1.48411e+06,1.38101e+06) 
....................................
Epoch 1417 Error= 185855 0 (1.46913e+06,1.3829e+06) 
....................................
Epoch 1418 Error= 185834 0 (1.49546e+06,1.3951e+06) 
....................................
Epoch 1419 Error= 185845 0 (1.48748e+06,1.37703e+06) 
....................................
Epoch 1420 Error= 185807 0 (1.49606e+06,1.38984e+06) 
 counting_train_errors....................................

train1_NErrors= 60066/1.61582e+06 3.71736
Class01= 4380/1.55121e+06	0.282361
Class11= 55686/64616	86.1799

 counting_test_errors.........

test1_NErrors= 14867/397966 3.73575
Class01= 1141/382212	0.298525
Class11= 13726/15754	87.1271

....................................
Epoch 1421 Error= 185887 0 (1.48466e+06,1.40147e+06) 
....................................
Epoch 1422 Error= 185867 0 (1.48313e+06,1.37405e+06) 
....................................
Epoch 1423 Error= 185823 0 (1.47482e+06,1.36628e+06) 
....................................
Epoch 1424 Error= 185913 0 (1.46847e+06,1.37184e+06) 
....................................
Epoch 1425 Error= 185882 0 (1.47922e+06,1.38241e+06) 
....................................
Epoch 1426 Error= 185923 0 (1.47848e+06,1.38344e+06) 
....................................
Epoch 1427 Error= 185975 0 (1.47815e+06,1.36727e+06) 
....................................
Epoch 1428 Error= 185891 0 (1.47166e+06,1.37536e+06) 
....................................
Epoch 1429 Error= 185926 0 (1.48144e+06,1.39444e+06) 
....................................
Epoch 1430 Error= 185886 0 (1.47203e+06,1.37273e+06) 
 counting_train_errors....................................

train1_NErrors= 60158/1.61582e+06 3.72306
Class01= 4005/1.55121e+06	0.258186
Class11= 56153/64616	86.9026

 counting_test_errors.........

test1_NErrors= 14899/397966 3.74379
Class01= 1058/382212	0.27681
Class11= 13841/15754	87.8571

....................................
Epoch 1431 Error= 185914 0 (1.47431e+06,1.38097e+06) 
....................................
Epoch 1432 Error= 185885 0 (1.48062e+06,1.38229e+06) 
....................................
Epoch 1433 Error= 185806 0 (1.49351e+06,1.38298e+06) 
....................................
Epoch 1434 Error= 185872 0 (1.47069e+06,1.38731e+06) 
....................................
Epoch 1435 Error= 185965 0 (1.47136e+06,1.38873e+06) 
....................................
Epoch 1436 Error= 185847 0 (1.47292e+06,1.38666e+06) 
....................................
Epoch 1437 Error= 185957 0 (1.48144e+06,1.39366e+06) 
....................................
Epoch 1438 Error= 185788 0 (1.47726e+06,1.3821e+06) 
....................................
Epoch 1439 Error= 185913 0 (1.50654e+06,1.38241e+06) 
....................................
Epoch 1440 Error= 185874 0 (1.47372e+06,1.36611e+06) 
 counting_train_errors....................................

train1_NErrors= 60028/1.61582e+06 3.71501
Class01= 7057/1.55121e+06	0.454936
Class11= 52971/64616	81.9781

 counting_test_errors.........

test1_NErrors= 14981/397966 3.76439
Class01= 1840/382212	0.481408
Class11= 13141/15754	83.4137

....................................
Epoch 1441 Error= 185918 0 (1.4675e+06,1.38429e+06) 
....................................
Epoch 1442 Error= 185898 0 (1.46308e+06,1.36784e+06) 
....................................
Epoch 1443 Error= 185975 0 (1.47566e+06,1.38329e+06) 
....................................
Epoch 1444 Error= 185889 0 (1.46076e+06,1.36005e+06) 
....................................
Epoch 1445 Error= 185877 0 (1.48416e+06,1.39041e+06) 
....................................
Epoch 1446 Error= 185917 0 (1.46174e+06,1.3776e+06) 
....................................
Epoch 1447 Error= 185851 0 (1.47741e+06,1.37589e+06) 
....................................
Epoch 1448 Error= 185926 0 (1.49817e+06,1.37876e+06) 
....................................
Epoch 1449 Error= 185896 0 (1.47278e+06,1.37803e+06) 
....................................
Epoch 1450 Error= 185842 0 (1.46537e+06,1.38047e+06) 
 counting_train_errors....................................

train1_NErrors= 60043/1.61582e+06 3.71594
Class01= 5207/1.55121e+06	0.335674
Class11= 54836/64616	84.8644

 counting_test_errors.........

test1_NErrors= 14903/397966 3.74479
Class01= 1374/382212	0.359486
Class11= 13529/15754	85.8766

....................................
Epoch 1451 Error= 185752 0 (1.48183e+06,1.38358e+06) 
....................................
Epoch 1452 Error= 185790 0 (1.47398e+06,1.38995e+06) 
....................................
Epoch 1453 Error= 185822 0 (1.46583e+06,1.38477e+06) 
....................................
Epoch 1454 Error= 185849 0 (1.46247e+06,1.37928e+06) 
....................................
Epoch 1455 Error= 185926 0 (1.46872e+06,1.39227e+06) 
....................................
Epoch 1456 Error= 185746 0 (1.48986e+06,1.3789e+06) 
....................................
Epoch 1457 Error= 185652 0 (1.48171e+06,1.38254e+06) 
....................................
Epoch 1458 Error= 185799 0 (1.47226e+06,1.39855e+06) 
....................................
Epoch 1459 Error= 185742 0 (1.46331e+06,1.37251e+06) 
....................................
Epoch 1460 Error= 185811 0 (1.47488e+06,1.3899e+06) 
 counting_train_errors....................................

train1_NErrors= 59957/1.61582e+06 3.71062
Class01= 5712/1.55121e+06	0.36823
Class11= 54245/64616	83.9498

 counting_test_errors.........

test1_NErrors= 14862/397966 3.73449
Class01= 1476/382212	0.386173
Class11= 13386/15754	84.9689

....................................
Epoch 1461 Error= 185855 0 (1.47909e+06,1.38039e+06) 
....................................
Epoch 1462 Error= 185829 0 (1.47897e+06,1.37657e+06) 
....................................
Epoch 1463 Error= 185858 0 (1.47628e+06,1.36476e+06) 
....................................
Epoch 1464 Error= 185786 0 (1.46996e+06,1.38568e+06) 
....................................
Epoch 1465 Error= 185869 0 (1.47024e+06,1.39331e+06) 
....................................
Epoch 1466 Error= 185782 0 (1.47514e+06,1.35998e+06) 
....................................
Epoch 1467 Error= 185819 0 (1.474e+06,1.38058e+06) 
....................................
Epoch 1468 Error= 185732 0 (1.45754e+06,1.38267e+06) 
....................................
Epoch 1469 Error= 185843 0 (1.47256e+06,1.37351e+06) 
....................................
Epoch 1470 Error= 185811 0 (1.48672e+06,1.39333e+06) 
 counting_train_errors....................................

train1_NErrors= 60176/1.61582e+06 3.72417
Class01= 8015/1.55121e+06	0.516695
Class11= 52161/64616	80.7246

 counting_test_errors.........

test1_NErrors= 15001/397966 3.76942
Class01= 2094/382212	0.547863
Class11= 12907/15754	81.9284

....................................
Epoch 1471 Error= 185819 0 (1.46526e+06,1.36728e+06) 
....................................
Epoch 1472 Error= 185744 0 (1.46657e+06,1.36659e+06) 
....................................
Epoch 1473 Error= 185836 0 (1.47406e+06,1.38671e+06) 
....................................
Epoch 1474 Error= 185881 0 (1.46517e+06,1.39515e+06) 
....................................
Epoch 1475 Error= 185793 0 (1.4618e+06,1.38237e+06) 
....................................
Epoch 1476 Error= 185817 0 (1.46937e+06,1.37738e+06) 
....................................
Epoch 1477 Error= 185721 0 (1.4679e+06,1.38383e+06) 
....................................
Epoch 1478 Error= 185834 0 (1.4706e+06,1.37882e+06) 
....................................
Epoch 1479 Error= 185758 0 (1.46135e+06,1.37794e+06) 
....................................
Epoch 1480 Error= 185751 0 (1.46893e+06,1.38265e+06) 
 counting_train_errors....................................

train1_NErrors= 60035/1.61582e+06 3.71545
Class01= 6943/1.55121e+06	0.447587
Class11= 53092/64616	82.1654

 counting_test_errors.........

test1_NErrors= 14984/397966 3.76515
Class01= 1824/382212	0.477222
Class11= 13160/15754	83.5343

....................................
Epoch 1481 Error= 185725 0 (1.47905e+06,1.38076e+06) 
....................................
Epoch 1482 Error= 185674 0 (1.45633e+06,1.37298e+06) 
....................................
Epoch 1483 Error= 185762 0 (1.48269e+06,1.40495e+06) 
....................................
Epoch 1484 Error= 185736 0 (1.46495e+06,1.37226e+06) 
....................................
Epoch 1485 Error= 185721 0 (1.49007e+06,1.38308e+06) 
....................................
Epoch 1486 Error= 185637 0 (1.47525e+06,1.38266e+06) 
....................................
Epoch 1487 Error= 185656 0 (1.47568e+06,1.38859e+06) 
....................................
Epoch 1488 Error= 185734 0 (1.45164e+06,1.38122e+06) 
....................................
Epoch 1489 Error= 185740 0 (1.47629e+06,1.37262e+06) 
....................................
Epoch 1490 Error= 185706 0 (1.47714e+06,1.38444e+06) 
 counting_train_errors....................................

train1_NErrors= 60155/1.61582e+06 3.72287
Class01= 8484/1.55121e+06	0.546929
Class11= 51671/64616	79.9663

 counting_test_errors.........

test1_NErrors= 14950/397966 3.7566
Class01= 2170/382212	0.567748
Class11= 12780/15754	81.1223

....................................
Epoch 1491 Error= 185683 0 (1.4644e+06,1.37316e+06) 
....................................
Epoch 1492 Error= 185690 0 (1.46738e+06,1.37782e+06) 
....................................
Epoch 1493 Error= 185760 0 (1.4647e+06,1.3969e+06) 
....................................
Epoch 1494 Error= 185731 0 (1.45951e+06,1.37156e+06) 
....................................
Epoch 1495 Error= 185753 0 (1.46062e+06,1.39463e+06) 
....................................
Epoch 1496 Error= 185686 0 (1.44229e+06,1.38602e+06) 
....................................
Epoch 1497 Error= 185851 0 (1.46438e+06,1.40822e+06) 
....................................
Epoch 1498 Error= 185679 0 (1.46215e+06,1.37125e+06) 
....................................
Epoch 1499 Error= 185661 0 (1.4656e+06,1.38962e+06) 
....................................
Epoch 1500 Error= 185650 0 (1.46615e+06,1.39027e+06) 
 counting_train_errors....................................

train1_NErrors= 60754/1.61582e+06 3.75994
Class01= 2368/1.55121e+06	0.152655
Class11= 58386/64616	90.3584

 counting_test_errors.........

test1_NErrors= 14980/397966 3.76414
Class01= 664/382212	0.173726
Class11= 14316/15754	90.8722

....................................
Epoch 1501 Error= 185777 0 (1.46909e+06,1.38462e+06) 
....................................
Epoch 1502 Error= 185780 0 (1.45956e+06,1.38124e+06) 
....................................
Epoch 1503 Error= 185727 0 (1.46229e+06,1.37233e+06) 
....................................
Epoch 1504 Error= 185644 0 (1.47223e+06,1.39758e+06) 
....................................
Epoch 1505 Error= 185879 0 (1.45506e+06,1.38566e+06) 
....................................
Epoch 1506 Error= 185662 0 (1.46133e+06,1.36366e+06) 
....................................
Epoch 1507 Error= 185651 0 (1.45771e+06,1.38228e+06) 
....................................
Epoch 1508 Error= 185653 0 (1.46352e+06,1.3919e+06) 
....................................
Epoch 1509 Error= 185717 0 (1.45742e+06,1.37186e+06) 
....................................
Epoch 1510 Error= 185736 0 (1.46447e+06,1.38181e+06) 
 counting_train_errors....................................

train1_NErrors= 60000/1.61582e+06 3.71328
Class01= 5912/1.55121e+06	0.381123
Class11= 54088/64616	83.7068

 counting_test_errors.........

test1_NErrors= 14876/397966 3.73801
Class01= 1532/382212	0.400825
Class11= 13344/15754	84.7023

....................................
Epoch 1511 Error= 185665 0 (1.47626e+06,1.38917e+06) 
....................................
Epoch 1512 Error= 185781 0 (1.43767e+06,1.36995e+06) 
....................................
Epoch 1513 Error= 185678 0 (1.45849e+06,1.37583e+06) 
....................................
Epoch 1514 Error= 185690 0 (1.4739e+06,1.38559e+06) 
....................................
Epoch 1515 Error= 185760 0 (1.45835e+06,1.39484e+06) 
....................................
Epoch 1516 Error= 185657 0 (1.45563e+06,1.37506e+06) 
....................................
Epoch 1517 Error= 185654 0 (1.46056e+06,1.38117e+06) 
....................................
Epoch 1518 Error= 185900 0 (1.44139e+06,1.3823e+06) 
....................................
Epoch 1519 Error= 185701 0 (1.46713e+06,1.38406e+06) 
....................................
Epoch 1520 Error= 185569 0 (1.45203e+06,1.37722e+06) 
 counting_train_errors....................................

train1_NErrors= 59966/1.61582e+06 3.71118
Class01= 7103/1.55121e+06	0.457902
Class11= 52863/64616	81.811

 counting_test_errors.........

test1_NErrors= 14946/397966 3.7556
Class01= 1847/382212	0.48324
Class11= 13099/15754	83.1471

....................................
Epoch 1521 Error= 185615 0 (1.45767e+06,1.37873e+06) 
....................................
Epoch 1522 Error= 185706 0 (1.44696e+06,1.37466e+06) 
....................................
Epoch 1523 Error= 185645 0 (1.46377e+06,1.38961e+06) 
....................................
Epoch 1524 Error= 185596 0 (1.47602e+06,1.39705e+06) 
....................................
Epoch 1525 Error= 185810 0 (1.44141e+06,1.36953e+06) 
....................................
Epoch 1526 Error= 185677 0 (1.45715e+06,1.39164e+06) 
....................................
Epoch 1527 Error= 185611 0 (1.45396e+06,1.39531e+06) 
....................................
Epoch 1528 Error= 185576 0 (1.45821e+06,1.3944e+06) 
....................................
Epoch 1529 Error= 185790 0 (1.45067e+06,1.37528e+06) 
....................................
Epoch 1530 Error= 185669 0 (1.4548e+06,1.37708e+06) 
 counting_train_errors....................................

train1_NErrors= 59871/1.61582e+06 3.7053
Class01= 4673/1.55121e+06	0.301249
Class11= 55198/64616	85.4247

 counting_test_errors.........

test1_NErrors= 14836/397966 3.72796
Class01= 1216/382212	0.318148
Class11= 13620/15754	86.4542

....................................
Epoch 1531 Error= 185660 0 (1.43458e+06,1.39019e+06) 
....................................
Epoch 1532 Error= 185732 0 (1.45615e+06,1.38689e+06) 
....................................
Epoch 1533 Error= 185650 0 (1.46904e+06,1.39548e+06) 
....................................
Epoch 1534 Error= 185770 0 (1.4591e+06,1.37583e+06) 
....................................
Epoch 1535 Error= 185702 0 (1.46387e+06,1.37405e+06) 
....................................
Epoch 1536 Error= 185556 0 (1.45261e+06,1.38404e+06) 
....................................
Epoch 1537 Error= 185615 0 (1.44025e+06,1.38243e+06) 
....................................
Epoch 1538 Error= 185650 0 (1.46904e+06,1.38679e+06) 
....................................
Epoch 1539 Error= 185636 0 (1.45196e+06,1.38415e+06) 
....................................
Epoch 1540 Error= 185621 0 (1.44449e+06,1.37521e+06) 
 counting_train_errors....................................

train1_NErrors= 59985/1.61582e+06 3.71235
Class01= 7482/1.55121e+06	0.482334
Class11= 52503/64616	81.2539

 counting_test_errors.........

test1_NErrors= 14888/397966 3.74102
Class01= 1935/382212	0.506264
Class11= 12953/15754	82.2204

....................................
Epoch 1541 Error= 185658 0 (1.46058e+06,1.37041e+06) 
....................................
Epoch 1542 Error= 185551 0 (1.44411e+06,1.38153e+06) 
....................................
Epoch 1543 Error= 185548 0 (1.46911e+06,1.39131e+06) 
....................................
Epoch 1544 Error= 185556 0 (1.45637e+06,1.39894e+06) 
....................................
Epoch 1545 Error= 185795 0 (1.44799e+06,1.37095e+06) 
....................................
Epoch 1546 Error= 185658 0 (1.4643e+06,1.39231e+06) 
....................................
Epoch 1547 Error= 185825 0 (1.44647e+06,1.38431e+06) 
....................................
Epoch 1548 Error= 185579 0 (1.43625e+06,1.37861e+06) 
....................................
Epoch 1549 Error= 185498 0 (1.45801e+06,1.38913e+06) 
....................................
Epoch 1550 Error= 185538 0 (1.43954e+06,1.38659e+06) 
 counting_train_errors....................................

train1_NErrors= 59892/1.61582e+06 3.7066
Class01= 5061/1.55121e+06	0.326262
Class11= 54831/64616	84.8567

 counting_test_errors.........

test1_NErrors= 14835/397966 3.72771
Class01= 1292/382212	0.338032
Class11= 13543/15754	85.9655

....................................
Epoch 1551 Error= 185699 0 (1.4488e+06,1.37871e+06) 
....................................
Epoch 1552 Error= 185727 0 (1.42712e+06,1.37642e+06) 
....................................
Epoch 1553 Error= 185577 0 (1.46067e+06,1.38238e+06) 
....................................
Epoch 1554 Error= 185620 0 (1.43911e+06,1.392e+06) 
....................................
Epoch 1555 Error= 185579 0 (1.45565e+06,1.3833e+06) 
....................................
Epoch 1556 Error= 185627 0 (1.44984e+06,1.38579e+06) 
....................................
Epoch 1557 Error= 185611 0 (1.44335e+06,1.38908e+06) 
....................................
Epoch 1558 Error= 185540 0 (1.46058e+06,1.39451e+06) 
....................................
Epoch 1559 Error= 185595 0 (1.45368e+06,1.39626e+06) 
....................................
Epoch 1560 Error= 185643 0 (1.44473e+06,1.38038e+06) 
 counting_train_errors....................................

train1_NErrors= 60123/1.61582e+06 3.72089
Class01= 4155/1.55121e+06	0.267856
Class11= 55968/64616	86.6163

 counting_test_errors.........

test1_NErrors= 14923/397966 3.74982
Class01= 1127/382212	0.294863
Class11= 13796/15754	87.5714

....................................
Epoch 1561 Error= 185540 0 (1.46232e+06,1.39712e+06) 
....................................
Epoch 1562 Error= 185620 0 (1.4329e+06,1.39924e+06) 
....................................
Epoch 1563 Error= 185559 0 (1.4498e+06,1.38056e+06) 
....................................
Epoch 1564 Error= 185566 0 (1.44862e+06,1.3937e+06) 
....................................
Epoch 1565 Error= 185600 0 (1.45894e+06,1.37778e+06) 
....................................
Epoch 1566 Error= 185466 0 (1.44372e+06,1.37629e+06) 
....................................
Epoch 1567 Error= 185611 0 (1.47929e+06,1.38727e+06) 
....................................
Epoch 1568 Error= 185599 0 (1.46093e+06,1.38668e+06) 
....................................
Epoch 1569 Error= 185601 0 (1.44362e+06,1.39702e+06) 
....................................
Epoch 1570 Error= 185540 0 (1.46936e+06,1.39441e+06) 
 counting_train_errors....................................

train1_NErrors= 59919/1.61582e+06 3.70827
Class01= 5531/1.55121e+06	0.356561
Class11= 54388/64616	84.1711

 counting_test_errors.........

test1_NErrors= 14889/397966 3.74127
Class01= 1462/382212	0.38251
Class11= 13427/15754	85.2291

....................................
Epoch 1571 Error= 185607 0 (1.46241e+06,1.38939e+06) 
....................................
Epoch 1572 Error= 185555 0 (1.44849e+06,1.37408e+06) 
....................................
Epoch 1573 Error= 185480 0 (1.45237e+06,1.38464e+06) 
....................................
Epoch 1574 Error= 185587 0 (1.45801e+06,1.38911e+06) 
....................................
Epoch 1575 Error= 185594 0 (1.45089e+06,1.40656e+06) 
....................................
Epoch 1576 Error= 185500 0 (1.45816e+06,1.38364e+06) 
....................................
Epoch 1577 Error= 185620 0 (1.44595e+06,1.37619e+06) 
....................................
Epoch 1578 Error= 185523 0 (1.46076e+06,1.37149e+06) 
....................................
Epoch 1579 Error= 185598 0 (1.44222e+06,1.39092e+06) 
....................................
Epoch 1580 Error= 185534 0 (1.44844e+06,1.40102e+06) 
 counting_train_errors....................................

train1_NErrors= 59883/1.61582e+06 3.70604
Class01= 4855/1.55121e+06	0.312982
Class11= 55028/64616	85.1616

 counting_test_errors.........

test1_NErrors= 14866/397966 3.73549
Class01= 1277/382212	0.334108
Class11= 13589/15754	86.2575

....................................
Epoch 1581 Error= 185636 0 (1.44898e+06,1.3927e+06) 
....................................
Epoch 1582 Error= 185552 0 (1.44231e+06,1.39297e+06) 
....................................
Epoch 1583 Error= 185377 0 (1.4549e+06,1.38447e+06) 
....................................
Epoch 1584 Error= 185665 0 (1.4413e+06,1.38782e+06) 
....................................
Epoch 1585 Error= 185548 0 (1.45574e+06,1.39551e+06) 
....................................
Epoch 1586 Error= 185451 0 (1.44396e+06,1.39825e+06) 
....................................
Epoch 1587 Error= 185416 0 (1.44791e+06,1.40168e+06) 
....................................
Epoch 1588 Error= 185528 0 (1.44864e+06,1.38758e+06) 
....................................
Epoch 1589 Error= 185642 0 (1.42343e+06,1.40198e+06) 
....................................
Epoch 1590 Error= 185516 0 (1.45037e+06,1.3857e+06) 
 counting_train_errors....................................

train1_NErrors= 59946/1.61582e+06 3.70994
Class01= 6367/1.55121e+06	0.410455
Class11= 53579/64616	82.9191

 counting_test_errors.........

test1_NErrors= 14868/397966 3.736
Class01= 1639/382212	0.42882
Class11= 13229/15754	83.9723

....................................
Epoch 1591 Error= 185474 0 (1.44149e+06,1.39231e+06) 
....................................
Epoch 1592 Error= 185451 0 (1.44881e+06,1.39791e+06) 
....................................
Epoch 1593 Error= 185535 0 (1.43541e+06,1.38483e+06) 
....................................
Epoch 1594 Error= 185599 0 (1.45966e+06,1.39902e+06) 
....................................
Epoch 1595 Error= 185467 0 (1.43162e+06,1.38781e+06) 
....................................
Epoch 1596 Error= 185491 0 (1.44539e+06,1.38915e+06) 
....................................
Epoch 1597 Error= 185625 0 (1.44751e+06,1.36974e+06) 
....................................
Epoch 1598 Error= 185299 0 (1.45804e+06,1.37051e+06) 
....................................
Epoch 1599 Error= 185546 0 (1.45321e+06,1.38947e+06) 
....................................
Epoch 1600 Error= 185424 0 (1.44395e+06,1.3837e+06) 
 counting_train_errors....................................

train1_NErrors= 60018/1.61582e+06 3.71439
Class01= 7300/1.55121e+06	0.470602
Class11= 52718/64616	81.5866

 counting_test_errors.........

test1_NErrors= 14902/397966 3.74454
Class01= 1865/382212	0.487949
Class11= 13037/15754	82.7536

....................................
Epoch 1601 Error= 185477 0 (1.44928e+06,1.3942e+06) 
....................................
Epoch 1602 Error= 185468 0 (1.4543e+06,1.38901e+06) 
....................................
Epoch 1603 Error= 185423 0 (1.4521e+06,1.40504e+06) 
....................................
Epoch 1604 Error= 185447 0 (1.43731e+06,1.39119e+06) 
....................................
Epoch 1605 Error= 185559 0 (1.4341e+06,1.39015e+06) 
....................................
Epoch 1606 Error= 185503 0 (1.44914e+06,1.39769e+06) 
....................................
Epoch 1607 Error= 185425 0 (1.45025e+06,1.39063e+06) 
....................................
Epoch 1608 Error= 185392 0 (1.47195e+06,1.39336e+06) 
....................................
Epoch 1609 Error= 185450 0 (1.45796e+06,1.40398e+06) 
....................................
Epoch 1610 Error= 185516 0 (1.43921e+06,1.3908e+06) 
 counting_train_errors....................................

train1_NErrors= 59989/1.61582e+06 3.7126
Class01= 7162/1.55121e+06	0.461705
Class11= 52827/64616	81.7553

 counting_test_errors.........

test1_NErrors= 14874/397966 3.73751
Class01= 1850/382212	0.484025
Class11= 13024/15754	82.6711

....................................
Epoch 1611 Error= 185453 0 (1.44485e+06,1.39641e+06) 
....................................
Epoch 1612 Error= 185336 0 (1.44764e+06,1.41501e+06) 
....................................
Epoch 1613 Error= 185402 0 (1.45675e+06,1.40039e+06) 
....................................
Epoch 1614 Error= 185461 0 (1.44702e+06,1.40486e+06) 
....................................
Epoch 1615 Error= 185470 0 (1.45365e+06,1.40103e+06) 
....................................
Epoch 1616 Error= 185489 0 (1.44023e+06,1.39052e+06) 
....................................
Epoch 1617 Error= 185445 0 (1.44813e+06,1.42066e+06) 
....................................
Epoch 1618 Error= 185513 0 (1.44708e+06,1.41395e+06) 
....................................
Epoch 1619 Error= 185582 0 (1.43587e+06,1.39554e+06) 
....................................
Epoch 1620 Error= 185518 0 (1.44872e+06,1.40138e+06) 
 counting_train_errors....................................

train1_NErrors= 60216/1.61582e+06 3.72665
Class01= 3765/1.55121e+06	0.242714
Class11= 56451/64616	87.3638

 counting_test_errors.........

test1_NErrors= 14892/397966 3.74203
Class01= 1016/382212	0.265821
Class11= 13876/15754	88.0792

....................................
Epoch 1621 Error= 185362 0 (1.4479e+06,1.39493e+06) 
....................................
Epoch 1622 Error= 185452 0 (1.42972e+06,1.41738e+06) 
....................................
Epoch 1623 Error= 185433 0 (1.44793e+06,1.39854e+06) 
....................................
Epoch 1624 Error= 185362 0 (1.46599e+06,1.41182e+06) 
....................................
Epoch 1625 Error= 185501 0 (1.43557e+06,1.40605e+06) 
....................................
Epoch 1626 Error= 185450 0 (1.45481e+06,1.41288e+06) 
....................................
Epoch 1627 Error= 185505 0 (1.44196e+06,1.4093e+06) 
....................................
Epoch 1628 Error= 185478 0 (1.42954e+06,1.39519e+06) 
....................................
Epoch 1629 Error= 185499 0 (1.43844e+06,1.40358e+06) 
....................................
Epoch 1630 Error= 185378 0 (1.45926e+06,1.42395e+06) 
 counting_train_errors....................................

train1_NErrors= 59881/1.61582e+06 3.70592
Class01= 6359/1.55121e+06	0.409939
Class11= 53522/64616	82.8309

 counting_test_errors.........

test1_NErrors= 14889/397966 3.74127
Class01= 1627/382212	0.42568
Class11= 13262/15754	84.1818

....................................
Epoch 1631 Error= 185449 0 (1.44829e+06,1.40358e+06) 
....................................
Epoch 1632 Error= 185444 0 (1.4374e+06,1.39082e+06) 
....................................
Epoch 1633 Error= 185574 0 (1.4346e+06,1.40671e+06) 
....................................
Epoch 1634 Error= 185358 0 (1.43353e+06,1.41972e+06) 
....................................
Epoch 1635 Error= 185506 0 (1.45713e+06,1.3967e+06) 
....................................
Epoch 1636 Error= 185615 0 (1.43134e+06,1.38715e+06) 
....................................
Epoch 1637 Error= 185338 0 (1.43025e+06,1.393e+06) 
....................................
Epoch 1638 Error= 185496 0 (1.44391e+06,1.38418e+06) 
....................................
Epoch 1639 Error= 185432 0 (1.43794e+06,1.40395e+06) 
....................................
Epoch 1640 Error= 185440 0 (1.43675e+06,1.39708e+06) 
 counting_train_errors....................................

train1_NErrors= 59827/1.61582e+06 3.70257
Class01= 5166/1.55121e+06	0.333031
Class11= 54661/64616	84.5936

 counting_test_errors.........

test1_NErrors= 14872/397966 3.737
Class01= 1365/382212	0.357132
Class11= 13507/15754	85.737

....................................
Epoch 1641 Error= 185260 0 (1.43884e+06,1.39393e+06) 
....................................
Epoch 1642 Error= 185457 0 (1.44636e+06,1.40148e+06) 
....................................
Epoch 1643 Error= 185410 0 (1.43262e+06,1.39396e+06) 
....................................
Epoch 1644 Error= 185446 0 (1.44597e+06,1.4108e+06) 
....................................
Epoch 1645 Error= 185269 0 (1.44235e+06,1.41492e+06) 
....................................
Epoch 1646 Error= 185421 0 (1.43639e+06,1.41617e+06) 
....................................
Epoch 1647 Error= 185340 0 (1.45233e+06,1.40372e+06) 
....................................
Epoch 1648 Error= 185415 0 (1.45027e+06,1.41023e+06) 
....................................
Epoch 1649 Error= 185484 0 (1.43631e+06,1.40796e+06) 
....................................
Epoch 1650 Error= 185469 0 (1.42264e+06,1.3932e+06) 
 counting_train_errors....................................

train1_NErrors= 60208/1.61582e+06 3.72615
Class01= 8724/1.55121e+06	0.562401
Class11= 51484/64616	79.6769

 counting_test_errors.........

test1_NErrors= 15009/397966 3.77143
Class01= 2226/382212	0.582399
Class11= 12783/15754	81.1413

....................................
Epoch 1651 Error= 185423 0 (1.4407e+06,1.4171e+06) 
....................................
Epoch 1652 Error= 185468 0 (1.43968e+06,1.39758e+06) 
....................................
Epoch 1653 Error= 185519 0 (1.42665e+06,1.39314e+06) 
....................................
Epoch 1654 Error= 185420 0 (1.44044e+06,1.39404e+06) 
....................................
Epoch 1655 Error= 185436 0 (1.43435e+06,1.41713e+06) 
....................................
Epoch 1656 Error= 185379 0 (1.43034e+06,1.39736e+06) 
....................................
Epoch 1657 Error= 185416 0 (1.43023e+06,1.39191e+06) 
....................................
Epoch 1658 Error= 185496 0 (1.43881e+06,1.39469e+06) 
....................................
Epoch 1659 Error= 185419 0 (1.44047e+06,1.4046e+06) 
....................................
Epoch 1660 Error= 185482 0 (1.43851e+06,1.39915e+06) 
 counting_train_errors....................................

train1_NErrors= 59994/1.61582e+06 3.71291
Class01= 3885/1.55121e+06	0.25045
Class11= 56109/64616	86.8345

 counting_test_errors.........

test1_NErrors= 14875/397966 3.73776
Class01= 1057/382212	0.276548
Class11= 13818/15754	87.7111

....................................
Epoch 1661 Error= 185413 0 (1.43319e+06,1.40088e+06) 
....................................
Epoch 1662 Error= 185373 0 (1.43599e+06,1.39413e+06) 
....................................
Epoch 1663 Error= 185436 0 (1.43664e+06,1.39644e+06) 
....................................
Epoch 1664 Error= 185351 0 (1.4272e+06,1.41649e+06) 
....................................
Epoch 1665 Error= 185420 0 (1.45203e+06,1.39346e+06) 
....................................
Epoch 1666 Error= 185458 0 (1.43739e+06,1.38764e+06) 
....................................
Epoch 1667 Error= 185444 0 (1.42701e+06,1.40672e+06) 
....................................
Epoch 1668 Error= 185541 0 (1.44113e+06,1.40535e+06) 
....................................
Epoch 1669 Error= 185335 0 (1.42958e+06,1.40516e+06) 
....................................
Epoch 1670 Error= 185371 0 (1.44155e+06,1.4115e+06) 
 counting_train_errors....................................

train1_NErrors= 60189/1.61582e+06 3.72498
Class01= 3478/1.55121e+06	0.224213
Class11= 56711/64616	87.7662

 counting_test_errors.........

test1_NErrors= 14923/397966 3.74982
Class01= 967/382212	0.253001
Class11= 13956/15754	88.587

....................................
Epoch 1671 Error= 185464 0 (1.41879e+06,1.41241e+06) 
....................................
Epoch 1672 Error= 185292 0 (1.43106e+06,1.39903e+06) 
....................................
Epoch 1673 Error= 185342 0 (1.43992e+06,1.41342e+06) 
....................................
Epoch 1674 Error= 185376 0 (1.4365e+06,1.39591e+06) 
....................................
Epoch 1675 Error= 185309 0 (1.42739e+06,1.40695e+06) 
....................................
Epoch 1676 Error= 185372 0 (1.42994e+06,1.40766e+06) 
....................................
Epoch 1677 Error= 185419 0 (1.44756e+06,1.41283e+06) 
....................................
Epoch 1678 Error= 185501 0 (1.43192e+06,1.40367e+06) 
....................................
Epoch 1679 Error= 185249 0 (1.43554e+06,1.40239e+06) 
....................................
Epoch 1680 Error= 185288 0 (1.43312e+06,1.40194e+06) 
 counting_train_errors....................................

train1_NErrors= 59820/1.61582e+06 3.70214
Class01= 5759/1.55121e+06	0.37126
Class11= 54061/64616	83.665

 counting_test_errors.........

test1_NErrors= 14855/397966 3.73273
Class01= 1512/382212	0.395592
Class11= 13343/15754	84.696

....................................
Epoch 1681 Error= 185382 0 (1.43024e+06,1.42155e+06) 
....................................
Epoch 1682 Error= 185339 0 (1.43349e+06,1.40434e+06) 
....................................
Epoch 1683 Error= 185314 0 (1.44959e+06,1.40133e+06) 
....................................
Epoch 1684 Error= 185234 0 (1.44105e+06,1.40392e+06) 
....................................
Epoch 1685 Error= 185296 0 (1.43944e+06,1.41484e+06) 
....................................
Epoch 1686 Error= 185224 0 (1.44315e+06,1.4001e+06) 
....................................
Epoch 1687 Error= 185223 0 (1.43808e+06,1.42701e+06) 
....................................
Epoch 1688 Error= 185245 0 (1.43199e+06,1.3991e+06) 
....................................
Epoch 1689 Error= 185350 0 (1.44884e+06,1.3969e+06) 
....................................
Epoch 1690 Error= 185343 0 (1.43975e+06,1.41779e+06) 
 counting_train_errors....................................

train1_NErrors= 60188/1.61582e+06 3.72492
Class01= 3547/1.55121e+06	0.228661
Class11= 56641/64616	87.6579

 counting_test_errors.........

test1_NErrors= 14883/397966 3.73977
Class01= 948/382212	0.24803
Class11= 13935/15754	88.4537

....................................
Epoch 1691 Error= 185474 0 (1.42658e+06,1.40038e+06) 
....................................
Epoch 1692 Error= 185283 0 (1.43563e+06,1.3965e+06) 
....................................
Epoch 1693 Error= 185290 0 (1.43824e+06,1.4045e+06) 
....................................
Epoch 1694 Error= 185316 0 (1.44916e+06,1.42173e+06) 
....................................
Epoch 1695 Error= 185232 0 (1.43597e+06,1.42317e+06) 
....................................
Epoch 1696 Error= 185291 0 (1.44043e+06,1.41267e+06) 
....................................
Epoch 1697 Error= 185302 0 (1.45386e+06,1.41148e+06) 
....................................
Epoch 1698 Error= 185386 0 (1.43743e+06,1.38751e+06) 
....................................
Epoch 1699 Error= 185240 0 (1.44278e+06,1.40567e+06) 
....................................
Epoch 1700 Error= 185330 0 (1.4504e+06,1.40323e+06) 
 counting_train_errors....................................

train1_NErrors= 59896/1.61582e+06 3.70684
Class01= 5656/1.55121e+06	0.36462
Class11= 54240/64616	83.9421

 counting_test_errors.........

test1_NErrors= 14914/397966 3.74756
Class01= 1498/382212	0.391929
Class11= 13416/15754	85.1593

....................................
Epoch 1701 Error= 185222 0 (1.41673e+06,1.40511e+06) 
....................................
Epoch 1702 Error= 185287 0 (1.4206e+06,1.41106e+06) 
....................................
Epoch 1703 Error= 185417 0 (1.44204e+06,1.408e+06) 
....................................
Epoch 1704 Error= 185309 0 (1.42803e+06,1.41115e+06) 
....................................
Epoch 1705 Error= 185269 0 (1.42905e+06,1.40036e+06) 
....................................
Epoch 1706 Error= 185341 0 (1.44515e+06,1.40341e+06) 
....................................
Epoch 1707 Error= 185333 0 (1.43126e+06,1.41618e+06) 
....................................
Epoch 1708 Error= 185466 0 (1.41892e+06,1.39007e+06) 
....................................
Epoch 1709 Error= 185314 0 (1.4303e+06,1.41274e+06) 
....................................
Epoch 1710 Error= 185328 0 (1.4231e+06,1.39838e+06) 
 counting_train_errors....................................

train1_NErrors= 59953/1.61582e+06 3.71037
Class01= 5736/1.55121e+06	0.369777
Class11= 54217/64616	83.9065

 counting_test_errors.........

test1_NErrors= 14913/397966 3.74731
Class01= 1528/382212	0.399778
Class11= 13385/15754	84.9625

....................................
Epoch 1711 Error= 185328 0 (1.41601e+06,1.41856e+06) 
....................................
Epoch 1712 Error= 185291 0 (1.43691e+06,1.40491e+06) 
....................................
Epoch 1713 Error= 185191 0 (1.42807e+06,1.40941e+06) 
....................................
Epoch 1714 Error= 185217 0 (1.41727e+06,1.4085e+06) 
....................................
Epoch 1715 Error= 185302 0 (1.42915e+06,1.41614e+06) 
....................................
Epoch 1716 Error= 185231 0 (1.44346e+06,1.4184e+06) 
....................................
Epoch 1717 Error= 185263 0 (1.43248e+06,1.40855e+06) 
....................................
Epoch 1718 Error= 185335 0 (1.43409e+06,1.41505e+06) 
....................................
Epoch 1719 Error= 185322 0 (1.43331e+06,1.40896e+06) 
....................................
Epoch 1720 Error= 185349 0 (1.41146e+06,1.39099e+06) 
 counting_train_errors....................................

train1_NErrors= 59873/1.61582e+06 3.70542
Class01= 5823/1.55121e+06	0.375385
Class11= 54050/64616	83.648

 counting_test_errors.........

test1_NErrors= 14877/397966 3.73826
Class01= 1531/382212	0.400563
Class11= 13346/15754	84.715

....................................
Epoch 1721 Error= 185343 0 (1.42567e+06,1.40073e+06) 
....................................
Epoch 1722 Error= 185218 0 (1.42343e+06,1.41742e+06) 
....................................
Epoch 1723 Error= 185182 0 (1.43232e+06,1.41664e+06) 
....................................
Epoch 1724 Error= 185237 0 (1.4308e+06,1.42842e+06) 
....................................
Epoch 1725 Error= 185224 0 (1.44277e+06,1.41449e+06) 
....................................
Epoch 1726 Error= 185280 0 (1.43418e+06,1.4183e+06) 
....................................
Epoch 1727 Error= 185357 0 (1.41207e+06,1.42277e+06) 
....................................
Epoch 1728 Error= 185194 0 (1.42786e+06,1.4206e+06) 
....................................
Epoch 1729 Error= 185271 0 (1.43649e+06,1.41833e+06) 
....................................
Epoch 1730 Error= 185251 0 (1.42584e+06,1.42407e+06) 
 counting_train_errors....................................

train1_NErrors= 60075/1.61582e+06 3.71792
Class01= 3695/1.55121e+06	0.238202
Class11= 56380/64616	87.2539

 counting_test_errors.........

test1_NErrors= 14849/397966 3.73122
Class01= 969/382212	0.253524
Class11= 13880/15754	88.1046

....................................
Epoch 1731 Error= 185261 0 (1.41339e+06,1.4206e+06) 
....................................
Epoch 1732 Error= 185305 0 (1.42006e+06,1.41192e+06) 
....................................
Epoch 1733 Error= 185184 0 (1.42736e+06,1.42314e+06) 
....................................
Epoch 1734 Error= 185136 0 (1.43519e+06,1.41486e+06) 
....................................
Epoch 1735 Error= 185215 0 (1.43309e+06,1.40186e+06) 
....................................
Epoch 1736 Error= 185088 0 (1.43003e+06,1.43099e+06) 
....................................
Epoch 1737 Error= 185228 0 (1.43881e+06,1.40693e+06) 
....................................
Epoch 1738 Error= 185118 0 (1.43244e+06,1.42714e+06) 
....................................
Epoch 1739 Error= 185288 0 (1.42505e+06,1.42407e+06) 
....................................
Epoch 1740 Error= 185165 0 (1.43168e+06,1.41788e+06) 
 counting_train_errors....................................

train1_NErrors= 59897/1.61582e+06 3.70691
Class01= 4397/1.55121e+06	0.283457
Class11= 55500/64616	85.892

 counting_test_errors.........

test1_NErrors= 14890/397966 3.74153
Class01= 1190/382212	0.311346
Class11= 13700/15754	86.962

....................................
Epoch 1741 Error= 185220 0 (1.42541e+06,1.41711e+06) 
....................................
Epoch 1742 Error= 185182 0 (1.43019e+06,1.41634e+06) 
....................................
Epoch 1743 Error= 185229 0 (1.43302e+06,1.41717e+06) 
....................................
Epoch 1744 Error= 185342 0 (1.43963e+06,1.4204e+06) 
....................................
Epoch 1745 Error= 185308 0 (1.42339e+06,1.41969e+06) 
....................................
Epoch 1746 Error= 185277 0 (1.4151e+06,1.40758e+06) 
....................................
Epoch 1747 Error= 185203 0 (1.4291e+06,1.43836e+06) 
....................................
Epoch 1748 Error= 185250 0 (1.42712e+06,1.42524e+06) 
....................................
Epoch 1749 Error= 185151 0 (1.43163e+06,1.41988e+06) 
....................................
Epoch 1750 Error= 185231 0 (1.42388e+06,1.4192e+06) 
 counting_train_errors....................................

train1_NErrors= 60574/1.61582e+06 3.7488
Class01= 10499/1.55121e+06	0.676828
Class11= 50075/64616	77.4963

 counting_test_errors.........

test1_NErrors= 15197/397966 3.81867
Class01= 2705/382212	0.707722
Class11= 12492/15754	79.2941

....................................
Epoch 1751 Error= 185242 0 (1.41151e+06,1.41557e+06) 
....................................
Epoch 1752 Error= 185155 0 (1.41926e+06,1.41295e+06) 
....................................
Epoch 1753 Error= 185082 0 (1.42426e+06,1.42837e+06) 
....................................
Epoch 1754 Error= 185185 0 (1.43162e+06,1.44446e+06) 
....................................
Epoch 1755 Error= 185174 0 (1.43447e+06,1.41991e+06) 
....................................
Epoch 1756 Error= 185197 0 (1.44015e+06,1.41675e+06) 
....................................
Epoch 1757 Error= 185243 0 (1.44337e+06,1.43681e+06) 
....................................
Epoch 1758 Error= 185135 0 (1.42882e+06,1.4111e+06) 
....................................
Epoch 1759 Error= 185199 0 (1.43446e+06,1.41373e+06) 
....................................
Epoch 1760 Error= 185259 0 (1.43033e+06,1.42731e+06) 
 counting_train_errors....................................

train1_NErrors= 59837/1.61582e+06 3.70319
Class01= 6889/1.55121e+06	0.444106
Class11= 52948/64616	81.9426

 counting_test_errors.........

test1_NErrors= 14879/397966 3.73876
Class01= 1772/382212	0.463617
Class11= 13107/15754	83.1979

....................................
Epoch 1761 Error= 185205 0 (1.41313e+06,1.40675e+06) 
....................................
Epoch 1762 Error= 185203 0 (1.41567e+06,1.42637e+06) 
....................................
Epoch 1763 Error= 185179 0 (1.4278e+06,1.39369e+06) 
....................................
Epoch 1764 Error= 185263 0 (1.42725e+06,1.42286e+06) 
....................................
Epoch 1765 Error= 185169 0 (1.41349e+06,1.40075e+06) 
....................................
Epoch 1766 Error= 185196 0 (1.44198e+06,1.41313e+06) 
....................................
Epoch 1767 Error= 185184 0 (1.42714e+06,1.41967e+06) 
....................................
Epoch 1768 Error= 185189 0 (1.43385e+06,1.41167e+06) 
....................................
Epoch 1769 Error= 185164 0 (1.41645e+06,1.43425e+06) 
....................................
Epoch 1770 Error= 185273 0 (1.4292e+06,1.4063e+06) 
 counting_train_errors....................................

train1_NErrors= 59818/1.61582e+06 3.70202
Class01= 4855/1.55121e+06	0.312982
Class11= 54963/64616	85.061

 counting_test_errors.........

test1_NErrors= 14878/397966 3.73851
Class01= 1294/382212	0.338556
Class11= 13584/15754	86.2257

....................................
Epoch 1771 Error= 185161 0 (1.41662e+06,1.42832e+06) 
....................................
Epoch 1772 Error= 185158 0 (1.4243e+06,1.40337e+06) 
....................................
Epoch 1773 Error= 185142 0 (1.42841e+06,1.40124e+06) 
....................................
Epoch 1774 Error= 185161 0 (1.40977e+06,1.42026e+06) 
....................................
Epoch 1775 Error= 185168 0 (1.43339e+06,1.41405e+06) 
....................................
Epoch 1776 Error= 185164 0 (1.41334e+06,1.42687e+06) 
....................................
Epoch 1777 Error= 185146 0 (1.41551e+06,1.41527e+06) 
....................................
Epoch 1778 Error= 185094 0 (1.418e+06,1.41137e+06) 
....................................
Epoch 1779 Error= 185138 0 (1.42773e+06,1.42455e+06) 
....................................
Epoch 1780 Error= 185220 0 (1.43136e+06,1.42283e+06) 
 counting_train_errors....................................

train1_NErrors= 59756/1.61582e+06 3.69818
Class01= 7145/1.55121e+06	0.460609
Class11= 52611/64616	81.421

 counting_test_errors.........

test1_NErrors= 14897/397966 3.74328
Class01= 1863/382212	0.487426
Class11= 13034/15754	82.7345

....................................
Epoch 1781 Error= 185139 0 (1.42728e+06,1.40213e+06) 
....................................
Epoch 1782 Error= 185106 0 (1.42175e+06,1.42637e+06) 
....................................
Epoch 1783 Error= 185156 0 (1.42508e+06,1.4295e+06) 
....................................
Epoch 1784 Error= 185158 0 (1.43163e+06,1.41502e+06) 
....................................
Epoch 1785 Error= 185122 0 (1.42868e+06,1.42329e+06) 
....................................
Epoch 1786 Error= 185127 0 (1.42923e+06,1.41101e+06) 
....................................
Epoch 1787 Error= 185076 0 (1.42407e+06,1.42366e+06) 
....................................
Epoch 1788 Error= 185114 0 (1.42034e+06,1.44873e+06) 
....................................
Epoch 1789 Error= 185016 0 (1.4147e+06,1.41291e+06) 
....................................
Epoch 1790 Error= 185186 0 (1.44315e+06,1.43153e+06) 
 counting_train_errors....................................

train1_NErrors= 60195/1.61582e+06 3.72535
Class01= 8294/1.55121e+06	0.534681
Class11= 51901/64616	80.3222

 counting_test_errors.........

test1_NErrors= 15050/397966 3.78173
Class01= 2169/382212	0.567486
Class11= 12881/15754	81.7634

....................................
Epoch 1791 Error= 185169 0 (1.41354e+06,1.42501e+06) 
....................................
Epoch 1792 Error= 185135 0 (1.41311e+06,1.40577e+06) 
....................................
Epoch 1793 Error= 185119 0 (1.43646e+06,1.41253e+06) 
....................................
Epoch 1794 Error= 185234 0 (1.42213e+06,1.43069e+06) 
....................................
Epoch 1795 Error= 185159 0 (1.41075e+06,1.41299e+06) 
....................................
Epoch 1796 Error= 185176 0 (1.42399e+06,1.39174e+06) 
....................................
Epoch 1797 Error= 185053 0 (1.43441e+06,1.42495e+06) 
....................................
Epoch 1798 Error= 185281 0 (1.41527e+06,1.4054e+06) 
....................................
Epoch 1799 Error= 185213 0 (1.41037e+06,1.41322e+06) 
....................................
Epoch 1800 Error= 185119 0 (1.43153e+06,1.41747e+06) 
 counting_train_errors....................................

train1_NErrors= 60644/1.61582e+06 3.75314
Class01= 10754/1.55121e+06	0.693267
Class11= 49890/64616	77.21

 counting_test_errors.........

test1_NErrors= 15206/397966 3.82093
Class01= 2804/382212	0.733624
Class11= 12402/15754	78.7229

....................................
Epoch 1801 Error= 185252 0 (1.41498e+06,1.39666e+06) 
....................................
Epoch 1802 Error= 185221 0 (1.41285e+06,1.41231e+06) 
....................................
Epoch 1803 Error= 185022 0 (1.42007e+06,1.4029e+06) 
....................................
Epoch 1804 Error= 185106 0 (1.42208e+06,1.44201e+06) 
....................................
Epoch 1805 Error= 185010 0 (1.43004e+06,1.41147e+06) 
....................................
Epoch 1806 Error= 185062 0 (1.42647e+06,1.42876e+06) 
....................................
Epoch 1807 Error= 185182 0 (1.42126e+06,1.44867e+06) 
....................................
Epoch 1808 Error= 185180 0 (1.42632e+06,1.41997e+06) 
....................................
Epoch 1809 Error= 185062 0 (1.41993e+06,1.42763e+06) 
....................................
Epoch 1810 Error= 185018 0 (1.41307e+06,1.41754e+06) 
 counting_train_errors....................................

train1_NErrors= 60191/1.61582e+06 3.7251
Class01= 9398/1.55121e+06	0.605851
Class11= 50793/64616	78.6075

 counting_test_errors.........

test1_NErrors= 15077/397966 3.78851
Class01= 2441/382212	0.638651
Class11= 12636/15754	80.2082

....................................
Epoch 1811 Error= 185139 0 (1.41619e+06,1.42584e+06) 
....................................
Epoch 1812 Error= 185190 0 (1.4311e+06,1.4273e+06) 
....................................
Epoch 1813 Error= 185167 0 (1.42128e+06,1.41736e+06) 
....................................
Epoch 1814 Error= 185181 0 (1.41367e+06,1.41436e+06) 
....................................
Epoch 1815 Error= 185082 0 (1.41946e+06,1.40983e+06) 
....................................
Epoch 1816 Error= 185130 0 (1.43094e+06,1.41758e+06) 
....................................
Epoch 1817 Error= 185085 0 (1.4087e+06,1.40835e+06) 
....................................
Epoch 1818 Error= 185201 0 (1.41664e+06,1.41543e+06) 
....................................
Epoch 1819 Error= 185116 0 (1.42296e+06,1.43354e+06) 
....................................
Epoch 1820 Error= 185155 0 (1.40835e+06,1.41441e+06) 
 counting_train_errors....................................

train1_NErrors= 59671/1.61582e+06 3.69292
Class01= 5707/1.55121e+06	0.367907
Class11= 53964/64616	83.5149

 counting_test_errors.........

test1_NErrors= 14820/397966 3.72394
Class01= 1482/382212	0.387743
Class11= 13338/15754	84.6642

....................................
Epoch 1821 Error= 185055 0 (1.42483e+06,1.42883e+06) 
....................................
Epoch 1822 Error= 185071 0 (1.41699e+06,1.42527e+06) 
....................................
Epoch 1823 Error= 185211 0 (1.40644e+06,1.42359e+06) 
....................................
Epoch 1824 Error= 185081 0 (1.42256e+06,1.42896e+06) 
....................................
Epoch 1825 Error= 185151 0 (1.42232e+06,1.41723e+06) 
....................................
Epoch 1826 Error= 185147 0 (1.43515e+06,1.41718e+06) 
....................................
Epoch 1827 Error= 185067 0 (1.41683e+06,1.43285e+06) 
....................................
Epoch 1828 Error= 185125 0 (1.41101e+06,1.41558e+06) 
....................................
Epoch 1829 Error= 185089 0 (1.4273e+06,1.41983e+06) 
....................................
Epoch 1830 Error= 185041 0 (1.42705e+06,1.41434e+06) 
 counting_train_errors....................................

train1_NErrors= 59794/1.61582e+06 3.70053
Class01= 6959/1.55121e+06	0.448619
Class11= 52835/64616	81.7677

 counting_test_errors.........

test1_NErrors= 14933/397966 3.75233
Class01= 1844/382212	0.482455
Class11= 13089/15754	83.0837

....................................
Epoch 1831 Error= 185115 0 (1.4139e+06,1.41515e+06) 
....................................
Epoch 1832 Error= 185002 0 (1.42867e+06,1.42895e+06) 
....................................
Epoch 1833 Error= 185140 0 (1.42279e+06,1.42571e+06) 
....................................
Epoch 1834 Error= 185169 0 (1.41201e+06,1.40657e+06) 
....................................
Epoch 1835 Error= 184969 0 (1.4154e+06,1.41661e+06) 
....................................
Epoch 1836 Error= 185149 0 (1.41986e+06,1.40468e+06) 
....................................
Epoch 1837 Error= 185109 0 (1.42697e+06,1.41828e+06) 
....................................
Epoch 1838 Error= 185125 0 (1.396e+06,1.41072e+06) 
....................................
Epoch 1839 Error= 185067 0 (1.42245e+06,1.42593e+06) 
....................................
Epoch 1840 Error= 184950 0 (1.42658e+06,1.45021e+06) 
 counting_train_errors....................................

train1_NErrors= 59908/1.61582e+06 3.70759
Class01= 4635/1.55121e+06	0.2988
Class11= 55273/64616	85.5407

 counting_test_errors.........

test1_NErrors= 14824/397966 3.72494
Class01= 1204/382212	0.315008
Class11= 13620/15754	86.4542

....................................
Epoch 1841 Error= 185180 0 (1.41901e+06,1.42967e+06) 
....................................
Epoch 1842 Error= 185212 0 (1.41168e+06,1.41052e+06) 
....................................
Epoch 1843 Error= 185004 0 (1.41222e+06,1.4357e+06) 
....................................
Epoch 1844 Error= 184977 0 (1.41827e+06,1.42557e+06) 
....................................
Epoch 1845 Error= 185094 0 (1.41931e+06,1.41909e+06) 
....................................
Epoch 1846 Error= 185156 0 (1.42095e+06,1.41268e+06) 
....................................
Epoch 1847 Error= 185123 0 (1.42598e+06,1.42076e+06) 
....................................
Epoch 1848 Error= 185036 0 (1.40993e+06,1.41578e+06) 
....................................
Epoch 1849 Error= 185131 0 (1.42093e+06,1.43752e+06) 
....................................
Epoch 1850 Error= 185138 0 (1.4128e+06,1.41588e+06) 
 counting_train_errors....................................

train1_NErrors= 59748/1.61582e+06 3.69768
Class01= 4860/1.55121e+06	0.313305
Class11= 54888/64616	84.9449

 counting_test_errors.........

test1_NErrors= 14805/397966 3.72017
Class01= 1264/382212	0.330707
Class11= 13541/15754	85.9528

....................................
Epoch 1851 Error= 185071 0 (1.41883e+06,1.40921e+06) 
....................................
Epoch 1852 Error= 185093 0 (1.41066e+06,1.42172e+06) 
....................................
Epoch 1853 Error= 185039 0 (1.42345e+06,1.42539e+06) 
....................................
Epoch 1854 Error= 184966 0 (1.42579e+06,1.42093e+06) 
....................................
Epoch 1855 Error= 184990 0 (1.40737e+06,1.43481e+06) 
....................................
Epoch 1856 Error= 185109 0 (1.41707e+06,1.41987e+06) 
....................................
Epoch 1857 Error= 185071 0 (1.42547e+06,1.44278e+06) 
....................................
Epoch 1858 Error= 185036 0 (1.41417e+06,1.42814e+06) 
....................................
Epoch 1859 Error= 185160 0 (1.42223e+06,1.41478e+06) 
....................................
Epoch 1860 Error= 184958 0 (1.4057e+06,1.43275e+06) 
 counting_train_errors....................................

train1_NErrors= 59740/1.61582e+06 3.69719
Class01= 5061/1.55121e+06	0.326262
Class11= 54679/64616	84.6215

 counting_test_errors.........

test1_NErrors= 14829/397966 3.7262
Class01= 1320/382212	0.345358
Class11= 13509/15754	85.7497

....................................
Epoch 1861 Error= 184965 0 (1.42578e+06,1.43028e+06) 
....................................
Epoch 1862 Error= 184996 0 (1.4202e+06,1.43185e+06) 
....................................
Epoch 1863 Error= 185118 0 (1.41974e+06,1.44151e+06) 
....................................
Epoch 1864 Error= 185114 0 (1.41144e+06,1.41217e+06) 
....................................
Epoch 1865 Error= 184992 0 (1.43022e+06,1.42193e+06) 
....................................
Epoch 1866 Error= 185135 0 (1.41408e+06,1.42254e+06) 
....................................
Epoch 1867 Error= 185033 0 (1.42961e+06,1.40761e+06) 
....................................
Epoch 1868 Error= 184996 0 (1.40804e+06,1.43389e+06) 
....................................
Epoch 1869 Error= 184997 0 (1.40131e+06,1.42386e+06) 
....................................
Epoch 1870 Error= 185123 0 (1.42036e+06,1.42827e+06) 
 counting_train_errors....................................

train1_NErrors= 59755/1.61582e+06 3.69812
Class01= 6230/1.55121e+06	0.401623
Class11= 53525/64616	82.8355

 counting_test_errors.........

test1_NErrors= 14903/397966 3.74479
Class01= 1645/382212	0.430389
Class11= 13258/15754	84.1564

....................................
Epoch 1871 Error= 185042 0 (1.40709e+06,1.4367e+06) 
....................................
Epoch 1872 Error= 185173 0 (1.40132e+06,1.42838e+06) 
....................................
Epoch 1873 Error= 185061 0 (1.42012e+06,1.44693e+06) 
....................................
Epoch 1874 Error= 185120 0 (1.4033e+06,1.43265e+06) 
....................................
Epoch 1875 Error= 185000 0 (1.42319e+06,1.42957e+06) 
....................................
Epoch 1876 Error= 185054 0 (1.42268e+06,1.43643e+06) 
....................................
Epoch 1877 Error= 185136 0 (1.41243e+06,1.43384e+06) 
....................................
Epoch 1878 Error= 185096 0 (1.41133e+06,1.43613e+06) 
....................................
Epoch 1879 Error= 185073 0 (1.42391e+06,1.43711e+06) 
....................................
Epoch 1880 Error= 185054 0 (1.41073e+06,1.40832e+06) 
 counting_train_errors....................................

train1_NErrors= 59826/1.61582e+06 3.70251
Class01= 4638/1.55121e+06	0.298993
Class11= 55188/64616	85.4092

 counting_test_errors.........

test1_NErrors= 14813/397966 3.72218
Class01= 1215/382212	0.317886
Class11= 13598/15754	86.3146

....................................
Epoch 1881 Error= 185070 0 (1.41785e+06,1.42624e+06) 
....................................
Epoch 1882 Error= 185035 0 (1.40953e+06,1.4229e+06) 
....................................
Epoch 1883 Error= 185089 0 (1.41234e+06,1.43228e+06) 
....................................
Epoch 1884 Error= 184973 0 (1.41479e+06,1.43225e+06) 
....................................
Epoch 1885 Error= 185017 0 (1.40845e+06,1.44057e+06) 
....................................
Epoch 1886 Error= 184936 0 (1.41558e+06,1.42297e+06) 
....................................
Epoch 1887 Error= 184972 0 (1.41582e+06,1.42424e+06) 
....................................
Epoch 1888 Error= 184977 0 (1.42647e+06,1.42422e+06) 
....................................
Epoch 1889 Error= 185158 0 (1.4099e+06,1.42929e+06) 
....................................
Epoch 1890 Error= 185083 0 (1.40279e+06,1.42803e+06) 
 counting_train_errors....................................

train1_NErrors= 59658/1.61582e+06 3.69211
Class01= 6275/1.55121e+06	0.404524
Class11= 53383/64616	82.6158

 counting_test_errors.........

test1_NErrors= 14874/397966 3.73751
Class01= 1658/382212	0.433791
Class11= 13216/15754	83.8898

....................................
Epoch 1891 Error= 185021 0 (1.42102e+06,1.43516e+06) 
....................................
Epoch 1892 Error= 185006 0 (1.40959e+06,1.43201e+06) 
....................................
Epoch 1893 Error= 185013 0 (1.40096e+06,1.42787e+06) 
....................................
Epoch 1894 Error= 184995 0 (1.42905e+06,1.45699e+06) 
....................................
Epoch 1895 Error= 185047 0 (1.4109e+06,1.42336e+06) 
....................................
Epoch 1896 Error= 185087 0 (1.40138e+06,1.42051e+06) 
....................................
Epoch 1897 Error= 185056 0 (1.42104e+06,1.43865e+06) 
....................................
Epoch 1898 Error= 184978 0 (1.4055e+06,1.41202e+06) 
....................................
Epoch 1899 Error= 185062 0 (1.41239e+06,1.43848e+06) 
....................................
Epoch 1900 Error= 185030 0 (1.39433e+06,1.42119e+06) 
 counting_train_errors....................................

train1_NErrors= 60027/1.61582e+06 3.71495
Class01= 3483/1.55121e+06	0.224535
Class11= 56544/64616	87.5077

 counting_test_errors.........

test1_NErrors= 14943/397966 3.75484
Class01= 988/382212	0.258495
Class11= 13955/15754	88.5807

....................................
Epoch 1901 Error= 185008 0 (1.40586e+06,1.44789e+06) 
....................................
Epoch 1902 Error= 185059 0 (1.40436e+06,1.40877e+06) 
....................................
Epoch 1903 Error= 184977 0 (1.41906e+06,1.41817e+06) 
....................................
Epoch 1904 Error= 184938 0 (1.41436e+06,1.43081e+06) 
....................................
Epoch 1905 Error= 184928 0 (1.4154e+06,1.42067e+06) 
....................................
Epoch 1906 Error= 184981 0 (1.40249e+06,1.43164e+06) 
....................................
Epoch 1907 Error= 185004 0 (1.39262e+06,1.43515e+06) 
....................................
Epoch 1908 Error= 184996 0 (1.40727e+06,1.42802e+06) 
....................................
Epoch 1909 Error= 185038 0 (1.41158e+06,1.43127e+06) 
....................................
Epoch 1910 Error= 184946 0 (1.39967e+06,1.41939e+06) 
 counting_train_errors....................................

train1_NErrors= 59854/1.61582e+06 3.70424
Class01= 4643/1.55121e+06	0.299316
Class11= 55211/64616	85.4448

 counting_test_errors.........

test1_NErrors= 14867/397966 3.73575
Class01= 1245/382212	0.325735
Class11= 13622/15754	86.4669

....................................
Epoch 1911 Error= 185014 0 (1.41308e+06,1.42227e+06) 
....................................
Epoch 1912 Error= 185024 0 (1.41063e+06,1.44075e+06) 
....................................
Epoch 1913 Error= 185026 0 (1.41383e+06,1.42945e+06) 
....................................
Epoch 1914 Error= 184934 0 (1.41454e+06,1.4319e+06) 
....................................
Epoch 1915 Error= 184996 0 (1.39739e+06,1.43783e+06) 
....................................
Epoch 1916 Error= 184960 0 (1.41235e+06,1.44724e+06) 
....................................
Epoch 1917 Error= 184972 0 (1.41218e+06,1.43089e+06) 
....................................
Epoch 1918 Error= 184977 0 (1.40357e+06,1.4298e+06) 
....................................
Epoch 1919 Error= 184939 0 (1.42058e+06,1.44463e+06) 
....................................
Epoch 1920 Error= 184971 0 (1.40151e+06,1.42258e+06) 
 counting_train_errors....................................

train1_NErrors= 60296/1.61582e+06 3.7316
Class01= 9710/1.55121e+06	0.625965
Class11= 50586/64616	78.2871

 counting_test_errors.........

test1_NErrors= 15121/397966 3.79957
Class01= 2521/382212	0.659582
Class11= 12600/15754	79.9797

....................................
Epoch 1921 Error= 184978 0 (1.42152e+06,1.43074e+06) 
....................................
Epoch 1922 Error= 185009 0 (1.41677e+06,1.4386e+06) 
....................................
Epoch 1923 Error= 185032 0 (1.40592e+06,1.43499e+06) 
....................................
Epoch 1924 Error= 184888 0 (1.41078e+06,1.41577e+06) 
....................................
Epoch 1925 Error= 184960 0 (1.40904e+06,1.43298e+06) 
....................................
Epoch 1926 Error= 184987 0 (1.40733e+06,1.44388e+06) 
....................................
Epoch 1927 Error= 185000 0 (1.42283e+06,1.424e+06) 
....................................
Epoch 1928 Error= 184937 0 (1.41416e+06,1.43756e+06) 
....................................
Epoch 1929 Error= 184921 0 (1.41188e+06,1.43895e+06) 
....................................
Epoch 1930 Error= 185072 0 (1.41101e+06,1.44387e+06) 
 counting_train_errors....................................

train1_NErrors= 59968/1.61582e+06 3.7113
Class01= 3644/1.55121e+06	0.234914
Class11= 56324/64616	87.1673

 counting_test_errors.........

test1_NErrors= 14855/397966 3.73273
Class01= 987/382212	0.258234
Class11= 13868/15754	88.0284

....................................
Epoch 1931 Error= 185045 0 (1.39645e+06,1.44268e+06) 
....................................
Epoch 1932 Error= 185057 0 (1.42259e+06,1.44653e+06) 
....................................
Epoch 1933 Error= 184911 0 (1.39089e+06,1.4224e+06) 
....................................
Epoch 1934 Error= 185026 0 (1.41157e+06,1.44652e+06) 
....................................
Epoch 1935 Error= 185019 0 (1.39989e+06,1.43001e+06) 
....................................
Epoch 1936 Error= 184921 0 (1.4126e+06,1.41668e+06) 
....................................
Epoch 1937 Error= 185123 0 (1.40882e+06,1.44535e+06) 
....................................
Epoch 1938 Error= 184985 0 (1.40846e+06,1.42352e+06) 
....................................
Epoch 1939 Error= 184945 0 (1.40761e+06,1.43058e+06) 
....................................
Epoch 1940 Error= 185006 0 (1.40523e+06,1.44747e+06) 
 counting_train_errors....................................

train1_NErrors= 59698/1.61582e+06 3.69459
Class01= 5036/1.55121e+06	0.324651
Class11= 54662/64616	84.5951

 counting_test_errors.........

test1_NErrors= 14854/397966 3.73248
Class01= 1334/382212	0.349021
Class11= 13520/15754	85.8195

....................................
Epoch 1941 Error= 185053 0 (1.40193e+06,1.4506e+06) 
....................................
Epoch 1942 Error= 184963 0 (1.40209e+06,1.43896e+06) 
....................................
Epoch 1943 Error= 184937 0 (1.41422e+06,1.44149e+06) 
....................................
Epoch 1944 Error= 184995 0 (1.40933e+06,1.41998e+06) 
....................................
Epoch 1945 Error= 184951 0 (1.39673e+06,1.43505e+06) 
....................................
Epoch 1946 Error= 185006 0 (1.40248e+06,1.44531e+06) 
....................................
Epoch 1947 Error= 184898 0 (1.39674e+06,1.43176e+06) 
....................................
Epoch 1948 Error= 184931 0 (1.40709e+06,1.44704e+06) 
....................................
Epoch 1949 Error= 184880 0 (1.39822e+06,1.43275e+06) 
....................................
Epoch 1950 Error= 185014 0 (1.40687e+06,1.43397e+06) 
 counting_train_errors....................................

train1_NErrors= 59721/1.61582e+06 3.69601
Class01= 6726/1.55121e+06	0.433598
Class11= 52995/64616	82.0153

 counting_test_errors.........

test1_NErrors= 14910/397966 3.74655
Class01= 1782/382212	0.466233
Class11= 13128/15754	83.3312

....................................
Epoch 1951 Error= 185088 0 (1.41104e+06,1.43277e+06) 
....................................
Epoch 1952 Error= 184933 0 (1.40048e+06,1.42708e+06) 
....................................
Epoch 1953 Error= 185033 0 (1.39138e+06,1.42669e+06) 
....................................
Epoch 1954 Error= 185006 0 (1.41842e+06,1.44254e+06) 
....................................
Epoch 1955 Error= 184987 0 (1.39849e+06,1.42851e+06) 
....................................
Epoch 1956 Error= 184857 0 (1.4092e+06,1.45382e+06) 
....................................
Epoch 1957 Error= 184945 0 (1.40746e+06,1.41347e+06) 
....................................
Epoch 1958 Error= 184892 0 (1.41567e+06,1.44348e+06) 
....................................
Epoch 1959 Error= 184939 0 (1.40112e+06,1.4336e+06) 
....................................
Epoch 1960 Error= 184980 0 (1.40204e+06,1.45127e+06) 
 counting_train_errors....................................

train1_NErrors= 59873/1.61582e+06 3.70542
Class01= 5070/1.55121e+06	0.326842
Class11= 54803/64616	84.8134

 counting_test_errors.........

test1_NErrors= 14843/397966 3.72972
Class01= 1313/382212	0.343527
Class11= 13530/15754	85.883

....................................
Epoch 1961 Error= 184792 0 (1.41344e+06,1.46046e+06) 
....................................
Epoch 1962 Error= 184868 0 (1.39973e+06,1.43541e+06) 
....................................
Epoch 1963 Error= 184978 0 (1.40659e+06,1.44245e+06) 
....................................
Epoch 1964 Error= 184996 0 (1.3993e+06,1.43025e+06) 
....................................
Epoch 1965 Error= 184927 0 (1.41185e+06,1.43509e+06) 
....................................
Epoch 1966 Error= 184887 0 (1.40987e+06,1.45429e+06) 
....................................
Epoch 1967 Error= 184935 0 (1.40009e+06,1.41936e+06) 
....................................
Epoch 1968 Error= 185011 0 (1.40564e+06,1.43787e+06) 
....................................
Epoch 1969 Error= 184875 0 (1.42098e+06,1.45344e+06) 
....................................
Epoch 1970 Error= 184883 0 (1.39432e+06,1.4289e+06) 
 counting_train_errors....................................

train1_NErrors= 60171/1.61582e+06 3.72386
Class01= 9011/1.55121e+06	0.580903
Class11= 51160/64616	79.1754

 counting_test_errors.........

test1_NErrors= 15040/397966 3.77922
Class01= 2357/382212	0.616673
Class11= 12683/15754	80.5065

....................................
Epoch 1971 Error= 184981 0 (1.40368e+06,1.43058e+06) 
....................................
Epoch 1972 Error= 184876 0 (1.40099e+06,1.43492e+06) 
....................................
Epoch 1973 Error= 184896 0 (1.40621e+06,1.41824e+06) 
....................................
Epoch 1974 Error= 184917 0 (1.41003e+06,1.44256e+06) 
....................................
Epoch 1975 Error= 184794 0 (1.40221e+06,1.43664e+06) 
....................................
Epoch 1976 Error= 184866 0 (1.4007e+06,1.43824e+06) 
....................................
Epoch 1977 Error= 184884 0 (1.39694e+06,1.43438e+06) 
....................................
Epoch 1978 Error= 184903 0 (1.40186e+06,1.44143e+06) 
....................................
Epoch 1979 Error= 184757 0 (1.39649e+06,1.43049e+06) 
....................................
Epoch 1980 Error= 184966 0 (1.40997e+06,1.44923e+06) 
 counting_train_errors....................................

train1_NErrors= 59958/1.61582e+06 3.71068
Class01= 7826/1.55121e+06	0.504511
Class11= 52132/64616	80.6797

 counting_test_errors.........

test1_NErrors= 15029/397966 3.77645
Class01= 2053/382212	0.537136
Class11= 12976/15754	82.3664

....................................
Epoch 1981 Error= 184992 0 (1.39588e+06,1.42361e+06) 
....................................
Epoch 1982 Error= 185006 0 (1.40166e+06,1.4417e+06) 
....................................
Epoch 1983 Error= 185010 0 (1.40033e+06,1.43573e+06) 
....................................
Epoch 1984 Error= 184953 0 (1.39959e+06,1.43942e+06) 
....................................
Epoch 1985 Error= 184966 0 (1.40943e+06,1.43168e+06) 
....................................
Epoch 1986 Error= 184795 0 (1.40915e+06,1.42461e+06) 
....................................
Epoch 1987 Error= 184886 0 (1.40388e+06,1.4358e+06) 
....................................
Epoch 1988 Error= 184935 0 (1.41489e+06,1.44215e+06) 
....................................
Epoch 1989 Error= 184882 0 (1.40356e+06,1.45628e+06) 
....................................
Epoch 1990 Error= 184873 0 (1.40539e+06,1.44544e+06) 
 counting_train_errors....................................

train1_NErrors= 59594/1.61582e+06 3.68815
Class01= 5342/1.55121e+06	0.344377
Class11= 54252/64616	83.9606

 counting_test_errors.........

test1_NErrors= 14858/397966 3.73348
Class01= 1417/382212	0.370737
Class11= 13441/15754	85.318

....................................
Epoch 1991 Error= 184799 0 (1.41099e+06,1.43678e+06) 
....................................
Epoch 1992 Error= 184861 0 (1.40618e+06,1.44168e+06) 
....................................
Epoch 1993 Error= 184978 0 (1.40986e+06,1.43656e+06) 
....................................
Epoch 1994 Error= 184889 0 (1.40263e+06,1.44999e+06) 
....................................
Epoch 1995 Error= 184834 0 (1.40891e+06,1.44716e+06) 
....................................
Epoch 1996 Error= 185004 0 (1.40615e+06,1.44014e+06) 
....................................
Epoch 1997 Error= 184796 0 (1.42061e+06,1.42949e+06) 
....................................
Epoch 1998 Error= 184954 0 (1.40317e+06,1.42304e+06) 
....................................
Epoch 1999 Error= 184887 0 (1.3999e+06,1.42043e+06) 
....................................
Epoch 2000 Error= 184850 0 (1.39603e+06,1.46638e+06) 
 counting_train_errors....................................

train1_NErrors= 59751/1.61582e+06 3.69787
Class01= 4696/1.55121e+06	0.302732
Class11= 55055/64616	85.2034

 counting_test_errors.........

test1_NErrors= 14815/397966 3.72268
Class01= 1245/382212	0.325735
Class11= 13570/15754	86.1369
