# Supplementary material for: Prediction of polyproline II secondary structure propensity in proteins
Source: R Soc Open Sci. 2020 Jan 15;7(1):191239. doi: 10.1098/rsos.191239 (PMC7029904; doi:10.1098/rsos.191239)
Supplement: Supplementary Code [file rsos191239supp2.zip › models/PPIIH_None_aln=True_oneHot=True_iupred=True_espritz=True_paleale=False_charge=True_removeNegativeOnlyChains/fold0/final_trained-2000.model]

45 2 10 0
10 10 10 3 3 10 7 1 0 1 1
0.8 
45 2 10 0 1
10 10 10 3 3 1 0 0
2 10 1 140 1 1 1
2
0
10
1 1 1 1 1 1 1 1 1 1 
0.804678 -1.20361 -0.572568 -0.9082 -0.441594 -0.458559 0.770507 -1.13829 -1.27055 -0.833987 2.03212
-1.14299 1.46524 0.174492 0.966927 0.653697 0.623873 -1.05781 1.12015 1.31807 0.768847 -2.44623
10
1
140
45 1 1 1 1 1 1 1 1 1 1 1 1 1 1 1 1 1 1 1 1 1 1 1 1 1 1 1 1 1 1 1 1 1 1 1 1 1 1 1 1 1 1 1 1 1 1 1 1 1 1 1 1 1 1 1 1 1 1 1 1 1 1 1 1 1 1 1 1 1 1 1 1 1 1 1 1 1 1 1 1 1 1 1 1 1 1 1 1 1 1 1 1 1 1 1 1 1 1 1 1 1 1 1 1 1 1 1 1 1 1 1 1 1 1 1 1 1 1 1 1 1 1 1 1 1 1 1 1 1 1 1 1 1 1 1 1 1 1 1 1 
-0.145326 0.132388 0.616032 0.32588 -0.0156864 0.0318072 0.0780915 0.015086 0.160446 0.0266846 0.0538937 0.167382 0.0187912 -0.15952 -0.109773 0.191927 0.275864 -0.170238 0.380591 0.00737893 0.062132 -0.00174311 0.131674 0.0234509 0.165917 -0.0402565 0.0762733 -0.00708098 0.141281 0.114262 0.150966 0.0762758 0.0964888 0.0889277 0.101678 0.248747 0.0456973 0.101633 0.14324 0.0651516 -0.00715676 0.0734701 -0.167124 0.0775799 0.0476629 -0.0239728 -0.0648791 -0.0319652 -0.000828599 0.0210426 0.0463852 -0.0769184 0.0241177 -0.020594 -0.0193395 -0.110804 -0.0659969 0.0112181 0.0164589 0.011279 0.0663654 -0.045538 0.013162 0.07773 -0.116617 0.110043 -0.13272 -0.224514 -0.0727717 -0.0398366 0.142139 -0.112566 0.0717521 0.0483211 0.102571 -0.129351 0.00389365 -0.15293 -0.178498 -0.292658 0.311158 0.114497 0.00657315 -0.0939604 -0.0972381 -0.270091 -0.108754 0.48304 -0.210566 -0.00407287 0.226936 0.23648 0.149793 -0.420466 -0.231591 -0.558993 -0.123864 0.290422 -0.259248 0.228701 -0.493131 -0.580496 0.203194 -0.202887 0.259854 -0.436899 -0.0455681 0.0858858 -0.409523 0.119665 -0.154485 -0.32202 0.128424 0.0273052 -0.0472545 -0.00170941 0.00445012 -0.00706833 0.0407884 -0.0244789 -0.0459475 -0.083184 -0.0950236 0.00692933 -0.025331 0.0213769 -0.135078 -0.266052 -0.077193 0.271827 0.0727873 0.103534 0.44073 -0.0703227 -0.123287 -0.10537 0.152573 0.102139 -0.089626 -0.125056 -0.157496 0.103199 0.689885 0.197683 -0.137969 0.243445 -0.0666843 0.34825 0.153826 0.0110997 -0.183793 -0.0638747 0.0952162 0.121343 0.188922 -0.177999 -0.03483 0.100135 0.299134 -0.372462 -0.147913 -0.0271537 -0.552234 -0.0414969 0.100568 -0.482092 -0.470713 -0.069503 0.236274 -0.328725 0.198802 -0.0710992 -0.210229 -0.206075 0.0932712 -0.00827742 -0.259584 0.2205 0.141741 -0.118048 0.117011 -0.204049 0.622803 -0.14307 -0.119531 1.94921
-0.171286 0.0247815 -0.270766 0.0525595 0.120201 -0.223823 0.0533739 0.171778 -0.136407 0.000585435 0.244438 0.0705595 -0.457188 0.0213095 0.265163 0.367175 0.190326 -0.350123 -0.162492 -0.888924 0.0141283 -0.00136055 0.0535004 -0.106953 -0.237342 -0.0196094 -0.00434109 -0.021948 -0.120479 -0.0370393 -0.165163 0.135268 -0.0287877 0.0810407 -0.121411 -0.288527 -0.0792438 0.0314088 0.02781 -0.0619379 0.0236365 -0.102637 -0.328313 0.0323954 -0.00339231 -0.163729 0.126031 0.0165244 0.0039771 0.233023 -0.177972 -0.0100486 -0.0938246 0.187701 0.108542 0.155613 -0.164741 -0.424862 0.238351 -0.27308 -0.275819 -0.364389 -0.179743 0.329828 0.307844 0.249428 0.302449 -0.299561 -0.674974 -0.140251 -0.523911 -0.0841494 -0.430462 0.564767 0.0958183 0.078955 0.0818584 0.201156 -0.140055 0.313028 -0.494747 0.582142 0.0968609 -0.341495 -0.042349 0.0145716 -0.11696 -0.157565 -0.27215 0.246556 -0.0964143 -0.145648 0.0355379 0.0325062 0.351721 -0.0410283 -0.0842238 0.334991 -0.0495749 0.282682 0.000559723 0.571835 -0.0244116 -0.115423 0.222028 -0.124076 0.259849 0.0469537 0.341252 -0.208125 0.266291 0.456902 -0.312255 -0.0319566 -0.00113141 0.0311259 0.0174966 -0.506724 -0.139913 0.0866406 -0.0175201 0.07411 -0.249265 -0.251386 -0.163363 -0.130013 0.204613 -0.086768 -0.0758775 0.0543237 0.142999 -0.00155933 -0.0194401 0.0385777 -0.0258467 0.0770925 0.193806 0.275702 0.150132 0.280843 -0.260098 -0.21015 0.66006 -0.0409388 -0.0214129 0.176036 0.0414445 0.230261 -0.0652155 -0.175203 -0.186079 -0.0652614 0.307535 0.0309677 -0.406872 -0.389703 -0.0706761 -0.31069 0.221045 -0.265389 0.0356378 0.385212 -0.110544 0.0197677 -0.0845738 0.189941 0.164812 0.0289535 0.338551 -0.176219 -0.0234707 0.0499412 -0.408301 0.0978309 0.112709 -0.0622728 -0.0910251 0.248669 0.0168284 0.279894 0.297458 0.0732904 0.0933175 -0.0761914 0.250911 -1.06859
0.118305 -0.331216 0.010366 -0.231409 -0.0850943 -0.268912 0.0144224 -0.0890954 0.204417 -0.0863316 -0.0785788 0.165761 0.19397 -0.156755 0.0876134 0.105921 -0.101085 0.0950334 0.324788 -0.126005 -0.0120572 -0.000593117 -0.0136857 -0.295531 0.0346165 -0.351559 -0.043897 0.117648 -0.0891184 0.211626 0.195087 0.289811 0.0712193 -0.140923 -0.593154 0.314667 0.0736398 -0.117715 0.0712417 -0.102183 0.117403 -0.0445972 0.208427 -0.537165 0.0304558 -0.215518 -0.0834116 0.10237 -0.0794737 -0.060521 0.0225367 0.208184 -0.165331 -0.0711086 -0.0329144 -0.220656 -0.124204 -0.0341836 0.0660336 -0.336034 0.135639 0.0339084 -0.328585 0.0193804 -0.267747 -0.238996 0.238349 0.582392 -0.248539 -0.172926 0.549951 0.497666 -0.19394 0.00117394 -0.235115 0.145533 0.189409 -0.0229496 -0.134719 -0.237788 0.426465 0.452659 0.0888539 0.0513431 -0.143068 0.0940714 -0.0629229 0.308752 0.0360989 -0.369488 0.692349 0.14529 -0.132742 0.0861017 -0.395826 -0.131481 -0.223542 0.178614 -0.15413 -0.0833042 0.592682 0.3522 0.073167 0.0172594 -0.239673 -0.0883461 0.0592879 0.186692 -0.319065 -0.28623 0.336542 0.520445 -0.120567 0.165575 -0.569399 0.18506 -0.214245 0.081834 0.0454329 0.170506 -0.066867 -0.230456 0.220074 -0.131599 -0.159121 0.18475 -0.258312 -0.256887 0.0302149 -0.0821172 0.175112 0.0669118 -0.146142 -0.0757051 0.113943 0.0633361 0.321922 0.229091 0.12959 -0.0567428 -0.167508 -0.0486482 0.000573307 0.0556551 -0.0775568 -0.0749892 0.23107 -0.440323 -0.0734635 0.0208628 -0.30443 0.328756 0.186638 0.240158 -0.110858 -0.30554 0.473776 -0.747807 -0.0559773 0.182396 -0.0135391 0.103338 0.137987 0.524183 -0.320141 0.0523763 0.0686064 0.0370141 0.0107357 0.476814 0.173033 0.143122 0.260786 0.154876 -0.136573 0.0670054 -0.0372639 0.00488352 0.19822 0.157506 0.281265 0.395212 0.564371 0.183904 0.0826812 -0.241362
-0.291066 -0.118567 -0.240175 -0.165176 0.140669 -0.110068 -0.296445 -0.157428 -0.205265 0.252577 0.00845058 -0.255863 -0.189795 0.234555 -0.0547219 0.558793 0.723469 -0.120577 -0.115534 0.208017 0.00871206 -0.00291899 0.120933 -0.136855 -0.427098 0.143521 0.0327922 -0.371201 -0.233127 0.00266949 0.0476599 0.0642489 0.0369253 0.00594967 0.086188 0.0221591 0.00449128 -0.114114 0.0684184 0.293689 0.00458371 -0.00862423 0.091981 0.18266 -0.00974555 -0.0706244 -0.0546263 -0.0333449 0.081776 0.207027 -0.400189 0.0298058 -0.046896 -0.0390006 0.000876285 -0.126363 -0.308067 -0.112021 0.0977303 -0.0027803 -0.0681135 -0.137738 -0.0439244 -0.0112521 -0.204553 -0.0399456 -0.0666406 -0.349731 0.153818 -0.108455 0.416464 -0.456196 0.0837531 0.00885424 0.222905 0.16488 -0.00869658 -0.231475 0.48478 -0.40736 0.342128 -0.205839 0.0203477 0.213483 -0.240561 0.177385 -0.277982 -0.159259 0.301114 0.0691601 0.505956 -0.722404 0.18556 -0.0504905 -0.157194 0.0815632 0.168296 1.39269e-05 0.222876 0.13505 -0.0316469 -0.111684 0.0586674 0.0302532 0.373607 0.079235 0.275308 -0.199587 0.012655 -0.10578 -0.0594387 0.164048 -0.0545884 0.213777 0.285367 -0.0392595 0.164235 -0.529063 -0.275728 0.124087 -0.263394 0.119433 0.310879 -0.0664413 -0.065764 -0.0438963 0.0969338 -0.108283 -0.00850479 -0.0942507 -0.0953414 -0.162541 -0.308839 -0.370417 0.221825 -0.00257913 0.033823 0.300742 0.250857 -0.318301 0.0511925 -0.433346 0.128266 0.27342 0.19516 -0.222748 -0.125122 -0.526392 0.0343183 0.434216 -0.105322 -0.0416745 -0.288956 -0.139931 -0.209545 -0.107197 0.0555786 -0.454597 -0.112373 -0.0543674 -0.0857125 0.0344785 -0.205987 -0.109673 -0.071268 0.0392307 0.0393659 -0.0402812 -0.0967631 -0.180482 0.167188 -0.204575 0.316989 -0.199535 0.27421 -0.0700343 0.242449 -0.0824975 -0.149497 -0.024146 -0.257776 0.0564795 0.0444363 0.0993964 -0.104067 -0.203771
-0.412558 -0.0163967 0.153756 0.392371 -0.261004 -0.071286 0.339597 -0.130676 -0.216664 -0.0284806 -0.514394 -0.182936 -0.0607997 0.149894 0.519185 -0.139217 0.447988 -0.474259 0.371058 -0.097863 0.0127754 -0.000158581 -0.0460212 -0.0155769 0.23523 -0.128958 -0.0317165 -0.380053 0.0656512 -0.0303194 -0.0019505 -0.0392132 0.0570227 -0.073406 -0.102998 -0.031934 -0.0292128 -0.13584 0.175118 0.0602188 0.18109 -0.00255341 -0.0859718 0.304827 -0.0330568 0.114818 0.0870857 0.26598 -0.00541326 -0.00376513 -0.7746 -0.0854205 -0.274925 0.135059 -0.109683 -0.0523494 0.250853 0.147281 -0.107678 0.181826 -0.497704 -0.0855655 -0.162034 0.065596 0.128284 -0.110665 0.18026 0.124437 -0.197977 -0.116212 -0.155854 -0.0522402 -0.259808 0.188029 -0.0987255 -0.0433246 -0.0309701 0.392356 -0.349859 -0.179544 0.0962515 0.36637 -0.221721 0.0728682 -0.397366 0.373068 0.0868964 -0.00361222 -0.349509 -0.250739 0.287595 0.0634572 -0.344385 0.178281 -0.477449 0.342758 -0.0363862 0.411292 -0.2484 0.1715 -0.0904755 0.0991711 -0.159088 0.0705998 -0.477586 0.206378 -0.260759 -0.107818 -0.157453 -0.0242141 -0.200637 -0.213805 0.0703771 0.111824 -0.134285 -0.230073 -0.125663 -0.259386 -0.101011 -0.0823873 0.306343 0.478485 0.374058 0.0355527 -0.0882562 -0.325767 0.245321 0.0614959 -0.203569 -0.0599713 -0.0364033 0.114962 -0.0887816 0.235322 -0.3914 -0.185227 -0.120669 -0.525711 -0.0656272 -0.0300186 0.26319 0.23453 -0.499865 0.0472716 -0.156491 0.0466817 0.122581 0.190748 -0.46256 -0.034257 0.110792 -0.175718 -0.441557 0.270328 -0.153996 -0.0278061 0.255639 0.0499677 -0.0820898 -0.125084 0.0332953 0.325321 -0.10417 0.172416 -0.198493 -0.111541 -0.0652888 0.269645 -0.0163959 0.103472 0.241852 0.0948621 -0.0778912 0.0266431 -0.0668894 0.166536 0.0956701 0.250007 -0.183337 0.222883 -0.194718 -0.481552 0.388337 0.0479902 -0.244807 -0.232646
0.30993 0.218232 -0.224624 0.123307 -0.0729892 -0.219811 -0.541609 -0.0138743 -0.180295 -0.0864268 0.179784 -0.0649652 -0.244489 -0.245389 0.824879 0.106246 0.0810918 -0.679134 -0.452929 0.0685153 -0.0031521 -0.00141806 0.107623 0.131233 0.108974 -0.112981 -0.184435 0.37257 0.0422112 0.0806146 -0.0261598 0.0288987 -0.034387 -0.105954 -0.815375 -0.0133581 -0.0501169 -0.0264008 -0.0990817 -0.400389 -0.0191667 -0.165806 -0.0779972 -0.165662 -0.00564371 -0.132666 -0.00173869 -0.160113 0.0837243 0.03606 0.29784 -0.0418339 0.221426 -0.0266423 -0.0672959 -0.0309413 -0.21506 0.189488 0.172096 -0.19292 -0.0891187 0.2555 -0.0316088 0.0449049 -0.158192 0.497707 0.037887 -0.581535 0.0844467 -0.0679502 -0.061304 -0.103291 -0.273123 0.0469037 0.39326 -0.525384 0.394525 0.0850345 0.0197394 -0.0185059 0.124507 0.210687 -0.115737 -0.309531 -0.248965 0.447847 -0.16917 0.61931 0.269423 0.739475 0.0851617 0.692707 0.295591 -0.344259 -0.131987 -0.318274 -0.00737103 -0.336566 0.382855 -0.412349 -0.248256 -0.359423 -0.174366 0.00764039 0.145736 0.257625 0.294341 -0.0763313 0.057252 -0.419646 0.499465 0.616003 -0.356276 0.11145 -0.567953 -0.0914406 0.0197525 -0.268365 0.15097 -0.109445 -0.0535572 0.166948 -0.317341 0.0190886 0.00165595 0.115711 -0.125559 0.110939 -0.165767 0.272464 0.0461323 -0.220223 0.459599 -0.403503 0.0272065 -0.02991 0.187129 0.116636 -0.00438353 -0.525065 -0.227183 -0.0927685 0.31055 0.240848 0.150091 0.60947 -0.402601 -0.0805356 0.354089 0.0191978 0.470982 0.0133873 0.10097 0.178713 0.141557 -0.558996 -0.329963 -0.0557037 -0.124069 -0.0751096 0.0633215 0.25347 -0.117565 -0.321699 -0.00320074 0.0243861 -0.0583445 -0.492369 -0.184251 0.143491 -0.138388 -0.186267 0.0812093 0.136907 -0.126048 0.167674 0.394657 0.0157426 -0.24306 -0.0252352 0.135095 0.0827407 -0.35655 0.18075 -0.176644 -1.10752
0.0879864 -0.0764595 -0.286069 -0.312041 -0.184887 -0.257533 0.144685 -0.214825 -0.156627 0.305115 0.194621 -0.141293 0.0768379 0.343616 0.564999 0.148685 0.276284 0.589512 0.118106 0.163549 0.0152992 0.00289664 0.0649057 0.0630719 0.277384 0.0381696 0.00259145 -0.0545047 0.113208 0.0828168 0.0275651 0.109292 0.0412135 0.0771078 -0.0646926 -0.0268159 0.113509 0.168236 0.0823209 0.137264 0.10014 -0.000234921 0.00209683 -0.161345 -0.000942314 -0.118733 -0.0202577 -0.0716609 -0.147091 0.0903934 -0.185211 -0.134519 0.0592351 0.0622461 0.061169 0.100442 -0.047906 -0.161903 -0.216387 -0.0611021 -0.180093 0.0677388 0.132135 -0.0777491 0.113637 -0.302697 -0.0558025 0.453256 -0.275541 -0.0216827 0.119793 0.137184 0.12082 -0.433141 -0.0482591 -0.549662 -0.041599 0.584128 -0.209724 0.325376 0.153912 0.00775756 0.351287 -0.2247 -0.0692417 -0.337604 -0.11391 -0.0478595 -0.0570097 0.127233 -0.483232 -0.871603 0.0895044 0.053927 0.237753 0.0391409 -0.0157325 -0.0863831 0.00874262 -0.192965 0.17226 0.0324672 -0.0997543 0.19934 -0.147972 0.351864 0.272951 -0.0194162 0.0916971 -0.234613 0.0847331 0.393998 -0.201476 0.089692 -0.199783 0.0355438 -0.15523 -0.0497952 -0.0248453 0.221741 -0.0705169 0.0418249 0.597493 -0.169145 -0.0762222 0.164698 0.159354 0.36866 0.0507307 -0.269003 -0.307244 -0.099628 0.301789 0.12985 0.0750984 0.186125 -0.0629417 0.177988 0.294432 -0.238003 -0.185107 0.010358 -0.688855 0.0536147 0.278789 -0.243226 -0.063209 -0.0698596 0.213419 -0.254634 -0.0774723 0.0203692 -0.74218 -0.0750963 0.197534 -0.346515 -0.294215 -0.503042 0.183699 -0.0606927 0.22862 0.111959 0.0274592 -0.23247 0.0332699 0.218385 0.0652838 0.214647 -0.0380128 0.189245 0.0517195 -0.0714109 0.676551 -0.0238238 -0.140585 0.0377953 0.221726 0.0876845 -0.1361 0.0633493 -0.0935666 0.0682615 -0.176553 0.0661006 0.0531441 1.41036
0.031227 0.143638 -0.31287 -0.101311 -0.0843621 0.0190879 0.130491 -0.117169 0.10791 0.357161 -0.11974 -0.0991963 0.0257178 -0.366469 -0.238519 0.132632 -0.0695646 0.16385 0.115025 0.114673 -0.00189928 0.000198075 0.0610758 0.0144261 0.032286 0.106962 -0.0531679 -0.0819621 0.137729 0.0596746 0.0648796 0.062534 -0.102708 -0.159019 0.000503052 0.0380412 -0.0269126 0.0402026 -0.158861 -0.194599 -0.0632477 0.0763131 0.0744312 0.191399 0.0231829 0.0207212 -0.0719811 -0.0487805 0.116149 -0.0270775 -0.266235 -0.142813 -0.0792568 -0.00759294 0.0617362 -0.0244319 0.0809879 -0.158694 0.0335406 -0.149245 0.532965 -0.265763 0.0846146 0.033135 0.25184 0.262071 0.0862947 -0.00237101 0.200239 0.0904613 -0.0657554 0.240293 0.174421 -0.0559591 -0.164972 0.171444 -0.175036 0.246999 0.212383 0.191921 0.331846 -0.364716 -0.0205503 0.106929 -0.192434 0.0114001 0.304015 0.0652025 -0.0965456 0.206132 0.186636 -0.0534668 -0.121426 0.33207 0.269116 0.165747 0.337973 -0.260164 0.0616297 -0.303126 0.387918 0.203979 -0.251946 0.370485 0.31686 0.0594086 -0.0479292 -0.167113 0.0312038 -0.237968 0.429217 -0.268055 -0.156184 0.0751221 0.0175322 -0.0110651 0.0527106 -0.0394889 -0.11452 -0.0936077 -0.161594 -0.285371 -0.125751 -0.302517 0.127847 -0.0590193 -0.131182 0.420184 0.380329 -0.227389 0.240513 0.0392645 0.0626959 0.341132 0.0469083 0.0494455 -0.18513 0.0896532 -0.173382 0.365994 0.137553 -0.0104571 -0.577122 -0.0131787 -0.189407 -0.0512674 0.0636231 -0.280051 -0.263158 0.0931764 -0.161667 0.306649 -0.391661 0.0284057 0.0266113 0.293248 0.00828007 0.328776 -0.0254474 0.27656 0.256896 -0.295472 -0.039789 -0.144208 0.398263 0.0814465 0.265659 -0.105339 -0.297085 0.0798918 -0.151924 -0.0652009 0.342647 0.152592 -0.229052 -0.194998 0.0632302 -0.295291 -0.103066 -0.120938 -0.129865 0.192861 0.397845 0.0888403 -0.142319 -0.169141
-0.108536 0.0810791 0.27782 0.00201549 -0.0347836 -0.0886861 0.167856 0.421003 0.15178 -0.120863 -0.309819 -0.0388401 0.196056 -0.545852 0.431835 0.293452 -0.0486422 -0.326013 0.0346114 -0.0366504 0.0173763 -0.00346761 -0.266424 -0.071957 0.283115 0.102537 -0.0298858 0.542063 0.113284 -0.147385 -0.0214605 -0.253129 -0.17831 0.157324 0.344049 -0.0955617 0.00401848 -0.143313 0.0587525 -0.137301 -0.0602392 0.076739 0.27824 0.361074 0.0176255 0.0299465 0.0170599 -0.00497659 0.0168473 -0.0406071 0.212836 0.0981497 0.0664642 -0.0601355 0.00516006 0.0374958 -0.00713925 0.0175973 -0.026822 0.111592 0.0237246 -0.0851339 0.0925206 0.0298259 0.0058541 -0.126543 0.016525 0.161333 -0.0765033 0.117399 0.118649 -0.210775 0.0491084 0.145024 0.206536 -0.0152115 -0.204412 -0.141268 -0.213151 -0.0544882 0.578529 -0.525748 0.166259 0.175852 0.179161 0.234794 0.172087 -0.265805 0.178837 -0.551293 0.341872 -0.327888 0.100663 0.284368 0.0894644 0.270501 -0.0673759 0.162186 0.106699 0.163976 -0.138263 -0.434876 0.0581621 0.018799 -0.0288571 0.158517 0.28835 0.332686 -0.0665864 0.26501 -0.020793 -0.227806 -0.00555871 0.182247 0.0324082 -4.04585e-05 -0.145823 0.174487 -0.0251572 0.344143 0.113098 0.124911 0.269106 0.295833 -0.237411 0.00342159 0.00703104 -0.574372 -0.308461 0.0916189 -0.159316 0.128256 0.234528 0.0280378 -0.0730221 -0.0502122 -0.0162044 -0.0398153 -0.0767013 0.0172052 -0.0136962 0.106552 0.310683 -0.157828 -0.0324697 -0.129008 0.0329365 0.60524 0.00915928 -0.406658 0.159671 -0.365164 -0.148816 0.270171 0.190977 0.148604 -0.0454514 0.0212509 -0.0879762 0.134381 0.26292 0.020083 -0.273102 0.268682 -0.110726 0.264568 -0.11638 0.520257 -0.00154788 0.36132 0.126101 -0.0217976 0.0368764 -0.0727586 0.211894 0.0465075 0.101877 0.11392 -0.167685 0.0645558 -0.171942 -0.116811 -0.36146 -0.253447 0.288634 0.405049
-0.434655 0.159493 0.0241179 -0.160305 0.170801 0.131536 0.126934 -0.578482 0.123159 0.219969 0.099841 0.101106 -0.16756 -0.207932 -0.301447 -0.0268664 -0.157169 -0.0149194 -0.206589 -0.063627 0.0423421 0.000404273 0.0681169 -0.0956481 -0.26897 -0.101726 -0.0306031 0.0877113 -0.222128 0.037539 0.00287478 0.0511335 -0.0431785 -0.0612258 -0.219507 -0.0176016 -0.00819965 0.148241 -0.150779 -0.268586 -0.108505 0.185663 0.136915 0.23974 -0.00793003 0.0319084 -0.116679 0.0745679 0.0353251 0.0608666 -0.325168 -0.25992 0.0155778 -0.130799 0.142009 0.226319 0.22583 0.0897795 -0.154013 0.396867 -0.122532 0.377616 0.131855 0.0210955 -0.237187 -0.0439019 -0.612656 0.0529951 0.416695 0.242828 0.0312497 -0.34298 0.227383 -0.320965 -0.224997 -0.015538 0.203984 -0.292645 0.060641 0.0140347 0.14778 0.0696887 -0.0162449 0.23355 0.365995 0.0142189 -0.0775973 -0.420332 0.286834 -0.393769 0.566757 -0.180511 -0.0664528 0.0718169 0.138071 0.0977701 -0.249255 -0.365032 -0.0883554 -0.108499 0.56149 -0.557143 0.209936 0.0379866 0.00609865 0.0842709 0.104067 0.0173722 -0.0706118 0.386203 -0.0134703 0.0996769 0.237322 -0.196362 0.242811 0.0551174 -0.16782 0.561368 0.367936 0.00270137 0.0856641 -0.188406 -0.327499 0.0213472 0.283147 0.200344 0.0552068 -0.0464686 -0.0788552 0.281508 -0.065027 -0.00547359 -0.299436 0.077367 -0.145541 -0.273155 0.222928 -0.657075 -0.197803 0.0939445 -0.0700992 0.293406 -1.06556 -0.0339764 0.141125 0.1169 -0.186938 0.184031 0.408418 -0.124332 0.0545948 -0.115954 0.146697 -0.100083 0.230731 -0.166177 0.28388 -0.0789487 -0.22995 -0.00680054 -0.143913 -0.417375 -0.0976609 -0.127006 -0.0722335 -0.275219 0.0152093 -0.319499 -0.0114962 -0.339878 -0.162165 -0.0744783 0.274094 -0.124116 -0.187527 -0.0108392 -0.0547637 0.0939385 0.116831 -0.344453 -0.103118 -0.168882 0.0335769 -0.0546341 0.0098374 -1.14102
10 10 1 10 2 0 1
10
0
10
1 1 1 1 1 1 1 1 1 1 
0.196481 1.4533 -3.41356 -0.0496924 -0.681168 -0.0992095 -0.384325 -1.30336 -0.363748 -0.577456 0.261115
0.0879826 0.324469 0.113379 -0.0674617 -0.611225 -0.629694 0.754798 0.492917 -0.247362 0.0914057 -0.113299
0.823042 -0.0737257 -0.219985 0.0668221 0.326288 -0.412407 1.24689 -1.02025 -0.168095 -0.0663319 -1.17685
1.28605 0.447183 0.365908 -0.670069 -0.177644 -0.394559 -0.219254 0.3587 -0.69839 0.209607 -0.273054
2.629 0.188991 -0.144477 0.263211 -0.404113 0.573673 0.818023 1.24784 -0.461244 0.801151 -0.932718
0.0446208 0.568993 0.109427 0.349977 0.331851 0.449477 -0.227734 0.610129 0.0230198 0.597275 1.39399
0.1775 0.100899 0.785337 0.561812 -0.0293747 1.11576 0.100782 -0.151373 0.495239 -0.0787348 -1.01615
-0.105672 -0.337736 0.434456 -0.259978 -0.771763 -0.89333 0.786561 -1.41132 0.341305 0.763282 -0.13993
0.246434 -0.0898558 0.286182 0.758067 -0.136876 0.263445 -0.906162 -0.564581 -0.663553 0.0414937 0.786393
-1.60079 0.276974 0.592305 0.179678 1.14264 -0.0114103 -0.840826 -0.131711 0.303129 -0.882956 0.69118
10
1
10
45 1 1 1 1 1 1 1 1 1 1 
-0.975712 0.18824 -0.117756 -0.225213 -0.201163 4.35997 0.782814 -0.701559 -0.492548 -0.376523 -0.462814 3.34818 -0.469855 -0.471112 -0.442971 -0.842499 -0.601457 -0.284212 -0.167765 -0.82043 0.332527 0.0407281 0.186304 0.0653508 0.00130749 0.152438 0.153253 0.0534743 0.155501 0.186654 -0.00023621 0.124042 0.0376339 0.128499 0.140758 0.246938 0.101452 -0.0425985 0.189722 0.197831 0.122302 0.15631 0.0982258 -0.0124714 -0.0236095 0.00358572 -0.0177412 0.167519 0.368946 0.00328097 -0.727209 0.297662 -0.0952197 -0.217573 -0.026127 1.44404
-0.541462 -0.412448 0.3724 0.321684 -1.33834 -0.881324 0.000426106 -1.26608 -0.264253 -0.0947023 -0.786128 -0.593087 -0.403493 0.176885 5.67331 0.423178 0.325559 -0.257629 -0.246383 0.182487 -0.0865117 -0.0196734 0.0179478 0.0538954 0.189969 0.0751728 -0.0257702 0.797439 0.00175131 -0.263229 0.0221416 -0.149121 0.0899128 0.137674 -0.0881841 0.0705373 0.0663598 -0.148489 -0.0100404 -0.0554759 -0.0706636 0.0464555 -0.117727 -0.105236 -0.0469799 -0.542095 0.553808 0.47231 -0.302368 -0.0918193 0.0528256 0.149355 -0.353826 0.234439 0.145486 0.174149
0.59956 0.592931 0.899777 0.888974 0.116438 0.536432 0.75558 -0.0289413 0.523743 0.525145 0.418777 0.494351 0.665435 0.633985 -10.9437 0.537119 0.724791 0.588921 0.585249 0.370324 0.124418 -0.0129366 -0.0856537 -0.0826852 0.136961 0.0385025 -0.0449022 -0.324973 -0.0170376 -0.183898 -0.0285763 -0.163667 -0.0585535 0.0168543 -0.116086 -0.0341437 -0.0657402 -0.0897978 0.00993807 -0.139227 -0.0787442 -0.00574768 -0.210648 -0.0177162 -0.00303837 -0.228631 0.380122 0.267686 -0.19609 -0.0677985 -0.239781 0.440378 -0.200473 0.256655 -0.0281976 -0.279163
0.089473 0.0658162 0.705974 0.610445 -0.170197 0.43053 0.213536 0.349973 0.347209 -0.48842 -0.541669 0.436182 -0.17426 0.270176 -0.489693 -0.908003 -0.80686 0.0544855 0.278434 -1.24359 -0.0316821 -0.0268057 0.14288 -0.012075 -0.118651 -0.105952 -0.0250918 -0.0616227 -0.207832 0.135356 -0.0539509 -0.0483659 -0.161157 -0.0235691 -0.227774 -0.0796347 -0.132505 0.112361 -0.0345766 -0.027664 -0.212337 0.000108307 0.0486493 0.186495 -0.0492486 0.111595 0.370183 0.0459101 -0.583446 0.257016 1.25208 0.325342 0.213809 0.220041 -0.43032 -1.09797
-0.227991 0.219119 0.640435 -0.061086 1.48158 -1.31924 -0.355474 0.179558 0.618418 0.34168 0.478505 -0.256533 0.246233 0.346398 -1.20411 -0.32902 -0.626467 0.815655 -0.0649123 -0.179218 -0.0292694 -0.00549335 0.0985179 0.099198 -0.210464 -0.257152 0.129529 -0.0861707 -0.127935 0.275857 0.0124962 0.0837775 -0.0430957 0.0998537 -0.111185 -0.0169976 0.0604528 0.0730767 -0.0888546 0.149124 -0.0540585 0.0990543 0.245553 -0.0342078 -0.0569886 -0.263985 -0.568129 0.764947 0.577094 -0.111715 -0.466302 0.0114047 -0.361095 -0.90255 -0.383537 0.8262
1.77016 -0.174854 -1.35703 -1.09325 0.821718 -0.25282 -0.544447 -1.15492 -0.465092 0.449241 2.04866 -0.497328 0.122768 -0.164929 -0.18828 -0.352169 -0.43579 0.582143 -0.241695 0.805234 0.127493 0.0208443 -0.269837 -0.0943127 -0.295909 -0.0998874 0.0525048 0.303764 0.0119636 -0.0387578 0.0256718 -0.00446714 0.235594 -0.280943 0.158112 0.162907 0.0557438 -0.0480492 -0.0381059 0.138562 0.120927 0.0268391 0.259681 -0.229804 -0.0307883 0.144147 -0.901837 0.00163209 0.531432 -0.420644 0.822711 0.0533872 0.304486 -0.274087 -0.660144 -0.220238
0.581785 -0.880413 2.06102 -0.674564 -0.601914 -0.876667 -1.09429 4.56482 2.13318 -0.645458 -0.717496 -1.0494 -0.880756 -0.633384 -0.899171 1.74765 -0.160526 -0.53308 -0.703861 0.198682 -0.00161683 0.0220914 -0.0957172 0.0334777 -0.0496048 -0.0267365 0.123246 -0.00329313 -0.00976664 0.0181995 0.192156 -0.035097 0.000518059 -0.0560857 0.0321324 0.184181 0.148217 0.188017 0.0455836 0.142142 0.0395617 0.0068546 0.0535199 0.102736 -0.044461 -0.165018 -0.165651 -0.0978655 -0.130349 0.0898807 0.00905651 -0.403171 0.144133 0.166371 0.147335 1.02813
0.0910396 -0.134362 -0.848609 -0.21546 -0.180076 0.357433 0.154194 0.927026 -0.360605 -0.116773 -0.373845 0.214636 -0.350718 0.0984387 -0.977491 0.614195 0.15788 -0.245278 0.0277653 0.654755 -0.0451917 0.0191117 -0.0196492 0.0759803 -0.3452 -0.0603439 -0.114251 -0.840493 -0.01388 -0.025529 -0.0689624 -0.0635186 0.0147149 -0.156825 -0.0041357 0.0913464 0.0754423 0.134709 -0.142037 0.18864 0.00138783 -0.0895531 0.296426 -0.183169 -0.0292639 -0.0762565 -0.207023 -0.0788729 -0.104342 0.125652 0.133489 -0.684704 0.384108 -0.219609 -0.180044 -0.436802
-1.49153 -0.328198 -0.00973089 1.78454 -0.12371 -0.612047 -0.0514379 -0.180076 -0.673335 1.9675 -0.822316 -0.297299 -0.390248 -0.149896 -1.44406 1.44274 0.34475 -0.869415 1.31798 0.662311 0.0374739 0.0332762 0.462309 0.257001 0.25927 0.354467 -0.334048 -1.97091 0.107138 -0.0404196 -0.141226 0.344862 0.0952642 -0.0500035 0.10242 -0.0469016 0.0407602 0.194972 -0.100604 -0.00718478 0.18233 0.0809461 0.252769 -0.174787 0.105324 0.26313 0.274074 0.144822 -0.215448 -0.20853 0.856961 0.368709 0.0476371 0.0605384 -0.149916 0.103136
-0.289692 -0.241744 -0.457345 -0.527807 -0.0581545 0.237896 0.193733 -0.274242 0.0357571 -0.112222 0.210613 0.146898 0.135794 0.0150979 -0.500621 0.237361 -0.120511 0.170409 -0.436554 0.293179 0.0372188 -0.0383225 -0.0851772 0.0308781 -0.184307 -0.15934 0.00879069 -0.0423701 -0.0567319 -0.198273 -0.0567331 -0.122758 0.12854 0.0421433 -0.129584 0.0132918 0.0672528 -0.0317129 -0.172904 -0.238474 -0.164048 0.144643 0.141479 0.0882055 -0.0210364 -0.34634 -0.187765 -0.518775 -0.265591 -0.409096 1.36839 -0.556941 0.104057 0.207501 0.373914 -1.20323
10 10 1 10 2 0 1
10
0
10
1 1 1 1 1 1 1 1 1 1 
-0.665888 0.0580611 0.0229568 -0.464363 -0.387404 -0.689977 -0.450433 -0.170105 -0.231791 -0.244155 -0.07258
0.671766 0.308457 -0.116154 -0.105334 -0.000101936 -0.665312 -0.317454 0.19604 0.044374 0.743606 0.572049
0.231112 -0.0556191 -0.645301 -0.522106 -0.703411 0.877962 -0.180573 0.437554 -0.375739 0.452446 -0.612606
1.17504 -0.0180123 0.809962 0.134881 0.497327 -0.239187 0.0976108 1.28246 0.810798 -0.471994 0.458773
0.116036 -0.800233 0.024592 0.268112 0.10017 -0.286478 0.372913 0.368697 -0.620888 0.811416 0.634275
0.233523 -0.749182 -0.285092 -0.105328 0.575607 -1.02737 -0.460196 -0.478965 -0.385966 -0.143523 0.384265
0.437713 0.192797 -0.213177 0.152549 -0.937987 -0.332507 -0.0639236 -0.727802 -0.909039 0.168445 0.458423
0.124088 0.0615912 0.417008 -0.439965 0.16381 0.244505 -1.19804 0.0178179 0.478411 0.319299 -1.75483
-0.19122 0.526915 1.04479 0.384092 0.0854377 0.576525 0.214588 0.535376 -1.0951 0.251554 1.20876
-0.277274 -0.135541 0.974357 0.47747 -0.105847 -0.0969537 -0.178062 -0.893408 -0.255962 0.919835 0.0156304
10
1
10
45 1 1 1 1 1 1 1 1 1 1 
0.13644 -0.276515 -0.516685 0.46807 -0.369733 -0.137915 -0.185976 -0.371651 -0.663851 0.53712 -0.0840172 -0.101438 0.0484073 -0.070421 0.322028 0.702269 -0.0834013 -0.0359213 -0.0220043 0.0788566 0.0725268 0.0124434 0.145818 0.0880762 -0.327961 0.0298981 -0.219563 -0.183179 -0.000703645 0.114285 0.0541376 0.349367 0.180077 -0.023825 -0.616716 -0.00241361 0.135725 0.0294614 -0.0464609 -0.120946 0.0834956 0.102325 -0.151581 -0.139928 0.00591982 -0.257851 0.104295 -0.544579 0.0749208 -0.0624959 0.271589 0.955575 0.542983 0.342417 0.214398 -0.389703
-0.552764 0.400987 0.348448 0.356032 0.209538 0.300517 0.269574 0.242353 -0.18313 -0.112632 -0.102663 0.231679 -0.311252 -0.0666013 -0.581284 0.161275 -0.113854 -0.0180868 -0.0798317 -0.310563 0.255365 0.0166349 0.0686205 -0.0446881 -0.324483 0.00441182 0.0130202 0.00662153 0.094437 0.167803 0.0851403 -0.0207495 -0.0699853 0.112822 -0.0369785 0.118312 0.0519862 -0.114237 0.111782 0.0780257 0.063245 0.181044 0.0742059 -0.0214905 0.0827748 0.185901 0.422792 -0.00105117 -0.159047 -0.0457238 -0.581363 -0.152516 0.4894 0.142897 -0.206844 0.501548
0.84909 -0.441334 -0.939098 -1.20384 0.105118 0.331827 0.325868 0.330193 0.0805514 0.5608 0.350552 -0.118778 -0.4159 0.545127 -1.05782 -0.934458 -0.557437 1.04937 0.0370577 0.230371 -0.0456723 -0.00354078 -0.0897348 0.177082 -0.176233 -0.0209745 0.0630002 -0.425953 0.151651 0.145427 -0.136295 -0.160244 -0.0120477 0.0393848 0.522904 -0.0964546 -0.0607404 0.0513397 -0.36727 0.142647 -0.241215 -0.24593 -0.0632943 0.0268938 0.0402815 -0.200602 -0.129893 -1.40742 0.179599 -0.220848 0.395129 -0.106633 0.587914 0.535881 0.103491 -0.965439
0.864535 0.303297 0.0841222 -0.837553 -0.154973 0.672709 0.398619 -0.854483 -0.311049 0.805696 0.0683254 -0.879662 0.592529 0.0548472 0.0121471 -0.399527 -1.13211 0.106005 -0.338161 0.182056 -0.177275 -0.0203556 -0.188747 -0.165546 -0.116358 0.0935035 -0.389987 0.455854 -0.433041 0.112764 0.0739963 0.0852274 -0.167539 -0.378875 -0.202386 0.0690841 -0.649559 -0.353737 1.33155 -0.341511 0.518651 -0.139525 -0.113148 0.180227 -0.609097 -0.292022 0.188487 -0.636486 -0.794902 -0.448515 -0.192488 0.518207 -1.09008 -0.309399 0.440042 -0.81264
-0.525117 0.0677012 -0.491816 -0.110782 0.532064 0.268315 -0.09723 -0.695937 -0.466199 0.728186 0.507837 0.618228 0.827246 0.0861751 -0.511471 -2.62172 0.231489 0.497231 0.479994 0.706074 -0.189651 -0.0134719 0.296446 -0.0687135 -0.241158 0.0146117 -0.197642 -0.259152 0.0377127 0.223971 0.175195 0.480326 0.21685 -0.36127 -0.937804 0.0841697 -0.0533293 -0.00183065 0.0514693 -0.136689 0.221465 0.290688 0.218658 0.248854 0.0338689 0.100411 0.402618 0.783408 0.127203 0.762549 -0.088156 -0.118786 -0.798726 0.179041 0.237843 -0.213005
-0.145459 -0.710092 -0.077828 -0.195123 -0.243499 0.31102 -0.182135 -0.0140227 -0.502482 -0.0575365 0.678608 0.160625 -0.0459218 0.4816 0.744186 -0.917323 -0.0803627 0.406168 0.147794 0.725967 0.0981495 0.0319684 0.108327 0.0442161 -0.0408165 0.071173 0.0884838 0.309143 -0.188468 -0.162088 -0.0274796 0.221388 0.374568 -0.245045 0.279229 -0.147933 -0.201693 0.206842 0.120405 0.24988 0.0584679 -0.225203 0.0109609 -0.123644 -0.208002 -0.116554 0.382354 0.223063 -0.199835 -0.168831 -0.181941 0.280456 0.52767 -0.00187009 0.439031 0.601772
0.0483567 0.301734 -0.342924 -0.601266 0.0367842 -0.844834 -0.338481 0.334261 0.347451 0.426313 -0.0482027 -0.0596573 -0.827362 0.231221 0.0769708 -0.370464 -0.289432 0.648045 0.671716 0.139355 -0.174453 0.0151171 -0.00281052 -0.286419 -0.0507058 -0.399743 0.0852345 0.417687 0.147409 -0.122288 -0.0918185 -0.252535 -0.0260627 0.322164 0.27328 -0.371951 0.0703722 0.272649 -0.462525 -0.0506806 -0.40127 -0.112065 0.166456 -0.0540622 0.364798 -0.206346 -0.232395 0.158152 0.148871 0.570479 -0.442313 -0.517086 -1.08395 0.0049353 0.0678467 -0.792741
0.168518 0.237795 0.305613 0.198267 0.264212 0.180716 0.578851 -0.21625 0.442789 -0.281608 -0.269673 0.366617 0.131026 -0.668594 0.0596269 -0.322535 -1.38869 -0.446828 0.315664 -0.239277 0.123005 0.010525 -0.113696 -0.0081045 0.100439 -0.230655 -0.083006 0.214545 0.102637 0.147259 -0.0258517 -0.126849 -0.475613 0.148382 -0.301524 0.230418 0.00791313 -0.364062 0.129864 -0.156298 0.161562 0.119319 -0.29186 0.0634216 0.132105 0.0342106 0.101418 0.25797 0.0410445 -0.47982 -0.579799 -0.372759 0.11878 -0.572141 -0.510272 -0.488947
0.421909 0.117241 -0.955692 -0.203089 -0.132864 1.10514 0.635812 -0.530025 -0.139279 0.120884 -0.716778 -0.735843 -0.682971 -0.159247 0.974333 0.175536 -0.371418 1.1878 0.315881 0.22078 0.0521507 -0.02262 -0.00500171 -0.0113944 0.571255 -0.0872992 -0.108757 0.661034 0.0537122 -0.000630345 0.0806545 -0.0638686 0.110674 -0.092792 -0.0420266 0.0536868 0.0175864 -0.359128 0.188498 -0.362504 0.0542265 0.053386 0.185325 -0.000960257 -0.118488 0.161841 0.0485911 -0.704333 -1.02059 0.364063 -0.0334377 -0.617621 0.0775311 -0.307825 0.281119 0.803759
-0.407931 -0.111416 -0.14957 0.546953 0.615604 0.0391017 -0.16021 0.469096 0.335913 0.389433 -0.54055 -0.316489 -0.39787 -1.04306 -0.172772 0.738888 -0.00865611 -0.224835 -0.389563 0.0880006 -0.012101 -0.0047044 0.0426229 -0.135402 -0.479488 0.137368 -0.0139265 0.27449 -0.268346 0.243681 0.128652 0.323599 0.0775031 -0.328247 -0.3061 -0.0562487 0.0232789 -0.105835 0.0156948 -0.423521 0.165791 0.293051 -0.0412712 -0.0226445 -0.0887048 -0.205434 0.206007 0.503384 -0.294395 -0.257624 0.153087 -0.42125 -0.60089 0.104431 0.18167 -0.540954
44 2 5 0 1
5 5 5 3 3 1 0 0
2 5 1 70 1 1 1
2
0
5
1 1 1 1 1 
0.0836884 -0.097215 -0.0375153 -0.0515433 0.0267323 -0.00647771
0.0842057 0.0107785 -0.0759969 -0.0640374 0.0102858 -0.0216284
5
1
70
44 1 1 1 1 1 1 1 1 1 1 1 1 1 1 1 1 1 1 1 1 1 1 1 1 1 1 1 1 1 1 1 1 1 1 1 1 1 1 1 1 1 1 1 1 1 1 1 1 1 1 1 1 1 1 1 1 1 1 1 1 1 1 1 1 1 1 1 1 1 1 
0.00589355 -0.00684613 -0.00264192 -0.00362981 0.00188256 -0.000456177 0.00592998 0.000759049 -0.00535189 -0.00450968 0.000724353 -0.00152313 -0.00432249 -0.00134422 1.05652e-05 0.0048285 0.00265971 0.00347117 0.00191199 0.00616332 -0.00183883 -0.00346168 -0.00646166 0.00498216 0.000787644 0.00196091 -0.000149578 0.00556593 -0.00443427 0.00336379 -0.00263659 -0.00558298 0.00355991 0.00176374 -0.00217053 -0.00159978 -0.00573469 -0.00328281 0.00620152 -0.00404433 -0.000750228 -0.000116381 0.0014748 0.00196954 0.00558165 -0.00555689 -0.000244221 0.0011991 0.00495654 -0.00537448 0.000320172 -0.00392455 -0.0017939 0.000900764 -0.00598464 0.00603599 -0.00418058 0.000908034 0.00455967 -0.00157259 -0.00277043 -0.00511917 -0.000113316 -0.00625278 0.00368682 0.0047584 -0.000810306 0.00499439 -0.00556665 -0.00165104 -0.00609219 0.000725371 0.00527483 0.00242487 -0.00434735 0.00381423 0.00391023 0.00245069 -0.00202892 0.00182452 0.00411846 0.0053335 0.00494222 -0.0047177 -0.000807985 0.00599983 -0.00572396 0.00205369 -0.000134386 0.00587797 -0.00656116 0.00413743 -0.00628346 0.000367779 0.00492691 0.00444562 -0.00191607 -0.00292565 0.00239775 -0.00044047 0.00246556 0.00334782 -0.00675735 0.000698144 -0.00126957 -0.00406244 -0.00252988 -0.00440159 0.0054305 0.00248345 0.00446518 0.0025067 0.000774705 0.00236515 0.00483126
0.00700897 0.00132273 0.00614956 0.00202041 -0.00585391 0.00498527 0.0025015 0.00532578 0.00574406 -0.00417297 0.00321043 0.00314742 0.000953214 -0.00675747 -0.00149708 -0.00652951 0.00275035 -0.00519151 -0.00624461 -0.00359376 0.000581169 -0.0032648 0.000918615 0.00322183 -0.00487656 -0.00364018 0.000644758 0.0046724 0.00417677 -0.00403235 0.00246141 0.00414349 0.00433264 0.00156871 -0.000878352 0.00552098 -0.000488271 -0.0054191 0.00380451 -0.00178646 -0.00254982 -2.73144e-05 -0.00568129 0.00544565 0.000257471 -0.000136117 0.00595839 -0.00403443 0.00171462 0.00675604 -0.000585939 -0.00474646 -0.00355101 -0.00670958 0.00551762 -0.00138532 -0.00330751 -0.000879872 -0.00375517 -0.00617299 0.00213003 0.00574849 0.00501276 -0.000579582 0.00027495 -0.00290785 -0.00210085 0.00682893 -0.0012847 -0.0053386 -0.00199978 0.00320774 0.00167634 -0.000638824 0.00161114 -0.00510845 0.00626731 0.000527279 -0.00210063 0.000939681 0.000241065 0.00435569 0.00323547 0.0037323 0.00468836 0.00171084 -0.00469526 -0.0056614 -0.00621128 -0.00140818 -0.00479213 0.00296101 -0.00270194 -0.00682163 -0.00466083 0.00461526 -0.00268722 0.000280569 0.00440194 0.00307034 0.00198422 -0.0046401 -0.000764176 -0.0033817 0.00176333 -0.00619529 -0.00144789 0.000988389 0.00137424 0.00349374 -0.00511418 -0.00542695 0.000807172 0.00516354 0.00534761
-0.00154672 -0.000167868 -0.00638991 -0.00016586 0.000663102 -0.000755836 0.00208426 -0.00341815 0.00358447 0.00230489 -0.00103672 0.00115748 0.00665992 0.0062861 -0.00148284 0.002688 0.00122807 0.000919318 -0.00511843 0.00488862 -0.00435961 -0.00427146 -0.00360152 0.00367104 0.00414503 0.00693447 0.00559911 0.00576034 0.000699387 0.0037204 0.00406569 0.00619492 -0.00348973 0.00471804 -0.00101319 0.00421563 -0.00308005 -0.00597118 -0.00624477 -0.00653783 0.00337596 -0.00023924 0.0016619 0.00299363 -0.000995394 -0.00686319 -0.00136063 -0.00680958 0.00109838 0.000563202 0.00512129 0.00378103 0.00333399 -0.00552248 0.000409814 0.000436768 -0.00563027 -0.00103333 -0.00084515 0.00211137 -0.00435519 -0.00382171 0.00126404 -0.000802664 -0.00614593 -0.0067914 -0.00362929 -0.00218373 -0.00572033 -0.00283181 -0.0016793 0.00469788 0.00397121 0.00702485 0.000649255 -0.00406644 -0.00688059 0.00633088 -0.00383377 0.00126005 -0.000148168 -0.00575473 -0.00200117 -0.00385643 -0.00423496 0.0054509 0.00362259 -0.00282297 -0.00262469 -0.00426481 0.00633066 6.23741e-05 -0.00104427 0.000552446 0.00630196 -0.000147944 0.000803299 -0.00436958 0.00471058 0.00212522 -0.00015913 -0.00401097 -0.000219147 -0.00323018 -0.00402837 -0.00661215 -0.000254363 -0.00386671 0.00676099 0.00295412 0.0044356 -0.000429431 0.00424165 -0.00460782 0.00275639
-0.00703556 -0.00619918 -0.000663269 -0.00281628 -0.00178161 0.00211417 -0.00352788 0.00532301 -0.00597235 0.00406682 0.00458272 0.000921958 -0.00217213 -0.00682911 -0.00140971 0.00699535 5.40148e-05 0.00162157 -0.000266055 0.00386609 0.00463545 0.000164053 -0.00343052 -0.00627351 -0.000117209 0.00656585 0.00520434 0.00649561 0.00376525 -0.00644573 0.00220975 0.00377194 -0.00560266 -0.00549577 -0.0060866 -0.000342021 0.00366066 -0.00257222 -0.00206126 0.00473056 -0.00554765 -0.00452079 -0.00138974 -0.000677527 -0.00430765 0.0042428 -0.000724435 0.00278862 -0.00117788 0.00605176 -0.000387539 -0.00358469 -0.000826436 0.00322419 -0.00281594 0.00609861 0.00274779 -0.00465385 0.00555197 -0.000529217 -0.00405733 0.000719467 -0.00379953 -0.00261774 0.00226595 -0.00284388 0.00408249 -0.00111565 0.00162616 -0.00502102 -0.00342734 0.00312076 -0.00249956 0.00222517 -0.00459902 0.000235048 -0.000574277 0.0017188 -0.00401858 0.0052901 0.000728311 0.00263613 -0.00533684 0.00694413 -0.00118193 -0.00111053 0.00600048 -0.00547639 0.00127787 0.0045102 0.00103664 0.00426279 -0.00181259 0.00427936 -0.00539721 -0.00658889 -0.00560677 0.00572754 -0.000662285 0.00306165 -0.00633574 0.00295263 -0.000859842 -0.00179304 -0.00186445 0.00158339 0.00548426 0.00460352 -0.00374006 -0.00557658 0.00285136 0.00403051 0.00410181 0.00455677 0.00393238
-0.00412238 -0.00359601 0.00289061 -0.00255652 0.00472411 0.000358554 0.00552238 0.00194465 0.00558822 0.00275949 0.0035897 0.00604158 0.00419498 0.00227498 -0.00166296 0.00021437 0.0029815 -0.00575259 0.00639678 -0.0058538 -0.000574787 0.000937922 0.00667271 -0.00301352 0.00424012 -0.00594612 0.0068801 0.00122837 0.00519794 0.00439462 -0.0018815 -0.00596669 -0.00624365 -0.00603315 -0.00148095 0.00552272 0.00136766 -0.00300083 0.000425112 -8.63724e-05 0.00680092 -0.00302745 -0.00108705 0.00395364 0.00628979 0.00429225 -0.00287424 0.00222904 0.00558192 -0.00351972 0.00341749 -0.00203512 0.00446046 0.00304795 0.00199361 0.00165832 0.00414409 0.00183146 -0.00415556 0.00229978 -0.00081618 0.00100519 0.00337534 -1.75737e-05 0.0020143 -0.00514786 -0.00153711 -0.00366029 -0.00110643 0.00593026 0.00329559 -0.00134777 -0.00413944 -0.00483371 -0.00443639 -0.00489191 0.00650079 -0.000268376 0.00437938 0.00504046 0.00325416 0.000754622 -0.00403692 0.000672368 -0.00323968 0.00499894 -0.00471156 -0.00613785 -0.000211853 -0.00182487 0.00320418 0.00601422 0.00622258 -0.000462727 -0.00104561 0.00119462 0.00143166 0.00445954 0.00457658 -0.00671702 0.00334754 0.00082992 -0.00102254 0.00625035 0.00303846 0.00158333 -0.00568381 0.002497 -0.0057273 0.00573783 0.000495209 0.00456911 -0.0005498 0.00350054 -0.00180077
5 5 1 5 2 0 1
5
0
5
1 1 1 1 1 
-0.0879836 0.0202223 -0.0982339 0.0844186 -0.0599978 0.049143
-0.0880434 -0.0481241 -0.0373353 0.0189445 -0.0914761 -0.0542721
0.0582242 -0.0292799 0.00154398 -0.0235623 -0.0983594 0.0961364
0.0882173 0.0553752 0.0591075 0.0896019 0.0679325 0.0962159
-0.0352575 0.0322562 0.0556315 0.0392656 0.0188133 -0.0152615
5
1
5
44 1 1 1 1 1 
-0.0733196 0.016852 -0.0818616 0.0703488 -0.0499982 0.0409525 -0.0733695 -0.0401035 -0.0311127 0.0157871 -0.0762301 -0.0452267 0.0485202 -0.0243999 0.00128665 -0.0196352 -0.0819662 0.0801137 0.0735144 0.046146 0.0492563 0.0746683 0.0566104 0.0801799 -0.0293813 0.0268802 0.0463595 0.0327213 0.0156778 -0.0127179 0.0320962 0.0256915 -0.0791993 0.0335679 0.012707 -0.0458641 -0.00881294 0.0226708 -0.00263422 0.0434077 -0.0448754 0.00446905 0.0815143 -0.0796886 0.0634025 -0.000532383 -0.0159905 0.0647697 -0.00375203 -0.0258094
0.0275823 -0.0378291 -0.0344745 0.00085939 -0.0409826 0.0194776 -0.0555937 -0.0779563 -0.0311345 0.0434174 -0.0073409 -0.0823716 -0.0142245 -0.00320684 0.0345296 0.0818158 0.0342624 -0.0576166 0.0211533 -0.0517052 0.0691244 0.0596112 0.0360972 0.0673054 0.063256 0.0161664 -0.0165604 -0.0360678 -0.00239729 0.0630209 0.0214561 -0.0581483 -0.0581415 0.0703149 0.0260444 -0.0157907 0.00645919 0.053784 -0.0104137 0.0586581 0.013868 0.0655787 0.0596198 0.0829769 -0.0209615 0.0108161 0.0814594 -0.0700324 0.0365328 0.0192793
-0.0384043 0.0223239 -0.00444281 0.0810263 0.00629587 -0.0245202 0.0138593 0.0730688 0.0227453 -0.0718713 0.0527564 -0.0391319 -0.0466863 0.0779483 -0.0521503 0.0626914 -0.0211758 0.0376422 0.0331421 0.0517438 0.0129669 -0.0363232 0.0339891 -0.0107466 -0.0366797 -0.0703057 -0.0832639 -0.0385537 -0.0570048 0.0366023 0.064059 -0.0120757 -0.0244072 -0.0237172 -0.0143827 0.065222 0.035096 0.0828099 0.0549575 -0.025492 -0.0723947 0.0243806 0.0187094 -0.0357476 0.0189955 0.0498924 -0.0563895 0.0811531 0.00420128 0.0600859
0.0495635 -0.0661651 -0.0595706 0.000219316 0.00642158 -0.012917 0.013247 0.00649105 0.0318627 0.0395755 -0.04024 0.0125883 -0.0558335 0.0186861 0.0722045 0.0131171 0.00057475 0.0239672 0.0125937 -0.0278011 0.0818085 0.0235324 0.0799128 0.0171845 0.0711181 0.015575 -0.0162564 -0.0686048 0.0133947 0.0712782 0.0748144 -0.0203751 -0.0782202 -0.0680895 0.0631776 0.0115347 0.0023268 -0.00690879 -0.0653076 -0.0491439 -0.0506666 -0.0222143 0.0467778 -0.0231668 0.0798051 0.035649 0.0732837 -0.00295345 -0.0237172 0.00254407
0.0525788 -0.0252421 -0.0572569 0.0491583 0.0752758 -0.0694722 -0.0186 -0.024314 -0.0547436 0.0781281 -0.0363691 -0.0632625 -0.0255804 -0.031256 -0.0480187 -0.0457361 0.063612 0.0376414 0.0306884 0.0816377 0.0718309 0.0633552 -0.0239099 0.0352753 -0.0431449 -0.0274381 -0.012409 -0.0531946 0.0529418 0.0472071 0.0326828 0.0221872 -0.0613683 0.0587593 -0.0119878 -0.0694259 0.0726204 0.0527455 -0.0104065 -0.0654565 0.0475402 0.0365578 -0.0453857 -0.0613735 -0.0780316 -0.0100711 -0.0237763 0.0689138 -0.0557631 -0.0764212
5 5 1 5 2 0 1
5
0
5
1 1 1 1 1 
-0.0600275 0.0370319 -0.0593258 0.0199599 -0.0474743 -0.0957098
0.0392305 0.0920905 0.000726654 0.00138314 0.00572321 -0.0876733
0.077205 -0.0406886 -0.0980159 0.0835919 -0.0359056 -0.0582136
-0.0515529 -0.0784169 -0.0571659 0.0273756 -0.0742864 0.0198318
-0.0828678 -0.0655317 -0.088903 0.0980945 -0.00193561 0.0188963
5
1
5
44 1 1 1 1 1 
-0.050023 0.0308599 -0.0494381 0.0166332 -0.0395619 -0.0797582 0.0326921 0.0767421 0.000605545 0.00115262 0.00476934 -0.0730611 0.0643375 -0.0339071 -0.0816799 0.0696599 -0.0299213 -0.0485113 -0.0429607 -0.0653474 -0.0476382 0.022813 -0.0619053 0.0165265 -0.0690565 -0.0546097 -0.0740858 0.0817454 -0.00161301 0.0157469 0.0106464 0.0316974 -0.0367265 0.0445416 -0.0350027 0.00704493 0.0481168 0.0810227 0.000453666 -0.034611 -0.00115801 -0.0781103 -0.0243388 -0.0201538 -0.0286841 -0.0226853 -0.0338272 0.0247279 0.0121367 0.00654537
0.0427138 0.0478318 -0.053975 0.0641418 -0.018975 -0.0396982 -0.0738013 -0.0097275 -0.0412861 0.00791903 -0.0773139 0.0526937 -0.0437169 -0.0307071 0.013902 0.00461369 0.0596712 -0.0213145 0.00230305 -0.0232085 0.0274078 -0.0821883 -0.0179855 -0.0802643 -0.0190088 0.0366637 -0.0196162 0.0304973 -0.0219417 0.0758538 -0.0462907 -0.0625613 0.0403523 -0.0169323 -0.0817528 -0.061956 0.0267029 -0.0722208 0.0116498 0.0687501 0.0190316 0.0176692 0.0381104 0.058648 0.0702954 -0.031321 -0.0200717 0.0466333 0.0306978 0.0655647
-0.0599086 -0.0252277 0.0667097 0.00543929 -0.0221587 -0.0356324 -0.0412303 0.0415584 0.0781983 0.0201613 0.0340789 -0.0514257 0.0409333 -0.00890212 0.0149753 0.0425138 0.0124752 -0.0416552 0.0536263 -0.0592083 -0.0562385 -0.0106755 0.0417942 0.0652053 -0.0353608 0.0287563 -0.0494491 0.0279008 -0.00794374 0.0645821 0.0101322 0.015481 -0.043979 -0.00649142 -0.062413 0.0171957 0.0412095 -0.02031 -0.0245792 0.0360744 0.0831846 -0.0738336 0.067982 0.0407846 0.000597579 -0.000375992 -3.50012e-05 -0.0702606 0.0413022 -0.029742
-0.0461356 0.068397 0.0429158 0.078992 0.0502689 -0.0757783 0.024415 -0.0825134 0.0354558 -0.0668621 0.065402 -0.0377454 0.0319523 -0.0619104 0.0390966 0.0528726 0.0386187 -0.00302726 -0.0507707 -0.0692939 -0.0502861 -0.0509195 -0.0597942 -0.0656374 0.0731984 0.0241367 0.0173199 -0.0101699 0.0372095 -0.0247113 0.0434214 0.0744073 -0.0396476 0.00300389 0.0700659 -0.072712 0.0105589 0.0111476 -0.0718921 -0.0373186 0.0276188 0.0768432 0.00826933 -0.0237623 -0.0684005 -0.0359674 -0.054223 0.0535515 0.0443386 -0.0216604
0.067591 0.0773858 0.0107535 -0.0755365 -0.0715849 0.00061854 0.0319336 0.0290683 0.073782 -0.0141902 -0.0789763 0.03387 -0.0231163 -0.0352905 -0.0464594 -0.0363837 -0.0246692 0.0474328 0.0580972 -0.0132279 -0.0732192 0.0023827 -0.019718 0.0183835 0.0619538 -0.00478516 0.0657494 -0.0756026 -0.034567 0.0267547 -0.0139296 -0.0503093 0.0208071 0.0801572 -0.0425125 0.0325555 -0.00255764 0.0727545 -0.0217095 -0.012109 -0.0247691 -0.0173525 -0.0615723 0.035448 0.0306903 -0.0246985 0.0823976 -0.0773122 -0.060599 0.0571615
