# Supplementary material for: Prediction of polyproline II secondary structure propensity in proteins
Source: R Soc Open Sci. 2020 Jan 15;7(1):191239. doi: 10.1098/rsos.191239 (PMC7029904; doi:10.1098/rsos.191239)
Supplement: Supplementary Code [file rsos191239supp2.zip › PPIIPred/parameters.py]

class parameters():
       
    def __init__(self):
        self.local = True
        if self.local:
            self.pIIpredPath = "/home/kevin/workspace_test/PPIIPred/"
            self.NNPath = "/home/kevin/Desktop/ppIIpred_code/BRNN/Train"
                
            self.IUPRed_iuPredPath = "/home/kevin/Desktop/dependencies/iupred/"
            
            self.ESPRITZ_espritzPath = "/home/kevin/Desktop/dependencies/espritz/"
         
            self.BLAST_blastDBsPath = "/home/kevin/Desktop/dependencies/ncbi-blast-2.9.0+-x64-linux/ncbi-blast-2.9.0+/BLAST+_dbs"
            self.BLAST_psiblastPath = "/home/kevin/Desktop/dependencies/ncbi-blast-2.9.0+-x64-linux/ncbi-blast-2.9.0+/bin/"
            
            self.dataPath = "/home/kevin/Desktop/ppIIpred_code/models/"
            
        else:
            self.pIIpredPath = "/home/ppIIpred/"
            
            self.dataPath = self.pIIpredPath + "/PPIIPred/models/"
            
            self.NNPath = self.pIIpredPath + "/dependencies/BRNN/Train"
                
            self.IUPRed_iuPredPath = "/home/kevin/Desktop/dependencies/iupred/"
            
            self.ESPRITZ_espritzPath = self.pIIpredPath + "/dependencies/Espritz/"
                
            self.BLAST_blastDBsPath = self.pIIpredPath + "/BLAST+_dbs/"
            self.BLAST_psiblastPath = "/home/ppIIpred/ncbi-blast-2.2.29+/bin/"
            
        self.BLAST_defaultDatabase = "uniref90.fasta"
        self.BLAST_inputFileName = "input.fasta"
    
        self.aAs = {
    "A": "0 0 0 0 0 0 0 0 0 0 0 0 0 0 0 0 0 0 0 0 1 ",
    "R": "0 0 0 0 0 0 0 0 0 0 0 0 0 0 0 0 0 0 0 1 0 ",
    "N": "0 0 0 0 0 0 0 0 0 0 0 0 0 0 0 0 0 0 1 0 0 ",
    "D": "0 0 0 0 0 0 0 0 0 0 0 0 0 0 0 0 0 1 0 0 0 ",
    "C": "0 0 0 0 0 0 0 0 0 0 0 0 0 0 0 0 1 0 0 0 0 ",
    "E": "0 0 0 0 0 0 0 0 0 0 0 0 0 0 0 1 0 0 0 0 0 ",
    "Q": "0 0 0 0 0 0 0 0 0 0 0 0 0 0 1 0 0 0 0 0 0 ",
    "G": "0 0 0 0 0 0 0 0 0 0 0 0 0 1 0 0 0 0 0 0 0 ",
    "H": "0 0 0 0 0 0 0 0 0 0 0 0 1 0 0 0 0 0 0 0 0 ",
    "I": "0 0 0 0 0 0 0 0 0 0 0 1 0 0 0 0 0 0 0 0 0 ",
    "L": "0 0 0 0 0 0 0 0 0 0 1 0 0 0 0 0 0 0 0 0 0 ",
    "K": "0 0 0 0 0 0 0 0 0 1 0 0 0 0 0 0 0 0 0 0 0 ",
    "M": "0 0 0 0 0 0 0 0 1 0 0 0 0 0 0 0 0 0 0 0 0 ",
    "F": "0 0 0 0 0 0 0 1 0 0 0 0 0 0 0 0 0 0 0 0 0 ",
    "P": "0 0 0 0 0 0 1 0 0 0 0 0 0 0 0 0 0 0 0 0 0 ",
    "S": "0 0 0 0 0 1 0 0 0 0 0 0 0 0 0 0 0 0 0 0 0 ",
    "T": "0 0 0 0 1 0 0 0 0 0 0 0 0 0 0 0 0 0 0 0 0 ",
    "W": "0 0 0 1 0 0 0 0 0 0 0 0 0 0 0 0 0 0 0 0 0 ",
    "Y": "0 0 1 0 0 0 0 0 0 0 0 0 0 0 0 0 0 0 0 0 0 ",
    "V": "0 1 0 0 0 0 0 0 0 0 0 0 0 0 0 0 0 0 0 0 0 ",
    "X": "0 0 0 0 0 0 0 0 0 0 0 0 0 0 0 0 0 0 0 0 0 "}
    
        self.AAOrderList = ["A", "R", "N", "D", "C", "E", "Q", "G", "H", "I", "L", "K", "M", "F", "P", "S", "T", "W", "Y", "V", "X"]
    
parameters = parameters()
