# Supplementary material for: Prediction of polyproline II secondary structure propensity in proteins
Source: R Soc Open Sci. 2020 Jan 15;7(1):191239. doi: 10.1098/rsos.191239 (PMC7029904; doi:10.1098/rsos.191239)
Supplement: Supplementary Code [file rsos191239supp2.zip › PPIIPred/ppIIpred.py]

"""
Module:       
Description:  
Version:      
Last Edit:    
Copyright (C) 2015  Kevin T O'Brien - See source code for GNU License Notice

Function:
    

General Commandline:
    v=X             : Sets verbosity (-1 for silent, 0 for no progress counters) [1]
    i=X             : Sets interactivity (-1 for full auto) [0]
    log=FILE        : Redirect log to FILE [Default = calling_program.log]
    newlog=T/F      : Create new log file. [Default = False: append log file]
    silent=T/F      : If set to True will not write to screen or log. [False]
    errorlog=FILE   : If given, will write errors to an additional error file. [None]
    help            : Print help to screen

"""

import traceback, string, sys
from random import randint
from collections import defaultdict
import os
from Bio.Seq import Seq
from Bio import SeqIO
from Bio.SeqRecord import SeqRecord
from Bio.Alphabet import IUPAC
from disorder.iupred import Iupred
from disorder.espritz import espritz
from blast import psiBlast
import tempfile
from shared import Tools
from shared.FeatureDefinition import FeatureDefinition
import parameters

import argparse
from NN import BRNN
from NN import sequenceBuilder
from NN import FeatureBuilder

def createCSVOutput(seqRecord, runDir):
    ppIIPredData=None
    with open(runDir + "/input.ppIIpred", "r") as ppIIPredFile:
        ppIIPredData=ppIIPredFile.read().split(' ')

    iuPredData=None
    with open(runDir + "/iupred.long.list", "r") as iuPredFile:
        iuPredData=iuPredFile.read().split('\t')

    #print >> sys.stderr, "x" + str(iuPredData)
    #print >> sys.stderr, ppIIPredData
    result="index\taa\tppIIPred\tiupred\n"
    for i, aa in enumerate(seqRecord.seq):
        result=result + "" + str(i) + "\t" + aa + "\t" + ppIIPredData[i] + "\t" + iuPredData[i] + "\n"

    with open(runDir + "/" + seqRecord.id.replace(" ","")+ '_' + seqRecord.description.replace(" ","") + ".ppIIpred.csv", "w") as ppIIPredCSVFile:
        ppIIPredCSVFile.write(result)


if __name__ == '__main__':
    parser = argparse.ArgumentParser(description="Runs PPIIPred")
    parser.add_argument("input_file", help="Root Run Directory")
    
    
    parser.add_argument('--aln', dest='aln', action='store_true')
    #parser.add_argument('--no_aln', dest='aln', action='store_false')
    parser.set_defaults(aln=False)
    
    parser.add_argument('--strict', dest='strict', action='store_true')
    parser.add_argument('--relaxed', dest='strict', action='store_false')
    parser.add_argument("--custom_aln", type=str, required=False)

    parser.set_defaults(aln=False)
    
    #parser.set_defaults(feature=True)
    args = parser.parse_args()
    print args.input_file
    print args.aln
    print args.custom_aln

    runDir = os.path.dirname(os.path.abspath(args.input_file)) + "/"
    inputFileName = os.path.basename(os.path.abspath(args.input_file))

    
    customAln=args.custom_aln
    if customAln is not None:
        customAln=os.path.abspath(customAln)
    
    seqRecord = None
    allSequences=list(SeqIO.parse(runDir + inputFileName, "fasta"));
    for i, seqRecord in enumerate(allSequences) :
   	seqRecordRunDir=runDir + "/" + str(i) + "/" 
	if not os.path.exists(seqRecordRunDir):
	    os.makedirs(seqRecordRunDir)

	
	with open(seqRecordRunDir + 'input.fasta', "w") as seqRecordInputFasta:
	    seqRecordInputFasta.write(str('>x\n') + str(seqRecord.seq))

	#os.makedirs(seqRecordRunDir)
    	numFeatures = None
    	removeNegativeOnlyChains = False
    	minLength = 30

	precomputedAlignment=''

    	featureSet = FeatureDefinition(aln=args.aln,oneHot=True,iupred=True,espritz=True,paleale=False,charge=True)
    	numFeatures = FeatureBuilder.getNumFeatures(featureSet)
    	sequenceBuilder.annotatSeqRecord(seqRecordRunDir, seqRecord, args.aln, customAln)
    	sequenceBuilder.getNNStringForRecords(seqRecordRunDir, seqRecord, args.aln, numFeatures, removeNegativeOnlyChains, minLength, featureSet)
    	success = BRNN.runNNEnsemble(seqRecordRunDir, numFeatures, 'input.fasta', args)
	os.system('echo "\n' + seqRecord.id + ' ' + seqRecord.description +  '" >> ' + runDir + '/input.ppIIpred')
	os.system("cat " + seqRecordRunDir + "/input.ppIIpred >> " + runDir + "/input.ppIIpred")
	createCSVOutput(seqRecord, seqRecordRunDir)


    os.system('cd ' + runDir + '; mkdir csvdata; cp */*.csv csvdata; tar -cf ppIIPred.tar csvdata')
    with open(runDir + '/finished', "w") as finished:
	finished.write(str(len(allSequences))) 
