# Supplementary material for: Prediction of polyproline II secondary structure propensity in proteins
Source: R Soc Open Sci. 2020 Jan 15;7(1):191239. doi: 10.1098/rsos.191239 (PMC7029904; doi:10.1098/rsos.191239)
Supplement: Supplementary Code [file rsos191239supp2.zip › PPIIPred/NN/sequenceBuilder.py]

import traceback, string, sys
from random import randint
from collections import defaultdict
import os
from Bio.Seq import Seq
from Bio.SeqRecord import SeqRecord
from Bio.Alphabet import IUPAC
from disorder.iupred import Iupred
from disorder.espritz import espritz
#from distill import paleAleAndPorter
from blast import psiBlast
import tempfile
import os
from shared import Tools
import parameters
from Bio import SeqIO
import argparse
from NN import FeatureBuilder
import traceback, string, sys
from random import randint
from collections import defaultdict
import os
from Bio.Seq import Seq
from Bio.SeqRecord import SeqRecord
from Bio.Alphabet import IUPAC
from disorder.iupred import Iupred
from disorder.espritz import espritz
from blast import psiBlast
import tempfile
import os
from shared import Tools
from shared.FeatureDefinition import FeatureDefinition
import parameters
from Bio import SeqIO
import argparse
from NN import BRNN
from NN import FeatureBuilder

def getCharge(seqRecord):
    charge = []
    for aa in seqRecord:
        if aa in ["R", "H", "K"]:
            charge.append(1)
        elif aa in ["D", "E"]:
            charge.append(-1)
        else:
            charge.append(0)
    return charge
    

def getOneHotList(runDir):
    oneHotFile = runDir + "/onehot.txt"
    data = open(oneHotFile, "r").readlines()
    resultList = []
    for line in data:
        resultList.append(line.strip())
    return resultList

def annotatSeqRecord(runDir, seqRecord, aln, custom_aln):
         
    #seqRecord.letter_annotations['classes'] = ["-"] * len(seqRecord)
    seqRecord.letter_annotations['nn_region'] = [1] * len(seqRecord)
            
    iupredRecord = Iupred.getIUPred(runDir)
    seqRecord.letter_annotations['iupred_scores'] = iupredRecord.iuPredScore
    seqRecord.letter_annotations['iupred_aa'] = iupredRecord.aa
    
    espritzRecord = espritz.getESpritz(runDir)
    seqRecord.letter_annotations['espritz_scores'] = espritzRecord.espritzScore
    seqRecord.letter_annotations['espritz_class'] = espritzRecord.espritzClass
        
    seqRecord.letter_annotations['charge'] = getCharge(seqRecord)
    
    if aln:
        psiBlast.runPsiblast(runDir, custom_aln)
        tmp = getOneHotList(runDir)
        seqRecord.letter_annotations['alignmentPerResidue'] = tmp

def getNNStringForRecords(runDir, seqRecord, useAlignments, numFeatures, removeNegativeOnlyChains, minLength, featureSet):
    #result = "str(len(seqRecords)) + "\n20 2\n""
    TPs = 0
    TNs = 0
    result = ""
    lengthTotal = 0
   
    lengthsDict = defaultdict(int)
    try:
        data = None
        subRecordCount = None
        data, subRecordCount, length = getNNStringForRecord(seqRecord, useAlignments, removeNegativeOnlyChains, minLength, featureSet)
        print '!!!!!!', data, subRecordCount, length
	lengthTotal = lengthTotal + subRecordCount
        result = result + data
    except:
        traceback.print_exc()
        print seqRecord, "error getting data"
    result = str(lengthTotal) + "\n" + str(numFeatures) + " 2\n" + result
    stats_result = (TPs, TNs)
    with open(runDir + "independentTest.dataset", "w") as x:
        x.write(result)
    with open(runDir + "independentTest.dataset2", "w") as x:
        x.write(result)
    
    return result, stats_result, lengthsDict


def getNNStringForRecord(seqRecord, useAlignments, removeNegativeOnlyChains, minLength, featureSet):
    
    result = ""
    sequence = ""
    oneHotSequence = ""
    classString = ""
    length = 0
    subRecordCount = 0    
    iupred = ""
    
    # ensure that no ! characters are included
    #for index, aa in enumerate(seqRecord.seq):
    #    if aa == "!":
    #         seqRecord.letter_annotations['nn_region'][index] = 0
    
    try:
        for index, aa in enumerate(seqRecord.seq):
            name = "Name"
            #name = seqRecord.name + str(subRecordCount)
            length = length + 1
            sequence = sequence + aa
            
            if useAlignments:
                tmp = None
                tmp = FeatureBuilder.getDynamicOnehotSequence(featureSet, seqRecord, index)
                if tmp is None:
                    traceback.print_exc()
                    print "error: no one hot sequence"
                    sys.exit() 
                else:
                    oneHotSequence = oneHotSequence + tmp
            else:
                oneHotSequence = oneHotSequence + FeatureBuilder.getDynamicOnehotSequence(featureSet, seqRecord, index)
		print oneHotSequence                
            classString = classString + str(0) + " "
            #iupred = iupred + str(seqRecord.letter_annotations['iupred_class'][index]) + " "
        #`:wqif length >= minLength:
        #    if removeNegativeOnlyChains:
        #        if "1" in classString:
        #            result = result + name + "\n" + str(length) + "\n" + oneHotSequence + "\n" + classString + "\n\n"
        #            subRecordCount = subRecordCount + 1
        #    else:
    	result = result + name + "\n" + str(length) + "\n" + oneHotSequence + "\n" + classString + "\n\n"
        subRecordCount = subRecordCount + 1
    except:
        traceback.print_exc()
        print seqRecord.seq
        print index, seqRecord.seq[index]
        #sys.exit()
    return result, subRecordCount, length
