# Supplementary material for: Prediction of polyproline II secondary structure propensity in proteins
Source: R Soc Open Sci. 2020 Jan 15;7(1):191239. doi: 10.1098/rsos.191239 (PMC7029904; doi:10.1098/rsos.191239)
Supplement: Supplementary Code [file rsos191239supp2.zip › PPIIPred/NN/FeatureBuilder.py]

import traceback, string, sys
from random import randint
from shared import Tools
import parameters
from collections import defaultdict
import os

#FeatureDefinition(aln=True,oneHot=True,iupred=True,espritz=True,paleale=True,charge=True)

def getNumFeatures(featureSet):
    numFeatures = 0
    
    if featureSet.aln == True:
        numFeatures = numFeatures + 21
        
    if featureSet.oneHot == True:
        numFeatures = numFeatures + 21
        
    if featureSet.iupred == True:
        numFeatures = numFeatures + 1
        
    if featureSet.espritz == True:
        numFeatures = numFeatures + 1
        
    if featureSet.paleale == True:
        numFeatures = numFeatures + 4
        
    if featureSet.charge == True:
        numFeatures = numFeatures + 1
    
    return numFeatures

def getDynamicOnehotSequence(featureSet, seqRecord, index):
    oneHotSequence = ""
    
    if featureSet.aln == True:
        oneHotSequence = seqRecord.letter_annotations['alignmentPerResidue'][index] + " "
        
    if featureSet.oneHot == True:
        oneHotSequence = oneHotSequence + parameters.parameters.aAs[seqRecord.seq[index]]
        
    if featureSet.iupred == True:
        oneHotSequence = oneHotSequence + str(seqRecord.letter_annotations['iupred_scores'][index]) + " "
        
    if featureSet.espritz == True:
        oneHotSequence = oneHotSequence + str(seqRecord.letter_annotations['espritz_scores'][index]) + " "
        
    if featureSet.paleale == True:
        oneHotSequence = oneHotSequence + str(seqRecord.letter_annotations['sAClass'][index]) + " "
        oneHotSequence = oneHotSequence + str(seqRecord.letter_annotations['sAClass1Prob'][index]) + " "
        oneHotSequence = oneHotSequence + str(seqRecord.letter_annotations['sAClass2Prob'][index]) + " "
        oneHotSequence = oneHotSequence + str(seqRecord.letter_annotations['sAClass3Prob'][index]) + " "
        
    if featureSet.charge == True:
        oneHotSequence = oneHotSequence + str(seqRecord.letter_annotations['charge'][index]) + " "

    return oneHotSequence

def getDynamicFeatureSequence(featureSet, seqRecord, index):
    aa = str(seqRecord.seq[index])
    
    iupred = str(seqRecord.letter_annotations['iupred_scores'][index]) + " "
        
    espritz = str(seqRecord.letter_annotations['espritz_scores'][index]) + " "

    return aa, iupred, espritz

def getBasicOneHotSequence(seqRecord, index):
    oneHotSequence = parameters.parameters.aAs[seqRecord.seq[index]]
    oneHotSequence = oneHotSequence + str(seqRecord.letter_annotations['iupred_scores'][index]) + " "
    oneHotSequence = oneHotSequence + str(seqRecord.letter_annotations['espritz_scores'][index]) + " "
    oneHotSequence = oneHotSequence + str(seqRecord.letter_annotations['charge'][index]) + " "
    
    oneHotSequence = oneHotSequence + seqRecord.letter_annotations['sAClass'][index] + " "
    oneHotSequence = oneHotSequence + seqRecord.letter_annotations['sAClass1Prob'][index] + " "
    oneHotSequence = oneHotSequence + seqRecord.letter_annotations['sAClass2Prob'][index] + " "
    oneHotSequence = oneHotSequence + seqRecord.letter_annotations['sAClass3Prob'][index] + " "
    
    return oneHotSequence

def getAlignmentOneHotSequence(seqRecord, index):
    oneHotSequence = seqRecord.letter_annotations['alignmentPerResidue'][index] + " "
    oneHotSequence = oneHotSequence + str(seqRecord.letter_annotations['iupred_scores'][index]) + " "
    oneHotSequence = oneHotSequence + str(seqRecord.letter_annotations['espritz_scores'][index]) + " "
    oneHotSequence = oneHotSequence + str(seqRecord.letter_annotations['charge'][index]) + " "
    #oneHotSequence = oneHotSequence + str(seqRecord.letter_annotations['iupred_class'][index]) + " "
    
    oneHotSequence = oneHotSequence + seqRecord.letter_annotations['sAClass'][index] + " "
    oneHotSequence = oneHotSequence + seqRecord.letter_annotations['sAClass1Prob'][index] + " "
    oneHotSequence = oneHotSequence + seqRecord.letter_annotations['sAClass2Prob'][index] + " "
    oneHotSequence = oneHotSequence + seqRecord.letter_annotations['sAClass3Prob'][index] + " "
    return oneHotSequence

def getAlignmentAndOneHotSequence(seqRecord, index):
    oneHotSequence = seqRecord.letter_annotations['alignmentPerResidue'][index] + " "
    oneHotSequence = oneHotSequence + parameters.parameters.aAs[seqRecord.seq[index]]
    oneHotSequence = oneHotSequence + str(seqRecord.letter_annotations['iupred_scores'][index]) + " "
    oneHotSequence = oneHotSequence + str(seqRecord.letter_annotations['espritz_scores'][index]) + " "
    oneHotSequence = oneHotSequence + str(seqRecord.letter_annotations['charge'][index]) + " "
    #oneHotSequence = oneHotSequence + str(seqRecord.letter_annotations['iupred_class'][index]) + " "
    
    oneHotSequence = oneHotSequence + seqRecord.letter_annotations['sAClass'][index] + " "
    oneHotSequence = oneHotSequence + seqRecord.letter_annotations['sAClass1Prob'][index] + " "
    oneHotSequence = oneHotSequence + seqRecord.letter_annotations['sAClass2Prob'][index] + " "
    oneHotSequence = oneHotSequence + seqRecord.letter_annotations['sAClass3Prob'][index] + " "
    return oneHotSequence
