# Supplementary material for: Prediction of polyproline II secondary structure propensity in proteins
Source: R Soc Open Sci. 2020 Jan 15;7(1):191239. doi: 10.1098/rsos.191239 (PMC7029904; doi:10.1098/rsos.191239)
Supplement: Supplementary Code [file rsos191239supp2.zip › PPIIPred/NN/BRNN.py]

import traceback, string, sys
from random import randint
from collections import defaultdict
import os
from Bio.Seq import Seq
from Bio.SeqRecord import SeqRecord
from Bio.Alphabet import IUPAC
from disorder.iupred import Iupred
from disorder.espritz import espritz
#from distill import paleAleAndPorter
from blast import psiBlast
import tempfile
import os
from shared import Tools
import parameters
from Bio import SeqIO
import argparse
import glob
import shutil


def createTestOptionsFile(dest, numberOfFeatures, batch_blocks):
    optionsText = "epsilon 0\n\
NU    " + str(numberOfFeatures) + "\n\
NF      10\n\
NB      10\n\
NHY     10\n\
NHF     10\n\
NHB     10\n\
\n\
context 0\n\
Moore   1\n\
CoF     3\n\
CoB     3\n\
\n\
Cseg    10\n\
Cwin    7\n\
cycles  1\n\
\n\
Classes 2\n\
Thresholds 0.8\n\
\n\
Step    1\n\
shortcut 0\n\
seed    949\n\
shuffle 1\n\
batch_blocks " + str(batch_blocks) + "\n\
readModel    1\n\
readEpoch    2000\n\
nEpochs      10\n\
adaptive     1000\n\
reload       0\n\
belief       0\n\
threshold    0"

    outputHandle = open(dest, "w")
    outputHandle.write(optionsText)
    outputHandle.close()

def runNNEnsemble(runDir, numFeatures, inputFileName, args):
    
    datasetOptions = [
    "PPIIH_None_aln=False_oneHot=True_iupred=True_espritz=True_paleale=False_charge=True_removeNegativeOnlyChains",
    "PPIIH_None_aln=False_oneHot=True_iupred=True_espritz=True_paleale=False_charge=True_removeNegativeOnlyChains_strictPPIIDefinition",
    "PPIIH_None_aln=True_oneHot=True_iupred=True_espritz=True_paleale=False_charge=True_removeNegativeOnlyChains",
    "PPIIH_None_aln=True_oneHot=True_iupred=True_espritz=True_paleale=False_charge=True_removeNegativeOnlyChains_strictPPIIDefinition"]
    
    dataFolder = None
    print args.aln, args.strict
    if args.aln and args.strict:
        dataFolder = parameters.parameters.dataPath + "/" + datasetOptions[3] + "/"
    elif args.aln:
        dataFolder = parameters.parameters.dataPath + "/" + datasetOptions[2] + "/"
    elif args.strict and args.strict:
        dataFolder = parameters.parameters.dataPath + "/" + datasetOptions[1] + "/"
    else:
        dataFolder = parameters.parameters.dataPath + "/" + datasetOptions[0] + "/"
    print dataFolder
    
    
    runDirs = []
    try:
        optionsPath = dataFolder + "/fold0/Custom_Options_BRNN"
        print dataFolder + "*/*.model"
        models = glob.glob(dataFolder + "*/*.model")
        for index, model in enumerate(models):
            print index, model
            runRoot = runDir + "/" + str(index)
            runDirs.append(runRoot)
            Tools.makeDirs(runRoot)
            runNN(runRoot, numFeatures, optionsPath, model)
        print runDir, runDirs
        createAverageResult(runDir, runDirs)
        
    except:
        traceback.print_exc()
        return False
    
    return True

def createAverageResult(rootDir, runDirs):
    #get class 2 results
    
    allResults = []
    for runDir in runDirs:
        testPredictions = open(runDir + "/input.ppIIpred")
        testPredictionsLines = testPredictions.readlines()
        allResults.append(testPredictionsLines[0].split())
    
    print "__"
    result = []
    for x in allResults:
        print x
        
    for index, score in enumerate(allResults[0]):
        sum = 0
        for list in allResults:
            sum = sum + float(list[index])
        result.append(float(sum)/float(len(allResults)))
        
    finalResultWriter = open(rootDir + "/input.ppIIpred", "w")
    for entry in result:
        finalResultWriter.write(str(entry) + " ")
    
def runNN(runDir, numFeatures, optionsPath, modelPath):

    #createTestOptionsFile(runDir, numFeatures, 1920)
    shutil.copyfile(modelPath, runDir + "/trained-2000.model")   
    #shutil.copyfile(optionsPath, runDir + "/options.txt")
    
    createTestOptionsFile(runDir + "/options.txt", numFeatures, 1)
    
    shutil.copyfile(os.path.dirname(runDir) + "/independentTest.dataset", runDir + "/independentTest.dataset")
    shutil.copyfile(os.path.dirname(runDir) + "/independentTest.dataset2", runDir + "/independentTest.dataset2")
    #Train Custom_test_Options_BRNN train.dataset independentTest.dataset > NN_log.txt
    iupcmd = '%s options.txt %s %s > nnlog' % (parameters.parameters.NNPath, "independentTest.dataset", "independentTest.dataset2")
    print iupcmd
    os.chdir(runDir)
    dlines = os.popen(iupcmd).readlines()
    #for line in dlines:
        #print line.strip()
    cleanupResults(runDir)
    return True

def cleanupResults(runDir):
    #get class 2 results
    testPredictions = open(runDir + "/test-predictions")
    testPredictionsLines = testPredictions.readlines()
    class0String = testPredictionsLines[7]
    class1String = testPredictionsLines[8]
    
    finalResultWriter = open(runDir + "/input.ppIIpred", "w")
    finalResultWriter.write(class1String)


        
