# Supplementary material for: Prediction of polyproline II secondary structure propensity in proteins
Source: R Soc Open Sci. 2020 Jan 15;7(1):191239. doi: 10.1098/rsos.191239 (PMC7029904; doi:10.1098/rsos.191239)
Supplement: Supplementary Code [file rsos191239supp2.zip › PPIIPred/blast/psiBlast.py]

from Bio.Seq import Seq
from Bio.SeqRecord import SeqRecord
from Bio.SeqFeature import SeqFeature, FeatureLocation
from Bio.Alphabet import IUPAC
from Bio import SeqIO
import parameters
from collections import defaultdict
import commands
from subprocess import call
from subprocess import Popen
import copy, glob, os, string, sys, time, urllib2
import traceback
from shutil import copyfile

defaultDatabase = parameters.parameters.BLAST_defaultDatabase
psiblastPath = parameters.parameters.BLAST_psiblastPath
        
def runPsiblast(rootFolder, custom_aln):
    try:
        acmd = '%spsiblast -num_threads 2 -num_iterations 3 -evalue 0.001 -db %s -query %s -out %s' % (psiblastPath, defaultDatabase, rootFolder + "/input.fasta", rootFolder + "/RAW_result.csv")
        os.putenv('BLASTDB', parameters.parameters.BLAST_blastDBsPath)
        
        if custom_aln is None:
            print acmd
            os.popen(acmd).readlines()
        else:
            copyfile(custom_aln, rootFolder + "/RAW_result.csv")
        if os.path.exists(rootFolder + "/RAW_result.csv"):
            generateResult(rootFolder)
            return True
        else:
            return False
    except Exception,e:
        traceback.print_exc(file=sys.stdout)
        return False

def trimSpaces(line):
    while "  " in line:
        line = line.replace("  "," ")
    return line

# trims a 4 col entry to just the sequence entry
def getSequence(line):
    line = line.strip()[12:]
    i = len(line)
    while line[i - 1] != " ":
        i = i - 1
    return line[:i].rstrip() + "!!"

def replaceRegionOfString(dataString, start, end, replacement):
    A = dataString[0:start]
    B = dataString[end:-1]
    return A + replacement + B


def generateOneHotFile(invertedFlatAlignmentPath, oneHotFile):
    with open(oneHotFile, 'w') as oneHotFileHandle:
        with open(invertedFlatAlignmentPath, 'r') as invertedFlatBlast:
                for line in invertedFlatBlast:
                    totalLength = len(line.replace("-", "").strip())
                    oneHotString = ""
                    for aa in parameters.parameters.AAOrderList:
                        frequency = float(line.count(aa))/float(totalLength)
                        if frequency is None:
                            frequency = "0"
                        elif frequency == 0:
                            frequency = "0"
                        else:
                            frequency = "{0:.7f}".format(frequency)
                        oneHotString = oneHotString + str(frequency) + " "
                    oneHotFileHandle.write(oneHotString + "\n")

def parse(rootPath, fastaPath, alignmentPath, invertedFlatAlignmentPath):
    masterRecord = None
    if os.path.exists(fastaPath):
        order = ["AAAAAA"]
        try:
            with open(fastaPath, 'rb') as fastaFile:
                record = list(SeqIO.parse(fastaFile, "fasta"))
                masterRecord = record[0]  #first record
                
            
            masterRecord.letter_annotations["AAAAAA"] = "".join(masterRecord.seq)
                
            with open(alignmentPath, 'rb') as blastFile:
                subjectID = ""
                query = ""
                queryStartIndex = None
                queryEndIndex = None
                
                subject = ""
                
                for line in blastFile:
                    if line [0:1] == ">":
                        subjectID = line
                        
                        count = 0
                        try:
                            while not masterRecord.letter_annotations[subjectID + str(count)] is None:
                                count+=1
                        except:
                            pass
                        
                        recordName = subjectID + str(count)
                        order.append(subjectID + str(count))
                        
                        masterRecord.letter_annotations[recordName] = "-"*len(masterRecord)
                    
                    if "Query  " in line:
                        #print line.strip()
                        line = trimSpaces(line)
                        queryLine = line
                        #print queryLine
                        if len(queryLine.split()) > 3:
                            query = queryLine.split()[2]
                            queryStartIndex = int(queryLine.split()[1]) -1
                            queryEndIndex = int(queryLine.split()[3]) - 1
                        else:
                            queryStartIndex = None
                            queryEndIndex = None
                        #print query[2]
                    elif "Sbjct  " in line:
                        if not queryStartIndex is None:
                            #print line.strip()
                            #getSequence(line)
                            #subjectLine = trimSpaces(line)#.replace("-", "")
                            subject = getSequence(line)
                            #print subject
                            
                            newQuery = ""
                            newSubject = ""
                            for index in range(0, len(query)):
                                if query[index] != "-":
                                    newQuery = newQuery + query[index]
                                    newSubject = newSubject + subject[index]
                            #print ""
                            masterRecord.letter_annotations[recordName] = replaceRegionOfString(masterRecord.letter_annotations[recordName], queryStartIndex, queryEndIndex, newSubject)
        
            newLetterAnnotations = defaultdict(list)
            for index in range(0, len(masterRecord)):
                for entry in order:
                    newLetterAnnotations[index].append(masterRecord.letter_annotations[entry][index])
            
            with open(rootPath + "/flatBLAST.txt", 'w') as flatBlast:
                for entry in order:
                    flatBlast.write("".join(masterRecord.letter_annotations[entry]) + "\n")
                    
            with open(rootPath + "/flatBLAST.porter.txt", 'w') as flatBlast:
                flatBlast.write(str(len(masterRecord.letter_annotations)) + "\n")
                for entry in order:
                    flatBlast.write("".join(masterRecord.letter_annotations[entry]).replace("-", ".") + "\n")
            
            with open(invertedFlatAlignmentPath, 'w') as invertedFlatBlast:
                for entry in newLetterAnnotations.keys():
                    invertedFlatBlast.write("".join(newLetterAnnotations[entry]) + "\n")
        except:
            print "exeption"
            traceback.print_exc()
            #sys.exit()
    else:
        print "fasta does not exist"

def generateResult(rootFolder):
    try:
        
        fastaPath = rootFolder + "/input.fasta"
        alignmentPath = rootFolder + "/RAW_result.csv"
        invertedFlatAlignmentPath = rootFolder + "/invertedFlatBLAST.txt"
        oneHotFile = rootFolder + "/onehot.txt"
        
        if os.path.exists(alignmentPath):
            parse(rootFolder, fastaPath, alignmentPath, invertedFlatAlignmentPath)
            generateOneHotFile(invertedFlatAlignmentPath, oneHotFile)
    except:
        traceback.print_exc(file=sys.stdout)
            
if __name__ == '__main__':
    pass
    #rootFolder = parameters.parameters.testFolder
    #success = runPsiblast(rootFolder)
    #generateResult(rootFolder)
    
