# Supplementary material for: Prediction of polyproline II secondary structure propensity in proteins
Source: R Soc Open Sci. 2020 Jan 15;7(1):191239. doi: 10.1098/rsos.191239 (PMC7029904; doi:10.1098/rsos.191239)
Supplement: Supplementary Code [file rsos191239supp2.zip › PPIIPred/disorder/espritz/espritz.py]

from __future__ import division
import tempfile
import os
import ESpritzData, traceback
from shared import Tools
import parameters

    
def getESpritz(runDir):
    if not os.path.exists(runDir + "input.espritz"):
        runESpritz(runDir)
    record = None
    try:
        record = readESpritz(runDir + "/input.espritz")
    except:
        print "error"
        traceback.print_exc()
    return record
    
    
    
def runESpritz(inputfile):
    tempFile = tempfile.mktemp()
    
    iupcmd = 'cd ' + parameters.parameters.ESPRITZ_espritzPath + '; %s %s %s' % (parameters.parameters.ESPRITZ_espritzPath + "/espritz.pl", os.path.abspath(inputfile), "N 1 ")
    print iupcmd
    os.chdir(parameters.parameters.ESPRITZ_espritzPath)
    dlines = os.popen(iupcmd).readlines()
        
def readESpritz(outputFile):
    espritzData = ESpritzData.ESpritzData()
    espritzData.parseESpritzData(outputFile)
    return espritzData

if __name__ == '__main__':
    espritzRecord = getESpritz("1XQRA", rebuild = False)
    
