# Supplementary material for: Prediction of polyproline II secondary structure propensity in proteins
Source: R Soc Open Sci. 2020 Jan 15;7(1):191239. doi: 10.1098/rsos.191239 (PMC7029904; doi:10.1098/rsos.191239)
Supplement: Supplementary Code [file rsos191239supp2.zip › PPIIPred/disorder/espritz/ESpritzData.py]

import sys
import parameters

class ESpritzData():
    def __init__(self):
        self.num    = []
        self.aa = []
        self.espritzScore = []
        self.espritzClass = []

    def parseESpritzData(self, path):
        self.path = path
        input_handle = open(path, 'r')
        start=False
        starcount = 0
        for line in input_handle:
      
            if "*" in line:
                starcount+=1
                if starcount >= 2:
                    start=True
                continue
    
            if(start):
                split = line.split("\t")
                
                score = float(split[1])
                self.espritzScore.append(score)
                if "D" == split[0]:
                    self.espritzClass.append(1)
                elif "O" == split[0]:
                    self.espritzClass.append(0)
                else:
                    "print espritz parse error"
                    sys.exit()
                
        

    def getNums(self):
        return self.num
    def getAAs(self):
        return self.aa
    def getIuPredScore(self):
        return self.iuPredScore
    

    def isDisordered(self, iuPred):
        if (iuPred >= parameters.parameters.disorderThreshold):
            return True
        return False
    
    def regionIsDisordered(self, start, end):
        for iuPred in self.iuPredScore[start:end]:
            if (not iuPred >= parameters.parameters.disorderThreshold):
                return False
        return True
    
    def getDisorderString(self, start, end):
        result = ""
        for iuPred in self.iuPredScore[start:end]:
            result = result + "-" + str(iuPred)
        return result
    
    def getAAString(self, start, end):
        result = ""
        for residue in self.aa[start:end]:
            result = result + residue
        return result
    def getAverageDisorder(self, start, end):
        result = 0.0
        i = 0.0
        for iuPred in self.iuPredScore[start:end]:
            result = result + iuPred
            i = i + 1
        #print result, i, start, end, self.getDisorderString(start, end), len(self.iuPredScore), self.path
        return result/i

if __name__ == "__main__": 
    x = ESpritzData()
    x.parseIUPredData("/media/Data/Project_data/iupred/O30298.iup")
    print x.getAverageDisorder(25,26)
