# Supplementary material for: Prediction of polyproline II secondary structure propensity in proteins
Source: R Soc Open Sci. 2020 Jan 15;7(1):191239. doi: 10.1098/rsos.191239 (PMC7029904; doi:10.1098/rsos.191239)
Supplement: Supplementary Code [file rsos191239supp2.zip › PPIIPred/disorder/iupred/IUPredData.py]

import re
import parameters

class IUPredData():
    def __init__(self):
        self.num    = []
        self.aa = []
        self.iuPredScore = []
        self.iuPredClass = []

    def parseIUPredData(self, path):
        self.path = path
        input_handle = open(path, 'r')
        start=False
        for line in input_handle:
            if(re.search('#', line)):
                start=True
                continue
    
            if(start):
                
                #print line[1:5].strip() + "__" + line[6:7].strip() + "__" + line[7:].strip()
                self.num.append(int(line[1:5].strip()))
                self.aa.append(line[6:7].strip())
                
                score = float(line[7:].strip())
                self.iuPredScore.append(score)
                
        

    def getNums(self):
        return self.num
    def getAAs(self):
        return self.aa
    def getIuPredScore(self):
        return self.iuPredScore
    
    def getDisorderString(self, start, end):
        result = ""
        for iuPred in self.iuPredScore[start:end]:
            result = result + "-" + str(iuPred)
        return result
    
    def getAAString(self, start, end):
        result = ""
        for residue in self.aa[start:end]:
            result = result + residue
        return result
    def getAverageDisorder(self, start, end):
        result = 0.0
        i = 0.0
        for iuPred in self.iuPredScore[start:end]:
            result = result + iuPred
            i = i + 1
        #print result, i, start, end, self.getDisorderString(start, end), len(self.iuPredScore), self.path
        return result/i

if __name__ == "__main__": 
    x = IUPredData()
    x.parseIUPredData("/media/Data/Project_data/iupred/O30298.iup")
    print x.getAverageDisorder(25,26)
