# Supplementary material for: Prediction of polyproline II secondary structure propensity in proteins
Source: R Soc Open Sci. 2020 Jan 15;7(1):191239. doi: 10.1098/rsos.191239 (PMC7029904; doi:10.1098/rsos.191239)
Supplement: Supplementary Code [file rsos191239supp2.zip › PPIIPred/disorder/iupred/Iupred.py]

from __future__ import division
import tempfile
import os
import IUPredData, traceback
from shared import Tools
import parameters
    
def getIUPred(runDir):
        
    outputFile = runDir + "/iupred.long"
    runIUPred(runDir)
    try:
        record = readIUPred(outputFile)
	with open(outputFile + ".list", "w") as x:
	    for index in record.iuPredScore:
	        x.write(str(index) + "\t")
    except:
        print "error", outputFile
        traceback.print_exc()
    return record
    
def readIUPred(outputFile):
    iUPredData = IUPredData.IUPredData()
    iUPredData.parseIUPredData(outputFile)
    return iUPredData

def runIUPred(rootFolder):
    inputFile = rootFolder + "/input.fasta"
    resultFile = rootFolder + "/iupred.long"
    os.putenv('IUPred_PATH', parameters.parameters.IUPRed_iuPredPath)
    iupcmd = '%s %s %s > %s' % (parameters.parameters.IUPRed_iuPredPath + "/iupred", inputFile, "long", resultFile)
    print iupcmd
    dlines = os.popen(iupcmd).readlines()
    resultFile = rootFolder + "/iupred.short"
    iupcmd = '%s %s %s > %s' % (parameters.parameters.IUPRed_iuPredPath + "/iupred", inputFile, "short", resultFile)
    print iupcmd
    dlines = os.popen(iupcmd).readlines()
