# Supplementary material for: Prediction of polyproline II secondary structure propensity in proteins
Source: R Soc Open Sci. 2020 Jan 15;7(1):191239. doi: 10.1098/rsos.191239 (PMC7029904; doi:10.1098/rsos.191239)
Supplement: Supplementary Code [file rsos191239supp2.zip › PPIIPred/distill/paleAleAndPorter.py]

from __future__ import division
import tempfile
import os
import traceback
from shared import Tools
import parameters


distillPath = parameters.parameters.PORTER_distillPath
paleAlePath = parameters.parameters.PORTER_paleAlePath
porterPath = parameters.parameters.PORTER_porterPath
paleAleModel = parameters.parameters.PORTER_paleAleModel
porterModel = parameters.parameters.PORTER_porterModel


def createPorterFile(root, rawSequence):
    Tools.createFile(root + "input.fasta.porter", "1 20 3\n" + rawSequence + "\n")
    
def createPaleAleFile(root, rawSequence):
    Tools.createFile(root + "input.fasta.paleale", "1\n" + str(len(rawSequence)) + "\n" + rawSequence + "\n")

def runDistill(porterFasta, paleAleFasta, alignment):    
    os.chdir(distillPath)
    cmd = 'cd %s; ./%s %s %s %s; ' % (distillPath, paleAlePath, paleAleModel, paleAleFasta, alignment)
    cmd = cmd + 'cd %s; ./%s %s %s %s; ' % (distillPath, porterPath, porterModel, porterFasta, alignment)
    
    print cmd
    dlines = os.popen(cmd).readlines()
    print dlines
    return True

def getPalealeFromFile(runDir):
    path = runDir + "/input.fasta.paleale.paleale"
    if os.path.exists(path):
        try:
            data = open(path, "r").readlines()
            
            sequence = data[1].strip()
            sAClass = data[2].split()
            sAClass1Prob = data[2].split()
            sAClass2Prob = data[2].split()
            sAClass3Prob = data[2].split()
            return (sequence, sAClass, sAClass1Prob, sAClass2Prob, sAClass3Prob)
        except:
            traceback.print_exc()
            return None

    
def generateDistillData(runDir, seqRecord):    
    createPorterFile(runDir, str(seqRecord.seq))
    createPaleAleFile(runDir, str(seqRecord.seq))
    
    success = runDistill(runDir + "input.fasta.porter", runDir + "input.fasta.paleale", runDir + "flatBLAST.porter.txt")
    if success:
        return getPalealeFromFile(runDir)
    else:
        return None

if __name__ == '__main__':
    pass
    
    
    
