# Supplementary material for: Prediction of polyproline II secondary structure propensity in proteins
Source: R Soc Open Sci. 2020 Jan 15;7(1):191239. doi: 10.1098/rsos.191239 (PMC7029904; doi:10.1098/rsos.191239)
Supplement: Supplementary Code [file rsos191239supp2.zip › PPIIPred/shared/FeatureDefinition.py]

from collections import namedtuple
class FeatureDefinition(namedtuple('FeatureDefinition', 'aln oneHot iupred espritz paleale charge')):
        __slots__ = ()
        def __str__(self):
            return str("aln=" + str(self.aln) + "_" + 
                           "oneHot=" + str(self.oneHot) + "_" + 
                           "iupred=" + str(self.iupred) + "_" + 
                           "espritz=" + str(self.espritz) + "_" + 
                           "paleale="  + str(self.paleale) + "_" + 
                           "charge=" + str(self.charge))
