# Supplementary material for: Prediction of polyproline II secondary structure propensity in proteins
Source: R Soc Open Sci. 2020 Jan 15;7(1):191239. doi: 10.1098/rsos.191239 (PMC7029904; doi:10.1098/rsos.191239)
Supplement: Supplementary Code [file rsos191239supp2.zip › PPIIPred/shared/Tools.py]

from Bio.Seq import Seq
from Bio import SeqIO
import os
import sys, traceback
import csv

def loadIDs(dataset, col):
    count = 0
    ids = set()
    with open(dataset, 'rb') as csvfile:
        spamreader = csv.reader(csvfile, delimiter='\t')
        for row in spamreader:
            if count == 0:
                count = 1
            else:   
                ids.add(row[col])
                
    ids = filter(None, ids)
    return ids

def writeSeqRecordDataToFile(dest, seqRecordsDict):
    with open(dest, 'w') as csvfile:
        for entry in seqRecordsDict.keys():
            seqRecord = seqRecordsDict[entry]
            csvfile.write("+" * 100 + "\n")
            csvfile.write(str(seqRecord.id) + "\n")
            csvfile.write('seq\t\t\t' + str(seqRecord.seq) + "\n")
            for entry, separator in [('iupred_aa', ''), ('dssp_AAs', ''), ('classes', '\t'), ('iupred_class', ''), ('espritz_class', ''), ('nn_region', '')]:
                result = entry + separator + "\t\t"
                for x in seqRecord.letter_annotations[entry]:
                    result = result + str(x)
                csvfile.write(result + "\n")
            csvfile.write("+" * 100 + "\n")

def appendSeqRecordDataToFile(dest, seqRecord):
    with open(dest, 'a') as csvfile:
        csvfile.write("+" * 100 + "\n")
        csvfile.write(str(seqRecord.id) + "\n")
        csvfile.write('seq\t\t\t' + str(seqRecord.seq) + "\n")
        for entry, separator in [('dssp_AAs', ''), ('classes', '\t'), ('espritz_class', ''), ('nn_region', '')]:
            result = entry + separator + "\t\t"
            for x in seqRecord.letter_annotations[entry]:
                result = result + str(x)
            csvfile.write(result + "\n")
        csvfile.write("+" * 100 + "\n")


def createFastaMappingsDictionary(path):
    oldDict = readDictSeqs(path)
    newDict = {}
    for seqRecordId in readDictSeqs(path):
        fasta = ">" + oldDict[seqRecordId].id + "\n" + oldDict[seqRecordId].seq
        newDict[seqRecordId.split("|")[1]] = fasta
    return newDict
    
def createFile(path, data):
    file = open(path, 'w')
    file.write(str(data))
    file.close()
    #os.chmod(path, 0755)
    return path

def removeFile(path):
    if os.path.exists(path):
        os.remove(path)


def writeFastaFile(dest, ComplexListRecords):
    output_handle = open(dest, "w")
    SeqIO.write(ComplexListRecords, output_handle, "fasta")
    output_handle.close()
    return dest
def readinProteinSeq(self,filename):
    inputSeqFile = open(filename, "rU")
    SeqRecords = list(SeqIO.parse(inputSeqFile, "fasta"))
    inputSeqFile.close()
    return SeqRecords
def readDictSeqs(self,filename):
    inputSeqFile = open(filename, "rU")
    seqList = SeqIO.parse(inputSeqFile, "fasta")
    
    key_function = lambda rec : rec.id
    seqDict = dict()
    for record in seqList:
        key = key_function(record)
        if not key in seqDict:
            seqDict[key] = record
    inputSeqFile.close()
    return seqDict
def makeDirs(path):
    try:
        if not os.path.exists(path):
            os.makedirs(path)
    except Exception, e:
        traceback.print_exc(file=sys.stdout)
        print e
        sys.exit()
def getSeqRecordAsFastaString(seqRecord):
    fasta = ">" + str(seqRecord.id) + "\n" + str(seqRecord.seq) + "\n"
    return fasta

def getSeqRecordDictionaryAsFastaStringTagged(seqRecordDictionary):
    #get interactions for the protein
    fasta = ""
    for id in seqRecordDictionary:
        print "id" + str(id)
        print "descript" + str(seqRecordDictionary[id].description)
        fasta = fasta + ">" + str(seqRecordDictionary[id].id) + " " + seqRecordDictionary[id].description.split(" ")[1] + "\n" + str(seqRecordDictionary[id].seq) + "\n"
    return fasta
def getSeqRecordDictionaryAsFastaString(seqRecordDictionary):
    #get interactions for the protein
    fasta = ""
    for id in seqRecordDictionary:
        fasta = fasta + ">" + str(seqRecordDictionary[id].id) + " " + str(seqRecordDictionary[id].description) + "\n" + str(seqRecordDictionary[id].seq) + "\n"
    return fasta

def getDictionaryAsFastaStringMaskedSequence(seqRecordDictionary, scoreAttribute):
    fasta = ""
    for id in seqRecordDictionary:
        fasta = fasta + ">" + str(seqRecordDictionary[id].id) + " " + str(seqRecordDictionary[id].description) + "\n" + str(seqRecordDictionary[id].letter_annotations[scoreAttribute]) + "\n"
    return fasta

def getDictionaryAsFastaStringMaskedSequenceTagged(seqRecordDictionary, scoreAttribute):
    fasta = ""
    for id in seqRecordDictionary:
        fasta = fasta + ">" + str(seqRecordDictionary[id].id) + " " + seqRecordDictionary[id].description.split(" ")[1] + "\n" + str(seqRecordDictionary[id].letter_annotations[scoreAttribute]) + "\n"
    return fasta

def copyFile(input, output):
    txt = open(input, 'r').read()
    createFile(output, txt)
def powerset(seq):
    """
    Returns all the subsets of this set. This is a generator.
    """
    if len(seq) <= 1:
        yield seq
        yield []
    else:
        for item in powerset(seq[1:]):
            yield [seq[0]]+item
            yield item
