# Supplementary material for: Prediction of polyproline II secondary structure propensity in proteins
Source: R Soc Open Sci. 2020 Jan 15;7(1):191239. doi: 10.1098/rsos.191239 (PMC7029904; doi:10.1098/rsos.191239)
Supplement: Supplementary Code [file rsos191239supp2.zip › README.md]

# ppIIpred

1. Folders:

BRNN - C++ code for building the neural network software
models - the models used to define the PPIIPRed neural network
PPIIPred - python code which wraps the BRNN code and simpifies the process of running an analysis
examples - Example input for testing your local installation of PPIIPred

2. Setup:

Requirements:
You will need a linux based os (tested on ubuntu) and python 2.7.


Install the following dependecies on your system:
IUPred - iupred.elte.hu/
Espritz - protein.bio.unipd.it/espritz/
blast+ - blast.ncbi.nlm.nih.gov


Build the BRNN executables:
Chnage Directory into BRNN and run the make command. This will build all required executables.


Create A Blast DB using the uniref90 dataset - https://www.uniprot.org/help/uniref:
Chnage Directory into BRNN and run the make command. This will build all required executables.


Open parameters.py and set the following variables for your system:
pIIpredPath = "PATH TO PPIIPRED FOLDER"
NNPath = "/home/kevin/PPIIPred/dependencies/BRNN/Train"
IUPRed_iuPredPath = "/home/kevin/PPIIPred/dependencies/iupred/"
ESPRITZ_espritzPath = "/home/kevin/PPIIPred/dependencies/Espritz/"
BLAST_blastDBsPath = "/media/Data/Project_data/BLAST+_dbs/"
BLAST_psiblastPath = "/home/kevin/bio_programs/Tools/blast+/ncbi-blast-2.2.29+/bin/"
dataPath = "PATH TO MODELS FOLDER"


Once this is complete PPIIPred is ready to run locally.


3. Running PPIIPred:

P53 sequence only in strict mode:

python ppIIpred.py --strict ../examples/p53.fasta


P53 with autogenerated alignment in strict mode:

python ppIIpred.py --strict --aln ../examples/p53.fasta


A custom alignment can also be used. This must be the psiblast defaul CSV output.
e.g. psiblast -num_threads 2 -num_iterations 3 -evalue 0.001 -db uniref90.fasta -query input.fasta -out RAW_result.csv


Custom alignment in strict mode:

python ppIIpred.py --strict --aln --custom_aln ../examples/P08514.aln ../examples/P08514.fasta 
